# Supplementary material for: Re-expressing coefficients from regression models for inclusion in a meta-analysis
Source: BMC Med Res Methodol. 2024 Jan 8;24:6. doi: 10.1186/s12874-023-02132-y (PMC10773134; doi:10.1186/s12874-023-02132-y)
Supplement: Supplementary file 2 — Additional file 2. [file 12874_2023_2132_MOESM2_ESM.zip › Supp_Files_R1/simdata/simdata_scenario_164.csv]

ex_no	errsd	rsquare	beta	b_low_ci	b_hi_ci	lrsquare	lbeta	lb_low_ci	lb_hi_ci	x_median	x_25	x_75	rbl	rb	rbu	altl	alt	altu	dzl	dz	dzu	observed_beta	xlog	error	ylog	RelBias_rb	RelBias_rbl	RelBias_rbu	RelBias_alt	RelBias_altl	RelBias_altu	RelBias_dz	RelBias_dzl	RelBias_dzu	MC_SE_RelBias_rb	MC_SE_RelBias_alt	MC_SE_RelBias_dz
164	12.1735729393678	0.28	-17.6352627953723	-18.2327025015844	-17.0378230891602	0.36946888284188	-14.4613321732178	-14.8636690109241	-14.0589953355115	0.5	0.32	0.77	-16.4010727484504	-15.957120737695	-15.5131687269396	-28.7306820544499	-27.9529863351469	-27.1752906158438	-28.7121390962684	-27.9274406445566	-27.1489421789341	-17.6352627953723	0.619484181229661	-0.127747283354857	10.1976877528842	0.155200982940097	0.159210536388176	0.150930362833991	-0.475526276783777	-0.468523175519302	-0.482985357866137	-0.473180771338255	-0.466191693734076	-0.48062931935999	0.000472681244314114	0.000848894954098303	0.000849847376703292
164	12.1735729393678	0.29	-19.2460927234708	-19.8861907907742	-18.6059946561674	0.358841856006053	-14.2132977879821	-14.617913792717	-13.8086817832472	0.49	0.32	0.76	-16.2600363953456	-15.8099673187031	-15.3598982420605	-28.6337510010866	-27.8411841481882	-27.0486172952898	-28.6392579838376	-27.8430006034027	-27.0597340469664	-19.2460927234708	0.602858132748898	-0.0587164050482264	10.60984266902	0.155200982940097	0.159210536388176	0.150930362833991	-0.475526276783777	-0.468523175519302	-0.482985357866137	-0.473180771338255	-0.466191693734076	-0.48062931935999	0.000472681244314114	0.000848894954098303	0.000849847376703292
164	12.1735729393678	0.29	-19.0494171646534	-19.6776529270133	-18.4211814022936	0.378788662682282	-14.7711028484651	-15.1739601974909	-14.3682454994394	0.5	0.32	0.77	-16.6651551655141	-16.2227077000073	-15.7802602345004	-29.1045522431141	-28.3318480440362	-27.5591438449583	-29.0581708808587	-28.3044967719082	-27.5245615675188	-19.0494171646534	0.613430145587234	0.0709874756828314	10.4748051222805	0.155200982940097	0.159210536388176	0.150930362833991	-0.475526276783777	-0.468523175519302	-0.482985357866137	-0.473180771338255	-0.466191693734076	-0.48062931935999	0.000472681244314114	0.000848894954098303	0.000849847376703292
164	12.1735729393678	0.29	-18.9625663930987	-19.5876939046173	-18.33743888158	0.37655534163852	-14.6385519216655	-15.0396954897461	-14.237408353585	0.49	0.32	0.76	-16.6782845819018	-16.2334360415036	-15.7885875011055	-29.3116069441679	-28.5297983893489	-27.7479898345298	-29.2820562055519	-28.5084219625979	-27.7183985139772	-18.9625663930987	0.608365250163302	0.181210453916038	10.8095789111835	0.155200982940097	0.159210536388176	0.150930362833991	-0.475526276783777	-0.468523175519302	-0.482985357866137	-0.473180771338255	-0.466191693734076	-0.48062931935999	0.000472681244314114	0.000848894954098303	0.000849847376703292
164	12.1735729393678	0.29	-18.9333209023279	-19.5636904130706	-18.3029513915853	0.370185738827278	-14.5272042946945	-14.9307526811295	-14.1236559082596	0.5	0.32	0.77	-16.4807733949641	-16.0353310483674	-15.5898887017707	-28.8767785291283	-28.0962969533001	-27.3158153774719	-28.8632446992779	-28.0878706829273	-27.3034585110541	-18.9333209023279	0.613276984683203	0.0113684263957085	10.472574636513	0.155200982940097	0.159210536388176	0.150930362833991	-0.475526276783777	-0.468523175519302	-0.482985357866137	-0.473180771338255	-0.466191693734076	-0.48062931935999	0.000472681244314114	0.000848894954098303	0.000849847376703292
164	12.1735729393678	0.29	-18.8097697555821	-19.4294044773955	-18.1901350337686	0.370670352704384	-14.6372085320165	-15.0433904613661	-14.2310266026669	0.51	0.33	0.78	-16.4030578468765	-15.9601639593191	-15.5172700717618	-28.5138987184395	-27.7440037652719	-26.9741088121044	-28.4858744729646	-27.7097693888186	-26.9444864873545	-18.8097697555821	0.622378844005949	-0.0505178931981549	10.161474376571	0.155200982940097	0.159210536388176	0.150930362833991	-0.475526276783777	-0.468523175519302	-0.482985357866137	-0.473180771338255	-0.466191693734076	-0.48062931935999	0.000472681244314114	0.000848894954098303	0.000849847376703292
164	12.1735729393678	0.29	-18.781553186298	-19.4042716252335	-18.1588347473624	0.378854191971356	-14.9033962495194	-15.3098050907383	-14.4969874083006	0.51	0.32	0.78	-16.6800635389891	-16.237280286416	-15.7944970338429	-28.9803810150988	-28.2110777485567	-27.4417744820146	-28.9116121187401	-28.1426006959234	-27.3794709727872	-18.781553186298	0.619839014323203	0.0632812772705732	10.3892822063067	0.155200982940097	0.159210536388176	0.150930362833991	-0.475526276783777	-0.468523175519302	-0.482985357866137	-0.473180771338255	-0.466191693734076	-0.48062931935999	0.000472681244314114	0.000848894954098303	0.000849847376703292
164	12.1735729393678	0.29	-18.6795560482649	-19.2955483375946	-18.0635637589353	0.379707864456429	-14.7058702020745	-15.1061661903323	-14.3055742138167	0.5	0.32	0.77	-16.641159778498	-16.2001882298365	-15.7592166811749	-29.1199673965595	-28.3483218327433	-27.5766762689271	-29.0706027434143	-28.3045783268677	-27.5362551265552	-18.6795560482649	0.610808814246036	0.258830929633432	10.788568151589	0.155200982940097	0.159210536388176	0.150930362833991	-0.475526276783777	-0.468523175519302	-0.482985357866137	-0.473180771338255	-0.466191693734076	-0.48062931935999	0.000472681244314114	0.000848894954098303	0.000849847376703292
164	12.1735729393678	0.29	-18.633123157713	-19.2476667281505	-18.0185795872755	0.374051899853997	-14.4973233254123	-14.8967234748726	-14.0979231759521	0.51	0.32	0.8	-16.1971103195485	-15.7628451408087	-15.3285799620691	-28.1047048090271	-27.3511818400202	-26.5976588710132	-27.9894107706732	-27.2333718217206	-26.4875567939731	-18.633123157713	0.627256550312816	0.0778280398074673	10.2415022123695	0.155200982940097	0.159210536388176	0.150930362833991	-0.475526276783777	-0.468523175519302	-0.482985357866137	-0.473180771338255	-0.466191693734076	-0.48062931935999	0.000472681244314114	0.000848894954098303	0.000849847376703292
164	12.1735729393678	0.29	-18.6194231393263	-19.2328035122695	-18.0060427663832	0.378450118577761	-14.8439683567972	-15.2491043782567	-14.4388323353377	0.5	0.33	0.76	-16.7404082640167	-16.2956514944741	-15.8508947249315	-29.2277516945123	-28.451232972888	-27.6747142512636	-29.2521027545875	-28.4746564997861	-27.6825292442615	-18.6194231393263	0.616146936572303	-0.0104566592501055	10.4008223788069	0.155200982940097	0.159210536388176	0.150930362833991	-0.475526276783777	-0.468523175519302	-0.482985357866137	-0.473180771338255	-0.466191693734076	-0.48062931935999	0.000472681244314114	0.000848894954098303	0.000849847376703292
164	12.1735729393678	0.29	-18.5988836799173	-19.2125220205683	-17.9852453392664	0.382151316650966	-14.8698946563504	-15.2725638846103	-14.4672254280905	0.5	0.33	0.77	-16.7471765278271	-16.3056283569409	-15.8640801860548	-29.2181439937508	-28.4477921666417	-27.6774403395326	-29.204353388475	-28.430732908088	-27.6675925778421	-18.5988836799173	0.61643265842811	-0.0767964045446727	10.3249533569203	0.155200982940097	0.159210536388176	0.150930362833991	-0.475526276783777	-0.468523175519302	-0.482985357866137	-0.473180771338255	-0.466191693734076	-0.48062931935999	0.000472681244314114	0.000848894954098303	0.000849847376703292
164	12.1735729393678	0.29	-18.4021074598601	-19.0159892640699	-17.7882256556502	0.372517524648042	-14.7388353609545	-15.1462229384084	-14.3314477835006	0.5	0.32	0.77	-16.5841401074709	-16.1380769080836	-15.6920137086964	-28.9061258754597	-28.128638534763	-27.3511511940664	-28.8983562665982	-28.1140484763808	-27.3393626355968	-18.4021074598601	0.61966029431345	-0.0740263202190491	10.2372860489456	0.155200982940097	0.159210536388176	0.150930362833991	-0.475526276783777	-0.468523175519302	-0.482985357866137	-0.473180771338255	-0.466191693734076	-0.48062931935999	0.000472681244314114	0.000848894954098303	0.000849847376703292
164	12.1735729393678	0.29	-18.3319318546719	-18.9368499629005	-17.7270137464433	0.386830945355119	-14.845949925651	-15.2440155446378	-14.4478843066642	0.5	0.33	0.78	-16.7361396267822	-16.299110304654	-15.8620809825258	-29.2217886076578	-28.4587226467273	-27.6956566857968	-29.2110729122304	-28.4417134434803	-27.6845528747009	-18.3319318546719	0.619915497925486	-0.250634623008754	10.0544769323684	0.155200982940097	0.159210536388176	0.150930362833991	-0.475526276783777	-0.468523175519302	-0.482985357866137	-0.473180771338255	-0.466191693734076	-0.48062931935999	0.000472681244314114	0.000848894954098303	0.000849847376703292
164	12.1735729393678	0.29	-18.1119046142284	-18.7109149542901	-17.5128942741666	0.381786845223296	-15.0377230206692	-15.4452514306293	-14.6301946107091	0.51	0.33	0.78	-16.8195091687289	-16.3757204833439	-15.9319317979588	-29.2136058193533	-28.4427945196971	-27.6719832200408	-29.2016821332912	-28.4427057769472	-27.6765402003962	-18.1119046142284	0.625112971160322	-0.0247450278298062	10.1629073067013	0.155200982940097	0.159210536388176	0.150930362833991	-0.475526276783777	-0.468523175519302	-0.482985357866137	-0.473180771338255	-0.466191693734076	-0.48062931935999	0.000472681244314114	0.000848894954098303	0.000849847376703292
164	12.1735729393678	0.29	-18.0517508510363	-18.6476140565973	-17.4558876454752	0.377448504015048	-14.5286660984536	-14.926042156258	-14.1312900406492	0.5	0.32	0.78	-16.4533464332567	-16.0153089498508	-15.5772714664449	-28.8033995495029	-28.036566570973	-27.2697335924431	-28.7492349547109	-27.9854349035033	-27.2253155739069	-18.0517508510363	0.622554507355001	-0.072128360010489	10.2813219894069	0.155200982940097	0.159210536388176	0.150930362833991	-0.475526276783777	-0.468523175519302	-0.482985357866137	-0.473180771338255	-0.466191693734076	-0.48062931935999	0.000472681244314114	0.000848894954098303	0.000849847376703292
164	12.1735729393678	0.29	-18.0055889145382	-18.605226073542	-17.4059517555343	0.376468701267115	-14.5436555363251	-14.9422721898941	-14.1450388827561	0.5	0.32	0.77	-16.4123980370877	-15.9745626731321	-15.5367273091764	-28.6650520240059	-27.9003512497877	-27.1356504755696	-28.6421218435728	-27.8757862985048	-27.1122531626534	-18.0055889145382	0.615705582866944	-0.0292932460171034	10.4030053925432	0.155200982940097	0.159210536388176	0.150930362833991	-0.475526276783777	-0.468523175519302	-0.482985357866137	-0.473180771338255	-0.466191693734076	-0.48062931935999	0.000472681244314114	0.000848894954098303	0.000849847376703292
164	12.1735729393678	0.29	-17.9768449199346	-18.5689486892628	-17.3847411506064	0.38277923648425	-14.6800407175478	-15.0770407167136	-14.283040718382	0.5	0.33	0.78	-16.5797502074408	-16.1431817228027	-15.7066132381646	-28.9792388861673	-28.2161741687736	-27.4531094513798	-28.949506733796	-28.1899191237473	-27.4270157391043	-17.9768449199346	0.622543702019149	0.12003020634507	10.4257942212976	0.155200982940097	0.159210536388176	0.150930362833991	-0.475526276783777	-0.468523175519302	-0.482985357866137	-0.473180771338255	-0.466191693734076	-0.48062931935999	0.000472681244314114	0.000848894954098303	0.000849847376703292
164	12.1735729393678	0.29	-17.8812800063033	-18.4700110206877	-17.292548991919	0.393141294406738	-14.9493797764858	-15.3449374413242	-14.5538221116475	0.5	0.33	0.78	-16.8386114120393	-16.4045502218431	-15.9704890316469	-29.3912989827687	-28.6336579929213	-27.876017003074	-29.3495828779523	-28.5925373138374	-27.8363246497002	-17.8812800063033	0.624187067037135	-0.130427252025604	10.1664737222952	0.155200982940097	0.159210536388176	0.150930362833991	-0.475526276783777	-0.468523175519302	-0.482985357866137	-0.473180771338255	-0.466191693734076	-0.48062931935999	0.000472681244314114	0.000848894954098303	0.000849847376703292
164	12.1735729393678	0.29	-17.4321983166	-18.0111743469394	-16.8532222862606	0.380031280216998	-14.5668054115544	-14.9630439411064	-14.1705668820024	0.49	0.32	0.78	-16.5416749646931	-16.1036324788102	-15.6655899929273	-29.0123787917213	-28.2440977951217	-27.4758167985221	-28.9416928944721	-28.177808720473	-27.405512696933	-17.4321983166	0.62337184937954	0.0208430118537253	10.4018429647792	0.155200982940097	0.159210536388176	0.150930362833991	-0.475526276783777	-0.468523175519302	-0.482985357866137	-0.473180771338255	-0.466191693734076	-0.48062931935999	0.000472681244314114	0.000848894954098303	0.000849847376703292
164	12.1735729393678	0.29	-17.388764253256	-17.9643164199628	-16.8132120865492	0.39190893720299	-14.728723546828	-15.1194510707115	-14.3379960229445	0.5	0.32	0.78	-16.537435403584	-16.110063327944	-15.6826912523041	-28.8051833748801	-28.0607794992076	-27.3163756235352	-28.7765271295786	-28.0285047870845	-27.2846477745836	-17.388764253256	0.624350182742811	-0.0567464970232335	10.2821567918793	0.155200982940097	0.159210536388176	0.150930362833991	-0.475526276783777	-0.468523175519302	-0.482985357866137	-0.473180771338255	-0.466191693734076	-0.48062931935999	0.000472681244314114	0.000848894954098303	0.000849847376703292
164	12.1735729393678	0.3	-19.983341183747	-20.6276392327719	-19.3390431347221	0.375504388233057	-14.9501648028681	-15.3607661171675	-14.5395634885687	0.5	0.32	0.77	-16.973590429579	-16.5198774776595	-16.06616452574	-29.7610293241652	-28.9655014408425	-28.1699735575198	-29.737197378261	-28.9401606264712	-28.1206463439866	-19.983341183747	0.607756943511844	0.0748167389031289	10.5904168798498	0.155200982940097	0.159210536388176	0.150930362833991	-0.475526276783777	-0.468523175519302	-0.482985357866137	-0.473180771338255	-0.466191693734076	-0.48062931935999	0.000472681244314114	0.000848894954098303	0.000849847376703292
164	12.1735729393678	0.3	-19.9326523655781	-20.5766064295247	-19.2886983016315	0.377126261981189	-14.925293619363	-15.3337979579229	-14.516789280803	0.5	0.32	0.77	-16.9332407891635	-16.4821260459515	-16.0310113027395	-29.6782268283184	-28.8875757154368	-28.0969246025552	-29.6268713068724	-28.8312199562601	-28.0517360401904	-19.9326523655781	0.610328226965898	0.175083648972107	10.683271215221	0.155200982940097	0.159210536388176	0.150930362833991	-0.475526276783777	-0.468523175519302	-0.482985357866137	-0.473180771338255	-0.466191693734076	-0.48062931935999	0.000472681244314114	0.000848894954098303	0.000849847376703292
164	12.1735729393678	0.3	-19.9032645097875	-20.5450173286689	-19.2615116909062	0.376571464310962	-14.9126489911906	-15.3212896714176	-14.5040083109637	0.51	0.32	0.78	-16.6232760088899	-16.1799094933057	-15.7365429777214	-28.80489231903	-28.0366246964243	-27.2683570738186	-28.7556657566505	-27.9894264971993	-27.2147281540575	-19.9032645097875	0.616615300007577	-0.0630366472872523	10.2124808128327	0.155200982940097	0.159210536388176	0.150930362833991	-0.475526276783777	-0.468523175519302	-0.482985357866137	-0.473180771338255	-0.466191693734076	-0.48062931935999	0.000472681244314114	0.000848894954098303	0.000849847376703292
164	12.1735729393678	0.3	-19.8473186555256	-20.4910832762595	-19.2035540347916	0.375262824798949	-14.8367808984678	-15.2444781223679	-14.4290836745677	0.5	0.32	0.77	-16.7141079169672	-16.2671070197888	-15.8201061226105	-29.1578892551101	-28.3780927669212	-27.5982962787324	-29.1182164636306	-28.3396209873639	-27.5625332488427	-19.8473186555256	0.609470019143922	0.127725874657176	10.5901307133832	0.155200982940097	0.159210536388176	0.150930362833991	-0.475526276783777	-0.468523175519302	-0.482985357866137	-0.473180771338255	-0.466191693734076	-0.48062931935999	0.000472681244314114	0.000848894954098303	0.000849847376703292
164	12.1735729393678	0.3	-19.8111505699752	-20.4500458249408	-19.1722553150095	0.379725712286097	-14.9453702395295	-15.3521700413965	-14.5385704376625	0.5	0.32	0.76	-16.8881648263712	-16.4406644347823	-15.9931640431934	-29.524958206645	-28.74260971023	-27.960261213815	-29.5121002791004	-28.7263537330868	-27.9496633828368	-19.8111505699752	0.61105364973158	0.126863530620133	10.5710616777842	0.155200982940097	0.159210536388176	0.150930362833991	-0.475526276783777	-0.468523175519302	-0.482985357866137	-0.473180771338255	-0.466191693734076	-0.48062931935999	0.000472681244314114	0.000848894954098303	0.000849847376703292
164	12.1735729393678	0.3	-19.7738979942592	-20.41159914748	-19.1361968410385	0.36658089045637	-14.5469010553121	-14.9541390802895	-14.1396630303346	0.5	0.33	0.77	-16.3885620574009	-15.9422611631373	-15.4959602688736	-28.5818384914222	-27.8034846594177	-27.0251308274132	-28.5624143980651	-27.7892890860158	-27.0133211682566	-19.7738979942592	0.611245113150782	0.0718535852597148	10.4808455301022	0.155200982940097	0.159210536388176	0.150930362833991	-0.475526276783777	-0.468523175519302	-0.482985357866137	-0.473180771338255	-0.466191693734076	-0.48062931935999	0.000472681244314114	0.000848894954098303	0.000849847376703292
164	12.1735729393678	0.3	-19.7546809557901	-20.3938780367589	-19.1154838748213	0.370616087263168	-14.658077759441	-15.0648861246546	-14.2512693942274	0.5	0.32	0.78	-16.6457104378156	-16.1962138936668	-15.746717349518	-29.1850658242214	-28.3969597065672	-27.6088535889131	-29.1173822658848	-28.3244631186785	-27.5446180298237	-19.7546809557901	0.610275128132239	-0.101668935677228	10.4304027413462	0.155200982940097	0.159210536388176	0.150930362833991	-0.475526276783777	-0.468523175519302	-0.482985357866137	-0.473180771338255	-0.466191693734076	-0.48062931935999	0.000472681244314114	0.000848894954098303	0.000849847376703292
164	12.1735729393678	0.3	-19.7111778119632	-20.3521093618054	-19.0702462621211	0.375685845261349	-14.8007141496047	-15.2070536230586	-14.3943746761508	0.49	0.32	0.77	-16.8215715219423	-16.3720913869785	-15.9226112520147	-29.5149077324138	-28.7262558104633	-27.9376038885127	-29.5055958565966	-28.7096721833009	-27.9271708805248	-19.7111778119632	0.608171533440836	-0.217805393549606	10.305274618533	0.155200982940097	0.159210536388176	0.150930362833991	-0.475526276783777	-0.468523175519302	-0.482985357866137	-0.473180771338255	-0.466191693734076	-0.48062931935999	0.000472681244314114	0.000848894954098303	0.000849847376703292
164	12.1735729393678	0.3	-19.6955444135628	-20.3364382481114	-19.0546505790142	0.382599797947024	-15.0110446862443	-15.4171504011684	-14.6049389713202	0.5	0.32	0.77	-17.0189963130933	-16.5706961094126	-16.1223959057319	-29.8213441479721	-29.0358151773075	-28.2502862066429	-29.8288226528924	-29.0435040778162	-28.2466046379706	-19.6955444135628	0.60917645585267	-0.124825431942355	10.3736155995023	0.155200982940097	0.159210536388176	0.150930362833991	-0.475526276783777	-0.468523175519302	-0.482985357866137	-0.473180771338255	-0.466191693734076	-0.48062931935999	0.000472681244314114	0.000848894954098303	0.000849847376703292
164	12.1735729393678	0.3	-19.6669597555314	-20.30120414904	-19.0327153620228	0.375337615369099	-14.7417781785748	-15.1468002328243	-14.3367561243253	0.49	0.32	0.77	-16.7726575157888	-16.3241604010288	-15.8756632862688	-29.4494363928309	-28.6619650430427	-27.8744936932545	-29.3729028974157	-28.5872531171458	-27.7983269505451	-19.6669597555314	0.608994892612553	0.232149216850943	10.8078253869136	0.155200982940097	0.159210536388176	0.150930362833991	-0.475526276783777	-0.468523175519302	-0.482985357866137	-0.473180771338255	-0.466191693734076	-0.48062931935999	0.000472681244314114	0.000848894954098303	0.000849847376703292
164	12.1735729393678	0.3	-19.6589622538061	-20.2919161254864	-19.0260083821257	0.386075184735333	-15.0883206053502	-15.4935302014075	-14.6831110092929	0.49	0.32	0.76	-17.1990377932609	-16.7492232535023	-16.2994087137437	-30.2469555368867	-29.4558926560751	-28.6648297752636	-30.2584990377451	-29.4582958591771	-28.6690247323645	-19.6589622538061	0.607999504674184	-0.103890847883461	10.5112369526504	0.155200982940097	0.159210536388176	0.150930362833991	-0.475526276783777	-0.468523175519302	-0.482985357866137	-0.473180771338255	-0.466191693734076	-0.48062931935999	0.000472681244314114	0.000848894954098303	0.000849847376703292
164	12.1735729393678	0.3	-19.656539659353	-20.2917332812747	-19.0213460374314	0.381428105182456	-14.7063597302745	-15.1052111106748	-14.3075083498741	0.5	0.32	0.77	-16.6918207896302	-16.2510751612137	-15.8103295327971	-29.2676885995831	-28.4948786127818	-27.7220686259805	-29.2184685103493	-28.4470042375865	-27.6710153011922	-19.656539659353	0.609030228740063	-0.168174048295757	10.3695951555514	0.155200982940097	0.159210536388176	0.150930362833991	-0.475526276783777	-0.468523175519302	-0.482985357866137	-0.473180771338255	-0.466191693734076	-0.48062931935999	0.000472681244314114	0.000848894954098303	0.000849847376703292
164	12.1735729393678	0.3	-19.6277784216245	-20.264909165364	-18.9906476778851	0.378041766232915	-14.9640067852469	-15.3727737435	-14.5552398269937	0.5	0.32	0.77	-16.8861416318254	-16.4371337386082	-15.988125845391	-29.4934710306873	-28.7092302266074	-27.9249894225274	-29.487674067987	-28.6967534423738	-27.9139493441082	-19.6277784216245	0.611759288197644	0.0675538363298615	10.4881857379132	0.155200982940097	0.159210536388176	0.150930362833991	-0.475526276783777	-0.468523175519302	-0.482985357866137	-0.473180771338255	-0.466191693734076	-0.48062931935999	0.000472681244314114	0.000848894954098303	0.000849847376703292
164	12.1735729393678	0.3	-19.618612453873	-20.2514107703929	-18.9858141373531	0.376596639997793	-14.763696173496	-15.1682335148274	-14.3591588321645	0.5	0.33	0.77	-16.5946911400718	-16.1521101218235	-15.7095291035751	-28.9092910154033	-28.1382791691183	-27.3672673228334	-28.9043195722322	-28.1436517657762	-27.3730703514318	-19.618612453873	0.615210950787284	-0.087174575673925	10.303742107219	0.155200982940097	0.159210536388176	0.150930362833991	-0.475526276783777	-0.468523175519302	-0.482985357866137	-0.473180771338255	-0.466191693734076	-0.48062931935999	0.000472681244314114	0.000848894954098303	0.000849847376703292
164	12.1735729393678	0.3	-19.6123818070269	-20.2483847699509	-18.9763788441028	0.368615652556744	-14.5749911866973	-14.9812338099107	-14.168748563484	0.5	0.32	0.77	-16.3903722812234	-15.9459183787309	-15.5014644762384	-28.5536507403605	-27.7793680526817	-27.005085365003	-28.5156788897707	-27.7392405737864	-26.9704422998091	-19.6123818070269	0.614992443421333	-0.134419545877068	10.241289310674	0.155200982940097	0.159210536388176	0.150930362833991	-0.475526276783777	-0.468523175519302	-0.482985357866137	-0.473180771338255	-0.466191693734076	-0.48062931935999	0.000472681244314114	0.000848894954098303	0.000849847376703292
164	12.1735729393678	0.3	-19.6044728767712	-20.2353984425733	-18.9735473109691	0.37983864816649	-14.8594127077215	-15.2637758715872	-14.4550495438558	0.5	0.32	0.77	-16.7903948779988	-16.3455890021433	-15.9007831262879	-29.3534272384536	-28.5758054489108	-27.7981836593681	-29.3228295269301	-28.5506164859229	-27.7615792924941	-19.6044728767712	0.61408367144356	-0.162534835307925	10.2807860694958	0.155200982940097	0.159210536388176	0.150930362833991	-0.475526276783777	-0.468523175519302	-0.482985357866137	-0.473180771338255	-0.466191693734076	-0.48062931935999	0.000472681244314114	0.000848894954098303	0.000849847376703292
164	12.1735729393678	0.3	-19.6017854897933	-20.2324560126526	-18.9711149669339	0.372398349793118	-14.5508949919481	-14.9531903662549	-14.1485996176414	0.5	0.33	0.77	-16.3722547154264	-15.9317813329801	-15.4913079505338	-28.5362170252464	-27.7684886791018	-27.0007603329572	-28.5291261850388	-27.7602771600505	-26.9928069953708	-19.6017854897933	0.613391387418981	0.0593859400340468	10.4686929110135	0.155200982940097	0.159210536388176	0.150930362833991	-0.475526276783777	-0.468523175519302	-0.482985357866137	-0.473180771338255	-0.466191693734076	-0.48062931935999	0.000472681244314114	0.000848894954098303	0.000849847376703292
164	12.1735729393678	0.3	-19.5983872088372	-20.231612087461	-18.9651623302135	0.370932885744068	-14.4252242915226	-14.8252985089287	-14.0251500741165	0.5	0.32	0.77	-16.2602591464824	-15.8214612059936	-15.3826632655049	-28.3726244150181	-27.6069632378243	-26.8413020606306	-28.3418737572151	-27.5806814336452	-26.8081642264091	-19.5983872088372	0.615928042099014	0.162374936497113	10.5502423966734	0.155200982940097	0.159210536388176	0.150930362833991	-0.475526276783777	-0.468523175519302	-0.482985357866137	-0.473180771338255	-0.466191693734076	-0.48062931935999	0.000472681244314114	0.000848894954098303	0.000849847376703292
164	12.1735729393678	0.3	-19.5872934356867	-20.2170128700091	-18.9575740013642	0.382646718774488	-15.0179419712619	-15.4241939350739	-14.6116900074499	0.5	0.32	0.78	-16.9843701201732	-16.5370252706158	-16.0896804210584	-29.7124347240844	-28.9298502333094	-28.1472657425344	-29.6506588542858	-28.8647426558097	-28.0820515575412	-19.5872934356867	0.616471528023522	-0.101893100748626	10.3019707805441	0.155200982940097	0.159210536388176	0.150930362833991	-0.475526276783777	-0.468523175519302	-0.482985357866137	-0.473180771338255	-0.466191693734076	-0.48062931935999	0.000472681244314114	0.000848894954098303	0.000849847376703292
164	12.1735729393678	0.3	-19.568490667103	-20.2029028737266	-18.9340784604795	0.37221511253017	-14.5669763041041	-14.9698742089206	-14.1640783992876	0.5	0.32	0.78	-16.4177465574425	-15.9758807409709	-15.5340149244992	-28.6462043617505	-27.8752228854053	-27.1042414090602	-28.5955088861222	-27.8308324627202	-27.0567175234276	-19.568490667103	0.613815393352174	-0.0502533399211081	10.35968214574	0.155200982940097	0.159210536388176	0.150930362833991	-0.475526276783777	-0.468523175519302	-0.482985357866137	-0.473180771338255	-0.466191693734076	-0.48062931935999	0.000472681244314114	0.000848894954098303	0.000849847376703292
164	12.1735729393678	0.3	-19.5306787302364	-20.163084901026	-18.8982725594468	0.373958308935806	-14.6349850418536	-15.0382583567058	-14.2317117270014	0.51	0.32	0.79	-16.3852551090542	-15.9458600683659	-15.5064650276775	-28.4693353684943	-27.7058877023242	-26.942440036154	-28.378380649802	-27.6171889792081	-26.8461333728975	-19.5306787302364	0.620810305652009	-0.252159496619658	9.99963805920055	0.155200982940097	0.159210536388176	0.150930362833991	-0.475526276783777	-0.468523175519302	-0.482985357866137	-0.473180771338255	-0.466191693734076	-0.48062931935999	0.000472681244314114	0.000848894954098303	0.000849847376703292
164	12.1735729393678	0.3	-19.5178050836391	-20.1458695359822	-18.889740631296	0.387874025166953	-15.0165865433785	-15.4183435383756	-14.6148295483815	0.5	0.32	0.77	-16.9231996408995	-16.482230491617	-16.0412613423345	-29.5435059974663	-28.7736885289634	-28.0038710604606	-29.4957334137843	-28.7282570340495	-27.9652764531454	-19.5178050836391	0.613076916066488	-0.0209457912171459	10.4569559468196	0.155200982940097	0.159210536388176	0.150930362833991	-0.475526276783777	-0.468523175519302	-0.482985357866137	-0.473180771338255	-0.466191693734076	-0.48062931935999	0.000472681244314114	0.000848894954098303	0.000849847376703292
164	12.1735729393678	0.3	-19.5167014784502	-20.1450657536578	-18.8883372032426	0.383465477447526	-15.2594324712371	-15.6715025812763	-14.8473623611979	0.5	0.32	0.77	-17.1894623191944	-16.7374786250559	-16.2854949309175	-29.9952310837001	-29.2065295466772	-28.4178280096542	-29.9809064848532	-29.1977858293346	-28.4011343637575	-19.5167014784502	0.617841700282679	-0.0409407432643386	10.2867003535403	0.155200982940097	0.159210536388176	0.150930362833991	-0.475526276783777	-0.468523175519302	-0.482985357866137	-0.473180771338255	-0.466191693734076	-0.48062931935999	0.000472681244314114	0.000848894954098303	0.000849847376703292
164	12.1735729393678	0.3	-19.5068051355783	-20.1383028481729	-18.8753074229836	0.383020769098244	-14.8978836554365	-15.3005690301862	-14.4951982806869	0.49	0.32	0.76	-16.9322209733377	-16.4865932496536	-16.0409655259696	-29.7173129075064	-28.9352029571442	-28.1530930067821	-29.684066406563	-28.903744965418	-28.1275835812199	-19.5068051355783	0.603990483191059	-0.00117325790574759	10.6499683737341	0.155200982940097	0.159210536388176	0.150930362833991	-0.475526276783777	-0.468523175519302	-0.482985357866137	-0.473180771338255	-0.466191693734076	-0.48062931935999	0.000472681244314114	0.000848894954098303	0.000849847376703292
164	12.1735729393678	0.3	-19.5057525684229	-20.1365324646482	-18.8749726721977	0.380417756405153	-14.9371605922548	-15.3431402841173	-14.5311809003924	0.49	0.32	0.77	-16.9616489487919	-16.5128434965705	-16.0640380443491	-29.7487139593495	-28.9615626003137	-28.1744112412778	-29.7281012565869	-28.9316911355095	-28.1523749859781	-19.5057525684229	0.613631148938718	0.149186483638298	10.590778770829	0.155200982940097	0.159210536388176	0.150930362833991	-0.475526276783777	-0.468523175519302	-0.482985357866137	-0.473180771338255	-0.466191693734076	-0.48062931935999	0.000472681244314114	0.000848894954098303	0.000849847376703292
164	12.1735729393678	0.3	-19.4700801332674	-20.1004053049231	-18.8397549616117	0.376214941555912	-14.6803888796992	-15.0829707303835	-14.277807029015	0.5	0.32	0.77	-16.6413190592518	-16.1971430978674	-15.752967136483	-29.1495521038753	-28.3715170044001	-27.5934819049249	-29.1180342166705	-28.3486095038393	-27.5727550058022	-19.4700801332674	0.609391061171913	-0.0828141186804046	10.4499524636594	0.155200982940097	0.159210536388176	0.150930362833991	-0.475526276783777	-0.468523175519302	-0.482985357866137	-0.473180771338255	-0.466191693734076	-0.48062931935999	0.000472681244314114	0.000848894954098303	0.000849847376703292
164	12.1735729393678	0.3	-19.4632723071993	-20.0917454326077	-18.834799181791	0.386745177285856	-15.0843879867429	-15.4889199992088	-14.679855974277	0.5	0.32	0.76	-17.1057084704552	-16.6589499700199	-16.2121914695846	-29.9818352500047	-29.1987843883742	-28.4157335267438	-29.9959210213073	-29.2248529245268	-28.4348458058926	-19.4632723071993	0.609919568141543	0.0508810717827929	10.5372419531285	0.155200982940097	0.159210536388176	0.150930362833991	-0.475526276783777	-0.468523175519302	-0.482985357866137	-0.473180771338255	-0.466191693734076	-0.48062931935999	0.000472681244314114	0.000848894954098303	0.000849847376703292
164	12.1735729393678	0.3	-19.4430590255589	-20.0725244936908	-18.813593557427	0.37712108586355	-14.5471401377797	-14.9452988263069	-14.1489814492524	0.5	0.32	0.76	-16.5099396455029	-16.0700972580529	-15.6302548706028	-28.9428627671068	-28.1717940574407	-27.4007253477745	-28.9482321927104	-28.1776631555907	-27.4054218195364	-19.4430590255589	0.610705880969316	0.182078779256439	10.6956103044491	0.155200982940097	0.159210536388176	0.150930362833991	-0.475526276783777	-0.468523175519302	-0.482985357866137	-0.473180771338255	-0.466191693734076	-0.48062931935999	0.000472681244314114	0.000848894954098303	0.000849847376703292
164	12.1735729393678	0.3	-19.4349878795789	-20.0658252062357	-18.804150552922	0.389430118964659	-15.2934241358978	-15.7012500523839	-14.8855982194118	0.5	0.32	0.77	-17.2006848248599	-16.7539124322489	-16.307140039638	-29.9906981530673	-29.2117166121375	-28.4327350712076	-29.950394216555	-29.1790587441989	-28.3939193088358	-19.4349878795789	0.616925798914713	0.0560745406351939	10.4444684971168	0.155200982940097	0.159210536388176	0.150930362833991	-0.475526276783777	-0.468523175519302	-0.482985357866137	-0.473180771338255	-0.466191693734076	-0.48062931935999	0.000472681244314114	0.000848894954098303	0.000849847376703292
164	12.1735729393678	0.3	-19.4328894699284	-20.0618647780022	-18.8039141618547	0.375601053425135	-14.7925451279377	-15.1987337469566	-14.3863565089189	0.5	0.33	0.77	-16.6091800384783	-16.1652970140641	-15.7214139896499	-28.913357035818	-28.1406428899485	-27.367928744079	-28.9002536527033	-28.1283156879973	-27.3612023500328	-19.4328894699284	0.617823723518604	0.0999031886237877	10.4365298015559	0.155200982940097	0.159210536388176	0.150930362833991	-0.475526276783777	-0.468523175519302	-0.482985357866137	-0.473180771338255	-0.466191693734076	-0.48062931935999	0.000472681244314114	0.000848894954098303	0.000849847376703292
164	12.1735729393678	0.3	-19.4229115381149	-20.0475969170275	-18.7982261592022	0.388784703924104	-15.1496768755632	-15.5542183564481	-14.7451353946783	0.5	0.32	0.77	-16.9919269476556	-16.5499928605182	-16.1080587733808	-29.5732280251745	-28.8040734983646	-28.0349189715548	-29.5708953498153	-28.7961162730699	-28.0350067901063	-19.4229115381149	0.61521233129893	-0.0102386762348182	10.3810588793304	0.155200982940097	0.159210536388176	0.150930362833991	-0.475526276783777	-0.468523175519302	-0.482985357866137	-0.473180771338255	-0.466191693734076	-0.48062931935999	0.000472681244314114	0.000848894954098303	0.000849847376703292
164	12.1735729393678	0.3	-19.4174596080913	-20.0539876209648	-18.7809315952179	0.372262087811069	-14.5741330468307	-14.9771883805925	-14.171077713069	0.5	0.33	0.78	-16.4333409245978	-15.9910986597033	-15.5488563948088	-28.6819635890841	-27.910095190719	-27.1382267923538	-28.6596529142745	-27.8837780631654	-27.1084856769827	-19.4174596080913	0.617264185128536	0.00467697676837156	10.3447644956167	0.155200982940097	0.159210536388176	0.150930362833991	-0.475526276783777	-0.468523175519302	-0.482985357866137	-0.473180771338255	-0.466191693734076	-0.48062931935999	0.000472681244314114	0.000848894954098303	0.000849847376703292
164	12.1735729393678	0.3	-19.4077121817319	-20.037961117554	-18.7774632459099	0.376272403107818	-14.8854269135323	-15.293581573221	-14.4772722538436	0.5	0.32	0.77	-16.8608518016923	-16.4108698797839	-15.9608879578754	-29.5194676396611	-28.7316529468782	-27.9438382540953	-29.4955555718729	-28.7098029693519	-27.9254662099048	-19.4077121817319	0.613610542383535	0.17355776778502	10.6199855703076	0.155200982940097	0.159210536388176	0.150930362833991	-0.475526276783777	-0.468523175519302	-0.482985357866137	-0.473180771338255	-0.466191693734076	-0.48062931935999	0.000472681244314114	0.000848894954098303	0.000849847376703292
164	12.1735729393678	0.3	-19.3948835214774	-20.022915129209	-18.7668519137459	0.386418242232587	-15.1361402608118	-15.5423400752705	-14.7299404463531	0.5	0.32	0.76	-17.1463015126469	-16.6981820879425	-16.2500626632382	-30.0319905746545	-29.2471030390472	-28.4622155034399	-30.0189992924355	-29.2398081381492	-28.4497071471594	-19.3948835214774	0.606156408884593	-0.139703731262303	10.4787378992084	0.155200982940097	0.159210536388176	0.150930362833991	-0.475526276783777	-0.468523175519302	-0.482985357866137	-0.473180771338255	-0.466191693734076	-0.48062931935999	0.000472681244314114	0.000848894954098303	0.000849847376703292
164	12.1735729393678	0.3	-19.3933153901031	-20.0244340141481	-18.7621967660581	0.3833697784182	-14.9031831499078	-15.3057144654698	-14.5006518343459	0.49	0.32	0.76	-17.016448400971	-16.568925786036	-16.1214031711011	-29.9557763960477	-29.1679570421336	-28.3801376882194	-29.9843202981324	-29.2055026483062	-28.4059253898537	-19.3933153901031	0.606550731037643	-0.129829335555682	10.4590074443757	0.155200982940097	0.159210536388176	0.150930362833991	-0.475526276783777	-0.468523175519302	-0.482985357866137	-0.473180771338255	-0.466191693734076	-0.48062931935999	0.000472681244314114	0.000848894954098303	0.000849847376703292
164	12.1735729393678	0.3	-19.3921876186496	-20.0306368438331	-18.7537383934661	0.371088808814443	-14.6864036383327	-15.0935854410532	-14.2792218356122	0.5	0.32	0.77	-16.5382712129367	-16.0921159165252	-15.6459606201138	-28.8394260180454	-28.0614207176273	-27.2834154172093	-28.7933445587801	-28.0041197773647	-27.2354365812536	-19.3921876186496	0.615588004011933	-0.0295063508818927	10.4057480323051	0.155200982940097	0.159210536388176	0.150930362833991	-0.475526276783777	-0.468523175519302	-0.482985357866137	-0.473180771338255	-0.466191693734076	-0.48062931935999	0.000472681244314114	0.000848894954098303	0.000849847376703292
164	12.1735729393678	0.3	-19.3914535652229	-20.0181687662429	-18.7647383642028	0.374924976540694	-14.9008859171677	-15.3106398626403	-14.4911319716952	0.5	0.33	0.77	-16.7926454476908	-16.3432290425735	-15.8938126374561	-29.3016653370255	-28.5174738800726	-27.7332824231198	-29.279966514424	-28.4947725074923	-27.7194028172302	-19.3914535652229	0.618264526126385	0.102285221140936	10.4354741634002	0.155200982940097	0.159210536388176	0.150930362833991	-0.475526276783777	-0.468523175519302	-0.482985357866137	-0.473180771338255	-0.466191693734076	-0.48062931935999	0.000472681244314114	0.000848894954098303	0.000849847376703292
164	12.1735729393678	0.3	-19.3695275772817	-19.993613593259	-18.7454415613043	0.387350908749307	-15.0508880910861	-15.4540067510904	-14.6477694310818	0.5	0.33	0.78	-16.9898454913497	-16.5466643889685	-16.1034832865874	-29.6909971969546	-28.9165058176633	-28.142014438372	-29.6679481952382	-28.898977702061	-28.122046636489	-19.3695275772817	0.615399986675995	0.196557439684366	10.5661481603825	0.155200982940097	0.159210536388176	0.150930362833991	-0.475526276783777	-0.468523175519302	-0.482985357866137	-0.473180771338255	-0.466191693734076	-0.48062931935999	0.000472681244314114	0.000848894954098303	0.000849847376703292
164	12.1735729393678	0.3	-19.3659235305113	-19.9932024129126	-18.7386446481101	0.37973215201775	-14.8398286455066	-15.2437501764075	-14.4359071146056	0.51	0.32	0.78	-16.6195729054793	-16.1791954882942	-15.7388180711091	-28.8880916658755	-28.1226289630986	-27.3571662603217	-28.8598481525431	-28.0922632586716	-27.3274404588254	-19.3659235305113	0.61623409227297	-0.079809041844003	10.3013561917467	0.155200982940097	0.159210536388176	0.150930362833991	-0.475526276783777	-0.468523175519302	-0.482985357866137	-0.473180771338255	-0.466191693734076	-0.48062931935999	0.000472681244314114	0.000848894954098303	0.000849847376703292
164	12.1735729393678	0.3	-19.3645806370543	-19.9888826096337	-18.7402786644749	0.385860171627346	-15.041023108842	-15.4451457674704	-14.6369004502135	0.51	0.33	0.78	-16.8570159138763	-16.4159516345086	-15.974887355141	-29.3207944872004	-28.5536151028386	-27.7864357184769	-29.3082308676188	-28.5344816633823	-27.7774182827586	-19.3645806370543	0.61916665377636	0.016556041510593	10.2956175307027	0.155200982940097	0.159210536388176	0.150930362833991	-0.475526276783777	-0.468523175519302	-0.482985357866137	-0.473180771338255	-0.466191693734076	-0.48062931935999	0.000472681244314114	0.000848894954098303	0.000849847376703292
164	12.1735729393678	0.3	-19.3470784598638	-19.971916813343	-18.7222401063846	0.389118434978829	-15.0710976445701	-15.4732583720952	-14.668936917045	0.49	0.32	0.78	-17.1256286437237	-16.6805216656675	-16.2354146876114	-30.0593988253512	-29.2781341809004	-28.4968695364495	-29.9912152322295	-29.2155892676126	-28.4371116680995	-19.3470784598638	0.615015938084087	-0.138207850950978	10.2871667599891	0.155200982940097	0.159210536388176	0.150930362833991	-0.475526276783777	-0.468523175519302	-0.482985357866137	-0.473180771338255	-0.466191693734076	-0.48062931935999	0.000472681244314114	0.000848894954098303	0.000849847376703292
164	12.1735729393678	0.3	-19.3443413854006	-19.9665379534748	-18.7221448173264	0.383597847982191	-14.7629022423941	-15.161452325392	-14.3643521593963	0.49	0.32	0.77	-16.7819630589031	-16.3408145048961	-15.8996659508892	-29.4578363941412	-28.6834763336503	-27.9091162731593	-29.4077594698464	-28.642805565853	-27.8717917114416	-19.3443413854006	0.613323482205408	0.217806177117819	10.7579693533709	0.155200982940097	0.159210536388176	0.150930362833991	-0.475526276783777	-0.468523175519302	-0.482985357866137	-0.473180771338255	-0.466191693734076	-0.48062931935999	0.000472681244314114	0.000848894954098303	0.000849847376703292
164	12.1735729393678	0.3	-19.3371542145722	-19.9617063497727	-18.7126020793718	0.384308719279303	-15.0219933215536	-15.4269290665916	-14.6170575765156	0.5	0.33	0.77	-16.9404202766827	-16.4957574616543	-16.0510946466258	-29.5823844469317	-28.8058873985359	-28.0293903501402	-29.580720182126	-28.7971812317372	-28.02613919713	-19.3371542145722	0.616464381405818	0.160528507965552	10.5291763510738	0.155200982940097	0.159210536388176	0.150930362833991	-0.475526276783777	-0.468523175519302	-0.482985357866137	-0.473180771338255	-0.466191693734076	-0.48062931935999	0.000472681244314114	0.000848894954098303	0.000849847376703292
164	12.1735729393678	0.3	-19.336845287916	-19.9597466039041	-18.7139439719279	0.377320624122041	-14.6834790797881	-15.0851987572527	-14.2817594023235	0.51	0.33	0.78	-16.438831529896	-16.0010645368089	-15.5632975437217	-28.5651362981003	-27.8044451381719	-27.0437539782435	-28.53131536278	-27.7736873208208	-27.0235841589685	-19.336845287916	0.616313023302115	-0.0419834643312952	10.2979297586878	0.155200982940097	0.159210536388176	0.150930362833991	-0.475526276783777	-0.468523175519302	-0.482985357866137	-0.473180771338255	-0.466191693734076	-0.48062931935999	0.000472681244314114	0.000848894954098303	0.000849847376703292
164	12.1735729393678	0.3	-19.3217432369083	-19.9444107668722	-18.6990757069444	0.383332095741071	-14.8438382620558	-15.2447986434306	-14.442877880681	0.49	0.32	0.76	-16.8548672053332	-16.4115596785668	-15.9682521518003	-29.5636450266648	-28.7860781553682	-28.0085112840715	-29.5390151479405	-28.7574203826786	-27.990602210506	-19.3217432369083	0.610299183198279	0.0922137297780555	10.6914839113862	0.155200982940097	0.159210536388176	0.150930362833991	-0.475526276783777	-0.468523175519302	-0.482985357866137	-0.473180771338255	-0.466191693734076	-0.48062931935999	0.000472681244314114	0.000848894954098303	0.000849847376703292
164	12.1735729393678	0.3	-19.3192358175947	-19.9435679519771	-18.6949036832124	0.385234866527069	-14.887448744184	-15.2879734110282	-14.4869240773399	0.5	0.32	0.78	-16.8420948620498	-16.4008542703626	-15.9596136786754	-29.4723224690245	-28.70018663253	-27.9280507960355	-29.4300596809135	-28.6497871518351	-27.8878333978355	-19.3192358175947	0.617268369735263	0.0263860767225868	10.4148728560147	0.155200982940097	0.159210536388176	0.150930362833991	-0.475526276783777	-0.468523175519302	-0.482985357866137	-0.473180771338255	-0.466191693734076	-0.48062931935999	0.000472681244314114	0.000848894954098303	0.000849847376703292
164	12.1735729393678	0.3	-19.3113800595534	-19.9416950542068	-18.6810650649	0.374834111223555	-14.8622319744742	-15.2710022304757	-14.4534617184727	0.5	0.33	0.77	-16.6956114995105	-16.2487076693784	-15.8018038392462	-29.072181791078	-28.2939851138787	-27.5157884366793	-29.0822121557113	-28.3095850355524	-27.5299399169728	-19.3113800595534	0.615487993294716	-0.33947328503354	10.0361733983078	0.155200982940097	0.159210536388176	0.150930362833991	-0.475526276783777	-0.468523175519302	-0.482985357866137	-0.473180771338255	-0.466191693734076	-0.48062931935999	0.000472681244314114	0.000848894954098303	0.000849847376703292
164	12.1735729393678	0.3	-19.297792941392	-19.9187143856005	-18.6768714971835	0.380996256395733	-14.7630006927661	-15.1637549010909	-14.3622464844413	0.5	0.32	0.78	-16.638263919634	-16.1985407555164	-15.7588175913987	-29.03987205996	-28.272393884986	-27.504915710012	-28.9892555888623	-28.2253712885483	-27.4476363541493	-19.297792941392	0.618979934337436	0.0372163533620732	10.3704703200036	0.155200982940097	0.159210536388176	0.150930362833991	-0.475526276783777	-0.468523175519302	-0.482985357866137	-0.473180771338255	-0.466191693734076	-0.48062931935999	0.000472681244314114	0.000848894954098303	0.000849847376703292
164	12.1735729393678	0.3	-19.2950931592498	-19.9169256474906	-18.6732606710091	0.381883703990109	-14.8851538192901	-15.2884647832168	-14.4818428553634	0.5	0.32	0.77	-16.8320866049362	-16.3880547698374	-15.9440229347386	-29.4428201461139	-28.6661161184547	-27.8894120907956	-29.4133828089191	-28.6391133991039	-27.8619715705541	-19.2950931592498	0.617154261242049	0.0753250465553439	10.496154781462	0.155200982940097	0.159210536388176	0.150930362833991	-0.475526276783777	-0.468523175519302	-0.482985357866137	-0.473180771338255	-0.466191693734076	-0.48062931935999	0.000472681244314114	0.000848894954098303	0.000849847376703292
164	12.1735729393678	0.3	-19.2928379759413	-19.9210889774669	-18.6645869744158	0.369630948282933	-14.7981496857554	-15.2097141431587	-14.3865852283522	0.49	0.32	0.76	-16.9837341310301	-16.5241659066356	-16.0645976822412	-29.9842955513153	-29.1729410305765	-28.3615865098378	-29.9776025121784	-29.17032855817	-28.3512999914568	-19.2928379759413	0.60616701079439	-0.0269094937877912	10.5607143144453	0.155200982940097	0.159210536388176	0.150930362833991	-0.475526276783777	-0.468523175519302	-0.482985357866137	-0.473180771338255	-0.466191693734076	-0.48062931935999	0.000472681244314114	0.000848894954098303	0.000849847376703292
164	12.1735729393678	0.3	-19.2856822634069	-19.9151239308255	-18.6562405959884	0.377288852263185	-15.0571892234081	-15.4691609481262	-14.6452174986901	0.49	0.32	0.76	-17.2205741805705	-16.761959154869	-16.3033441291676	-30.3410800966841	-29.5330422762001	-28.7250044557161	-30.3022952571744	-29.5005170010078	-28.689830480414	-19.2856822634069	0.609874359247607	-0.0981539554765618	10.4709087583982	0.155200982940097	0.159210536388176	0.150930362833991	-0.475526276783777	-0.468523175519302	-0.482985357866137	-0.473180771338255	-0.466191693734076	-0.48062931935999	0.000472681244314114	0.000848894954098303	0.000849847376703292
164	12.1735729393678	0.3	-19.2786855880042	-19.8996926499487	-18.6576785260598	0.378822061064732	-14.8641823900088	-15.2695495608698	-14.4588152191478	0.5	0.32	0.77	-16.8349997008442	-16.3880738650183	-15.9411480291924	-29.474938583451	-28.6924549602606	-27.9099713370702	-29.4762681338297	-28.6900748141436	-27.9123794318691	-19.2786855880042	0.613754798272337	-0.0054069638629123	10.4387952565827	0.155200982940097	0.159210536388176	0.150930362833991	-0.475526276783777	-0.468523175519302	-0.482985357866137	-0.473180771338255	-0.466191693734076	-0.48062931935999	0.000472681244314114	0.000848894954098303	0.000849847376703292
164	12.1735729393678	0.3	-19.2782628670436	-19.9071988123668	-18.6493269217204	0.380074645711212	-14.8658254120785	-15.2701605139052	-14.4614903102517	0.5	0.32	0.76	-16.8521728400215	-16.4059479941813	-15.9597231483411	-29.523824505563	-28.7420698817722	-27.9603152579815	-29.5258647638486	-28.7474608515232	-27.9607997030822	-19.2782628670436	0.608336399771419	-0.0742541720725018	10.4713507186691	0.155200982940097	0.159210536388176	0.150930362833991	-0.475526276783777	-0.468523175519302	-0.482985357866137	-0.473180771338255	-0.466191693734076	-0.48062931935999	0.000472681244314114	0.000848894954098303	0.000849847376703292
164	12.1735729393678	0.3	-19.2716504296546	-19.8917129935888	-18.6515878657203	0.38452145899098	-15.1250880349189	-15.5326195940852	-14.7175564757526	0.5	0.32	0.77	-16.9950768715961	-16.5491746119239	-16.1032723522516	-29.6087410661337	-28.8318922970937	-28.0550435280537	-29.6165757251995	-28.8237605611332	-28.0486722283754	-19.2716504296546	0.616623559433519	-0.156107283543922	10.1954931791796	0.155200982940097	0.159210536388176	0.150930362833991	-0.475526276783777	-0.468523175519302	-0.482985357866137	-0.473180771338255	-0.466191693734076	-0.48062931935999	0.000472681244314114	0.000848894954098303	0.000849847376703292
164	12.1735729393678	0.3	-19.2577994969697	-19.8771904130523	-18.6384085808871	0.386974503672461	-15.0702345240781	-15.474191648147	-14.6662774000091	0.5	0.32	0.77	-16.9872479876937	-16.5437922002131	-16.1003364127324	-29.6584249822376	-28.8841853752417	-28.1099457682459	-29.6009190029852	-28.8282247280798	-28.059100040928	-19.2577994969697	0.616556928309208	0.137928147702619	10.5584504510793	0.155200982940097	0.159210536388176	0.150930362833991	-0.475526276783777	-0.468523175519302	-0.482985357866137	-0.473180771338255	-0.466191693734076	-0.48062931935999	0.000472681244314114	0.000848894954098303	0.000849847376703292
164	12.1735729393678	0.3	-19.2544610091825	-19.8739531101026	-18.6349689082623	0.383080050188702	-14.7929594853139	-15.1927586433316	-14.3931603272963	0.49	0.32	0.77	-16.8161265585658	-16.3736082906813	-15.9310900227969	-29.5172436462239	-28.7404940490108	-27.9637444517978	-29.4682980519179	-28.6781660347558	-27.9081145144737	-19.2544610091825	0.611941202809184	-0.17550735428048	10.3228951192604	0.155200982940097	0.159210536388176	0.150930362833991	-0.475526276783777	-0.468523175519302	-0.482985357866137	-0.473180771338255	-0.466191693734076	-0.48062931935999	0.000472681244314114	0.000848894954098303	0.000849847376703292
164	12.1735729393678	0.3	-19.2538666970389	-19.8774588911356	-18.6302745029421	0.382303737935891	-14.886121279369	-15.2890998343964	-14.4831427243417	0.51	0.32	0.77	-16.6949908872634	-16.2549569168652	-15.814922946467	-29.0482447701196	-28.2826130566548	-27.51698134319	-29.0143879950823	-28.2480517431275	-27.4832393449963	-19.2538666970389	0.61756573788356	0.155334357626712	10.5294920691286	0.155200982940097	0.159210536388176	0.150930362833991	-0.475526276783777	-0.468523175519302	-0.482985357866137	-0.473180771338255	-0.466191693734076	-0.48062931935999	0.000472681244314114	0.000848894954098303	0.000849847376703292
164	12.1735729393678	0.3	-19.2523004628218	-19.8751273353395	-18.629473590304	0.37677140971006	-14.6880621327342	-15.0903772788123	-14.2857469866561	0.5	0.33	0.76	-16.5694918431958	-16.1277429453273	-15.6859940474588	-28.933110728254	-28.1617430908474	-27.3903754534408	-28.956031120611	-28.1831424405824	-27.4090877587326	-19.2523004628218	0.611654626373832	0.228545151486336	10.7148867787228	0.155200982940097	0.159210536388176	0.150930362833991	-0.475526276783777	-0.468523175519302	-0.482985357866137	-0.473180771338255	-0.466191693734076	-0.48062931935999	0.000472681244314114	0.000848894954098303	0.000849847376703292
164	12.1735729393678	0.3	-19.2490454369652	-19.8745788136225	-18.6235120603079	0.379957884415422	-14.8157270602081	-15.2187994041254	-14.4126547162908	0.49	0.32	0.77	-16.8465028488701	-16.4003205180706	-15.954138187271	-29.5723446389591	-28.7891163466192	-28.0058880542794	-29.5081641032432	-28.7288865984111	-27.9486316909345	-19.2490454369652	0.610996747835236	0.171297467759668	10.6891284835949	0.155200982940097	0.159210536388176	0.150930362833991	-0.475526276783777	-0.468523175519302	-0.482985357866137	-0.473180771338255	-0.466191693734076	-0.48062931935999	0.000472681244314114	0.000848894954098303	0.000849847376703292
164	12.1735729393678	0.3	-19.2474974107448	-19.8721137959418	-18.6228810255478	0.378604414282741	-14.9039441302809	-15.3105836905014	-14.4973045700604	0.5	0.33	0.78	-16.7762539147405	-16.3306870668698	-15.8851202189991	-29.2546616210745	-28.4776760419176	-27.7006904627608	-29.236940997102	-28.4673526155898	-27.6832066181502	-19.2474974107448	0.618288088414367	0.130144740018236	10.4259334178592	0.155200982940097	0.159210536388176	0.150930362833991	-0.475526276783777	-0.468523175519302	-0.482985357866137	-0.473180771338255	-0.466191693734076	-0.48062931935999	0.000472681244314114	0.000848894954098303	0.000849847376703292
164	12.1735729393678	0.3	-19.2425222727696	-19.8675575528396	-18.6174869926995	0.384173184600878	-15.0671859215203	-15.4734562349754	-14.6609156080651	0.49	0.32	0.76	-17.1907542782962	-16.7393946710361	-16.2880350637761	-30.2485499274782	-29.4543454734777	-28.6601410194771	-30.2147150327468	-29.4191801105775	-28.6199111192606	-19.2425222727696	0.608585409857584	-0.131203534354485	10.4624782858546	0.155200982940097	0.159210536388176	0.150930362833991	-0.475526276783777	-0.468523175519302	-0.482985357866137	-0.473180771338255	-0.466191693734076	-0.48062931935999	0.000472681244314114	0.000848894954098303	0.000849847376703292
164	12.1735729393678	0.3	-19.238817183222	-19.8590224964388	-18.6186118700053	0.385277136646903	-15.0201247224556	-15.4241827794029	-14.6160666655082	0.5	0.32	0.77	-16.8937020963846	-16.4511479240606	-16.0085937517366	-29.4515598995735	-28.6800350650142	-27.908510230455	-29.4308122345885	-28.639419196169	-27.8931115630955	-19.238817183222	0.618017909567498	0.17481247550541	10.5763842212822	0.155200982940097	0.159210536388176	0.150930362833991	-0.475526276783777	-0.468523175519302	-0.482985357866137	-0.473180771338255	-0.466191693734076	-0.48062931935999	0.000472681244314114	0.000848894954098303	0.000849847376703292
164	12.1735729393678	0.3	-19.2312440912554	-19.8508910314653	-18.6115971510455	0.384768829478668	-14.9301141313847	-15.332182140834	-14.5280461219354	0.5	0.32	0.77	-16.8316838056749	-16.3902931711739	-15.9489025366729	-29.3871959462129	-28.6165521285973	-27.8459083109817	-29.3332481891047	-28.5641514257627	-27.7882748809959	-19.2312440912554	0.61805634160169	-0.238456622675068	10.1647008571556	0.155200982940097	0.159210536388176	0.150930362833991	-0.475526276783777	-0.468523175519302	-0.482985357866137	-0.473180771338255	-0.466191693734076	-0.48062931935999	0.000472681244314114	0.000848894954098303	0.000849847376703292
164	12.1735729393678	0.3	-19.2256007210131	-19.8494632653785	-18.6017381766478	0.387056509542271	-15.0032117030727	-15.4053027804223	-14.6011206257232	0.51	0.33	0.78	-16.7554363918492	-16.3181057164131	-15.8807750409769	-29.0794419034965	-28.3204445445767	-27.5614471856569	-29.0549508250035	-28.3015348601411	-27.5429222399469	-19.2256007210131	0.620595493761146	0.0875149867805816	10.3646810405943	0.155200982940097	0.159210536388176	0.150930362833991	-0.475526276783777	-0.468523175519302	-0.482985357866137	-0.473180771338255	-0.466191693734076	-0.48062931935999	0.000472681244314114	0.000848894954098303	0.000849847376703292
164	12.1735729393678	0.3	-19.221364850491	-19.843083045773	-18.599646655209	0.38131342159969	-14.7279625279881	-15.1274968926911	-14.3284281632851	0.5	0.32	0.78	-16.5510302351006	-16.1138987389206	-15.6767672427405	-28.8342487992601	-28.0727035576765	-27.3111583160929	-28.7699962034621	-28.0002710267777	-27.2510706512414	-19.221364850491	0.619004851538981	0.162679717228954	10.5013682246872	0.155200982940097	0.159210536388176	0.150930362833991	-0.475526276783777	-0.468523175519302	-0.482985357866137	-0.473180771338255	-0.466191693734076	-0.48062931935999	0.000472681244314114	0.000848894954098303	0.000849847376703292
164	12.1735729393678	0.3	-19.2210272156287	-19.8391270385384	-18.6029273927189	0.381783081821161	-15.0306407602058	-15.4379804855128	-14.6233010348988	0.51	0.33	0.79	-16.7721363017539	-16.3295941311391	-15.8870519605243	-29.0875128932585	-28.3200226426443	-27.5525323920301	-29.0569016386749	-28.2833793725058	-27.5224104770266	-19.2210272156287	0.626516029041821	0.0797464668396497	10.1893232907111	0.155200982940097	0.159210536388176	0.150930362833991	-0.475526276783777	-0.468523175519302	-0.482985357866137	-0.473180771338255	-0.466191693734076	-0.48062931935999	0.000472681244314114	0.000848894954098303	0.000849847376703292
164	12.1735729393678	0.3	-19.2173060399037	-19.8363173078012	-18.5982947720061	0.37336442872923	-14.7140207318092	-15.1199866582716	-14.3080548053468	0.5	0.32	0.77	-16.5134092973286	-16.0700304997173	-15.626651702106	-28.7357555507349	-27.964211376232	-27.192667201729	-28.7227585752154	-27.9453476778887	-27.1736619506744	-19.2173060399037	0.61944776996335	0.0178410297588631	10.2960536993913	0.155200982940097	0.159210536388176	0.150930362833991	-0.475526276783777	-0.468523175519302	-0.482985357866137	-0.473180771338255	-0.466191693734076	-0.48062931935999	0.000472681244314114	0.000848894954098303	0.000849847376703292
164	12.1735729393678	0.3	-19.2160068811949	-19.8422749626748	-18.5897387997149	0.374682313411881	-14.6003867216706	-15.002085292631	-14.1986881507103	0.5	0.32	0.77	-16.4619218975879	-16.0211344755373	-15.5803470534867	-28.7332743160395	-27.963906924332	-27.1945395326245	-28.7301597480684	-27.9619831294069	-27.192904335422	-19.2160068811949	0.612631819366141	-0.316280069188116	10.1540703795866	0.155200982940097	0.159210536388176	0.150930362833991	-0.475526276783777	-0.468523175519302	-0.482985357866137	-0.473180771338255	-0.466191693734076	-0.48062931935999	0.000472681244314114	0.000848894954098303	0.000849847376703292
164	12.1735729393678	0.3	-19.2148378757458	-19.839238297061	-18.5904374544307	0.36899518537727	-14.5227202947277	-14.9271761504957	-14.1182644389597	0.5	0.32	0.77	-16.4334501412525	-15.9881813862589	-15.5429126312654	-28.7445339270931	-27.9656930431294	-27.1868521591656	-28.7350791501994	-27.9520771980305	-27.1786538247875	-19.2148378757458	0.612979726380145	0.158238830712727	10.5908374296678	0.155200982940097	0.159210536388176	0.150930362833991	-0.475526276783777	-0.468523175519302	-0.482985357866137	-0.473180771338255	-0.466191693734076	-0.48062931935999	0.000472681244314114	0.000848894954098303	0.000849847376703292
164	12.1735729393678	0.3	-19.2082828282402	-19.826871000182	-18.5896946562983	0.387819800990926	-14.8751776135338	-15.2731967722555	-14.4771584548121	0.5	0.32	0.78	-16.7885001977446	-16.3509922663963	-15.913484335048	-29.3362242061992	-28.5717228740464	-27.8072215418935	-29.282761181717	-28.5168487736558	-27.7537993809518	-19.2082828282402	0.616075646589227	0.0958990992876489	10.5422049202571	0.155200982940097	0.159210536388176	0.150930362833991	-0.475526276783777	-0.468523175519302	-0.482985357866137	-0.473180771338255	-0.466191693734076	-0.48062931935999	0.000472681244314114	0.000848894954098303	0.000849847376703292
164	12.1735729393678	0.3	-19.2061954349613	-19.8326711156475	-18.579719754275	0.373969230659211	-14.6088120427191	-15.0113547596637	-14.2062693257746	0.5	0.32	0.77	-16.5327987437192	-16.0894571645249	-15.6461155853307	-28.9258973196462	-28.1502238722104	-27.3745504247746	-28.9138994457735	-28.1329099210307	-27.3652394242011	-19.2061954349613	0.610932353423886	0.137372379290432	10.5982158864672	0.155200982940097	0.159210536388176	0.150930362833991	-0.475526276783777	-0.468523175519302	-0.482985357866137	-0.473180771338255	-0.466191693734076	-0.48062931935999	0.000472681244314114	0.000848894954098303	0.000849847376703292
164	12.1735729393678	0.3	-19.2029737278526	-19.8272856391337	-18.5786618165715	0.390043860309362	-15.0589736970427	-15.460029794167	-14.6579175999184	0.49	0.32	0.77	-17.128070888919	-16.6837433324113	-16.2394157759037	-30.0833069373812	-29.3029013476423	-28.5224957579033	-30.0674923088005	-29.2799261244962	-28.5057780828503	-19.2029737278526	0.612613189718328	-0.082592878113935	10.4082779026622	0.155200982940097	0.159210536388176	0.150930362833991	-0.475526276783777	-0.468523175519302	-0.482985357866137	-0.473180771338255	-0.466191693734076	-0.48062931935999	0.000472681244314114	0.000848894954098303	0.000849847376703292
164	12.1735729393678	0.3	-19.2023887676596	-19.8197833035636	-18.5849942317556	0.371068480814247	-14.5649566285716	-14.9687888895988	-14.1611243675445	0.5	0.33	0.77	-16.3846197293005	-15.9425907795869	-15.5005618298733	-28.5524682115294	-27.782171570912	-27.0118749302947	-28.5738606697477	-27.8009569314527	-27.0311353390186	-19.2023887676596	0.615309490496127	-0.109454688094185	10.294843436704	0.155200982940097	0.159210536388176	0.150930362833991	-0.475526276783777	-0.468523175519302	-0.482985357866137	-0.473180771338255	-0.466191693734076	-0.48062931935999	0.000472681244314114	0.000848894954098303	0.000849847376703292
164	12.1735729393678	0.3	-19.2018924716674	-19.8208536770915	-18.5829312662433	0.386675124258641	-15.0109105799955	-15.4135315386896	-14.6082896213013	0.51	0.33	0.79	-16.7593924139792	-16.3216158652428	-15.8838393165063	-29.0807586411995	-28.3211324066611	-27.5615061721227	-29.025588142357	-28.2546891978737	-27.499286321134	-19.2018924716674	0.624017220123583	0.0175617015785179	10.2408196316389	0.155200982940097	0.159210536388176	0.150930362833991	-0.475526276783777	-0.468523175519302	-0.482985357866137	-0.473180771338255	-0.466191693734076	-0.48062931935999	0.000472681244314114	0.000848894954098303	0.000849847376703292
164	12.1735729393678	0.3	-19.1949633759833	-19.8127698214231	-18.5771569305434	0.389058264497481	-15.0113438687265	-15.4119608148104	-14.6107269226427	0.5	0.32	0.78	-16.951283678283	-16.5106537298297	-16.0700237813763	-29.6322964205696	-28.8620375132116	-28.0917786058536	-29.5327329344018	-28.7722335691067	-27.997684565323	-19.1949633759833	0.617613078009084	-0.010182642956293	10.396128638344	0.155200982940097	0.159210536388176	0.150930362833991	-0.475526276783777	-0.468523175519302	-0.482985357866137	-0.473180771338255	-0.466191693734076	-0.48062931935999	0.000472681244314114	0.000848894954098303	0.000849847376703292
164	12.1735729393678	0.3	-19.1946762268698	-19.8132704892711	-18.5760819644686	0.382791988796407	-14.8962984743236	-15.2991359729799	-14.4934609756674	0.49	0.32	0.76	-16.9889026633063	-16.5415723653151	-16.0942420673239	-29.883930054422	-29.0970642043241	-28.3101983542262	-29.8818584919933	-29.0990885722251	-28.3113661626614	-19.1946762268698	0.611090708605366	0.0956322756674927	10.6655999193014	0.155200982940097	0.159210536388176	0.150930362833991	-0.475526276783777	-0.468523175519302	-0.482985357866137	-0.473180771338255	-0.466191693734076	-0.48062931935999	0.000472681244314114	0.000848894954098303	0.000849847376703292
164	12.1735729393678	0.3	-19.1815156117616	-19.7994170969694	-18.5636141265538	0.382344330415252	-15.0120608432323	-15.4184137517318	-14.6057079347329	0.5	0.33	0.79	-16.8859317449794	-16.4409023413207	-15.995872937662	-29.4363796514378	-28.660582693355	-27.8847857352721	-29.3587057161784	-28.5891561011418	-27.8079318004136	-19.1815156117616	0.61933049209119	0.0712008686011436	10.3564281509953	0.155200982940097	0.159210536388176	0.150930362833991	-0.475526276783777	-0.468523175519302	-0.482985357866137	-0.473180771338255	-0.466191693734076	-0.48062931935999	0.000472681244314114	0.000848894954098303	0.000849847376703292
164	12.1735729393678	0.3	-19.180054070875	-19.8109513535044	-18.5491567882457	0.377688858581361	-14.8953177840795	-15.3025139145013	-14.4881216536577	0.5	0.32	0.76	-16.8230325082631	-16.3753757521511	-15.9277189960391	-29.3991794798834	-28.6168745469378	-27.8345696139922	-29.3970488715895	-28.6178130141416	-27.842866706759	-19.180054070875	0.608248593886658	-0.0822149599230676	10.4444800548645	0.155200982940097	0.159210536388176	0.150930362833991	-0.475526276783777	-0.468523175519302	-0.482985357866137	-0.473180771338255	-0.466191693734076	-0.48062931935999	0.000472681244314114	0.000848894954098303	0.000849847376703292
164	12.1735729393678	0.3	-19.1788565750228	-19.7975596848638	-18.5601534651818	0.38414585695528	-14.8250744604545	-15.224839589083	-14.4253093318261	0.51	0.32	0.79	-16.5173570992904	-16.0836537852578	-15.6499504712252	-28.6199471955039	-27.8684609939577	-27.1169747924115	-28.5551751593733	-27.805428576681	-27.0549217856477	-19.1788565750228	0.619683358899206	-0.128100114503714	10.1568341040116	0.155200982940097	0.159210536388176	0.150930362833991	-0.475526276783777	-0.468523175519302	-0.482985357866137	-0.473180771338255	-0.466191693734076	-0.48062931935999	0.000472681244314114	0.000848894954098303	0.000849847376703292
164	12.1735729393678	0.3	-19.1701154645909	-19.7924724394721	-18.5477584897098	0.378499919052334	-14.8539333073654	-15.259298390121	-14.4485682246097	0.51	0.33	0.79	-16.6042643013405	-16.163170038647	-15.7220757759536	-28.8255644348973	-28.0598098756841	-27.2940553164709	-28.7854679881028	-28.0127889859543	-27.2569435656772	-19.1701154645909	0.621355661139788	0.20343956088071	10.4572007121087	0.155200982940097	0.159210536388176	0.150930362833991	-0.475526276783777	-0.468523175519302	-0.482985357866137	-0.473180771338255	-0.466191693734076	-0.48062931935999	0.000472681244314114	0.000848894954098303	0.000849847376703292
164	12.1735729393678	0.3	-19.1685649112458	-19.7853956686461	-18.5517341538455	0.382666936420513	-14.9882124306	-15.3936428277851	-14.582782033415	0.5	0.33	0.77	-16.877915861224	-16.4333933912781	-15.9888709213322	-29.4439502317053	-28.6684695627898	-27.8929888938743	-29.4375110291454	-28.6748908440304	-27.894413955329	-19.1685649112458	0.616922241349949	0.0037944965072147	10.3656570916347	0.155200982940097	0.159210536388176	0.150930362833991	-0.475526276783777	-0.468523175519302	-0.482985357866137	-0.473180771338255	-0.466191693734076	-0.48062931935999	0.000472681244314114	0.000848894954098303	0.000849847376703292
164	12.1735729393678	0.3	-19.1671538182432	-19.7903696051499	-18.5439380313365	0.379328738019192	-14.7387147089785	-15.140227815034	-14.3372016029231	0.5	0.32	0.79	-16.564059065366	-16.1247864939443	-15.6855139225225	-28.8559357253496	-28.0906872414584	-27.3254387575672	-28.751474605175	-27.9918441244503	-27.231629519793	-19.1671538182432	0.620302688187596	0.0506475463117623	10.38029333941	0.155200982940097	0.159210536388176	0.150930362833991	-0.475526276783777	-0.468523175519302	-0.482985357866137	-0.473180771338255	-0.466191693734076	-0.48062931935999	0.000472681244314114	0.000848894954098303	0.000849847376703292
164	12.1735729393678	0.3	-19.1578086314056	-19.7743599519592	-18.541257310852	0.379548185858407	-14.8024031724199	-15.2054634189182	-14.3993429259217	0.5	0.32	0.78	-16.7062675035936	-16.2634245521787	-15.8205816007638	-29.1837235043993	-28.4101332187664	-27.6365429331336	-29.118865675752	-28.3419416748452	-27.5721637764109	-19.1578086314056	0.614761761979583	-0.0761717342650611	10.3982933231904	0.155200982940097	0.159210536388176	0.150930362833991	-0.475526276783777	-0.468523175519302	-0.482985357866137	-0.473180771338255	-0.466191693734076	-0.48062931935999	0.000472681244314114	0.000848894954098303	0.000849847376703292
164	12.1735729393678	0.3	-19.1548579740382	-19.7794816808145	-18.5302342672618	0.371897613049417	-14.5763954973689	-14.9798279566969	-14.172963038041	0.5	0.32	0.78	-16.413377880372	-15.9713374628653	-15.5292970453585	-28.6213582963156	-27.850536027851	-27.0797137593865	-28.5320261643639	-27.7578391074897	-27.0001270923026	-19.1548579740382	0.618654457670094	0.0347192723513949	10.3731502634843	0.155200982940097	0.159210536388176	0.150930362833991	-0.475526276783777	-0.468523175519302	-0.482985357866137	-0.473180771338255	-0.466191693734076	-0.48062931935999	0.000472681244314114	0.000848894954098303	0.000849847376703292
164	12.1735729393678	0.3	-19.1538434862242	-19.7759317755251	-18.5317551969233	0.375483032967833	-14.5873639065698	-14.9880192576795	-14.1867085554601	0.5	0.33	0.79	-16.3919882641958	-15.9538024238612	-15.5156165835265	-28.5499449082936	-27.7867561236559	-27.0235673390181	-28.4867722007983	-27.7501455476709	-26.9839546405723	-19.1538434862242	0.61903892321574	-0.17016003091775	10.1359588256786	0.155200982940097	0.159210536388176	0.150930362833991	-0.475526276783777	-0.468523175519302	-0.482985357866137	-0.473180771338255	-0.466191693734076	-0.48062931935999	0.000472681244314114	0.000848894954098303	0.000849847376703292
164	12.1735729393678	0.3	-19.1478879292209	-19.7738498564716	-18.5219260019701	0.378822326379663	-14.9076692285196	-15.3142221174711	-14.5011163395682	0.5	0.32	0.78	-16.772107904997	-16.3268519285408	-15.8815959520845	-29.238276813508	-28.4620763760771	-27.6858759386462	-29.2111557440256	-28.4355408353592	-27.6638469451968	-19.1478879292209	0.616791725849153	0.0137482632798551	10.3831951293415	0.155200982940097	0.159210536388176	0.150930362833991	-0.475526276783777	-0.468523175519302	-0.482985357866137	-0.473180771338255	-0.466191693734076	-0.48062931935999	0.000472681244314114	0.000848894954098303	0.000849847376703292
164	12.1735729393678	0.3	-19.1363536968677	-19.753774464593	-18.5189329291424	0.377182560852789	-15.0423992017154	-15.4540593799158	-14.6307390235149	0.5	0.33	0.77	-16.945423554201	-16.4940369050031	-16.0426502558053	-29.5631466254842	-28.7756531968107	-27.9881597681372	-29.5559855956603	-28.7732359349491	-27.9827158211289	-19.1363536968677	0.622404039532138	0.230806887185219	10.5120189638302	0.155200982940097	0.159210536388176	0.150930362833991	-0.475526276783777	-0.468523175519302	-0.482985357866137	-0.473180771338255	-0.466191693734076	-0.48062931935999	0.000472681244314114	0.000848894954098303	0.000849847376703292
164	12.1735729393678	0.3	-19.1341540027491	-19.7606033537125	-18.5077046517857	0.380563879807274	-14.8702371280014	-15.2742726433514	-14.4662016126514	0.5	0.33	0.77	-16.7952810180051	-16.3510117437813	-15.9067424695575	-29.3544180793385	-28.5779341371294	-27.8014501949204	-29.3538362058196	-28.5859605433556	-27.8065308462504	-19.1341540027491	0.613144269210884	0.0285484459372141	10.4693757863961	0.155200982940097	0.159210536388176	0.150930362833991	-0.475526276783777	-0.468523175519302	-0.482985357866137	-0.473180771338255	-0.466191693734076	-0.48062931935999	0.000472681244314114	0.000848894954098303	0.000849847376703292
164	12.1735729393678	0.3	-19.1338908545246	-19.7515767843578	-18.5162049246915	0.378317341064177	-14.6942798264007	-15.0954436169071	-14.2931160358943	0.49	0.33	0.77	-16.7023060343613	-16.2584396221521	-15.8145732099429	-29.310453304433	-28.5315233936949	-27.7525934829569	-29.3048879095746	-28.5210525288278	-27.754726041874	-19.1338908545246	0.614856884485814	-0.19698817977652	10.2498503417697	0.155200982940097	0.159210536388176	0.150930362833991	-0.475526276783777	-0.468523175519302	-0.482985357866137	-0.473180771338255	-0.466191693734076	-0.48062931935999	0.000472681244314114	0.000848894954098303	0.000849847376703292
164	12.1735729393678	0.3	-19.1329525313942	-19.7541680538399	-18.5117370089485	0.377329724290416	-14.6895111926719	-15.0913881175342	-14.2876342678096	0.5	0.32	0.78	-16.6107427084853	-16.1684060494997	-15.7260693905141	-29.0506815996	-28.2770749243573	-27.5034682491147	-29.0019691434664	-28.2306350372835	-27.4535655508533	-19.1329525313942	0.615804735239926	0.0177334057582381	10.4595286634488	0.155200982940097	0.159210536388176	0.150930362833991	-0.475526276783777	-0.468523175519302	-0.482985357866137	-0.473180771338255	-0.466191693734076	-0.48062931935999	0.000472681244314114	0.000848894954098303	0.000849847376703292
164	12.1735729393678	0.3	-19.1322261459682	-19.7515494982302	-18.5129027937062	0.378588957554895	-14.6669621231171	-15.0671490066899	-14.2667752395443	0.5	0.32	0.77	-16.4965829273409	-16.0584299557097	-15.6202769840784	-28.7524156223443	-27.9887449638815	-27.2250743054188	-28.7122280650191	-27.957128584586	-27.1843879146227	-19.1322261459682	0.619662868629542	-0.0447779047785382	10.3061452873023	0.155200982940097	0.159210536388176	0.150930362833991	-0.475526276783777	-0.468523175519302	-0.482985357866137	-0.473180771338255	-0.466191693734076	-0.48062931935999	0.000472681244314114	0.000848894954098303	0.000849847376703292
164	12.1735729393678	0.3	-19.1255168336383	-19.7424983026941	-18.5085353645825	0.372893422205124	-14.7585284538378	-15.1661325517629	-14.3509243559128	0.5	0.32	0.77	-16.7363862238142	-16.286580079367	-15.8367739349198	-29.3198550051112	-28.5318562842861	-27.743857563461	-29.2741607253956	-28.4806116860091	-27.6956100433266	-19.1255168336383	0.616460341789556	0.233409242987069	10.6907360334927	0.155200982940097	0.159210536388176	0.150930362833991	-0.475526276783777	-0.468523175519302	-0.482985357866137	-0.473180771338255	-0.466191693734076	-0.48062931935999	0.000472681244314114	0.000848894954098303	0.000849847376703292
164	12.1735729393678	0.3	-19.1162077984449	-19.7322798819045	-18.5001357149853	0.38406817538678	-15.0190393348498	-15.424101317032	-14.6139773526677	0.49	0.32	0.77	-17.052465725236	-16.6046402457619	-16.1568147662877	-29.909501422701	-29.1240292785974	-28.3385571344939	-29.9145441730279	-29.122928710026	-28.3364111005278	-19.1162077984449	0.61733947376498	0.0030179355121174	10.4120700388097	0.155200982940097	0.159210536388176	0.150930362833991	-0.475526276783777	-0.468523175519302	-0.482985357866137	-0.473180771338255	-0.466191693734076	-0.48062931935999	0.000472681244314114	0.000848894954098303	0.000849847376703292
164	12.1735729393678	0.3	-19.1132530884617	-19.7324429080411	-18.4940632688822	0.370465393870106	-14.3267922327828	-14.7245348363029	-13.9290496292627	0.49	0.32	0.78	-16.3606193197362	-15.9186824167524	-15.4767455137686	-28.7900585035175	-28.0123746614139	-27.2346908193103	-28.7120366668445	-27.9380442729124	-27.1566058396854	-19.1132530884617	0.612889642501879	-0.101960472304675	10.4092280360459	0.155200982940097	0.159210536388176	0.150930362833991	-0.475526276783777	-0.468523175519302	-0.482985357866137	-0.473180771338255	-0.466191693734076	-0.48062931935999	0.000472681244314114	0.000848894954098303	0.000849847376703292
164	12.1735729393678	0.3	-19.1108905081209	-19.7257859182718	-18.4959950979699	0.37996807551497	-14.7183398160695	-15.1187540104952	-14.3179256216437	0.5	0.32	0.78	-16.6696965152527	-16.2282062246611	-15.7867159340695	-29.186608114845	-28.4136123925644	-27.6406166702839	-29.1407869428371	-28.3699304933334	-27.5952437411665	-19.1108905081209	0.619668281042505	-0.173599267822294	10.1781626652215	0.155200982940097	0.159210536388176	0.150930362833991	-0.475526276783777	-0.468523175519302	-0.482985357866137	-0.473180771338255	-0.466191693734076	-0.48062931935999	0.000472681244314114	0.000848894954098303	0.000849847376703292
164	12.1735729393678	0.3	-19.0991845570435	-19.7134977926358	-18.4848713214512	0.381681305421575	-14.9006517821189	-15.3045558040844	-14.4967477601534	0.51	0.33	0.78	-16.6768579825403	-16.2367374002038	-15.7966168178673	-28.977614847872	-28.2128637937513	-27.4481127396306	-28.9578543071984	-28.1957527518837	-27.4265132581678	-19.0991845570435	0.624305770332956	0.0761117195178103	10.3044586102722	0.155200982940097	0.159210536388176	0.150930362833991	-0.475526276783777	-0.468523175519302	-0.482985357866137	-0.473180771338255	-0.466191693734076	-0.48062931935999	0.000472681244314114	0.000848894954098303	0.000849847376703292
164	12.1735729393678	0.3	-19.0984764626482	-19.7147865174984	-18.4821664077979	0.378036589959737	-14.8002940021728	-15.2045933212966	-14.3959946830491	0.5	0.32	0.78	-16.619427862953	-16.1775072388869	-15.7355866148209	-28.9355078098385	-28.1660951817722	-27.396682553706	-28.9097633587624	-28.1330981949697	-27.3638871252438	-19.0984764626482	0.62054049062304	0.0270666270427097	10.3314287626027	0.155200982940097	0.159210536388176	0.150930362833991	-0.475526276783777	-0.468523175519302	-0.482985357866137	-0.473180771338255	-0.466191693734076	-0.48062931935999	0.000472681244314114	0.000848894954098303	0.000849847376703292
164	12.1735729393678	0.3	-19.096237911792	-19.7130315586694	-18.4794442649146	0.382873945243927	-14.8003119676917	-15.200484312628	-14.4001396227555	0.5	0.33	0.78	-16.6194836603522	-16.1819543283119	-15.7444249962717	-28.9407066775133	-28.1788052658832	-27.4169038542531	-28.9045392515922	-28.1397252192036	-27.3774213249467	-19.096237911792	0.620764183248552	-0.0459729825412067	10.2422401798686	0.155200982940097	0.159210536388176	0.150930362833991	-0.475526276783777	-0.468523175519302	-0.482985357866137	-0.473180771338255	-0.466191693734076	-0.48062931935999	0.000472681244314114	0.000848894954098303	0.000849847376703292
164	12.1735729393678	0.3	-19.0916733599994	-19.7107599003026	-18.4725868196963	0.382172134886557	-14.7328059278287	-15.1317452749672	-14.3338665806901	0.5	0.32	0.77	-16.7140790656115	-16.2734224414553	-15.8327658172992	-29.2986435191292	-28.5262024354887	-27.7537613518483	-29.270160318698	-28.4945031709162	-27.7194836800612	-19.0916733599994	0.614066473703217	0.163726018639692	10.6531774607864	0.155200982940097	0.159210536388176	0.150930362833991	-0.475526276783777	-0.468523175519302	-0.482985357866137	-0.473180771338255	-0.466191693734076	-0.48062931935999	0.000472681244314114	0.000848894954098303	0.000849847376703292
164	12.1735729393678	0.3	-19.0871900431581	-19.7011773176358	-18.4732027686803	0.375678134015764	-14.8227959735495	-15.2297483721196	-14.4158435749794	0.5	0.33	0.77	-16.7181950968949	-16.2714700802886	-15.8247450636824	-29.1878791005464	-28.4079530558793	-27.6280270112123	-29.1902624445401	-28.4022612205253	-27.6302847879231	-19.0871900431581	0.617342411973505	0.0803713188467157	10.4353355898155	0.155200982940097	0.159210536388176	0.150930362833991	-0.475526276783777	-0.468523175519302	-0.482985357866137	-0.473180771338255	-0.466191693734076	-0.48062931935999	0.000472681244314114	0.000848894954098303	0.000849847376703292
164	12.1735729393678	0.3	-19.0838543670931	-19.6996146021936	-18.4680941319927	0.38305873074336	-14.8354606289375	-15.2364265216483	-14.4344947362268	0.5	0.32	0.77	-16.7155425655088	-16.2756518577106	-15.8357611499123	-29.1719748603507	-28.4042773345958	-27.6365798088408	-29.1129641571368	-28.3466649834216	-27.5822066678745	-19.0838543670931	0.616741620059265	-0.187548336605026	10.2369646025059	0.155200982940097	0.159210536388176	0.150930362833991	-0.475526276783777	-0.468523175519302	-0.482985357866137	-0.473180771338255	-0.466191693734076	-0.48062931935999	0.000472681244314114	0.000848894954098303	0.000849847376703292
164	12.1735729393678	0.3	-19.0776675980127	-19.7042046999001	-18.4511304961254	0.370532591397496	-14.5906896394903	-14.9957002537422	-14.1856790252385	0.5	0.32	0.78	-16.4029311685497	-15.9599134290848	-15.5168956896199	-28.5718590734786	-27.800177458225	-27.0284958429713	-28.5416273355277	-27.7697311059352	-27.0004397627333	-19.0776675980127	0.616824352740936	0.122055341593071	10.4511702629417	0.155200982940097	0.159210536388176	0.150930362833991	-0.475526276783777	-0.468523175519302	-0.482985357866137	-0.473180771338255	-0.466191693734076	-0.48062931935999	0.000472681244314114	0.000848894954098303	0.000849847376703292
164	12.1735729393678	0.3	-19.0776197913346	-19.698566211906	-18.4566733707633	0.385215996138029	-14.8950651464149	-15.2958106866429	-14.4943196061869	0.49	0.32	0.76	-16.9646706584265	-16.5202014997085	-16.0757323409905	-29.8176470700679	-29.0364338785463	-28.2552206870247	-29.785491080905	-29.007934624748	-28.230498605182	-19.0776197913346	0.607047651293509	-0.0904196069351544	10.5448765979337	0.155200982940097	0.159210536388176	0.150930362833991	-0.475526276783777	-0.468523175519302	-0.482985357866137	-0.473180771338255	-0.466191693734076	-0.48062931935999	0.000472681244314114	0.000848894954098303	0.000849847376703292
164	12.1735729393678	0.3	-19.0759428125453	-19.6952684040335	-18.4566172210572	0.383052848824173	-14.9349146858183	-15.3385735996177	-14.531255772019	0.49	0.32	0.76	-17.0002904230907	-16.552900793156	-16.1055111632213	-29.8666714020662	-29.080682531676	-28.2946936612857	-29.8353996559154	-29.0560012608001	-28.2743976729113	-19.0759428125453	0.611345851867166	0.0251446827814459	10.5428188874311	0.155200982940097	0.159210536388176	0.150930362833991	-0.475526276783777	-0.468523175519302	-0.482985357866137	-0.473180771338255	-0.466191693734076	-0.48062931935999	0.000472681244314114	0.000848894954098303	0.000849847376703292
164	12.1735729393678	0.3	-19.0721916401312	-19.6928193424102	-18.4515639378521	0.38860199991917	-15.1173919274988	-15.5212265327972	-14.7135573222004	0.5	0.32	0.77	-17.01455816474	-16.571869736331	-16.129181307922	-29.6786697417741	-28.9064837385852	-28.1342977353962	-29.6565356125189	-28.8927555921281	-28.1157084374766	-19.0721916401312	0.616912171942985	-0.00372603907450627	10.4229515864029	0.155200982940097	0.159210536388176	0.150930362833991	-0.475526276783777	-0.468523175519302	-0.482985357866137	-0.473180771338255	-0.466191693734076	-0.48062931935999	0.000472681244314114	0.000848894954098303	0.000849847376703292
164	12.1735729393678	0.3	-19.0602897092018	-19.6781749095142	-18.4424045088893	0.379320115989855	-14.6354509148411	-15.0341582018578	-14.2367436278243	0.5	0.32	0.78	-16.4725450077619	-16.0356915676076	-15.5988381274534	-28.7241246368847	-27.962358154709	-27.2005916725333	-28.6647673238963	-27.9067991558771	-27.1515013077688	-19.0602897092018	0.617163875089643	0.224777169825087	10.6139534352424	0.155200982940097	0.159210536388176	0.150930362833991	-0.475526276783777	-0.468523175519302	-0.482985357866137	-0.473180771338255	-0.466191693734076	-0.48062931935999	0.000472681244314114	0.000848894954098303	0.000849847376703292
164	12.1735729393678	0.3	-19.0542187159559	-19.6690808292679	-18.4393566026439	0.397183520174869	-15.1312892679604	-15.5282888501592	-14.7342896857616	0.5	0.32	0.77	-17.0328492466156	-16.597383748787	-16.1619182509583	-29.7224780007539	-28.962586717041	-28.2026954333281	-29.6539301797297	-28.90841896457	-28.1444795842228	-19.0542187159559	0.618677594673882	-0.0214504544204525	10.4153091748909	0.155200982940097	0.159210536388176	0.150930362833991	-0.475526276783777	-0.468523175519302	-0.482985357866137	-0.473180771338255	-0.466191693734076	-0.48062931935999	0.000472681244314114	0.000848894954098303	0.000849847376703292
164	12.1735729393678	0.3	-19.0461762730109	-19.6646267000721	-18.4277258459498	0.374118527979763	-14.7967285968254	-15.2043193427581	-14.3891378508928	0.5	0.32	0.78	-16.6582715189806	-16.211703858745	-15.7651361985095	-29.047181658456	-28.2684975113718	-27.4898133642876	-28.9721817617886	-28.1979458107352	-27.4168982747487	-19.0461762730109	0.621902736611042	-0.0249276809839592	10.3010885088646	0.155200982940097	0.159210536388176	0.150930362833991	-0.475526276783777	-0.468523175519302	-0.482985357866137	-0.473180771338255	-0.466191693734076	-0.48062931935999	0.000472681244314114	0.000848894954098303	0.000849847376703292
164	12.1735729393678	0.3	-19.0411011348873	-19.6554227464342	-18.4267795233404	0.386119688187323	-15.0271941446243	-15.4307242532569	-14.6236640359917	0.5	0.32	0.77	-16.9620507568444	-16.5184748058908	-16.0748988549372	-29.63993311335	-28.8648168431873	-28.0897005730247	-29.6031485760547	-28.8415466684523	-28.056057425086	-19.0411011348873	0.616020669971369	-0.0893051856324488	10.3226653084058	0.155200982940097	0.159210536388176	0.150930362833991	-0.475526276783777	-0.468523175519302	-0.482985357866137	-0.473180771338255	-0.466191693734076	-0.48062931935999	0.000472681244314114	0.000848894954098303	0.000849847376703292
164	12.1735729393678	0.3	-19.0336806933997	-19.6464206407963	-18.4209407460031	0.381333627386611	-14.9514002562389	-15.3569785826885	-14.5458219297893	0.5	0.33	0.77	-16.8155983124687	-16.3714977893678	-15.927397266267	-29.3103382601458	-28.5362512302516	-27.7621642003574	-29.3042891517486	-28.5351922221677	-27.7508506701475	-19.0336806933997	0.621122161835005	0.0844395861161828	10.3840948621336	0.155200982940097	0.159210536388176	0.150930362833991	-0.475526276783777	-0.468523175519302	-0.482985357866137	-0.473180771338255	-0.466191693734076	-0.48062931935999	0.000472681244314114	0.000848894954098303	0.000849847376703292
164	12.1735729393678	0.3	-19.0313941921881	-19.6446795795886	-18.4181088047875	0.391983012617996	-14.9355571493356	-15.3317100399886	-14.5394042586825	0.5	0.32	0.77	-16.8748801892208	-16.438853643653	-16.0028270980852	-29.5122033502727	-28.7496436203889	-27.987083890505	-29.5136738310073	-28.746959810204	-27.9790322335441	-19.0313941921881	0.615493981436772	0.0327962094697565	10.5173366031455	0.155200982940097	0.159210536388176	0.150930362833991	-0.475526276783777	-0.468523175519302	-0.482985357866137	-0.473180771338255	-0.466191693734076	-0.48062931935999	0.000472681244314114	0.000848894954098303	0.000849847376703292
164	12.1735729393678	0.3	-19.0295726703152	-19.6439503800443	-18.415194960586	0.376629162285115	-14.7089824583732	-15.1119926847361	-14.3059722320103	0.5	0.32	0.77	-16.5416821747485	-16.1005446479681	-15.6594071211877	-28.8265239198082	-28.0577713024309	-27.2890186850537	-28.8016631171347	-28.0365079999205	-27.2699923730869	-19.0295726703152	0.617998611426067	-0.0969388641352212	10.2494332272673	0.155200982940097	0.159210536388176	0.150930362833991	-0.475526276783777	-0.468523175519302	-0.482985357866137	-0.473180771338255	-0.466191693734076	-0.48062931935999	0.000472681244314114	0.000848894954098303	0.000849847376703292
164	12.1735729393678	0.3	-19.0294383745699	-19.6496757554853	-18.4092009936546	0.377491282296557	-14.9104089574977	-15.3181890112141	-14.5026289037814	0.5	0.33	0.78	-16.7433743761908	-16.2976549704884	-15.851935564786	-29.1510604810914	-28.3750404828941	-27.5990204846969	-29.1286925295485	-28.3524952633232	-27.5671531656836	-19.0294383745699	0.622193000567518	-0.030853115911761	10.2267672311903	0.155200982940097	0.159210536388176	0.150930362833991	-0.475526276783777	-0.468523175519302	-0.482985357866137	-0.473180771338255	-0.466191693734076	-0.48062931935999	0.000472681244314114	0.000848894954098303	0.000849847376703292
164	12.1735729393678	0.3	-19.0284368855807	-19.6415251074123	-18.4153486637491	0.385693281298519	-14.9497811496931	-15.3515937936925	-14.5479685056938	0.49	0.32	0.76	-17.0033863357177	-16.558339670706	-16.1132930056943	-29.8590892571377	-29.0775574003768	-28.2960255436159	-29.8465344050432	-29.0622206629442	-28.2781855547396	-19.0284368855807	0.611363088455964	-0.241683583226648	10.2714405602357	0.155200982940097	0.159210536388176	0.150930362833991	-0.475526276783777	-0.468523175519302	-0.482985357866137	-0.473180771338255	-0.466191693734076	-0.48062931935999	0.000472681244314114	0.000848894954098303	0.000849847376703292
164	12.1735729393678	0.3	-19.017477979566	-19.6368208053378	-18.3981351537943	0.371700097364366	-14.6251976612978	-15.0301520136179	-14.2202433089777	0.5	0.32	0.78	-16.5387146258209	-16.0931153754981	-15.6475161251753	-28.9194587839376	-28.1402876424424	-27.3611165009472	-28.8528895837851	-28.0793026103429	-27.3024704238881	-19.017477979566	0.617435040175973	0.0186077771868985	10.3933300624235	0.155200982940097	0.159210536388176	0.150930362833991	-0.475526276783777	-0.468523175519302	-0.482985357866137	-0.473180771338255	-0.466191693734076	-0.48062931935999	0.000472681244314114	0.000848894954098303	0.000849847376703292
164	12.1735729393678	0.3	-19.0166277722782	-19.6306266543664	-18.40262889019	0.379988349018331	-14.6620979552335	-15.0609649210051	-14.2632309894619	0.5	0.33	0.77	-16.5827865090608	-16.1436163912364	-15.7044462734119	-29.008071396295	-28.2398363275984	-27.4716012589017	-29.0215093426101	-28.2448502580771	-27.4809049248923	-19.0166277722782	0.616071232187008	-0.0476966370662621	10.3299563098196	0.155200982940097	0.159210536388176	0.150930362833991	-0.475526276783777	-0.468523175519302	-0.482985357866137	-0.473180771338255	-0.466191693734076	-0.48062931935999	0.000472681244314114	0.000848894954098303	0.000849847376703292
164	12.1735729393678	0.3	-19.0140466560951	-19.6363829886445	-18.3917103235457	0.372296682187533	-14.5444451712554	-14.9466496994973	-14.1422406430135	0.5	0.32	0.77	-16.3907598458747	-15.9496952619125	-15.5086306779504	-28.5974069044067	-27.827869463965	-27.0583320235233	-28.5617034878363	-27.7863520778397	-27.0127991943623	-19.0140466560951	0.616079211584582	0.101043487924304	10.5089518161634	0.155200982940097	0.159210536388176	0.150930362833991	-0.475526276783777	-0.468523175519302	-0.482985357866137	-0.473180771338255	-0.466191693734076	-0.48062931935999	0.000472681244314114	0.000848894954098303	0.000849847376703292
164	12.1735729393678	0.3	-19.0117209394155	-19.6236758584809	-18.3997660203502	0.382093071917364	-14.8431192319841	-15.2451129761815	-14.4411254877866	0.5	0.32	0.78	-16.7162305721986	-16.2754453758484	-15.8346601794983	-29.1632012036412	-28.3942056269635	-27.6252100502858	-29.1049690116633	-28.3358347246366	-27.5719761564093	-19.0117209394155	0.620009718898945	0.216676836227403	10.5598834983632	0.155200982940097	0.159210536388176	0.150930362833991	-0.475526276783777	-0.468523175519302	-0.482985357866137	-0.473180771338255	-0.466191693734076	-0.48062931935999	0.000472681244314114	0.000848894954098303	0.000849847376703292
164	12.1735729393678	0.3	-18.9997880526128	-19.613032816809	-18.3865432884165	0.384831375744238	-15.1045389674054	-15.5112505058445	-14.6978274289663	0.5	0.32	0.78	-17.0156810314949	-16.5695226893741	-16.1233643472533	-29.694236115343	-28.915640704954	-28.137045294565	-29.6554407330462	-28.8769691577092	-28.0887885650079	-18.9997880526128	0.618285789583087	-0.114103108308671	10.2576313953379	0.155200982940097	0.159210536388176	0.150930362833991	-0.475526276783777	-0.468523175519302	-0.482985357866137	-0.473180771338255	-0.466191693734076	-0.48062931935999	0.000472681244314114	0.000848894954098303	0.000849847376703292
164	12.1735729393678	0.3	-18.998028046727	-19.6092458316352	-18.3868102618189	0.378243774189825	-14.5580674454976	-14.9555747120499	-14.1605601789453	0.5	0.32	0.77	-16.5055271342896	-16.066823366599	-15.6281195989083	-28.9171322263136	-28.1485378787791	-27.3799435312445	-28.9112101053722	-28.1219033413488	-27.3663680912361	-18.998028046727	0.613634597427666	-0.0421590558145524	10.4473630799435	0.155200982940097	0.159210536388176	0.150930362833991	-0.475526276783777	-0.468523175519302	-0.482985357866137	-0.473180771338255	-0.466191693734076	-0.48062931935999	0.000472681244314114	0.000848894954098303	0.000849847376703292
164	12.1735729393678	0.3	-18.992037854171	-19.6122417535842	-18.3718339547578	0.380308880606304	-14.9186171914716	-15.324186554715	-14.5130478282282	0.5	0.33	0.77	-16.7640506265928	-16.3203738732636	-15.8766971199343	-29.2029139109404	-28.4300306549565	-27.6571473989727	-29.1936476293086	-28.4350298564058	-27.6594899260471	-18.992037854171	0.620272927954878	-0.111448686751345	10.1847709491109	0.155200982940097	0.159210536388176	0.150930362833991	-0.475526276783777	-0.468523175519302	-0.482985357866137	-0.473180771338255	-0.466191693734076	-0.48062931935999	0.000472681244314114	0.000848894954098303	0.000849847376703292
164	12.1735729393678	0.3	-18.9908416541049	-19.6089489825898	-18.37273432562	0.386359671871977	-14.9357688661513	-15.3366409415774	-14.5348967907252	0.51	0.33	0.78	-16.7306799208309	-16.2933701860134	-15.8560604511958	-29.0922034246469	-28.3317858071267	-27.5713681896065	-29.0756314596611	-28.3229310206619	-27.5612726702664	-18.9908416541049	0.620410384269002	0.0851250424761578	10.3708450539287	0.155200982940097	0.159210536388176	0.150930362833991	-0.475526276783777	-0.468523175519302	-0.482985357866137	-0.473180771338255	-0.466191693734076	-0.48062931935999	0.000472681244314114	0.000848894954098303	0.000849847376703292
164	12.1735729393678	0.3	-18.9862130214168	-19.6021921421775	-18.3702339006562	0.387365678719021	-14.8274790261997	-15.2246016036532	-14.4303564487461	0.5	0.32	0.76	-16.7812788716254	-16.3435515082461	-15.9058241448668	-29.3761413815097	-28.6098862580741	-27.8436311346385	-29.316927676556	-28.5391404295514	-27.7853353238786	-18.9862130214168	0.610391605031355	-0.0180344228587183	10.6109148579986	0.155200982940097	0.159210536388176	0.150930362833991	-0.475526276783777	-0.468523175519302	-0.482985357866137	-0.473180771338255	-0.466191693734076	-0.48062931935999	0.000472681244314114	0.000848894954098303	0.000849847376703292
164	12.1735729393678	0.3	-18.9822348033115	-19.5930680127193	-18.3714015939037	0.396660812616221	-15.3113219298705	-15.7134838762737	-14.9091599834674	0.5	0.33	0.78	-17.1686596709148	-16.7292547849739	-16.289849899033	-29.8838958634081	-29.1190644726633	-28.3542330819184	-29.8518226399868	-29.0867679239522	-28.3291547878453	-18.9822348033115	0.620845657125817	0.0164219196921447	10.3375083857764	0.155200982940097	0.159210536388176	0.150930362833991	-0.475526276783777	-0.468523175519302	-0.482985357866137	-0.473180771338255	-0.466191693734076	-0.48062931935999	0.000472681244314114	0.000848894954098303	0.000849847376703292
164	12.1735729393678	0.3	-18.980676446369	-19.6031892641058	-18.3581636286322	0.3863384227084	-15.0191987976308	-15.4223281755975	-14.616069419664	0.5	0.33	0.77	-16.8892155956413	-16.4477427583436	-16.006269921046	-29.4409753335276	-28.6714078637004	-27.9018403938733	-29.4313027655946	-28.6677585851277	-27.8928079794179	-18.980676446369	0.616813319376955	-0.0331856932577666	10.3147846607017	0.155200982940097	0.159210536388176	0.150930362833991	-0.475526276783777	-0.468523175519302	-0.482985357866137	-0.473180771338255	-0.466191693734076	-0.48062931935999	0.000472681244314114	0.000848894954098303	0.000849847376703292
164	12.1735729393678	0.3	-18.9715181024649	-19.5828957648045	-18.3601404401254	0.390231337648404	-15.0332238678802	-15.4334364811375	-14.6330112546229	0.5	0.32	0.78	-16.941652313038	-16.5023293564571	-16.0630063998761	-29.5778516114176	-28.8108526800773	-28.0438537487369	-29.5253133757848	-28.7632624145269	-28.0008047983565	-18.9715181024649	0.618878468026093	-0.0142850392576694	10.3718725212796	0.155200982940097	0.159210536388176	0.150930362833991	-0.475526276783777	-0.468523175519302	-0.482985357866137	-0.473180771338255	-0.466191693734076	-0.48062931935999	0.000472681244314114	0.000848894954098303	0.000849847376703292
164	12.1735729393678	0.3	-18.9667794507577	-19.5825850749218	-18.3509738265936	0.393332702943078	-15.0308675914391	-15.428421914994	-14.6333132678843	0.5	0.33	0.78	-16.8477268573256	-16.4136003671956	-15.9794738770656	-29.3146706041266	-28.5593001516936	-27.8039296992606	-29.3141424834274	-28.570852052259	-27.7920648230519	-18.9667794507577	0.623850220515861	0.142190102582788	10.3753184069498	0.155200982940097	0.159210536388176	0.150930362833991	-0.475526276783777	-0.468523175519302	-0.482985357866137	-0.473180771338255	-0.466191693734076	-0.48062931935999	0.000472681244314114	0.000848894954098303	0.000849847376703292
164	12.1735729393678	0.3	-18.9590595033662	-19.5704258467185	-18.3476931600139	0.384408513692784	-14.9940719476651	-15.3981698182548	-14.5899740770754	0.5	0.32	0.77	-16.9111376214482	-16.4673345732459	-16.0235315250437	-29.5338485555525	-28.7587846711765	-27.9837207868005	-29.5114418379967	-28.7418009067138	-27.9673065003069	-18.9590595033662	0.620608851060284	-0.0621038253671454	10.2771594766705	0.155200982940097	0.159210536388176	0.150930362833991	-0.475526276783777	-0.468523175519302	-0.482985357866137	-0.473180771338255	-0.466191693734076	-0.48062931935999	0.000472681244314114	0.000848894954098303	0.000849847376703292
164	12.1735729393678	0.3	-18.9480970818292	-19.5670921148815	-18.3291020487768	0.373575881099807	-14.7225801552889	-15.1285987428016	-14.3165615677761	0.5	0.32	0.77	-16.5768257106429	-16.1319398705923	-15.6870540305416	-28.9068712254028	-28.1310738614906	-27.3552764975783	-28.8971887055348	-28.1279831236015	-27.3379669544298	-18.9480970818292	0.615490344452306	0.137364018757514	10.5059523948055	0.155200982940097	0.159210536388176	0.150930362833991	-0.475526276783777	-0.468523175519302	-0.482985357866137	-0.473180771338255	-0.466191693734076	-0.48062931935999	0.000472681244314114	0.000848894954098303	0.000849847376703292
164	12.1735729393678	0.3	-18.9448488550334	-19.5633226896734	-18.3263750203934	0.37717562497083	-14.8913096599972	-15.2988410386967	-14.4837782812977	0.5	0.32	0.77	-16.8558959603953	-16.4068876660689	-15.9578793717426	-29.4985535907448	-28.7127694791203	-27.9269853674958	-29.4939458588357	-28.7022916100971	-27.9258055499937	-18.9448488550334	0.61464679514159	0.127020711114002	10.522916641896	0.155200982940097	0.159210536388176	0.150930362833991	-0.475526276783777	-0.468523175519302	-0.482985357866137	-0.473180771338255	-0.466191693734076	-0.48062931935999	0.000472681244314114	0.000848894954098303	0.000849847376703292
164	12.1735729393678	0.3	-18.9390640014838	-19.5569030997501	-18.3212249032175	0.385580905742039	-14.8708302316735	-15.2706156740344	-14.4710447893126	0.5	0.32	0.78	-16.8344384550447	-16.3937120581326	-15.9529856612204	-29.4719781570196	-28.7004003715352	-27.9288225860508	-29.3831868620741	-28.6174038539436	-27.8396977994694	-18.9390640014838	0.613163144208745	0.318032466235928	10.8637704083064	0.155200982940097	0.159210536388176	0.150930362833991	-0.475526276783777	-0.468523175519302	-0.482985357866137	-0.473180771338255	-0.466191693734076	-0.48062931935999	0.000472681244314114	0.000848894954098303	0.000849847376703292
164	12.1735729393678	0.3	-18.9355396493219	-19.5480111307958	-18.3230681678479	0.388058550907338	-15.0485425848469	-15.4509981303223	-14.6460870393715	0.5	0.32	0.77	-16.9714334788498	-16.5293748195567	-16.0873161602637	-29.6417259236167	-28.8696413712272	-28.0975568188377	-29.644003302346	-28.8660506190226	-28.0927117458837	-18.9355396493219	0.616506044435644	-0.195042976170238	10.2616019765496	0.155200982940097	0.159210536388176	0.150930362833991	-0.475526276783777	-0.468523175519302	-0.482985357866137	-0.473180771338255	-0.466191693734076	-0.48062931935999	0.000472681244314114	0.000848894954098303	0.000849847376703292
164	12.1735729393678	0.3	-18.9345861030918	-19.5462551155364	-18.3229170906472	0.383873237864387	-14.9001647591699	-15.3021863309818	-14.4981431873579	0.5	0.32	0.77	-16.8218772851019	-16.3799301410331	-15.9379829969644	-29.3962597581361	-28.6239563566651	-27.8516529551942	-29.3516405551746	-28.5739546344082	-27.8035337601879	-18.9345861030918	0.618885357262262	0.0784831028448134	10.4766922290995	0.155200982940097	0.159210536388176	0.150930362833991	-0.475526276783777	-0.468523175519302	-0.482985357866137	-0.473180771338255	-0.466191693734076	-0.48062931935999	0.000472681244314114	0.000848894954098303	0.000849847376703292
164	12.1735729393678	0.3	-18.9311007545293	-19.5425845032571	-18.3196170058014	0.384467655540636	-14.8378074098379	-15.2376439053994	-14.4379709142765	0.5	0.33	0.78	-16.668464769297	-16.231083466707	-15.7937021641171	-29.0353798296376	-28.2734900919293	-27.5116003542209	-28.9912729795445	-28.2405681068305	-27.4827090890296	-18.9311007545293	0.623290708805147	0.134965853871938	10.3850126169481	0.155200982940097	0.159210536388176	0.150930362833991	-0.475526276783777	-0.468523175519302	-0.482985357866137	-0.473180771338255	-0.466191693734076	-0.48062931935999	0.000472681244314114	0.000848894954098303	0.000849847376703292
164	12.1735729393678	0.3	-18.9301839000321	-19.5387685469995	-18.3215992530648	0.394998805339064	-15.0612595817438	-15.4582304951661	-14.6642886683215	0.5	0.32	0.78	-16.9418923157745	-16.506820625661	-16.0717489355475	-29.547850784465	-28.7890551823912	-28.0302595803174	-29.4815637554885	-28.7202568159484	-27.9659422182912	-18.9301839000321	0.616603732797326	0.0840277206350094	10.5421355142177	0.155200982940097	0.159210536388176	0.150930362833991	-0.475526276783777	-0.468523175519302	-0.482985357866137	-0.473180771338255	-0.466191693734076	-0.48062931935999	0.000472681244314114	0.000848894954098303	0.000849847376703292
164	12.1735729393678	0.3	-18.9253288853021	-19.539595407463	-18.3110623631413	0.381182536076902	-15.0056758177088	-15.4128568235195	-14.5984948118982	0.51	0.33	0.78	-16.7888392898345	-16.3453072083585	-15.9017751268824	-29.165470184416	-28.3949689320778	-27.6244676797396	-29.1470571745821	-28.3753953349366	-27.6065765291018	-18.9253288853021	0.623727572947619	-0.0158158084061293	10.1894380691189	0.155200982940097	0.159210536388176	0.150930362833991	-0.475526276783777	-0.468523175519302	-0.482985357866137	-0.473180771338255	-0.466191693734076	-0.48062931935999	0.000472681244314114	0.000848894954098303	0.000849847376703292
164	12.1735729393678	0.3	-18.9189212279313	-19.5274298346777	-18.3104126211849	0.389512059844795	-14.7599918203065	-15.1535250184265	-14.3664586221866	0.5	0.32	0.77	-16.6219311953018	-16.1902638615123	-15.7585965277227	-29.0055996976076	-28.2523316363145	-27.4990635750214	-28.959777194538	-28.1928410781953	-27.4599125971013	-18.9189212279313	0.6159023115992	0.213087448752968	10.7446482908798	0.155200982940097	0.159210536388176	0.150930362833991	-0.475526276783777	-0.468523175519302	-0.482985357866137	-0.473180771338255	-0.466191693734076	-0.48062931935999	0.000472681244314114	0.000848894954098303	0.000849847376703292
164	12.1735729393678	0.3	-18.9187449492598	-19.5388356468699	-18.2986542516497	0.38080465610657	-14.757611204804	-15.1583818912268	-14.3568405183812	0.49	0.32	0.77	-16.8172973014329	-16.372666744449	-15.928036187465	-29.5644350432422	-28.7827844019663	-28.0011337606904	-29.5008169574193	-28.7259628044105	-27.9471883071836	-18.9187449492598	0.609945604670169	0.0741064313413938	10.662290499119	0.155200982940097	0.159210536388176	0.150930362833991	-0.475526276783777	-0.468523175519302	-0.482985357866137	-0.473180771338255	-0.466191693734076	-0.48062931935999	0.000472681244314114	0.000848894954098303	0.000849847376703292
164	12.1735729393678	0.3	-18.9147921878127	-19.5233243985194	-18.3062599771061	0.385358704850627	-14.9459005630246	-15.3478926804587	-14.5439084455905	0.49	0.32	0.77	-16.9808421692541	-16.5360798268562	-16.0913174844583	-29.7983491172304	-29.0178705390261	-28.2373919608219	-29.7724849395044	-28.9924508568497	-28.2080520770588	-18.9147921878127	0.614267882375304	0.0860738573765097	10.535069316265	0.155200982940097	0.159210536388176	0.150930362833991	-0.475526276783777	-0.468523175519302	-0.482985357866137	-0.473180771338255	-0.466191693734076	-0.48062931935999	0.000472681244314114	0.000848894954098303	0.000849847376703292
164	12.1735729393678	0.3	-18.9125309272751	-19.5223395401877	-18.3027223143626	0.391076432559595	-14.874678243056	-15.2699677783384	-14.4793887077735	0.5	0.32	0.77	-16.7437221388762	-16.3102819221546	-15.8768417054329	-29.2114319134177	-28.4552434581695	-27.6990550029214	-29.1711129166835	-28.4269240365194	-27.6627974912873	-18.9125309272751	0.617668268225792	-0.0466127644080443	10.362872812918	0.155200982940097	0.159210536388176	0.150930362833991	-0.475526276783777	-0.468523175519302	-0.482985357866137	-0.473180771338255	-0.466191693734076	-0.48062931935999	0.000472681244314114	0.000848894954098303	0.000849847376703292
164	12.1735729393678	0.3	-18.9021052626512	-19.5163261688912	-18.2878843564112	0.386165149026876	-14.8891415513641	-15.2889261501619	-14.4893569525663	0.5	0.32	0.77	-16.7567359624784	-16.3185701359106	-15.8804043093427	-29.225373181955	-28.4611694715368	-27.6969657611186	-29.1584426963477	-28.3943930457395	-27.6341379398249	-18.9021052626512	0.61515788185466	-0.0201543809960494	10.4413487435944	0.155200982940097	0.159210536388176	0.150930362833991	-0.475526276783777	-0.468523175519302	-0.482985357866137	-0.473180771338255	-0.466191693734076	-0.48062931935999	0.000472681244314114	0.000848894954098303	0.000849847376703292
164	12.1735729393678	0.3	-18.8994353879309	-19.514913185007	-18.2839575908547	0.380363691554241	-14.7439603982256	-15.1447350317704	-14.3431857646809	0.5	0.32	0.77	-16.7279043855387	-16.2852343925661	-15.8425643995935	-29.3222809437009	-28.5463263710224	-27.7703717983438	-29.2915623426471	-28.5256973518687	-27.7499877111288	-18.8994353879309	0.611694684371173	-0.267626131395561	10.2343911486239	0.155200982940097	0.159210536388176	0.150930362833991	-0.475526276783777	-0.468523175519302	-0.482985357866137	-0.473180771338255	-0.466191693734076	-0.48062931935999	0.000472681244314114	0.000848894954098303	0.000849847376703292
164	12.1735729393678	0.3	-18.896717482757	-19.5090168341676	-18.2844181313464	0.389173896842792	-14.9138447872507	-15.3117629193786	-14.5159266551228	0.5	0.32	0.78	-16.7535250483598	-16.3181387751461	-15.8827525019323	-29.1880222990559	-28.4294915292875	-27.6709607595191	-29.1150266622897	-28.3542926360988	-27.60718251342	-18.896717482757	0.620345390198062	-0.126107770849985	10.2618326674205	0.155200982940097	0.159210536388176	0.150930362833991	-0.475526276783777	-0.468523175519302	-0.482985357866137	-0.473180771338255	-0.466191693734076	-0.48062931935999	0.000472681244314114	0.000848894954098303	0.000849847376703292
164	12.1735729393678	0.3	-18.8951151154348	-19.5031987198999	-18.2870315109698	0.377151743779434	-14.7346698110038	-15.1379349149555	-14.331404707052	0.5	0.32	0.78	-16.7085298962272	-16.2634251257723	-15.8183203553173	-29.2747758031263	-28.4949141130255	-27.7150524229247	-29.1937333907601	-28.415239249674	-27.6429507947672	-18.8951151154348	0.619361067721412	-0.000111266288387712	10.3634416589663	0.155200982940097	0.159210536388176	0.150930362833991	-0.475526276783777	-0.468523175519302	-0.482985357866137	-0.473180771338255	-0.466191693734076	-0.48062931935999	0.000472681244314114	0.000848894954098303	0.000849847376703292
164	12.1735729393678	0.3	-18.8796813580646	-19.4881144436122	-18.271248272517	0.381697664849532	-14.96847810353	-15.3742065948632	-14.5627496121968	0.51	0.33	0.8	-16.7104817638705	-16.2694886944934	-15.8284956251163	-28.9890577666284	-28.2240305374018	-27.4590033081752	-28.8955568588972	-28.1272567841113	-27.3654634594516	-18.8796813580646	0.630715909804617	0.193813686108719	10.300116187026	0.155200982940097	0.159210536388176	0.150930362833991	-0.475526276783777	-0.468523175519302	-0.482985357866137	-0.473180771338255	-0.466191693734076	-0.48062931935999	0.000472681244314114	0.000848894954098303	0.000849847376703292
164	12.1735729393678	0.3	-18.8732055239818	-19.4870998705708	-18.2593111773929	0.373854909920551	-14.7024487428747	-15.1076705296784	-14.2972269560709	0.5	0.32	0.77	-16.6857798299518	-16.2382295935586	-15.7906793571655	-29.2470863854537	-28.4626135853198	-27.6781407851859	-29.237362378906	-28.461268088128	-27.668976563051	-18.8732055239818	0.612341971335632	-0.0599038742262305	10.4262917250965	0.155200982940097	0.159210536388176	0.150930362833991	-0.475526276783777	-0.468523175519302	-0.482985357866137	-0.473180771338255	-0.466191693734076	-0.48062931935999	0.000472681244314114	0.000848894954098303	0.000849847376703292
164	12.1735729393678	0.3	-18.8704126165594	-19.4802737155719	-18.2605515175469	0.389723091567626	-15.0518814003528	-15.453018984642	-14.6507438160635	0.49	0.32	0.77	-17.0815122693639	-16.6381014009407	-16.1946905325176	-29.9571018552577	-29.1794596688042	-28.4018174823506	-29.8946855169528	-29.1282412618331	-28.3505400509256	-18.8704126165594	0.614671366347076	0.0810501408898729	10.5518271789306	0.155200982940097	0.159210536388176	0.150930362833991	-0.475526276783777	-0.468523175519302	-0.482985357866137	-0.473180771338255	-0.466191693734076	-0.48062931935999	0.000472681244314114	0.000848894954098303	0.000849847376703292
164	12.1735729393678	0.3	-18.8702614275686	-19.4807118812598	-18.2598109738774	0.391897829768499	-14.9072268395954	-15.3026989626591	-14.5117547165317	0.5	0.32	0.78	-16.7174727561188	-16.2854382202991	-15.8534036844793	-29.0959116543436	-28.343977503218	-27.5920433520925	-29.0273232409212	-28.2764829353207	-27.5247474846289	-18.8702614275686	0.616317940426622	0.0196657170188604	10.4647709239184	0.155200982940097	0.159210536388176	0.150930362833991	-0.475526276783777	-0.468523175519302	-0.482985357866137	-0.473180771338255	-0.466191693734076	-0.48062931935999	0.000472681244314114	0.000848894954098303	0.000849847376703292
164	12.1735729393678	0.3	-18.8629662968086	-19.4703302083365	-18.2556023852806	0.387311845382893	-15.0807891020382	-15.4847418684816	-14.6768363355948	0.51	0.32	0.77	-16.8574911710514	-16.4177272891812	-15.977963407311	-29.2739836710557	-28.5103089008091	-27.7466341305624	-29.2586165473486	-28.4842516234316	-27.7261596132203	-18.8629662968086	0.624021553728766	0.115300524872582	10.3693863905131	0.155200982940097	0.159210536388176	0.150930362833991	-0.475526276783777	-0.468523175519302	-0.482985357866137	-0.473180771338255	-0.466191693734076	-0.48062931935999	0.000472681244314114	0.000848894954098303	0.000849847376703292
164	12.1735729393678	0.3	-18.856556099431	-19.4725890991605	-18.2405230997015	0.374280398976996	-14.7245912714367	-15.1300547614473	-14.3191277814261	0.5	0.32	0.78	-16.5793345008212	-16.1350324189883	-15.6907303371555	-28.9122750505501	-28.137468076552	-27.3626611025539	-28.8310295169918	-28.0508035475947	-27.2748920362076	-18.856556099431	0.618676114091305	-0.0929425307455108	10.2764600195122	0.155200982940097	0.159210536388176	0.150930362833991	-0.475526276783777	-0.468523175519302	-0.482985357866137	-0.473180771338255	-0.466191693734076	-0.48062931935999	0.000472681244314114	0.000848894954098303	0.000849847376703292
164	12.1735729393678	0.3	-18.8542488356774	-19.4713964131059	-18.2371012582489	0.376415151572721	-14.8686079275454	-15.2761774555478	-14.461038399543	0.49	0.32	0.76	-16.9438744905189	-16.4918106840641	-16.0397468776094	-29.7822224450308	-28.9876305793559	-28.193038713681	-29.7628886946003	-28.969332069648	-28.1676758290474	-18.8542488356774	0.612710418423758	0.0532934911718639	10.5959834949485	0.155200982940097	0.159210536388176	0.150930362833991	-0.475526276783777	-0.468523175519302	-0.482985357866137	-0.473180771338255	-0.466191693734076	-0.48062931935999	0.000472681244314114	0.000848894954098303	0.000849847376703292
164	12.1735729393678	0.3	-18.8511613985471	-19.4659740917141	-18.2363487053801	0.377609485788737	-14.830458089971	-15.235949602729	-14.424966577213	0.5	0.32	0.77	-16.7480831725901	-16.3023475434677	-15.8566119143452	-29.2661949193847	-28.487300662055	-27.7084064047252	-29.2456904912883	-28.472940959398	-27.6936994908302	-18.8511613985471	0.616031435227953	-0.232048401547292	10.1401699971506	0.155200982940097	0.159210536388176	0.150930362833991	-0.475526276783777	-0.468523175519302	-0.482985357866137	-0.473180771338255	-0.466191693734076	-0.48062931935999	0.000472681244314114	0.000848894954098303	0.000849847376703292
164	12.1735729393678	0.3	-18.8484719424673	-19.460287323662	-18.2366565612726	0.382091905948424	-14.7145541930191	-15.1130670155479	-14.3160413704903	0.49	0.32	0.77	-16.7333757667609	-16.2921374131966	-15.8508990596323	-29.3782529788445	-28.6035849049506	-27.8289168310566	-29.3437591196487	-28.5797846999867	-27.7979731703317	-18.8484719424673	0.612298194428168	0.289089862532579	10.7949151256326	0.155200982940097	0.159210536388176	0.150930362833991	-0.475526276783777	-0.468523175519302	-0.482985357866137	-0.473180771338255	-0.466191693734076	-0.48062931935999	0.000472681244314114	0.000848894954098303	0.000849847376703292
164	12.1735729393678	0.3	-18.84444203455	-19.4561720663447	-18.2327120027553	0.375189341037325	-14.6735984618781	-15.0768748246443	-14.270322099112	0.5	0.32	0.78	-16.6507562054	-16.2053816514611	-15.7600070975222	-29.1845412772178	-28.4039129446116	-27.6232846120054	-29.1494812733831	-28.3743753145059	-27.5923903543074	-18.84444203455	0.619257624372658	-0.0489324862662417	10.3043237842041	0.155200982940097	0.159210536388176	0.150930362833991	-0.475526276783777	-0.468523175519302	-0.482985357866137	-0.473180771338255	-0.466191693734076	-0.48062931935999	0.000472681244314114	0.000848894954098303	0.000849847376703292
164	12.1735729393678	0.3	-18.84220233741	-19.4561962379047	-18.2282084369154	0.369807594948404	-14.6789726120453	-15.087067822086	-14.2708774020047	0.51	0.32	0.77	-16.4715376667647	-16.0259934627431	-15.5804492587215	-28.6562674085706	-27.8811343207507	-27.1060012329308	-28.6220999377394	-27.8549097348823	-27.072669598608	-18.84220233741	0.618220456457659	-0.0909170966375441	10.2415303281916	0.155200982940097	0.159210536388176	0.150930362833991	-0.475526276783777	-0.468523175519302	-0.482985357866137	-0.473180771338255	-0.466191693734076	-0.48062931935999	0.000472681244314114	0.000848894954098303	0.000849847376703292
164	12.1735729393678	0.3	-18.8331342781538	-19.4477941956828	-18.2184743606248	0.378839511160017	-14.5228726699037	-14.9189171597163	-14.1268281800911	0.5	0.32	0.77	-16.33995146298	-15.9061835379062	-15.4724156128324	-28.4857912252118	-27.7295942082354	-26.9733971912589	-28.4354587896539	-27.6839075269641	-26.9296535688968	-18.8331342781538	0.615935559966459	-0.0811783281322979	10.3822481471065	0.155200982940097	0.159210536388176	0.150930362833991	-0.475526276783777	-0.468523175519302	-0.482985357866137	-0.473180771338255	-0.466191693734076	-0.48062931935999	0.000472681244314114	0.000848894954098303	0.000849847376703292
164	12.1735729393678	0.3	-18.8319159268536	-19.4402809271873	-18.2235509265199	0.383914919036572	-14.8319088160953	-15.2320535135115	-14.4317641186792	0.51	0.32	0.78	-16.628210705698	-16.1913890824348	-15.7545674591717	-28.9270286738423	-28.1671181912816	-27.4072077087209	-28.8883229898499	-28.1257688383387	-27.3700502132964	-18.8319159268536	0.622491424256614	0.0682231872387332	10.372861714956	0.155200982940097	0.159210536388176	0.150930362833991	-0.475526276783777	-0.468523175519302	-0.482985357866137	-0.473180771338255	-0.466191693734076	-0.48062931935999	0.000472681244314114	0.000848894954098303	0.000849847376703292
164	12.1735729393678	0.3	-18.8260986034037	-19.4415643152293	-18.2106328915781	0.382478720119244	-14.8046050747615	-15.2052284816824	-14.4039816678406	0.5	0.32	0.77	-16.7858426684312	-16.3435736498521	-15.9013046312729	-29.4137018046361	-28.6387172365762	-27.8637326685163	-29.4176762503416	-28.6344937679006	-27.863217138166	-18.8260986034037	0.614390895370708	0.0714008639903775	10.5354490266271	0.155200982940097	0.159210536388176	0.150930362833991	-0.475526276783777	-0.468523175519302	-0.482985357866137	-0.473180771338255	-0.466191693734076	-0.48062931935999	0.000472681244314114	0.000848894954098303	0.000849847376703292
164	12.1735729393678	0.3	-18.8198885656858	-19.4264983757902	-18.2132787555814	0.383598772400252	-14.8260739433895	-15.2263286733198	-14.4258192134593	0.5	0.32	0.77	-16.6801742766968	-16.2417022856115	-15.8032302945263	-29.0828836839797	-28.3183814849091	-27.5538792858386	-29.0490559057031	-28.2767771400122	-27.5110360663463	-18.8198885656858	0.619554954297535	0.0900513917786966	10.4788777897848	0.155200982940097	0.159210536388176	0.150930362833991	-0.475526276783777	-0.468523175519302	-0.482985357866137	-0.473180771338255	-0.466191693734076	-0.48062931935999	0.000472681244314114	0.000848894954098303	0.000849847376703292
164	12.1735729393678	0.3	-18.8194779348804	-19.4318786925185	-18.2070771772423	0.379482247560024	-14.6974284887246	-15.0976863744536	-14.2971706029955	0.5	0.32	0.79	-16.5231120584379	-16.0850644176176	-15.6470167767973	-28.7908909909057	-28.0276097257859	-27.2643284606661	-28.6820603594057	-27.9316435097179	-27.1605200673564	-18.8194779348804	0.62040271972878	0.00491579260831142	10.3498884374413	0.155200982940097	0.159210536388176	0.150930362833991	-0.475526276783777	-0.468523175519302	-0.482985357866137	-0.473180771338255	-0.466191693734076	-0.48062931935999	0.000472681244314114	0.000848894954098303	0.000849847376703292
164	12.1735729393678	0.3	-18.814890349421	-19.4257004204457	-18.2040802783963	0.371997965013729	-14.5704179745087	-14.9735983840583	-14.1672375649592	0.51	0.33	0.78	-16.32710055357	-15.8874756271426	-15.4478507007153	-28.3820194720846	-27.61780275269	-26.8535860332954	-28.3666270615344	-27.6084466668925	-26.8385954717383	-18.814890349421	0.62338402370993	0.110748301386366	10.3599119528096	0.155200982940097	0.159210536388176	0.150930362833991	-0.475526276783777	-0.468523175519302	-0.482985357866137	-0.473180771338255	-0.466191693734076	-0.48062931935999	0.000472681244314114	0.000848894954098303	0.000849847376703292
164	12.1735729393678	0.3	-18.811774998296	-19.4234056469026	-18.2001443496894	0.380194270118719	-14.728299243826	-15.128792103032	-14.32780638462	0.5	0.32	0.78	-16.6337720013911	-16.1934389686645	-15.753105935938	-29.0703889927482	-28.3008309786882	-27.5312729646281	-28.9983655804046	-28.2414150200502	-27.4843036504504	-18.811774998296	0.616550626513437	-0.0804636935801095	10.3340953840242	0.155200982940097	0.159210536388176	0.150930362833991	-0.475526276783777	-0.468523175519302	-0.482985357866137	-0.473180771338255	-0.466191693734076	-0.48062931935999	0.000472681244314114	0.000848894954098303	0.000849847376703292
164	12.1735729393678	0.3	-18.8074053882416	-19.4132938015641	-18.2015169749191	0.39128438447875	-15.098404195665	-15.4994640380458	-14.6973443532842	0.5	0.32	0.77	-17.0859978507933	-16.6438852985052	-16.2017727462171	-29.9115568388454	-29.1375736713175	-28.3635905037895	-29.8874057363956	-29.1016253186047	-28.3366168794717	-18.8074053882416	0.62003983092796	0.204465305706981	10.5886066029302	0.155200982940097	0.159210536388176	0.150930362833991	-0.475526276783777	-0.468523175519302	-0.482985357866137	-0.473180771338255	-0.466191693734076	-0.48062931935999	0.000472681244314114	0.000848894954098303	0.000849847376703292
164	12.1735729393678	0.3	-18.8062487889311	-19.4114426471711	-18.2010549306911	0.390569587332001	-14.8803672017075	-15.2762290667518	-14.4845053366633	0.51	0.32	0.78	-16.6351598695646	-16.2040832352395	-15.7730066009144	-28.8930908799009	-28.1443673046893	-27.3956437294777	-28.8574125068686	-28.1086453778915	-27.3595080257375	-18.8062487889311	0.619406805497407	0.181268046268194	10.5191119014525	0.155200982940097	0.159210536388176	0.150930362833991	-0.475526276783777	-0.468523175519302	-0.482985357866137	-0.473180771338255	-0.466191693734076	-0.48062931935999	0.000472681244314114	0.000848894954098303	0.000849847376703292
164	12.1735729393678	0.3	-18.8027071404913	-19.4087163400412	-18.1966979409413	0.385327260819096	-14.7969672476965	-15.1949800018179	-14.3989544935752	0.5	0.32	0.78	-16.6403264562807	-16.2044547301217	-15.7685830039628	-29.0072098534599	-28.2474036884125	-27.4875975233652	-28.9884396405027	-28.2154723748199	-27.4654426703676	-18.8027071404913	0.622316729601829	-0.120359116864395	10.1676291689748	0.155200982940097	0.159210536388176	0.150930362833991	-0.475526276783777	-0.468523175519302	-0.482985357866137	-0.473180771338255	-0.466191693734076	-0.48062931935999	0.000472681244314114	0.000848894954098303	0.000849847376703292
164	12.1735729393678	0.3	-18.7950116435934	-19.4008074408593	-18.1892158463275	0.388597016204983	-14.9464131761822	-15.3456845716425	-14.5471417807218	0.5	0.32	0.78	-16.9523823159431	-16.5113070864827	-16.0702318570224	-29.7186500325428	-28.9454159148797	-28.1721817972166	-29.6630823660921	-28.8885145701978	-28.1253288280883	-18.7950116435934	0.617688620881104	-0.0909993242062717	10.3882846209654	0.155200982940097	0.159210536388176	0.150930362833991	-0.475526276783777	-0.468523175519302	-0.482985357866137	-0.473180771338255	-0.466191693734076	-0.48062931935999	0.000472681244314114	0.000848894954098303	0.000849847376703292
164	12.1735729393678	0.3	-18.7875966011663	-19.392074978979	-18.1831182233536	0.399486120174286	-15.2781633089533	-15.6770954183155	-14.8792311995912	0.51	0.33	0.78	-17.0955160857951	-16.6604896915069	-16.2254632972188	-29.7192680093904	-28.9630073654809	-28.2067467215714	-29.7031846854529	-28.9403435666278	-28.1949117427244	-18.7875966011663	0.625739089186612	-0.0051836925492774	10.2234489056572	0.155200982940097	0.159210536388176	0.150930362833991	-0.475526276783777	-0.468523175519302	-0.482985357866137	-0.473180771338255	-0.466191693734076	-0.48062931935999	0.000472681244314114	0.000848894954098303	0.000849847376703292
164	12.1735729393678	0.3	-18.7791534761997	-19.3887350693012	-18.1695718830982	0.382469605901631	-14.8988160388829	-15.301996642248	-14.4956354355178	0.51	0.33	0.78	-16.5893898006363	-16.1522886598079	-15.7151875189795	-28.7318529667647	-27.9748193530627	-27.2177857393606	-28.7009080158294	-27.9432290830111	-27.1942756797254	-18.7791534761997	0.626287973283007	-0.0640675706027098	10.1475757573453	0.155200982940097	0.159210536388176	0.150930362833991	-0.475526276783777	-0.468523175519302	-0.482985357866137	-0.473180771338255	-0.466191693734076	-0.48062931935999	0.000472681244314114	0.000848894954098303	0.000849847376703292
164	12.1735729393678	0.3	-18.7788661412799	-19.390228049665	-18.1675042328947	0.377870883663609	-14.9193117650626	-15.3270059399197	-14.5116175902054	0.5	0.32	0.76	-16.9264431310885	-16.476204363475	-16.0259655958614	-29.6671157464021	-28.8779785644873	-28.0888413825724	-29.6874747138716	-28.8946555097391	-28.0972270454826	-18.7788661412799	0.611714885440135	-0.139292614721517	10.3599388664881	0.155200982940097	0.159210536388176	0.150930362833991	-0.475526276783777	-0.468523175519302	-0.482985357866137	-0.473180771338255	-0.466191693734076	-0.48062931935999	0.000472681244314114	0.000848894954098303	0.000849847376703292
164	12.1735729393678	0.3	-18.7763467287589	-19.3862707805201	-18.1664226769977	0.377416319634031	-14.6926611436088	-15.0945501802889	-14.2907721069287	0.49	0.32	0.76	-16.7527696778947	-16.3067309164108	-15.8606921549269	-29.4582459492785	-28.6739267118426	-27.8896074744067	-29.4621375043664	-28.6736944752072	-27.887089099318	-18.7763467287589	0.611923259175459	-0.148047859674786	10.3723979286412	0.155200982940097	0.159210536388176	0.150930362833991	-0.475526276783777	-0.468523175519302	-0.482985357866137	-0.473180771338255	-0.466191693734076	-0.48062931935999	0.000472681244314114	0.000848894954098303	0.000849847376703292
164	12.1735729393678	0.3	-18.7721210657304	-19.3784169575074	-18.1658251739535	0.377443407000483	-14.535773929485	-14.9333487067228	-14.1381991522473	0.5	0.32	0.76	-16.4210592693455	-15.9838767519321	-15.5466942345186	-28.7010999836978	-27.9369824601205	-27.1728649365432	-28.7129864935972	-27.9501483623662	-27.1720638924019	-18.7721210657304	0.614529511749114	0.0481440196141971	10.5321456526342	0.155200982940097	0.159210536388176	0.150930362833991	-0.475526276783777	-0.468523175519302	-0.482985357866137	-0.473180771338255	-0.466191693734076	-0.48062931935999	0.000472681244314114	0.000848894954098303	0.000849847376703292
164	12.1735729393678	0.3	-18.7665787352582	-19.3740232492848	-18.1591342212315	0.390579971167204	-14.8270915479198	-15.2215275190092	-14.4326555768304	0.49	0.32	0.77	-16.8689992932512	-16.4318723288759	-15.9947453645006	-29.6342158048962	-28.8663033418481	-28.0983908788001	-29.5843778034231	-28.8100728665004	-28.0382426727927	-18.7665787352582	0.615321000400332	-0.0485920997778386	10.4513148061375	0.155200982940097	0.159210536388176	0.150930362833991	-0.475526276783777	-0.468523175519302	-0.482985357866137	-0.473180771338255	-0.466191693734076	-0.48062931935999	0.000472681244314114	0.000848894954098303	0.000849847376703292
164	12.1735729393678	0.3	-18.7652330250497	-19.3807030867292	-18.1497629633702	0.377283349988906	-14.64515463362	-15.0458575918154	-14.2444516754247	0.5	0.32	0.78	-16.5630392931633	-16.1219305826112	-15.6808218720591	-28.9699911068539	-28.1984590712374	-27.4269270356208	-28.9313986625942	-28.1636752142786	-27.3896045787031	-18.7652330250497	0.618245768028388	-0.0173197746747257	10.3557230341763	0.155200982940097	0.159210536388176	0.150930362833991	-0.475526276783777	-0.468523175519302	-0.482985357866137	-0.473180771338255	-0.466191693734076	-0.48062931935999	0.000472681244314114	0.000848894954098303	0.000849847376703292
164	12.1735729393678	0.3	-18.7579571987147	-19.3676603180611	-18.1482540793683	0.371377129647167	-14.3032986750135	-14.6996140183695	-13.9069833316574	0.5	0.32	0.78	-16.120856616463	-15.6862232432899	-15.2515898701167	-28.1276280632708	-27.3692809012463	-26.6109337392218	-28.0600910035719	-27.3111528527534	-26.5442025921279	-18.7579571987147	0.620773044133295	0.227423806648852	10.5698670036248	0.155200982940097	0.159210536388176	0.150930362833991	-0.475526276783777	-0.468523175519302	-0.482985357866137	-0.473180771338255	-0.466191693734076	-0.48062931935999	0.000472681244314114	0.000848894954098303	0.000849847376703292
164	12.1735729393678	0.3	-18.7559858588112	-19.3628474200783	-18.1491242975441	0.377565496108067	-14.8146278723064	-15.2197244691388	-14.4095312754741	0.5	0.33	0.77	-16.6820472705196	-16.2380286819317	-15.7940100933438	-29.0964125148229	-28.3219663207616	-27.5475201267004	-29.0990137839133	-28.3233021311952	-27.5537356413844	-18.7559858588112	0.621832520778868	0.110541606527233	10.402375890506	0.155200982940097	0.159210536388176	0.150930362833991	-0.475526276783777	-0.468523175519302	-0.482985357866137	-0.473180771338255	-0.466191693734076	-0.48062931935999	0.000472681244314114	0.000848894954098303	0.000849847376703292
164	12.1735729393678	0.3	-18.7523870259403	-19.3608718647143	-18.1439021871662	0.380540981805294	-14.8817431594863	-15.2861109411383	-14.4773753778344	0.5	0.32	0.77	-16.8831719444423	-16.4365566599719	-15.9899413755015	-29.5934350671354	-28.8105916260772	-28.027748185019	-29.580122070321	-28.7971052462225	-28.0199443512926	-18.7523870259403	0.612559276893084	0.0643815419751726	10.5791867490157	0.155200982940097	0.159210536388176	0.150930362833991	-0.475526276783777	-0.468523175519302	-0.482985357866137	-0.473180771338255	-0.466191693734076	-0.48062931935999	0.000472681244314114	0.000848894954098303	0.000849847376703292
164	12.1735729393678	0.3	-18.7462623653899	-19.3610619036336	-18.1314628271463	0.37656797072681	-14.794710429905	-15.2001223403819	-14.3892985194281	0.49	0.32	0.77	-16.8474384100063	-16.3980899087579	-15.9487414075096	-29.5988241285163	-28.8093754932292	-28.0199268579421	-29.536776354206	-28.7485146673819	-27.9616233321075	-18.7462623653899	0.615286875647638	-0.28414761953624	10.2070915205459	0.155200982940097	0.159210536388176	0.150930362833991	-0.475526276783777	-0.468523175519302	-0.482985357866137	-0.473180771338255	-0.466191693734076	-0.48062931935999	0.000472681244314114	0.000848894954098303	0.000849847376703292
164	12.1735729393678	0.3	-18.7442744232523	-19.3533702261831	-18.1351786203216	0.384051533906334	-14.9611788551577	-15.3646945391166	-14.5576631711988	0.5	0.32	0.77	-16.8444403156645	-16.4020627703396	-15.9596852250148	-29.3835938131686	-28.6119064278772	-27.8402190425859	-29.3432425240425	-28.5703261477286	-27.8029205794363	-18.7442744232523	0.621017878030977	0.151997606482292	10.5007609816354	0.155200982940097	0.159210536388176	0.150930362833991	-0.475526276783777	-0.468523175519302	-0.482985357866137	-0.473180771338255	-0.466191693734076	-0.48062931935999	0.000472681244314114	0.000848894954098303	0.000849847376703292
164	12.1735729393678	0.3	-18.7437464731183	-19.3563838583749	-18.1311090878617	0.389556595013605	-15.0468161960539	-15.4479591851048	-14.6456732070031	0.5	0.32	0.77	-16.9592857706628	-16.5188975935131	-16.0785094163634	-29.6105491870345	-28.8416408758462	-28.0727325646579	-29.6121820934492	-28.8387661199303	-28.0751271173703	-18.7437464731183	0.614253493345853	0.0818111954918758	10.5417937127897	0.155200982940097	0.159210536388176	0.150930362833991	-0.475526276783777	-0.468523175519302	-0.482985357866137	-0.473180771338255	-0.466191693734076	-0.48062931935999	0.000472681244314114	0.000848894954098303	0.000849847376703292
164	12.1735729393678	0.3	-18.740729932025	-19.3471827810969	-18.1342770829531	0.401254796570434	-15.265025890973	-15.6621494191671	-14.8679023627789	0.5	0.32	0.77	-17.247099319796	-16.8097884022658	-16.3724774847355	-30.1728532178501	-29.4078017804726	-28.6427503430951	-30.1014914112058	-29.3368809648368	-28.5727328096046	-18.740729932025	0.612583025545684	0.173783436042556	10.7186023556781	0.155200982940097	0.159210536388176	0.150930362833991	-0.475526276783777	-0.468523175519302	-0.482985357866137	-0.473180771338255	-0.466191693734076	-0.48062931935999	0.000472681244314114	0.000848894954098303	0.000849847376703292
164	12.1735729393678	0.3	-18.7406712158611	-19.3508253629653	-18.1305170687568	0.377585349855062	-14.6229072168475	-15.0227444446265	-14.2230699890686	0.5	0.33	0.78	-16.4743304793443	-16.0358586240415	-15.5973867687387	-28.7433545248117	-27.9783369720849	-27.2133194193581	-28.7176542607134	-27.9372872405496	-27.1905025365887	-18.7406712158611	0.616559231390363	0.0155413789870242	10.4112974841462	0.155200982940097	0.159210536388176	0.150930362833991	-0.475526276783777	-0.468523175519302	-0.482985357866137	-0.473180771338255	-0.466191693734076	-0.48062931935999	0.000472681244314114	0.000848894954098303	0.000849847376703292
164	12.1735729393678	0.3	-18.7399942228025	-19.354695039269	-18.125293406336	0.381061503362072	-14.8010828603697	-15.2028152678652	-14.3993504528741	0.5	0.32	0.76	-16.6227488488687	-16.1834948819824	-15.7442409150961	-28.9471967531751	-28.1822708603715	-27.4173449675678	-28.9622381562632	-28.1851764495537	-27.4291173443715	-18.7399942228025	0.612572868423572	-0.0424836700292808	10.3999208976438	0.155200982940097	0.159210536388176	0.150930362833991	-0.475526276783777	-0.468523175519302	-0.482985357866137	-0.473180771338255	-0.466191693734076	-0.48062931935999	0.000472681244314114	0.000848894954098303	0.000849847376703292
164	12.1735729393678	0.3	-18.7375839490108	-19.3466028590238	-18.1285650389979	0.381136023971856	-14.6787307295939	-15.0770793098817	-14.2803821493061	0.5	0.32	0.78	-16.5311076829267	-16.094342501771	-15.6575773206153	-28.8392489879182	-28.0772927990047	-27.3153366100913	-28.7841634776433	-28.0161136413055	-27.2676024196804	-18.7375839490108	0.618704292133958	-0.0225869351529118	10.3972631667205	0.155200982940097	0.159210536388176	0.150930362833991	-0.475526276783777	-0.468523175519302	-0.482985357866137	-0.473180771338255	-0.466191693734076	-0.48062931935999	0.000472681244314114	0.000848894954098303	0.000849847376703292
164	12.1735729393678	0.3	-18.7351862761674	-19.3406439656997	-18.1297285866351	0.390218058686965	-14.9179542680983	-15.3151092700548	-14.5207992661418	0.51	0.32	0.79	-16.7058855294592	-16.2726645916817	-15.8394436539043	-29.0476306891939	-28.2943607242348	-27.5410907592757	-28.941875651734	-28.2022308165775	-27.4474453535299	-18.7351862761674	0.62415947670571	-0.00678253740574333	10.2362991891467	0.155200982940097	0.159210536388176	0.150930362833991	-0.475526276783777	-0.468523175519302	-0.482985357866137	-0.473180771338255	-0.466191693734076	-0.48062931935999	0.000472681244314114	0.000848894954098303	0.000849847376703292
164	12.1735729393678	0.3	-18.7318700799984	-19.3467658307277	-18.1169743292691	0.377761405734389	-14.8545616089701	-15.260580916914	-14.4485423010262	0.5	0.33	0.78	-16.7093443442353	-16.2647795885566	-15.8202148328779	-29.1243449361341	-28.3494696912355	-27.5745944463369	-29.1085044755427	-28.3287179285337	-27.5520815813085	-18.7318700799984	0.621405773261929	-0.0575798214804983	10.2255529020055	0.155200982940097	0.159210536388176	0.150930362833991	-0.475526276783777	-0.468523175519302	-0.482985357866137	-0.473180771338255	-0.466191693734076	-0.48062931935999	0.000472681244314114	0.000848894954098303	0.000849847376703292
164	12.1735729393678	0.3	-18.7297835293344	-19.3344700208138	-18.125097037855	0.391391921942336	-14.9547682742323	-15.351923044375	-14.5576135040896	0.49	0.32	0.77	-17.0457659883645	-16.6047914437784	-16.1638168991922	-29.981930678958	-29.2062971148229	-28.4306635506878	-29.9035796797964	-29.1319960207619	-28.36617561857	-18.7297835293344	0.614410982181336	-0.0367482535898187	10.4455464399861	0.155200982940097	0.159210536388176	0.150930362833991	-0.475526276783777	-0.468523175519302	-0.482985357866137	-0.473180771338255	-0.466191693734076	-0.48062931935999	0.000472681244314114	0.000848894954098303	0.000849847376703292
164	12.1735729393678	0.3	-18.7278428048508	-19.3440804342888	-18.1116051754128	0.377674054165875	-14.8379264438039	-15.2435664311385	-14.4322864564694	0.5	0.32	0.77	-16.7771737454048	-16.3307235937071	-15.8842734420094	-29.3405415370385	-28.5597730107728	-27.779004484507	-29.3055539007721	-28.5282815441479	-27.7401243427405	-18.7278428048508	0.618798589148345	-0.0834231986525772	10.297272364479	0.155200982940097	0.159210536388176	0.150930362833991	-0.475526276783777	-0.468523175519302	-0.482985357866137	-0.473180771338255	-0.466191693734076	-0.48062931935999	0.000472681244314114	0.000848894954098303	0.000849847376703292
164	12.1735729393678	0.3	-18.71797909632	-19.3258017678453	-18.1101564247946	0.384229461737676	-14.941566130208	-15.344401328876	-14.53873093154	0.5	0.32	0.77	-16.8926810384932	-16.4491989907856	-16.0057169430781	-29.5476879352087	-28.7719751208443	-27.9962623064799	-29.5065373436594	-28.7324938704409	-27.9683080695087	-18.71797909632	0.617036350508143	-0.0412724505829581	10.3944891762648	0.155200982940097	0.159210536388176	0.150930362833991	-0.475526276783777	-0.468523175519302	-0.482985357866137	-0.473180771338255	-0.466191693734076	-0.48062931935999	0.000472681244314114	0.000848894954098303	0.000849847376703292
164	12.1735729393678	0.3	-18.7149420230987	-19.3183622263157	-18.1115218198817	0.388512517163421	-14.7228307640646	-15.1161994326195	-14.3294620955097	0.5	0.32	0.77	-16.6313366396662	-16.1985395745444	-15.7657425094225	-29.0790769637648	-28.3223525080556	-27.5656280523463	-29.0534873808953	-28.2898326653721	-27.5332603658769	-18.7149420230987	0.61770958904763	-0.0992293220908655	10.3253076091744	0.155200982940097	0.159210536388176	0.150930362833991	-0.475526276783777	-0.468523175519302	-0.482985357866137	-0.473180771338255	-0.466191693734076	-0.48062931935999	0.000472681244314114	0.000848894954098303	0.000849847376703292
164	12.1735729393678	0.3	-18.7097072715688	-19.3238560457331	-18.0955584974045	0.372872524885735	-14.5799853049053	-14.9826763540582	-14.1772942557525	0.5	0.32	0.76	-16.4290033991857	-15.987439258106	-15.5458751170264	-28.6627058258862	-27.892335111881	-27.1219643978758	-28.6597170386103	-27.889252614272	-27.1223032241217	-18.7097072715688	0.615576741738727	0.0260805460262476	10.4267128131183	0.155200982940097	0.159210536388176	0.150930362833991	-0.475526276783777	-0.468523175519302	-0.482985357866137	-0.473180771338255	-0.466191693734076	-0.48062931935999	0.000472681244314114	0.000848894954098303	0.000849847376703292
164	12.1735729393678	0.3	-18.706597637152	-19.3152722582622	-18.0979230160419	0.381773217633845	-14.8373448841511	-15.2394545734799	-14.4352351948223	0.5	0.33	0.78	-16.7121629933962	-16.2711942804489	-15.8302255675016	-29.1585153999173	-28.3891360555179	-27.6197567111184	-29.1265982758702	-28.3607459629809	-27.5938779568325	-18.706597637152	0.622393520010023	0.165952362878435	10.4260942465787	0.155200982940097	0.159210536388176	0.150930362833991	-0.475526276783777	-0.468523175519302	-0.482985357866137	-0.473180771338255	-0.466191693734076	-0.48062931935999	0.000472681244314114	0.000848894954098303	0.000849847376703292
164	12.1735729393678	0.3	-18.6985468464082	-19.2999765742881	-18.0971171185282	0.392756086128538	-15.0010494068039	-15.3982948580351	-14.6038039555726	0.5	0.33	0.76	-17.0034671363392	-16.5648114256034	-16.1261557148676	-29.8001697024246	-29.0313844590358	-28.262599215647	-29.835849719169	-29.0592703641688	-28.3026172419903	-18.6985468464082	0.613963947644156	0.0494040707425126	10.5505337168098	0.155200982940097	0.159210536388176	0.150930362833991	-0.475526276783777	-0.468523175519302	-0.482985357866137	-0.473180771338255	-0.466191693734076	-0.48062931935999	0.000472681244314114	0.000848894954098303	0.000849847376703292
164	12.1735729393678	0.3	-18.6958188762932	-19.3078941666543	-18.0837435859321	0.384237727364562	-14.9403335601725	-15.3431284919377	-14.5375386284074	0.5	0.32	0.77	-16.935792986198	-16.491186686782	-16.046580387366	-29.6738507237961	-28.8948390193852	-28.1158273149742	-29.6283233258768	-28.8619065756876	-28.0809913659469	-18.6958188762932	0.618748336190831	-0.112201809875463	10.2898420680335	0.155200982940097	0.159210536388176	0.150930362833991	-0.475526276783777	-0.468523175519302	-0.482985357866137	-0.473180771338255	-0.466191693734076	-0.48062931935999	0.000472681244314114	0.000848894954098303	0.000849847376703292
164	12.1735729393678	0.3	-18.6899501931023	-19.29229654032	-18.0876038458847	0.386332059264752	-14.8040995556447	-15.2014608010024	-14.4067383102871	0.5	0.32	0.77	-16.678278943868	-16.2423141521738	-15.8063493604795	-29.1081803454787	-28.3473019704602	-27.5864235954417	-29.0698103291272	-28.3107221126135	-27.5425879263625	-18.6899501931023	0.617616611766449	-0.158371914287415	10.2706314743929	0.155200982940097	0.159210536388176	0.150930362833991	-0.475526276783777	-0.468523175519302	-0.482985357866137	-0.473180771338255	-0.466191693734076	-0.48062931935999	0.000472681244314114	0.000848894954098303	0.000849847376703292
164	12.1735729393678	0.3	-18.6868140069384	-19.2939465811212	-18.0796814327556	0.370782044872587	-14.6017638683757	-15.0068652223444	-14.196662514407	0.5	0.33	0.79	-16.4333846338433	-15.989775241287	-15.5461658487307	-28.6454209600928	-27.8721549485704	-27.098888937048	-28.5936155263476	-27.8318312321794	-27.0513408872801	-18.6868140069384	0.62467382279243	0.264811701847668	10.4974810832155	0.155200982940097	0.159210536388176	0.150930362833991	-0.475526276783777	-0.468523175519302	-0.482985357866137	-0.473180771338255	-0.466191693734076	-0.48062931935999	0.000472681244314114	0.000848894954098303	0.000849847376703292
164	12.1735729393678	0.3	-18.6863754011903	-19.291991670022	-18.0807591323585	0.377001557512299	-14.7049482501071	-15.107528603341	-14.3023678968731	0.49	0.32	0.76	-16.6987156100334	-16.2537338393317	-15.8087520686301	-29.2847365309369	-28.5043666976882	-27.7239968644396	-29.2519112416749	-28.4596367679416	-27.6853255713232	-18.6863754011903	0.613718290098277	0.142903198296191	10.6658150847174	0.155200982940097	0.159210536388176	0.150930362833991	-0.475526276783777	-0.468523175519302	-0.482985357866137	-0.473180771338255	-0.466191693734076	-0.48062931935999	0.000472681244314114	0.000848894954098303	0.000849847376703292
164	12.1735729393678	0.3	-18.6823914109944	-19.2894744359015	-18.0753083860874	0.379061254941795	-14.7661133227696	-15.1686014248378	-14.3636252207013	0.5	0.33	0.77	-16.6409062382665	-16.1993515701104	-15.7577969019543	-29.0414633111003	-28.2708686384609	-27.5002739658215	-29.0306417877908	-28.2604650948157	-27.4854998087597	-18.6823914109944	0.61898571601578	-0.119534235978434	10.2196231990048	0.155200982940097	0.159210536388176	0.150930362833991	-0.475526276783777	-0.468523175519302	-0.482985357866137	-0.473180771338255	-0.466191693734076	-0.48062931935999	0.000472681244314114	0.000848894954098303	0.000849847376703292
164	12.1735729393678	0.3	-18.6762987274711	-19.2878898392279	-18.0647076157144	0.386691793628062	-15.0214673141787	-15.4243572650735	-14.6185773632839	0.5	0.32	0.76	-16.8794719827694	-16.4385738940258	-15.9976758052823	-29.4105385226964	-28.6423243133413	-27.8741101039862	-29.4094699467869	-28.640912093515	-27.8754444970846	-18.6762987274711	0.614634398413446	-0.147415342865563	10.2821313987091	0.155200982940097	0.159210536388176	0.150930362833991	-0.475526276783777	-0.468523175519302	-0.482985357866137	-0.473180771338255	-0.466191693734076	-0.48062931935999	0.000472681244314114	0.000848894954098303	0.000849847376703292
164	12.1735729393678	0.3	-18.6762318307009	-19.2862836205176	-18.0661800408842	0.37117417230724	-14.6104858559798	-15.0154887599507	-14.205482952009	0.5	0.32	0.78	-16.4979378709453	-16.0529498419785	-15.6079618130117	-28.8202462212878	-28.0428966724733	-27.2655471236588	-28.7672931347314	-27.9865764345738	-27.2175358987064	-18.6762318307009	0.622460418242715	-0.0669267999276837	10.2322473656202	0.155200982940097	0.159210536388176	0.150930362833991	-0.475526276783777	-0.468523175519302	-0.482985357866137	-0.473180771338255	-0.466191693734076	-0.48062931935999	0.000472681244314114	0.000848894954098303	0.000849847376703292
164	12.1735729393678	0.3	-18.6738106925525	-19.2789385195283	-18.0686828655767	0.395184467613919	-15.0122879680595	-15.4078144705538	-14.6167614655652	0.49	0.32	0.77	-17.0598560482446	-16.621920790865	-16.1839855334854	-29.9515957457652	-29.1827229161963	-28.4138500866275	-29.8710717719328	-29.0982323604647	-28.3428863250616	-18.6738106925525	0.61365393379872	0.0332639792655851	10.5501663446686	0.155200982940097	0.159210536388176	0.150930362833991	-0.475526276783777	-0.468523175519302	-0.482985357866137	-0.473180771338255	-0.466191693734076	-0.48062931935999	0.000472681244314114	0.000848894954098303	0.000849847376703292
164	12.1735729393678	0.3	-18.6719703538897	-19.284355680104	-18.0595850276754	0.381726736789033	-14.7547299426324	-15.154640045739	-14.3548198395258	0.5	0.32	0.77	-16.7464717135114	-16.3045553625187	-15.8626390115259	-29.3635487846726	-28.588685126637	-27.8138214686014	-29.3223065612172	-28.5384326742467	-27.7735394437586	-18.6719703538897	0.615013718927977	-0.012379724843995	10.4409372312422	0.155200982940097	0.159210536388176	0.150930362833991	-0.475526276783777	-0.468523175519302	-0.482985357866137	-0.473180771338255	-0.466191693734076	-0.48062931935999	0.000472681244314114	0.000848894954098303	0.000849847376703292
164	12.1735729393678	0.3	-18.6667145679815	-19.2757386425205	-18.0576904934424	0.382872131005312	-14.6957783068606	-15.0931257854843	-14.2984308282369	0.5	0.32	0.78	-16.4928661601034	-16.0586685739216	-15.6244709877398	-28.709862146578	-27.9540351894775	-27.198208232377	-28.6586172129657	-27.9022104255989	-27.1516737431599	-18.6667145679815	0.619411537277977	-0.172528752208179	10.17364610996	0.155200982940097	0.159210536388176	0.150930362833991	-0.475526276783777	-0.468523175519302	-0.482985357866137	-0.473180771338255	-0.466191693734076	-0.48062931935999	0.000472681244314114	0.000848894954098303	0.000849847376703292
164	12.1735729393678	0.3	-18.6596278430404	-19.2665007399786	-18.0527549461022	0.386132288764272	-14.9432613781309	-15.3445269473048	-14.5419958089571	0.5	0.33	0.77	-16.907516092617	-16.4653777268323	-16.0232393610477	-29.5903525093855	-28.8165528554431	-28.0427532015008	-29.6042091512105	-28.8288222801579	-28.0407926373679	-18.6596278430404	0.613992280557379	-0.0453017069611649	10.4036363063929	0.155200982940097	0.159210536388176	0.150930362833991	-0.475526276783777	-0.468523175519302	-0.482985357866137	-0.473180771338255	-0.466191693734076	-0.48062931935999	0.000472681244314114	0.000848894954098303	0.000849847376703292
164	12.1735729393678	0.3	-18.656606356302	-19.2629063693937	-18.0503063432102	0.377988630743148	-14.7999213966031	-15.2042517725001	-14.395591020706	0.5	0.33	0.78	-16.6211642630196	-16.1791535876591	-15.7371429122986	-28.9408975389361	-28.1712651916291	-27.401632844322	-28.9404707699398	-28.1741640295229	-27.4039698911118	-18.656606356302	0.62362689674558	0.0398936602419812	10.2343863650393	0.155200982940097	0.159210536388176	0.150930362833991	-0.475526276783777	-0.468523175519302	-0.482985357866137	-0.473180771338255	-0.466191693734076	-0.48062931935999	0.000472681244314114	0.000848894954098303	0.000849847376703292
164	12.1735729393678	0.3	-18.6565674332251	-19.2689547170576	-18.0441801493926	0.385616264021915	-14.7831968669286	-15.1805967291173	-14.3857970047399	0.5	0.32	0.78	-16.6514556178499	-16.2155513984142	-15.7796471789784	-29.0569278735484	-28.2962714027505	-27.5356149319527	-29.0000985525458	-28.2487924582561	-27.4870657098436	-18.6565674332251	0.619138336640357	-0.00411882001097886	10.3890425177597	0.155200982940097	0.159210536388176	0.150930362833991	-0.475526276783777	-0.468523175519302	-0.482985357866137	-0.473180771338255	-0.466191693734076	-0.48062931935999	0.000472681244314114	0.000848894954098303	0.000849847376703292
164	12.1735729393678	0.3	-18.653082725266	-19.2543120172727	-18.0518534332592	0.388945146052358	-14.8141839103788	-15.2096332193087	-14.418734601449	0.5	0.32	0.78	-16.6913685460414	-16.2573942311154	-15.8234199161894	-29.1356823282706	-28.3781567998254	-27.6206312713803	-29.0566789879869	-28.3057855066755	-27.5523234330703	-18.653082725266	0.622347022195214	-0.109053660659827	10.233354321595	0.155200982940097	0.159210536388176	0.150930362833991	-0.475526276783777	-0.468523175519302	-0.482985357866137	-0.473180771338255	-0.466191693734076	-0.48062931935999	0.000472681244314114	0.000848894954098303	0.000849847376703292
164	12.1735729393678	0.3	-18.6528514971029	-19.2618875930323	-18.0438154011735	0.385780866527589	-14.8439825336811	-15.2428778443768	-14.4450872229854	0.5	0.32	0.78	-16.7444057462645	-16.3062165144958	-15.8680272827272	-29.2469862200568	-28.4816133177563	-27.7162404154558	-29.1487133170898	-28.3877105314952	-27.6199197838292	-18.6528514971029	0.618603401714657	0.113480582325352	10.4701869063159	0.155200982940097	0.159210536388176	0.150930362833991	-0.475526276783777	-0.468523175519302	-0.482985357866137	-0.473180771338255	-0.466191693734076	-0.48062931935999	0.000472681244314114	0.000848894954098303	0.000849847376703292
164	12.1735729393678	0.3	-18.6472923991421	-19.2581511794799	-18.0364336188043	0.377342885086412	-14.6523843557265	-15.0532343345031	-14.2515343769498	0.5	0.33	0.77	-16.4699528391983	-16.0313773078979	-15.5928017765974	-28.6931953046586	-27.9291291595814	-27.1650630145043	-28.6845823799248	-27.9290237078813	-27.1553294639149	-18.6472923991421	0.619174323401976	-0.0408512878522165	10.3041142222312	0.155200982940097	0.159210536388176	0.150930362833991	-0.475526276783777	-0.468523175519302	-0.482985357866137	-0.473180771338255	-0.466191693734076	-0.48062931935999	0.000472681244314114	0.000848894954098303	0.000849847376703292
164	12.1735729393678	0.3	-18.645076455486	-19.2517559978505	-18.0383969131215	0.378733327600034	-14.6604067645306	-15.0602920785053	-14.2605214505559	0.5	0.32	0.78	-16.4546171746762	-16.0177093297998	-15.5808014849233	-28.6406240114381	-27.8801497214613	-27.1196754314844	-28.5961882075313	-27.8329066926241	-27.070916875052	-18.645076455486	0.623492202077851	-0.0708622342659866	10.1857578469055	0.155200982940097	0.159210536388176	0.150930362833991	-0.475526276783777	-0.468523175519302	-0.482985357866137	-0.473180771338255	-0.466191693734076	-0.48062931935999	0.000472681244314114	0.000848894954098303	0.000849847376703292
164	12.1735729393678	0.3	-18.6397429697283	-19.2403476706472	-18.0391382688095	0.390534787120218	-14.7377207853411	-15.1298164953793	-14.345625075303	0.5	0.32	0.77	-16.6555728576475	-16.2239365144238	-15.7923001712001	-29.1319624383302	-28.3769950862443	-27.6220277341584	-29.0846796855882	-28.3336061578323	-27.5727758903211	-18.6397429697283	0.620236968886185	-0.0356730659328183	10.383923754238	0.155200982940097	0.159210536388176	0.150930362833991	-0.475526276783777	-0.468523175519302	-0.482985357866137	-0.473180771338255	-0.466191693734076	-0.48062931935999	0.000472681244314114	0.000848894954098303	0.000849847376703292
164	12.1735729393678	0.3	-18.6286092668927	-19.2318497009549	-18.0253688328306	0.389856896686281	-14.9848603727406	-15.3840995124308	-14.5856212330504	0.5	0.33	0.79	-16.8054870055663	-16.3693608501969	-15.9332346948275	-29.2480742417357	-28.4890453503514	-27.7300164589672	-29.2016633980153	-28.4415942010366	-27.688761692818	-18.6286092668927	0.627838783839999	-0.0116352585190419	10.1914819873065	0.155200982940097	0.159210536388176	0.150930362833991	-0.475526276783777	-0.468523175519302	-0.482985357866137	-0.473180771338255	-0.466191693734076	-0.48062931935999	0.000472681244314114	0.000848894954098303	0.000849847376703292
164	12.1735729393678	0.3	-18.6273103679887	-19.2335268042011	-18.0210939317762	0.375730554516104	-14.5650897735155	-14.9649222956924	-14.1652572513386	0.5	0.32	0.78	-16.4828247900047	-16.0424369765454	-15.6020491630862	-28.8397866207983	-28.0692457255103	-27.2987048302223	-28.800187991038	-28.0209854030813	-27.2549538269845	-18.6273103679887	0.620926724237858	0.288939450009081	10.6512877200419	0.155200982940097	0.159210536388176	0.150930362833991	-0.475526276783777	-0.468523175519302	-0.482985357866137	-0.473180771338255	-0.466191693734076	-0.48062931935999	0.000472681244314114	0.000848894954098303	0.000849847376703292
164	12.1735729393678	0.3	-18.6262156932875	-19.2294077660128	-18.0230236205622	0.382381762826416	-14.7496098307443	-15.1488269626588	-14.3503926988298	0.5	0.32	0.78	-16.557810112502	-16.1214620388068	-15.6851139651116	-28.8274846983358	-28.0677938133619	-27.3081029283879	-28.7714450821658	-28.0075929034449	-27.2521424892861	-18.6262156932875	0.621286103048681	0.133574136279808	10.4224097543283	0.155200982940097	0.159210536388176	0.150930362833991	-0.475526276783777	-0.468523175519302	-0.482985357866137	-0.473180771338255	-0.466191693734076	-0.48062931935999	0.000472681244314114	0.000848894954098303	0.000849847376703292
164	12.1735729393678	0.3	-18.6183539669867	-19.2246649688689	-18.0120429651046	0.386999022938686	-14.9700462474735	-15.3712970915398	-14.5687954034073	0.5	0.33	0.78	-16.8376641555636	-16.3981354082959	-15.9586066610283	-29.3559900525095	-28.5896841437223	-27.8233782349352	-29.3480776961966	-28.5740622811689	-27.8137601301483	-18.6183539669867	0.6212240213253	-0.0403045941330226	10.2118499655204	0.155200982940097	0.159210536388176	0.150930362833991	-0.475526276783777	-0.468523175519302	-0.482985357866137	-0.473180771338255	-0.466191693734076	-0.48062931935999	0.000472681244314114	0.000848894954098303	0.000849847376703292
164	12.1735729393678	0.3	-18.6160111382437	-19.2236155216756	-18.0084067548118	0.380267875018172	-14.7097409433363	-15.1096667025135	-14.3098151841592	0.5	0.32	0.77	-16.5426143348125	-16.1047610236257	-15.6669077124388	-28.8320603319156	-28.0689274419647	-27.3057945520138	-28.7994545715008	-28.0444198620964	-27.2801658080658	-18.6160111382437	0.616996446508936	0.197229812705368	10.5771080437077	0.155200982940097	0.159210536388176	0.150930362833991	-0.475526276783777	-0.468523175519302	-0.482985357866137	-0.473180771338255	-0.466191693734076	-0.48062931935999	0.000472681244314114	0.000848894954098303	0.000849847376703292
164	12.1735729393678	0.3	-18.6038154805346	-19.2019112772734	-18.0057196837958	0.396306462578909	-15.0283494476114	-15.4233713161546	-14.6333275790681	0.5	0.32	0.78	-16.9779593516808	-16.5431215273377	-16.1082837029947	-29.6949663623796	-28.9344218057877	-28.1738772491959	-29.6079577969212	-28.8565117319827	-28.0962297192276	-18.6038154805346	0.613736637962741	0.164429194519753	10.6965915975627	0.155200982940097	0.159210536388176	0.150930362833991	-0.475526276783777	-0.468523175519302	-0.482985357866137	-0.473180771338255	-0.466191693734076	-0.48062931935999	0.000472681244314114	0.000848894954098303	0.000849847376703292
164	12.1735729393678	0.3	-18.5999906793433	-19.2004854234126	-17.999495935274	0.382296506096567	-14.9433907973803	-15.3479258758122	-14.5388557189484	0.5	0.32	0.77	-16.8441301928246	-16.4001587022267	-15.9561872116287	-29.4034616065805	-28.6284558016637	-27.8534499967469	-29.367768143841	-28.59697476935	-27.8215438698192	-18.5999906793433	0.620216379632289	-0.0223790882115053	10.2757070673853	0.155200982940097	0.159210536388176	0.150930362833991	-0.475526276783777	-0.468523175519302	-0.482985357866137	-0.473180771338255	-0.466191693734076	-0.48062931935999	0.000472681244314114	0.000848894954098303	0.000849847376703292
164	12.1735729393678	0.3	-18.599189704006	-19.200844083143	-17.997535324869	0.390252887219578	-14.7058499365871	-15.0973295147919	-14.3143703583823	0.5	0.32	0.77	-16.5640787424415	-16.1345657909564	-15.7050528394713	-28.9089231423191	-28.1593036134467	-27.4096840845743	-28.8583588878569	-28.1129607759472	-27.3732596449851	-18.599189704006	0.620480684356153	0.0055857657572169	10.3902091140954	0.155200982940097	0.159210536388176	0.150930362833991	-0.475526276783777	-0.468523175519302	-0.482985357866137	-0.473180771338255	-0.466191693734076	-0.48062931935999	0.000472681244314114	0.000848894954098303	0.000849847376703292
164	12.1735729393678	0.3	-18.5845057517713	-19.1952830034837	-17.9737285000588	0.377906022237826	-14.6881564054049	-15.0895038928047	-14.2868089180052	0.5	0.32	0.77	-16.6071250810806	-16.1654122208319	-15.7236993605832	-29.0426019063084	-28.2701328188252	-27.4976637313421	-28.985901220446	-28.211051424068	-27.4421399544444	-18.5845057517713	0.615009398420171	0.0898017777367115	10.5492724582898	0.155200982940097	0.159210536388176	0.150930362833991	-0.475526276783777	-0.468523175519302	-0.482985357866137	-0.473180771338255	-0.466191693734076	-0.48062931935999	0.000472681244314114	0.000848894954098303	0.000849847376703292
164	12.1735729393678	0.3	-18.5806600633295	-19.1871003798959	-17.9742197467632	0.392245158984933	-14.9971622124722	-15.394730444098	-14.5995939808463	0.5	0.32	0.77	-17.000212677018	-16.561182937861	-16.1221531987039	-29.7952444446043	-29.0257835769577	-28.2563227093111	-29.7213810097665	-28.9482101579147	-28.1818968991568	-18.5806600633295	0.6152681763165	-0.0622567929918668	10.4329754065105	0.155200982940097	0.159210536388176	0.150930362833991	-0.475526276783777	-0.468523175519302	-0.482985357866137	-0.473180771338255	-0.466191693734076	-0.48062931935999	0.000472681244314114	0.000848894954098303	0.000849847376703292
164	12.1735729393678	0.3	-18.576723196109	-19.180957294174	-17.9724890980441	0.394208959640036	-15.0798330209	-15.4779510798937	-14.6817149619064	0.5	0.32	0.78	-17.0682753557407	-16.6292515715252	-16.1902277873097	-29.8873581467644	-29.1186067175591	-28.3498552883538	-29.8045399562795	-29.036656308724	-28.2754767384595	-18.576723196109	0.621493107171689	0.30773327227875	10.724846310273	0.155200982940097	0.159210536388176	0.150930362833991	-0.475526276783777	-0.468523175519302	-0.482985357866137	-0.473180771338255	-0.466191693734076	-0.48062931935999	0.000472681244314114	0.000848894954098303	0.000849847376703292
164	12.1735729393678	0.3	-18.5765420211153	-19.1845316072076	-17.968552435023	0.386477688033984	-14.8271314797286	-15.2249887274735	-14.4292742319838	0.5	0.32	0.77	-16.7280771736909	-16.2909414316868	-15.8538056896826	-29.2222265419137	-28.4585954592868	-27.6949643766599	-29.1531439630198	-28.3857944199782	-27.6317599898639	-18.5765420211153	0.619857445337717	0.0301979489413946	10.4320851239499	0.155200982940097	0.159210536388176	0.150930362833991	-0.475526276783777	-0.468523175519302	-0.482985357866137	-0.473180771338255	-0.466191693734076	-0.48062931935999	0.000472681244314114	0.000848894954098303	0.000849847376703292
164	12.1735729393678	0.3	-18.5616214367408	-19.1693093782678	-17.9539334952137	0.376901366139916	-14.4371121652727	-14.8324442314006	-14.0417800991449	0.51	0.32	0.78	-16.1107349360226	-15.6813323352286	-15.2519297344346	-27.9365404986165	-27.1919423660712	-26.447344233526	-27.8896226542859	-27.135641974102	-26.3959270052947	-18.5616214367408	0.621218725265201	-0.137097561044017	10.1927798551764	0.155200982940097	0.159210536388176	0.150930362833991	-0.475526276783777	-0.468523175519302	-0.482985357866137	-0.473180771338255	-0.466191693734076	-0.48062931935999	0.000472681244314114	0.000848894954098303	0.000849847376703292
164	12.1735729393678	0.3	-18.561480532182	-19.1668398840777	-17.9561211802862	0.383110200802318	-14.8446167534945	-15.2457864262619	-14.4434470807271	0.51	0.33	0.79	-16.5533324256598	-16.1177566693989	-15.6821809131379	-28.6969615988646	-27.941844717901	-27.1867278369375	-28.6913604494398	-27.9382128666086	-27.1813915658561	-18.561480532182	0.628647142869999	-0.126054178447666	9.99097397088698	0.155200982940097	0.159210536388176	0.150930362833991	-0.475526276783777	-0.468523175519302	-0.482985357866137	-0.473180771338255	-0.466191693734076	-0.48062931935999	0.000472681244314114	0.000848894954098303	0.000849847376703292
164	12.1735729393678	0.3	-18.5585817938814	-19.1618568176731	-17.9553067700897	0.3798964737839	-14.5567882783859	-14.952867630182	-14.1607089265897	0.5	0.33	0.77	-16.4272605689274	-15.9921267284596	-15.5569928879919	-28.6946593702674	-27.9345802761112	-27.1745011819549	-28.6881686424141	-27.9380514000523	-27.1753791656304	-18.5585817938814	0.616700630817999	0.347516988973777	10.7495412802476	0.155200982940097	0.159210536388176	0.150930362833991	-0.475526276783777	-0.468523175519302	-0.482985357866137	-0.473180771338255	-0.466191693734076	-0.48062931935999	0.000472681244314114	0.000848894954098303	0.000849847376703292
164	12.1735729393678	0.3	-18.5565788379821	-19.1593419370013	-17.9538157389628	0.374399576731087	-14.6114773176983	-15.0137236922502	-14.2092309431464	0.5	0.33	0.78	-16.4418655733028	-16.0013565461422	-15.5608475189817	-28.661296417901	-27.8934054662373	-27.1255145145736	-28.6151244473348	-27.8535305502888	-27.0840599102124	-18.5565788379821	0.621975071675022	0.093152909868765	10.3891592802892	0.155200982940097	0.159210536388176	0.150930362833991	-0.475526276783777	-0.468523175519302	-0.482985357866137	-0.473180771338255	-0.466191693734076	-0.48062931935999	0.000472681244314114	0.000848894954098303	0.000849847376703292
164	12.1735729393678	0.3	-18.5565510354861	-19.1539936413915	-17.9591084295807	0.380156730779644	-14.4952682036042	-14.889455864891	-14.1010805423174	0.51	0.32	0.78	-16.2474180015739	-15.8172792670154	-15.3871405324568	-28.2569915325101	-27.5089079552273	-26.7608243779446	-28.1919287341001	-27.4454969401497	-26.6964562586765	-18.5565510354861	0.623190019592206	0.0610480945718608	10.3631365437601	0.155200982940097	0.159210536388176	0.150930362833991	-0.475526276783777	-0.468523175519302	-0.482985357866137	-0.473180771338255	-0.466191693734076	-0.48062931935999	0.000472681244314114	0.000848894954098303	0.000849847376703292
164	12.1735729393678	0.3	-18.5527783269812	-19.1518523578959	-17.9537042960664	0.389780650038268	-14.9829355582849	-15.3821874009239	-14.583683715646	0.5	0.32	0.78	-16.8706175244066	-16.4327327842512	-15.9948480440957	-29.4371543701449	-28.6730993097039	-27.9090442492629	-29.4035606224556	-28.6255502332083	-27.8736201953481	-18.5527783269812	0.616184490235268	0.0328983759432925	10.4549830328345	0.155200982940097	0.159210536388176	0.150930362833991	-0.475526276783777	-0.468523175519302	-0.482985357866137	-0.473180771338255	-0.466191693734076	-0.48062931935999	0.000472681244314114	0.000848894954098303	0.000849847376703292
164	12.1735729393678	0.3	-18.5481951871904	-19.1460268944139	-17.950363479967	0.386854329166856	-14.8067746238559	-15.2037702630972	-14.4097789846147	0.5	0.32	0.78	-16.7775687710256	-16.3394786444381	-15.9013885178506	-29.3915995369274	-28.6241361614246	-27.8566727859218	-29.3281886242414	-28.5752333909518	-27.7994265094893	-18.5481951871904	0.624876590102412	0.000879323258118827	10.3158175958006	0.155200982940097	0.159210536388176	0.150930362833991	-0.475526276783777	-0.468523175519302	-0.482985357866137	-0.473180771338255	-0.466191693734076	-0.48062931935999	0.000472681244314114	0.000848894954098303	0.000849847376703292
164	12.1735729393678	0.3	-18.5347000402047	-19.1359069690897	-17.9334931113197	0.39141497124451	-15.1635090101596	-15.5661878394097	-14.7608301809095	0.49	0.32	0.77	-17.2135961249705	-16.7683007959987	-16.3230054670269	-30.1967491725551	-29.4155950628007	-28.6344409530463	-30.1789844403022	-29.4080853144874	-28.6227997157528	-18.5347000402047	0.613383853085968	0.114236687743145	10.590390790971	0.155200982940097	0.159210536388176	0.150930362833991	-0.475526276783777	-0.468523175519302	-0.482985357866137	-0.473180771338255	-0.466191693734076	-0.48062931935999	0.000472681244314114	0.000848894954098303	0.000849847376703292
164	12.1735729393678	0.3	-18.5306541450249	-19.1271406045057	-17.934167685544	0.377897817951738	-14.5954579685165	-14.9942794704458	-14.1966364665872	0.5	0.33	0.78	-16.4237742122458	-15.9869306605708	-15.5500871088959	-28.6333645352393	-27.8717673226661	-27.1101701100929	-28.6009463607686	-27.8421504593023	-27.0804570521354	-18.5306541450249	0.623990311975419	0.0158320947158026	10.2434412064031	0.155200982940097	0.159210536388176	0.150930362833991	-0.475526276783777	-0.468523175519302	-0.482985357866137	-0.473180771338255	-0.466191693734076	-0.48062931935999	0.000472681244314114	0.000848894954098303	0.000849847376703292
164	12.1735729393678	0.3	-18.5173223284428	-19.1258195828224	-17.9088250740631	0.388273954970143	-15.0800644570713	-15.4831801653898	-14.6769487487529	0.51	0.33	0.78	-16.745506354648	-16.3095250779853	-15.8735438013226	-28.9578342411231	-28.2038962428058	-27.4499582444885	-28.953338873881	-28.1948041283285	-27.443655765884	-18.5173223284428	0.624243900600232	-0.0555031166774363	10.0900738682583	0.155200982940097	0.159210536388176	0.150930362833991	-0.475526276783777	-0.468523175519302	-0.482985357866137	-0.473180771338255	-0.466191693734076	-0.48062931935999	0.000472681244314114	0.000848894954098303	0.000849847376703292
164	12.1735729393678	0.3	-18.512668274575	-19.1118609679856	-17.9134755811645	0.389764510688372	-14.731082948861	-15.1236369670007	-14.3385289307213	0.5	0.32	0.79	-16.553658495519	-16.123986375545	-15.694314255571	-28.8465293206001	-28.0977794650664	-27.3490296095326	-28.7427283984913	-27.9908264218003	-27.2441089384987	-18.512668274575	0.625850565203117	-0.0593209354541895	10.1973729884197	0.155200982940097	0.159210536388176	0.150930362833991	-0.475526276783777	-0.468523175519302	-0.482985357866137	-0.473180771338255	-0.466191693734076	-0.48062931935999	0.000472681244314114	0.000848894954098303	0.000849847376703292
164	12.1735729393678	0.3	-18.4910907769572	-19.0905441424715	-17.891637411443	0.38005072756079	-14.697159400898	-15.0969272518114	-14.2973915499846	0.5	0.32	0.77	-16.4880062920711	-16.051402556007	-15.614798819943	-28.6913059057317	-27.9315578119295	-27.1718097181273	-28.6731402193311	-27.9168811614076	-27.1648911897093	-18.4910907769572	0.619174436963707	0.108347431207086	10.4256850707244	0.155200982940097	0.159210536388176	0.150930362833991	-0.475526276783777	-0.468523175519302	-0.482985357866137	-0.473180771338255	-0.466191693734076	-0.48062931935999	0.000472681244314114	0.000848894954098303	0.000849847376703292
164	12.1735729393678	0.3	-18.4757427716345	-19.0750475183675	-17.8764380249016	0.393325747504115	-14.9771508511626	-15.3732901836451	-14.5810115186801	0.51	0.32	0.78	-16.7423862569661	-16.3109680220424	-15.8795497871186	-29.0810348219952	-28.3316739770057	-27.5823131320161	-29.0075088271987	-28.2648793593703	-27.5211728932094	-18.4757427716345	0.622865623664156	0.180723200685709	10.4814295416288	0.155200982940097	0.159210536388176	0.150930362833991	-0.475526276783777	-0.468523175519302	-0.482985357866137	-0.473180771338255	-0.466191693734076	-0.48062931935999	0.000472681244314114	0.000848894954098303	0.000849847376703292
164	12.1735729393678	0.3	-18.4453981775706	-19.0399058003635	-17.8508905547776	0.392335578788337	-14.9610286769005	-15.3575638182228	-14.5644935355783	0.5	0.33	0.78	-16.7955848154939	-16.3619197057648	-15.9282545960356	-29.2522560359282	-28.4969573688676	-27.741658701807	-29.2209509858163	-28.4602981609615	-27.7079239576637	-18.4453981775706	0.623880465553905	-0.106798326364445	10.1701544811254	0.155200982940097	0.159210536388176	0.150930362833991	-0.475526276783777	-0.468523175519302	-0.482985357866137	-0.473180771338255	-0.466191693734076	-0.48062931935999	0.000472681244314114	0.000848894954098303	0.000849847376703292
164	12.1735729393678	0.3	-18.4443500496355	-19.0498761505451	-17.838823948726	0.37463580144788	-14.6079071695655	-15.0098525454358	-14.2059617936952	0.5	0.32	0.77	-16.4977751814415	-16.0559850688301	-15.6141949562188	-28.8267913519908	-28.0548453618462	-27.2828993717016	-28.8049329670327	-28.0261193905756	-27.2525027554009	-18.4443500496355	0.619911290595818	0.104391296319938	10.4581001574519	0.155200982940097	0.159210536388176	0.150930362833991	-0.475526276783777	-0.468523175519302	-0.482985357866137	-0.473180771338255	-0.466191693734076	-0.48062931935999	0.000472681244314114	0.000848894954098303	0.000849847376703292
164	12.1735729393678	0.3	-18.4411125229811	-19.0406237744457	-17.8416012715165	0.400753733941935	-15.1462554970779	-15.5407003795881	-14.7518106145677	0.5	0.33	0.78	-17.0643082558634	-16.6311920577066	-16.1980758595497	-29.7975433688806	-29.0412397142095	-28.2849360595384	-29.7652890359071	-29.0086105212756	-28.2605018077139	-18.4411125229811	0.619524753101905	0.0742249015096844	10.4974977983988	0.155200982940097	0.159210536388176	0.150930362833991	-0.475526276783777	-0.468523175519302	-0.482985357866137	-0.473180771338255	-0.466191693734076	-0.48062931935999	0.000472681244314114	0.000848894954098303	0.000849847376703292
164	12.1735729393678	0.3	-18.4258208635217	-19.0280368164136	-17.8236049106299	0.38656364859144	-14.7572618574288	-15.1531725213152	-14.3613511935425	0.49	0.32	0.78	-16.7674929459665	-16.329404535463	-15.8913161249596	-29.4263533828796	-28.657523813548	-27.8886942442163	-29.3841589215089	-28.621527921156	-27.8509425685014	-18.4258208635217	0.61706220706001	0.26296604618819	10.6845728447419	0.155200982940097	0.159210536388176	0.150930362833991	-0.475526276783777	-0.468523175519302	-0.482985357866137	-0.473180771338255	-0.466191693734076	-0.48062931935999	0.000472681244314114	0.000848894954098303	0.000849847376703292
164	12.1735729393678	0.3	-18.4170080781941	-19.0232460578335	-17.8107700985547	0.385719010488212	-14.9052781318627	-15.3058728952338	-14.5046833684916	0.5	0.32	0.78	-16.8126200796945	-16.3725897979475	-15.9325595162005	-29.3650184667316	-28.5964590578964	-27.8278996490611	-29.2971559849854	-28.524399463293	-27.7639635192984	-18.4170080781941	0.62198522082176	0.142080109862835	10.4551275175737	0.155200982940097	0.159210536388176	0.150930362833991	-0.475526276783777	-0.468523175519302	-0.482985357866137	-0.473180771338255	-0.466191693734076	-0.48062931935999	0.000472681244314114	0.000848894954098303	0.000849847376703292
164	12.1735729393678	0.3	-18.4122122231881	-19.0122222719962	-17.81220217438	0.38090328135045	-14.7977941317683	-15.1995720304453	-14.3960162330913	0.5	0.32	0.77	-16.6008830480764	-16.1620635935629	-15.7232441390493	-28.8885931331083	-28.1249664848377	-27.3613398365672	-28.8790413798416	-28.1290942101527	-27.369622256897	-18.4122122231881	0.618917664182667	0.0456359261878397	10.4197795724748	0.155200982940097	0.159210536388176	0.150930362833991	-0.475526276783777	-0.468523175519302	-0.482985357866137	-0.473180771338255	-0.466191693734076	-0.48062931935999	0.000472681244314114	0.000848894954098303	0.000849847376703292
164	12.1735729393678	0.3	-18.4002606146078	-19.0056448818366	-17.7948763473791	0.384309468193771	-15.0788817529394	-15.4853503502305	-14.6724131556484	0.5	0.32	0.77	-17.004262283814	-16.5579243914093	-16.1115864990045	-29.6935177365051	-28.9141047926569	-28.1346918488087	-29.6607622796837	-28.8853580682993	-28.0859879490738	-18.4002606146078	0.618903807759661	0.200194248806335	10.5552605069456	0.155200982940097	0.159210536388176	0.150930362833991	-0.475526276783777	-0.468523175519302	-0.482985357866137	-0.473180771338255	-0.466191693734076	-0.48062931935999	0.000472681244314114	0.000848894954098303	0.000849847376703292
164	12.1735729393678	0.3	-18.3957390728794	-18.9940110236193	-17.7974671221394	0.379531006408869	-14.5620702767711	-14.9586008713764	-14.1655396821657	0.51	0.32	0.79	-16.2872799385992	-15.8555280084495	-15.4237760782997	-28.2866453905855	-27.53680786149	-26.7869703323944	-28.2105618475887	-27.4668489564442	-26.7174948808439	-18.3957390728794	0.628995880651477	0.103923179916372	10.2616105106809	0.155200982940097	0.159210536388176	0.150930362833991	-0.475526276783777	-0.468523175519302	-0.482985357866137	-0.473180771338255	-0.466191693734076	-0.48062931935999	0.000472681244314114	0.000848894954098303	0.000849847376703292
164	12.1735729393678	0.3	-18.3694003051429	-18.9620771352621	-17.7767234750236	0.395354826603524	-15.0572289521692	-15.4537981644206	-14.6606597399179	0.5	0.33	0.78	-16.9187636339601	-16.4846010614196	-16.0504384888791	-29.4869540083673	-28.7302715411592	-27.9735890739511	-29.4887191497326	-28.7351850972139	-27.9722834070017	-18.3694003051429	0.623621376313963	-0.0629071085007929	10.1838139056115	0.155200982940097	0.159210536388176	0.150930362833991	-0.475526276783777	-0.468523175519302	-0.482985357866137	-0.473180771338255	-0.466191693734076	-0.48062931935999	0.000472681244314114	0.000848894954098303	0.000849847376703292
164	12.1735729393678	0.3	-18.366588510655	-18.9691772765105	-17.7639997447994	0.384143078793693	-14.6371649127807	-15.0318652892867	-14.2424645362747	0.5	0.32	0.77	-16.5523657480945	-16.1177407120723	-15.68311567605	-28.9566968439023	-28.1963641156145	-27.4360313873267	-28.871333706473	-28.1116280277772	-27.3553438366624	-18.366588510655	0.617239596324802	0.0430286427321143	10.532636500335	0.155200982940097	0.159210536388176	0.150930362833991	-0.475526276783777	-0.468523175519302	-0.482985357866137	-0.473180771338255	-0.466191693734076	-0.48062931935999	0.000472681244314114	0.000848894954098303	0.000849847376703292
164	12.1735729393678	0.3	-18.3651160545234	-18.9566322430291	-17.7735998660176	0.379889737596699	-14.6047352426609	-15.0021248771798	-14.207345608142	0.5	0.33	0.78	-16.449438994528	-16.0137116156672	-15.5779842368063	-28.6973544063712	-27.9371933443503	-27.1770322823294	-28.6796120301128	-27.9237203619112	-27.1692853859362	-18.3651160545234	0.623755325220376	-0.254485548258508	10.0321866449106	0.155200982940097	0.159210536388176	0.150930362833991	-0.475526276783777	-0.468523175519302	-0.482985357866137	-0.473180771338255	-0.466191693734076	-0.48062931935999	0.000472681244314114	0.000848894954098303	0.000849847376703292
164	12.1735729393678	0.3	-18.3455097424389	-18.9416812648301	-17.7493382200477	0.388274985911813	-14.6395903122037	-15.0309305500007	-14.2482500744068	0.5	0.32	0.78	-16.4286303653172	-16.0009000865793	-15.5731698078415	-28.6022236717004	-27.8575458238472	-27.112867975994	-28.5194210321214	-27.760396719806	-27.0213150258002	-18.3455097424389	0.623056316346914	-0.0295659532999157	10.3296294649044	0.155200982940097	0.159210536388176	0.150930362833991	-0.475526276783777	-0.468523175519302	-0.482985357866137	-0.473180771338255	-0.466191693734076	-0.48062931935999	0.000472681244314114	0.000848894954098303	0.000849847376703292
164	12.1735729393678	0.3	-18.3327549736328	-18.924719544621	-17.7407904026447	0.385876420361256	-14.9124348678964	-15.313088877646	-14.5117808581468	0.5	0.33	0.78	-16.7714702450532	-16.3326589211742	-15.8938475972952	-29.2378444161371	-28.4728609633956	-27.707877510654	-29.2117498332571	-28.4557498744019	-27.6860918964502	-18.3327549736328	0.629343900710622	-0.134704257320516	10.0279409882329	0.155200982940097	0.159210536388176	0.150930362833991	-0.475526276783777	-0.468523175519302	-0.482985357866137	-0.473180771338255	-0.466191693734076	-0.48062931935999	0.000472681244314114	0.000848894954098303	0.000849847376703292
164	12.1735729393678	0.3	-18.3187957128482	-18.9163716258001	-17.7212197998963	0.384769691111679	-14.6879335821921	-15.0834789490051	-14.292388215379	0.49	0.32	0.76	-16.7054892756542	-16.2674087170729	-15.8293281584916	-29.3348897144844	-28.5656189280985	-27.7963481417127	-29.3085593077748	-28.536853989672	-27.7694988847925	-18.3187957128482	0.615826560977018	-0.0678454422843634	10.4263441231715	0.155200982940097	0.159210536388176	0.150930362833991	-0.475526276783777	-0.468523175519302	-0.482985357866137	-0.473180771338255	-0.466191693734076	-0.48062931935999	0.000472681244314114	0.000848894954098303	0.000849847376703292
164	12.1735729393678	0.3	-18.3133509369342	-18.9031895779221	-17.7235122959463	0.388124128139909	-14.7311047402649	-15.1250163929636	-14.3371930875662	0.51	0.32	0.79	-16.4921348135915	-16.0626183150855	-15.6331018165795	-28.6688257260375	-27.9221829304682	-27.1755401348988	-28.5788619835703	-27.8328371647189	-27.0904946928714	-18.3133509369342	0.623938449755247	-0.0983484894753812	10.1624976125816	0.155200982940097	0.159210536388176	0.150930362833991	-0.475526276783777	-0.468523175519302	-0.482985357866137	-0.473180771338255	-0.466191693734076	-0.48062931935999	0.000472681244314114	0.000848894954098303	0.000849847376703292
164	12.1735729393678	0.3	-18.3121910562744	-18.9066848931949	-17.7176972193539	0.396544469230601	-15.0572707042931	-15.4528559760229	-14.6616854325634	0.5	0.33	0.77	-17.0124949773424	-16.5769837385879	-16.1414724998334	-29.7577320627649	-28.9959492219506	-28.2341663811362	-29.7588075162608	-29.0020833016864	-28.2373557585649	-18.3121910562744	0.622060430827678	-0.106697360858334	10.2597789431081	0.155200982940097	0.159210536388176	0.150930362833991	-0.475526276783777	-0.468523175519302	-0.482985357866137	-0.473180771338255	-0.466191693734076	-0.48062931935999	0.000472681244314114	0.000848894954098303	0.000849847376703292
164	12.1735729393678	0.3	-18.3037037888282	-18.9022274201264	-17.70518015753	0.379635674122192	-14.6870234143004	-15.0868676642513	-14.2871791643495	0.49	0.32	0.76	-16.723450373181	-16.2802320975346	-15.8370138218881	-29.3827646226958	-28.6040390619299	-27.825313501164	-29.3477181739622	-28.5714199121977	-27.7943678865867	-18.3037037888282	0.616290735019527	-0.00733363436597822	10.4566871538392	0.155200982940097	0.159210536388176	0.150930362833991	-0.475526276783777	-0.468523175519302	-0.482985357866137	-0.473180771338255	-0.466191693734076	-0.48062931935999	0.000472681244314114	0.000848894954098303	0.000849847376703292
164	12.1735729393678	0.3	-18.3036479995965	-18.9026998885031	-17.7045961106899	0.370032496063874	-14.401657699736	-14.8018500597347	-14.0014653397373	0.5	0.33	0.77	-16.2006846769315	-15.7626725224851	-15.3246603680388	-28.230579845563	-27.4673196904517	-26.7040595353404	-28.205497873935	-27.4574980296176	-26.6906810009012	-18.3036479995965	0.620881952790336	0.0109502646422235	10.3553360951805	0.155200982940097	0.159210536388176	0.150930362833991	-0.475526276783777	-0.468523175519302	-0.482985357866137	-0.473180771338255	-0.466191693734076	-0.48062931935999	0.000472681244314114	0.000848894954098303	0.000849847376703292
164	12.1735729393678	0.3	-18.2667766341658	-18.8612760692986	-17.672277199033	0.376201501266689	-14.6201242152885	-15.0210649028615	-14.2191835277155	0.5	0.32	0.77	-16.5072957798114	-16.0666847736858	-15.6260737675601	-28.840252273406	-28.0704512871873	-27.3006503009686	-28.7992131111418	-28.0322692836134	-27.2613827597419	-18.2667766341658	0.620925976639691	-0.0592815273174765	10.3119181467832	0.155200982940097	0.159210536388176	0.150930362833991	-0.475526276783777	-0.468523175519302	-0.482985357866137	-0.473180771338255	-0.466191693734076	-0.48062931935999	0.000472681244314114	0.000848894954098303	0.000849847376703292
164	12.1735729393678	0.3	-18.2416097582186	-18.8404797671046	-17.6427397493327	0.374907517436334	-14.5757916907853	-14.9766209208552	-14.1749624607153	0.49	0.33	0.77	-16.5576557181404	-16.1145122061067	-15.671368694073	-29.0415192579928	-28.2642618335205	-27.4870044090482	-29.0285321079908	-28.253133855902	-27.4818836963408	-18.2416097582186	0.619194310075837	-0.0401812170210978	10.3510777446876	0.155200982940097	0.159210536388176	0.150930362833991	-0.475526276783777	-0.468523175519302	-0.482985357866137	-0.473180771338255	-0.466191693734076	-0.48062931935999	0.000472681244314114	0.000848894954098303	0.000849847376703292
164	12.1735729393678	0.3	-18.2329681739508	-18.8219334326788	-17.6440029152227	0.388758725432416	-14.9529782969677	-15.3522891666823	-14.5536674272532	0.5	0.32	0.77	-16.8070276747776	-16.3698792622336	-15.9327308496895	-29.29153481304	-28.529666135706	-27.767797458372	-29.2605119577766	-28.5045307015525	-27.7382299098815	-18.2329681739508	0.626937671795929	-0.0454139885648403	10.2273933858072	0.155200982940097	0.159210536388176	0.150930362833991	-0.475526276783777	-0.468523175519302	-0.482985357866137	-0.473180771338255	-0.466191693734076	-0.48062931935999	0.000472681244314114	0.000848894954098303	0.000849847376703292
164	12.1735729393678	0.3	-18.2171112519755	-18.8090020010622	-17.6252205028889	0.396527787886283	-15.1217543413821	-15.5190475775097	-14.7244611052544	0.5	0.32	0.77	-17.1352023301112	-16.6965349472431	-16.257867564375	-30.0292147195107	-29.2604559516353	-28.4916971837599	-30.0003612436001	-29.2236516484254	-28.4645694310148	-18.2171112519755	0.613818550485654	0.00343827026914099	10.515407841633	0.155200982940097	0.159210536388176	0.150930362833991	-0.475526276783777	-0.468523175519302	-0.482985357866137	-0.473180771338255	-0.466191693734076	-0.48062931935999	0.000472681244314114	0.000848894954098303	0.000849847376703292
164	12.1735729393678	0.3	-18.1865404919055	-18.775616634053	-17.5974643497581	0.381645011650617	-14.5915384040836	-14.9870938695203	-14.1959829386468	0.51	0.32	0.78	-16.3575789997535	-15.9258522199657	-15.4941254401778	-28.452626823214	-27.7016745609583	-26.9507222987027	-28.3646246902629	-27.6137873040248	-26.870944701985	-18.1865404919055	0.625146371884084	-0.0486116169676134	10.2421282227883	0.155200982940097	0.159210536388176	0.150930362833991	-0.475526276783777	-0.468523175519302	-0.482985357866137	-0.473180771338255	-0.466191693734076	-0.48062931935999	0.000472681244314114	0.000848894954098303	0.000849847376703292
164	12.1735729393678	0.3	-18.186402564355	-18.7808799957395	-17.5919251329705	0.37907189715992	-14.5395341309414	-14.9358372796015	-14.1432309822813	0.51	0.32	0.78	-16.2084340151941	-15.7783641560477	-15.3482942969014	-28.0897782749001	-27.3444522936971	-26.5991263124941	-28.049104282997	-27.3130871198745	-26.5615437887051	-18.186402564355	0.623092440469463	-0.0903710083201389	10.1880923154569	0.155200982940097	0.159210536388176	0.150930362833991	-0.475526276783777	-0.468523175519302	-0.482985357866137	-0.473180771338255	-0.466191693734076	-0.48062931935999	0.000472681244314114	0.000848894954098303	0.000849847376703292
164	12.1735729393678	0.3	-18.1828180032245	-18.772000588275	-17.5936354181739	0.383062118728546	-14.7034277004249	-15.1008222203256	-14.3060331805241	0.49	0.32	0.78	-16.7620820796591	-16.3209697042271	-15.8798573287952	-29.4773318737718	-28.7016039049884	-27.925875936205	-29.3880072406825	-28.6128273814272	-27.8390484027013	-18.1828180032245	0.620675487082383	0.082278043378424	10.4732423399642	0.155200982940097	0.159210536388176	0.150930362833991	-0.475526276783777	-0.468523175519302	-0.482985357866137	-0.473180771338255	-0.466191693734076	-0.48062931935999	0.000472681244314114	0.000848894954098303	0.000849847376703292
164	12.1735729393678	0.3	-18.1774214018316	-18.7672022914117	-17.5876405122516	0.382765156204062	-14.6103097314716	-15.0054357332196	-14.2151837297237	0.5	0.33	0.78	-16.5126834725846	-16.0778683352802	-15.6430531979758	-28.8752643532521	-28.1149153733117	-27.3545663933712	-28.8244090223691	-28.0726017023675	-27.3058444569106	-18.1774214018316	0.62362146321665	-0.0385853876859151	10.2202193730321	0.155200982940097	0.159210536388176	0.150930362833991	-0.475526276783777	-0.468523175519302	-0.482985357866137	-0.473180771338255	-0.466191693734076	-0.48062931935999	0.000472681244314114	0.000848894954098303	0.000849847376703292
164	12.1735729393678	0.3	-18.176206515658	-18.7631864932534	-17.5892265380627	0.38567571568872	-14.7836949841587	-15.1810583778888	-14.3863315904285	0.5	0.33	0.79	-16.5817550757009	-16.1477285205774	-15.713701965454	-28.8565306328517	-28.1012124818953	-27.3458943309388	-28.7904596627867	-28.0445126101461	-27.2817071494104	-18.176206515658	0.628498966376164	0.204503319079225	10.3645711201663	0.155200982940097	0.159210536388176	0.150930362833991	-0.475526276783777	-0.468523175519302	-0.482985357866137	-0.473180771338255	-0.466191693734076	-0.48062931935999	0.000472681244314114	0.000848894954098303	0.000849847376703292
164	12.1735729393678	0.3	-18.1717054111045	-18.7630395308218	-17.5803712913873	0.390868235541721	-14.8751619301183	-15.2706371757717	-14.4796866844649	0.51	0.33	0.78	-16.6653813605236	-16.2337853693676	-15.8021893782116	-28.986155957715	-28.2354795441523	-27.4848031305897	-28.9399993937409	-28.1953479160486	-27.4439929555828	-18.1717054111045	0.629370495653569	-0.0518485666736776	10.1384891845636	0.155200982940097	0.159210536388176	0.150930362833991	-0.475526276783777	-0.468523175519302	-0.482985357866137	-0.473180771338255	-0.466191693734076	-0.48062931935999	0.000472681244314114	0.000848894954098303	0.000849847376703292
164	12.1735729393678	0.3	-18.1573109166016	-18.7421800636801	-17.5724417695231	0.387113746233512	-14.8274115196375	-15.2247431623587	-14.4300798769162	0.5	0.33	0.79	-16.6306875744395	-16.1966639365319	-15.7626402986242	-28.9430491844597	-28.1877005289727	-27.4323518734856	-28.8845128631685	-28.1276893835602	-27.370436321168	-18.1573109166016	0.629723971967965	-0.186484217196706	9.99132369750954	0.155200982940097	0.159210536388176	0.150930362833991	-0.475526276783777	-0.468523175519302	-0.482985357866137	-0.473180771338255	-0.466191693734076	-0.48062931935999	0.000472681244314114	0.000848894954098303	0.000849847376703292
164	12.1735729393678	0.3	-18.1343543597499	-18.7298204731601	-17.5388882463398	0.381802950608272	-14.961630749826	-15.3670831949999	-14.5561783046521	0.5	0.33	0.78	-16.8645721792464	-16.4196092711838	-15.9746463631212	-29.4384870969664	-28.6617680264554	-27.8850489559444	-29.4317984590773	-28.6540969480709	-27.8783899015799	-18.1343543597499	0.620658836630943	0.0599424685896051	10.3554019936917	0.155200982940097	0.159210536388176	0.150930362833991	-0.475526276783777	-0.468523175519302	-0.482985357866137	-0.473180771338255	-0.466191693734076	-0.48062931935999	0.000472681244314114	0.000848894954098303	0.000849847376703292
164	12.1735729393678	0.3	-18.1168348067181	-18.7021415441214	-17.5315280693149	0.390926272216144	-15.0546202915834	-15.4548178902065	-14.6544226929602	0.5	0.32	0.77	-17.0332238440464	-16.5921539247744	-16.1510840055023	-29.8151179664097	-29.0430649601828	-28.2710119539559	-29.7739942349574	-29.0001366670947	-28.2212142259811	-18.1168348067181	0.622337001405766	-0.0705733614367756	10.2840773786852	0.155200982940097	0.159210536388176	0.150930362833991	-0.475526276783777	-0.468523175519302	-0.482985357866137	-0.473180771338255	-0.466191693734076	-0.48062931935999	0.000472681244314114	0.000848894954098303	0.000849847376703292
164	12.1735729393678	0.3	-18.0608368083654	-18.6550181498922	-17.4666554668387	0.378827414114842	-14.4982181021889	-14.8936004147689	-14.1028357896089	0.5	0.32	0.78	-16.3490490959375	-15.9150288013131	-15.4810085066887	-28.5432320612674	-27.7854912338916	-27.0277504065157	-28.4946120425545	-27.7339571262634	-26.9796154136473	-18.0608368083654	0.624429354996937	0.330059461155736	10.636730823698	0.155200982940097	0.159210536388176	0.150930362833991	-0.475526276783777	-0.468523175519302	-0.482985357866137	-0.473180771338255	-0.466191693734076	-0.48062931935999	0.000472681244314114	0.000848894954098303	0.000849847376703292
164	12.1735729393678	0.3	-18.0215833811955	-18.6043473691728	-17.4388193932182	0.38131645269073	-14.6313707707579	-15.028282282501	-14.2344592590148	0.51	0.33	0.78	-16.4022735500971	-15.9690735962758	-15.5358736424544	-28.5300780469427	-27.776571013012	-27.0230639790812	-28.517092005965	-27.7619810412258	-27.0053436858022	-18.0215833811955	0.628653384182606	0.0382298365534348	10.2743191303355	0.155200982940097	0.159210536388176	0.150930362833991	-0.475526276783777	-0.468523175519302	-0.482985357866137	-0.473180771338255	-0.466191693734076	-0.48062931935999	0.000472681244314114	0.000848894954098303	0.000849847376703292
164	12.1735729393678	0.3	-18.020138339313	-18.6117425569676	-17.4285341216585	0.37565917841964	-14.4315411357534	-14.8277678409334	-14.0353144305734	0.5	0.32	0.78	-16.3354607895569	-15.8989456056345	-15.4624304217122	-28.5861563361733	-27.8222788152714	-27.0584012943694	-28.5186726264978	-27.7608176853296	-27.0044783502023	-18.020138339313	0.622949111227397	-0.0683785724286838	10.2832973622305	0.155200982940097	0.159210536388176	0.150930362833991	-0.475526276783777	-0.468523175519302	-0.482985357866137	-0.473180771338255	-0.466191693734076	-0.48062931935999	0.000472681244314114	0.000848894954098303	0.000849847376703292
164	12.1735729393678	0.3	-17.9616396089337	-18.5411017187425	-17.3821774991249	0.398862989469656	-15.1785521856375	-15.5753985259531	-14.7817058453218	0.5	0.32	0.77	-17.1419772277097	-16.7052159520829	-16.2684546764562	-29.9780541966196	-29.2142418885179	-28.4504295804163	-29.9283052137239	-29.1660097591915	-28.4092558145021	-17.9616396089337	0.620720210375032	0.0341906990067665	10.4527647012136	0.155200982940097	0.159210536388176	0.150930362833991	-0.475526276783777	-0.468523175519302	-0.482985357866137	-0.473180771338255	-0.466191693734076	-0.48062931935999	0.000472681244314114	0.000848894954098303	0.000849847376703292
164	12.1735729393678	0.3	-17.9378219242489	-18.5186811567897	-17.356962691708	0.391315374083863	-14.7758498587802	-15.1683161381359	-14.3833835794246	0.5	0.32	0.78	-16.7242040709228	-16.2914806171705	-15.8587571634183	-29.2818860344994	-28.5242440681915	-27.7666021018837	-29.2178048395559	-28.4795226026368	-27.7100896791548	-17.9378219242489	0.622043056466615	0.0727546856090623	10.4589461279497	0.155200982940097	0.159210536388176	0.150930362833991	-0.475526276783777	-0.468523175519302	-0.482985357866137	-0.473180771338255	-0.466191693734076	-0.48062931935999	0.000472681244314114	0.000848894954098303	0.000849847376703292
164	12.1735729393678	0.3	-17.9107533712539	-18.4938411570414	-17.3276655854664	0.390154192753283	-14.9084342042186	-15.3053890270738	-14.5114793813634	0.5	0.33	0.78	-16.7685230933152	-16.3336209747035	-15.8987188560919	-29.2388842028731	-28.4805554809632	-27.7222267590533	-29.2129088117059	-28.4523812123594	-27.6986331330998	-17.9107533712539	0.624334522981911	0.106824021534922	10.341613235115	0.155200982940097	0.159210536388176	0.150930362833991	-0.475526276783777	-0.468523175519302	-0.482985357866137	-0.473180771338255	-0.466191693734076	-0.48062931935999	0.000472681244314114	0.000848894954098303	0.000849847376703292
164	12.1735729393678	0.3	-17.8985486799308	-18.4765962389151	-17.3205011209465	0.384087450008568	-14.5277260474413	-14.919521397923	-14.1359306969595	0.49	0.32	0.77	-16.499918226712	-16.0666207319643	-15.6333232372166	-28.946422283479	-28.186272318794	-27.426122354109	-28.8877005034413	-28.1512179697562	-27.3766203204872	-17.8985486799308	0.618611270631201	0.067179998089704	10.5541094288579	0.155200982940097	0.159210536388176	0.150930362833991	-0.475526276783777	-0.468523175519302	-0.482985357866137	-0.473180771338255	-0.466191693734076	-0.48062931935999	0.000472681244314114	0.000848894954098303	0.000849847376703292
164	12.1735729393678	0.3	-17.8775196273691	-18.4553737119376	-17.2996655428006	0.398304399039077	-14.9655939747487	-15.3573286294083	-14.573859320089	0.5	0.32	0.77	-16.9231608370135	-16.4914849429688	-16.0598090489242	-29.6194842197369	-28.8639505783068	-28.1084169368767	-29.5735512913373	-28.8185968856297	-28.0666195222126	-17.8775196273691	0.623684868789553	-0.00684427880470112	10.4062899836614	0.155200982940097	0.159210536388176	0.150930362833991	-0.475526276783777	-0.468523175519302	-0.482985357866137	-0.473180771338255	-0.466191693734076	-0.48062931935999	0.000472681244314114	0.000848894954098303	0.000849847376703292
164	12.1735729393678	0.3	-17.7303450678873	-18.3109531801427	-17.1497369556319	0.392731036595943	-14.8262008417313	-15.2188367160562	-14.4335649674063	0.5	0.32	0.76	-16.7682813783455	-16.3356708613428	-15.90306034434	-29.3458297910868	-28.5887268828429	-27.8316239745991	-29.3409757022683	-28.5706945123798	-27.8192491181977	-17.7303450678873	0.617203715188316	0.21842248304417	10.709345070403	0.155200982940097	0.159210536388176	0.150930362833991	-0.475526276783777	-0.468523175519302	-0.482985357866137	-0.473180771338255	-0.466191693734076	-0.48062931935999	0.000472681244314114	0.000848894954098303	0.000849847376703292
164	12.1735729393678	0.31	-20.8920775850858	-21.5514357783789	-20.2327193917928	0.38168960626407	-15.1157467155874	-15.5254739955195	-14.7060194356553	0.5	0.32	0.77	-16.9616210628608	-16.5139929348352	-16.0663648068095	-29.5217101685954	-28.7426131819389	-27.9635161952825	-29.5019009183819	-28.722124963281	-27.9495274734448	-20.8920775850858	0.610252217519258	0.14201944255601	10.5726677435468	0.155200982940097	0.159210536388176	0.150930362833991	-0.475526276783777	-0.468523175519302	-0.482985357866137	-0.473180771338255	-0.466191693734076	-0.48062931935999	0.000472681244314114	0.000848894954098303	0.000849847376703292
164	12.1735729393678	0.31	-20.6276043568185	-21.2789867968402	-19.9762219167968	0.380588875377418	-14.9762527022302	-15.3831471680705	-14.5693582363899	0.5	0.32	0.77	-16.9694776529887	-16.5206236915878	-16.0717697301869	-29.7209102287938	-28.9347724014879	-28.1486345741821	-29.7141441947099	-28.92970196266	-28.1458472369457	-20.6276043568185	0.606166143283834	-0.102161949398264	10.3926261781718	0.155200982940097	0.159210536388176	0.150930362833991	-0.475526276783777	-0.468523175519302	-0.482985357866137	-0.473180771338255	-0.466191693734076	-0.48062931935999	0.000472681244314114	0.000848894954098303	0.000849847376703292
164	12.1735729393678	0.31	-20.5122413145071	-21.1628670319583	-19.8616155970559	0.377811063491652	-15.0091479522296	-15.4193492340144	-14.5989466704448	0.5	0.32	0.77	-16.8940295095103	-16.4445972764025	-15.9951650432947	-29.4584612284832	-28.6747771461047	-27.8910930637262	-29.4304202315989	-28.6522525292758	-27.8522518802856	-20.5122413145071	0.610703055518253	0.186820176461547	10.6272042279592	0.155200982940097	0.159210536388176	0.150930362833991	-0.475526276783777	-0.468523175519302	-0.482985357866137	-0.473180771338255	-0.466191693734076	-0.48062931935999	0.000472681244314114	0.000848894954098303	0.000849847376703292
164	12.1735729393678	0.31	-20.4143085531059	-21.0560574436415	-19.7725596625702	0.390129250894465	-15.1275933677877	-15.5304046768912	-14.7247820586843	0.5	0.33	0.77	-17.0871821333816	-16.643992767281	-16.2008034011804	-29.8762404390168	-29.1013419239615	-28.3264434089062	-29.8739113511191	-29.0987398961111	-28.3202915916701	-20.4143085531059	0.612731589450386	-0.134884966028553	10.3157759645569	0.155200982940097	0.159210536388176	0.150930362833991	-0.475526276783777	-0.468523175519302	-0.482985357866137	-0.473180771338255	-0.466191693734076	-0.48062931935999	0.000472681244314114	0.000848894954098303	0.000849847376703292
164	12.1735729393678	0.31	-20.3633170472161	-21.0094024148447	-19.7172316795875	0.374823652285883	-14.9796958683987	-15.3917060413288	-14.5676856954686	0.5	0.32	0.75	-17.0116643225754	-16.5562905816428	-16.1009168407103	-29.8322318583395	-29.0336730128261	-28.2351141673126	-29.8286650911927	-29.0258278753267	-28.2385045930912	-20.3633170472161	0.60552062698767	-0.181068896077059	10.4411764299224	0.155200982940097	0.159210536388176	0.150930362833991	-0.475526276783777	-0.468523175519302	-0.482985357866137	-0.473180771338255	-0.466191693734076	-0.48062931935999	0.000472681244314114	0.000848894954098303	0.000849847376703292
164	12.1735729393678	0.31	-20.3281797945668	-20.9704224184695	-19.6859371706641	0.383639455839533	-14.9708306557607	-15.3749585682169	-14.5667027433046	0.5	0.32	0.78	-16.9334088057956	-16.4883173201119	-16.0432258344281	-29.6269824463631	-28.8482427499079	-28.0695030534526	-29.5431527250917	-28.7680963027371	-27.9946935038576	-20.3281797945668	0.610149941253752	-0.0276854073585127	10.4758284838718	0.155200982940097	0.159210536388176	0.150930362833991	-0.475526276783777	-0.468523175519302	-0.482985357866137	-0.473180771338255	-0.466191693734076	-0.48062931935999	0.000472681244314114	0.000848894954098303	0.000849847376703292
164	12.1735729393678	0.31	-20.3271613831554	-20.9706240975275	-19.6836986687833	0.378513935798435	-14.8280605967208	-15.2327075554103	-14.4234136380313	0.5	0.32	0.79	-16.6824078724944	-16.2392505687342	-15.7960932649741	-29.0814268313908	-28.3088976615852	-27.5363684917796	-29.0002204013396	-28.2358461918246	-27.4593748083144	-20.3271613831554	0.61691678903499	0.13692748813732	10.4524652023424	0.155200982940097	0.159210536388176	0.150930362833991	-0.475526276783777	-0.468523175519302	-0.482985357866137	-0.473180771338255	-0.466191693734076	-0.48062931935999	0.000472681244314114	0.000848894954098303	0.000849847376703292
164	12.1735729393678	0.31	-20.31121430978	-20.9553129532189	-19.6671156663411	0.388994919393384	-15.2020071653749	-15.6077665254697	-14.7962478052801	0.5	0.32	0.76	-17.0547466591254	-16.6113697621368	-16.1679928651481	-29.6874052230975	-28.9156136585234	-28.1438220939493	-29.6737775243852	-28.9057157049367	-28.136177053234	-20.31121430978	0.611533617830113	-0.19034783161853	10.2387851663861	0.155200982940097	0.159210536388176	0.150930362833991	-0.475526276783777	-0.468523175519302	-0.482985357866137	-0.473180771338255	-0.466191693734076	-0.48062931935999	0.000472681244314114	0.000848894954098303	0.000849847376703292
164	12.1735729393678	0.31	-20.2883654601119	-20.9256472845508	-19.651083635673	0.392547090496123	-15.1883187528256	-15.5906995972742	-14.785937908377	0.5	0.33	0.78	-17.1054048045984	-16.6639308869615	-16.2224569693245	-29.8537143414002	-29.08321891163	-28.3127234818598	-29.8174628824442	-29.0476884716305	-28.276234426502	-20.2883654601119	0.618309027482628	-0.0711642592283675	10.2335233373818	0.155200982940097	0.159210536388176	0.150930362833991	-0.475526276783777	-0.468523175519302	-0.482985357866137	-0.473180771338255	-0.466191693734076	-0.48062931935999	0.000472681244314114	0.000848894954098303	0.000849847376703292
164	12.1735729393678	0.31	-20.2830788225038	-20.9221296649689	-19.6440279800387	0.381768516006936	-14.9062464972745	-15.3102275259412	-14.5022654686077	0.5	0.33	0.77	-16.7228424775221	-16.2815876957199	-15.8403329139177	-29.1020594636333	-28.3341623243832	-27.566265185133	-29.1216933860459	-28.3566172539015	-27.5805268094431	-20.2830788225038	0.615415871813555	0.0987576217902113	10.4480850538499	0.155200982940097	0.159210536388176	0.150930362833991	-0.475526276783777	-0.468523175519302	-0.482985357866137	-0.473180771338255	-0.466191693734076	-0.48062931935999	0.000472681244314114	0.000848894954098303	0.000849847376703292
164	12.1735729393678	0.31	-20.2687245545907	-20.9103339381093	-19.6271151710722	0.383572857424403	-14.9613401506464	-15.365268753628	-14.5574115476648	0.5	0.32	0.77	-16.9150525432194	-16.470382576641	-16.0257126100627	-29.586135603807	-28.8083629130919	-28.0305902223768	-29.5744733936448	-28.7905444238452	-28.0136838930077	-20.2687245545907	0.613667056461757	-0.105494443245906	10.3041183748707	0.155200982940097	0.159210536388176	0.150930362833991	-0.475526276783777	-0.468523175519302	-0.482985357866137	-0.473180771338255	-0.466191693734076	-0.48062931935999	0.000472681244314114	0.000848894954098303	0.000849847376703292
164	12.1735729393678	0.31	-20.2564327356032	-20.8972691199765	-19.61559635123	0.382342093202353	-14.935878985162	-15.34017168543	-14.5315862848939	0.5	0.32	0.78	-16.879558221854	-16.4346947410021	-15.9898312601503	-29.5151231118652	-28.7372472792907	-27.9593714467161	-29.4911827871311	-28.7089417839629	-27.9328109162462	-20.2564327356032	0.613242019425152	-0.145727736864892	10.2596497785351	0.155200982940097	0.159210536388176	0.150930362833991	-0.475526276783777	-0.468523175519302	-0.482985357866137	-0.473180771338255	-0.466191693734076	-0.48062931935999	0.000472681244314114	0.000848894954098303	0.000849847376703292
164	12.1735729393678	0.31	-20.2454718836239	-20.8859063605284	-19.6050374067194	0.379256425821093	-14.7280350813735	-15.1293188746527	-14.3267512880943	0.5	0.32	0.77	-16.6316240546816	-16.1904937404652	-15.7493634262487	-29.063544950758	-28.2926755110557	-27.5218060713534	-29.0018621276577	-28.2402493729564	-27.4643674836852	-20.2454718836239	0.607521438660337	-0.0534255306716925	10.5185656931733	0.155200982940097	0.159210536388176	0.150930362833991	-0.475526276783777	-0.468523175519302	-0.482985357866137	-0.473180771338255	-0.466191693734076	-0.48062931935999	0.000472681244314114	0.000848894954098303	0.000849847376703292
164	12.1735729393678	0.31	-20.2301120610361	-20.873105370024	-19.5871187520481	0.377878001652334	-14.7818449452925	-15.185776503109	-14.3779133874761	0.5	0.32	0.77	-16.6962355427299	-16.252126778778	-15.8080180148261	-29.1793399961583	-28.4031889538793	-27.6270379116002	-29.1788972193209	-28.4020220295633	-27.620647378725	-20.2301120610361	0.608202430934189	-0.0900831458520314	10.4165145321819	0.155200982940097	0.159210536388176	0.150930362833991	-0.475526276783777	-0.468523175519302	-0.482985357866137	-0.473180771338255	-0.466191693734076	-0.48062931935999	0.000472681244314114	0.000848894954098303	0.000849847376703292
164	12.1735729393678	0.31	-20.1969242655275	-20.8323410123469	-19.5615075187081	0.388319538058422	-14.9440440800809	-15.3434854025732	-14.5446027575886	0.49	0.32	0.77	-17.0027760882999	-16.5601379791248	-16.1174998699496	-29.867637586064	-29.0900848759674	-28.3125321658708	-29.7959755198935	-29.017993556836	-28.24772404646	-20.1969242655275	0.609051863829041	-0.110017117774622	10.4825482545569	0.155200982940097	0.159210536388176	0.150930362833991	-0.475526276783777	-0.468523175519302	-0.482985357866137	-0.473180771338255	-0.466191693734076	-0.48062931935999	0.000472681244314114	0.000848894954098303	0.000849847376703292
164	12.1735729393678	0.31	-20.196192012983	-20.8308377983299	-19.5615462276361	0.382506802573194	-15.00056104408	-15.4064630314767	-14.5946590566833	0.5	0.32	0.77	-17.025651601601	-16.5770901240123	-16.1285286464237	-29.854103375898	-29.0675607497633	-28.2810181236287	-29.8197130216769	-29.0201069455854	-28.2501001829459	-20.196192012983	0.607717968760555	0.0612681445967723	10.6279591003421	0.155200982940097	0.159210536388176	0.150930362833991	-0.475526276783777	-0.468523175519302	-0.482985357866137	-0.473180771338255	-0.466191693734076	-0.48062931935999	0.000472681244314114	0.000848894954098303	0.000849847376703292
164	12.1735729393678	0.31	-20.1875490647395	-20.8275897732	-19.5475083562789	0.376461654280387	-14.8371673447428	-15.2438347576949	-14.4304999317906	0.5	0.32	0.76	-16.8248318294456	-16.3759873659498	-15.9271429024541	-29.477878831516	-28.6914826973229	-27.9050865631298	-29.4504809185185	-28.6676920976007	-27.8865949042678	-20.1875490647395	0.606340018732512	-0.124384604809537	10.4709017894382	0.155200982940097	0.159210536388176	0.150930362833991	-0.475526276783777	-0.468523175519302	-0.482985357866137	-0.473180771338255	-0.466191693734076	-0.48062931935999	0.000472681244314114	0.000848894954098303	0.000849847376703292
164	12.1735729393678	0.31	-20.1820303883134	-20.8231732329233	-19.5408875437034	0.384135339338106	-15.0593896259915	-15.4654822004708	-14.6532970515123	0.51	0.33	0.78	-16.819270093834	-16.3776297618527	-15.9359894298714	-29.1884262850787	-28.4219966955283	-27.655567105978	-29.1369759507604	-28.3775385242703	-27.6145426301842	-20.1820303883134	0.618485320841378	-0.0878244501091792	10.1979733929106	0.155200982940097	0.159210536388176	0.150930362833991	-0.475526276783777	-0.468523175519302	-0.482985357866137	-0.473180771338255	-0.466191693734076	-0.48062931935999	0.000472681244314114	0.000848894954098303	0.000849847376703292
164	12.1735729393678	0.31	-20.177674636168	-20.8162508559708	-19.5390984163652	0.388613971930344	-14.995220262019	-15.3957811735402	-14.5946593504978	0.5	0.32	0.77	-16.8484828480494	-16.4101261598573	-15.9717694716652	-29.3568613522927	-28.593066971863	-27.8292725914333	-29.35572058789	-28.5972246395439	-27.8322633678976	-20.177674636168	0.609995374231281	-0.0310433117166258	10.4940791868547	0.155200982940097	0.159210536388176	0.150930362833991	-0.475526276783777	-0.468523175519302	-0.482985357866137	-0.473180771338255	-0.466191693734076	-0.48062931935999	0.000472681244314114	0.000848894954098303	0.000849847376703292
164	12.1735729393678	0.31	-20.1759517487036	-20.8109179433403	-19.5409855540669	0.392676552457638	-15.2179969544929	-15.621054634118	-14.8149392748678	0.51	0.33	0.77	-17.0551181217659	-16.6150584396957	-16.1749987576255	-29.6722110692536	-28.9066025477395	-28.1409940262253	-29.7044210525896	-28.9319071200336	-28.1746210806484	-20.1759517487036	0.615192002137384	0.142851659486012	10.4754208807735	0.155200982940097	0.159210536388176	0.150930362833991	-0.475526276783777	-0.468523175519302	-0.482985357866137	-0.473180771338255	-0.466191693734076	-0.48062931935999	0.000472681244314114	0.000848894954098303	0.000849847376703292
164	12.1735729393678	0.31	-20.1700828541252	-20.8040616990141	-19.5361040092363	0.391117224253274	-14.9840786595747	-15.3822413711941	-14.5859159479554	0.5	0.32	0.77	-16.9583864044481	-16.5194258555564	-16.0804653066647	-29.6899879984674	-28.9214754102075	-28.1529628219475	-29.6323916621736	-28.8751079220916	-28.1057282004004	-20.1700828541252	0.61291182491179	-0.134975841866289	10.3235194559793	0.155200982940097	0.159210536388176	0.150930362833991	-0.475526276783777	-0.468523175519302	-0.482985357866137	-0.473180771338255	-0.466191693734076	-0.48062931935999	0.000472681244314114	0.000848894954098303	0.000849847376703292
164	12.1735729393678	0.31	-20.1548799532447	-20.7896262968836	-19.5201336096058	0.380574591299489	-14.8027588195925	-15.2049517609879	-14.4005658781972	0.5	0.32	0.77	-16.6866858033343	-16.2452988557872	-15.8039119082401	-29.1280220826936	-28.357543815967	-27.5870655492404	-29.0748181451767	-28.3050672063824	-27.5431961570149	-20.1548799532447	0.61332427140171	0.105824965416541	10.5275413553959	0.155200982940097	0.159210536388176	0.150930362833991	-0.475526276783777	-0.468523175519302	-0.482985357866137	-0.473180771338255	-0.466191693734076	-0.48062931935999	0.000472681244314114	0.000848894954098303	0.000849847376703292
164	12.1735729393678	0.31	-20.1478756382745	-20.7845973277091	-19.51115394884	0.379954851105246	-14.8862713265477	-15.2912654843979	-14.4812771686975	0.5	0.32	0.77	-16.8628039978554	-16.4161871294823	-15.9695702611091	-29.5280190270006	-28.7459598043008	-27.9639005816009	-29.5123515507104	-28.735705452101	-27.9479769370681	-20.1478756382745	0.613665394973034	-0.0833931921105585	10.3214683991469	0.155200982940097	0.159210536388176	0.150930362833991	-0.475526276783777	-0.468523175519302	-0.482985357866137	-0.473180771338255	-0.466191693734076	-0.48062931935999	0.000472681244314114	0.000848894954098303	0.000849847376703292
164	12.1735729393678	0.31	-20.1407817185196	-20.7819356397999	-19.4996277972393	0.382429534232106	-15.0043220744098	-15.4103922494787	-14.5982518993409	0.5	0.32	0.78	-17.0252741998656	-16.5766512210981	-16.1280282423307	-29.8480454358984	-29.0615371602229	-28.2750288845475	-29.7892560028189	-28.9953705002784	-28.2146562003439	-20.1407817185196	0.612015740015675	0.16436736952083	10.6413583325892	0.155200982940097	0.159210536388176	0.150930362833991	-0.475526276783777	-0.468523175519302	-0.482985357866137	-0.473180771338255	-0.466191693734076	-0.48062931935999	0.000472681244314114	0.000848894954098303	0.000849847376703292
164	12.1735729393678	0.31	-20.1356119742879	-20.7739868000209	-19.4972371485549	0.371142157017374	-14.7481272547073	-15.1569736201025	-14.3392808893121	0.5	0.32	0.77	-16.6818989566153	-16.2319190379819	-15.7819391193485	-29.1739553618686	-28.3870129343854	-27.6000705069023	-29.1617604121547	-28.3620925186776	-27.5823979488915	-20.1356119742879	0.611631359564992	0.120761606114421	10.5394010559782	0.155200982940097	0.159210536388176	0.150930362833991	-0.475526276783777	-0.468523175519302	-0.482985357866137	-0.473180771338255	-0.466191693734076	-0.48062931935999	0.000472681244314114	0.000848894954098303	0.000849847376703292
164	12.1735729393678	0.31	-20.1252658177017	-20.7619835753481	-19.4885480600553	0.391140732556174	-15.3036541165995	-15.7102886397703	-14.8970195934287	0.5	0.32	0.77	-17.2433852397719	-16.7970690774402	-16.3507529151085	-30.1021799940423	-29.323035454502	-28.5438909149616	-30.0626445795547	-29.2825896722939	-28.5020958979712	-20.1252658177017	0.614317082866802	-0.0419915309726387	10.360552535633	0.155200982940097	0.159210536388176	0.150930362833991	-0.475526276783777	-0.468523175519302	-0.482985357866137	-0.473180771338255	-0.466191693734076	-0.48062931935999	0.000472681244314114	0.000848894954098303	0.000849847376703292
164	12.1735729393678	0.31	-20.1252505746175	-20.7599487724693	-19.4905523767656	0.384804588613341	-14.8888447214976	-15.2897710631045	-14.4879183798906	0.49	0.32	0.77	-16.9236298400468	-16.4798606710726	-16.0360915020983	-29.7060868199198	-28.9271377654824	-28.148188711045	-29.650130579843	-28.8727811229935	-28.0956877261306	-20.1252505746175	0.611502829250127	0.0373168514041202	10.6154231775681	0.155200982940097	0.159210536388176	0.150930362833991	-0.475526276783777	-0.468523175519302	-0.482985357866137	-0.473180771338255	-0.466191693734076	-0.48062931935999	0.000472681244314114	0.000848894954098303	0.000849847376703292
164	12.1735729393678	0.31	-20.108899628164	-20.7414659447849	-19.4763333115431	0.388516329552467	-15.1415044219992	-15.5460560832539	-14.7369527607446	0.49	0.32	0.77	-17.2731289033085	-16.823633998911	-16.3741390945136	-30.3954783989502	-29.6045034265795	-28.8135284542087	-30.3893006898665	-29.5963594585028	-28.8101503087535	-20.108899628164	0.609124404171116	0.0170868348965286	10.5581171398204	0.155200982940097	0.159210536388176	0.150930362833991	-0.475526276783777	-0.468523175519302	-0.482985357866137	-0.473180771338255	-0.466191693734076	-0.48062931935999	0.000472681244314114	0.000848894954098303	0.000849847376703292
164	12.1735729393678	0.31	-20.1067552708458	-20.7418534978877	-19.4716570438038	0.386534954553449	-14.9848375030858	-15.3868779341609	-14.5827970720107	0.5	0.32	0.78	-16.9434285803941	-16.500717371564	-16.058006162734	-29.6409810079134	-28.8664981769647	-28.092015346016	-29.5598151774329	-28.7794324708618	-28.0068089790673	-20.1067552708458	0.614015753218688	-0.0191907297992609	10.3814403472061	0.155200982940097	0.159210536388176	0.150930362833991	-0.475526276783777	-0.468523175519302	-0.482985357866137	-0.473180771338255	-0.466191693734076	-0.48062931935999	0.000472681244314114	0.000848894954098303	0.000849847376703292
164	12.1735729393678	0.31	-20.1067394537321	-20.7400916439862	-19.4733872634779	0.388402302123098	-15.0419746973403	-15.4439635823273	-14.6399858123533	0.5	0.32	0.77	-16.9447762005339	-16.5037228624516	-16.0626695243693	-29.573782902138	-28.8040108193236	-28.0342387365091	-29.5695501837254	-28.8093826258903	-28.0320985874026	-20.1067394537321	0.613379952935016	-0.01053168666685	10.4250278861087	0.155200982940097	0.159210536388176	0.150930362833991	-0.475526276783777	-0.468523175519302	-0.482985357866137	-0.473180771338255	-0.466191693734076	-0.48062931935999	0.000472681244314114	0.000848894954098303	0.000849847376703292
164	12.1735729393678	0.31	-20.1045415592772	-20.7460133981033	-19.4630697204512	0.379364838938273	-14.5983683460497	-14.9960276384647	-14.2007090536347	0.5	0.32	0.76	-16.5409291103668	-16.1023026737868	-15.6636762372067	-28.9686160596154	-28.200436669564	-27.4322572795126	-28.9572439418475	-28.1854169556758	-27.4135121489657	-20.1045415592772	0.60643118856755	-0.152106067363075	10.4585042417882	0.155200982940097	0.159210536388176	0.150930362833991	-0.475526276783777	-0.468523175519302	-0.482985357866137	-0.473180771338255	-0.466191693734076	-0.48062931935999	0.000472681244314114	0.000848894954098303	0.000849847376703292
164	12.1735729393678	0.31	-20.1042535395579	-20.7363723054371	-19.4721347736786	0.385466145361154	-15.0041982501927	-15.4076668562025	-14.6007296441828	0.5	0.32	0.77	-16.9760891405489	-16.5315494782522	-16.0870098159555	-29.7092285352802	-28.9312560405068	-28.1532835457333	-29.6998731200988	-28.9157464512323	-28.1346093565636	-20.1042535395579	0.611559420212862	-0.0590470521962726	10.4239474983485	0.155200982940097	0.159210536388176	0.150930362833991	-0.475526276783777	-0.468523175519302	-0.482985357866137	-0.473180771338255	-0.466191693734076	-0.48062931935999	0.000472681244314114	0.000848894954098303	0.000849847376703292
164	12.1735729393678	0.31	-20.1019068665889	-20.7353206924957	-19.4684930406821	0.382506900992446	-14.88905047897	-15.2919350046212	-14.4861659533189	0.5	0.32	0.78	-16.7537047451034	-16.3123081274033	-15.8709115097031	-29.2129577528004	-28.443307043224	-27.6736563336475	-29.1899486095995	-28.4059169426251	-27.6416153310353	-20.1019068665889	0.614477597150362	-0.0982594713534472	10.332264711675	0.155200982940097	0.159210536388176	0.150930362833991	-0.475526276783777	-0.468523175519302	-0.482985357866137	-0.473180771338255	-0.466191693734076	-0.48062931935999	0.000472681244314114	0.000848894954098303	0.000849847376703292
164	12.1735729393678	0.31	-20.0984560705922	-20.7349460305577	-19.4619661106267	0.381788430905341	-14.9958738351824	-15.4022667500668	-14.589480920298	0.5	0.32	0.77	-16.8510646090866	-16.4064447764011	-15.9618249437155	-29.3562863238785	-28.5817128819992	-27.8071394401198	-29.3328310421156	-28.557201011127	-27.7780225149492	-20.0984560705922	0.609840596750304	-0.0342981061928198	10.4716797607053	0.155200982940097	0.159210536388176	0.150930362833991	-0.475526276783777	-0.468523175519302	-0.482985357866137	-0.473180771338255	-0.466191693734076	-0.48062931935999	0.000472681244314114	0.000848894954098303	0.000849847376703292
164	12.1735729393678	0.31	-20.0977703283245	-20.7338976926569	-19.461642963992	0.392296656771844	-15.1249450143164	-15.5258574075726	-14.7240326210602	0.5	0.32	0.77	-17.0615342231224	-16.6209672168405	-16.1804002105585	-29.808008260569	-29.0382987613618	-28.2685892621546	-29.7928016782718	-29.0234143268816	-28.2503283049803	-20.0977703283245	0.610042080585083	-0.00179396759407622	10.5045425757519	0.155200982940097	0.159210536388176	0.150930362833991	-0.475526276783777	-0.468523175519302	-0.482985357866137	-0.473180771338255	-0.466191693734076	-0.48062931935999	0.000472681244314114	0.000848894954098303	0.000849847376703292
164	12.1735729393678	0.31	-20.0898620048098	-20.726489239346	-19.4532347702735	0.371939428228636	-14.6499017895555	-15.0553324013092	-14.2444711778019	0.49	0.32	0.77	-16.692634755958	-16.2431126238329	-15.7935904917078	-29.3333858973292	-28.5434563047998	-27.7535267122704	-29.2715326962624	-28.4764795006052	-27.6839656365484	-20.0898620048098	0.609498939680959	0.137058487416149	10.6864217072869	0.155200982940097	0.159210536388176	0.150930362833991	-0.475526276783777	-0.468523175519302	-0.482985357866137	-0.473180771338255	-0.466191693734076	-0.48062931935999	0.000472681244314114	0.000848894954098303	0.000849847376703292
164	12.1735729393678	0.31	-20.0837339034993	-20.7224639262433	-19.4450038807553	0.378790943702525	-14.9290784234472	-15.3362423209773	-14.521914525917	0.5	0.33	0.77	-16.8061450852777	-16.3599565475536	-15.9137680098296	-29.308787419107	-28.5306645994692	-27.7525417798315	-29.2925967899308	-28.5155590485553	-27.7346393265871	-20.0837339034993	0.614034586049501	0.10300006070476	10.4680795617597	0.155200982940097	0.159210536388176	0.150930362833991	-0.475526276783777	-0.468523175519302	-0.482985357866137	-0.473180771338255	-0.466191693734076	-0.48062931935999	0.000472681244314114	0.000848894954098303	0.000849847376703292
164	12.1735729393678	0.31	-20.0835384341158	-20.7154120990091	-19.4516647692225	0.379775031051178	-14.8929049996158	-15.2982343065602	-14.4875756926714	0.5	0.32	0.77	-16.870626028801	-16.4236359370726	-15.9766458453442	-29.5418720908885	-28.7591551903306	-27.9764382897727	-29.5422290122272	-28.7665997713086	-27.9790024372075	-20.0835384341158	0.60859337011065	0.195623894031585	10.6870346854545	0.155200982940097	0.159210536388176	0.150930362833991	-0.475526276783777	-0.468523175519302	-0.482985357866137	-0.473180771338255	-0.466191693734076	-0.48062931935999	0.000472681244314114	0.000848894954098303	0.000849847376703292
164	12.1735729393678	0.31	-20.0799809008548	-20.7112507243218	-19.4487110773878	0.38487563786284	-15.2064510593958	-15.6158684532153	-14.7970336655762	0.5	0.33	0.77	-17.1315183613993	-16.6823636044474	-16.2332088474956	-29.8975957512221	-29.1137395237821	-28.3298832963422	-29.9200440291345	-29.1330093933209	-28.351310177807	-20.0799809008548	0.614599966366936	0.10112674870189	10.4369590341229	0.155200982940097	0.159210536388176	0.150930362833991	-0.475526276783777	-0.468523175519302	-0.482985357866137	-0.473180771338255	-0.466191693734076	-0.48062931935999	0.000472681244314114	0.000848894954098303	0.000849847376703292
164	12.1735729393678	0.31	-20.0643638996443	-20.6945341464407	-19.4341936528479	0.39081805965277	-15.1218219604881	-15.5238973452544	-14.7197465757218	0.5	0.32	0.77	-17.0877367487101	-16.6451572742894	-16.2025777998687	-29.8859696915225	-29.1119106717039	-28.3378516518852	-29.861140114075	-29.0983081669936	-28.3213630647378	-20.0643638996443	0.612473682368311	0.0650600979245433	10.4973407410859	0.155200982940097	0.159210536388176	0.150930362833991	-0.475526276783777	-0.468523175519302	-0.482985357866137	-0.473180771338255	-0.466191693734076	-0.48062931935999	0.000472681244314114	0.000848894954098303	0.000849847376703292
164	12.1735729393678	0.31	-20.0606435109116	-20.6937590942916	-19.4275279275316	0.381445413260125	-14.8407948085618	-15.2432774417806	-14.4383121753429	0.5	0.32	0.77	-16.6910611854468	-16.2503513523553	-15.8096415192637	-29.0932233702747	-28.3250475501064	-27.5568717299382	-29.0497094211061	-28.275476019934	-27.5180067594025	-20.0606435109116	0.611034709667303	-0.169210905373081	10.3051330944298	0.155200982940097	0.159210536388176	0.150930362833991	-0.475526276783777	-0.468523175519302	-0.482985357866137	-0.473180771338255	-0.466191693734076	-0.48062931935999	0.000472681244314114	0.000848894954098303	0.000849847376703292
164	12.1735729393678	0.31	-20.0548630055849	-20.6887955868344	-19.4209304243355	0.387770717826842	-15.0940394286934	-15.4979564839164	-14.6901223734705	0.5	0.32	0.78	-17.1195980303971	-16.6734167786808	-16.2272355269645	-30.0106483092326	-29.2284927584039	-28.4463372075752	-29.960670279586	-29.1669366236789	-28.3984077117125	-20.0548630055849	0.616199535201784	-0.00357555551520634	10.3797738149688	0.155200982940097	0.159210536388176	0.150930362833991	-0.475526276783777	-0.468523175519302	-0.482985357866137	-0.473180771338255	-0.466191693734076	-0.48062931935999	0.000472681244314114	0.000848894954098303	0.000849847376703292
164	12.1735729393678	0.31	-20.0509037457447	-20.6825465091787	-19.4192609823108	0.391948516650459	-15.2422998129597	-15.6466180503417	-14.8379815755776	0.5	0.32	0.77	-17.2198669272999	-16.7748949709577	-16.3299230146154	-30.1137085914681	-29.335551833275	-28.5573950750819	-30.0682685432277	-29.2976390880597	-28.5087169450089	-20.0509037457447	0.612914312753642	-0.0195450148845243	10.428281147706	0.155200982940097	0.159210536388176	0.150930362833991	-0.475526276783777	-0.468523175519302	-0.482985357866137	-0.473180771338255	-0.466191693734076	-0.48062931935999	0.000472681244314114	0.000848894954098303	0.000849847376703292
164	12.1735729393678	0.31	-20.0466025611346	-20.6811830956128	-19.4120220266565	0.381572310404107	-14.9952303460327	-15.4017919365865	-14.5886687554789	0.5	0.32	0.77	-17.0121601735175	-16.5630896415055	-16.1140191094935	-29.8209257632999	-29.0337418395051	-28.2465579157104	-29.8160697442566	-29.0181142604246	-28.2366746608053	-20.0466025611346	0.613806541844049	-0.0199993605618679	10.4297300168315	0.155200982940097	0.159210536388176	0.150930362833991	-0.475526276783777	-0.468523175519302	-0.482985357866137	-0.473180771338255	-0.466191693734076	-0.48062931935999	0.000472681244314114	0.000848894954098303	0.000849847376703292
164	12.1735729393678	0.31	-20.0445683439217	-20.6753439110448	-19.4137927767985	0.380789083930603	-14.9475543005173	-15.3534966534045	-14.5416119476301	0.5	0.32	0.79	-16.8316446983552	-16.3866205057523	-15.9415963131495	-29.3606875462676	-28.5843988054044	-27.8081100645413	-29.2914918976572	-28.5192170206902	-27.7445188855278	-20.0445683439217	0.619129266813933	0.0154012876284219	10.3149828448365	0.155200982940097	0.159210536388176	0.150930362833991	-0.475526276783777	-0.468523175519302	-0.482985357866137	-0.473180771338255	-0.466191693734076	-0.48062931935999	0.000472681244314114	0.000848894954098303	0.000849847376703292
164	12.1735729393678	0.31	-20.0380768708289	-20.6706666222054	-19.4054871194525	0.376231245141067	-14.6866357820807	-15.0893749524822	-14.2838966116792	0.5	0.32	0.77	-16.6117563262933	-16.1683844183891	-15.725012510485	-29.056122674046	-28.2806075332479	-27.5050923924498	-28.9943197363928	-28.2245244632701	-27.450689421636	-20.0380768708289	0.612164391996437	0.0950434304680681	10.5782163947698	0.155200982940097	0.159210536388176	0.150930362833991	-0.475526276783777	-0.468523175519302	-0.482985357866137	-0.473180771338255	-0.466191693734076	-0.48062931935999	0.000472681244314114	0.000848894954098303	0.000849847376703292
164	12.1735729393678	0.31	-20.0375754325393	-20.6711302582216	-19.4040206068571	0.3734138802092	-14.7848743815899	-15.1927520831127	-14.376996680067	0.5	0.33	0.78	-16.6075915387483	-16.1617298391959	-15.7158681396435	-28.9161413962417	-28.1398337710605	-27.3635261458792	-28.8787949856037	-28.0961259066899	-27.3289544984016	-20.0375754325393	0.617683233371162	0.287668502971486	10.5630098227365	0.155200982940097	0.159210536388176	0.150930362833991	-0.475526276783777	-0.468523175519302	-0.482985357866137	-0.473180771338255	-0.466191693734076	-0.48062931935999	0.000472681244314114	0.000848894954098303	0.000849847376703292
164	12.1735729393678	0.31	-20.0308843260784	-20.6644606916558	-19.397307960501	0.38210367630137	-14.8707170988732	-15.2734492270887	-14.4679849706576	0.5	0.32	0.78	-16.7551138913336	-16.313313052792	-15.8715122142505	-29.2398546105902	-28.4688546418896	-27.697854673189	-29.158152446144	-28.3794178098965	-27.6155652210797	-20.0308843260784	0.615718331592569	0.0116167994396482	10.3768364319038	0.155200982940097	0.159210536388176	0.150930362833991	-0.475526276783777	-0.468523175519302	-0.482985357866137	-0.473180771338255	-0.466191693734076	-0.48062931935999	0.000472681244314114	0.000848894954098303	0.000849847376703292
164	12.1735729393678	0.31	-20.0283142214381	-20.6621121950306	-19.3945162478457	0.392772266103557	-15.2537824780027	-15.6577068971035	-14.8498580589019	0.5	0.32	0.78	-17.17795537256	-16.7348128555363	-16.2916703385127	-29.9792438763259	-29.2058644314682	-28.4324849866105	-29.9122699054325	-29.1384407777168	-28.3705936692935	-20.0283142214381	0.616558479660242	-0.151098572491249	10.2164596758121	0.155200982940097	0.159210536388176	0.150930362833991	-0.475526276783777	-0.468523175519302	-0.482985357866137	-0.473180771338255	-0.466191693734076	-0.48062931935999	0.000472681244314114	0.000848894954098303	0.000849847376703292
164	12.1735729393678	0.31	-20.0262279732042	-20.6560246968523	-19.3964312495562	0.375179736725364	-14.6716237451121	-15.074854096645	-14.2683933935792	0.5	0.32	0.78	-16.6014589345363	-16.157394131042	-15.7133293275477	-29.0445763506681	-28.2676763119068	-27.4907762731455	-28.9839453518333	-28.1958507403534	-27.423347048848	-20.0262279732042	0.613805434714085	-0.100852318179212	10.3535778859778	0.155200982940097	0.159210536388176	0.150930362833991	-0.475526276783777	-0.468523175519302	-0.482985357866137	-0.473180771338255	-0.466191693734076	-0.48062931935999	0.000472681244314114	0.000848894954098303	0.000849847376703292
164	12.1735729393678	0.31	-20.022187976557	-20.6510783671298	-19.3932975859843	0.380768119737081	-14.6840911966328	-15.0828962060348	-14.2852861872307	0.5	0.32	0.77	-16.6533569677982	-16.2130275979348	-15.7726982280714	-29.1844751738252	-28.4128120438068	-27.6411489137884	-29.1450131703128	-28.3695292843138	-27.5998213363304	-20.022187976557	0.612637539382459	-0.0866908764828217	10.3875356979866	0.155200982940097	0.159210536388176	0.150930362833991	-0.475526276783777	-0.468523175519302	-0.482985357866137	-0.473180771338255	-0.466191693734076	-0.48062931935999	0.000472681244314114	0.000848894954098303	0.000849847376703292
164	12.1735729393678	0.31	-20.0181723097623	-20.6580903135213	-19.3782543060033	0.383333203455479	-15.0951402908174	-15.502887863917	-14.6873927177177	0.5	0.32	0.77	-16.9726058781552	-16.5262026714274	-16.0797994646996	-29.5809046059221	-28.8028855575337	-28.0248665091453	-29.5395772711276	-28.7681047298566	-27.9890705176706	-20.0181723097623	0.614878661766588	0.042773512632766	10.4602691459134	0.155200982940097	0.159210536388176	0.150930362833991	-0.475526276783777	-0.468523175519302	-0.482985357866137	-0.473180771338255	-0.466191693734076	-0.48062931935999	0.000472681244314114	0.000848894954098303	0.000849847376703292
164	12.1735729393678	0.31	-20.0169728817337	-20.6582231899481	-19.3757225735192	0.375123651313251	-14.7070485489065	-15.1113008623711	-14.302796235442	0.5	0.33	0.77	-16.5611287504042	-16.1180911408754	-15.6750535313466	-28.8831683082438	-28.1104957425173	-27.3378231767908	-28.8836622828812	-28.1032957891686	-27.3381907384724	-20.0169728817337	0.611443694280338	-0.0514723021181568	10.3794325124448	0.155200982940097	0.159210536388176	0.150930362833991	-0.475526276783777	-0.468523175519302	-0.482985357866137	-0.473180771338255	-0.466191693734076	-0.48062931935999	0.000472681244314114	0.000848894954098303	0.000849847376703292
164	12.1735729393678	0.31	-20.0134146355079	-20.655644747251	-19.3711845237649	0.375023434708885	-14.7019884062317	-15.1061880316862	-14.2977887807772	0.49	0.32	0.77	-16.8406746098566	-16.3900649421212	-15.9394552743859	-29.6998001226556	-28.9051159799406	-28.1104318372257	-29.621231363252	-28.8362884136052	-28.0418955408893	-20.0134146355079	0.603570672538863	-0.0140995851188994	10.6998306246437	0.155200982940097	0.159210536388176	0.150930362833991	-0.475526276783777	-0.468523175519302	-0.482985357866137	-0.473180771338255	-0.466191693734076	-0.48062931935999	0.000472681244314114	0.000848894954098303	0.000849847376703292
164	12.1735729393678	0.31	-20.0083425193706	-20.638981049205	-19.3777039895361	0.385293284402107	-15.1155215737116	-15.5221320504755	-14.7089110969477	0.5	0.33	0.77	-17.1231334833765	-16.6745839254467	-16.226034367517	-29.9904142917845	-29.2047994926142	-28.4191846934439	-30.0202318104261	-29.2303639760588	-28.4556685503037	-20.0083425193706	0.613286908841806	0.207557640468113	10.6485978230432	0.155200982940097	0.159210536388176	0.150930362833991	-0.475526276783777	-0.468523175519302	-0.482985357866137	-0.473180771338255	-0.466191693734076	-0.48062931935999	0.000472681244314114	0.000848894954098303	0.000849847376703292
164	12.1735729393678	0.31	-20.0075606716295	-20.6394524620094	-19.3756688812496	0.381467090162351	-15.0638834923988	-15.4723975290186	-14.6553694557791	0.5	0.32	0.78	-16.9560691990708	-16.5083821317805	-16.0606950644901	-29.5710552339865	-28.7902976870009	-28.0095401400153	-29.5228941070287	-28.7407427707496	-27.9609344358484	-20.0075606716295	0.615527089025019	-0.191089809725222	10.1803191849249	0.155200982940097	0.159210536388176	0.150930362833991	-0.475526276783777	-0.468523175519302	-0.482985357866137	-0.473180771338255	-0.466191693734076	-0.48062931935999	0.000472681244314114	0.000848894954098303	0.000849847376703292
164	12.1735729393678	0.31	-20.002533603817	-20.6342874928438	-19.3707797147903	0.390068110651939	-15.0539411648474	-15.4548428013106	-14.6530395283841	0.5	0.32	0.78	-17.0004310223624	-16.5594365260051	-16.1184420296478	-29.7204587894951	-28.949504292039	-28.178549794583	-29.6588784856919	-28.8736998171576	-28.1146976895886	-20.002533603817	0.613547369598061	0.195931733563627	10.6347609018106	0.155200982940097	0.159210536388176	0.150930362833991	-0.475526276783777	-0.468523175519302	-0.482985357866137	-0.473180771338255	-0.466191693734076	-0.48062931935999	0.000472681244314114	0.000848894954098303	0.000849847376703292
164	12.1735729393678	0.31	-19.9978845987406	-20.6310992004321	-19.3646699970491	0.383792749896391	-15.1246545134012	-15.5328024916747	-14.7165065351276	0.5	0.32	0.78	-17.0107008340915	-16.5637188320881	-16.1167368300848	-29.6533125008068	-28.8741266743723	-28.0949408479378	-29.5733532911512	-28.8027973531558	-28.0222608776237	-19.9978845987406	0.61742204278728	0.00826957907959282	10.3962030924587	0.155200982940097	0.159210536388176	0.150930362833991	-0.475526276783777	-0.468523175519302	-0.482985357866137	-0.473180771338255	-0.466191693734076	-0.48062931935999	0.000472681244314114	0.000848894954098303	0.000849847376703292
164	12.1735729393678	0.31	-19.9875548095779	-20.6192197359021	-19.3558898832538	0.393389871093745	-15.0876907938652	-15.4867002470822	-14.6886813406482	0.5	0.32	0.76	-16.9688572404938	-16.531660527106	-16.0944638137182	-29.5901060908135	-28.8277272842532	-28.0653484776928	-29.5787141175488	-28.81519754121	-28.059778041996	-19.9875548095779	0.609617308088546	0.135307559315767	10.6369592293139	0.155200982940097	0.159210536388176	0.150930362833991	-0.475526276783777	-0.468523175519302	-0.482985357866137	-0.473180771338255	-0.466191693734076	-0.48062931935999	0.000472681244314114	0.000848894954098303	0.000849847376703292
164	12.1735729393678	0.31	-19.9857394283978	-20.6155280799235	-19.3559507768722	0.380613698442044	-14.7626651508166	-15.1637354738166	-14.3615948278167	0.49	0.32	0.78	-16.8027107181019	-16.3582906326539	-15.9138705472059	-29.5151884249351	-28.7345320902586	-27.9538757555821	-29.4623415145316	-28.6773527695889	-27.9112608558978	-19.9857394283978	0.611878511775131	0.116897107503926	10.5895449858711	0.155200982940097	0.159210536388176	0.150930362833991	-0.475526276783777	-0.468523175519302	-0.482985357866137	-0.473180771338255	-0.466191693734076	-0.48062931935999	0.000472681244314114	0.000848894954098303	0.000849847376703292
164	12.1735729393678	0.31	-19.9832763248752	-20.618658544894	-19.3478941048564	0.38593010203766	-15.1044659680352	-15.5102333379734	-14.698698598097	0.5	0.33	0.78	-16.9696396931164	-16.5256924025095	-16.0817451119025	-29.563364920017	-28.7899498095719	-28.0165346991268	-29.5438278839087	-28.7613681203534	-27.9904890681183	-19.9832763248752	0.618210941990367	0.13477060526664	10.4346241221769	0.155200982940097	0.159210536388176	0.150930362833991	-0.475526276783777	-0.468523175519302	-0.482985357866137	-0.473180771338255	-0.466191693734076	-0.48062931935999	0.000472681244314114	0.000848894954098303	0.000849847376703292
164	12.1735729393678	0.31	-19.9828939437081	-20.620152418335	-19.3456354690813	0.37723713633137	-14.7396507347882	-15.142978847736	-14.3363226218405	0.5	0.32	0.77	-16.5816235519014	-16.139977624502	-15.6983316971025	-28.9029045694995	-28.1330854951984	-27.3632664208972	-28.8603989102398	-28.0957903259455	-27.3252301595529	-19.9828939437081	0.613774344260928	0.00088272260138324	10.4223778205715	0.155200982940097	0.159210536388176	0.150930362833991	-0.475526276783777	-0.468523175519302	-0.482985357866137	-0.473180771338255	-0.466191693734076	-0.48062931935999	0.000472681244314114	0.000848894954098303	0.000849847376703292
164	12.1735729393678	0.31	-19.9802436265654	-20.6190988789975	-19.3413883741334	0.381151616673241	-14.8697830739502	-15.2733030583062	-14.4662630895943	0.5	0.32	0.76	-16.8609428775888	-16.4154775201466	-15.9700121627044	-29.5452412563093	-28.7646573024634	-27.9840733486176	-29.5465141927667	-28.7579490170472	-27.9774228825626	-19.9802436265654	0.608342259231108	0.105317841330711	10.6389556513238	0.155200982940097	0.159210536388176	0.150930362833991	-0.475526276783777	-0.468523175519302	-0.482985357866137	-0.473180771338255	-0.466191693734076	-0.48062931935999	0.000472681244314114	0.000848894954098303	0.000849847376703292
164	12.1735729393678	0.31	-19.9797083578133	-20.6083234512137	-19.351093264413	0.392088532310828	-15.0112131770649	-15.4092846522157	-14.6131417019141	0.5	0.33	0.77	-16.9833879694578	-16.5446523334666	-16.1059166974753	-29.7282805559847	-28.9603032772396	-28.1923259984945	-29.7384914375342	-28.9681776946618	-28.2009574969256	-19.9797083578133	0.611972850026469	-0.125924584013164	10.3623842679897	0.155200982940097	0.159210536388176	0.150930362833991	-0.475526276783777	-0.468523175519302	-0.482985357866137	-0.473180771338255	-0.466191693734076	-0.48062931935999	0.000472681244314114	0.000848894954098303	0.000849847376703292
164	12.1735729393678	0.31	-19.9765604085719	-20.6091360886307	-19.3439847285132	0.379550861880421	-14.8082541435746	-15.2114714173873	-14.4050368697618	0.51	0.32	0.79	-16.5316510504825	-16.0934391848914	-15.6552273193003	-28.6766593210602	-27.916514291285	-27.1563692615098	-28.5934150415168	-27.8377965689459	-27.0684223332066	-19.9765604085719	0.619642523670802	-0.133214295868172	10.1680383134501	0.155200982940097	0.159210536388176	0.150930362833991	-0.475526276783777	-0.468523175519302	-0.482985357866137	-0.473180771338255	-0.466191693734076	-0.48062931935999	0.000472681244314114	0.000848894954098303	0.000849847376703292
164	12.1735729393678	0.31	-19.9670014376935	-20.6024908439082	-19.3315120314788	0.392230438160284	-15.2123429097042	-15.6156279393753	-14.809057880033	0.5	0.33	0.78	-17.0673457191146	-16.6265690144273	-16.1857923097401	-29.7138315100171	-28.9464500464805	-28.1790685829439	-29.6600994051769	-28.9038972606126	-28.133649479808	-19.9670014376935	0.617189924562624	-0.203756627352923	10.113004519015	0.155200982940097	0.159210536388176	0.150930362833991	-0.475526276783777	-0.468523175519302	-0.482985357866137	-0.473180771338255	-0.466191693734076	-0.48062931935999	0.000472681244314114	0.000848894954098303	0.000849847376703292
164	12.1735729393678	0.31	-19.9605168617173	-20.5901755980145	-19.33085812542	0.379237991506136	-14.8622012072681	-15.2671563795363	-14.457246035	0.5	0.32	0.77	-16.6849355132809	-16.2423743206727	-15.7998131280645	-29.0463349328608	-28.2758926007013	-27.5054502685417	-28.9820813294656	-28.2111047695827	-27.4493328234297	-19.9605168617173	0.617306802760655	0.0797971540114509	10.4679365141791	0.155200982940097	0.159210536388176	0.150930362833991	-0.475526276783777	-0.468523175519302	-0.482985357866137	-0.473180771338255	-0.466191693734076	-0.48062931935999	0.000472681244314114	0.000848894954098303	0.000849847376703292
164	12.1735729393678	0.31	-19.9559110349524	-20.5826622015674	-19.3291598683374	0.385032919349104	-15.0061173487799	-15.4100067990191	-14.6022278985408	0.5	0.32	0.77	-16.8929548026806	-16.4501979423395	-16.0074410819984	-29.4669131942813	-28.6945984558453	-27.9222837174092	-29.4358243138811	-28.6645521077964	-27.8903080982288	-19.9559110349524	0.614722560692951	-0.125965430228759	10.2994958122788	0.155200982940097	0.159210536388176	0.150930362833991	-0.475526276783777	-0.468523175519302	-0.482985357866137	-0.473180771338255	-0.466191693734076	-0.48062931935999	0.000472681244314114	0.000848894954098303	0.000849847376703292
164	12.1735729393678	0.31	-19.9477966665263	-20.5830151139256	-19.312578219127	0.37772098892243	-14.749857371641	-15.1530494641671	-14.3466652791149	0.49	0.32	0.77	-16.7663615642459	-16.3202424897241	-15.8741234152022	-29.4232269492406	-28.640334207381	-27.8574414655215	-29.3851378295985	-28.6023726040313	-27.8140052758843	-19.9477966665263	0.608380458259517	0.193954094759177	10.7843361670616	0.155200982940097	0.159210536388176	0.150930362833991	-0.475526276783777	-0.468523175519302	-0.482985357866137	-0.473180771338255	-0.466191693734076	-0.48062931935999	0.000472681244314114	0.000848894954098303	0.000849847376703292
164	12.1735729393678	0.31	-19.9457768407012	-20.5792793804829	-19.3122743009195	0.394416712682289	-15.3288025166067	-15.7333175655585	-14.9242874676549	0.5	0.32	0.76	-17.2125689987675	-16.7700213185272	-16.3274736382869	-29.9852931075171	-29.2143493915031	-28.4434056754891	-29.970393426768	-29.191687879637	-28.4184462795532	-19.9457768407012	0.613350458201496	-0.0787335754023788	10.4229085573374	0.155200982940097	0.159210536388176	0.150930362833991	-0.475526276783777	-0.468523175519302	-0.482985357866137	-0.473180771338255	-0.466191693734076	-0.48062931935999	0.000472681244314114	0.000848894954098303	0.000849847376703292
164	12.1735729393678	0.31	-19.9452322985226	-20.5796081505815	-19.3108564464636	0.379631136625479	-14.9126032303667	-15.3185926487795	-14.506613811954	0.5	0.32	0.77	-16.8686755004681	-16.4216041595918	-15.9745328187154	-29.5107074029806	-28.7285836654949	-27.9464599280092	-29.4670846268494	-28.6947363606875	-27.902152374155	-19.9452322985226	0.611826003132551	0.112769557223081	10.5667594171636	0.155200982940097	0.159210536388176	0.150930362833991	-0.475526276783777	-0.468523175519302	-0.482985357866137	-0.473180771338255	-0.466191693734076	-0.48062931935999	0.000472681244314114	0.000848894954098303	0.000849847376703292
164	12.1735729393678	0.31	-19.9452009287217	-20.5758876257191	-19.3145142317244	0.384607448415086	-15.0736408840765	-15.4797124728238	-14.6675692953291	0.51	0.33	0.77	-16.8979895545373	-16.4547130093757	-16.0114364642142	-29.3956962531885	-28.624573591781	-27.8534509303734	-29.4035688448234	-28.6325179202999	-27.8708967595968	-19.9452009287217	0.61802748427555	-0.059339798458541	10.2518336291349	0.155200982940097	0.159210536388176	0.150930362833991	-0.475526276783777	-0.468523175519302	-0.482985357866137	-0.473180771338255	-0.466191693734076	-0.48062931935999	0.000472681244314114	0.000848894954098303	0.000849847376703292
164	12.1735729393678	0.31	-19.9427154102427	-20.5797355317265	-19.305695288759	0.383621567316913	-14.9490582353074	-15.3526136799159	-14.545502790699	0.5	0.33	0.77	-16.9080679980338	-16.4636262214949	-16.019184444956	-29.5818147635856	-28.8042336521126	-28.0266525406396	-29.6058391043792	-28.8378067634951	-28.0585054687346	-19.9427154102427	0.608879866437536	-0.0132118904374407	10.4913997052824	0.155200982940097	0.159210536388176	0.150930362833991	-0.475526276783777	-0.468523175519302	-0.482985357866137	-0.473180771338255	-0.466191693734076	-0.48062931935999	0.000472681244314114	0.000848894954098303	0.000849847376703292
164	12.1735729393678	0.31	-19.9390719277269	-20.5667370182946	-19.3114068371591	0.389095237033087	-14.8454717018879	-15.241631104068	-14.4493122997077	0.5	0.32	0.76	-16.773182126649	-16.3372147581578	-15.9012473896667	-29.3314474153616	-28.569066499972	-27.8066855845825	-29.3178104755609	-28.5575686439652	-27.7887930531062	-19.9390719277269	0.610455982391075	-0.0194449564122953	10.5281792835259	0.155200982940097	0.159210536388176	0.150930362833991	-0.475526276783777	-0.468523175519302	-0.482985357866137	-0.473180771338255	-0.466191693734076	-0.48062931935999	0.000472681244314114	0.000848894954098303	0.000849847376703292
164	12.1735729393678	0.31	-19.938870657148	-20.5671997243828	-19.3105415899132	0.395729994023004	-15.1308916607094	-15.529088422729	-14.7326948986899	0.5	0.32	0.79	-17.1283450474369	-16.6891401597462	-16.2499352720556	-29.9967352337243	-29.2275591870644	-28.4583831404045	-29.9070387955314	-29.1345996551919	-28.3632533531847	-19.938870657148	0.618831362544638	0.0502535768353271	10.4446870053215	0.155200982940097	0.159210536388176	0.150930362833991	-0.475526276783777	-0.468523175519302	-0.482985357866137	-0.473180771338255	-0.466191693734076	-0.48062931935999	0.000472681244314114	0.000848894954098303	0.000849847376703292
164	12.1735729393678	0.31	-19.9358946499948	-20.5632855654749	-19.3085037345147	0.384980680251426	-15.0133800330007	-15.4175095365957	-14.6092505294057	0.5	0.32	0.77	-16.9194687091637	-16.4759692921991	-16.0324698752346	-29.5338122200117	-28.7596609316074	-27.985509643203	-29.4986001964244	-28.7286747167626	-27.9523611858765	-19.9358946499948	0.615310941789159	-0.130191547406599	10.2729583308886	0.155200982940097	0.159210536388176	0.150930362833991	-0.475526276783777	-0.468523175519302	-0.482985357866137	-0.473180771338255	-0.466191693734076	-0.48062931935999	0.000472681244314114	0.000848894954098303	0.000849847376703292
164	12.1735729393678	0.31	-19.9314526674216	-20.5631179221294	-19.2997874127138	0.380285584602369	-14.9860813267743	-15.3935048694081	-14.5786577841406	0.5	0.33	0.78	-16.846966323107	-16.4010736716139	-15.9551810201209	-29.3553143800444	-28.5783603152418	-27.8014062504392	-29.3024540280466	-28.5227266226949	-27.7474330711789	-19.9314526674216	0.618016184470949	0.00288861018041191	10.3302726728804	0.155200982940097	0.159210536388176	0.150930362833991	-0.475526276783777	-0.468523175519302	-0.482985357866137	-0.473180771338255	-0.466191693734076	-0.48062931935999	0.000472681244314114	0.000848894954098303	0.000849847376703292
164	12.1735729393678	0.31	-19.9303654538348	-20.5594290581083	-19.3013018495612	0.382775796337181	-14.9266754461049	-15.3303482558087	-14.5230026364011	0.5	0.32	0.77	-16.8099299023367	-16.3672973201298	-15.9246647379229	-29.3269390391195	-28.5547134063817	-27.7824877736439	-29.3094411985085	-28.5423121254718	-27.7593416020286	-19.9303654538348	0.613254392923356	-0.0955157272474349	10.3322507350452	0.155200982940097	0.159210536388176	0.150930362833991	-0.475526276783777	-0.468523175519302	-0.482985357866137	-0.473180771338255	-0.466191693734076	-0.48062931935999	0.000472681244314114	0.000848894954098303	0.000849847376703292
164	12.1735729393678	0.31	-19.9294219234318	-20.5558122142082	-19.3030316326553	0.382820450561181	-14.9095904652449	-15.3127631315925	-14.5064177988973	0.49	0.32	0.77	-16.9426075829608	-16.4965224306338	-16.0504372783068	-29.7319793707708	-28.9491604049386	-28.1663414391065	-29.6830748709672	-28.8900774427195	-28.1116281564523	-19.9294219234318	0.61198733363851	-0.0601581982229832	10.4944338352797	0.155200982940097	0.159210536388176	0.150930362833991	-0.475526276783777	-0.468523175519302	-0.482985357866137	-0.473180771338255	-0.466191693734076	-0.48062931935999	0.000472681244314114	0.000848894954098303	0.000849847376703292
164	12.1735729393678	0.31	-19.9292105224086	-20.5688687496176	-19.2895522951995	0.379188920103364	-14.9470230737228	-15.354331864243	-14.5397142832025	0.49	0.33	0.77	-17.0019575547211	-16.5509417222304	-16.0999258897398	-29.8514582689888	-29.0595800244446	-28.2677017799003	-29.8494164985548	-29.0622713414067	-28.2720400683515	-19.9292105224086	0.611346318422767	-0.208155122914778	10.2153128113722	0.155200982940097	0.159210536388176	0.150930362833991	-0.475526276783777	-0.468523175519302	-0.482985357866137	-0.473180771338255	-0.466191693734076	-0.48062931935999	0.000472681244314114	0.000848894954098303	0.000849847376703292
164	12.1735729393678	0.31	-19.9265769588368	-20.5527292641612	-19.3004246535124	0.39220984011259	-15.1566731529717	-15.5584997160731	-14.7548465898704	0.5	0.32	0.76	-17.1436463693062	-16.7008805097878	-16.2581146502695	-30.0040234443854	-29.2291149480723	-28.4542064517592	-29.9946146783659	-29.2206554568998	-28.442158345475	-19.9265769588368	0.614212124990474	0.0338746382907479	10.5091948341982	0.155200982940097	0.159210536388176	0.150930362833991	-0.475526276783777	-0.468523175519302	-0.482985357866137	-0.473180771338255	-0.466191693734076	-0.48062931935999	0.000472681244314114	0.000848894954098303	0.000849847376703292
164	12.1735729393678	0.31	-19.9202620529641	-20.5511166067214	-19.2894074992067	0.386234343600331	-15.0531214613259	-15.4572500567622	-14.6489928658896	0.49	0.32	0.76	-17.1493839919684	-16.7010146869613	-16.2526453819542	-30.1488244246893	-29.3605857648977	-28.5723471051062	-30.1445176895758	-29.3547005913113	-28.5803269740714	-19.9202620529641	0.60900285371986	-0.167755520913214	10.3857348490829	0.155200982940097	0.159210536388176	0.150930362833991	-0.475526276783777	-0.468523175519302	-0.482985357866137	-0.473180771338255	-0.466191693734076	-0.48062931935999	0.000472681244314114	0.000848894954098303	0.000849847376703292
164	12.1735729393678	0.31	-19.9188568518188	-20.5508890048193	-19.2868246988184	0.383395261254724	-14.9042225534025	-15.3067602465869	-14.5016848602181	0.5	0.32	0.76	-16.8587426246635	-16.4153908469654	-15.9720390692674	-29.4968510468118	-28.7211418709112	-27.9454326950106	-29.5003202408195	-28.7252726955706	-27.949524815109	-19.9188568518188	0.609731897708154	-0.178963333093049	10.3772399872812	0.155200982940097	0.159210536388176	0.150930362833991	-0.475526276783777	-0.468523175519302	-0.482985357866137	-0.473180771338255	-0.466191693734076	-0.48062931935999	0.000472681244314114	0.000848894954098303	0.000849847376703292
164	12.1735729393678	0.31	-19.9186901087904	-20.5539484883207	-19.2834317292601	0.385183404459974	-14.9458180852588	-15.3479567827635	-14.543679387754	0.49	0.32	0.77	-16.9945514189642	-16.5492695570831	-16.103987695202	-29.8380565512464	-29.0562562525209	-28.2744559537953	-29.7616055879239	-28.9859209345719	-28.1992387773788	-19.9186901087904	0.608444427515122	0.011736263173086	10.5834886488365	0.155200982940097	0.159210536388176	0.150930362833991	-0.475526276783777	-0.468523175519302	-0.482985357866137	-0.473180771338255	-0.466191693734076	-0.48062931935999	0.000472681244314114	0.000848894954098303	0.000849847376703292
164	12.1735729393678	0.31	-19.9163591918494	-20.5454798756036	-19.2872385080952	0.39290164386624	-15.0828527162887	-15.4821425599224	-14.683562872655	0.5	0.32	0.77	-17.0126537907232	-16.5738915299055	-16.1351292690879	-29.7216568038866	-28.9551249332604	-28.1885930626342	-29.7059420760439	-28.939541938825	-28.1815208462661	-19.9163591918494	0.612586782929296	0.087277227293023	10.51241942521	0.155200982940097	0.159210536388176	0.150930362833991	-0.475526276783777	-0.468523175519302	-0.482985357866137	-0.473180771338255	-0.466191693734076	-0.48062931935999	0.000472681244314114	0.000848894954098303	0.000849847376703292
164	12.1735729393678	0.31	-19.9141461069535	-20.545012738836	-19.283279475071	0.391955585952472	-15.1656419412762	-15.5679207806472	-14.7633631019052	0.5	0.32	0.77	-17.0593276828237	-16.6185105282794	-16.1776933737351	-29.749530999886	-28.9807959214456	-28.2120608430051	-29.711660878108	-28.9493674990085	-28.1738232742707	-19.9141461069535	0.615522452406074	0.0211939762124106	10.4253944470138	0.155200982940097	0.159210536388176	0.150930362833991	-0.475526276783777	-0.468523175519302	-0.482985357866137	-0.473180771338255	-0.466191693734076	-0.48062931935999	0.000472681244314114	0.000848894954098303	0.000849847376703292
164	12.1735729393678	0.31	-19.9043937461587	-20.5333738357165	-19.2754136566009	0.385787436607599	-14.9537661180911	-15.3556060200671	-14.5519262161151	0.5	0.32	0.78	-16.7751970630732	-16.3362079710996	-15.897218879126	-29.196294804677	-28.4322587759431	-27.6682227472092	-29.1401326007825	-28.3774981054513	-27.6203467685013	-19.9043937461587	0.617898214566574	0.354765107220447	10.6721540920899	0.155200982940097	0.159210536388176	0.150930362833991	-0.475526276783777	-0.468523175519302	-0.482985357866137	-0.473180771338255	-0.466191693734076	-0.48062931935999	0.000472681244314114	0.000848894954098303	0.000849847376703292
164	12.1735729393678	0.31	-19.9041528462541	-20.5295061339595	-19.2787995585487	0.391261238238976	-14.9860200214614	-15.3841139390537	-14.5879261038691	0.5	0.32	0.78	-16.8013079116677	-16.3665413392328	-15.9317747667978	-29.2361030631824	-28.4795619422791	-27.7230208213758	-29.1880284274486	-28.4244268511508	-27.6731911893124	-19.9041528462541	0.615045410601262	0.0186963996125396	10.4027356923651	0.155200982940097	0.159210536388176	0.150930362833991	-0.475526276783777	-0.468523175519302	-0.482985357866137	-0.473180771338255	-0.466191693734076	-0.48062931935999	0.000472681244314114	0.000848894954098303	0.000849847376703292
164	12.1735729393678	0.31	-19.897540449698	-20.5257442873749	-19.269336612021	0.380028557063225	-14.7089678379192	-15.1090757067582	-14.3088599690802	0.5	0.32	0.77	-16.6080200012552	-16.1682181485604	-15.7284162958656	-29.0207668565376	-28.2522594107877	-27.4837519650378	-29.0047687540863	-28.2380030515669	-27.4669393733585	-19.897540449698	0.612996132724658	-0.112681498752137	10.35416832138	0.155200982940097	0.159210536388176	0.150930362833991	-0.475526276783777	-0.468523175519302	-0.482985357866137	-0.473180771338255	-0.466191693734076	-0.48062931935999	0.000472681244314114	0.000848894954098303	0.000849847376703292
164	12.1735729393678	0.31	-19.8970935742765	-20.5223044306604	-19.2718827178926	0.394815652038323	-15.1768110641698	-15.5769809085536	-14.776641219786	0.5	0.32	0.77	-17.135319883291	-16.6951165902768	-16.2549132972627	-29.9568820949116	-29.1872951694014	-28.4177082438911	-29.9040884138519	-29.1359067180684	-28.3732560723092	-19.8970935742765	0.613636761685524	0.199815801604079	10.6645979717853	0.155200982940097	0.159210536388176	0.150930362833991	-0.475526276783777	-0.468523175519302	-0.482985357866137	-0.473180771338255	-0.466191693734076	-0.48062931935999	0.000472681244314114	0.000848894954098303	0.000849847376703292
164	12.1735729393678	0.31	-19.8967083072407	-20.5229028985789	-19.2705137159025	0.377346670148571	-14.6446683795414	-15.0453040428125	-14.2440327162704	0.49	0.32	0.77	-16.6491980798303	-16.205852933952	-15.7625077880737	-29.2199714636063	-28.4418839876223	-27.6637965116383	-29.123833885262	-28.3388738693729	-27.5619328892868	-19.8967083072407	0.61121657931543	0.2206911665461	10.7726485861501	0.155200982940097	0.159210536388176	0.150930362833991	-0.475526276783777	-0.468523175519302	-0.482985357866137	-0.473180771338255	-0.466191693734076	-0.48062931935999	0.000472681244314114	0.000848894954098303	0.000849847376703292
164	12.1735729393678	0.31	-19.8965096286668	-20.5343782732374	-19.2586409840962	0.368755057712939	-14.5957163573592	-15.0024148340872	-14.1890178806311	0.5	0.32	0.77	-16.5012513242079	-16.053921087584	-15.6065908509601	-28.846075885945	-28.064091435299	-27.2821069846531	-28.7982481135474	-28.0248072580842	-27.2392846756777	-19.8965096286668	0.610943299354175	0.0177504556835485	10.5019175606974	0.155200982940097	0.159210536388176	0.150930362833991	-0.475526276783777	-0.468523175519302	-0.482985357866137	-0.473180771338255	-0.466191693734076	-0.48062931935999	0.000472681244314114	0.000848894954098303	0.000849847376703292
164	12.1735729393678	0.31	-19.8964745177069	-20.5214602826499	-19.2714887527638	0.403838111451718	-15.4517517589468	-15.851579886958	-15.0519236309356	0.5	0.32	0.77	-17.4637866303653	-17.0232934324506	-16.582800234536	-30.5611332687395	-29.7902826158784	-29.0194319630174	-30.500290246796	-29.7245475363679	-28.9622825428081	-19.8964745177069	0.615489908767606	-0.0840723228482825	10.3655792602608	0.155200982940097	0.159210536388176	0.150930362833991	-0.475526276783777	-0.468523175519302	-0.482985357866137	-0.473180771338255	-0.466191693734076	-0.48062931935999	0.000472681244314114	0.000848894954098303	0.000849847376703292
164	12.1735729393678	0.31	-19.8958284152889	-20.523133361991	-19.2685234685868	0.387207802503996	-14.9871851948798	-15.3887187140983	-14.5856516756614	0.49	0.32	0.77	-17.0728285510407	-16.6273520264206	-16.1818755018006	-30.0136379101244	-29.2305004781848	-28.4473630462451	-29.9650277044972	-29.1804475408578	-28.4077716017296	-19.8958284152889	0.608693619765805	-0.151667312597161	10.4213657613614	0.155200982940097	0.159210536388176	0.150930362833991	-0.475526276783777	-0.468523175519302	-0.482985357866137	-0.473180771338255	-0.466191693734076	-0.48062931935999	0.000472681244314114	0.000848894954098303	0.000849847376703292
164	12.1735729393678	0.31	-19.8896177649225	-20.525103783887	-19.254131745958	0.383402237486226	-15.1296403432695	-15.538260158251	-14.7210205282881	0.5	0.33	0.79	-17.0220302347406	-16.5743907452296	-16.1267512557186	-29.6790882680651	-28.8985978249009	-28.1181073817366	-29.646298021962	-28.8629994994173	-28.0888810211995	-19.8896177649225	0.619498908866829	0.0214150436866337	10.2747952102282	0.155200982940097	0.159210536388176	0.150930362833991	-0.475526276783777	-0.468523175519302	-0.482985357866137	-0.473180771338255	-0.466191693734076	-0.48062931935999	0.000472681244314114	0.000848894954098303	0.000849847376703292
164	12.1735729393678	0.31	-19.8808918341414	-20.5087792005195	-19.2530044677634	0.3843940833668	-15.0511260218321	-15.4567738969509	-14.6454781467134	0.5	0.32	0.77	-17.0092993904522	-16.5629070060519	-16.1165146216516	-29.7436171043231	-28.9630250378832	-28.1824329714433	-29.7305566938483	-28.953919448761	-28.1660273183636	-19.8808918341414	0.615359550611992	0.000713501800926746	10.4259457621257	0.155200982940097	0.159210536388176	0.150930362833991	-0.475526276783777	-0.468523175519302	-0.482985357866137	-0.473180771338255	-0.466191693734076	-0.48062931935999	0.000472681244314114	0.000848894954098303	0.000849847376703292
164	12.1735729393678	0.31	-19.8807863657594	-20.5089360065321	-19.2526367249867	0.388148075225977	-15.078040979655	-15.481209425049	-14.674872534261	0.5	0.32	0.77	-17.0463952690545	-16.6024655674721	-16.1585358658898	-29.8200805825677	-29.0434929659346	-28.2669053493014	-29.7728157092594	-29.0013663949662	-28.217772157821	-19.8807863657594	0.613633121229602	0.00497483793193094	10.4358605507152	0.155200982940097	0.159210536388176	0.150930362833991	-0.475526276783777	-0.468523175519302	-0.482985357866137	-0.473180771338255	-0.466191693734076	-0.48062931935999	0.000472681244314114	0.000848894954098303	0.000849847376703292
164	12.1735729393678	0.31	-19.8806551026115	-20.5070760458783	-19.2542341593446	0.386514991124978	-14.9066558821969	-15.3066155507336	-14.5066962136602	0.5	0.33	0.78	-16.7392586590723	-16.3018642316339	-15.8644698041956	-29.1534731121748	-28.3916970419527	-27.6299209717306	-29.105532594294	-28.3532234665887	-27.5926826761999	-19.8806551026115	0.619549372267662	0.145591845659346	10.4840185217208	0.155200982940097	0.159210536388176	0.150930362833991	-0.475526276783777	-0.468523175519302	-0.482985357866137	-0.473180771338255	-0.466191693734076	-0.48062931935999	0.000472681244314114	0.000848894954098303	0.000849847376703292
164	12.1735729393678	0.31	-19.8751033706933	-20.5001393050622	-19.2500674363245	0.388287322042712	-15.10188245964	-15.5055700406678	-14.6981948786122	0.5	0.32	0.77	-17.0435167718396	-16.5997887412167	-16.1560607105937	-29.781374325785	-29.0060161203318	-28.2306579148787	-29.7269255943252	-28.9547236634606	-28.1840500875268	-19.8751033706933	0.616038380035417	0.0840038774907032	10.5290320521144	0.155200982940097	0.159210536388176	0.150930362833991	-0.475526276783777	-0.468523175519302	-0.482985357866137	-0.473180771338255	-0.466191693734076	-0.48062931935999	0.000472681244314114	0.000848894954098303	0.000849847376703292
164	12.1735729393678	0.31	-19.8718901697683	-20.5086126136835	-19.2351677258531	0.388995627388465	-15.0509780445577	-15.4527056623554	-14.64925042676	0.49	0.32	0.77	-17.1686346677708	-16.7222976406749	-16.2759606135791	-30.210707238271	-29.4253123879452	-28.6399175376193	-30.1654263457294	-29.3677669287476	-28.5886521109175	-19.8718901697683	0.606801782031278	0.123575664149891	10.7166761900766	0.155200982940097	0.159210536388176	0.150930362833991	-0.475526276783777	-0.468523175519302	-0.482985357866137	-0.473180771338255	-0.466191693734076	-0.48062931935999	0.000472681244314114	0.000848894954098303	0.000849847376703292
164	12.1735729393678	0.31	-19.865484365369	-20.5005346665363	-19.2304340642017	0.380710486241277	-14.9178479909594	-15.3230511186486	-14.5126448632701	0.49	0.32	0.77	-17.0261997673067	-16.5759585363042	-16.1257173053017	-29.9619400730499	-29.1696258181909	-28.3773115633319	-29.8956069048253	-29.1049821575868	-28.3215194451441	-19.865484365369	0.610046593494029	-0.16186886728119	10.3848262773439	0.155200982940097	0.159210536388176	0.150930362833991	-0.475526276783777	-0.468523175519302	-0.482985357866137	-0.473180771338255	-0.466191693734076	-0.48062931935999	0.000472681244314114	0.000848894954098303	0.000849847376703292
164	12.1735729393678	0.31	-19.85856524009	-20.488853737574	-19.228276742606	0.394438270486938	-15.1303765696463	-15.5296372957916	-14.731115843501	0.5	0.32	0.77	-17.0670901630241	-16.628302142294	-16.1895141215639	-29.8193028816642	-29.0526606031026	-28.2860183245411	-29.7979852158874	-29.0322400756272	-28.2644238135375	-19.85856524009	0.614046720631987	0.364866683400056	10.800591627306	0.155200982940097	0.159210536388176	0.150930362833991	-0.475526276783777	-0.468523175519302	-0.482985357866137	-0.473180771338255	-0.466191693734076	-0.48062931935999	0.000472681244314114	0.000848894954098303	0.000849847376703292
164	12.1735729393678	0.31	-19.8536973796936	-20.4827852195679	-19.2246095398193	0.382427807681363	-14.8811744712308	-15.2839133074485	-14.4784356350131	0.5	0.32	0.77	-16.8304124854424	-16.3869226146809	-15.9434327439194	-29.4436839647449	-28.6678280189942	-27.8919720732435	-29.4311159784497	-28.6536459271811	-27.8656103605751	-19.8536973796936	0.611047245868935	-0.106077995721685	10.4067560731562	0.155200982940097	0.159210536388176	0.150930362833991	-0.475526276783777	-0.468523175519302	-0.482985357866137	-0.473180771338255	-0.466191693734076	-0.48062931935999	0.000472681244314114	0.000848894954098303	0.000849847376703292
164	12.1735729393678	0.31	-19.853693639086	-20.4828768172027	-19.2245104609692	0.390398389274323	-14.9991421407924	-15.3983073052825	-14.5999769763023	0.5	0.32	0.78	-16.9184093190845	-16.4798390590633	-16.0412687990422	-29.5546070116026	-28.7884728297513	-28.0223386479001	-29.491829597656	-28.730392385661	-27.952389594148	-19.853693639086	0.616308283508208	-0.152304261070877	10.2480454550104	0.155200982940097	0.159210536388176	0.150930362833991	-0.475526276783777	-0.468523175519302	-0.482985357866137	-0.473180771338255	-0.466191693734076	-0.48062931935999	0.000472681244314114	0.000848894954098303	0.000849847376703292
164	12.1735729393678	0.31	-19.8526899735822	-20.4818544355924	-19.223525511572	0.389143644809749	-14.9665501071858	-15.3658998867109	-14.5672003276606	0.5	0.32	0.78	-16.8304992309596	-16.3930854636738	-15.9556716963881	-29.3420878544725	-28.5795060075333	-27.8169241605941	-29.2829486298865	-28.5237517888365	-27.7637300382257	-19.8526899735822	0.613679085791344	-0.0514534741042674	10.382433792468	0.155200982940097	0.159210536388176	0.150930362833991	-0.475526276783777	-0.468523175519302	-0.482985357866137	-0.473180771338255	-0.466191693734076	-0.48062931935999	0.000472681244314114	0.000848894954098303	0.000849847376703292
164	12.1735729393678	0.31	-19.851140991073	-20.4816729656163	-19.2206090165296	0.390058708265102	-15.0859964281916	-15.4877596674348	-14.6842331889483	0.51	0.33	0.78	-16.8525491343287	-16.4153823087129	-15.978215483097	-29.2562468762391	-28.4973195190557	-27.7383921618723	-29.2616902821663	-28.4975558632007	-27.7383601345142	-19.851140991073	0.61884684301385	0.0738919997453537	10.3448695283626	0.155200982940097	0.159210536388176	0.150930362833991	-0.475526276783777	-0.468523175519302	-0.482985357866137	-0.473180771338255	-0.466191693734076	-0.48062931935999	0.000472681244314114	0.000848894954098303	0.000849847376703292
164	12.1735729393678	0.31	-19.8497787804282	-20.4857829379654	-19.2137746228911	0.38060347250846	-14.8264876245084	-15.2293006051566	-14.4236746438601	0.49	0.32	0.76	-16.8749977360635	-16.4286562846251	-15.9823148331868	-29.6417466477433	-28.8577263812608	-28.0737061147782	-29.6031447128973	-28.8231268806683	-28.0428696414752	-19.8497787804282	0.60764718522426	-0.199113213863733	10.4247857348835	0.155200982940097	0.159210536388176	0.150930362833991	-0.475526276783777	-0.468523175519302	-0.482985357866137	-0.473180771338255	-0.466191693734076	-0.48062931935999	0.000472681244314114	0.000848894954098303	0.000849847376703292
164	12.1735729393678	0.31	-19.8496854626842	-20.4829294253099	-19.2164415000586	0.386377775793063	-15.1427523019539	-15.5491642408984	-14.7363403630093	0.5	0.32	0.77	-17.040951865858	-16.5955487443803	-16.1501456229027	-29.7199393423923	-28.9431427257814	-28.1663461091705	-29.6896163811267	-28.9087070375521	-28.1344117820809	-19.8496854626842	0.61245161087256	-0.129552198726655	10.3135303078633	0.155200982940097	0.159210536388176	0.150930362833991	-0.475526276783777	-0.468523175519302	-0.482985357866137	-0.473180771338255	-0.466191693734076	-0.48062931935999	0.000472681244314114	0.000848894954098303	0.000849847376703292
164	12.1735729393678	0.31	-19.846019990084	-20.4722360105199	-19.2198039696481	0.39337580808489	-15.1712688887432	-15.5725004728092	-14.7700373046771	0.5	0.32	0.78	-17.0549021064521	-16.6154758627213	-16.1760496189905	-29.7311820743511	-28.965146504105	-28.1991109338588	-29.6828874004254	-28.9196133311966	-28.1578117374063	-19.846019990084	0.617497413694232	-0.243558600173697	10.0715757220454	0.155200982940097	0.159210536388176	0.150930362833991	-0.475526276783777	-0.468523175519302	-0.482985357866137	-0.473180771338255	-0.466191693734076	-0.48062931935999	0.000472681244314114	0.000848894954098303	0.000849847376703292
164	12.1735729393678	0.31	-19.8412884007604	-20.4654111008388	-19.2171657006819	0.398477618285081	-15.2196160658154	-15.6178559876687	-14.8213761439621	0.5	0.32	0.77	-17.1765873147467	-16.7386012816233	-16.3006152484999	-30.0248355390838	-29.2592318500637	-28.4936281610436	-29.9938420103875	-29.2310736004947	-28.4659107205904	-19.8412884007604	0.615466525812873	0.107985257259567	10.565329917231	0.155200982940097	0.159210536388176	0.150930362833991	-0.475526276783777	-0.468523175519302	-0.482985357866137	-0.473180771338255	-0.466191693734076	-0.48062931935999	0.000472681244314114	0.000848894954098303	0.000849847376703292
164	12.1735729393678	0.31	-19.8396358172738	-20.4659312303015	-19.2133404042461	0.392962388361072	-15.2028232627913	-15.6052378568008	-14.8004086687818	0.5	0.33	0.77	-17.1393105851229	-16.69733662907	-16.2553626730172	-29.9331917972831	-29.1613001199471	-28.3894084426111	-29.9205636084763	-29.1711222542152	-28.378093768359	-19.8396358172738	0.616788469852567	-0.211660572770468	10.1674071618492	0.155200982940097	0.159210536388176	0.150930362833991	-0.475526276783777	-0.468523175519302	-0.482985357866137	-0.473180771338255	-0.466191693734076	-0.48062931935999	0.000472681244314114	0.000848894954098303	0.000849847376703292
164	12.1735729393678	0.31	-19.8359306288369	-20.47107185867	-19.2007893990038	0.373950787107423	-14.951938294836	-15.363952011823	-14.5399245778491	0.5	0.33	0.77	-16.7836409493809	-16.3335555620529	-15.883470174725	-29.2102361644745	-28.4269078927557	-27.6435796210369	-29.2201349824037	-28.4382475485294	-27.6533050983137	-19.8359306288369	0.616182402451783	0.196904698267184	10.459328130568	0.155200982940097	0.159210536388176	0.150930362833991	-0.475526276783777	-0.468523175519302	-0.482985357866137	-0.473180771338255	-0.466191693734076	-0.48062931935999	0.000472681244314114	0.000848894954098303	0.000849847376703292
164	12.1735729393678	0.31	-19.8246799114715	-20.4502505148205	-19.1991093081224	0.380847996739033	-14.8460706805244	-15.2492065996018	-14.442934761447	0.5	0.32	0.78	-16.7597474362817	-16.3166780777482	-15.8736087192148	-29.2832831371106	-28.5091351062622	-27.7349870754138	-29.2307871498859	-28.456407722415	-27.6776423205017	-19.8246799114715	0.618938558557536	0.372537559907473	10.6909723999714	0.155200982940097	0.159210536388176	0.150930362833991	-0.475526276783777	-0.468523175519302	-0.482985357866137	-0.473180771338255	-0.466191693734076	-0.48062931935999	0.000472681244314114	0.000848894954098303	0.000849847376703292
164	12.1735729393678	0.31	-19.8222707342124	-20.4466365117937	-19.1979049566311	0.39231796533454	-15.0805077952978	-15.4802244406061	-14.6807911499896	0.5	0.33	0.78	-16.9905424670391	-16.5518277272787	-16.1131129875183	-29.6604162829638	-28.8945512827138	-28.1286862824639	-29.6172092182089	-28.8527946312178	-28.0884426614881	-19.8222707342124	0.618924744015642	0.0167402027827967	10.3271040691245	0.155200982940097	0.159210536388176	0.150930362833991	-0.475526276783777	-0.468523175519302	-0.482985357866137	-0.473180771338255	-0.466191693734076	-0.48062931935999	0.000472681244314114	0.000848894954098303	0.000849847376703292
164	12.1735729393678	0.31	-19.8217899902789	-20.4451678143768	-19.198412166181	0.382164560047388	-15.032469403975	-15.4395296581976	-14.6254091497524	0.5	0.33	0.77	-16.9197082425458	-16.4736233623029	-16.02753848206	-29.5072578429943	-28.7293046187129	-27.9513513944316	-29.4942000359514	-28.7186391665931	-27.9315311013188	-19.8217899902789	0.616928596858104	0.0711542545717493	10.4267885376371	0.155200982940097	0.159210536388176	0.150930362833991	-0.475526276783777	-0.468523175519302	-0.482985357866137	-0.473180771338255	-0.466191693734076	-0.48062931935999	0.000472681244314114	0.000848894954098303	0.000849847376703292
164	12.1735729393678	0.31	-19.8192106467652	-20.4498530149129	-19.1885682786175	0.392048647448823	-15.1709198544851	-15.5732601369444	-14.7685795720257	0.51	0.33	0.78	-16.9702967797467	-16.5318635975009	-16.0934304152551	-29.4882071387314	-28.7263696374576	-27.9645321361838	-29.4315175299371	-28.6744966815392	-27.9132746894516	-19.8192106467652	0.620881318693178	0.0892819819903466	10.363423459125	0.155200982940097	0.159210536388176	0.150930362833991	-0.475526276783777	-0.468523175519302	-0.482985357866137	-0.473180771338255	-0.466191693734076	-0.48062931935999	0.000472681244314114	0.000848894954098303	0.000849847376703292
164	12.1735729393678	0.31	-19.8190032672907	-20.4433300855856	-19.1946764489959	0.383286002747528	-14.8741603963075	-15.2759790102891	-14.4723417823259	0.5	0.32	0.76	-16.8474146606913	-16.4042610792697	-15.961107497848	-29.502744329017	-28.7267055673145	-27.950666805612	-29.4598962383117	-28.6902879107365	-27.9061822007897	-19.8190032672907	0.614368257447065	-0.0946003628340555	10.4005233922766	0.155200982940097	0.159210536388176	0.150930362833991	-0.475526276783777	-0.468523175519302	-0.482985357866137	-0.473180771338255	-0.466191693734076	-0.48062931935999	0.000472681244314114	0.000848894954098303	0.000849847376703292
164	12.1735729393678	0.31	-19.8176737729102	-20.4419954719256	-19.1933520738948	0.384847925002506	-14.7866100313916	-15.1847469576139	-14.3884731051693	0.51	0.33	0.79	-16.557049873511	-16.1229318100128	-15.6888137465146	-28.7814302994325	-28.0267947283766	-27.2721591573208	-28.7486485798352	-27.9998342669564	-27.2454015424954	-19.8176737729102	0.621097349118398	-0.0209090362859665	10.2022679280071	0.155200982940097	0.159210536388176	0.150930362833991	-0.475526276783777	-0.468523175519302	-0.482985357866137	-0.473180771338255	-0.466191693734076	-0.48062931935999	0.000472681244314114	0.000848894954098303	0.000849847376703292
164	12.1735729393678	0.31	-19.8169554117556	-20.4438113599117	-19.1900994635996	0.385636191828176	-14.8733083331365	-15.2731137446903	-14.4735029215827	0.5	0.32	0.78	-16.7196753048835	-16.2820031459474	-15.8443309870114	-29.1385372619871	-28.3757756485502	-27.6130140351133	-29.088261752199	-28.3315462187011	-27.5741232777288	-19.8169554117556	0.618203899635407	0.0798310382916762	10.4597687664056	0.155200982940097	0.159210536388176	0.150930362833991	-0.475526276783777	-0.468523175519302	-0.482985357866137	-0.473180771338255	-0.466191693734076	-0.48062931935999	0.000472681244314114	0.000848894954098303	0.000849847376703292
164	12.1735729393678	0.31	-19.8165821722919	-20.4436407468719	-19.1895235977119	0.391450937600598	-14.9570222069858	-15.3541876339231	-14.5598567800485	0.5	0.32	0.77	-16.8236915712558	-16.3885146146582	-15.9533376580606	-29.3370005580554	-28.5781429337056	-27.8192853093558	-29.3046309522214	-28.5519102946435	-27.7891249489607	-19.8165821722919	0.615485670681088	0.145823159855985	10.5937343925303	0.155200982940097	0.159210536388176	0.150930362833991	-0.475526276783777	-0.468523175519302	-0.482985357866137	-0.473180771338255	-0.466191693734076	-0.48062931935999	0.000472681244314114	0.000848894954098303	0.000849847376703292
164	12.1735729393678	0.31	-19.8149027449102	-20.4391093161285	-19.1906961736919	0.386153563655989	-15.0277587118275	-15.4312751460068	-14.6242422776483	0.49	0.32	0.76	-17.0866693675696	-16.6398655986026	-16.1930618296357	-29.9996322063469	-29.2151640078308	-28.4306958093147	-29.9820914493116	-29.2071819651945	-28.4161394233631	-19.8149027449102	0.611808520330667	-0.00519139792606863	10.5209640005323	0.155200982940097	0.159210536388176	0.150930362833991	-0.475526276783777	-0.468523175519302	-0.482985357866137	-0.473180771338255	-0.466191693734076	-0.48062931935999	0.000472681244314114	0.000848894954098303	0.000849847376703292
164	12.1735729393678	0.31	-19.8105250404791	-20.4351059372109	-19.1859441437474	0.39689827662451	-15.3685041125623	-15.7719677909712	-14.9650404341535	0.51	0.33	0.78	-17.1970904324248	-16.7571706040462	-16.3172507756677	-29.8937460615877	-29.1290323044157	-28.3643185472437	-29.8961377692163	-29.1378385798828	-28.3653144310733	-19.8105250404791	0.620685393161633	0.00167398730995405	10.2613964565121	0.155200982940097	0.159210536388176	0.150930362833991	-0.475526276783777	-0.468523175519302	-0.482985357866137	-0.473180771338255	-0.466191693734076	-0.48062931935999	0.000472681244314114	0.000848894954098303	0.000849847376703292
164	12.1735729393678	0.31	-19.8078970333165	-20.4319073495555	-19.1838867170774	0.388406653265193	-14.9611175658602	-15.3609419246026	-14.5612932071177	0.5	0.32	0.77	-16.9031578570713	-16.4631917219151	-16.0232255867589	-29.5572345065905	-28.787900022364	-28.0185655381375	-29.4813570009432	-28.7152897057296	-27.9442775226132	-19.8078970333165	0.615930959080723	-0.0794933028065489	10.3770726188723	0.155200982940097	0.159210536388176	0.150930362833991	-0.475526276783777	-0.468523175519302	-0.482985357866137	-0.473180771338255	-0.466191693734076	-0.48062931935999	0.000472681244314114	0.000848894954098303	0.000849847376703292
164	12.1735729393678	0.31	-19.8078715353244	-20.4309488389794	-19.1847942316693	0.392780000716277	-15.1468899327482	-15.5479773037547	-14.7458025617417	0.49	0.32	0.77	-17.2650036490995	-16.8196225690563	-16.374241489013	-30.3693399854143	-29.5859095432429	-28.8024791010715	-30.287057647247	-29.5049190267085	-28.724298624805	-19.8078715353244	0.612921744590972	0.0807554267438262	10.595680008179	0.155200982940097	0.159210536388176	0.150930362833991	-0.475526276783777	-0.468523175519302	-0.482985357866137	-0.473180771338255	-0.466191693734076	-0.48062931935999	0.000472681244314114	0.000848894954098303	0.000849847376703292
164	12.1735729393678	0.31	-19.8004995091666	-20.4289335073344	-19.1720655109988	0.378688655696675	-14.6582246098871	-15.0580883594239	-14.2583608603503	0.5	0.32	0.77	-16.493151041146	-16.0551795629895	-15.6172080848329	-28.7537366478381	-27.9901884022202	-27.2266401566023	-28.721223880927	-27.9535280198074	-27.189522687958	-19.8004995091666	0.614987361112281	0.0169140665338539	10.4235931004784	0.155200982940097	0.159210536388176	0.150930362833991	-0.475526276783777	-0.468523175519302	-0.482985357866137	-0.473180771338255	-0.466191693734076	-0.48062931935999	0.000472681244314114	0.000848894954098303	0.000849847376703292
164	12.1735729393678	0.31	-19.7984478751162	-20.4206984765845	-19.1761972736478	0.391997779227389	-15.126818987711	-15.5280325058744	-14.7256054695475	0.5	0.32	0.76	-17.0774577649438	-16.6362101755555	-16.1949625861672	-29.8511691579283	-29.0798742372992	-28.3085793166701	-29.8600757813175	-29.0943875931417	-28.3238442865593	-19.7984478751162	0.613128372286551	0.102696897684223	10.5794353179299	0.155200982940097	0.159210536388176	0.150930362833991	-0.475526276783777	-0.468523175519302	-0.482985357866137	-0.473180771338255	-0.466191693734076	-0.48062931935999	0.000472681244314114	0.000848894954098303	0.000849847376703292
164	12.1735729393678	0.31	-19.7968794315726	-20.420501441173	-19.1732574219722	0.386941908099521	-14.8610224795556	-15.2593990505322	-14.462645908579	0.49	0.32	0.76	-16.9874285430657	-16.543938369548	-16.1004481960303	-29.9307223096183	-29.1493220407694	-28.3679217719205	-29.8835513221174	-29.1044718105	-28.3215554204661	-19.7968794315726	0.609500330307733	0.123440501784595	10.7134843961704	0.155200982940097	0.159210536388176	0.150930362833991	-0.475526276783777	-0.468523175519302	-0.482985357866137	-0.473180771338255	-0.466191693734076	-0.48062931935999	0.000472681244314114	0.000848894954098303	0.000849847376703292
164	12.1735729393678	0.31	-19.7934052976453	-20.4246059546563	-19.1622046406343	0.377357008031573	-14.8711971264663	-15.2780210093991	-14.4643732435336	0.51	0.33	0.79	-16.6500309401874	-16.2066731104088	-15.7633152806303	-28.9333284423256	-28.1628903721178	-27.39245230191	-28.888522190604	-28.120372461555	-27.3608783434969	-19.7934052976453	0.621547558971637	0.259385385057592	10.4698243682974	0.155200982940097	0.159210536388176	0.150930362833991	-0.475526276783777	-0.468523175519302	-0.482985357866137	-0.473180771338255	-0.466191693734076	-0.48062931935999	0.000472681244314114	0.000848894954098303	0.000849847376703292
164	12.1735729393678	0.31	-19.7930604312141	-20.4231571392383	-19.1629637231899	0.382263268207996	-14.8924957334223	-15.2956813968716	-14.4893100699729	0.49	0.32	0.77	-16.9200738514683	-16.4740701054167	-16.0280663593651	-29.6882714763919	-28.9057051348674	-28.123138793343	-29.6584007723744	-28.872314006142	-28.090107783271	-19.7930604312141	0.611961611224426	-0.0406259964153747	10.4452880449994	0.155200982940097	0.159210536388176	0.150930362833991	-0.475526276783777	-0.468523175519302	-0.482985357866137	-0.473180771338255	-0.466191693734076	-0.48062931935999	0.000472681244314114	0.000848894954098303	0.000849847376703292
164	12.1735729393678	0.31	-19.789386625763	-20.4233862549765	-19.1553869965495	0.377414058200077	-14.8397327337868	-15.2456465797434	-14.4338188878302	0.5	0.32	0.78	-16.7641486939659	-16.3178048780468	-15.8714610621277	-29.300396011138	-28.5202758390794	-27.7401556670209	-29.2185139089234	-28.4475133637895	-27.6631015939594	-19.789386625763	0.61362340666303	0.204768361342861	10.6384506989606	0.155200982940097	0.159210536388176	0.150930362833991	-0.475526276783777	-0.468523175519302	-0.482985357866137	-0.473180771338255	-0.466191693734076	-0.48062931935999	0.000472681244314114	0.000848894954098303	0.000849847376703292
164	12.1735729393678	0.31	-19.788473291252	-20.4112804466769	-19.165666135827	0.389237418336691	-15.0068745112162	-15.4072212897361	-14.6065277326963	0.51	0.32	0.77	-16.8110564663452	-16.3742319297689	-15.9374073931926	-29.2357457387807	-28.4760736081582	-27.7164014775356	-29.2215454166281	-28.4582689898976	-27.6963837572167	-19.788473291252	0.615400885326298	0.104063008645252	10.4536293758895	0.155200982940097	0.159210536388176	0.150930362833991	-0.475526276783777	-0.468523175519302	-0.482985357866137	-0.473180771338255	-0.466191693734076	-0.48062931935999	0.000472681244314114	0.000848894954098303	0.000849847376703292
164	12.1735729393678	0.31	-19.787753535606	-20.4099706272691	-19.165536443943	0.38799749036667	-14.9524055809056	-15.3523414714757	-14.5524696903354	0.5	0.32	0.77	-16.8827112141605	-16.4429084546128	-16.003105695065	-29.5090261581848	-28.7403018122367	-27.9715774662886	-29.4835991250674	-28.7161258919234	-27.9453220243022	-19.787753535606	0.615655780240547	0.0987190909170322	10.5122514512816	0.155200982940097	0.159210536388176	0.150930362833991	-0.475526276783777	-0.468523175519302	-0.482985357866137	-0.473180771338255	-0.466191693734076	-0.48062931935999	0.000472681244314114	0.000848894954098303	0.000849847376703292
164	12.1735729393678	0.31	-19.7866900295578	-20.4112246592861	-19.1621553998296	0.391413294543567	-15.1826142258098	-15.5858018279601	-14.7794266236595	0.5	0.32	0.76	-17.2165664019367	-16.7711927085278	-16.3258190151188	-30.1805552556899	-29.3998173867355	-28.6190795177811	-30.139890975972	-29.3531802635405	-28.5796599955522	-19.7866900295578	0.61027981753587	-0.105612980169061	10.4683496493593	0.155200982940097	0.159210536388176	0.150930362833991	-0.475526276783777	-0.468523175519302	-0.482985357866137	-0.473180771338255	-0.466191693734076	-0.48062931935999	0.000472681244314114	0.000848894954098303	0.000849847376703292
164	12.1735729393678	0.31	-19.7841038504683	-20.4077005401183	-19.1605071608183	0.384500218937054	-14.9551597867149	-15.3581308684193	-14.5521887050105	0.5	0.33	0.77	-16.8730126002786	-16.4302936133524	-15.9875746264263	-29.4738844497107	-28.7005401410519	-27.9271958323931	-29.4581727029261	-28.6899695547083	-27.9139493441082	-19.7841038504683	0.616582419904996	0.166661104408538	10.5218622004661	0.155200982940097	0.159210536388176	0.150930362833991	-0.475526276783777	-0.468523175519302	-0.482985357866137	-0.473180771338255	-0.466191693734076	-0.48062931935999	0.000472681244314114	0.000848894954098303	0.000849847376703292
164	12.1735729393678	0.31	-19.7835570292592	-20.4110789760302	-19.1560350824883	0.392501002457896	-15.0796739115271	-15.479215062008	-14.6801327610462	0.5	0.32	0.77	-17.0170852733453	-16.5778494464181	-16.138613619491	-29.7380638636732	-28.97048099842	-28.2028981331668	-29.7302024381925	-28.9642402003453	-28.1956588560275	-19.7835570292592	0.616076726548624	-0.172821316096929	10.2664913341122	0.155200982940097	0.159210536388176	0.150930362833991	-0.475526276783777	-0.468523175519302	-0.482985357866137	-0.473180771338255	-0.466191693734076	-0.48062931935999	0.000472681244314114	0.000848894954098303	0.000849847376703292
164	12.1735729393678	0.31	-19.7776845088749	-20.4010620193445	-19.1543069984054	0.38256785455564	-15.1411730602307	-15.5508269394405	-14.7315191810209	0.5	0.32	0.77	-17.170498968414	-16.7181782308885	-16.2658574933631	-30.0913088930841	-29.2986165516057	-28.5059242101272	-30.0742699744362	-29.275833833999	-28.4898673197123	-19.7776845088749	0.614053465914273	0.184028970068291	10.5940488562795	0.155200982940097	0.159210536388176	0.150930362833991	-0.475526276783777	-0.468523175519302	-0.482985357866137	-0.473180771338255	-0.466191693734076	-0.48062931935999	0.000472681244314114	0.000848894954098303	0.000849847376703292
164	12.1735729393678	0.31	-19.7696732096531	-20.3922987640897	-19.1470476552165	0.386765267745412	-14.8916587734409	-15.2910052738765	-14.4923122730052	0.5	0.32	0.78	-16.7710537871255	-16.3330537002412	-15.8950536133569	-29.2639260344805	-28.4996566982556	-27.7353873620306	-29.2029953635851	-28.4369522124189	-27.6807001039556	-19.7696732096531	0.616598132392498	0.181436128130279	10.5881341129487	0.155200982940097	0.159210536388176	0.150930362833991	-0.475526276783777	-0.468523175519302	-0.482985357866137	-0.473180771338255	-0.466191693734076	-0.48062931935999	0.000472681244314114	0.000848894954098303	0.000849847376703292
164	12.1735729393678	0.31	-19.7678270325464	-20.3948288117911	-19.1408252533018	0.379555343634805	-14.9246831630965	-15.3310668417538	-14.5182994844391	0.51	0.33	0.77	-16.7355468473716	-16.291934334141	-15.8483218209103	-29.1129122986543	-28.341210464824	-27.5695086309937	-29.1528665376813	-28.3770520493543	-27.602336635076	-19.7678270325464	0.618977726409186	-0.00930058014099735	10.24063152399	0.155200982940097	0.159210536388176	0.150930362833991	-0.475526276783777	-0.468523175519302	-0.482985357866137	-0.473180771338255	-0.466191693734076	-0.48062931935999	0.000472681244314114	0.000848894954098303	0.000849847376703292
164	12.1735729393678	0.31	-19.7669383161999	-20.3883375052896	-19.1455391271103	0.396634451038448	-15.1833826439288	-15.5822061459501	-14.7845591419075	0.5	0.32	0.77	-17.0326261137696	-16.5966793979011	-16.1607326820325	-29.6554146833486	-28.8963901763482	-28.1373656693478	-29.6323854713585	-28.8765962382292	-28.1185042215255	-19.7669383161999	0.616757873941634	0.130081817122432	10.535229307753	0.155200982940097	0.159210536388176	0.150930362833991	-0.475526276783777	-0.468523175519302	-0.482985357866137	-0.473180771338255	-0.466191693734076	-0.48062931935999	0.000472681244314114	0.000848894954098303	0.000849847376703292
164	12.1735729393678	0.31	-19.7635497983167	-20.3856897031651	-19.1414098934683	0.395551820363928	-15.0266116314078	-15.4222114403271	-14.6310118224885	0.5	0.32	0.77	-16.9924930770211	-16.5566134990278	-16.1207339210345	-29.7383674071888	-28.9755395527415	-28.2127116982942	-29.712112601786	-28.955312861704	-28.1873646234272	-19.7635497983167	0.610541957684047	-0.11145953082403	10.4243705529277	0.155200982940097	0.159210536388176	0.150930362833991	-0.475526276783777	-0.468523175519302	-0.482985357866137	-0.473180771338255	-0.466191693734076	-0.48062931935999	0.000472681244314114	0.000848894954098303	0.000849847376703292
164	12.1735729393678	0.31	-19.7623885546154	-20.3831435251381	-19.1416335840926	0.396499011644211	-15.3578314223939	-15.7613513642787	-14.9543114805092	0.5	0.32	0.76	-17.3479612547312	-16.9038211454515	-16.4596810361717	-30.3397890188429	-29.5630339285767	-28.7862788383104	-30.3464432463462	-29.5652732537663	-28.7855018894296	-19.7623885546154	0.613483043466135	0.109318588401681	10.5717019351355	0.155200982940097	0.159210536388176	0.150930362833991	-0.475526276783777	-0.468523175519302	-0.482985357866137	-0.473180771338255	-0.466191693734076	-0.48062931935999	0.000472681244314114	0.000848894954098303	0.000849847376703292
164	12.1735729393678	0.31	-19.7617880207	-20.3955784275993	-19.1279976138006	0.383535032275748	-14.9537408321481	-15.3574965621794	-14.5499851021167	0.49	0.32	0.77	-16.9882216065908	-16.5415933564114	-16.094965106232	-29.8075787761412	-29.0239236614876	-28.240268546834	-29.7837291972586	-29.0010925551524	-28.2155703931587	-19.7617880207	0.610537235852237	0.298352956581108	10.803726198487	0.155200982940097	0.159210536388176	0.150930362833991	-0.475526276783777	-0.468523175519302	-0.482985357866137	-0.473180771338255	-0.466191693734076	-0.48062931935999	0.000472681244314114	0.000848894954098303	0.000849847376703292
164	12.1735729393678	0.31	-19.753649953042	-20.3744298884441	-19.1328700176399	0.390305872414048	-15.0082719679854	-15.4077577454628	-14.6087861905081	0.5	0.33	0.78	-16.9646745647835	-16.5248217114273	-16.0849688580711	-29.6761648385901	-28.9067338818643	-28.1373029251386	-29.6473218498641	-28.8792864650455	-28.1127107997128	-19.753649953042	0.61492218252687	-0.255282595192751	10.167005051038	0.155200982940097	0.159210536388176	0.150930362833991	-0.475526276783777	-0.468523175519302	-0.482985357866137	-0.473180771338255	-0.466191693734076	-0.48062931935999	0.000472681244314114	0.000848894954098303	0.000849847376703292
164	12.1735729393678	0.31	-19.7525902502408	-20.3760142235728	-19.1291662769087	0.390570543279971	-15.077357947413	-15.4784595446227	-14.6762563502032	0.5	0.33	0.78	-16.9376069945833	-16.4986937294194	-16.0597804642555	-29.5106282768442	-28.7459035894565	-27.9811789020688	-29.4851869710147	-28.7152335303438	-27.9495568768899	-19.7525902502408	0.619403863132757	0.102290248755112	10.3743264634858	0.155200982940097	0.159210536388176	0.150930362833991	-0.475526276783777	-0.468523175519302	-0.482985357866137	-0.473180771338255	-0.466191693734076	-0.48062931935999	0.000472681244314114	0.000848894954098303	0.000849847376703292
164	12.1735729393678	0.31	-19.7492917288486	-20.3733487176051	-19.125234740092	0.388042423839203	-14.968892876028	-15.3692318777011	-14.568553874355	0.5	0.32	0.78	-16.9366509305857	-16.4954836699711	-16.0543164093565	-29.6435197278847	-28.8713629156008	-28.099206103317	-29.5910698190151	-28.8233792764872	-28.0494058739848	-19.7492917288486	0.61455466256183	0.138423547769061	10.5851262085109	0.155200982940097	0.159210536388176	0.150930362833991	-0.475526276783777	-0.468523175519302	-0.482985357866137	-0.473180771338255	-0.466191693734076	-0.48062931935999	0.000472681244314114	0.000848894954098303	0.000849847376703292
164	12.1735729393678	0.31	-19.7486101135435	-20.3765314692625	-19.1206887578245	0.38534090593253	-14.9785617897135	-15.3814475166823	-14.5756760627446	0.5	0.33	0.77	-16.8271995720952	-16.3864453111519	-15.9456910502086	-29.3134894441	-28.5456822210235	-27.7778749979471	-29.3054590265653	-28.5373796604984	-27.7696871955019	-19.7486101135435	0.614996745901344	-0.00754190482945049	10.3689756721794	0.155200982940097	0.159210536388176	0.150930362833991	-0.475526276783777	-0.468523175519302	-0.482985357866137	-0.473180771338255	-0.466191693734076	-0.48062931935999	0.000472681244314114	0.000848894954098303	0.000849847376703292
164	12.1735729393678	0.31	-19.7480822196754	-20.3829271988661	-19.1132372404848	0.376519462746426	-14.9188630399069	-15.3277192797326	-14.5100068000812	0.5	0.33	0.77	-16.7647312606526	-16.3175437267589	-15.8703561928652	-29.2005242352852	-28.4216205822438	-27.6427169292024	-29.2120717082688	-28.439745298612	-27.6546028425328	-19.7480822196754	0.616685857485268	0.0557660774134975	10.3917085143273	0.155200982940097	0.159210536388176	0.150930362833991	-0.475526276783777	-0.468523175519302	-0.482985357866137	-0.473180771338255	-0.466191693734076	-0.48062931935999	0.000472681244314114	0.000848894954098303	0.000849847376703292
164	12.1735729393678	0.31	-19.7465383400693	-20.3692280652798	-19.1238486148589	0.3911097354011	-14.804513695721	-15.1979111234247	-14.4111162680173	0.5	0.32	0.78	-16.7693683760335	-16.3352938292242	-15.901219282415	-29.3752549455761	-28.6148774410703	-27.8544999365646	-29.2547904841091	-28.5042979824377	-27.7426532444962	-19.7465383400693	0.613795238142823	0.00219347953346153	10.4927399767648	0.155200982940097	0.159210536388176	0.150930362833991	-0.475526276783777	-0.468523175519302	-0.482985357866137	-0.473180771338255	-0.466191693734076	-0.48062931935999	0.000472681244314114	0.000848894954098303	0.000849847376703292
164	12.1735729393678	0.31	-19.7460982237151	-20.3709004157749	-19.1212960316552	0.386445399229199	-14.9186033066914	-15.3189422806426	-14.5182643327403	0.5	0.32	0.76	-16.8053575991763	-16.3661732550563	-15.9269889109363	-29.3279173043068	-28.5614735050788	-27.7950297058509	-29.3085971019455	-28.5439197111408	-27.7841564723682	-19.7460982237151	0.611333454942544	0.168697198960539	10.650670173233	0.155200982940097	0.159210536388176	0.150930362833991	-0.475526276783777	-0.468523175519302	-0.482985357866137	-0.473180771338255	-0.466191693734076	-0.48062931935999	0.000472681244314114	0.000848894954098303	0.000849847376703292
164	12.1735729393678	0.31	-19.7459774392675	-20.3735619864371	-19.1183928920979	0.387215430411334	-14.8981576462522	-15.2972995423306	-14.4990157501738	0.51	0.32	0.79	-16.6935117464121	-16.2579394473778	-15.8223671483434	-29.034001641926	-28.2764374434847	-27.5188732450434	-28.9167803915045	-28.15367402291	-27.4056047190802	-19.7459774392675	0.61877410983915	-0.0348207766629418	10.3543469754376	0.155200982940097	0.159210536388176	0.150930362833991	-0.475526276783777	-0.468523175519302	-0.482985357866137	-0.473180771338255	-0.466191693734076	-0.48062931935999	0.000472681244314114	0.000848894954098303	0.000849847376703292
164	12.1735729393678	0.31	-19.7452521393495	-20.3784700118071	-19.112034266892	0.377897822004486	-14.7522630857212	-15.1553692905887	-14.3491568808538	0.5	0.32	0.77	-16.653308167343	-16.2103594192716	-15.7674106712002	-29.0935641757053	-28.3197264673613	-27.5458887590174	-29.0185458210342	-28.2414070498326	-27.4748664480976	-19.7452521393495	0.612177589176794	-0.0583407404686209	10.4002304346855	0.155200982940097	0.159210536388176	0.150930362833991	-0.475526276783777	-0.468523175519302	-0.482985357866137	-0.473180771338255	-0.466191693734076	-0.48062931935999	0.000472681244314114	0.000848894954098303	0.000849847376703292
164	12.1735729393678	0.31	-19.7450185391098	-20.3728894938608	-19.1171475843589	0.392508667983085	-15.0313337823343	-15.429587742867	-14.6330798218017	0.5	0.32	0.77	-17.0447157954674	-16.6047736735636	-16.1648315516598	-29.8801116775176	-29.1088744276935	-28.3376371778694	-29.842306640214	-29.0608954843965	-28.2906077976297	-19.7450185391098	0.608683846396976	-0.223247960326625	10.32772819416	0.155200982940097	0.159210536388176	0.150930362833991	-0.475526276783777	-0.468523175519302	-0.482985357866137	-0.473180771338255	-0.466191693734076	-0.48062931935999	0.000472681244314114	0.000848894954098303	0.000849847376703292
164	12.1735729393678	0.31	-19.7444726901926	-20.3702697776841	-19.118675602701	0.392263603436478	-15.0272188214061	-15.4255684300532	-14.628869212759	0.5	0.32	0.77	-16.8836362378792	-16.4476335117304	-16.0116307855816	-29.4209855452104	-28.6612185303942	-27.9014515155779	-29.3716361947438	-28.6158292215044	-27.8518279816081	-19.7444726901926	0.614754563689663	0.151714052776893	10.5736133389699	0.155200982940097	0.159210536388176	0.150930362833991	-0.475526276783777	-0.468523175519302	-0.482985357866137	-0.473180771338255	-0.466191693734076	-0.48062931935999	0.000472681244314114	0.000848894954098303	0.000849847376703292
164	12.1735729393678	0.31	-19.7413030411462	-20.3624536700989	-19.1201524121934	0.384246702146051	-14.7885461657325	-15.1872413116103	-14.3898510198548	0.5	0.32	0.78	-16.75380780728	-16.3139871900475	-15.874166572815	-29.3436783413996	-28.5733487024039	-27.8030190634081	-29.2602272144668	-28.4892810604284	-27.7211817183795	-19.7413030411462	0.616632378466551	-0.105742958208841	10.3195636935093	0.155200982940097	0.159210536388176	0.150930362833991	-0.475526276783777	-0.468523175519302	-0.482985357866137	-0.473180771338255	-0.466191693734076	-0.48062931935999	0.000472681244314114	0.000848894954098303	0.000849847376703292
164	12.1735729393678	0.31	-19.7390960498647	-20.3632299726219	-19.1149621271076	0.39012018538884	-15.0699078436023	-15.4711907711536	-14.6686249160511	0.5	0.32	0.78	-16.928991430209	-16.4898969001182	-16.0508023700274	-29.4948738543291	-28.7298526285493	-27.9648314027695	-29.4344070970844	-28.658012000865	-27.9015148518187	-19.7390960498647	0.618275434024157	0.117782437079886	10.4376740147958	0.155200982940097	0.159210536388176	0.150930362833991	-0.475526276783777	-0.468523175519302	-0.482985357866137	-0.473180771338255	-0.466191693734076	-0.48062931935999	0.000472681244314114	0.000848894954098303	0.000849847376703292
164	12.1735729393678	0.31	-19.7363460868589	-20.3599825104168	-19.1127096633009	0.382364744063644	-14.8092009378619	-15.2100454224549	-14.4083564532688	0.5	0.32	0.77	-16.7327232037359	-16.2917501742578	-15.8507771447797	-29.2542294099523	-28.4832654723505	-27.7123015347487	-29.2334318227165	-28.4647689822258	-27.6944802192378	-19.7363460868589	0.6138740815647	-0.351451549533372	10.1113025088122	0.155200982940097	0.159210536388176	0.150930362833991	-0.475526276783777	-0.468523175519302	-0.482985357866137	-0.473180771338255	-0.466191693734076	-0.48062931935999	0.000472681244314114	0.000848894954098303	0.000849847376703292
164	12.1735729393678	0.31	-19.7360505199301	-20.3612580289251	-19.1108430109352	0.384395970727668	-15.0390845717823	-15.4444062974096	-14.6337628461549	0.49	0.32	0.76	-17.1074308031083	-16.6584647994537	-16.209498795799	-30.043228979728	-29.2547769551575	-28.466324930587	-30.0702924206374	-29.2794955745608	-28.4973543903991	-19.7360505199301	0.61037220028143	0.0331279037335548	10.5537854875052	0.155200982940097	0.159210536388176	0.150930362833991	-0.475526276783777	-0.468523175519302	-0.482985357866137	-0.473180771338255	-0.466191693734076	-0.48062931935999	0.000472681244314114	0.000848894954098303	0.000849847376703292
164	12.1735729393678	0.31	-19.73227488315	-20.3622204681038	-19.1023292981962	0.382910511226911	-14.879087404439	-15.2813585600888	-14.4768162487891	0.49	0.32	0.76	-16.9713804062881	-16.5246205987641	-16.0778607912401	-29.8556682794283	-29.0697385380222	-28.2838087966161	-29.8460431647437	-29.0660928296365	-28.2837093162233	-19.73227488315	0.605292571525365	0.178034124221033	10.8232517240705	0.155200982940097	0.159210536388176	0.150930362833991	-0.475526276783777	-0.468523175519302	-0.482985357866137	-0.473180771338255	-0.466191693734076	-0.48062931935999	0.000472681244314114	0.000848894954098303	0.000849847376703292
164	12.1735729393678	0.31	-19.7316349420288	-20.3565337771071	-19.1067361069504	0.385899527257713	-15.002087300722	-15.4051303620345	-14.5990442394096	0.5	0.32	0.79	-16.8847940864725	-16.4430387141834	-16.0012833418943	-29.4495053589961	-28.6790205584729	-27.9085357579496	-29.3537213083368	-28.591208640739	-27.8257309687608	-19.7316349420288	0.621849607315817	-0.171479351141727	10.1062159790592	0.155200982940097	0.159210536388176	0.150930362833991	-0.475526276783777	-0.468523175519302	-0.482985357866137	-0.473180771338255	-0.466191693734076	-0.48062931935999	0.000472681244314114	0.000848894954098303	0.000849847376703292
164	12.1735729393678	0.31	-19.7316184697743	-20.3548193701692	-19.1084175693795	0.390052885151129	-15.126189098184	-15.5290276598032	-14.7233505365647	0.5	0.32	0.77	-16.9702167098678	-16.5299922579875	-16.0897678061072	-29.5419542364078	-28.7756062967475	-28.0092583570873	-29.5085794430555	-28.7399245505184	-27.9808101291002	-19.7316184697743	0.618448170304816	-0.272839796250034	10.0802622410278	0.155200982940097	0.159210536388176	0.150930362833991	-0.475526276783777	-0.468523175519302	-0.482985357866137	-0.473180771338255	-0.466191693734076	-0.48062931935999	0.000472681244314114	0.000848894954098303	0.000849847376703292
164	12.1735729393678	0.31	-19.7284138748912	-20.3607841536934	-19.096043596089	0.368814515345513	-14.4702429919782	-14.873393759374	-14.0670922245823	0.5	0.32	0.77	-16.3550869845229	-15.9117741821249	-15.468461379727	-28.5857417673495	-27.8109109576142	-27.036080147879	-28.5780318051887	-27.801789331459	-27.0261317681618	-19.7284138748912	0.611864124194523	-0.376552520503696	10.044185610058	0.155200982940097	0.159210536388176	0.150930362833991	-0.475526276783777	-0.468523175519302	-0.482985357866137	-0.473180771338255	-0.466191693734076	-0.48062931935999	0.000472681244314114	0.000848894954098303	0.000849847376703292
164	12.1735729393678	0.31	-19.7280003023159	-20.3576827753879	-19.0983178292439	0.386459631608889	-15.1558569757408	-15.5625504180381	-14.7491635334435	0.49	0.32	0.77	-17.205210868838	-16.7555900646806	-16.3059692605231	-30.1770449598718	-29.3884334557531	-28.5998219516344	-30.1473638315437	-29.3625119180355	-28.5647867670447	-19.7280003023159	0.612409232714656	0.0819033754972041	10.5788451732848	0.155200982940097	0.159210536388176	0.150930362833991	-0.475526276783777	-0.468523175519302	-0.482985357866137	-0.473180771338255	-0.466191693734076	-0.48062931935999	0.000472681244314114	0.000848894954098303	0.000849847376703292
164	12.1735729393678	0.31	-19.7260641697872	-20.3500234984173	-19.1021048411571	0.383019898391036	-14.7804790186376	-15.1799917168937	-14.3809663203816	0.5	0.32	0.77	-16.6555856556896	-16.2172377243838	-15.7788897930781	-29.0695470990491	-28.3044838885273	-27.5394206780054	-29.0331593892512	-28.2610885167332	-27.5027978577249	-19.7260641697872	0.613096337773965	-0.111560409045295	10.3837641677805	0.155200982940097	0.159210536388176	0.150930362833991	-0.475526276783777	-0.468523175519302	-0.482985357866137	-0.473180771338255	-0.466191693734076	-0.48062931935999	0.000472681244314114	0.000848894954098303	0.000849847376703292
164	12.1735729393678	0.31	-19.7241598095756	-20.3473221123773	-19.100997506774	0.388625604795688	-14.7821497197399	-15.1770093024272	-14.3872901370526	0.5	0.31	0.77	-16.7351323048674	-16.299735104639	-15.8643379044106	-29.3025503584837	-28.5401871961725	-27.7778240338613	-29.1824945033061	-28.4284822260402	-27.6640573486	-19.7241598095756	0.611204808013552	0.100929925142256	10.6813050621058	0.155200982940097	0.159210536388176	0.150930362833991	-0.475526276783777	-0.468523175519302	-0.482985357866137	-0.473180771338255	-0.466191693734076	-0.48062931935999	0.000472681244314114	0.000848894954098303	0.000849847376703292
164	12.1735729393678	0.31	-19.7213998071412	-20.3448549484879	-19.0979446657945	0.392676453008078	-15.0837053606204	-15.483206330992	-14.6842043902488	0.5	0.32	0.78	-16.9685518464232	-16.5307256763439	-16.0928995062645	-29.5935429262847	-28.8299640613489	-28.0663851964132	-29.52285188465	-28.7595649310936	-28.0003589447471	-19.7213998071412	0.616220671984001	-0.0755265031376377	10.3623951968676	0.155200982940097	0.159210536388176	0.150930362833991	-0.475526276783777	-0.468523175519302	-0.482985357866137	-0.473180771338255	-0.466191693734076	-0.48062931935999	0.000472681244314114	0.000848894954098303	0.000849847376703292
164	12.1735729393678	0.31	-19.7193611605326	-20.338991907911	-19.0997304131543	0.388002099243404	-14.9754646246874	-15.3760133942899	-14.5749158550849	0.5	0.33	0.77	-16.8014519462085	-16.363770166672	-15.9260883871355	-29.2464292782041	-28.4845529086763	-27.7226765391486	-29.2626927638	-28.4899835738707	-27.7167350746738	-19.7193611605326	0.615387750435293	0.029196589909977	10.4339668752291	0.155200982940097	0.159210536388176	0.150930362833991	-0.475526276783777	-0.468523175519302	-0.482985357866137	-0.473180771338255	-0.466191693734076	-0.48062931935999	0.000472681244314114	0.000848894954098303	0.000849847376703292
164	12.1735729393678	0.31	-19.7193453331883	-20.3438067020318	-19.0948839643447	0.389148113918871	-15.1811444691917	-15.5862164238852	-14.7760725144982	0.49	0.32	0.76	-17.2522915773139	-16.8039198056082	-16.3555480339026	-30.2836050875736	-29.4965610241284	-28.7095169606833	-30.294681375832	-29.5059855905327	-28.726145317766	-19.7193453331883	0.61235087802637	-0.0811388814770437	10.4035320726425	0.155200982940097	0.159210536388176	0.150930362833991	-0.475526276783777	-0.468523175519302	-0.482985357866137	-0.473180771338255	-0.466191693734076	-0.48062931935999	0.000472681244314114	0.000848894954098303	0.000849847376703292
164	12.1735729393678	0.31	-19.7172519915534	-20.3451877701104	-19.0893162129964	0.380342648963324	-14.7384265608644	-15.1390686568578	-14.3377844648709	0.5	0.32	0.77	-16.5749785535576	-16.1363363689384	-15.6976941843193	-28.8886633987893	-28.1241504081373	-27.3596374174853	-28.870215051085	-28.1039677778783	-27.3432860429324	-19.7172519915534	0.612454451811457	-0.151944216853227	10.2605880445758	0.155200982940097	0.159210536388176	0.150930362833991	-0.475526276783777	-0.468523175519302	-0.482985357866137	-0.473180771338255	-0.466191693734076	-0.48062931935999	0.000472681244314114	0.000848894954098303	0.000849847376703292
164	12.1735729393678	0.31	-19.7163953969563	-20.3395720528422	-19.0932187410703	0.392101711848894	-15.0384578130821	-15.4372407437958	-14.6396748823683	0.51	0.32	0.78	-16.8416189647814	-16.4065573964478	-15.9714958281141	-29.2864459531718	-28.5299030617818	-27.7733601703917	-29.2194757462541	-28.461622880404	-27.7082837828453	-19.7163953969563	0.618879697617273	0.0178531591982461	10.3975350153535	0.155200982940097	0.159210536388176	0.150930362833991	-0.475526276783777	-0.468523175519302	-0.482985357866137	-0.473180771338255	-0.466191693734076	-0.48062931935999	0.000472681244314114	0.000848894954098303	0.000849847376703292
164	12.1735729393678	0.31	-19.7153783433705	-20.3357351598085	-19.0950215269325	0.389059477802991	-14.9262260833545	-15.3245704221835	-14.5278817445254	0.5	0.32	0.77	-16.7796912526268	-16.3435227445617	-15.9073542364965	-29.2472773024149	-28.4870284328796	-27.7267795633442	-29.2259487111914	-28.4585724715949	-27.7133357569723	-19.7153783433705	0.614008386485836	0.010222658866502	10.4584189132375	0.155200982940097	0.159210536388176	0.150930362833991	-0.475526276783777	-0.468523175519302	-0.482985357866137	-0.473180771338255	-0.466191693734076	-0.48062931935999	0.000472681244314114	0.000848894954098303	0.000849847376703292
164	12.1735729393678	0.31	-19.713711475034	-20.3352986049887	-19.0921243450793	0.38597665625781	-14.9396318629255	-15.3409317016279	-14.538332024223	0.5	0.32	0.78	-16.8751234973243	-16.4336910948294	-15.9922586923344	-29.5013887635992	-28.7296688457616	-27.9579489279241	-29.4716578622188	-28.6970633115889	-27.9223396924137	-19.713711475034	0.618506333911493	0.0081638021832831	10.383956264026	0.155200982940097	0.159210536388176	0.150930362833991	-0.475526276783777	-0.468523175519302	-0.482985357866137	-0.473180771338255	-0.466191693734076	-0.48062931935999	0.000472681244314114	0.000848894954098303	0.000849847376703292
164	12.1735729393678	0.31	-19.7136466696556	-20.3345845701958	-19.0927087691153	0.386993637401292	-15.0936168284437	-15.4981843987282	-14.6890492581592	0.5	0.32	0.79	-17.0717043796829	-16.6260613428076	-16.1804183059322	-29.8718795917056	-29.0920983324738	-28.312317073242	-29.7739505817745	-28.9936605152601	-28.2271337341584	-19.7136466696556	0.619825969901691	0.0508034334248307	10.4108427598833	0.155200982940097	0.159210536388176	0.150930362833991	-0.475526276783777	-0.468523175519302	-0.482985357866137	-0.473180771338255	-0.466191693734076	-0.48062931935999	0.000472681244314114	0.000848894954098303	0.000849847376703292
164	12.1735729393678	0.31	-19.7135130257205	-20.333671376965	-19.093354674476	0.397050302058119	-15.153240134966	-15.5509262691658	-14.7555540007662	0.5	0.32	0.78	-17.1407044372758	-16.7023626711884	-16.264020905101	-30.0050251444642	-29.2377022049986	-28.470379265533	-29.9306564126639	-29.1664521299107	-28.4064207102387	-19.7135130257205	0.6184275275129	-0.126858258960132	10.3040889496544	0.155200982940097	0.159210536388176	0.150930362833991	-0.475526276783777	-0.468523175519302	-0.482985357866137	-0.473180771338255	-0.466191693734076	-0.48062931935999	0.000472681244314114	0.000848894954098303	0.000849847376703292
164	12.1735729393678	0.31	-19.7110677612216	-20.3361268224981	-19.0860086999451	0.389205155447855	-15.1143592243615	-15.5176007943627	-14.7111176543603	0.49	0.32	0.77	-17.1726401427384	-16.7263905926959	-16.2801410426534	-30.1395453313613	-29.3563367838804	-28.5731282363995	-30.1202345911014	-29.3440609127149	-28.546512847427	-19.7110677612216	0.612372777892868	0.0405478923222099	10.4972438863318	0.155200982940097	0.159210536388176	0.150930362833991	-0.475526276783777	-0.468523175519302	-0.482985357866137	-0.473180771338255	-0.466191693734076	-0.48062931935999	0.000472681244314114	0.000848894954098303	0.000849847376703292
164	12.1735729393678	0.31	-19.710716814998	-20.3335777921614	-19.0878558378345	0.391569154916911	-15.1134480876099	-15.5146676510964	-14.7122285241234	0.5	0.32	0.77	-17.0736952056357	-16.6321581587868	-16.1906211119379	-29.8570039427589	-29.0848820798659	-28.312760216973	-29.8200567479366	-29.0492621744415	-28.2808413068541	-19.710716814998	0.610410060803576	0.117118602021625	10.6504730948114	0.155200982940097	0.159210536388176	0.150930362833991	-0.475526276783777	-0.468523175519302	-0.482985357866137	-0.473180771338255	-0.466191693734076	-0.48062931935999	0.000472681244314114	0.000848894954098303	0.000849847376703292
164	12.1735729393678	0.31	-19.7105954720598	-20.339264723796	-19.0819262203237	0.378779541690595	-14.8090345048184	-15.2129342048371	-14.4051348047997	0.5	0.32	0.77	-16.6716783763673	-16.2290493736808	-15.7864203709942	-29.0750300198196	-28.3030950502129	-27.5311600806062	-29.0362217192185	-28.2657504345648	-27.4921275542419	-19.7105954720598	0.616694660810486	-0.0856475924705572	10.3034100323867	0.155200982940097	0.159210536388176	0.150930362833991	-0.475526276783777	-0.468523175519302	-0.482985357866137	-0.473180771338255	-0.466191693734076	-0.48062931935999	0.000472681244314114	0.000848894954098303	0.000849847376703292
164	12.1735729393678	0.31	-19.7104325690976	-20.3350430770683	-19.0858220611269	0.380437846259198	-14.8155099027239	-15.2181660689338	-14.4128537365139	0.5	0.32	0.77	-16.6436619249674	-16.2032886847199	-15.7629154444723	-28.9882496980369	-28.221252056161	-27.454254414285	-28.9789507361815	-28.2078134296287	-27.4410312435172	-19.7104325690976	0.615710858959018	-0.200420176662977	10.1308752990742	0.155200982940097	0.159210536388176	0.150930362833991	-0.475526276783777	-0.468523175519302	-0.482985357866137	-0.473180771338255	-0.466191693734076	-0.48062931935999	0.000472681244314114	0.000848894954098303	0.000849847376703292
164	12.1735729393678	0.31	-19.7101154093614	-20.34049088839	-19.0797399303328	0.38327782290285	-14.8484931447257	-15.2496253102387	-14.4473609792128	0.5	0.33	0.78	-16.6825844468854	-16.2437591584346	-15.8049338699839	-29.0611134109205	-28.2966784089069	-27.5322434068933	-29.0376164598188	-28.270166246698	-27.502430495252	-19.7101154093614	0.617022333763127	-0.340545621081545	9.98221961034276	0.155200982940097	0.159210536388176	0.150930362833991	-0.475526276783777	-0.468523175519302	-0.482985357866137	-0.473180771338255	-0.466191693734076	-0.48062931935999	0.000472681244314114	0.000848894954098303	0.000849847376703292
164	12.1735729393678	0.31	-19.7096213672609	-20.339523112248	-19.0797196222737	0.369054453834441	-14.6152545406658	-15.0222356632972	-14.2082734180344	0.51	0.33	0.78	-16.3712556020749	-15.9277269467432	-15.4841982914115	-28.4488689807926	-27.6781346576929	-26.9074003345931	-28.412694649015	-27.6397082618292	-26.8669773579593	-19.7096213672609	0.622432500285863	-0.0343170122236247	10.1722513989473	0.155200982940097	0.159210536388176	0.150930362833991	-0.475526276783777	-0.468523175519302	-0.482985357866137	-0.473180771338255	-0.466191693734076	-0.48062931935999	0.000472681244314114	0.000848894954098303	0.000849847376703292
164	12.1735729393678	0.31	-19.7087327108745	-20.3318479419723	-19.0856174797767	0.386487417272324	-14.8634239081201	-15.2622468103022	-14.4646010059379	0.5	0.32	0.78	-16.7742322818159	-16.3358991789863	-15.8975660761567	-29.3087648107878	-28.5428876246501	-27.7770104385125	-29.2442120184334	-28.4855589559302	-27.7173495438546	-19.7087327108745	0.616618771006541	0.141938570436362	10.5391875093262	0.155200982940097	0.159210536388176	0.150930362833991	-0.475526276783777	-0.468523175519302	-0.482985357866137	-0.473180771338255	-0.466191693734076	-0.48062931935999	0.000472681244314114	0.000848894954098303	0.000849847376703292
164	12.1735729393678	0.31	-19.7021989506209	-20.3214842793943	-19.0829136218475	0.390746113902193	-14.9556785117799	-15.3533963856356	-14.5579606379243	0.5	0.32	0.78	-16.8521830876984	-16.4156403020424	-15.9790975163865	-29.4198341349672	-28.6577360566364	-27.8956379783055	-29.3469920809015	-28.5810642277057	-27.8262112071488	-19.7021989506209	0.615341581454203	-0.189540579927371	10.2762481928213	0.155200982940097	0.159210536388176	0.150930362833991	-0.475526276783777	-0.468523175519302	-0.482985357866137	-0.473180771338255	-0.466191693734076	-0.48062931935999	0.000472681244314114	0.000848894954098303	0.000849847376703292
164	12.1735729393678	0.31	-19.6984227625307	-20.3212140819587	-19.0756314431027	0.390776252047852	-14.9609850539971	-15.3588188625275	-14.5631512454667	0.5	0.32	0.78	-16.8008447608143	-16.3656586883989	-15.9304726159835	-29.2657824757049	-28.5077217285769	-27.7496609814488	-29.1940309686174	-28.4427281568536	-27.6880320079294	-19.6984227625307	0.621459064444299	0.16288147116286	10.4442305541626	0.155200982940097	0.159210536388176	0.150930362833991	-0.475526276783777	-0.468523175519302	-0.482985357866137	-0.473180771338255	-0.466191693734076	-0.48062931935999	0.000472681244314114	0.000848894954098303	0.000849847376703292
164	12.1735729393678	0.31	-19.6978957525123	-20.320679088298	-19.0751124167266	0.390921849972416	-15.2317393625531	-15.6366490849702	-14.8268296401361	0.51	0.32	0.79	-17.0332284692408	-16.5921544402806	-16.1510804113203	-29.5907103048014	-28.8244613322414	-28.0582123596814	-29.5233770269302	-28.7522241040512	-27.9924561395918	-19.6978957525123	0.62120240328619	-0.0808329564798957	10.1925164193313	0.155200982940097	0.159210536388176	0.150930362833991	-0.475526276783777	-0.468523175519302	-0.482985357866137	-0.473180771338255	-0.466191693734076	-0.48062931935999	0.000472681244314114	0.000848894954098303	0.000849847376703292
164	12.1735729393678	0.31	-19.6939287568249	-20.319114673805	-19.0687428398448	0.389705622111367	-14.9588377965146	-15.3575103794465	-14.5601652135827	0.5	0.32	0.77	-16.8933614516479	-16.4548190135881	-16.0162765755283	-29.5332741543522	-28.7666064850072	-27.9999388156622	-29.5235781239553	-28.7441953666519	-27.982173690577	-19.6939287568249	0.611868485950976	-0.0396342619639801	10.4683531191424	0.155200982940097	0.159210536388176	0.150930362833991	-0.475526276783777	-0.468523175519302	-0.482985357866137	-0.473180771338255	-0.466191693734076	-0.48062931935999	0.000472681244314114	0.000848894954098303	0.000849847376703292
164	12.1735729393678	0.31	-19.6906949755665	-20.3108409596356	-19.0705489914975	0.387825408875037	-14.8039337076026	-15.2000418956661	-14.407825519539	0.5	0.32	0.78	-16.7342583499772	-16.2981689760731	-15.862079602169	-29.2711555621679	-28.5083586914855	-27.745561820803	-29.1872653158241	-28.4288576030927	-27.6655072725771	-19.6906949755665	0.618110612401951	0.0614389975931601	10.4382321966333	0.155200982940097	0.159210536388176	0.150930362833991	-0.475526276783777	-0.468523175519302	-0.482985357866137	-0.473180771338255	-0.466191693734076	-0.48062931935999	0.000472681244314114	0.000848894954098303	0.000849847376703292
164	12.1735729393678	0.31	-19.6893813293767	-20.3156807901822	-19.0630818685712	0.385726461961877	-15.0537041874578	-15.4582816927954	-14.6491266821202	0.5	0.33	0.77	-16.9762673827835	-16.5319608263264	-16.0876542698692	-29.6465871815255	-28.8706702638473	-28.0947533461691	-29.655584287345	-28.8769615978611	-28.1017592428878	-19.6893813293767	0.614844386309427	0.152462003482903	10.5121472500954	0.155200982940097	0.159210536388176	0.150930362833991	-0.475526276783777	-0.468523175519302	-0.482985357866137	-0.473180771338255	-0.466191693734076	-0.48062931935999	0.000472681244314114	0.000848894954098303	0.000849847376703292
164	12.1735729393678	0.31	-19.6886108758467	-20.3207479140558	-19.0564738376375	0.379398289881951	-14.8263342320809	-15.2301746229926	-14.4224938411691	0.5	0.32	0.77	-16.736022058823	-16.2922529059507	-15.8484837530785	-29.2386494865679	-28.463363061384	-27.6880766362001	-29.2234841377354	-28.4521763360291	-27.6819031760011	-19.6886108758467	0.612756807979976	0.279393322901607	10.6965174920114	0.155200982940097	0.159210536388176	0.150930362833991	-0.475526276783777	-0.468523175519302	-0.482985357866137	-0.473180771338255	-0.466191693734076	-0.48062931935999	0.000472681244314114	0.000848894954098303	0.000849847376703292
164	12.1735729393678	0.31	-19.6883567848809	-20.3177088293001	-19.0590047404617	0.382280993373698	-14.8127635547437	-15.2137755722125	-14.4117515372748	0.49	0.31	0.76	-16.9307581602215	-16.4844890894782	-16.038220018735	-29.8240605972213	-29.0379436565291	-28.2518267158369	-29.750965916878	-28.9541540377008	-28.1788831504567	-19.6883567848809	0.605394551492778	0.164633445445116	10.857951502391	0.155200982940097	0.159210536388176	0.150930362833991	-0.475526276783777	-0.468523175519302	-0.482985357866137	-0.473180771338255	-0.466191693734076	-0.48062931935999	0.000472681244314114	0.000848894954098303	0.000849847376703292
164	12.1735729393678	0.31	-19.6879958522967	-20.3103099683289	-19.0656817362646	0.387730838314841	-14.9113638121644	-15.3104259778091	-14.5123016465197	0.5	0.32	0.77	-16.7633421959199	-16.3264101569392	-15.8894781179586	-29.2178114359658	-28.4562569812475	-27.6947025265293	-29.1803888989678	-28.4210018202465	-27.6674879630562	-19.6879958522967	0.616277436829443	0.113345987674295	10.5356856745708	0.155200982940097	0.159210536388176	0.150930362833991	-0.475526276783777	-0.468523175519302	-0.482985357866137	-0.473180771338255	-0.466191693734076	-0.48062931935999	0.000472681244314114	0.000848894954098303	0.000849847376703292
164	12.1735729393678	0.31	-19.6875863460235	-20.3129105963901	-19.062262095657	0.385374732904546	-14.8703008065608	-15.2702460244488	-14.4703555886729	0.49	0.32	0.76	-16.9250736248983	-16.4817865784525	-16.0384995320067	-29.7351180590968	-28.9563212897437	-28.1775245203905	-29.7080059401257	-28.935193143701	-28.1548071799949	-19.6875863460235	0.604982763788688	0.280572087390922	10.9710887878084	0.155200982940097	0.159210536388176	0.150930362833991	-0.475526276783777	-0.468523175519302	-0.482985357866137	-0.473180771338255	-0.466191693734076	-0.48062931935999	0.000472681244314114	0.000848894954098303	0.000849847376703292
164	12.1735729393678	0.31	-19.6863444651889	-20.3062106525499	-19.0664782778279	0.38565149684323	-14.8538500263967	-15.2531194879745	-14.454580564819	0.5	0.32	0.77	-16.7640717897152	-16.325251263684	-15.8864307376528	-29.2908658463354	-28.5241408334728	-27.7574158206102	-29.268715426119	-28.5113952012599	-27.7474576317207	-19.6863444651889	0.615152589859153	0.0335319852207933	10.4293056370112	0.155200982940097	0.159210536388176	0.150930362833991	-0.475526276783777	-0.468523175519302	-0.482985357866137	-0.473180771338255	-0.466191693734076	-0.48062931935999	0.000472681244314114	0.000848894954098303	0.000849847376703292
164	12.1735729393678	0.31	-19.6857358574958	-20.3125167947607	-19.058954920231	0.378568949290924	-14.8218762440442	-15.2263071447327	-14.4174453433556	0.49	0.32	0.77	-16.8689855695521	-16.4209229524811	-15.97286033541	-29.6280889673119	-28.8411276514242	-28.0541663355364	-29.6152682151424	-28.8226204288155	-28.0369038323617	-19.6857358574958	0.612355368031901	0.0412774994386928	10.5312972061392	0.155200982940097	0.159210536388176	0.150930362833991	-0.475526276783777	-0.468523175519302	-0.482985357866137	-0.473180771338255	-0.466191693734076	-0.48062931935999	0.000472681244314114	0.000848894954098303	0.000849847376703292
164	12.1735729393678	0.31	-19.6821499705861	-20.3092727430025	-19.0550271981697	0.379279515830385	-14.7416179104891	-15.1432520886678	-14.3399837323103	0.5	0.33	0.78	-16.6956009844836	-16.252794912093	-15.8099888397024	-29.2307031043944	-28.4554370419806	-27.6801709795667	-29.1905148976299	-28.4249282869834	-27.6401757766982	-19.6821499705861	0.614784939986356	-0.0113878800578304	10.3773839934366	0.155200982940097	0.159210536388176	0.150930362833991	-0.475526276783777	-0.468523175519302	-0.482985357866137	-0.473180771338255	-0.466191693734076	-0.48062931935999	0.000472681244314114	0.000848894954098303	0.000849847376703292
164	12.1735729393678	0.31	-19.681619467663	-20.3004827264711	-19.0627562088549	0.383248886147635	-14.8060438085686	-15.2060536887912	-14.4060339283459	0.5	0.32	0.79	-16.6125171126024	-16.1755088581	-15.7385006035976	-28.9139416963684	-28.15333262636	-27.3927235563517	-28.8146618981488	-28.0622101089592	-27.3001449288656	-19.681619467663	0.624976885510107	-0.158918210878716	10.0855841516753	0.155200982940097	0.159210536388176	0.150930362833991	-0.475526276783777	-0.468523175519302	-0.482985357866137	-0.473180771338255	-0.466191693734076	-0.48062931935999	0.000472681244314114	0.000848894954098303	0.000849847376703292
164	12.1735729393678	0.31	-19.6811666979117	-20.3120848376919	-19.0502485581316	0.377588495696316	-14.8395536051883	-15.2453119250435	-14.4337952853331	0.5	0.32	0.77	-16.6877611040877	-16.2436115884181	-15.7994620727485	-29.0812549109152	-28.3072490270112	-27.5332431431073	-29.0599123713417	-28.2880500837036	-27.5204364979618	-19.6811666979117	0.61334630645017	-0.279059334677693	10.162973728663	0.155200982940097	0.159210536388176	0.150930362833991	-0.475526276783777	-0.468523175519302	-0.482985357866137	-0.473180771338255	-0.466191693734076	-0.48062931935999	0.000472681244314114	0.000848894954098303	0.000849847376703292
164	12.1735729393678	0.31	-19.680705559291	-20.3051658901119	-19.05624522847	0.389274665009291	-14.8608010893212	-15.2572199303325	-14.4643822483098	0.5	0.33	0.77	-16.7492523254096	-16.3140669361339	-15.8788815468583	-29.2431192486216	-28.4833134980963	-27.723507747571	-29.2417459429707	-28.4905972821899	-27.722216126808	-19.680705559291	0.616413231467925	-0.0974831413944854	10.2685516664893	0.155200982940097	0.159210536388176	0.150930362833991	-0.475526276783777	-0.468523175519302	-0.482985357866137	-0.473180771338255	-0.466191693734076	-0.48062931935999	0.000472681244314114	0.000848894954098303	0.000849847376703292
164	12.1735729393678	0.31	-19.680583219493	-20.2998155938808	-19.0613508451052	0.388589372878972	-14.961228003977	-15.3609015845079	-14.5615544234461	0.5	0.32	0.78	-16.8586163572627	-16.4199739035476	-15.9813314498325	-29.4290263091087	-28.6633157645946	-27.8976052200805	-29.3609587320736	-28.5952473053379	-27.8335560075831	-19.680583219493	0.617971403220118	0.224497019918567	10.595777749363	0.155200982940097	0.159210536388176	0.150930362833991	-0.475526276783777	-0.468523175519302	-0.482985357866137	-0.473180771338255	-0.466191693734076	-0.48062931935999	0.000472681244314114	0.000848894954098303	0.000849847376703292
164	12.1735729393678	0.31	-19.6794588474606	-20.2977133712068	-19.0612043237145	0.393775428783924	-15.0688144894347	-15.467002991353	-14.6706259875164	0.5	0.32	0.78	-16.9484960790203	-16.5121674465602	-16.0758388141001	-29.5559762546021	-28.7950757805973	-28.0341753065926	-29.491192998737	-28.7294187059143	-27.9636305624769	-19.6794588474606	0.617466009472436	-0.0706396596347622	10.3282583577371	0.155200982940097	0.159210536388176	0.150930362833991	-0.475526276783777	-0.468523175519302	-0.482985357866137	-0.473180771338255	-0.466191693734076	-0.48062931935999	0.000472681244314114	0.000848894954098303	0.000849847376703292
164	12.1735729393678	0.31	-19.6789114035717	-20.3044280107881	-19.0533947963554	0.379929208936592	-14.9619227735279	-15.368997249039	-14.5548482980168	0.5	0.32	0.77	-16.8215493440306	-16.3760015138406	-15.9304536836506	-29.3126051678323	-28.536210118682	-27.7598150695317	-29.2946503419404	-28.5170182826582	-27.734919940949	-19.6789114035717	0.614924243859177	-0.0469051831579576	10.3745531838379	0.155200982940097	0.159210536388176	0.150930362833991	-0.475526276783777	-0.468523175519302	-0.482985357866137	-0.473180771338255	-0.466191693734076	-0.48062931935999	0.000472681244314114	0.000848894954098303	0.000849847376703292
164	12.1735729393678	0.31	-19.674647601039	-20.2934438115453	-19.0558513905327	0.384907738880393	-14.8500255902198	-15.2498195053511	-14.4502316750885	0.5	0.32	0.78	-16.7201060415023	-16.2817666465083	-15.8434272515143	-29.1685129501517	-28.403822326318	-27.6391317024842	-29.1274301510262	-28.3593413396422	-27.5982488308385	-19.674647601039	0.619818292607016	0.207100876913478	10.5257805837004	0.155200982940097	0.159210536388176	0.150930362833991	-0.475526276783777	-0.468523175519302	-0.482985357866137	-0.473180771338255	-0.466191693734076	-0.48062931935999	0.000472681244314114	0.000848894954098303	0.000849847376703292
164	12.1735729393678	0.31	-19.6658139749894	-20.2852766478997	-19.046351302079	0.389147209210946	-14.9560927512573	-15.3551605070694	-14.5570249954452	0.5	0.32	0.78	-16.9076675226097	-16.4682514102767	-16.0288352979437	-29.5774713242749	-28.8087776268993	-28.0400839295236	-29.5137532569689	-28.7427446122073	-27.9737120138375	-19.6658139749894	0.61709070253439	-0.077533340689236	10.3290072243262	0.155200982940097	0.159210536388176	0.150930362833991	-0.475526276783777	-0.468523175519302	-0.482985357866137	-0.473180771338255	-0.466191693734076	-0.48062931935999	0.000472681244314114	0.000848894954098303	0.000849847376703292
164	12.1735729393678	0.31	-19.6649462436077	-20.2885396467843	-19.0413528404312	0.383863122831204	-14.9559362110263	-15.3594711821813	-14.5524012398713	0.49	0.32	0.76	-16.9986162942517	-16.5520165347539	-16.1054167752561	-29.8352313932122	-29.0513789352168	-28.2675264772213	-29.8158516495015	-29.0405460116843	-28.25156693262	-19.6649462436077	0.609931491209728	-0.0895855759815886	10.4617073969003	0.155200982940097	0.159210536388176	0.150930362833991	-0.475526276783777	-0.468523175519302	-0.482985357866137	-0.473180771338255	-0.466191693734076	-0.48062931935999	0.000472681244314114	0.000848894954098303	0.000849847376703292
164	12.1735729393678	0.31	-19.6610915987249	-20.288450743379	-19.0337324540708	0.385167156152908	-14.9324269092304	-15.3342190815069	-14.530634736954	0.5	0.32	0.77	-16.9131894542656	-16.4700245891471	-16.0268597240286	-29.6196867817418	-28.8435821603765	-28.0674775390113	-29.5796533920219	-28.7971909808339	-28.0291963025434	-19.6610915987249	0.612997617781579	0.0982326951530137	10.5893737983974	0.155200982940097	0.159210536388176	0.150930362833991	-0.475526276783777	-0.468523175519302	-0.482985357866137	-0.473180771338255	-0.466191693734076	-0.48062931935999	0.000472681244314114	0.000848894954098303	0.000849847376703292
164	12.1735729393678	0.31	-19.6601898502469	-20.2830017019975	-19.0373779984963	0.384353694615095	-14.83895067887	-15.2389142781284	-14.4389870796115	0.5	0.32	0.78	-16.6721196593763	-16.234539864351	-15.7969600693257	-29.0442909387013	-28.281988655892	-27.5196863730827	-29.0106597580903	-28.2440022774918	-27.4873397883225	-19.6601898502469	0.620995033684981	0.0204941560103124	10.3301513728857	0.155200982940097	0.159210536388176	0.150930362833991	-0.475526276783777	-0.468523175519302	-0.482985357866137	-0.473180771338255	-0.466191693734076	-0.48062931935999	0.000472681244314114	0.000848894954098303	0.000849847376703292
164	12.1735729393678	0.31	-19.6600111251808	-20.2834364393535	-19.0365858110082	0.384979649589978	-14.9204988262745	-15.3221290317778	-14.5188686207712	0.51	0.33	0.78	-16.6832828399198	-16.2459734880947	-15.8086641362697	-28.9746022619472	-28.2151075835832	-27.4556129052192	-28.917542376578	-28.160969499802	-27.4091741999651	-19.6600111251808	0.622868102314728	0.0298512786710542	10.232513030172	0.155200982940097	0.159210536388176	0.150930362833991	-0.475526276783777	-0.468523175519302	-0.482985357866137	-0.473180771338255	-0.466191693734076	-0.48062931935999	0.000472681244314114	0.000848894954098303	0.000849847376703292
164	12.1735729393678	0.31	-19.6585952280142	-20.2847804191184	-19.0324100369099	0.384820032266194	-14.9840359418137	-15.3875124286065	-14.5805594550209	0.51	0.33	0.78	-16.7597192982697	-16.3202621284721	-15.8808049586746	-29.1131969516285	-28.3498188240818	-27.5864406965352	-29.1006490575334	-28.3411941656682	-27.5744143118927	-19.6585952280142	0.623029380487751	0.102881076051769	10.3327764388622	0.155200982940097	0.159210536388176	0.150930362833991	-0.475526276783777	-0.468523175519302	-0.482985357866137	-0.473180771338255	-0.466191693734076	-0.48062931935999	0.000472681244314114	0.000848894954098303	0.000849847376703292
164	12.1735729393678	0.31	-19.6563841829294	-20.2865560156732	-19.0262123501856	0.381957928757703	-14.8377292089657	-15.239692009706	-14.4357664082255	0.5	0.33	0.78	-16.707453729932	-16.2667771801536	-15.8261006303753	-29.1446948624978	-28.3759730821503	-27.6072513018027	-29.1194301685971	-28.3430115200158	-27.5806596486611	-19.6563841829294	0.618398157587116	0.0658834713758339	10.4198636754925	0.155200982940097	0.159210536388176	0.150930362833991	-0.475526276783777	-0.468523175519302	-0.482985357866137	-0.473180771338255	-0.466191693734076	-0.48062931935999	0.000472681244314114	0.000848894954098303	0.000849847376703292
164	12.1735729393678	0.31	-19.6546235016874	-20.2841572755553	-19.0250897278196	0.373274680478792	-14.6818148721417	-15.0869699305544	-14.2766598137291	0.5	0.32	0.77	-16.6106507650265	-16.1645778151926	-15.7185048653588	-29.055940945625	-28.2756542806918	-27.4953676157586	-29.0008718499632	-28.2163317323279	-27.4404894025732	-19.6546235016874	0.611120172078695	0.0310866078399467	10.5019792880889	0.155200982940097	0.159210536388176	0.150930362833991	-0.475526276783777	-0.468523175519302	-0.482985357866137	-0.473180771338255	-0.466191693734076	-0.48062931935999	0.000472681244314114	0.000848894954098303	0.000849847376703292
164	12.1735729393678	0.31	-19.6533923744373	-20.2728004421781	-19.0339843066965	0.393746075177084	-14.8425820225082	-15.2348165203775	-14.4503475246389	0.5	0.32	0.79	-16.7643610725543	-16.3327470299042	-15.9011329872541	-29.3145216550939	-28.5597920745778	-27.8050624940617	-29.2470618801121	-28.4658235466051	-27.7130199460921	-19.6533923744373	0.617381004665497	-0.0455052929451637	10.3407471330709	0.155200982940097	0.159210536388176	0.150930362833991	-0.475526276783777	-0.468523175519302	-0.482985357866137	-0.473180771338255	-0.466191693734076	-0.48062931935999	0.000472681244314114	0.000848894954098303	0.000849847376703292
164	12.1735729393678	0.31	-19.6530212852223	-20.2816981621126	-19.0243444083319	0.376657391447611	-14.7472407204362	-15.1512748915751	-14.3432065492973	0.5	0.32	0.77	-16.6441294384023	-16.2002857955341	-15.756442152666	-29.0722326399189	-28.2969727689257	-27.5217128979324	-28.9734675984293	-28.1976574016097	-27.4288774461493	-19.6530212852223	0.613267566108775	0.0129473290740975	10.4851993367609	0.155200982940097	0.159210536388176	0.150930362833991	-0.475526276783777	-0.468523175519302	-0.482985357866137	-0.473180771338255	-0.466191693734076	-0.48062931935999	0.000472681244314114	0.000848894954098303	0.000849847376703292
164	12.1735729393678	0.31	-19.6509220000128	-20.2785082323709	-19.0233357676548	0.379246230380689	-14.8223621056029	-15.2262247020424	-14.4184995091635	0.49	0.32	0.76	-16.9031987954233	-16.4548558944587	-16.0065129934942	-29.7277082163455	-28.9392061640386	-28.1507041117316	-29.713776577373	-28.9234831945334	-28.1346099741267	-19.6509220000128	0.609509726787171	0.0994477983673364	10.649965724073	0.155200982940097	0.159210536388176	0.150930362833991	-0.475526276783777	-0.468523175519302	-0.482985357866137	-0.473180771338255	-0.466191693734076	-0.48062931935999	0.000472681244314114	0.000848894954098303	0.000849847376703292
164	12.1735729393678	0.31	-19.6505099509227	-20.2757102463218	-19.0253096555235	0.377529607001026	-14.7491238383415	-15.1524600657296	-14.3457876109534	0.5	0.32	0.78	-16.6827324914967	-16.2386626601653	-15.7945928288339	-29.182003340741	-28.4052212813247	-27.6284392219084	-29.0975488948359	-28.3224307506292	-27.5463956502624	-19.6505099509227	0.615729284482057	-0.149476598246182	10.2836432738931	0.155200982940097	0.159210536388176	0.150930362833991	-0.475526276783777	-0.468523175519302	-0.482985357866137	-0.473180771338255	-0.466191693734076	-0.48062931935999	0.000472681244314114	0.000848894954098303	0.000849847376703292
164	12.1735729393678	0.31	-19.6479754026382	-20.2732287582172	-19.0227220470593	0.375451870957506	-14.6000257135052	-15.0010554786678	-14.1989959483426	0.5	0.32	0.78	-16.4183807109095	-15.9794609715479	-15.5405412321863	-28.609550391893	-27.8447187911178	-27.0798871903426	-28.5590525644764	-27.7911181792278	-27.0323514007246	-19.6479754026382	0.617220081192132	0.277231486332715	10.6589877875063	0.155200982940097	0.159210536388176	0.150930362833991	-0.475526276783777	-0.468523175519302	-0.482985357866137	-0.473180771338255	-0.466191693734076	-0.48062931935999	0.000472681244314114	0.000848894954098303	0.000849847376703292
164	12.1735729393678	0.31	-19.6471167352291	-20.2725372510799	-19.0216962193783	0.3838806697355	-14.7818656648472	-15.1806891409626	-14.3830421887319	0.5	0.32	0.77	-16.7120749815435	-16.2730192986723	-15.8339636158012	-29.2313564196003	-28.4633971345785	-27.6954378495566	-29.1909115137092	-28.4261034157098	-27.6561990768375	-19.6471167352291	0.614412121687952	-0.0631890840168831	10.4229870079014	0.155200982940097	0.159210536388176	0.150930362833991	-0.475526276783777	-0.468523175519302	-0.482985357866137	-0.473180771338255	-0.466191693734076	-0.48062931935999	0.000472681244314114	0.000848894954098303	0.000849847376703292
164	12.1735729393678	0.31	-19.6447662115615	-20.2746031774126	-19.0149292457104	0.381411704317791	-14.9499817561268	-15.3554545053876	-14.544509006866	0.5	0.32	0.76	-16.9567444399609	-16.5089883814103	-16.0612323228598	-29.7189502949047	-28.9341982397315	-28.1494461845584	-29.6754536920324	-28.8989857599986	-28.1118288890024	-19.6447662115615	0.608548943939297	-0.0675708553205498	10.4980962678679	0.155200982940097	0.159210536388176	0.150930362833991	-0.475526276783777	-0.468523175519302	-0.482985357866137	-0.473180771338255	-0.466191693734076	-0.48062931935999	0.000472681244314114	0.000848894954098303	0.000849847376703292
164	12.1735729393678	0.31	-19.6441708604455	-20.267098224387	-19.021243496504	0.387515594917595	-15.0133254735091	-15.4152985752075	-14.6113523718108	0.5	0.32	0.77	-16.9002770432177	-16.4595812792349	-16.0188855152521	-29.4814008187392	-28.7126365893794	-27.9438723600195	-29.4335444040967	-28.6682415604409	-27.8939583147227	-19.6441708604455	0.615521577878573	-0.172962739840652	10.2939596641929	0.155200982940097	0.159210536388176	0.150930362833991	-0.475526276783777	-0.468523175519302	-0.482985357866137	-0.473180771338255	-0.466191693734076	-0.48062931935999	0.000472681244314114	0.000848894954098303	0.000849847376703292
164	12.1735729393678	0.31	-19.6420385391718	-20.2702271704227	-19.013849907921	0.388391895659936	-14.9223850401372	-15.3211866895949	-14.5235833906795	0.5	0.32	0.78	-16.919931953626	-16.4795158873953	-16.0390998211645	-29.6556068310658	-28.88368849605	-28.1117701610342	-29.55364383076	-28.7923317741516	-28.0231590591995	-19.6420385391718	0.612206035855303	-0.115381647233915	10.4436633992606	0.155200982940097	0.159210536388176	0.150930362833991	-0.475526276783777	-0.468523175519302	-0.482985357866137	-0.473180771338255	-0.466191693734076	-0.48062931935999	0.000472681244314114	0.000848894954098303	0.000849847376703292
164	12.1735729393678	0.31	-19.6409339330987	-20.2623961464303	-19.019471719767	0.389576672968772	-14.9621046228476	-15.3609723915801	-14.563236854115	0.5	0.32	0.77	-16.8286437744505	-16.3916659958309	-15.9546882172113	-29.3428410983328	-28.5809157944645	-27.8189904905963	-29.3320299597296	-28.5777673579088	-27.8056997144926	-19.6409339330987	0.614266662182941	-0.00443720445228077	10.4462834444778	0.155200982940097	0.159210536388176	0.150930362833991	-0.475526276783777	-0.468523175519302	-0.482985357866137	-0.473180771338255	-0.466191693734076	-0.48062931935999	0.000472681244314114	0.000848894954098303	0.000849847376703292
164	12.1735729393678	0.31	-19.6386054618867	-20.2673705920904	-19.0098403316829	0.381685969775222	-14.7249341564093	-15.124071150085	-14.3257971627336	0.49	0.32	0.76	-16.7610432305707	-16.3187051630273	-15.8763670954839	-29.4446220748314	-28.6675536639361	-27.8904852530407	-29.4230231234857	-28.6550920960475	-27.8749436330085	-19.6386054618867	0.608751051103103	0.11367857499016	10.6351998398972	0.155200982940097	0.159210536388176	0.150930362833991	-0.475526276783777	-0.468523175519302	-0.482985357866137	-0.473180771338255	-0.466191693734076	-0.48062931935999	0.000472681244314114	0.000848894954098303	0.000849847376703292
164	12.1735729393678	0.31	-19.6362502258992	-20.254106788622	-19.0183936631764	0.396071572789242	-14.9877937331498	-15.3819430473363	-14.5936444189632	0.5	0.32	0.77	-16.9244669457438	-16.4907917579533	-16.0571165701627	-29.5924526296042	-28.8341709955374	-28.0758893614707	-29.5321002780519	-28.7798685217731	-28.0201490649989	-19.6362502258992	0.612976861555725	0.0371970244196781	10.5592210374423	0.155200982940097	0.159210536388176	0.150930362833991	-0.475526276783777	-0.468523175519302	-0.482985357866137	-0.473180771338255	-0.466191693734076	-0.48062931935999	0.000472681244314114	0.000848894954098303	0.000849847376703292
164	12.1735729393678	0.31	-19.6329381276849	-20.2536389027804	-19.0122373525893	0.397408565605394	-15.1353946099646	-15.5323153400444	-14.7384738798847	0.5	0.32	0.77	-17.0876999041722	-16.6510320814515	-16.2143642587307	-29.8753480003931	-29.1118980780797	-28.3484481557662	-29.8167719326267	-29.0498132907301	-28.2876734239292	-19.6329381276849	0.610775715333148	0.294283675049517	10.8438394481015	0.155200982940097	0.159210536388176	0.150930362833991	-0.475526276783777	-0.468523175519302	-0.482985357866137	-0.473180771338255	-0.466191693734076	-0.48062931935999	0.000472681244314114	0.000848894954098303	0.000849847376703292
164	12.1735729393678	0.31	-19.6327000594485	-20.251410823527	-19.0139892953701	0.393489194652854	-15.1018954457502	-15.5011974525201	-14.7025934389804	0.5	0.32	0.77	-17.0318415443162	-16.5931110185963	-16.1543804928765	-29.7531963738765	-28.9867710021402	-28.2203456304038	-29.7302603203478	-28.973021970526	-28.2038033281176	-19.6327000594485	0.615877902023018	0.105858160387284	10.5061996739965	0.155200982940097	0.159210536388176	0.150930362833991	-0.475526276783777	-0.468523175519302	-0.482985357866137	-0.473180771338255	-0.466191693734076	-0.48062931935999	0.000472681244314114	0.000848894954098303	0.000849847376703292
164	12.1735729393678	0.31	-19.6312521382621	-20.2527660825713	-19.009738193953	0.387293791701194	-15.0507790174617	-15.4539432723	-14.6476147626235	0.5	0.33	0.77	-16.9600329277057	-16.5175776321964	-16.075122336687	-29.6052756436802	-28.8329297974548	-28.0605839512293	-29.5798908903645	-28.8079951814395	-28.0409828584565	-19.6312521382621	0.617294967442377	-0.00506967409995666	10.3675555317146	0.155200982940097	0.159210536388176	0.150930362833991	-0.475526276783777	-0.468523175519302	-0.482985357866137	-0.473180771338255	-0.466191693734076	-0.48062931935999	0.000472681244314114	0.000848894954098303	0.000849847376703292
164	12.1735729393678	0.31	-19.6286433462869	-20.2458378763346	-19.0114488162392	0.387316406700796	-15.0603239605667	-15.4637246724088	-14.6569232487245	0.5	0.32	0.76	-17.0299755889705	-16.5857162387311	-16.1414568884916	-29.7945767566602	-29.0173284722207	-28.2400801877813	-29.7754264082885	-28.989420252463	-28.2123300398674	-19.6286433462869	0.613904687351018	0.228982274454031	10.6916633016922	0.155200982940097	0.159210536388176	0.150930362833991	-0.475526276783777	-0.468523175519302	-0.482985357866137	-0.473180771338255	-0.466191693734076	-0.48062931935999	0.000472681244314114	0.000848894954098303	0.000849847376703292
164	12.1735729393678	0.31	-19.625095868767	-20.2468092152028	-19.0033825223312	0.377974003701686	-14.9077370010934	-15.3150255431483	-14.5004484590384	0.5	0.33	0.77	-16.7432005633594	-16.2979310646197	-15.8526615658799	-29.154441864544	-28.3791072046062	-27.6037725446684	-29.1802084678461	-28.4003595190951	-27.6206752658222	-19.625095868767	0.620408177499198	0.201867478644746	10.4967493468247	0.155200982940097	0.159210536388176	0.150930362833991	-0.475526276783777	-0.468523175519302	-0.482985357866137	-0.473180771338255	-0.466191693734076	-0.48062931935999	0.000472681244314114	0.000848894954098303	0.000849847376703292
164	12.1735729393678	0.31	-19.623314882242	-20.2524687231832	-18.9941610413008	0.376131155747903	-14.6768568414555	-15.0794136910118	-14.2742999918992	0.5	0.32	0.79	-16.4959039501621	-16.0555327752059	-15.6151616002498	-28.7353823257526	-27.9682686158378	-27.2011549059231	-28.6506661369783	-27.8858261486127	-27.1252085211137	-19.623314882242	0.618218649310343	0.0656463224587946	10.3977322723157	0.155200982940097	0.159210536388176	0.150930362833991	-0.475526276783777	-0.468523175519302	-0.482985357866137	-0.473180771338255	-0.466191693734076	-0.48062931935999	0.000472681244314114	0.000848894954098303	0.000849847376703292
164	12.1735729393678	0.31	-19.6168461866575	-20.2410109984807	-18.9926813748343	0.391111640373614	-14.985711094244	-15.3839218520422	-14.5875003364458	0.51	0.32	0.78	-16.7599089164622	-16.3260809176955	-15.8922529189289	-29.118097474266	-28.364379418988	-27.61066136371	-29.0520363887641	-28.3052905549905	-27.5466150182987	-19.6168461866575	0.62085779623338	0.140592026620762	10.4268235831431	0.155200982940097	0.159210536388176	0.150930362833991	-0.475526276783777	-0.468523175519302	-0.482985357866137	-0.473180771338255	-0.466191693734076	-0.48062931935999	0.000472681244314114	0.000848894954098303	0.000849847376703292
164	12.1735729393678	0.31	-19.6167399582092	-20.2408665250508	-18.9926133913675	0.387955622913427	-14.9469964493546	-15.3468229077354	-14.5471699909739	0.51	0.33	0.79	-16.686785508723	-16.2520493817851	-15.8173132548471	-28.9546900955855	-28.200341702825	-27.4459933100645	-28.9054916425509	-28.1513494513864	-27.4023485892585	-19.6167399582092	0.620997302518923	-0.0982478242733007	10.1429634095309	0.155200982940097	0.159210536388176	0.150930362833991	-0.475526276783777	-0.468523175519302	-0.482985357866137	-0.473180771338255	-0.466191693734076	-0.48062931935999	0.000472681244314114	0.000848894954098303	0.000849847376703292
164	12.1735729393678	0.31	-19.6144832411843	-20.2383981371694	-18.9905683451993	0.384591609767977	-14.834559600057	-15.2342039057876	-14.4349152943264	0.5	0.32	0.78	-16.6357469607585	-16.1993354760785	-15.7629239913986	-28.9459476094634	-28.1865982396087	-27.4272488697541	-28.8885554175581	-28.1307286983534	-27.3709479808302	-19.6144832411843	0.618397184166676	0.201890062347638	10.5613251275437	0.155200982940097	0.159210536388176	0.150930362833991	-0.475526276783777	-0.468523175519302	-0.482985357866137	-0.473180771338255	-0.466191693734076	-0.48062931935999	0.000472681244314114	0.000848894954098303	0.000849847376703292
164	12.1735729393678	0.31	-19.6123863357867	-20.2381860114186	-18.9865866601547	0.384336178691917	-14.8766947385411	-15.2776905186967	-14.4756989583855	0.5	0.32	0.76	-16.8510885537938	-16.4087955650184	-15.9665025762431	-29.5112140550202	-28.7366288983927	-27.9620437417652	-29.4662217138421	-28.6909757136154	-27.9263610015121	-19.6123863357867	0.611096560475728	-0.0864770951962023	10.4737637070124	0.155200982940097	0.159210536388176	0.150930362833991	-0.475526276783777	-0.468523175519302	-0.482985357866137	-0.473180771338255	-0.466191693734076	-0.48062931935999	0.000472681244314114	0.000848894954098303	0.000849847376703292
164	12.1735729393678	0.31	-19.6106219057097	-20.2314765277369	-18.9897672836825	0.392030085044452	-15.128485246378	-15.5297157658113	-14.7272547269446	0.5	0.32	0.77	-17.1030825630316	-16.661202054453	-16.2193215458745	-29.9229711442096	-29.149872045924	-28.3767729476383	-29.8331051239151	-29.0613450033112	-28.2989977920238	-19.6106219057097	0.615896843475529	0.0709949901865802	10.578441393789	0.155200982940097	0.159210536388176	0.150930362833991	-0.475526276783777	-0.468523175519302	-0.482985357866137	-0.473180771338255	-0.466191693734076	-0.48062931935999	0.000472681244314114	0.000848894954098303	0.000849847376703292
164	12.1735729393678	0.31	-19.6105074430741	-20.2300331738247	-18.9909817123234	0.387077197539562	-14.8208119707926	-15.21799735671	-14.4236265848751	0.5	0.32	0.77	-16.7473015024475	-16.3102017149782	-15.873101927509	-29.2863349433006	-28.5219699632112	-27.7576049831217	-29.2450839779105	-28.4838607639621	-27.7231112087989	-19.6105074430741	0.613553641014067	0.0829805030868544	10.5576866960563	0.155200982940097	0.159210536388176	0.150930362833991	-0.475526276783777	-0.468523175519302	-0.482985357866137	-0.473180771338255	-0.466191693734076	-0.48062931935999	0.000472681244314114	0.000848894954098303	0.000849847376703292
164	12.1735729393678	0.31	-19.6056352979089	-20.2320599524638	-18.979210643354	0.386886680821711	-15.1670862843681	-15.5737147814701	-14.7604577872661	0.5	0.32	0.77	-17.025735748878	-16.5811950958117	-16.1366544427455	-29.646100571715	-28.8720431621909	-28.0979857526668	-29.6231559733345	-28.8574882909043	-28.0833263897259	-19.6056352979089	0.618125848674736	0.0977631850976332	10.4346949699909	0.155200982940097	0.159210536388176	0.150930362833991	-0.475526276783777	-0.468523175519302	-0.482985357866137	-0.473180771338255	-0.466191693734076	-0.48062931935999	0.000472681244314114	0.000848894954098303	0.000849847376703292
164	12.1735729393678	0.31	-19.6017474865563	-20.2180197187685	-18.9854752543442	0.385766093165606	-15.0184829491759	-15.4220801082947	-14.614885790057	0.51	0.33	0.79	-16.7402576061746	-16.3021636288818	-15.8640696515891	-29.0160442790273	-28.2566919116651	-27.4973395443029	-28.9593114416362	-28.1935330051599	-27.4421809768988	-19.6017474865563	0.62545747307157	0.163386906250645	10.3465210490671	0.155200982940097	0.159210536388176	0.150930362833991	-0.475526276783777	-0.468523175519302	-0.482985357866137	-0.473180771338255	-0.466191693734076	-0.48062931935999	0.000472681244314114	0.000848894954098303	0.000849847376703292
164	12.1735729393678	0.31	-19.5995183912106	-20.2177264200631	-18.9813103623581	0.396906930819593	-15.0754557116664	-15.4712189440743	-14.6796924792586	0.5	0.32	0.78	-16.9939138815587	-16.5591991823913	-16.1244844832239	-29.6812946659746	-28.9220290152513	-28.1627633645279	-29.5493040567548	-28.7954295933027	-28.0375468152826	-19.5995183912106	0.620335536751985	0.00220603458618829	10.3894216382035	0.155200982940097	0.159210536388176	0.150930362833991	-0.475526276783777	-0.468523175519302	-0.482985357866137	-0.473180771338255	-0.466191693734076	-0.48062931935999	0.000472681244314114	0.000848894954098303	0.000849847376703292
164	12.1735729393678	0.31	-19.5989448101053	-20.2186763814774	-18.9792132387332	0.393819365370678	-15.1457273442179	-15.5459114145854	-14.7455432738505	0.5	0.32	0.76	-17.1106818750659	-16.6702173608335	-16.229752846601	-29.9246390420375	-29.1543166378533	-28.383994233669	-29.9220379489756	-29.1537463348779	-28.3832845799242	-19.5989448101053	0.61381677011957	-0.00465085772470265	10.4508398601153	0.155200982940097	0.159210536388176	0.150930362833991	-0.475526276783777	-0.468523175519302	-0.482985357866137	-0.473180771338255	-0.466191693734076	-0.48062931935999	0.000472681244314114	0.000848894954098303	0.000849847376703292
164	12.1735729393678	0.31	-19.5966426963051	-20.2194028775846	-18.9738825150256	0.394814895765637	-15.3879727884409	-15.7937110160131	-14.9822345608686	0.5	0.33	0.79	-17.2817461537738	-16.8377805115839	-16.3938148693941	-30.109293017133	-29.3357894896949	-28.5622859622568	-30.0540086744837	-29.2869776228233	-28.5166140440073	-19.5966426963051	0.624170883951822	0.113943279873885	10.331157832473	0.155200982940097	0.159210536388176	0.150930362833991	-0.475526276783777	-0.468523175519302	-0.482985357866137	-0.473180771338255	-0.466191693734076	-0.48062931935999	0.000472681244314114	0.000848894954098303	0.000849847376703292
164	12.1735729393678	0.31	-19.5947149959609	-20.2140941107302	-18.9753358811915	0.384686077707337	-14.8000867387632	-15.1987227833269	-14.4014506941994	0.51	0.32	0.78	-16.5882504335496	-16.1531694972543	-15.7180885609589	-28.8535138260797	-28.0967363792267	-27.3399589323736	-28.7684457000538	-28.0160284198426	-27.2638812581692	-19.5947149959609	0.61971875461876	0.0827266503223805	10.4069705940671	0.155200982940097	0.159210536388176	0.150930362833991	-0.475526276783777	-0.468523175519302	-0.482985357866137	-0.473180771338255	-0.466191693734076	-0.48062931935999	0.000472681244314114	0.000848894954098303	0.000849847376703292
164	12.1735729393678	0.31	-19.5940441663594	-20.2180585975776	-18.9700297351411	0.381058222886207	-14.8726864399139	-15.2763651259858	-14.4690077538419	0.5	0.32	0.78	-16.8179832843409	-16.3735672639976	-15.9291512436542	-29.4172621057295	-28.639909534176	-27.8625569626226	-29.3341020793219	-28.5579499080055	-27.7870704892428	-19.5940441663594	0.619057434815898	0.223519385044853	10.5783744817309	0.155200982940097	0.159210536388176	0.150930362833991	-0.475526276783777	-0.468523175519302	-0.482985357866137	-0.473180771338255	-0.466191693734076	-0.48062931935999	0.000472681244314114	0.000848894954098303	0.000849847376703292
164	12.1735729393678	0.31	-19.5922973932204	-20.210762851971	-18.9738319344698	0.382790234079982	-14.8091272533128	-15.2096088859699	-14.4086456206557	0.5	0.32	0.77	-16.7241646518744	-16.2838035081512	-15.8434423644279	-29.2301072804801	-28.4604542818926	-27.6908012833052	-29.1923823545196	-28.4231391106507	-27.6634599126001	-19.5922973932204	0.614300993913977	-0.107351903868187	10.3729152969754	0.155200982940097	0.159210536388176	0.150930362833991	-0.475526276783777	-0.468523175519302	-0.482985357866137	-0.473180771338255	-0.466191693734076	-0.48062931935999	0.000472681244314114	0.000848894954098303	0.000849847376703292
164	12.1735729393678	0.31	-19.5917871747305	-20.2159601542059	-18.967614195255	0.38727807108979	-14.9077988595916	-15.3071463420693	-14.508451377114	0.5	0.32	0.78	-16.8914289529134	-16.4507491895497	-16.010069426186	-29.5908169837665	-28.818823432333	-28.0468298808996	-29.5164893220637	-28.7461146104216	-27.9755581328256	-19.5917871747305	0.614916394701639	-0.138115362674117	10.3466244746788	0.155200982940097	0.159210536388176	0.150930362833991	-0.475526276783777	-0.468523175519302	-0.482985357866137	-0.473180771338255	-0.466191693734076	-0.48062931935999	0.000472681244314114	0.000848894954098303	0.000849847376703292
164	12.1735729393678	0.31	-19.5913887974972	-20.2197891235144	-18.9629884714801	0.382839014581249	-14.9070087353366	-15.3100957529518	-14.5039217177213	0.5	0.32	0.78	-16.9218628025789	-16.4763408855608	-16.0308189685427	-29.6752083998237	-28.8939140536606	-28.1126197074976	-29.5907272876067	-28.8074487386845	-28.0330270146579	-19.5913887974972	0.612384263334883	-0.10782668941617	10.3829005823888	0.155200982940097	0.159210536388176	0.150930362833991	-0.475526276783777	-0.468523175519302	-0.482985357866137	-0.473180771338255	-0.466191693734076	-0.48062931935999	0.000472681244314114	0.000848894954098303	0.000849847376703292
164	12.1735729393678	0.31	-19.5891423181161	-20.2078326904935	-18.9704519457386	0.38948321936585	-15.0644886772351	-15.4661647760086	-14.6628125784616	0.5	0.32	0.77	-17.057654049362	-16.61464493676	-16.171635824158	-29.8714675733726	-29.0956673195098	-28.319867065647	-29.8363672544312	-29.0554988642608	-28.2791724277355	-19.5891423181161	0.614559569736744	0.0396496316284412	10.4771289774129	0.155200982940097	0.159210536388176	0.150930362833991	-0.475526276783777	-0.468523175519302	-0.482985357866137	-0.473180771338255	-0.466191693734076	-0.48062931935999	0.000472681244314114	0.000848894954098303	0.000849847376703292
164	12.1735729393678	0.31	-19.5885889012191	-20.210334217459	-18.9668435849791	0.383397076981862	-14.8654042658618	-15.2668920013035	-14.46391653042	0.49	0.32	0.76	-16.8986518496889	-16.4542521996114	-16.0098525495339	-29.6626397060907	-28.8825735314032	-28.1025073567158	-29.6640232703911	-28.8980684737619	-28.1100173233836	-19.5885889012191	0.61081111149849	-0.101635224279824	10.4524224462604	0.155200982940097	0.159210536388176	0.150930362833991	-0.475526276783777	-0.468523175519302	-0.482985357866137	-0.473180771338255	-0.466191693734076	-0.48062931935999	0.000472681244314114	0.000848894954098303	0.000849847376703292
164	12.1735729393678	0.31	-19.5875303770133	-20.2118777500691	-18.9631830039576	0.377944021826311	-14.7710754523512	-15.1746560493304	-14.367494855372	0.49	0.32	0.77	-16.795702506854	-16.3490090449155	-15.902315582977	-29.4809493360897	-28.6968828574892	-27.9128163788888	-29.4363985247623	-28.6561089837073	-27.8722939683626	-19.5875303770133	0.613342425854297	0.0711542882906361	10.5315301935042	0.155200982940097	0.159210536388176	0.150930362833991	-0.475526276783777	-0.468523175519302	-0.482985357866137	-0.473180771338255	-0.466191693734076	-0.48062931935999	0.000472681244314114	0.000848894954098303	0.000849847376703292
164	12.1735729393678	0.31	-19.5868616594469	-20.2147766634164	-18.9589466554774	0.377996810964116	-14.8611329502582	-15.2671285485514	-14.4551373519649	0.5	0.32	0.77	-16.7285069321258	-16.2836492001127	-15.8387914680996	-29.1712511851679	-28.3955061234675	-27.619761061767	-29.1648800245293	-28.3914090264026	-27.6126522234999	-19.5868616594469	0.616817220305004	-0.0861278425565061	10.281666328054	0.155200982940097	0.159210536388176	0.150930362833991	-0.475526276783777	-0.468523175519302	-0.482985357866137	-0.473180771338255	-0.466191693734076	-0.48062931935999	0.000472681244314114	0.000848894954098303	0.000849847376703292
164	12.1735729393678	0.31	-19.5866835933835	-20.2047244443757	-18.9686427423914	0.389162206017063	-14.9478927369704	-15.3467291138588	-14.5490563600819	0.5	0.32	0.78	-16.8678444774482	-16.4294768013531	-15.991109125258	-29.4731900340461	-28.7072300538242	-27.9412700736022	-29.4151654054405	-28.6568754001938	-27.8943475179137	-19.5866835933835	0.61974624734623	0.184905680621599	10.528673472334	0.155200982940097	0.159210536388176	0.150930362833991	-0.475526276783777	-0.468523175519302	-0.482985357866137	-0.473180771338255	-0.466191693734076	-0.48062931935999	0.000472681244314114	0.000848894954098303	0.000849847376703292
164	12.1735729393678	0.31	-19.5859614295555	-20.2081549649507	-18.9637678941603	0.381103254723068	-14.7607942878973	-15.1613977204028	-14.3601908553917	0.5	0.32	0.77	-16.6953801415348	-16.254244916734	-15.8131096919332	-29.2073174515848	-28.435584406838	-27.6638513620912	-29.1912914312292	-28.4233809075515	-27.652936034469	-19.5859614295555	0.611505508979706	0.0165941573922256	10.5061043676536	0.155200982940097	0.159210536388176	0.150930362833991	-0.475526276783777	-0.468523175519302	-0.482985357866137	-0.473180771338255	-0.466191693734076	-0.48062931935999	0.000472681244314114	0.000848894954098303	0.000849847376703292
164	12.1735729393678	0.31	-19.5851421301848	-20.2129163258848	-18.9573679344849	0.389589545548592	-14.9693162653445	-15.3683654854551	-14.570267045234	0.5	0.32	0.78	-16.8576494265149	-16.4199300175827	-15.9822106086505	-29.4169996182232	-28.6531688278405	-27.8893380374579	-29.3199710363642	-28.5583121819545	-27.7893399761663	-19.5851421301848	0.612994514737594	0.120919833213487	10.6029082315031	0.155200982940097	0.159210536388176	0.150930362833991	-0.475526276783777	-0.468523175519302	-0.482985357866137	-0.473180771338255	-0.466191693734076	-0.48062931935999	0.000472681244314114	0.000848894954098303	0.000849847376703292
164	12.1735729393678	0.31	-19.582307189048	-20.2014111674792	-18.9632032106167	0.392325424281951	-15.0529288910107	-15.4519083017734	-14.653949480248	0.5	0.33	0.78	-16.8849398940113	-16.4489585745452	-16.0129772550791	-29.3923820171203	-28.6334495261246	-27.8745170351288	-29.3572497922085	-28.6009294964787	-27.8494457526784	-19.582307189048	0.620128413817122	-0.181158270314724	10.1175935582496	0.155200982940097	0.159210536388176	0.150930362833991	-0.475526276783777	-0.468523175519302	-0.482985357866137	-0.473180771338255	-0.466191693734076	-0.48062931935999	0.000472681244314114	0.000848894954098303	0.000849847376703292
164	12.1735729393678	0.31	-19.5791284764722	-20.2048624846184	-18.9533944683261	0.381789572125139	-14.6157987734174	-15.0118905765635	-14.2197069702713	0.51	0.32	0.78	-16.3576747769587	-15.9260741824408	-15.4944735879228	-28.4226963209376	-27.6727576654021	-26.9228190098666	-28.3521425803537	-27.6110109546971	-26.8646607754625	-19.5791284764722	0.616587443553832	-0.0510367909595289	10.2952450076368	0.155200982940097	0.159210536388176	0.150930362833991	-0.475526276783777	-0.468523175519302	-0.482985357866137	-0.473180771338255	-0.466191693734076	-0.48062931935999	0.000472681244314114	0.000848894954098303	0.000849847376703292
164	12.1735729393678	0.31	-19.5777035358347	-20.1942960087748	-18.9611110628947	0.391142014856286	-15.0148805448502	-15.4138409700422	-14.6159201196581	0.5	0.32	0.77	-16.9673315307658	-16.5281617083285	-16.0889918858913	-29.6762225242317	-28.9081051951784	-28.1399878661251	-29.6530684181617	-28.8894749598227	-28.1187971816017	-19.5777035358347	0.61548082349241	-0.0313308139494536	10.3576463670604	0.155200982940097	0.159210536388176	0.150930362833991	-0.475526276783777	-0.468523175519302	-0.482985357866137	-0.473180771338255	-0.466191693734076	-0.48062931935999	0.000472681244314114	0.000848894954098303	0.000849847376703292
164	12.1735729393678	0.31	-19.577454653446	-20.1970183961459	-18.9578909107461	0.390956556519637	-14.9859423138864	-15.3842889096664	-14.5875957181065	0.51	0.32	0.78	-16.789403178546	-16.3546738491229	-15.9199445196998	-29.2018560182197	-28.4457300767728	-27.6896041353258	-29.1245877948098	-28.3750477169998	-27.6168412750552	-19.577454653446	0.619885630781549	-0.417439017270272	9.9264937897419	0.155200982940097	0.159210536388176	0.150930362833991	-0.475526276783777	-0.468523175519302	-0.482985357866137	-0.473180771338255	-0.466191693734076	-0.48062931935999	0.000472681244314114	0.000848894954098303	0.000849847376703292
164	12.1735729393678	0.31	-19.5738899181718	-20.1944484228098	-18.9533314135339	0.384878826477226	-15.1247277499254	-15.5319420889585	-14.7175134108924	0.5	0.33	0.79	-17.0190663627887	-16.5728628023976	-16.1266592420065	-29.6783782172847	-28.9002745455028	-28.1221708737208	-29.6282366527352	-28.8517189804566	-28.0767667044102	-19.5738899181718	0.624356540524042	0.11041542203597	10.2808675559683	0.155200982940097	0.159210536388176	0.150930362833991	-0.475526276783777	-0.468523175519302	-0.482985357866137	-0.473180771338255	-0.466191693734076	-0.48062931935999	0.000472681244314114	0.000848894954098303	0.000849847376703292
164	12.1735729393678	0.31	-19.5735158547508	-20.1927645944123	-18.9542671150893	0.383221797845095	-14.8198011635245	-15.2202056647172	-14.4193966623319	0.5	0.32	0.78	-16.6736388898531	-16.2349982952496	-15.7963577006462	-29.0716828133626	-28.3068815411499	-27.5420802689372	-29.0284713305628	-28.2630458772089	-27.5167170454018	-19.5735158547508	0.61751764718732	-0.00339194993407713	10.3240240977323	0.155200982940097	0.159210536388176	0.150930362833991	-0.475526276783777	-0.468523175519302	-0.482985357866137	-0.473180771338255	-0.466191693734076	-0.48062931935999	0.000472681244314114	0.000848894954098303	0.000849847376703292
164	12.1735729393678	0.31	-19.5732175700271	-20.1973686269671	-18.9490665130871	0.384839889913396	-14.9095425574462	-15.3109963166319	-14.5080887982606	0.5	0.32	0.76	-16.8149391109516	-16.3740520271217	-15.9331649432919	-29.365326216538	-28.595368445303	-27.8254106740679	-29.3781590855254	-28.6073537903068	-27.8412764630551	-19.5732175700271	0.614878541201732	-0.156990247926942	10.2579935186878	0.155200982940097	0.159210536388176	0.150930362833991	-0.475526276783777	-0.468523175519302	-0.482985357866137	-0.473180771338255	-0.466191693734076	-0.48062931935999	0.000472681244314114	0.000848894954098303	0.000849847376703292
164	12.1735729393678	0.31	-19.5726150328287	-20.1975112945254	-18.947718771132	0.382683322831181	-15.0272015668086	-15.4336725205246	-14.6207306130925	0.5	0.33	0.77	-16.9155346279791	-16.4700364172514	-16.0245382065237	-29.5025092158644	-28.7255124873125	-27.9485157587606	-29.5043442085109	-28.7225040244778	-27.9500811496957	-19.5726150328287	0.615761602879047	-0.0411125304162301	10.3445688068693	0.155200982940097	0.159210536388176	0.150930362833991	-0.475526276783777	-0.468523175519302	-0.482985357866137	-0.473180771338255	-0.466191693734076	-0.48062931935999	0.000472681244314114	0.000848894954098303	0.000849847376703292
164	12.1735729393678	0.31	-19.5677995617653	-20.1854849238493	-18.9501141996813	0.390805390941474	-14.8680941866893	-15.2634337008792	-14.4727546724993	0.5	0.32	0.78	-16.6885377779413	-16.2562865200024	-15.8240352620635	-29.0612117309538	-28.3084947766538	-27.5557778223537	-28.9867251905016	-28.2280240810942	-27.482577729853	-19.5677995617653	0.619204438546054	-0.188513080216576	10.1521032766393	0.155200982940097	0.159210536388176	0.150930362833991	-0.475526276783777	-0.468523175519302	-0.482985357866137	-0.473180771338255	-0.466191693734076	-0.48062931935999	0.000472681244314114	0.000848894954098303	0.000849847376703292
164	12.1735729393678	0.31	-19.5666443331219	-20.1858238327504	-18.9474648334935	0.390716273947919	-15.0667632656085	-15.4674603397151	-14.6660661915019	0.5	0.32	0.77	-16.977600179997	-16.5377817115436	-16.0979632430903	-29.6390287054786	-28.8712056872968	-28.103382669115	-29.6164260926759	-28.8441797206702	-28.0778421137714	-19.5666443331219	0.615266370085414	-0.0382478195618228	10.3554343746456	0.155200982940097	0.159210536388176	0.150930362833991	-0.475526276783777	-0.468523175519302	-0.482985357866137	-0.473180771338255	-0.466191693734076	-0.48062931935999	0.000472681244314114	0.000848894954098303	0.000849847376703292
164	12.1735729393678	0.31	-19.566500526386	-20.1811311901578	-18.9518698626142	0.394550783524957	-15.0015792155021	-15.3973480146517	-14.6058104163524	0.5	0.32	0.77	-16.8378320137764	-16.4050374474631	-15.9722428811499	-29.3244196039469	-28.5706735483683	-27.8169274927897	-29.2894096247389	-28.5450110606014	-27.7887409501324	-19.566500526386	0.616459995301366	0.0579532051279122	10.4654625117589	0.155200982940097	0.159210536388176	0.150930362833991	-0.475526276783777	-0.468523175519302	-0.482985357866137	-0.473180771338255	-0.466191693734076	-0.48062931935999	0.000472681244314114	0.000848894954098303	0.000849847376703292
164	12.1735729393678	0.31	-19.5658951306821	-20.183055179463	-18.9487350819012	0.38528968581786	-14.9833784256071	-15.3864372879616	-14.5803195632526	0.5	0.33	0.78	-16.8133184877408	-16.3728814394986	-15.9324443912564	-29.26761936534	-28.5009328904632	-27.7342464155865	-29.2286297910427	-28.4699702397018	-27.7040068907481	-19.5658951306821	0.622894691680628	-0.14056452705455	10.1026749183367	0.155200982940097	0.159210536388176	0.150930362833991	-0.475526276783777	-0.468523175519302	-0.482985357866137	-0.473180771338255	-0.466191693734076	-0.48062931935999	0.000472681244314114	0.000848894954098303	0.000849847376703292
164	12.1735729393678	0.31	-19.5656013264939	-20.1897572326336	-18.9414454203541	0.387533448357426	-14.9982675126453	-15.3998223433704	-14.5967126819203	0.5	0.33	0.77	-16.8918567950325	-16.4513967335642	-16.010936672096	-29.4763561487454	-28.7077516194343	-27.9391470901232	-29.4844558837953	-28.7137935962547	-27.9487793815181	-19.5656013264939	0.616591934220707	0.0199240334346043	10.3830851572233	0.155200982940097	0.159210536388176	0.150930362833991	-0.475526276783777	-0.468523175519302	-0.482985357866137	-0.473180771338255	-0.466191693734076	-0.48062931935999	0.000472681244314114	0.000848894954098303	0.000849847376703292
164	12.1735729393678	0.31	-19.5649310667066	-20.181764585562	-18.9480975478511	0.385813426046152	-14.9589465241474	-15.3609035910015	-14.5569894572934	0.51	0.33	0.79	-16.7726501192388	-16.3337511179295	-15.8948521166202	-29.1825306036226	-28.418895552122	-27.6552605006213	-29.126991024336	-28.3663871155582	-27.5949678954987	-19.5649310667066	0.624120963776121	0.1374828325828	10.34523802817	0.155200982940097	0.159210536388176	0.150930362833991	-0.475526276783777	-0.468523175519302	-0.482985357866137	-0.473180771338255	-0.466191693734076	-0.48062931935999	0.000472681244314114	0.000848894954098303	0.000849847376703292
164	12.1735729393678	0.31	-19.5630761485948	-20.1831594583896	-18.9429928387999	0.383561265235316	-14.7382844728644	-15.1362007380149	-14.3403682077138	0.5	0.32	0.78	-16.5661344683645	-16.1306266107634	-15.6951187531623	-28.8668358620056	-28.1079543096439	-27.3490727572821	-28.8056878434239	-28.0436415105676	-27.2889576527952	-19.5630761485948	0.619112062321498	0.015843796985741	10.3915768737466	0.155200982940097	0.159210536388176	0.150930362833991	-0.475526276783777	-0.468523175519302	-0.482985357866137	-0.473180771338255	-0.466191693734076	-0.48062931935999	0.000472681244314114	0.000848894954098303	0.000849847376703292
164	12.1735729393678	0.31	-19.5622524458149	-20.1781321797314	-18.9463727118984	0.387786472522607	-14.953175710568	-15.3533099704462	-14.5530414506897	0.5	0.32	0.78	-16.8534143936034	-16.4141847742062	-15.9749551548091	-29.4234823354885	-28.6566546383982	-27.8898269413079	-29.3463269691626	-28.5822062662512	-27.8227869623869	-19.5622524458149	0.617527320219291	0.130740050284347	10.499945785789	0.155200982940097	0.159210536388176	0.150930362833991	-0.475526276783777	-0.468523175519302	-0.482985357866137	-0.473180771338255	-0.466191693734076	-0.48062931935999	0.000472681244314114	0.000848894954098303	0.000849847376703292
164	12.1735729393678	0.31	-19.5613425511042	-20.1874251336334	-18.9352599685751	0.383283586511008	-14.9743596005787	-15.3788871175816	-14.5698320835758	0.5	0.32	0.77	-16.8218102714018	-16.3793279845786	-15.9368456977553	-29.3011944848894	-28.530453444945	-27.7597124050007	-29.2694180049648	-28.4944538408645	-27.7270840125062	-19.5613425511042	0.615899735119868	-0.0630744972123367	10.2825967868366	0.155200982940097	0.159210536388176	0.150930362833991	-0.475526276783777	-0.468523175519302	-0.482985357866137	-0.473180771338255	-0.466191693734076	-0.48062931935999	0.000472681244314114	0.000848894954098303	0.000849847376703292
164	12.1735729393678	0.31	-19.5596317419303	-20.1797364261319	-18.9395270577288	0.382852271000749	-14.9153067094426	-15.3186067911926	-14.5120066276926	0.49	0.32	0.77	-16.9881750998776	-16.5409195171765	-16.0936639344754	-29.8569115667888	-29.070854777172	-28.2847979875551	-29.8239978123229	-29.0437043127599	-28.2631150933865	-19.5596317419303	0.614745169145119	0.149690558619633	10.5912372818338	0.155200982940097	0.159210536388176	0.150930362833991	-0.475526276783777	-0.468523175519302	-0.482985357866137	-0.473180771338255	-0.466191693734076	-0.48062931935999	0.000472681244314114	0.000848894954098303	0.000849847376703292
164	12.1735729393678	0.31	-19.5593922145538	-20.1751823100696	-18.943602119038	0.394946704076842	-15.0867588872148	-15.4844452384317	-14.689072535998	0.5	0.32	0.78	-16.9261876947711	-16.4914731331129	-16.0567585714547	-29.4705689237306	-28.7136775502848	-27.956786176839	-29.4084422422671	-28.659415444979	-27.8951481404457	-19.5593922145538	0.619236130420386	0.0140251263419088	10.4055927395099	0.155200982940097	0.159210536388176	0.150930362833991	-0.475526276783777	-0.468523175519302	-0.482985357866137	-0.473180771338255	-0.466191693734076	-0.48062931935999	0.000472681244314114	0.000848894954098303	0.000849847376703292
164	12.1735729393678	0.31	-19.556777267414	-20.1803535430062	-18.9332009918218	0.392261344962084	-15.0812565688107	-15.4810405328893	-14.6814726047322	0.49	0.32	0.76	-17.185333627188	-16.7415378250329	-16.2977420228777	-30.2230397123428	-29.4425568632065	-28.6620740140702	-30.1528093413175	-29.3841455791111	-28.6013187962524	-19.556777267414	0.607403028414864	-0.0472619608562829	10.63706684604	0.155200982940097	0.159210536388176	0.150930362833991	-0.475526276783777	-0.468523175519302	-0.482985357866137	-0.473180771338255	-0.466191693734076	-0.48062931935999	0.000472681244314114	0.000848894954098303	0.000849847376703292
164	12.1735729393678	0.31	-19.5552503325724	-20.1706795452377	-18.9398211199071	0.380057953623878	-14.8538374252971	-15.2578607774207	-14.4498140731734	0.5	0.32	0.78	-16.7572513996289	-16.3135246556495	-15.86979791167	-29.2653359818019	-28.490399094064	-27.7154622063261	-29.2188698238705	-28.4383838104629	-27.6640824485569	-19.5552503325724	0.619986519314565	-0.111228768617056	10.2110837682603	0.155200982940097	0.159210536388176	0.150930362833991	-0.475526276783777	-0.468523175519302	-0.482985357866137	-0.473180771338255	-0.466191693734076	-0.48062931935999	0.000472681244314114	0.000848894954098303	0.000849847376703292
164	12.1735729393678	0.31	-19.5551266176417	-20.1791378338427	-18.9311154014408	0.380070491954991	-14.5752169935487	-14.9716513408558	-14.1787826462416	0.49	0.32	0.77	-16.5495483851631	-16.1113329029206	-15.6731174206781	-29.0243087632255	-28.2557741080543	-27.487239452883	-28.9534063760919	-28.1979621835157	-27.4191566197588	-19.5551266176417	0.611389266176065	0.205935033575385	10.7478827329363	0.155200982940097	0.159210536388176	0.150930362833991	-0.475526276783777	-0.468523175519302	-0.482985357866137	-0.473180771338255	-0.466191693734076	-0.48062931935999	0.000472681244314114	0.000848894954098303	0.000849847376703292
164	12.1735729393678	0.31	-19.5519988007198	-20.1782903584345	-18.925707243005	0.384512535060611	-14.9449992295174	-15.3476860538056	-14.5423124052291	0.51	0.32	0.78	-16.7265816317277	-16.2877158629815	-15.8488500942354	-29.0670555171585	-28.30440502792	-27.5417545386814	-29.0040080741241	-28.2451454486114	-27.4758012351517	-19.5519988007198	0.620769201897985	0.149634370379594	10.4721415948116	0.155200982940097	0.159210536388176	0.150930362833991	-0.475526276783777	-0.468523175519302	-0.482985357866137	-0.473180771338255	-0.466191693734076	-0.48062931935999	0.000472681244314114	0.000848894954098303	0.000849847376703292
164	12.1735729393678	0.31	-19.55068480393	-20.1697315734453	-18.9316380344146	0.38427661306839	-14.7865484806242	-15.1851645726757	-14.3879323885727	0.5	0.33	0.77	-16.6661777035759	-16.2286844782743	-15.7911912529727	-29.0935874680046	-28.3298702172134	-27.5661529664222	-29.1117716352794	-28.3509467942543	-27.5715300961845	-19.55068480393	0.614646446366489	-0.0766341013036087	10.3350649618866	0.155200982940097	0.159210536388176	0.150930362833991	-0.475526276783777	-0.468523175519302	-0.482985357866137	-0.473180771338255	-0.466191693734076	-0.48062931935999	0.000472681244314114	0.000848894954098303	0.000849847376703292
164	12.1735729393678	0.31	-19.549930337128	-20.1642680520187	-18.9355926222372	0.383477082419082	-14.7645486343869	-15.1632449734104	-14.3658522953634	0.5	0.32	0.78	-16.568788622645	-16.1331354773264	-15.6974823320078	-28.8412395675518	-28.0828994728922	-27.3245593782326	-28.7783620810733	-28.0184405320576	-27.2550485179574	-19.549930337128	0.62207336216929	-0.108440182471365	10.193081139763	0.155200982940097	0.159210536388176	0.150930362833991	-0.475526276783777	-0.468523175519302	-0.482985357866137	-0.473180771338255	-0.466191693734076	-0.48062931935999	0.000472681244314114	0.000848894954098303	0.000849847376703292
164	12.1735729393678	0.31	-19.5498774606334	-20.1696230997492	-18.9301318215177	0.389138352841027	-15.0877939439757	-15.4903833323621	-14.6852045555893	0.5	0.32	0.77	-17.0170393331798	-16.5747727145753	-16.1325060959707	-29.7240331647323	-28.9515164312589	-28.1789996977856	-29.6962835221911	-28.9247021107578	-28.1491230126422	-19.5498774606334	0.613013549052114	-0.108489285933183	10.3402072693182	0.155200982940097	0.159210536388176	0.150930362833991	-0.475526276783777	-0.468523175519302	-0.482985357866137	-0.473180771338255	-0.466191693734076	-0.48062931935999	0.000472681244314114	0.000848894954098303	0.000849847376703292
164	12.1735729393678	0.31	-19.5498216382834	-20.1672992040757	-18.9323440724911	0.379030992066746	-14.8029196355072	-15.2064369279782	-14.3994023430362	0.5	0.33	0.78	-16.7574315451105	-16.312757132697	-15.8680827202836	-29.3300421092002	-28.551741496373	-27.7734408835457	-29.2923004939128	-28.5160984783287	-27.7369146600786	-19.5498216382834	0.622467215212832	0.0143680594347716	10.3029551479938	0.155200982940097	0.159210536388176	0.150930362833991	-0.475526276783777	-0.468523175519302	-0.482985357866137	-0.473180771338255	-0.466191693734076	-0.48062931935999	0.000472681244314114	0.000848894954098303	0.000849847376703292
164	12.1735729393678	0.31	-19.5493183191854	-20.1698889083564	-18.9287477300144	0.381484390873869	-14.8023918690599	-15.203799857219	-14.4009838809008	0.49	0.32	0.76	-16.8379350005861	-16.3933828704073	-15.9488307402285	-29.5665301612181	-28.7859199519075	-28.0053097425969	-29.5979106743311	-28.8136777611436	-28.0369236353572	-19.5493183191854	0.609408040058949	0.144842128093634	10.6764408405055	0.155200982940097	0.159210536388176	0.150930362833991	-0.475526276783777	-0.468523175519302	-0.482985357866137	-0.473180771338255	-0.466191693734076	-0.48062931935999	0.000472681244314114	0.000848894954098303	0.000849847376703292
164	12.1735729393678	0.31	-19.5480117081929	-20.1671277776617	-18.928895638724	0.388455703515509	-14.9560605101682	-15.3557084608401	-14.5564125594963	0.5	0.32	0.77	-16.9322949245935	-16.491614705635	-16.0509344866765	-29.6479082387732	-28.8762912339602	-28.1046742291472	-29.6010332988448	-28.8274048934312	-28.0465969794468	-19.5480117081929	0.610859395308371	0.173493668216276	10.726649430862	0.155200982940097	0.159210536388176	0.150930362833991	-0.475526276783777	-0.468523175519302	-0.482985357866137	-0.473180771338255	-0.466191693734076	-0.48062931935999	0.000472681244314114	0.000848894954098303	0.000849847376703292
164	12.1735729393678	0.31	-19.5440494430081	-20.1649498455261	-18.9231490404902	0.381259624012065	-14.8251187532526	-15.2273345929249	-14.4229029135803	0.49	0.32	0.77	-16.911136215248	-16.4644443263215	-16.0177524373951	-29.7494047272892	-28.963601950768	-28.1777991742467	-29.703376764673	-28.9186292059966	-28.1331101450144	-19.5440494430081	0.612398244909869	0.131494827554355	10.6336903802226	0.155200982940097	0.159210536388176	0.150930362833991	-0.475526276783777	-0.468523175519302	-0.482985357866137	-0.473180771338255	-0.466191693734076	-0.48062931935999	0.000472681244314114	0.000848894954098303	0.000849847376703292
164	12.1735729393678	0.31	-19.5428090726345	-20.1574936569866	-18.9281244882823	0.395360087879262	-15.042456935505	-15.4386327305504	-14.6462811404595	0.49	0.32	0.77	-17.1574894466085	-16.7172055081841	-16.2769215697598	-30.1962835652627	-29.4214068739342	-28.6465301826056	-30.1665250751638	-29.3875337294389	-28.6165932893902	-19.5428090726345	0.615656599535645	-0.100748610133364	10.4011510048796	0.155200982940097	0.159210536388176	0.150930362833991	-0.475526276783777	-0.468523175519302	-0.482985357866137	-0.473180771338255	-0.466191693734076	-0.48062931935999	0.000472681244314114	0.000848894954098303	0.000849847376703292
164	12.1735729393678	0.31	-19.5418624897683	-20.1656371911734	-18.9180877883632	0.381518036905127	-14.771429689065	-15.1719694935154	-14.3708898846145	0.5	0.32	0.77	-16.6060436435709	-16.1676442995349	-15.7292449554988	-28.9372342998598	-28.1732916770673	-27.4093490542748	-28.9317955806484	-28.1634707019578	-27.3939964633399	-19.5418624897683	0.612972941490077	0.0140501712558694	10.4482446012236	0.155200982940097	0.159210536388176	0.150930362833991	-0.475526276783777	-0.468523175519302	-0.482985357866137	-0.473180771338255	-0.466191693734076	-0.48062931935999	0.000472681244314114	0.000848894954098303	0.000849847376703292
164	12.1735729393678	0.31	-19.5399099071453	-20.1546493028253	-18.9251705114653	0.395933944883153	-15.1153861208777	-15.5130052418386	-14.7177669999168	0.5	0.32	0.78	-16.9817326418432	-16.5464680686558	-16.1112034954684	-29.594618648177	-28.8360688979116	-28.0775191476462	-29.5561149550312	-28.8045052579024	-28.0430133585019	-19.5399099071453	0.617337963154211	0.0882091621448404	10.4423198954782	0.155200982940097	0.159210536388176	0.150930362833991	-0.475526276783777	-0.468523175519302	-0.482985357866137	-0.473180771338255	-0.466191693734076	-0.48062931935999	0.000472681244314114	0.000848894954098303	0.000849847376703292
164	12.1735729393678	0.31	-19.5398557118752	-20.1608017460355	-18.9189096777149	0.376594585503082	-14.7483207842968	-15.1524385956208	-14.3442029729728	0.5	0.32	0.77	-16.6571936285074	-16.2129437746325	-15.7686939207576	-29.1084020717485	-28.3320766200966	-27.5557511684446	-29.0593437330282	-28.2795135663575	-27.505714414159	-19.5398557118752	0.613082431688852	-0.000435688411503962	10.4911795143649	0.155200982940097	0.159210536388176	0.150930362833991	-0.475526276783777	-0.468523175519302	-0.482985357866137	-0.473180771338255	-0.466191693734076	-0.48062931935999	0.000472681244314114	0.000848894954098303	0.000849847376703292
164	12.1735729393678	0.31	-19.5391544594434	-20.1660532149922	-18.9122557038946	0.381454435116492	-14.9450587342435	-15.350361258235	-14.539756210252	0.5	0.32	0.77	-16.9046313774799	-16.4582907572706	-16.0119501370613	-29.5747154975744	-28.7938409216705	-28.0129663457665	-29.5436878038706	-28.7665387000493	-27.9857495594648	-19.5391544594434	0.615490417732321	0.0527633353003076	10.4428836747504	0.155200982940097	0.159210536388176	0.150930362833991	-0.475526276783777	-0.468523175519302	-0.482985357866137	-0.473180771338255	-0.466191693734076	-0.48062931935999	0.000472681244314114	0.000848894954098303	0.000849847376703292
164	12.1735729393678	0.31	-19.5348170223715	-20.1603399278762	-18.9092941168669	0.384706611711864	-14.913876694836	-15.3155602156049	-14.5121931740672	0.51	0.32	0.79	-16.677280815305	-16.2398832418283	-15.8024856683515	-28.9654596499376	-28.2057781463501	-27.4460966427627	-28.8711813154429	-28.1064830021469	-27.3557153120878	-19.5348170223715	0.623334013402439	-0.0361810811625884	10.1816405576565	0.155200982940097	0.159210536388176	0.150930362833991	-0.475526276783777	-0.468523175519302	-0.482985357866137	-0.473180771338255	-0.466191693734076	-0.48062931935999	0.000472681244314114	0.000848894954098303	0.000849847376703292
164	12.1735729393678	0.31	-19.534444531115	-20.1621221019211	-18.9067669603089	0.379962737086677	-14.8108925089508	-15.2138291756305	-14.4079558422711	0.5	0.32	0.77	-16.8147459686251	-16.3694091889459	-15.9240724092668	-29.486542863826	-28.7055948752361	-27.9246468866462	-29.4527121243062	-28.6753889698432	-27.8932785990647	-19.534444531115	0.612335532198333	0.304465800514865	10.7523105187595	0.155200982940097	0.159210536388176	0.150930362833991	-0.475526276783777	-0.468523175519302	-0.482985357866137	-0.473180771338255	-0.466191693734076	-0.48062931935999	0.000472681244314114	0.000848894954098303	0.000849847376703292
164	12.1735729393678	0.31	-19.5341133552664	-20.1563662222364	-18.9118604882964	0.38569541393676	-14.8264824763001	-15.2249793675869	-14.4279855850133	0.5	0.32	0.77	-16.7196456132687	-16.2820274963937	-15.8444093795187	-29.1979714625838	-28.4337470535517	-27.6695226445195	-29.1678249576653	-28.3992522343791	-27.6421115626765	-19.5341133552664	0.611884153328991	-0.0451766531692584	10.4302502237939	0.155200982940097	0.159210536388176	0.150930362833991	-0.475526276783777	-0.468523175519302	-0.482985357866137	-0.473180771338255	-0.466191693734076	-0.48062931935999	0.000472681244314114	0.000848894954098303	0.000849847376703292
164	12.1735729393678	0.31	-19.531222168113	-20.1505022157096	-18.9119421205164	0.388304273606386	-14.8188194518478	-15.2149263563414	-14.4227125473543	0.5	0.33	0.78	-16.6260046633803	-16.1931616060387	-15.760318548697	-28.941669442713	-28.1881991448399	-27.4347288469668	-28.9333996950886	-28.1817308983289	-27.435243531032	-19.531222168113	0.61986140130223	0.102003188568905	10.3705599793608	0.155200982940097	0.159210536388176	0.150930362833991	-0.475526276783777	-0.468523175519302	-0.482985357866137	-0.473180771338255	-0.466191693734076	-0.48062931935999	0.000472681244314114	0.000848894954098303	0.000849847376703292
164	12.1735729393678	0.31	-19.5306783604099	-20.1471589178117	-18.9141978030081	0.400035819307833	-15.2228131803007	-15.6198449932766	-14.8257813673248	0.5	0.33	0.77	-17.1955886799294	-16.7585039488249	-16.3214192177204	-30.0771427014364	-29.312629193074	-28.5481156847116	-30.0625997684945	-29.2929894243919	-28.5353639532857	-19.5306783604099	0.616897180723036	0.084189895603729	10.501211946998	0.155200982940097	0.159210536388176	0.150930362833991	-0.475526276783777	-0.468523175519302	-0.482985357866137	-0.473180771338255	-0.466191693734076	-0.48062931935999	0.000472681244314114	0.000848894954098303	0.000849847376703292
164	12.1735729393678	0.31	-19.5295220999082	-20.1569907985192	-18.9020534012973	0.386368296269889	-14.9124289423597	-15.3126673007127	-14.5121905840066	0.49	0.31	0.76	-17.0171624524363	-16.5723724605926	-16.1275824687488	-29.9489257520559	-29.1661288269975	-28.3833319019391	-29.8776019961195	-29.0930716899576	-28.3087512095297	-19.5295220999082	0.606217149676946	-0.224633803688964	10.4242862754128	0.155200982940097	0.159210536388176	0.150930362833991	-0.475526276783777	-0.468523175519302	-0.482985357866137	-0.473180771338255	-0.466191693734076	-0.48062931935999	0.000472681244314114	0.000848894954098303	0.000849847376703292
164	12.1735729393678	0.31	-19.5292280842063	-20.1445126004777	-18.9139435679349	0.390303380924825	-14.969873994918	-15.3683397923627	-14.5714081974734	0.5	0.32	0.78	-16.8609560766516	-16.4237901628617	-15.9866242490717	-29.4265346016043	-28.6635720607911	-27.9006095199779	-29.3622561010587	-28.6098063180223	-27.84393252286	-19.5292280842063	0.61923370863794	-0.237244789774973	10.1471041159732	0.155200982940097	0.159210536388176	0.150930362833991	-0.475526276783777	-0.468523175519302	-0.482985357866137	-0.473180771338255	-0.466191693734076	-0.48062931935999	0.000472681244314114	0.000848894954098303	0.000849847376703292
164	12.1735729393678	0.31	-19.5283314322139	-20.1444165434389	-18.912246320989	0.3881812660334	-14.7655695926326	-15.1603553462391	-14.3707838390261	0.5	0.32	0.78	-16.7226280126744	-16.2871596379899	-15.8516912633055	-29.2873346101173	-28.5246729045624	-27.7620111990075	-29.2350122823057	-28.4773026866036	-27.7138086231951	-19.5283314322139	0.61669825614077	-0.143930486820524	10.3093361826579	0.155200982940097	0.159210536388176	0.150930362833991	-0.475526276783777	-0.468523175519302	-0.482985357866137	-0.473180771338255	-0.466191693734076	-0.48062931935999	0.000472681244314114	0.000848894954098303	0.000849847376703292
164	12.1735729393678	0.31	-19.5266921502363	-20.1532599300885	-18.9001243703841	0.383750744421438	-14.9777092807171	-15.381927749735	-14.5734908116991	0.5	0.33	0.77	-16.8838109540266	-16.4401248097367	-15.9964386654469	-29.4754004868721	-28.7008225892026	-27.9262446915331	-29.4654728881871	-28.6769928558924	-27.908698680876	-19.5266921502363	0.616520010906793	-0.283363655672877	10.0841744579702	0.155200982940097	0.159210536388176	0.150930362833991	-0.475526276783777	-0.468523175519302	-0.482985357866137	-0.473180771338255	-0.466191693734076	-0.48062931935999	0.000472681244314114	0.000848894954098303	0.000849847376703292
164	12.1735729393678	0.31	-19.5254967953609	-20.1476339671647	-18.903359623557	0.38993953686964	-15.2090954650032	-15.6142384821805	-14.8039524478259	0.49	0.32	0.76	-17.2620281484938	-16.8141298936631	-16.3662316388323	-30.27632571444	-29.4907451712077	-28.7051646279754	-30.2665207165957	-29.480329897667	-28.7004840648306	-19.5254967953609	0.611806784458841	-0.0301084436140186	10.4982287206174	0.155200982940097	0.159210536388176	0.150930362833991	-0.475526276783777	-0.468523175519302	-0.482985357866137	-0.473180771338255	-0.466191693734076	-0.48062931935999	0.000472681244314114	0.000848894954098303	0.000849847376703292
164	12.1735729393678	0.31	-19.5229217747545	-20.1434001690488	-18.9024433804602	0.387082325970192	-14.9010524064026	-15.3003838529516	-14.5017209598535	0.5	0.33	0.77	-16.7532286997365	-16.3159788166402	-15.8787289335438	-29.2011758301867	-28.4390415009259	-27.6769071716652	-29.2128751005596	-28.454324372858	-27.6901020332278	-19.5229217747545	0.619075715271085	0.0630180211739896	10.3946466313594	0.155200982940097	0.159210536388176	0.150930362833991	-0.475526276783777	-0.468523175519302	-0.482985357866137	-0.473180771338255	-0.466191693734076	-0.48062931935999	0.000472681244314114	0.000848894954098303	0.000849847376703292
164	12.1735729393678	0.31	-19.5191216597069	-20.1386302150087	-18.8996131044051	0.385495366953198	-14.9458787354595	-15.3477543195492	-14.5440031513698	0.5	0.32	0.77	-16.8009602644462	-16.3610329904644	-15.9211057164826	-29.2797202171603	-28.5130409741086	-27.746361731057	-29.2258595239016	-28.4632815965054	-27.6922643699335	-19.5191216597069	0.616327370886397	0.122644811476372	10.5433892188433	0.155200982940097	0.159210536388176	0.150930362833991	-0.475526276783777	-0.468523175519302	-0.482985357866137	-0.473180771338255	-0.466191693734076	-0.48062931935999	0.000472681244314114	0.000848894954098303	0.000849847376703292
164	12.1735729393678	0.31	-19.5173776234915	-20.1398322303822	-18.8949230166008	0.377080619547706	-14.6000546100693	-14.9996960026228	-14.2004132175157	0.5	0.32	0.78	-16.3908565942795	-15.9541500934719	-15.5174435926643	-28.532384771327	-27.7721878992776	-27.0119910272282	-28.4899961834114	-27.7235903581114	-26.970429802083	-19.5173776234915	0.620519157361914	-0.351221317168111	9.93686681228413	0.155200982940097	0.159210536388176	0.150930362833991	-0.475526276783777	-0.468523175519302	-0.482985357866137	-0.473180771338255	-0.466191693734076	-0.48062931935999	0.000472681244314114	0.000848894954098303	0.000849847376703292
164	12.1735729393678	0.31	-19.5164655165035	-20.1346171194315	-18.8983139135756	0.38838359750898	-14.9636231240007	-15.3635338488024	-14.563712399199	0.5	0.32	0.78	-16.8703036350699	-16.4311718948908	-15.9920401547117	-29.4593749874819	-28.6925514090402	-27.9257278305985	-29.4151032245508	-28.6446361268957	-27.8783890620749	-19.5164655165035	0.618326501927371	-0.0944581848247367	10.304113661111	0.155200982940097	0.159210536388176	0.150930362833991	-0.475526276783777	-0.468523175519302	-0.482985357866137	-0.473180771338255	-0.466191693734076	-0.48062931935999	0.000472681244314114	0.000848894954098303	0.000849847376703292
164	12.1735729393678	0.31	-19.5163542984421	-20.1328049324864	-18.8999036643978	0.391376078865697	-14.8900598933965	-15.2855093494286	-14.4946104373644	0.5	0.32	0.78	-16.7137829071515	-16.281382768708	-15.8489826302645	-29.1064170732994	-28.35340868244	-27.6004002915805	-29.0099093945006	-28.2679036356178	-27.5109927086752	-19.5163542984421	0.618364805129968	-0.122904920874467	10.2890035364304	0.155200982940097	0.159210536388176	0.150930362833991	-0.475526276783777	-0.468523175519302	-0.482985357866137	-0.473180771338255	-0.466191693734076	-0.48062931935999	0.000472681244314114	0.000848894954098303	0.000849847376703292
164	12.1735729393678	0.31	-19.5162884339201	-20.1400721459299	-18.8925047219103	0.382404534714422	-14.8619419208475	-15.2641800722385	-14.4597037694566	0.51	0.33	0.78	-16.6124899724298	-16.1747214696417	-15.7369529668537	-28.8430868722775	-28.083020501925	-27.3229541315724	-28.8181290499127	-28.0629450004139	-27.3014166057433	-19.5162884339201	0.619326007915514	0.253884763160708	10.5354911377755	0.155200982940097	0.159210536388176	0.150930362833991	-0.475526276783777	-0.468523175519302	-0.482985357866137	-0.473180771338255	-0.466191693734076	-0.48062931935999	0.000472681244314114	0.000848894954098303	0.000849847376703292
164	12.1735729393678	0.31	-19.5149324777856	-20.1335718236843	-18.8962931318869	0.377821253008205	-14.7314640193404	-15.1340674499503	-14.3288605887304	0.5	0.32	0.78	-16.6270418889838	-16.1847216649239	-15.7424014408639	-29.0444404753988	-28.2717868966954	-27.4991333179921	-29.0058493519166	-28.2381711140688	-27.4655567980752	-19.5149324777856	0.617888710988902	0.0591214166204504	10.4222576113431	0.155200982940097	0.159210536388176	0.150930362833991	-0.475526276783777	-0.468523175519302	-0.482985357866137	-0.473180771338255	-0.466191693734076	-0.48062931935999	0.000472681244314114	0.000848894954098303	0.000849847376703292
164	12.1735729393678	0.31	-19.5143407663215	-20.1407787953712	-18.8879027372718	0.38977293587167	-15.0091356587939	-15.4090921440368	-14.609179173551	0.51	0.32	0.77	-16.7357713405748	-16.3013797345907	-15.8669881286066	-29.0189234330449	-28.2657118542365	-27.5125002754282	-29.0068833702918	-28.2616115081144	-27.5021855530873	-19.5143407663215	0.614406827402205	0.0127327664594538	10.4160808401604	0.155200982940097	0.159210536388176	0.150930362833991	-0.475526276783777	-0.468523175519302	-0.482985357866137	-0.473180771338255	-0.466191693734076	-0.48062931935999	0.000472681244314114	0.000848894954098303	0.000849847376703292
164	12.1735729393678	0.31	-19.513873281435	-20.1312989420528	-18.8964476208171	0.384570324119583	-14.8377315675329	-15.2374793015675	-14.4379838334983	0.5	0.32	0.77	-16.8190809866302	-16.3778407145428	-15.9366004424553	-29.4692454840893	-28.6961344023395	-27.9230233205897	-29.4304499283894	-28.6599966191565	-27.8837156974917	-19.513873281435	0.616250700958159	0.0936370831747409	10.5400256556496	0.155200982940097	0.159210536388176	0.150930362833991	-0.475526276783777	-0.468523175519302	-0.482985357866137	-0.473180771338255	-0.466191693734076	-0.48062931935999	0.000472681244314114	0.000848894954098303	0.000849847376703292
164	12.1735729393678	0.31	-19.5122375023995	-20.1298004415365	-18.8946745632624	0.388623180118928	-15.0243426381966	-15.4256737062497	-14.6230115701435	0.49	0.32	0.76	-17.1045927951666	-16.6595811460277	-16.2145694968887	-30.0588488698601	-29.2768052359085	-28.4947616019569	-30.0131545869488	-29.2155307442674	-28.4465088108317	-19.5122375023995	0.607255059915171	0.0936837626493743	10.7720128946806	0.155200982940097	0.159210536388176	0.150930362833991	-0.475526276783777	-0.468523175519302	-0.482985357866137	-0.473180771338255	-0.466191693734076	-0.48062931935999	0.000472681244314114	0.000848894954098303	0.000849847376703292
164	12.1735729393678	0.31	-19.5122224209151	-20.1339029593677	-18.8905418824625	0.389050225615164	-14.8918034473578	-15.2892368655418	-14.4943700291738	0.5	0.32	0.78	-16.7882227996606	-16.3518242513759	-15.9154257030912	-29.3154810197079	-28.553444828508	-27.7914086373081	-29.2832637746942	-28.5166347830814	-27.7551303623684	-19.5122224209151	0.617730797164709	-0.154821566331507	10.2572263264914	0.155200982940097	0.159210536388176	0.150930362833991	-0.475526276783777	-0.468523175519302	-0.482985357866137	-0.473180771338255	-0.466191693734076	-0.48062931935999	0.000472681244314114	0.000848894954098303	0.000849847376703292
164	12.1735729393678	0.31	-19.5098451084777	-20.1368850345853	-18.8828051823701	0.385871389182226	-15.0573368757135	-15.461888277926	-14.652785473501	0.5	0.32	0.78	-16.9244459507505	-16.4816275693229	-16.0388091878954	-29.4932876929753	-28.7216128058218	-27.9499379186683	-29.4544081822898	-28.682279132487	-27.9147678796323	-19.5098451084777	0.618099228576222	0.0432987587589013	10.3742520736662	0.155200982940097	0.159210536388176	0.150930362833991	-0.475526276783777	-0.468523175519302	-0.482985357866137	-0.473180771338255	-0.466191693734076	-0.48062931935999	0.000472681244314114	0.000848894954098303	0.000849847376703292
164	12.1735729393678	0.31	-19.5082276506683	-20.1234524383399	-18.8930028629966	0.389475137882898	-14.7642620156784	-15.1579396288562	-14.3705844025006	0.49	0.32	0.78	-16.7748755758069	-16.3392033710261	-15.9035311662452	-29.4417264569464	-28.6770744736821	-27.9124224904179	-29.3758085899895	-28.6118868185039	-27.8522294660377	-19.5082276506683	0.615429388119563	0.131771903737909	10.6232445185875	0.155200982940097	0.159210536388176	0.150930362833991	-0.475526276783777	-0.468523175519302	-0.482985357866137	-0.473180771338255	-0.466191693734076	-0.48062931935999	0.000472681244314114	0.000848894954098303	0.000849847376703292
164	12.1735729393678	0.31	-19.506874584518	-20.1247461454051	-18.8890030236309	0.382766755521251	-14.9099576961117	-15.3131861107467	-14.5067292814766	0.5	0.32	0.77	-16.8472649018121	-16.403640964366	-15.9600170269199	-29.4557058797016	-28.6800751587053	-27.904444437709	-29.4215064718304	-28.6571351665612	-27.8690554805667	-19.506874584518	0.61685447174262	-0.241669236654932	10.1551571275546	0.155200982940097	0.159210536388176	0.150930362833991	-0.475526276783777	-0.468523175519302	-0.482985357866137	-0.473180771338255	-0.466191693734076	-0.48062931935999	0.000472681244314114	0.000848894954098303	0.000849847376703292
164	12.1735729393678	0.31	-19.5068388517183	-20.1262916169185	-18.8873860865181	0.386625681888077	-14.9279286382683	-15.3283656048107	-14.5274916717259	0.5	0.33	0.78	-16.8247566909315	-16.3852281263195	-15.9456995617075	-29.37200837207	-28.6046964330804	-27.8373844940907	-29.3467409691575	-28.572624306838	-27.8105124969111	-19.5068388517183	0.619006216489145	0.0393885244441797	10.3609785714874	0.155200982940097	0.159210536388176	0.150930362833991	-0.475526276783777	-0.468523175519302	-0.482985357866137	-0.473180771338255	-0.466191693734076	-0.48062931935999	0.000472681244314114	0.000848894954098303	0.000849847376703292
164	12.1735729393678	0.31	-19.5059974630523	-20.127446949441	-18.8845479766636	0.387866810445267	-15.0968045094097	-15.5007138099443	-14.6928952088751	0.49	0.32	0.77	-17.1487920504998	-16.7019380096435	-16.2550839687872	-30.0917752223636	-29.3076598563918	-28.5235444904199	-30.0596052541285	-29.2908917265629	-28.5047214865036	-19.5059974630523	0.614282094636389	-0.0512981811488709	10.4607860643716	0.155200982940097	0.159210536388176	0.150930362833991	-0.475526276783777	-0.468523175519302	-0.482985357866137	-0.473180771338255	-0.466191693734076	-0.48062931935999	0.000472681244314114	0.000848894954098303	0.000849847376703292
164	12.1735729393678	0.31	-19.502834486036	-20.1189946192522	-18.8866743528198	0.384247121773716	-14.878478214847	-15.2795975483811	-14.477358881313	0.5	0.32	0.77	-16.8724236009546	-16.4294894668264	-15.9865553326983	-29.5705346917062	-28.7942502948021	-28.017965897898	-29.5633750651963	-28.7883425236013	-28.0204949638125	-19.502834486036	0.615940222797849	0.0405285270473386	10.4830040761073	0.155200982940097	0.159210536388176	0.150930362833991	-0.475526276783777	-0.468523175519302	-0.482985357866137	-0.473180771338255	-0.466191693734076	-0.48062931935999	0.000472681244314114	0.000848894954098303	0.000849847376703292
164	12.1735729393678	0.31	-19.5027942361061	-20.1209085106559	-18.8846799615562	0.387405032021973	-14.9974928771361	-15.3991356123664	-14.5958501419059	0.51	0.32	0.78	-16.8018544493504	-16.3636257754917	-15.925397101633	-29.2193183288044	-28.457215362082	-27.6951123953596	-29.1536357466387	-28.3996789196023	-27.6352184372536	-19.5027942361061	0.619476617383579	-0.174562865465629	10.1225319862306	0.155200982940097	0.159210536388176	0.150930362833991	-0.475526276783777	-0.468523175519302	-0.482985357866137	-0.473180771338255	-0.466191693734076	-0.48062931935999	0.000472681244314114	0.000848894954098303	0.000849847376703292
164	12.1735729393678	0.31	-19.5013549448723	-20.1205178065906	-18.8821920831541	0.380352613931266	-14.6543210028359	-15.0526683935626	-14.2559736121092	0.5	0.32	0.78	-16.4925522913503	-16.0561004278062	-15.619648564262	-28.7587040299994	-27.9976459629838	-27.2365878959683	-28.6794572789878	-27.9241025153229	-27.1612598073812	-19.5013549448723	0.619147248614272	0.11242534950899	10.4480336417097	0.155200982940097	0.159210536388176	0.150930362833991	-0.475526276783777	-0.468523175519302	-0.482985357866137	-0.473180771338255	-0.466191693734076	-0.48062931935999	0.000472681244314114	0.000848894954098303	0.000849847376703292
164	12.1735729393678	0.31	-19.498238493359	-20.1134541058474	-18.8830228808706	0.389314503400925	-15.0420449383977	-15.4432649268453	-14.64082494995	0.5	0.33	0.78	-16.9799842641678	-16.5388399127251	-16.0976955612824	-29.6759719470773	-28.9049825754527	-28.1339932038282	-29.6468366844196	-28.8763728599174	-28.1061619792374	-19.498238493359	0.62161257185241	0.143602813900829	10.4399619444921	0.155200982940097	0.159210536388176	0.150930362833991	-0.475526276783777	-0.468523175519302	-0.482985357866137	-0.473180771338255	-0.466191693734076	-0.48062931935999	0.000472681244314114	0.000848894954098303	0.000849847376703292
164	12.1735729393678	0.31	-19.4980110490374	-20.1126343851474	-18.8833877129274	0.3900247951785	-14.9899606021279	-15.3891947135943	-14.5907264906615	0.5	0.32	0.77	-16.9434251325966	-16.5038704057963	-16.0643156789961	-29.6380723189264	-28.8691867672106	-28.1003012154948	-29.6054236976414	-28.8280326447283	-28.0548599487943	-19.4980110490374	0.615505362363796	-0.055521073621391	10.3659143606461	0.155200982940097	0.159210536388176	0.150930362833991	-0.475526276783777	-0.468523175519302	-0.482985357866137	-0.473180771338255	-0.466191693734076	-0.48062931935999	0.000472681244314114	0.000848894954098303	0.000849847376703292
164	12.1735729393678	0.31	-19.4961016698716	-20.117643617923	-18.8745597218201	0.380429150107049	-14.7503870183354	-15.151280669044	-14.3494933676267	0.49	0.32	0.76	-16.8326852893792	-16.3873026973534	-15.9419201053276	-29.6183395075382	-28.8346562986748	-28.0509730898114	-29.5792780023942	-28.805781933353	-28.0275574957639	-19.4961016698716	0.607661864023878	-0.0689342334864001	10.5357542260332	0.155200982940097	0.159210536388176	0.150930362833991	-0.475526276783777	-0.468523175519302	-0.482985357866137	-0.473180771338255	-0.466191693734076	-0.48062931935999	0.000472681244314114	0.000848894954098303	0.000849847376703292
164	12.1735729393678	0.31	-19.4960696342361	-20.1105706556081	-18.8815686128641	0.384301016296748	-14.9623902842582	-15.3657259235806	-14.5590546449359	0.5	0.33	0.78	-16.8729567906756	-16.4300577797033	-15.987158768731	-29.4642862823309	-28.6908768902876	-27.9174674982443	-29.4235675290017	-28.640940872167	-27.8837215295804	-19.4960696342361	0.621215982118068	-0.024185797445245	10.2803750527253	0.155200982940097	0.159210536388176	0.150930362833991	-0.475526276783777	-0.468523175519302	-0.482985357866137	-0.473180771338255	-0.466191693734076	-0.48062931935999	0.000472681244314114	0.000848894954098303	0.000849847376703292
164	12.1735729393678	0.31	-19.4957059009635	-20.1086090700481	-18.8828027318789	0.383202967537655	-14.7255694821042	-15.1234438604828	-14.3276951037256	0.5	0.33	0.78	-16.5437499543308	-16.1085095229943	-15.6732690916577	-28.8183690930786	-28.0602024483268	-27.302035803575	-28.7813771841858	-28.0180505662002	-27.2630976973276	-19.4957059009635	0.621954715907899	0.0114586602817896	10.3039565550169	0.155200982940097	0.159210536388176	0.150930362833991	-0.475526276783777	-0.468523175519302	-0.482985357866137	-0.473180771338255	-0.466191693734076	-0.48062931935999	0.000472681244314114	0.000848894954098303	0.000849847376703292
164	12.1735729393678	0.31	-19.4955657691069	-20.1196623920871	-18.8714691461268	0.391309117846095	-14.9599054642483	-15.3572657244808	-14.5625452040159	0.51	0.33	0.77	-16.7453517427707	-16.3120755694227	-15.8787993960747	-29.1089732856547	-28.355795642746	-27.6026179998373	-29.1224617008925	-28.3710215881783	-27.615998597772	-19.4955657691069	0.615107769380022	-0.0447851598509309	10.3254896513413	0.155200982940097	0.159210536388176	0.150930362833991	-0.475526276783777	-0.468523175519302	-0.482985357866137	-0.473180771338255	-0.466191693734076	-0.48062931935999	0.000472681244314114	0.000848894954098303	0.000849847376703292
164	12.1735729393678	0.31	-19.4934548544179	-20.1093804764531	-18.8775292323826	0.398590963355447	-15.1365602622523	-15.5325332975641	-14.7405872269406	0.5	0.32	0.78	-17.0677981975544	-16.6326864402576	-16.1975746829608	-29.8177379683873	-29.0575902202202	-28.2974424720532	-29.7797074918103	-29.0187850026593	-28.2668352305468	-19.4934548544179	0.617285405512355	-0.128520851861097	10.2391341034394	0.155200982940097	0.159210536388176	0.150930362833991	-0.475526276783777	-0.468523175519302	-0.482985357866137	-0.473180771338255	-0.466191693734076	-0.48062931935999	0.000472681244314114	0.000848894954098303	0.000849847376703292
164	12.1735729393678	0.31	-19.4907775082022	-20.1123664018373	-18.8691886145671	0.392617265001671	-15.0752960493068	-15.4746238462274	-14.6759682523861	0.5	0.33	0.77	-17.0702747455224	-16.6297706483181	-16.1892665511137	-29.8973210406757	-29.125810762711	-28.3543004847463	-29.8948275696842	-29.1213827063682	-28.3502957283336	-19.4907775082022	0.619046766691	-0.0919712284175561	10.2780958309001	0.155200982940097	0.159210536388176	0.150930362833991	-0.475526276783777	-0.468523175519302	-0.482985357866137	-0.473180771338255	-0.466191693734076	-0.48062931935999	0.000472681244314114	0.000848894954098303	0.000849847376703292
164	12.1735729393678	0.31	-19.4892315798468	-20.1095245898036	-18.8689385698899	0.387782257299258	-14.9925414698219	-15.3937326855273	-14.5913502541165	0.5	0.33	0.78	-16.8259162476866	-16.3873994868289	-15.9488827259712	-29.2947360750351	-28.5312571307267	-27.7677781864182	-29.2824742426871	-28.5114979102567	-27.7482983273241	-19.4892315798468	0.618571493993801	0.0348831140680983	10.331902146105	0.155200982940097	0.159210536388176	0.150930362833991	-0.475526276783777	-0.468523175519302	-0.482985357866137	-0.473180771338255	-0.466191693734076	-0.48062931935999	0.000472681244314114	0.000848894954098303	0.000849847376703292
164	12.1735729393678	0.31	-19.4805488869712	-20.0988173232764	-18.8622804506661	0.385090015077646	-14.8140621045945	-15.2127343226994	-14.4153898864897	0.5	0.32	0.77	-16.731469697584	-16.2929967712188	-15.8545238448536	-29.2472613260683	-28.4807935564342	-27.7143257868	-29.2010015439436	-28.4427916573407	-27.6726288471364	-19.4805488869712	0.616572462575597	-0.202383684995942	10.2130611699374	0.155200982940097	0.159210536388176	0.150930362833991	-0.475526276783777	-0.468523175519302	-0.482985357866137	-0.473180771338255	-0.466191693734076	-0.48062931935999	0.000472681244314114	0.000848894954098303	0.000849847376703292
164	12.1735729393678	0.31	-19.4797149441914	-20.1036479834536	-18.8557819049292	0.389693965359747	-14.8744713050845	-15.2709051256477	-14.4780374845213	0.5	0.32	0.78	-16.8106058728832	-16.3742013076438	-15.9377967424045	-29.4028057525397	-28.639506751999	-27.8762077514584	-29.3030381827963	-28.5409580023214	-27.7754419747949	-19.4797149441914	0.61463556645882	-0.126752856232575	10.3873138091944	0.155200982940097	0.159210536388176	0.150930362833991	-0.475526276783777	-0.468523175519302	-0.482985357866137	-0.473180771338255	-0.466191693734076	-0.48062931935999	0.000472681244314114	0.000848894954098303	0.000849847376703292
164	12.1735729393678	0.31	-19.4773198216653	-20.0978835864885	-18.8567560568422	0.380121915493231	-15.0639939286118	-15.473677912899	-14.6543099443247	0.5	0.32	0.77	-17.0214592413844	-16.5707959097806	-16.1201325781768	-29.7575717556412	-28.9697047321588	-28.1818377086763	-29.745471030703	-28.9676564042931	-28.1769539421202	-19.4773198216653	0.615504300526438	0.0685949934301354	10.4507304245891	0.155200982940097	0.159210536388176	0.150930362833991	-0.475526276783777	-0.468523175519302	-0.482985357866137	-0.473180771338255	-0.466191693734076	-0.48062931935999	0.000472681244314114	0.000848894954098303	0.000849847376703292
164	12.1735729393678	0.31	-19.4770575709968	-20.0965739752983	-18.8575411666953	0.378988720641125	-14.7697964066253	-15.1724469397571	-14.3671458734934	0.49	0.32	0.77	-16.7879493122673	-16.3424261367628	-15.8969029612582	-29.4612545810591	-28.6794037753916	-27.8975529697241	-29.4097535414859	-28.6404266161518	-27.8614058499172	-19.4770575709968	0.615485610319265	-0.0406099612328191	10.4051464383381	0.155200982940097	0.159210536388176	0.150930362833991	-0.475526276783777	-0.468523175519302	-0.482985357866137	-0.473180771338255	-0.466191693734076	-0.48062931935999	0.000472681244314114	0.000848894954098303	0.000849847376703292
164	12.1735729393678	0.31	-19.4755235826395	-20.0912417753294	-18.8598053899497	0.384128177267396	-14.906404510883	-15.3083777624734	-14.5044312592926	0.5	0.33	0.78	-16.7313442843489	-16.2920062323481	-15.8526681803472	-29.1286509420171	-28.3637796594239	-27.5989083768307	-29.11892338023	-28.3550736995974	-27.5804284559205	-19.4755235826395	0.620972454986554	0.209867359599179	10.4685481535726	0.155200982940097	0.159210536388176	0.150930362833991	-0.475526276783777	-0.468523175519302	-0.482985357866137	-0.473180771338255	-0.466191693734076	-0.48062931935999	0.000472681244314114	0.000848894954098303	0.000849847376703292
164	12.1735729393678	0.31	-19.4751796839005	-20.0901785124712	-18.8601808553298	0.389213226363996	-14.9454906639735	-15.3442201586984	-14.5467611692487	0.51	0.32	0.78	-16.7254816477547	-16.2908591790033	-15.8562367102519	-29.0681315771771	-28.3127773593355	-27.5574231414939	-29.0282284748249	-28.2707465003884	-27.5164365982433	-19.4751796839005	0.620759329130842	0.0969402468874732	10.4093468601007	0.155200982940097	0.159210536388176	0.150930362833991	-0.475526276783777	-0.468523175519302	-0.482985357866137	-0.473180771338255	-0.466191693734076	-0.48062931935999	0.000472681244314114	0.000848894954098303	0.000849847376703292
164	12.1735729393678	0.31	-19.4730173160531	-20.0862910714735	-18.8597435606327	0.385739968387255	-14.8038213171451	-15.2016717280808	-14.4059709062095	0.5	0.32	0.79	-16.6898205238794	-16.2530230405078	-15.8162255571361	-29.1411056394703	-28.3784394629362	-27.6157732864021	-29.0373141655264	-28.2769791742024	-27.5164708190609	-19.4730173160531	0.620228440505179	-0.0158299560046227	10.3439563931421	0.155200982940097	0.159210536388176	0.150930362833991	-0.475526276783777	-0.468523175519302	-0.482985357866137	-0.473180771338255	-0.466191693734076	-0.48062931935999	0.000472681244314114	0.000848894954098303	0.000849847376703292
164	12.1735729393678	0.31	-19.4729675532347	-20.0969520246966	-18.8489830817728	0.380312330990794	-14.9942738437097	-15.4018969833923	-14.586650704027	0.5	0.33	0.77	-16.8276537986345	-16.3822968999169	-15.9369400011993	-29.289706575667	-28.5145317924808	-27.7393570092947	-29.3223870901779	-28.545048885289	-27.764352625746	-19.4729675532347	0.618968933858807	0.0814454391634298	10.3335293255133	0.155200982940097	0.159210536388176	0.150930362833991	-0.475526276783777	-0.468523175519302	-0.482985357866137	-0.473180771338255	-0.466191693734076	-0.48062931935999	0.000472681244314114	0.000848894954098303	0.000849847376703292
164	12.1735729393678	0.31	-19.4697475829521	-20.0880105641428	-18.8514846017613	0.380658088743019	-14.8044003481653	-15.206566663849	-14.4022340324817	0.5	0.32	0.78	-16.6344903431858	-16.1945598945528	-15.7546294459198	-28.9762221558272	-28.2098913485883	-27.4435605413493	-28.9274851775505	-28.1699302863777	-27.4019222558171	-19.4697475829521	0.618029141176687	-0.144665104858537	10.2527886037563	0.155200982940097	0.159210536388176	0.150930362833991	-0.475526276783777	-0.468523175519302	-0.482985357866137	-0.473180771338255	-0.466191693734076	-0.48062931935999	0.000472681244314114	0.000848894954098303	0.000849847376703292
164	12.1735729393678	0.31	-19.4694333766739	-20.0897647257901	-18.8491020275577	0.3900911654124	-14.893351991464	-15.2899577597953	-14.4967462231327	0.51	0.32	0.77	-16.6904233867743	-16.2574909813956	-15.824558576017	-29.0341382930988	-28.2810226268247	-27.5279069605505	-28.9643967712855	-28.2141529790885	-27.4632466926559	-19.4694333766739	0.615154450312608	0.189041001383012	10.6120136634804	0.155200982940097	0.159210536388176	0.150930362833991	-0.475526276783777	-0.468523175519302	-0.482985357866137	-0.473180771338255	-0.466191693734076	-0.48062931935999	0.000472681244314114	0.000848894954098303	0.000849847376703292
164	12.1735729393678	0.31	-19.4692819815495	-20.0855174412845	-18.8530465218144	0.392753756063168	-15.001713534752	-15.398978513454	-14.6044485560501	0.5	0.33	0.78	-16.8591462546139	-16.4242116664579	-15.989277078302	-29.3834983149966	-28.6254587591848	-27.8674192033729	-29.330867625561	-28.5749360467878	-27.8140019840779	-19.4692819815495	0.619557803318337	0.177957159222911	10.5290004349711	0.155200982940097	0.159210536388176	0.150930362833991	-0.475526276783777	-0.468523175519302	-0.482985357866137	-0.473180771338255	-0.466191693734076	-0.48062931935999	0.000472681244314114	0.000848894954098303	0.000849847376703292
164	12.1735729393678	0.31	-19.4679809955808	-20.0819650489893	-18.8539969421723	0.389286698145501	-14.9261441219092	-15.32429594273	-14.5279923010885	0.5	0.33	0.79	-16.7622042939617	-16.326693117099	-15.8911819402363	-29.1974897662241	-28.4388882776295	-27.680286789035	-29.1315549458993	-28.3842035036842	-27.6271944190916	-19.4679809955808	0.624174136148943	-0.00195251283794048	10.2711483332675	0.155200982940097	0.159210536388176	0.150930362833991	-0.475526276783777	-0.468523175519302	-0.482985357866137	-0.473180771338255	-0.466191693734076	-0.48062931935999	0.000472681244314114	0.000848894954098303	0.000849847376703292
164	12.1735729393678	0.31	-19.4676014822407	-20.0860999954404	-18.849102969041	0.382994805825557	-15.0224315788155	-15.4285057536923	-14.6163574039387	0.5	0.32	0.77	-16.8860358629254	-16.4415998825754	-15.9971639022254	-29.4242504982729	-28.649812037854	-27.875373577435	-29.3970848664098	-28.6245633816931	-27.8528590595044	-19.4676014822407	0.619429181047719	-0.108770924771352	10.1823318668321	0.155200982940097	0.159210536388176	0.150930362833991	-0.475526276783777	-0.468523175519302	-0.482985357866137	-0.473180771338255	-0.466191693734076	-0.48062931935999	0.000472681244314114	0.000848894954098303	0.000849847376703292
[truncated: 1,370 more rows]
