# Supplementary material for: Re-expressing coefficients from regression models for inclusion in a meta-analysis
Source: BMC Med Res Methodol. 2024 Jan 8;24:6. doi: 10.1186/s12874-023-02132-y (PMC10773134; doi:10.1186/s12874-023-02132-y)
Supplement: Supplementary file 2 — Additional file 2. [file 12874_2023_2132_MOESM2_ESM.zip › Supp_Files_R1/simdata/simdata_scenario_165.csv]

ex_no	errsd	rsquare	beta	b_low_ci	b_hi_ci	lrsquare	lbeta	lb_low_ci	lb_hi_ci	x_median	x_25	x_75	rbl	rb	rbu	altl	alt	altu	dzl	dz	dzu	observed_beta	xlog	error	ylog	RelBias_rb	RelBias_rbl	RelBias_rbu	RelBias_alt	RelBias_altl	RelBias_altu	RelBias_dz	RelBias_dzl	RelBias_dzu	MC_SE_RelBias_rb	MC_SE_RelBias_alt	MC_SE_RelBias_dz
165	12.7125042093399	0.1	-3.26208132296863	-4.75418820813123	-1.76997443780603	0.271072047650493	-12.5060998805368	-15.7079963735616	-9.30420338751198	1.09	0.68	1.6	-10.2152040008977	-8.13295079124843	-6.05069758159918	-13.8083218961755	-10.9936524499603	-8.17898300374519	-13.8238211901557	-11.0067788982326	-8.18868662413263	-3.26208132296863	1.33010950446447	-1.14796925174693	-1.67979045759426	-0.0484084162361713	-0.0182893267565161	-0.0992846877920582	-0.452254949505353	-0.410552954027053	-0.52268752139876	-0.450965735867575	-0.409296885719696	-0.521359418833144	0.00376926129641507	0.00534137751505608	0.00534134017860767
165	12.7125042093399	0.11	-6.11038107236878	-8.79974381093156	-3.421018333806	0.193450524451208	-10.4192706604322	-13.7409165530746	-7.09762476778977	0.98	0.67	1.46	-9.63374165423395	-7.30493933067975	-4.97613700712556	-13.3951656505779	-10.1570994857302	-6.91903332088245	-13.4920955391765	-10.2291083768862	-6.96808865650087	-6.11038107236878	1.138494279937	-0.176394436437217	0.507822640614952	-0.0484084162361713	-0.0182893267565161	-0.0992846877920582	-0.452254949505353	-0.410552954027053	-0.52268752139876	-0.450965735867575	-0.409296885719696	-0.521359418833144	0.00376926129641507	0.00534137751505608	0.00534134017860767
165	12.7125042093399	0.12	-6.44023831063427	-9.18082545520024	-3.6996511660683	0.190882146201105	-10.6149663892599	-14.0271101638635	-7.20282261465627	1.11	0.74	1.46	-8.99608334016444	-6.80775449649171	-4.61942565281897	-12.1000766248471	-9.15669052140985	-6.21330441797263	-12.2932021466172	-9.30309364178537	-6.31190889210813	-6.44023831063427	1.26207164040879	1.23833260218744	0.387927682957425	-0.0484084162361713	-0.0182893267565161	-0.0992846877920582	-0.452254949505353	-0.410552954027053	-0.52268752139876	-0.450965735867575	-0.409296885719696	-0.521359418833144	0.00376926129641507	0.00534137751505608	0.00534134017860767
165	12.7125042093399	0.14	-8.62624118512227	-11.9706923102316	-5.28179006001296	0.192721240337088	-12.1265401762226	-16.001519088485	-8.25156126396022	0.93	0.67	1.44	-11.6580232634156	-8.83487915724708	-6.01173505107853	-16.4605712196306	-12.4744267787717	-8.48828233791283	-16.6095893886376	-12.5879548875066	-8.56535851575645	-8.62624118512227	1.13486356841998	0.260050256218182	0.722010073078092	-0.0484084162361713	-0.0182893267565161	-0.0992846877920582	-0.452254949505353	-0.410552954027053	-0.52268752139876	-0.450965735867575	-0.409296885719696	-0.521359418833144	0.00376926129641507	0.00534137751505608	0.00534134017860767
165	12.7125042093399	0.14	-6.86327599236089	-9.56765568257264	-4.15889630214914	0.179363747123318	-10.4941780756032	-13.9988059126087	-6.98955023859769	1.01	0.61	1.5	-9.62075537700989	-7.21218086588533	-4.80360635476076	-13.2742857261191	-9.95104290365664	-6.6278000811942	-13.2267394399209	-9.9161242417466	-6.60444037765814	-6.86327599236089	1.1780756901122	-0.342322926294135	-0.0922156242069592	-0.0484084162361713	-0.0182893267565161	-0.0992846877920582	-0.452254949505353	-0.410552954027053	-0.52268752139876	-0.450965735867575	-0.409296885719696	-0.521359418833144	0.00376926129641507	0.00534137751505608	0.00534134017860767
165	12.7125042093399	0.15	-8.35785691579843	-11.450854443197	-5.26485938839988	0.205790663970108	-12.225309033367	-15.9750387744823	-8.47557929225178	0.89	0.58	1.3	-11.9980757363011	-9.18183584732969	-6.36559595835832	-17.1558787884407	-13.1289772055324	-9.10207562262406	-17.250778118887	-13.2013295035339	-9.15415789593048	-8.35785691579843	1.10133094193161	1.08151640747649	2.44562625437707	-0.0484084162361713	-0.0182893267565161	-0.0992846877920582	-0.452254949505353	-0.410552954027053	-0.52268752139876	-0.450965735867575	-0.409296885719696	-0.521359418833144	0.00376926129641507	0.00534137751505608	0.00534134017860767
165	12.7125042093399	0.15	-7.71167417216846	-10.5401984509264	-4.88314989341048	0.170179590990075	-10.4193704524934	-14.0116097455804	-6.82713115940651	1.18	0.68	1.69	-8.58580991558842	-6.38461502779328	-4.18342013999814	-11.3675669502193	-8.45319655260995	-5.5388261550006	-11.3050734007068	-8.40616126337668	-5.50944810610394	-7.71167417216846	1.30661303490011	-0.150653520796554	-1.42861852193774	-0.0484084162361713	-0.0182893267565161	-0.0992846877920582	-0.452254949505353	-0.410552954027053	-0.52268752139876	-0.450965735867575	-0.409296885719696	-0.521359418833144	0.00376926129641507	0.00534137751505608	0.00534134017860767
165	12.7125042093399	0.15	-6.61541730339967	-9.08564330069233	-4.14519130610701	0.244154098272425	-12.2218850892785	-15.5793252398357	-8.86444493872134	1.01	0.72	1.61	-10.7050440638468	-8.398041404865	-6.09103874588323	-14.769318731252	-11.5864399517597	-8.40356117226745	-14.8490141628219	-11.6481478123145	-8.44679404320536	-6.61541730339967	1.27538370415972	-1.10823851586321	-1.91315905290407	-0.0484084162361713	-0.0182893267565161	-0.0992846877920582	-0.452254949505353	-0.410552954027053	-0.52268752139876	-0.450965735867575	-0.409296885719696	-0.521359418833144	0.00376926129641507	0.00534137751505608	0.00534134017860767
165	12.7125042093399	0.15	-6.37315791163098	-8.6979089080376	-4.04840691522436	0.161882299463884	-9.33646881313997	-12.6532814274425	-6.01965619883748	0.98	0.72	1.64	-8.92648783734654	-6.58658196944132	-4.2466761015361	-12.4420744666242	-9.18062566572361	-5.919176864823	-12.4854331464038	-9.21223639217285	-5.94045925752205	-6.37315791163098	1.30545312006557	-0.0783328467205474	-0.980960810545858	-0.0484084162361713	-0.0182893267565161	-0.0992846877920582	-0.452254949505353	-0.410552954027053	-0.52268752139876	-0.450965735867575	-0.409296885719696	-0.521359418833144	0.00376926129641507	0.00534137751505608	0.00534134017860767
165	12.7125042093399	0.15	-5.99848466250658	-8.25290511252919	-3.74406421248396	0.21850455641322	-11.7364266506639	-15.2018342765226	-8.27101902480517	0.95	0.66	1.34	-10.9551874058722	-8.45784469785095	-5.96050198982974	-15.3998662677773	-11.8893153019653	-8.37876433615337	-15.6084207647256	-12.0503423767038	-8.49232095546824	-5.99848466250658	1.19384770126912	-1.14341924234331	-0.94739210608609	-0.0484084162361713	-0.0182893267565161	-0.0992846877920582	-0.452254949505353	-0.410552954027053	-0.52268752139876	-0.450965735867575	-0.409296885719696	-0.521359418833144	0.00376926129641507	0.00534137751505608	0.00534134017860767
165	12.7125042093399	0.15	-5.37245349495418	-7.40277541836371	-3.34213157154466	0.238385855131492	-11.3114445810283	-14.4681262840954	-8.15476287796125	1.03	0.67	1.51	-9.81944545180057	-7.67702125786479	-5.53459706392901	-13.4840426785828	-10.5420700989234	-7.60009751926401	-13.5403234402243	-10.5848237259913	-7.6326517976615	-5.37245349495418	1.23453885551526	-0.120726970474837	-0.246859232977896	-0.0484084162361713	-0.0182893267565161	-0.0992846877920582	-0.452254949505353	-0.410552954027053	-0.52268752139876	-0.450965735867575	-0.409296885719696	-0.521359418833144	0.00376926129641507	0.00534137751505608	0.00534134017860767
165	12.7125042093399	0.15	-5.25115399596539	-7.1885322757915	-3.31377571613928	0.323033128882958	-13.029485064148	-15.9744009173201	-10.0845692109759	0.94	0.64	1.53	-11.5363449552	-9.4095944546917	-7.28284395418342	-16.2306799436591	-13.2385184897657	-10.2463570358723	-16.2112476824507	-13.2244190944757	-10.2349584394841	-5.25115399596539	1.29324279479027	-1.3735501462697	-1.06132689021625	-0.0484084162361713	-0.0182893267565161	-0.0992846877920582	-0.452254949505353	-0.410552954027053	-0.52268752139876	-0.450965735867575	-0.409296885719696	-0.521359418833144	0.00376926129641507	0.00534137751505608	0.00534134017860767
165	12.7125042093399	0.16	-7.76099681717906	-10.5217586163961	-5.00023501796203	0.266946783348554	-11.6139612199009	-14.6188004384354	-8.60912200136628	0.96	0.65	1.42	-10.4684501379567	-8.31669974884111	-6.16494935972557	-14.6782147827638	-11.6611631701458	-8.64411155752774	-14.7933026370497	-11.7526776840126	-8.7115362626219	-7.76099681717906	1.14702823333046	0.392316415109981	0.943808187112864	-0.0484084162361713	-0.0182893267565161	-0.0992846877920582	-0.452254949505353	-0.410552954027053	-0.52268752139876	-0.450965735867575	-0.409296885719696	-0.521359418833144	0.00376926129641507	0.00534137751505608	0.00534134017860767
165	12.7125042093399	0.16	-7.61184085234997	-10.344489190664	-4.87919251403596	0.19806401814931	-10.3954834096268	-13.6613407399947	-7.12962607925881	0.99	0.62	1.41	-9.50566157795642	-7.23325397644761	-4.9608463749388	-13.1781277625146	-10.0277865205502	-6.87744527858582	-13.2137574450198	-10.0538595259479	-6.89590768558818	-7.61184085234997	1.13961016236671	0.215616031391515	1.20756913334324	-0.0484084162361713	-0.0182893267565161	-0.0992846877920582	-0.452254949505353	-0.410552954027053	-0.52268752139876	-0.450965735867575	-0.409296885719696	-0.521359418833144	0.00376926129641507	0.00534137751505608	0.00534134017860767
165	12.7125042093399	0.16	-6.63794547661043	-9.0275010020718	-4.24838995114905	0.176597505749415	-10.0816562089427	-13.4804995812991	-6.68281283658639	1.09	0.78	1.67	-8.74917360746717	-6.5432412123067	-4.33730881714623	-11.818153424431	-8.83843800677385	-5.85872258911669	-11.9173135773213	-8.91273059523953	-5.90817917475885	-6.63794547661043	1.34058374617517	-0.157799045126084	-1.67821467025894	-0.0484084162361713	-0.0182893267565161	-0.0992846877920582	-0.452254949505353	-0.410552954027053	-0.52268752139876	-0.450965735867575	-0.409296885719696	-0.521359418833144	0.00376926129641507	0.00534137751505608	0.00534134017860767
165	12.7125042093399	0.16	-6.28317193373436	-8.52179048043675	-4.04455338703197	0.215263948992296	-10.9972174549807	-14.2754852329343	-7.71894967702712	1.13	0.7	1.82	-9.03737710162493	-6.96200511489051	-4.8866331281561	-12.1002076596252	-9.32147753383016	-6.54274740803513	-11.9845669535359	-9.23236090553513	-6.4805445972523	-6.28317193373436	1.40524699912512	0.601064656388531	-1.35867695018955	-0.0484084162361713	-0.0182893267565161	-0.0992846877920582	-0.452254949505353	-0.410552954027053	-0.52268752139876	-0.450965735867575	-0.409296885719696	-0.521359418833144	0.00376926129641507	0.00534137751505608	0.00534134017860767
165	12.7125042093399	0.16	-5.99683235757016	-8.16763118421827	-3.82603353092204	0.205767142611067	-9.92637700021155	-12.9712006106065	-6.88155338981658	1.03	0.69	1.53	-8.77968294327032	-6.71876455028885	-4.65784615730738	-12.0439452457149	-9.21678298469252	-6.38962072367017	-12.1224077933714	-9.27620339135339	-6.43059513018529	-5.99683235757016	1.23870264747278	-0.404127898435432	-0.574618678752311	-0.0484084162361713	-0.0182893267565161	-0.0992846877920582	-0.452254949505353	-0.410552954027053	-0.52268752139876	-0.450965735867575	-0.409296885719696	-0.521359418833144	0.00376926129641507	0.00534137751505608	0.00534134017860767
165	12.7125042093399	0.16	-5.69056218458617	-7.75733116704461	-3.62379320212773	0.219177072007628	-10.4537957810242	-13.5344162131624	-7.37317534888595	1.14	0.71	1.77	-8.53000648081238	-6.58845895950099	-4.6469114381896	-11.4030861265908	-8.8075859175131	-6.2120857084354	-11.3518066934956	-8.7683883610622	-6.18528131945058	-5.69056218458617	1.42876055309885	0.392210588126214	-1.76171323702491	-0.0484084162361713	-0.0182893267565161	-0.0992846877920582	-0.452254949505353	-0.410552954027053	-0.52268752139876	-0.450965735867575	-0.409296885719696	-0.521359418833144	0.00376926129641507	0.00534137751505608	0.00534134017860767
165	12.7125042093399	0.17	-9.68867038687617	-13.0699340525971	-6.30740672115521	0.204489778514913	-13.0032822988265	-17.0075723904238	-8.9989922072292	1.06	0.71	1.61	-11.3158427703344	-8.65162261926594	-5.98740246819744	-15.4240352799547	-11.7925757026463	-8.16111612533796	-15.4876764657314	-11.8400540379132	-8.19487759689158	-9.68867038687617	1.21081766316268	0.341274491560586	-0.236938696725051	-0.0484084162361713	-0.0182893267565161	-0.0992846877920582	-0.452254949505353	-0.410552954027053	-0.52268752139876	-0.450965735867575	-0.409296885719696	-0.521359418833144	0.00376926129641507	0.00534137751505608	0.00534134017860767
165	12.7125042093399	0.17	-7.70312054853344	-10.4025308011959	-5.00371029587097	0.262733487012772	-12.4713121230299	-15.7330732263076	-9.20955101975212	1.05	0.67	1.43	-10.5277723389542	-8.34516771839314	-6.16256309783211	-14.3802254369838	-11.3989350487659	-8.41764466054805	-14.5224161898855	-11.5123147064648	-8.50069077973666	-7.70312054853344	1.21140840250423	-2.01490685117807	-2.19485649780965	-0.0484084162361713	-0.0182893267565161	-0.0992846877920582	-0.452254949505353	-0.410552954027053	-0.52268752139876	-0.450965735867575	-0.409296885719696	-0.521359418833144	0.00376926129641507	0.00534137751505608	0.00534134017860767
165	12.7125042093399	0.17	-7.61741197583383	-10.2831872970468	-4.95163665462087	0.280044655652023	-14.2578698768278	-17.8271385790597	-10.6886011745958	1.03	0.7	1.65	-12.073887852993	-9.6565088756081	-7.23912989822319	-16.5667580138454	-13.2498369827986	-9.93291595175181	-16.5814420283729	-13.262103530659	-9.94110955390745	-7.61741197583383	1.29653969930195	-0.148617305404629	-1.0960532228241	-0.0484084162361713	-0.0182893267565161	-0.0992846877920582	-0.452254949505353	-0.410552954027053	-0.52268752139876	-0.450965735867575	-0.409296885719696	-0.521359418833144	0.00376926129641507	0.00534137751505608	0.00534134017860767
165	12.7125042093399	0.17	-7.43059124197364	-10.0343768369008	-4.8268056470465	0.218153112313584	-11.0467338752812	-14.3118565460252	-7.78161120453733	1.04	0.68	1.61	-9.63994690164021	-7.44067882820114	-5.24141075476207	-13.1998478079852	-10.1884200320275	-7.17699225606984	-13.190455697469	-10.1809277451584	-7.17228575080612	-7.43059124197364	1.23667114447981	0.88293446860615	0.257518025595796	-0.0484084162361713	-0.0182893267565161	-0.0992846877920582	-0.452254949505353	-0.410552954027053	-0.52268752139876	-0.450965735867575	-0.409296885719696	-0.521359418833144	0.00376926129641507	0.00534137751505608	0.00534134017860767
165	12.7125042093399	0.17	-6.9827864910859	-9.39354314820942	-4.57202983396238	0.191150691129821	-10.6947143211184	-14.1295069539753	-7.25992168826139	0.97	0.61	1.64	-9.977963653135	-7.55238460367919	-5.12680555422338	-13.913182873658	-10.5309772390454	-7.14877160443293	-13.7342222039722	-10.3945558308892	-7.05660328221598	-6.9827864910859	1.24504830052788	0.913605849793043	0.962554331718658	-0.0484084162361713	-0.0182893267565161	-0.0992846877920582	-0.452254949505353	-0.410552954027053	-0.52268752139876	-0.450965735867575	-0.409296885719696	-0.521359418833144	0.00376926129641507	0.00534137751505608	0.00534134017860767
165	12.7125042093399	0.17	-6.98095886375843	-9.39945967557366	-4.5624580519432	0.207860652249658	-9.9888601965171	-13.033360675388	-6.94435971764623	0.98	0.64	1.56	-9.15996407591862	-7.02026153026309	-4.88055898460757	-12.7485652775294	-9.77059098071975	-6.79261668391012	-12.7162288105835	-9.74366959105532	-6.77417779140523	-6.98095886375843	1.22856153308986	1.22273086806886	1.46513363292478	-0.0484084162361713	-0.0182893267565161	-0.0992846877920582	-0.452254949505353	-0.410552954027053	-0.52268752139876	-0.450965735867575	-0.409296885719696	-0.521359418833144	0.00376926129641507	0.00534137751505608	0.00534134017860767
165	12.7125042093399	0.17	-6.44795573059325	-8.65568269547649	-4.24022876571002	0.302590834296349	-13.4528238197146	-16.6415325967805	-10.2641150426487	1	0.71	1.48	-11.5133573493367	-9.30726584785872	-7.10117434638077	-15.9262735025057	-12.8746165828049	-9.82295966310409	-16.1042334149108	-13.0187583370131	-9.93235076028085	-6.44795573059325	1.24744743591864	0.924218653576963	0.710039127576428	-0.0484084162361713	-0.0182893267565161	-0.0992846877920582	-0.452254949505353	-0.410552954027053	-0.52268752139876	-0.450965735867575	-0.409296885719696	-0.521359418833144	0.00376926129641507	0.00534137751505608	0.00534134017860767
165	12.7125042093399	0.17	-4.97538611195117	-6.69799596563067	-3.25277625827168	0.334931585342548	-14.285654672673	-17.4286281643172	-11.1426811810288	0.93	0.66	1.46	-12.6937698567853	-10.4046521022054	-8.11553434762563	-17.9207009125791	-14.6889899948353	-11.4572790770916	-18.0137552024582	-14.7656373785264	-11.5177513883296	-4.97538611195117	1.205226456263	-0.876645570156612	-0.14606440419424	-0.0484084162361713	-0.0182893267565161	-0.0992846877920582	-0.452254949505353	-0.410552954027053	-0.52268752139876	-0.450965735867575	-0.409296885719696	-0.521359418833144	0.00376926129641507	0.00534137751505608	0.00534134017860767
165	12.7125042093399	0.18	-8.94042249551189	-11.8764567575202	-6.00438823350356	0.278973499546253	-12.8946265107053	-16.1312215731318	-9.65803144827875	0.97	0.62	1.41	-11.3961271434908	-9.10958928421039	-6.82305142492994	-15.8931845961476	-12.7043496677499	-9.51551473935227	-15.9450525670242	-12.7451625788977	-9.54730471260035	-8.94042249551189	1.15165009403912	-1.08328592115769	-0.293393478947111	-0.0484084162361713	-0.0182893267565161	-0.0992846877920582	-0.452254949505353	-0.410552954027053	-0.52268752139876	-0.450965735867575	-0.409296885719696	-0.521359418833144	0.00376926129641507	0.00534137751505608	0.00534134017860767
165	12.7125042093399	0.18	-8.8150977292205	-11.7885139663164	-5.84168149212456	0.242065475442968	-12.281373666229	-15.6743577731681	-8.88838955928989	0.91	0.65	1.35	-11.636987683992	-9.11796171585813	-6.5989357477243	-16.5591106456422	-12.9746065748031	-9.39010250396392	-16.7500066500259	-13.1271161277829	-9.49952632607889	-8.8150977292205	1.08768800360004	0.0694639478275841	1.27413140166566	-0.0484084162361713	-0.0182893267565161	-0.0992846877920582	-0.452254949505353	-0.410552954027053	-0.52268752139876	-0.450965735867575	-0.409296885719696	-0.521359418833144	0.00376926129641507	0.00534137751505608	0.00534134017860767
165	12.7125042093399	0.18	-8.78081340776938	-11.7296961444973	-5.83193067104145	0.251246521092343	-11.6812388740194	-14.8296668644913	-8.53281088354744	0.88	0.57	1.37	-11.2900578152444	-8.89311023952549	-6.49616266380655	-16.2369573586789	-12.7897530825957	-9.34254880651251	-16.2163435144078	-12.7722605668484	-9.33067755577123	-8.78081340776938	1.06997682626565	-1.69823580907578	0.255682929905307	-0.0484084162361713	-0.0182893267565161	-0.0992846877920582	-0.452254949505353	-0.410552954027053	-0.52268752139876	-0.450965735867575	-0.409296885719696	-0.521359418833144	0.00376926129641507	0.00534137751505608	0.00534134017860767
165	12.7125042093399	0.18	-8.23835104041116	-11.0228826049559	-5.45381947586645	0.232899905389011	-12.0237974349786	-15.4307687317441	-8.61682613821311	0.97	0.66	1.47	-10.8927406635146	-8.48772407433073	-6.08270748514684	-15.1864607320175	-11.8334303864197	-8.48040004082187	-15.2695456560102	-11.8987723647778	-8.52681752313266	-8.23835104041116	1.15076856536961	0.0472893867197879	0.642179741794058	-0.0484084162361713	-0.0182893267565161	-0.0992846877920582	-0.452254949505353	-0.410552954027053	-0.52268752139876	-0.450965735867575	-0.409296885719696	-0.521359418833144	0.00376926129641507	0.00534137751505608	0.00534134017860767
165	12.7125042093399	0.18	-8.19441562799843	-10.895658824084	-5.49317243191285	0.275808931869501	-13.1935383810938	-16.5314064366065	-9.85567032558103	1.05	0.65	1.47	-11.032341591731	-8.80479363821864	-6.57724568470631	-15.0544401566152	-12.0147874153261	-8.97513467403711	-15.104378224372	-12.0554558945299	-9.00583248558373	-8.19441562799843	1.22333255593128	0.111395521209548	-0.0173207105132845	-0.0484084162361713	-0.0182893267565161	-0.0992846877920582	-0.452254949505353	-0.410552954027053	-0.52268752139876	-0.450965735867575	-0.409296885719696	-0.521359418833144	0.00376926129641507	0.00534137751505608	0.00534134017860767
165	12.7125042093399	0.18	-8.12666695741023	-10.8188857222039	-5.43444819261661	0.194123024953136	-10.8878090146217	-14.35136174967	-7.42425627957342	1.02	0.69	1.47	-9.81721193107904	-7.44792936211172	-5.07864679314439	-13.5212836815081	-10.2580617034593	-6.99483972541061	-13.6375012688124	-10.3471276743583	-7.05546914371138	-8.12666695741023	1.20442833927112	0.443343841059186	0.52296211201904	-0.0484084162361713	-0.0182893267565161	-0.0992846877920582	-0.452254949505353	-0.410552954027053	-0.52268752139876	-0.450965735867575	-0.409296885719696	-0.521359418833144	0.00376926129641507	0.00534137751505608	0.00534134017860767
165	12.7125042093399	0.18	-7.83310705872073	-10.4222438108234	-5.24397030661803	0.262055254412416	-11.9510845542196	-15.0822662313562	-8.81990287708295	0.95	0.68	1.54	-10.815330385348	-8.56999378835999	-6.32465719137196	-15.1730221768284	-12.0229989443714	-8.87297571191449	-15.2222493564436	-12.0622656881956	-8.90187743422333	-7.83310705872073	1.20335313848484	-0.128618961877676	0.22113206698568	-0.0484084162361713	-0.0182893267565161	-0.0992846877920582	-0.452254949505353	-0.410552954027053	-0.52268752139876	-0.450965735867575	-0.409296885719696	-0.521359418833144	0.00376926129641507	0.00534137751505608	0.00534134017860767
165	12.7125042093399	0.18	-7.6540001208838	-10.211976101541	-5.09602414022659	0.231018110389758	-10.8894271781992	-13.9913110792531	-7.78754327714529	1.18	0.67	1.67	-8.57038577193035	-6.67032497697078	-4.77026418201122	-11.3458118944977	-8.83043709791306	-6.31506230132845	-11.2865671957798	-8.78384827437558	-6.28281986787259	-7.6540001208838	1.30613599882714	0.4404112541411	-0.903695990532172	-0.0484084162361713	-0.0182893267565161	-0.0992846877920582	-0.452254949505353	-0.410552954027053	-0.52268752139876	-0.450965735867575	-0.409296885719696	-0.521359418833144	0.00376926129641507	0.00534137751505608	0.00534134017860767
165	12.7125042093399	0.18	-7.48060304031059	-9.94954653532347	-5.0116595452977	0.270828399761361	-12.0075505288117	-15.0837015662862	-8.93139949133715	0.89	0.64	1.44	-11.3882114370939	-9.06571398689932	-6.74321653670475	-16.3200389342114	-12.9917508161736	-9.66346269813573	-16.3837195483452	-13.0409558965087	-9.70078303493783	-7.48060304031059	1.16588923561595	-0.0287619846981221	0.837067621323432	-0.0484084162361713	-0.0182893267565161	-0.0992846877920582	-0.452254949505353	-0.410552954027053	-0.52268752139876	-0.450965735867575	-0.409296885719696	-0.521359418833144	0.00376926129641507	0.00534137751505608	0.00534134017860767
165	12.7125042093399	0.18	-7.27311301479675	-9.66080338858395	-4.88542264100956	0.203892442409788	-9.83499864849612	-12.8692047361679	-6.80079256082432	0.94	0.7	1.46	-9.29042831452897	-7.09999971175766	-4.90957110898634	-13.0689203856302	-9.98762681649974	-6.90633324736931	-13.2040137782461	-10.0914429853042	-6.97826637483494	-7.27311301479675	1.202792287244	0.549610848761429	0.646682763329032	-0.0484084162361713	-0.0182893267565161	-0.0992846877920582	-0.452254949505353	-0.410552954027053	-0.52268752139876	-0.450965735867575	-0.409296885719696	-0.521359418833144	0.00376926129641507	0.00534137751505608	0.00534134017860767
165	12.7125042093399	0.18	-7.14234162527663	-9.50970751596069	-4.77497573459258	0.284336379666299	-14.120920905718	-17.6186545769994	-10.6231872344365	1	0.67	1.52	-12.2026512119348	-9.78012661810983	-7.3576020242849	-16.8868541230449	-13.5344007328014	-10.1819473425578	-16.9619173775068	-13.5923687614726	-10.2262837055469	-7.14234162527663	1.2003952381963	0.529105811997491	0.523129511239733	-0.0484084162361713	-0.0182893267565161	-0.0992846877920582	-0.452254949505353	-0.410552954027053	-0.52268752139876	-0.450965735867575	-0.409296885719696	-0.521359418833144	0.00376926129641507	0.00534137751505608	0.00534134017860767
165	12.7125042093399	0.18	-6.16828298690334	-8.21454435635545	-4.12202161745122	0.307961770034134	-13.0295763355027	-16.0791027248269	-9.98004994617848	1.04	0.58	1.69	-10.8026261582085	-8.75382442422891	-6.70502269024935	-14.7777498223115	-11.9750350919436	-9.17232036157579	-14.4419976290383	-11.7045372218772	-8.96460875809252	-6.16828298690334	1.35946001848313	-1.29100463719122	-2.01152233365096	-0.0484084162361713	-0.0182893267565161	-0.0992846877920582	-0.452254949505353	-0.410552954027053	-0.52268752139876	-0.450965735867575	-0.409296885719696	-0.521359418833144	0.00376926129641507	0.00534137751505608	0.00534134017860767
165	12.7125042093399	0.18	-5.24597748539594	-7.00638630734952	-3.48556866344236	0.346320986418613	-15.1375056996872	-18.3845083819056	-11.8905030174688	0.94	0.63	1.38	-13.3278047183161	-10.9738980067802	-8.61999129524433	-18.7802188667537	-15.4633272879169	-12.1464357090801	-18.9164907352571	-15.5756421423925	-12.2352036399251	-5.24597748539594	1.23602743775551	0.0332105650131656	0.593722039811121	-0.0484084162361713	-0.0182893267565161	-0.0992846877920582	-0.452254949505353	-0.410552954027053	-0.52268752139876	-0.450965735867575	-0.409296885719696	-0.521359418833144	0.00376926129641507	0.00534137751505608	0.00534134017860767
165	12.7125042093399	0.19	-9.19274413180451	-12.1543788600715	-6.23110940353753	0.242311049544572	-12.7940127478486	-16.3262600999406	-9.26176539575662	0.89	0.6	1.41	-12.2577127266594	-9.60571079502259	-6.95370886338583	-17.5246274230972	-13.7331088246731	-9.94159022624904	-17.5296444895063	-13.7361298987024	-9.94495825722575	-9.19274413180451	1.10516561164771	-1.37868477720906	-0.0229644904762026	-0.0484084162361713	-0.0182893267565161	-0.0992846877920582	-0.452254949505353	-0.410552954027053	-0.52268752139876	-0.450965735867575	-0.409296885719696	-0.521359418833144	0.00376926129641507	0.00534137751505608	0.00534134017860767
165	12.7125042093399	0.19	-8.85957441259163	-11.7383150529518	-5.98083377223151	0.293575676703608	-13.091274383242	-16.2618650276748	-9.9206837388092	0.95	0.63	1.49	-11.6907107000305	-9.41136218070592	-7.13201366138131	-16.4177603898198	-13.2167746845569	-10.015788979294	-16.4092077621354	-13.210815501192	-10.0108744164569	-8.85957441259163	1.17015027778762	1.48791824906593	1.97164666911604	-0.0484084162361713	-0.0182893267565161	-0.0992846877920582	-0.452254949505353	-0.410552954027053	-0.52268752139876	-0.450965735867575	-0.409296885719696	-0.521359418833144	0.00376926129641507	0.00534137751505608	0.00534134017860767
165	12.7125042093399	0.19	-8.5677708536766	-11.3202249727147	-5.8153167346385	0.257821161448081	-13.0308596058808	-16.4827224460032	-9.57899676575838	1.04	0.69	1.52	-11.0811197844085	-8.76047732160828	-6.43983485880809	-15.1624659358832	-11.9870953076295	-8.81172467937573	-15.2520287929646	-12.0579141197103	-8.86343435616569	-8.5677708536766	1.23525138908241	0.569117910771992	0.395887319288544	-0.0484084162361713	-0.0182893267565161	-0.0992846877920582	-0.452254949505353	-0.410552954027053	-0.52268752139876	-0.450965735867575	-0.409296885719696	-0.521359418833144	0.00376926129641507	0.00534137751505608	0.00534134017860767
165	12.7125042093399	0.19	-8.40180265080461	-11.0754792787566	-5.72812602285264	0.268056403130922	-13.0256754079452	-16.386233662456	-9.66511715343441	1.04	0.66	1.58	-11.0755265572212	-8.8041106259202	-6.5326946946192	-15.1853099430796	-12.0710422151976	-8.95677448731554	-15.1713206937709	-12.060524772631	-8.94902788349063	-8.40180265080461	1.22148522277069	-0.125226243002672	-0.583510826753361	-0.0484084162361713	-0.0182893267565161	-0.0992846877920582	-0.452254949505353	-0.410552954027053	-0.52268752139876	-0.450965735867575	-0.409296885719696	-0.521359418833144	0.00376926129641507	0.00534137751505608	0.00534134017860767
165	12.7125042093399	0.19	-8.39276278695472	-11.0936646014859	-5.69186097242352	0.278333657621678	-13.2775314765194	-16.6155455487345	-9.93951740430432	0.99	0.73	1.44	-11.5724233414984	-9.2475576396621	-6.92269193782577	-16.0494058456201	-12.825127569217	-9.60084929281388	-16.2944993042244	-13.0220434961609	-9.74847325203423	-8.39276278695472	1.2118090167987	-1.41728938428659	-1.75936428320414	-0.0484084162361713	-0.0182893267565161	-0.0992846877920582	-0.452254949505353	-0.410552954027053	-0.52268752139876	-0.450965735867575	-0.409296885719696	-0.521359418833144	0.00376926129641507	0.00534137751505608	0.00534134017860767
165	12.7125042093399	0.19	-8.22904442248524	-10.8596294014087	-5.59845944356178	0.277333525381796	-12.8294724685801	-16.0628917842654	-9.59605315289478	0.88	0.61	1.35	-12.1622668352928	-9.71403341406807	-7.26579999284336	-17.4505390141228	-13.9377898357553	-10.4250406573878	-17.5384083780768	-14.0092634121759	-10.4786624784489	-8.22904442248524	1.11886767027985	-1.71376625413721	-0.329082069828463	-0.0484084162361713	-0.0182893267565161	-0.0992846877920582	-0.452254949505353	-0.410552954027053	-0.52268752139876	-0.450965735867575	-0.409296885719696	-0.521359418833144	0.00376926129641507	0.00534137751505608	0.00534134017860767
165	12.7125042093399	0.19	-8.09806424841016	-10.7419827978821	-5.45414569893818	0.204756164213864	-11.4510873740848	-14.9745028139908	-7.92767193417882	1.08	0.69	1.55	-9.80754687673033	-7.49988681466888	-5.19222675260743	-13.2913312737878	-10.1639565349607	-7.03658179613371	-13.3516232474542	-10.2108673335819	-7.06824334515347	-8.09806424841016	1.25929706501361	-0.0567744702931028	-1.10289707744328	-0.0484084162361713	-0.0182893267565161	-0.0992846877920582	-0.452254949505353	-0.410552954027053	-0.52268752139876	-0.450965735867575	-0.409296885719696	-0.521359418833144	0.00376926129641507	0.00534137751505608	0.00534134017860767
165	12.7125042093399	0.19	-7.98421107738423	-10.5335728264343	-5.43484932833418	0.28165193620456	-11.8135395848678	-14.7591587349588	-8.86792043477682	1	0.63	1.64	-10.2001153612146	-8.16438584026534	-6.12865631931614	-14.1038619401197	-11.2890263138415	-8.47419068756339	-13.9699115359638	-11.1805662094761	-8.39388921125692	-7.98421107738423	1.24344020877745	-0.259996574421485	-0.419333671894836	-0.0484084162361713	-0.0182893267565161	-0.0992846877920582	-0.452254949505353	-0.410552954027053	-0.52268752139876	-0.450965735867575	-0.409296885719696	-0.521359418833144	0.00376926129641507	0.00534137751505608	0.00534134017860767
165	12.7125042093399	0.19	-7.98238210178471	-10.5944880304133	-5.37027617315612	0.279311576810741	-12.9842860456836	-16.2406492643984	-9.72792282696882	0.88	0.57	1.38	-12.2922104344009	-9.82753668376263	-7.36286293312438	-17.6341442058605	-14.0983755521186	-10.5626068983766	-17.5938193203402	-14.0656868128986	-10.5380701206713	-7.98238210178471	1.12061872809794	-0.799471562495231	0.64451292071403	-0.0484084162361713	-0.0182893267565161	-0.0992846877920582	-0.452254949505353	-0.410552954027053	-0.52268752139876	-0.450965735867575	-0.409296885719696	-0.521359418833144	0.00376926129641507	0.00534137751505608	0.00534134017860767
165	12.7125042093399	0.19	-7.96707181281719	-10.5060077711014	-5.42813585453296	0.255466402792614	-12.1662270688612	-15.4090007013876	-8.92345343633482	0.88	0.58	1.58	-11.6904084234323	-9.23020033313371	-6.76999224283511	-16.787752983408	-13.2548254575459	-9.72189793168369	-16.5256404439052	-13.0475244894615	-9.57118002922296	-7.96707181281719	1.2052497460082	-0.712499718248204	-0.0270037871290137	-0.0484084162361713	-0.0182893267565161	-0.0992846877920582	-0.452254949505353	-0.410552954027053	-0.52268752139876	-0.450965735867575	-0.409296885719696	-0.521359418833144	0.00376926129641507	0.00534137751505608	0.00534134017860767
165	12.7125042093399	0.19	-7.91598394274966	-10.4587195766187	-5.37324830888061	0.235882035050399	-11.4593782004768	-14.6795518114374	-8.23920458951616	0.92	0.62	1.47	-10.7884683691981	-8.42186061499489	-6.05525286079173	-15.2873178449544	-11.9338218977325	-8.58032595051059	-15.2736307817896	-11.9251349648798	-8.57292427435478	-7.91598394274966	1.1479622409852	-1.21728942423337	-0.442865929702498	-0.0484084162361713	-0.0182893267565161	-0.0992846877920582	-0.452254949505353	-0.410552954027053	-0.52268752139876	-0.450965735867575	-0.409296885719696	-0.521359418833144	0.00376926129641507	0.00534137751505608	0.00534134017860767
165	12.7125042093399	0.19	-7.63408662624414	-10.0792602851126	-5.18891296737566	0.2517724317318	-11.3077137917373	-14.3512118896446	-8.26421569383005	1.06	0.67	1.56	-9.52515310029785	-7.50512959524806	-5.48510609019826	-12.9715450398065	-10.2206364085949	-7.46972777738332	-12.9856844477285	-10.2322620413365	-7.47799146895203	-7.63408662624414	1.26230053722642	-0.726572178210156	-1.3697614343003	-0.0484084162361713	-0.0182893267565161	-0.0992846877920582	-0.452254949505353	-0.410552954027053	-0.52268752139876	-0.450965735867575	-0.409296885719696	-0.521359418833144	0.00376926129641507	0.00534137751505608	0.00534134017860767
165	12.7125042093399	0.19	-7.17009513586578	-9.48216080256622	-4.85802946916533	0.28242178785207	-12.0809296443507	-15.0874997818739	-9.07435950682737	1.01	0.69	1.7	-10.4193661308736	-8.34304099324932	-6.26671585562501	-14.4029452315729	-11.5327900931016	-8.66263495463026	-14.3360415083894	-11.4791965961673	-8.62300490729237	-7.17009513586578	1.28924591500015	-0.107405343327656	-0.556547725924282	-0.0484084162361713	-0.0182893267565161	-0.0992846877920582	-0.452254949505353	-0.410552954027053	-0.52268752139876	-0.450965735867575	-0.409296885719696	-0.521359418833144	0.00376926129641507	0.00534137751505608	0.00534134017860767
165	12.7125042093399	0.19	-6.55143548194052	-8.66279060193342	-4.44008036194762	0.261857289445185	-11.7160018913506	-14.787163910603	-8.64483987209826	1.05	0.7	1.67	-9.87890429664291	-7.82714400974139	-5.77538372283987	-13.4858538615626	-10.6849623297442	-7.88407079792578	-13.4831758779414	-10.6829839164801	-7.88363430679803	-6.55143548194052	1.36487275795263	1.28826245933773	-0.0440419784978225	-0.0484084162361713	-0.0182893267565161	-0.0992846877920582	-0.452254949505353	-0.410552954027053	-0.52268752139876	-0.450965735867575	-0.409296885719696	-0.521359418833144	0.00376926129641507	0.00534137751505608	0.00534134017860767
165	12.7125042093399	0.19	-6.54413795914095	-8.63021864483607	-4.45805727344583	0.257677889430284	-11.621095116917	-14.7006655286285	-8.54152470520553	1.14	0.67	1.66	-9.28734946584276	-7.34178811948499	-5.39622677312722	-12.4259316896714	-9.82288412730502	-7.21983656493863	-12.3643108717561	-9.77462750176944	-7.18423721852233	-6.54413795914095	1.35206772921245	1.47240288353732	-0.0763760410377917	-0.0484084162361713	-0.0182893267565161	-0.0992846877920582	-0.452254949505353	-0.410552954027053	-0.52268752139876	-0.450965735867575	-0.409296885719696	-0.521359418833144	0.00376926129641507	0.00534137751505608	0.00534134017860767
165	12.7125042093399	0.19	-6.27004627961815	-8.26632977025405	-4.27376278898225	0.261558629974275	-12.5198991576017	-15.8043273787631	-9.23547093644036	1.1	0.71	1.62	-10.2303059536303	-8.10426130902431	-5.97821666441836	-13.8057209932056	-10.9366397247111	-8.06755845621652	-13.8540023927488	-10.9750626764787	-8.09744097035171	-6.27004627961815	1.32048553188229	-0.870044610364887	-1.73598860447083	-0.0484084162361713	-0.0182893267565161	-0.0992846877920582	-0.452254949505353	-0.410552954027053	-0.52268752139876	-0.450965735867575	-0.409296885719696	-0.521359418833144	0.00376926129641507	0.00534137751505608	0.00534134017860767
165	12.7125042093399	0.19	-5.97429897904734	-7.90752951336104	-4.04106844473365	0.281370275128956	-11.8014821042003	-14.7461443935675	-8.85681981483317	1.17	0.72	1.83	-9.10088297607041	-7.28352474436421	-5.46616651265801	-12.0788076442928	-9.66678668333004	-7.25476572236723	-11.9940576725736	-9.59883969645335	-7.20419943605693	-5.97429897904734	1.38618125985838	0.586476428775346	-1.05876524539594	-0.0484084162361713	-0.0182893267565161	-0.0992846877920582	-0.452254949505353	-0.410552954027053	-0.52268752139876	-0.450965735867575	-0.409296885719696	-0.521359418833144	0.00376926129641507	0.00534137751505608	0.00534134017860767
165	12.7125042093399	0.2	-11.7203149464537	-15.3959419685041	-8.04468792440337	0.247086526064615	-13.5537123168936	-17.2476683990464	-9.85975623474091	1.1	0.69	1.52	-11.1219103365531	-8.73991600651721	-6.35792167648132	-14.9883900054903	-11.7783065819524	-8.56822315841442	-15.0805122030218	-11.8514896143975	-8.62196114659308	-11.7203149464537	1.15787217423856	1.87800597212926	1.96422393029177	-0.0484084162361713	-0.0182893267565161	-0.0992846877920582	-0.452254949505353	-0.410552954027053	-0.52268752139876	-0.450965735867575	-0.409296885719696	-0.521359418833144	0.00376926129641507	0.00534137751505608	0.00534134017860767
165	12.7125042093399	0.2	-9.77678402214179	-12.8198316670221	-6.73373637726143	0.257272810899447	-13.1382481626124	-16.6235519467143	-9.65294437851039	0.94	0.64	1.56	-12.0376149888331	-9.5138014737296	-6.98998795862611	-16.954450728129	-13.3997705087913	-9.84509028945356	-16.9169559812304	-13.3708226373955	-9.82362530263507	-9.77678402214179	1.14231310710043	0.448623769127608	1.04346625257057	-0.0484084162361713	-0.0182893267565161	-0.0992846877920582	-0.452254949505353	-0.410552954027053	-0.52268752139876	-0.450965735867575	-0.409296885719696	-0.521359418833144	0.00376926129641507	0.00534137751505608	0.00534134017860767
165	12.7125042093399	0.2	-9.64722114641827	-12.6912901039321	-6.60315218890445	0.266869881434733	-14.1645544033126	-17.8300198323509	-10.4990889742743	0.95	0.65	1.44	-12.8212891104131	-10.1855101022118	-7.54973109401041	-18.007302349644	-14.3053914794665	-10.6034806092891	-18.1167269035245	-14.3918727939472	-10.666410695822	-9.64722114641827	1.18461651739036	2.20411692683109	2.41092480441134	-0.0484084162361713	-0.0182893267565161	-0.0992846877920582	-0.452254949505353	-0.410552954027053	-0.52268752139876	-0.450965735867575	-0.409296885719696	-0.521359418833144	0.00376926129641507	0.00534137751505608	0.00534134017860767
165	12.7125042093399	0.2	-9.62395681079377	-12.6235483848922	-6.62436523669532	0.26459437510226	-12.3517880614156	-15.5668434749626	-9.13673264786858	1.01	0.68	1.39	-10.7427558383116	-8.52403016216995	-6.30530448602831	-14.8459135841581	-11.7797534525574	-8.71359332095669	-15.0413526054159	-11.9328247431018	-8.82682876449756	-9.62395681079377	1.13731574295735	1.46714727858628	2.21584073534126	-0.0484084162361713	-0.0182893267565161	-0.0992846877920582	-0.452254949505353	-0.410552954027053	-0.52268752139876	-0.450965735867575	-0.409296885719696	-0.521359418833144	0.00376926129641507	0.00534137751505608	0.00534134017860767
165	12.7125042093399	0.2	-9.61127330473584	-12.6532759330427	-6.56927067642894	0.241754950235974	-12.1193520249826	-15.4704101896392	-8.76829386032608	0.91	0.62	1.44	-11.4874131109632	-8.99911519097286	-6.51081727098257	-16.3473618547273	-12.8063464748916	-9.26533109505591	-16.3687369014186	-12.8225469894449	-9.27836050232177	-9.61127330473584	1.11812566091414	-0.744972188052531	0.451161469456529	-0.0484084162361713	-0.0182893267565161	-0.0992846877920582	-0.452254949505353	-0.410552954027053	-0.52268752139876	-0.450965735867575	-0.409296885719696	-0.521359418833144	0.00376926129641507	0.00534137751505608	0.00534134017860767
165	12.7125042093399	0.2	-8.99375126587352	-11.8012886408476	-6.1862138908994	0.336514575701374	-14.169129688412	-17.2754224898555	-11.0628368869685	1.05	0.75	1.54	-11.5946465222136	-9.50981374614785	-7.42498097008212	-15.8552399614943	-13.0043101051351	-10.1533802487759	-16.0539269817662	-13.1672601964538	-10.2790674251116	-8.99375126587352	1.22093351657361	-0.140800545918318	-0.581317186266881	-0.0484084162361713	-0.0182893267565161	-0.0992846877920582	-0.452254949505353	-0.410552954027053	-0.52268752139876	-0.450965735867575	-0.409296885719696	-0.521359418833144	0.00376926129641507	0.00534137751505608	0.00534134017860767
165	12.7125042093399	0.2	-8.91830269388005	-11.7247860558221	-6.11181933193797	0.243693339647778	-12.2327556864047	-15.5973824583993	-8.86812891441019	1.01	0.7	1.59	-10.7117970382525	-8.40107604470095	-6.09035505114937	-14.7756525699009	-11.5882872319684	-8.40092189403585	-14.8301905974062	-11.6286487204918	-8.42984019912883	-8.91830269388005	1.23816870087608	0.251608216771563	-0.389895992645154	-0.0484084162361713	-0.0182893267565161	-0.0992846877920582	-0.452254949505353	-0.410552954027053	-0.52268752139876	-0.450965735867575	-0.409296885719696	-0.521359418833144	0.00376926129641507	0.00534137751505608	0.00534134017860767
165	12.7125042093399	0.2	-8.64199532905614	-11.3239095075141	-5.96008115059822	0.210133482127385	-11.1497312184526	-14.5247724545492	-7.77468998235605	0.99	0.64	1.51	-10.1413548682919	-7.78486419158916	-5.42837351488644	-14.0782741211097	-10.8069832392388	-7.53569235736792	-14.0793433389417	-10.8080227390685	-7.53667471690558	-8.64199532905614	1.22484166827601	0.761942191026892	0.919510947234479	-0.0484084162361713	-0.0182893267565161	-0.0992846877920582	-0.452254949505353	-0.410552954027053	-0.52268752139876	-0.450965735867575	-0.409296885719696	-0.521359418833144	0.00376926129641507	0.00534137751505608	0.00534134017860767
165	12.7125042093399	0.2	-8.38363366674819	-10.9616233398033	-5.80564399369306	0.271873571953957	-12.3044430467861	-15.4483329041582	-9.1605531894141	1.02	0.59	1.54	-10.5529690880539	-8.40533460303038	-6.25770011800689	-14.5269820211761	-11.5705962598162	-8.61421049845624	-14.3850609161871	-11.456824762134	-8.5303991212945	-8.38363366674819	1.22494178523171	-1.3339726230066	-1.05624612893385	-0.0484084162361713	-0.0182893267565161	-0.0992846877920582	-0.452254949505353	-0.410552954027053	-0.52268752139876	-0.450965735867575	-0.409296885719696	-0.521359418833144	0.00376926129641507	0.00534137751505608	0.00534134017860767
165	12.7125042093399	0.2	-8.35129958143571	-10.9791077386928	-5.72349142417864	0.252388191071245	-12.492253185592	-15.8490866812095	-9.13541968997458	1.01	0.62	1.5	-10.9390648927471	-8.62217306287014	-6.30528123299315	-15.1180160182677	-11.916023147753	-8.71403027723829	-15.0916938329233	-11.8946346480767	-8.69889021168763	-8.35129958143571	1.20444438544287	0.308523563003094	0.619126004725198	-0.0484084162361713	-0.0182893267565161	-0.0992846877920582	-0.452254949505353	-0.410552954027053	-0.52268752139876	-0.450965735867575	-0.409296885719696	-0.521359418833144	0.00376926129641507	0.00534137751505608	0.00534134017860767
165	12.7125042093399	0.2	-8.30057085480241	-10.8840983959147	-5.71704331369013	0.275007827864619	-13.3218193479291	-16.698913217269	-9.94472547858916	1.02	0.72	1.56	-11.3760335228541	-9.07540877155548	-6.77478402025691	-15.6437100088382	-12.4800144750507	-9.3163189412632	-15.765231302718	-12.577526256039	-9.38951146716575	-8.30057085480241	1.23101200197707	-1.27988952909359	-1.70894729792184	-0.0484084162361713	-0.0182893267565161	-0.0992846877920582	-0.452254949505353	-0.410552954027053	-0.52268752139876	-0.450965735867575	-0.409296885719696	-0.521359418833144	0.00376926129641507	0.00534137751505608	0.00534134017860767
165	12.7125042093399	0.2	-8.11562178301449	-10.6136455829824	-5.6175979830466	0.321704359461481	-12.8775762700091	-15.7970235168584	-9.95812902315969	1.01	0.67	1.56	-10.8350550908718	-8.83262901859624	-6.83020294632072	-14.9383791961673	-12.1776179698451	-9.41685674352293	-14.9567333014907	-12.1925352938897	-9.42867691717374	-8.11562178301449	1.21868682191887	1.21792148566117	1.11119293026323	-0.0484084162361713	-0.0182893267565161	-0.0992846877920582	-0.452254949505353	-0.410552954027053	-0.52268752139876	-0.450965735867575	-0.409296885719696	-0.521359418833144	0.00376926129641507	0.00534137751505608	0.00534134017860767
165	12.7125042093399	0.2	-8.02307054309714	-10.4899132664743	-5.55622781971994	0.286936752005999	-12.8270530607227	-15.9841163652411	-9.66998975620437	1.07	0.7	1.63	-10.5298008960509	-8.45003325339926	-6.37026561074763	-14.3003656219934	-11.4758641910248	-8.65136276005629	-14.3238190114937	-11.4948115183333	-8.66590139942483	-8.02307054309714	1.29837262652579	0.0607209727147452	-0.585225168223786	-0.0484084162361713	-0.0182893267565161	-0.0992846877920582	-0.452254949505353	-0.410552954027053	-0.52268752139876	-0.450965735867575	-0.409296885719696	-0.521359418833144	0.00376926129641507	0.00534137751505608	0.00534134017860767
165	12.7125042093399	0.2	-7.76944424809346	-10.1973300980763	-5.34155839811059	0.288658151985301	-11.5983869736039	-14.4410823436294	-8.7556916035783	0.92	0.59	1.46	-10.6157166559304	-8.52603612719708	-6.43635559846379	-15.0439920819793	-12.0826152529766	-9.12123842397396	-14.9816729560316	-12.0313520482402	-9.08216328871756	-7.76944424809346	1.13967383395342	-0.830775037551518	0.277626231149667	-0.0484084162361713	-0.0182893267565161	-0.0992846877920582	-0.452254949505353	-0.410552954027053	-0.52268752139876	-0.450965735867575	-0.409296885719696	-0.521359418833144	0.00376926129641507	0.00534137751505608	0.00534134017860767
165	12.7125042093399	0.2	-7.70063219508054	-10.1023312496859	-5.29893314047521	0.294264798652048	-13.9873066543686	-17.3692886522355	-10.6053246565018	0.93	0.63	1.51	-12.6837534630134	-10.2140941271504	-7.74443479128742	-17.9257470067874	-14.4354167526772	-10.945086498567	-17.9016590485218	-14.4173807493834	-10.9303597757808	-7.70063219508054	1.18619209581757	0.840948799607003	1.51563140164091	-0.0484084162361713	-0.0182893267565161	-0.0992846877920582	-0.452254949505353	-0.410552954027053	-0.52268752139876	-0.450965735867575	-0.409296885719696	-0.521359418833144	0.00376926129641507	0.00534137751505608	0.00534134017860767
165	12.7125042093399	0.2	-7.48189161334394	-9.79854405117064	-5.16523917551723	0.285762115364488	-11.512533279073	-14.3542152720284	-8.67085128611762	0.98	0.62	1.53	-10.1185933712507	-8.11543095295026	-6.11226853464986	-14.0993710327258	-11.3081401631589	-8.51690929359207	-14.0518650086158	-11.2698455432643	-8.48841349612979	-7.48189161334394	1.22792930812265	0.760530894409659	0.845187689792974	-0.0484084162361713	-0.0182893267565161	-0.0992846877920582	-0.452254949505353	-0.410552954027053	-0.52268752139876	-0.450965735867575	-0.409296885719696	-0.521359418833144	0.00376926129641507	0.00534137751505608	0.00534134017860767
165	12.7125042093399	0.2	-7.32139759345704	-9.59843302428471	-5.04436216262938	0.241202608433955	-10.9437531564552	-13.974318586155	-7.91318772675536	1.03	0.59	1.58	-9.47736285685811	-7.42203772156519	-5.36671258627227	-13.0107029498135	-10.1891137372373	-7.36752452466106	-12.8447211640539	-10.059099387697	-7.27376239012933	-7.32139759345704	1.2238144922648	0.161634734481519	0.639152266897923	-0.0484084162361713	-0.0182893267565161	-0.0992846877920582	-0.452254949505353	-0.410552954027053	-0.52268752139876	-0.450965735867575	-0.409296885719696	-0.521359418833144	0.00376926129641507	0.00534137751505608	0.00534134017860767
165	12.7125042093399	0.2	-6.85355636201218	-8.96396948110137	-4.74314324292298	0.287899272960316	-11.8193760854099	-14.7215968424547	-8.91715532836497	1.1	0.7	1.5	-9.49893829296176	-7.62631427134609	-5.75369024973042	-12.8040526140415	-10.2798571977126	-7.75566178138371	-12.9195659703761	-10.3741028399516	-7.82638551428303	-6.85355636201218	1.30094670287977	-0.026375376293895	-0.658922083374857	-0.0484084162361713	-0.0182893267565161	-0.0992846877920582	-0.452254949505353	-0.410552954027053	-0.52268752139876	-0.450965735867575	-0.409296885719696	-0.521359418833144	0.00376926129641507	0.00534137751505608	0.00534134017860767
165	12.7125042093399	0.2	-6.62674159871753	-8.70849709907695	-4.54498609835811	0.251671405830457	-11.6648036349149	-14.8052553930723	-8.52435187675751	1.04	0.72	1.61	-9.96686093922241	-7.85271666214784	-5.73857238507327	-13.6447099077205	-10.7504299995671	-7.85615009141375	-13.7102538614414	-10.801196259965	-7.89414948310167	-6.62674159871753	1.35404432334095	-1.2118938646554	-2.43159877124359	-0.0484084162361713	-0.0182893267565161	-0.0992846877920582	-0.452254949505353	-0.410552954027053	-0.52268752139876	-0.450965735867575	-0.409296885719696	-0.521359418833144	0.00376926129641507	0.00534137751505608	0.00534134017860767
165	12.7125042093399	0.2	-6.56532495643586	-8.60030330678501	-4.53034660608671	0.261619423988881	-11.5442722027486	-14.5722811854852	-8.51626322001204	0.99	0.64	1.58	-10.1825455884002	-8.06669021089682	-5.9508348333934	-14.1397946972015	-11.2016531109807	-8.26351152475987	-14.0872939653475	-11.1607533653313	-8.23163811035061	-6.56532495643586	1.30345612938403	-2.31010335712136	-2.70748531691012	-0.0484084162361713	-0.0182893267565161	-0.0992846877920582	-0.452254949505353	-0.410552954027053	-0.52268752139876	-0.450965735867575	-0.409296885719696	-0.521359418833144	0.00376926129641507	0.00534137751505608	0.00534134017860767
165	12.7125042093399	0.2	-5.09918763821278	-6.69266077372097	-3.5057145027046	0.362933860231908	-13.8421739805261	-16.7054834034471	-10.9788645576051	1.04	0.67	1.68	-11.2328561616089	-9.3075516303306	-7.38224709905233	-15.3710998580974	-12.7365029415384	-10.1019060249794	-15.2775618932119	-12.6575698981507	-10.0407688175213	-5.09918763821278	1.42190167627068	1.95188678215607	0.540098175087604	-0.0484084162361713	-0.0182893267565161	-0.0992846877920582	-0.452254949505353	-0.410552954027053	-0.52268752139876	-0.450965735867575	-0.409296885719696	-0.521359418833144	0.00376926129641507	0.00534137751505608	0.00534134017860767
165	12.7125042093399	0.21	-11.174325009023	-14.5889921825086	-7.75965783553729	0.255564670263378	-13.5826562753464	-17.2020285229717	-9.96328402772102	0.96	0.63	1.37	-12.2345009735182	-9.6603154216245	-7.0861298697308	-17.1078212512814	-13.5082705720382	-9.90871989279506	-17.24108521921	-13.6155040609417	-9.9859120459086	-11.174325009023	1.11662540899814	-0.511835600494769	0.426032398355638	-0.0484084162361713	-0.0182893267565161	-0.0992846877920582	-0.452254949505353	-0.410552954027053	-0.52268752139876	-0.450965735867575	-0.409296885719696	-0.521359418833144	0.00376926129641507	0.00534137751505608	0.00534134017860767
165	12.7125042093399	0.21	-11.0244571603325	-14.4015696137195	-7.64734470694562	0.273538558440429	-13.9598317252937	-17.5117474426281	-10.4079160079593	0.93	0.62	1.3	-12.7562288945153	-10.1688771723194	-7.58152545012342	-18.0099853928917	-14.3570118449603	-10.7040382970289	-18.1947176014826	-14.5040664057691	-10.8148687517895	-11.0244571603325	1.07222455920246	0.241794943324327	1.79500328241702	-0.0484084162361713	-0.0182893267565161	-0.0992846877920582	-0.452254949505353	-0.410552954027053	-0.52268752139876	-0.450965735867575	-0.409296885719696	-0.521359418833144	0.00376926129641507	0.00534137751505608	0.00534134017860767
165	12.7125042093399	0.21	-10.7030342031604	-13.9098828422656	-7.49618556405526	0.29867966528178	-14.6270065474444	-18.1264284448028	-11.1275846500861	0.95	0.64	1.34	-13.0191105043586	-10.5056887058055	-7.99226690725242	-18.276495960227	-14.7481025778816	-11.2197091955362	-18.4690253113478	-14.9021364101983	-11.3381163857755	-10.7030342031604	1.10380225347647	0.482856091006819	1.96244685741521	-0.0484084162361713	-0.0182893267565161	-0.0992846877920582	-0.452254949505353	-0.410552954027053	-0.52268752139876	-0.450965735867575	-0.409296885719696	-0.521359418833144	0.00376926129641507	0.00534137751505608	0.00534134017860767
165	12.7125042093399	0.21	-10.5211733701217	-13.7278174874939	-7.31452925274954	0.269682872501234	-13.5702286555081	-17.0568251348641	-10.083632176152	1.02	0.68	1.4	-11.6446144433672	-9.26433139533878	-6.88404834731033	-16.0259842913158	-12.7501026447304	-9.47422099814511	-16.2201660621536	-12.9035560951152	-9.58920817620323	-10.5211733701217	1.13884621053403	-0.201262301009108	0.224352056892199	-0.0484084162361713	-0.0182893267565161	-0.0992846877920582	-0.452254949505353	-0.410552954027053	-0.52268752139876	-0.450965735867575	-0.409296885719696	-0.521359418833144	0.00376926129641507	0.00534137751505608	0.00534134017860767
165	12.7125042093399	0.21	-10.3103832542176	-13.396556483618	-7.22421002481717	0.323922173871578	-16.3700406264636	-20.0624787450003	-12.6776025079269	1	0.64	1.44	-13.8783421826941	-11.3240755664493	-8.76980895020444	-19.196777009725	-15.6636686593213	-12.1305603089175	-19.2881492256699	-15.7381811768909	-12.188438204837	-10.3103832542176	1.15856501557971	-0.943094278399359	-0.644230505810603	-0.0484084162361713	-0.0182893267565161	-0.0992846877920582	-0.452254949505353	-0.410552954027053	-0.52268752139876	-0.450965735867575	-0.409296885719696	-0.521359418833144	0.00376926129641507	0.00534137751505608	0.00534134017860767
165	12.7125042093399	0.21	-9.63341107736461	-12.5726251296492	-6.69419702508008	0.274864958043553	-13.5855589622236	-17.0307454210303	-10.1403725034169	0.97	0.59	1.41	-12.0255575932124	-9.5928814445468	-7.16020529588124	-16.767669624453	-13.3757013395782	-9.98373305470352	-16.7484039611095	-13.3629522888498	-9.97371376431086	-9.63341107736461	1.14712577338517	-0.483912276376976	0.350488799481917	-0.0484084162361713	-0.0182893267565161	-0.0992846877920582	-0.452254949505353	-0.410552954027053	-0.52268752139876	-0.450965735867575	-0.409296885719696	-0.521359418833144	0.00376926129641507	0.00534137751505608	0.00534134017860767
165	12.7125042093399	0.21	-9.43009048292473	-12.2654768800546	-6.59470408579485	0.271939301329877	-12.4988332726692	-15.6918613815323	-9.30580516380605	0.97	0.6	1.56	-11.1008333096906	-8.84200168176397	-6.5831700538373	-15.4896844862255	-12.3377959524568	-9.18590741868817	-15.3441655292097	-12.2203710000999	-9.09917691463962	-9.43009048292473	1.16303795832172	0.741930837566121	1.50648789534409	-0.0484084162361713	-0.0182893267565161	-0.0992846877920582	-0.452254949505353	-0.410552954027053	-0.52268752139876	-0.450965735867575	-0.409296885719696	-0.521359418833144	0.00376926129641507	0.00534137751505608	0.00534134017860767
165	12.7125042093399	0.21	-9.25059275285933	-12.0508406767919	-6.45034482892673	0.24193169073397	-11.922771683574	-15.2178859504373	-8.62765741671069	0.95	0.62	1.43	-10.9312893171089	-8.56434771291182	-6.19740610871476	-15.3462508143614	-12.0233418264798	-8.70043283859824	-15.3796556901406	-12.0499393789307	-8.71893001122867	-9.25059275285933	1.14258711266559	0.395362619499353	1.20425604652847	-0.0484084162361713	-0.0182893267565161	-0.0992846877920582	-0.452254949505353	-0.410552954027053	-0.52268752139876	-0.450965735867575	-0.409296885719696	-0.521359418833144	0.00376926129641507	0.00534137751505608	0.00534134017860767
165	12.7125042093399	0.21	-9.1811994723854	-11.9217640309317	-6.44063491383909	0.274078935717679	-12.6581449908003	-15.8744882887938	-9.44180169280683	1	0.66	1.6	-11.0370344324581	-8.80081169061267	-6.56458894876722	-15.2965444925988	-12.1972988686652	-9.09805324473164	-15.2583335789784	-12.166852281125	-9.075187206202	-9.1811994723854	1.22585342953675	1.91921052877209	1.81712245248677	-0.0484084162361713	-0.0182893267565161	-0.0992846877920582	-0.452254949505353	-0.410552954027053	-0.52268752139876	-0.450965735867575	-0.409296885719696	-0.521359418833144	0.00376926129641507	0.00534137751505608	0.00534134017860767
165	12.7125042093399	0.21	-9.03349494945412	-11.7921168783764	-6.27487302053184	0.247152566437571	-12.9962137322433	-16.5375994495446	-9.45482801494208	0.91	0.68	1.42	-12.221610808567	-9.60445720704683	-6.98730360552665	-17.3578403718729	-13.640807064609	-9.92377375734518	-17.5488238947322	-13.7914944159829	-10.0335108609878	-9.03349494945412	1.15773277272564	-0.454650465645857	0.0717630465836371	-0.0484084162361713	-0.0182893267565161	-0.0992846877920582	-0.452254949505353	-0.410552954027053	-0.52268752139876	-0.450965735867575	-0.409296885719696	-0.521359418833144	0.00376926129641507	0.00534137751505608	0.00534134017860767
165	12.7125042093399	0.21	-8.93653960141705	-11.6397947282898	-6.23328447454428	0.238017916773168	-12.206820749209	-15.6168302088074	-8.79681128961068	1.01	0.69	1.43	-10.71943944225	-8.37879864569137	-6.03815784913271	-14.7831826449346	-11.5552041122765	-8.32722557961834	-14.9607487491359	-11.6938153523551	-8.42582502354202	-8.93653960141705	1.18024012451093	-0.513868268495629	-0.46542753370098	-0.0484084162361713	-0.0182893267565161	-0.0992846877920582	-0.452254949505353	-0.410552954027053	-0.52268752139876	-0.450965735867575	-0.409296885719696	-0.521359418833144	0.00376926129641507	0.00534137751505608	0.00534134017860767
165	12.7125042093399	0.21	-8.88277807652289	-11.5559740804806	-6.20958207256518	0.281603284654625	-12.1695543539655	-15.2043080373746	-9.13480067055651	0.96	0.57	1.55	-10.8355185455442	-8.67276771618024	-6.51001688681626	-15.1637579445542	-12.1370979897941	-9.11043803503398	-14.9591056359897	-11.9721577714209	-8.98767523737119	-8.88277807652289	1.17278214864645	0.108167840893861	0.913962005533602	-0.0484084162361713	-0.0182893267565161	-0.0992846877920582	-0.452254949505353	-0.410552954027053	-0.52268752139876	-0.450965735867575	-0.409296885719696	-0.521359418833144	0.00376926129641507	0.00534137751505608	0.00534134017860767
165	12.7125042093399	0.21	-8.62695406416081	-11.2454199182429	-6.00848821007873	0.312669940196019	-13.0994366209185	-16.1317751430525	-10.0670980987846	0.92	0.56	1.41	-11.8515668119514	-9.62379198414508	-7.39601715633872	-16.7912905657601	-13.6349809366349	-10.4786713075097	-16.6901233177789	-13.5552956580384	-10.416453242955	-8.62695406416081	1.14894790222505	0.870885659389607	2.12716546720432	-0.0484084162361713	-0.0182893267565161	-0.0992846877920582	-0.452254949505353	-0.410552954027053	-0.52268752139876	-0.450965735867575	-0.409296885719696	-0.521359418833144	0.00376926129641507	0.00534137751505608	0.00534134017860767
165	12.7125042093399	0.21	-8.40235810853244	-10.9406289332483	-5.86408728381657	0.300616481690062	-12.8775920033128	-15.9442929398066	-9.81089106681891	0.99	0.67	1.62	-11.1193092071921	-8.98063826784129	-6.84196732849048	-15.4287656475799	-12.4612204425963	-9.49367523761267	-15.4005720165084	-12.4397889266085	-9.47766549830081	-8.40235810853244	1.23866119567949	-1.61598075204607	-1.86502578475224	-0.0484084162361713	-0.0182893267565161	-0.0992846877920582	-0.452254949505353	-0.410552954027053	-0.52268752139876	-0.450965735867575	-0.409296885719696	-0.521359418833144	0.00376926129641507	0.00534137751505608	0.00534134017860767
165	12.7125042093399	0.21	-8.3829658018746	-10.9310489707133	-5.83488263303589	0.279781948790154	-12.7165098312206	-15.9019947148053	-9.53102494763593	1.11	0.66	1.69	-10.22037723718	-8.1730330028584	-6.12568876853676	-13.7572574803223	-11.0014059957065	-8.24555451109071	-13.6529904001015	-10.9164270475769	-8.18366037615715	-8.3829658018746	1.32026680854734	0.935434217754631	-0.206672218929952	-0.0484084162361713	-0.0182893267565161	-0.0992846877920582	-0.452254949505353	-0.410552954027053	-0.52268752139876	-0.450965735867575	-0.409296885719696	-0.521359418833144	0.00376926129641507	0.00534137751505608	0.00534134017860767
165	12.7125042093399	0.21	-8.27113526974959	-10.8062924916687	-5.73597804783048	0.317709949302113	-14.149562209226	-17.3869712558472	-10.9121531626047	1.01	0.64	1.42	-11.9713958856006	-9.74235295624655	-7.51331002689253	-16.5292924722409	-13.4515809952701	-10.3738695182994	-16.6251378184385	-13.5286910534496	-10.4334572459743	-8.27113526974959	1.2058412241339	0.0741143408231514	0.0500554631225049	-0.0484084162361713	-0.0182893267565161	-0.0992846877920582	-0.452254949505353	-0.410552954027053	-0.52268752139876	-0.450965735867575	-0.409296885719696	-0.521359418833144	0.00376926129641507	0.00534137751505608	0.00534134017860767
165	12.7125042093399	0.21	-8.21320665771845	-10.6835877873863	-5.7428255280506	0.247437702423634	-11.6257988887506	-14.7913298001457	-8.46026797735547	1.01	0.66	1.5	-10.1451451907188	-7.97395631617317	-5.80276744162751	-13.9871355767135	-10.9937123599906	-8.00028914326774	-14.0317783939394	-11.0278632734053	-8.02620007638501	-8.21320665771845	1.1752864981558	1.6126067057596	1.90129132019157	-0.0484084162361713	-0.0182893267565161	-0.0992846877920582	-0.452254949505353	-0.410552954027053	-0.52268752139876	-0.450965735867575	-0.409296885719696	-0.521359418833144	0.00376926129641507	0.00534137751505608	0.00534134017860767
165	12.7125042093399	0.21	-7.96724346771732	-10.3650973467651	-5.56938958866956	0.252522002818406	-11.461145071701	-14.5398145440764	-8.38247559932565	0.95	0.6	1.51	-10.417471183817	-8.2116692861557	-6.00586738849436	-14.6098715736816	-11.5163681818146	-8.42286478994753	-14.5248269299976	-11.4483338408205	-8.37343544393002	-7.96724346771732	1.2060825481327	0.171332091546559	0.557386409319255	-0.0484084162361713	-0.0182893267565161	-0.0992846877920582	-0.452254949505353	-0.410552954027053	-0.52268752139876	-0.450965735867575	-0.409296885719696	-0.521359418833144	0.00376926129641507	0.00534137751505608	0.00534134017860767
165	12.7125042093399	0.21	-7.94945774630758	-10.335907018857	-5.56300847375818	0.325724786761254	-14.5531263154235	-17.8222771112806	-11.2839755195664	1.12	0.71	1.54	-11.3428439750967	-9.26221941870939	-7.18159486232203	-15.2153377052687	-12.4243793413159	-9.633420977363	-15.32634069494	-12.514336722987	-9.70560995603495	-7.94945774630758	1.29402774848703	1.65179771624941	0.948976855631499	-0.0484084162361713	-0.0182893267565161	-0.0992846877920582	-0.452254949505353	-0.410552954027053	-0.52268752139876	-0.450965735867575	-0.409296885719696	-0.521359418833144	0.00376926129641507	0.00534137751505608	0.00534134017860767
165	12.7125042093399	0.21	-7.92438704161041	-10.2956386366018	-5.553135446619	0.31630859754781	-13.9495023218	-17.1514832148134	-10.7475214287866	1.06	0.65	1.51	-11.4031650935919	-9.27432782090497	-7.14549054821806	-15.5388215621829	-12.6379056985868	-9.73698983499072	-15.5746924830156	-12.6677161292484	-9.75948833062257	-7.92438704161041	1.26697189270801	-0.267035774080672	-0.683534460216144	-0.0484084162361713	-0.0182893267565161	-0.0992846877920582	-0.452254949505353	-0.410552954027053	-0.52268752139876	-0.450965735867575	-0.409296885719696	-0.521359418833144	0.00376926129641507	0.00534137751505608	0.00534134017860767
165	12.7125042093399	0.21	-7.74150508173394	-10.1198790633767	-5.36313110009123	0.321754725887675	-13.35402394026	-16.3811362417571	-10.326911638763	0.99	0.65	1.53	-11.473464637893	-9.35325359553423	-7.23304255317544	-15.9470388942689	-13.0001445581947	-10.0532502221206	-15.956323706659	-13.0072735865842	-10.0598032671996	-7.74150508173394	1.22670852175779	-0.233510881838015	0.250172374332481	-0.0484084162361713	-0.0182893267565161	-0.0992846877920582	-0.452254949505353	-0.410552954027053	-0.52268752139876	-0.450965735867575	-0.409296885719696	-0.521359418833144	0.00376926129641507	0.00534137751505608	0.00534134017860767
165	12.7125042093399	0.21	-7.72858702895128	-10.0529413543158	-5.40423270358675	0.31605516181734	-13.2009035561361	-16.2328268803568	-10.1689802319153	0.99	0.59	1.46	-11.3569974630227	-9.23576831698143	-7.11453917094019	-15.7783319856171	-12.8312979836479	-9.88426398167869	-15.7224312679969	-12.7847215128726	-9.84870954090638	-7.72858702895128	1.23198386030505	-0.60185029279659	-0.3723327524577	-0.0484084162361713	-0.0182893267565161	-0.0992846877920582	-0.452254949505353	-0.410552954027053	-0.52268752139876	-0.450965735867575	-0.409296885719696	-0.521359418833144	0.00376926129641507	0.00534137751505608	0.00534134017860767
165	12.7125042093399	0.21	-7.7164230043668	-10.0466080210425	-5.3862379876911	0.324817767073146	-12.2597247692189	-15.0193925069584	-9.50005703147934	0.96	0.64	1.44	-10.7010634054283	-8.73484676745285	-6.76863012947739	-14.9741053144312	-12.2227586591917	-9.47141200395213	-15.0393698555065	-12.2774499044308	-9.51250842489115	-7.7164230043668	1.18913084690432	0.0223377122865796	0.549823649287805	-0.0484084162361713	-0.0182893267565161	-0.0992846877920582	-0.452254949505353	-0.410552954027053	-0.52268752139876	-0.450965735867575	-0.409296885719696	-0.521359418833144	0.00376926129641507	0.00534137751505608	0.00534134017860767
165	12.7125042093399	0.21	-7.67489298288743	-10.0283501753369	-5.32143579043797	0.277116278183482	-13.8088613021826	-17.2910037467774	-10.3267188575878	1.05	0.72	1.44	-11.5738717344246	-9.24307182223054	-6.91227191003647	-15.8109604176374	-12.6268759557782	-9.44279149391895	-16.0513817656912	-12.8181436999357	-9.58690448543512	-7.67489298288743	1.27104082056189	-0.735725547546364	-1.48992854693449	-0.0484084162361713	-0.0182893267565161	-0.0992846877920582	-0.452254949505353	-0.410552954027053	-0.52268752139876	-0.450965735867575	-0.409296885719696	-0.521359418833144	0.00376926129641507	0.00534137751505608	0.00534134017860767
165	12.7125042093399	0.21	-7.65970552978465	-10.0031078117664	-5.3163032478029	0.35062380060008	-15.1660604509603	-18.3885070659099	-11.9436138360107	1.03	0.65	1.47	-12.4586189277901	-10.2753403045226	-8.09206168125511	-17.096994778128	-14.1008759115383	-11.1047570449486	-17.1692840955514	-14.1602904687071	-11.1506720494319	-7.65970552978465	1.19782876584758	0.672024032104437	0.994767759855533	-0.0484084162361713	-0.0182893267565161	-0.0992846877920582	-0.452254949505353	-0.410552954027053	-0.52268752139876	-0.450965735867575	-0.409296885719696	-0.521359418833144	0.00376926129641507	0.00534137751505608	0.00534134017860767
165	12.7125042093399	0.21	-7.60929379850437	-9.89664768702037	-5.32193990998836	0.29127966421639	-11.9395426223184	-14.8472822577138	-9.03180298692304	0.95	0.6	1.54	-10.6953135209083	-8.60070883178633	-6.50610414266433	-15.0320840803044	-12.0881522600423	-9.14422043978016	-14.8952176974701	-11.9799218589025	-9.06148516342221	-7.60929379850437	1.21122241240215	-0.863504436547772	-0.231913861751721	-0.0484084162361713	-0.0182893267565161	-0.0992846877920582	-0.452254949505353	-0.410552954027053	-0.52268752139876	-0.450965735867575	-0.409296885719696	-0.521359418833144	0.00376926129641507	0.00534137751505608	0.00534134017860767
165	12.7125042093399	0.21	-7.60380621968287	-9.89021093448491	-5.31740150488083	0.286846514443145	-12.7342620449389	-15.8691784182486	-9.59934567162927	1.13	0.75	1.62	-10.0712398203273	-8.08169166728836	-6.09214351424938	-13.496168666621	-10.8300344147504	-8.16390016287972	-13.6001004329511	-10.9133374463764	-8.22703877993429	-7.60380621968287	1.34242834825856	-0.817706744371705	-2.40080068454064	-0.0484084162361713	-0.0182893267565161	-0.0992846877920582	-0.452254949505353	-0.410552954027053	-0.52268752139876	-0.450965735867575	-0.409296885719696	-0.521359418833144	0.00376926129641507	0.00534137751505608	0.00534134017860767
165	12.7125042093399	0.21	-7.56973111520238	-9.8519113128865	-5.28755091751826	0.311140813408201	-12.8063823767369	-15.7814624725233	-9.8313022809505	1.01	0.71	1.76	-10.854638372479	-8.80835029080426	-6.76206220912954	-14.9813627760824	-12.1571153857991	-9.3328679955158	-14.906673766088	-12.0948037609993	-9.2844733217605	-7.56973111520238	1.31823627874275	-0.576980033432238	-1.54705612443386	-0.0484084162361713	-0.0182893267565161	-0.0992846877920582	-0.452254949505353	-0.410552954027053	-0.52268752139876	-0.450965735867575	-0.409296885719696	-0.521359418833144	0.00376926129641507	0.00534137751505608	0.00534134017860767
165	12.7125042093399	0.21	-7.50627228767002	-9.77140334822136	-5.24114122711867	0.286598224400727	-12.0134615601911	-14.972727324937	-9.0541957954452	1.13	0.73	1.55	-9.48313790154558	-7.60885509886146	-5.73457229617733	-12.6990816066228	-10.1891876757019	-7.67929374478097	-12.8167588339149	-10.2829381795283	-7.74929076164484	-7.50627228767002	1.29133911985472	-2.10496370134461	-3.20449038124099	-0.0484084162361713	-0.0182893267565161	-0.0992846877920582	-0.452254949505353	-0.410552954027053	-0.52268752139876	-0.450965735867575	-0.409296885719696	-0.521359418833144	0.00376926129641507	0.00534137751505608	0.00534134017860767
165	12.7125042093399	0.21	-7.5039036874235	-9.7689597284005	-5.2388476464465	0.242598473892756	-11.5010982856826	-14.6739065789263	-8.32828999243894	1.05	0.64	1.53	-9.78476833950084	-7.66909491824427	-5.55342149698769	-13.3480149890326	-10.4618924402926	-7.57576989155259	-13.3328509768801	-10.4509982007705	-7.56765319582802	-7.5039036874235	1.27469806798299	-0.538333013216135	-0.978295264389304	-0.0484084162361713	-0.0182893267565161	-0.0992846877920582	-0.452254949505353	-0.410552954027053	-0.52268752139876	-0.450965735867575	-0.409296885719696	-0.521359418833144	0.00376926129641507	0.00534137751505608	0.00534134017860767
165	12.7125042093399	0.21	-7.41025916895692	-9.68632625905782	-5.13419207885602	0.275651773479454	-13.5031162120841	-16.920649645875	-10.0855827782932	0.98	0.64	1.41	-11.8945433164177	-9.49215331873573	-7.08976332105372	-16.5558676407863	-13.2120107338739	-9.8681538269615	-16.6642258772467	-13.2993706795657	-9.93355439147259	-7.41025916895692	1.20935610507605	0.546796470734331	0.626919712605087	-0.0484084162361713	-0.0182893267565161	-0.0992846877920582	-0.452254949505353	-0.410552954027053	-0.52268752139876	-0.450965735867575	-0.409296885719696	-0.521359418833144	0.00376926129641507	0.00534137751505608	0.00534134017860767
165	12.7125042093399	0.21	-7.26398513485644	-9.43416005581154	-5.09381021390133	0.323408497757358	-13.4597664729166	-16.4993252253144	-10.4202077205189	1.11	0.68	1.69	-10.5766084099797	-8.62815159588447	-6.67969478178919	-14.2235620448396	-11.6032517040668	-8.98294136329397	-14.1576684834021	-11.5503662089308	-8.94220189738748	-7.26398513485644	1.31743374707078	-2.33008420610887	-3.3082326178925	-0.0484084162361713	-0.0182893267565161	-0.0992846877920582	-0.452254949505353	-0.410552954027053	-0.52268752139876	-0.450965735867575	-0.409296885719696	-0.521359418833144	0.00376926129641507	0.00534137751505608	0.00534134017860767
165	12.7125042093399	0.21	-7.14865303729014	-9.3391652716226	-4.95814080295767	0.315628555405735	-11.8078637947484	-14.5225184754832	-9.09320911401357	0.94	0.64	1.41	-10.5256466484688	-8.55811629274821	-6.5905859370276	-14.8303135123133	-12.0581235467139	-9.28593358111456	-14.9373289673446	-12.1458113441145	-9.35251505482583	-7.14865303729014	1.16373231215299	0.525238295887057	1.57134961581992	-0.0484084162361713	-0.0182893267565161	-0.0992846877920582	-0.452254949505353	-0.410552954027053	-0.52268752139876	-0.450965735867575	-0.409296885719696	-0.521359418833144	0.00376926129641507	0.00534137751505608	0.00534134017860767
165	12.7125042093399	0.21	-7.09179297198053	-9.24533675358355	-4.93824919037751	0.294340255020482	-11.3657019452982	-14.1133086358347	-8.61809525476174	0.92	0.54	1.42	-10.3941184609867	-8.37057103050516	-6.34702360002366	-14.7412850325421	-11.8714226616678	-9.0015602907934	-14.5758973266009	-11.7371571209233	-8.8995442103467	-7.09179297198053	1.19942183501136	1.21454437623395	2.55008133385842	-0.0484084162361713	-0.0182893267565161	-0.0992846877920582	-0.452254949505353	-0.410552954027053	-0.52268752139876	-0.450965735867575	-0.409296885719696	-0.521359418833144	0.00376926129641507	0.00534137751505608	0.00534134017860767
165	12.7125042093399	0.21	-6.95920510071604	-9.08542145994425	-4.83298874148784	0.290047293297128	-13.2002016111382	-16.4245824158126	-9.9758208064638	1.03	0.67	1.36	-11.1823993160438	-8.98713414631002	-6.79186897657619	-15.3739203454794	-12.3557995555814	-9.33767876568341	-15.589066452527	-12.5288301408538	-9.46906696724106	-6.95920510071604	1.18434014059077	0.881757066088883	1.1721785279685	-0.0484084162361713	-0.0182893267565161	-0.0992846877920582	-0.452254949505353	-0.410552954027053	-0.52268752139876	-0.450965735867575	-0.409296885719696	-0.521359418833144	0.00376926129641507	0.00534137751505608	0.00534134017860767
165	12.7125042093399	0.21	-6.90100721565808	-8.97443659070701	-4.82757784060915	0.31538824183474	-14.043788799489	-17.2742845866136	-10.8132930123645	1.12	0.73	1.65	-11.0322541501545	-8.96909197542805	-6.90592980070158	-14.8168005073486	-12.0458833456187	-9.27496618388873	-14.8848690371783	-12.1003054781794	-9.31739590182167	-6.90100721565808	1.3503035707362	-0.632208421082337	-2.13666281878894	-0.0484084162361713	-0.0182893267565161	-0.0992846877920582	-0.452254949505353	-0.410552954027053	-0.52268752139876	-0.450965735867575	-0.409296885719696	-0.521359418833144	0.00376926129641507	0.00534137751505608	0.00534134017860767
165	12.7125042093399	0.21	-6.65490906562458	-8.66627281955707	-4.64354531169209	0.332779232989373	-14.2315509882283	-17.3778092138872	-11.0852927625693	1.02	0.77	1.57	-11.9131944376321	-9.75630656229965	-7.59941868696715	-16.4216045636785	-13.448467512795	-10.4753304619116	-16.6298322020936	-13.619071612378	-10.6091294185819	-6.65490906562458	1.33739936097634	0.610752810507127	-0.393476599315581	-0.0484084162361713	-0.0182893267565161	-0.0992846877920582	-0.452254949505353	-0.410552954027053	-0.52268752139876	-0.450965735867575	-0.409296885719696	-0.521359418833144	0.00376926129641507	0.00534137751505608	0.00534134017860767
165	12.7125042093399	0.21	-6.31105263258998	-8.22295880433238	-4.39914646084759	0.283301049229345	-12.5293027783712	-15.6407085912813	-9.41789696546119	1.03	0.68	1.51	-10.625916586997	-8.51210323619332	-6.39828988538967	-14.5970115729962	-11.6932283847682	-8.78944519654021	-14.6752001013361	-11.7572754588649	-8.83675665642614	-6.31105263258998	1.27006345634146	-0.713014496901153	-1.16196289834366	-0.0484084162361713	-0.0182893267565161	-0.0992846877920582	-0.452254949505353	-0.410552954027053	-0.52268752139876	-0.450965735867575	-0.409296885719696	-0.521359418833144	0.00376926129641507	0.00534137751505608	0.00534134017860767
165	12.7125042093399	0.21	-6.21308831850606	-8.08369342538405	-4.34248321162807	0.357715083996043	-12.6543219914313	-15.3017220677083	-10.0069219151542	1.06	0.61	1.6	-10.2020871915983	-8.43699132266862	-6.67189545373893	-13.9166405848215	-11.5088779040754	-9.10111522332938	-13.7812341308766	-11.3974012112837	-9.01257243492064	-6.21308831850606	1.28336841780238	1.7155286286471	1.83040324480248	-0.0484084162361713	-0.0182893267565161	-0.0992846877920582	-0.452254949505353	-0.410552954027053	-0.52268752139876	-0.450965735867575	-0.409296885719696	-0.521359418833144	0.00376926129641507	0.00534137751505608	0.00534134017860767
165	12.7125042093399	0.21	-5.89341194821135	-7.67401219700183	-4.11281169942087	0.418308216341442	-13.4155037439591	-15.8854682567466	-10.9455392311716	1.01	0.63	1.5	-10.8953367306642	-9.20126673885379	-7.5071967470434	-15.0212889336835	-12.6856920219104	-10.3500951101374	-15.0018327874316	-12.6705099001244	-10.3372836711215	-5.89341194821135	1.25878117678284	-0.233495792930462	0.240363124723091	-0.0484084162361713	-0.0182893267565161	-0.0992846877920582	-0.452254949505353	-0.410552954027053	-0.52268752139876	-0.450965735867575	-0.409296885719696	-0.521359418833144	0.00376926129641507	0.00534137751505608	0.00534134017860767
165	12.7125042093399	0.21	-5.12124664946397	-6.66855159414641	-3.57394170478153	0.376149666722305	-14.1941972100636	-17.0482116195527	-11.3401828005746	0.94	0.59	1.49	-12.3697283960696	-10.298931536453	-8.22813467683644	-17.436301377349	-14.5173174692613	-11.5983335611736	-17.3117215377964	-14.4135301682075	-11.516001074505	-5.12124664946397	1.28844576586427	-1.18429684556842	-0.487653659873084	-0.0484084162361713	-0.0182893267565161	-0.0992846877920582	-0.452254949505353	-0.410552954027053	-0.52268752139876	-0.450965735867575	-0.409296885719696	-0.521359418833144	0.00376926129641507	0.00534137751505608	0.00534134017860767
165	12.7125042093399	0.22	-10.0656551046067	-13.0042459176831	-7.12706429153035	0.237315013893701	-12.6981396619633	-16.252288017852	-9.14399130607453	0.92	0.64	1.43	-11.987072302976	-9.36566704171407	-6.74426178045214	-17.0108211296046	-13.2907921783768	-9.57076322714907	-17.1091186058152	-13.366736215358	-9.62718970553016	-10.0656551046067	1.13864141157168	0.517206107763037	1.12271790793606	-0.0484084162361713	-0.0182893267565161	-0.0992846877920582	-0.452254949505353	-0.410552954027053	-0.52268752139876	-0.450965735867575	-0.409296885719696	-0.521359418833144	0.00376926129641507	0.00534137751505608	0.00534134017860767
165	12.7125042093399	0.22	-9.88501992105521	-12.7839219186629	-6.98611792344747	0.295335365023743	-14.0104134758074	-17.3892713520158	-10.6315555995989	1.04	0.68	1.47	-11.7114473587841	-9.43583066680341	-7.16021397482277	-16.0356412951595	-12.919803271048	-9.80396524693658	-16.1755088317854	-13.0319739043139	-9.89012691263429	-9.88501992105521	1.19008072881699	0.195854428195471	0.160783821077127	-0.0484084162361713	-0.0182893267565161	-0.0992846877920582	-0.452254949505353	-0.410552954027053	-0.52268752139876	-0.450965735867575	-0.409296885719696	-0.521359418833144	0.00376926129641507	0.00534137751505608	0.00534134017860767
165	12.7125042093399	0.22	-9.83656601283954	-12.766911930372	-6.90622009530707	0.226068255574729	-12.5933301055221	-16.2312873258425	-8.95537288520165	1	0.65	1.47	-11.2369716581487	-8.71840234459755	-6.19983303104645	-15.5479237070074	-12.063130407782	-8.57833710855656	-15.6113627775146	-12.1089479145535	-8.61132575324279	-9.83656601283954	1.17914208890051	-0.462019627592167	-0.555212953774045	-0.0484084162361713	-0.0182893267565161	-0.0992846877920582	-0.452254949505353	-0.410552954027053	-0.52268752139876	-0.450965735867575	-0.409296885719696	-0.521359418833144	0.00376926129641507	0.00534137751505608	0.00534134017860767
165	12.7125042093399	0.22	-9.7877819715911	-12.6931414708041	-6.88242247237808	0.291115550953876	-12.6375901269399	-15.7165551070461	-9.55862514683378	0.98	0.63	1.45	-11.0532273839565	-8.8878355534596	-6.72244372296266	-15.3876449608386	-12.3731154002552	-9.35858583967173	-15.4141200199146	-12.3951968036287	-9.37556947183717	-9.7877819715911	1.14524714483001	-0.568200448896633	-0.115093467008523	-0.0484084162361713	-0.0182893267565161	-0.0992846877920582	-0.452254949505353	-0.410552954027053	-0.52268752139876	-0.450965735867575	-0.409296885719696	-0.521359418833144	0.00376926129641507	0.00534137751505608	0.00534134017860767
165	12.7125042093399	0.22	-9.77836829417171	-12.6458001715308	-6.91093641681262	0.295229349472039	-13.6558406645485	-16.9500260989484	-10.3616552301486	1	0.64	1.5	-11.7476518464621	-9.46453184563703	-7.18141184481193	-16.2615207793122	-13.1011442359554	-9.94076769259869	-16.2751243430773	-13.1125257907051	-9.94922078752059	-9.77836829417171	1.17241322202597	-0.843464227028588	-0.291969025060427	-0.0484084162361713	-0.0182893267565161	-0.0992846877920582	-0.452254949505353	-0.410552954027053	-0.52268752139876	-0.450965735867575	-0.409296885719696	-0.521359418833144	0.00376926129641507	0.00534137751505608	0.00534134017860767
165	12.7125042093399	0.22	-9.6293790460449	-12.4417223858673	-6.81703570622253	0.259402222956354	-13.3356046604935	-16.8536588850625	-9.81755043592455	0.97	0.68	1.52	-11.9386188472858	-9.4465363411875	-6.95445383508918	-16.6674784374129	-13.1882877566508	-9.70909707588866	-16.7606226677383	-13.262441509421	-9.76359499480333	-9.6293790460449	1.22046304210803	0.100141641244134	-0.0209858355553772	-0.0484084162361713	-0.0182893267565161	-0.0992846877920582	-0.452254949505353	-0.410552954027053	-0.52268752139876	-0.450965735867575	-0.409296885719696	-0.521359418833144	0.00376926129641507	0.00534137751505608	0.00534134017860767
165	12.7125042093399	0.22	-9.59028745230099	-12.3736627680949	-6.8069121365071	0.343615445353693	-14.899796435113	-18.115001184071	-11.6845916861551	0.98	0.64	1.34	-12.6999169699094	-10.4458275034991	-8.19173803708882	-17.6582398364737	-14.5241049830687	-11.3899701296638	-17.8581164600845	-14.6862877710831	-11.518337761132	-9.59028745230099	1.1345862895893	-0.196990485802842	0.95228361348276	-0.0484084162361713	-0.0182893267565161	-0.0992846877920582	-0.452254949505353	-0.410552954027053	-0.52268752139876	-0.450965735867575	-0.409296885719696	-0.521359418833144	0.00376926129641507	0.00534137751505608	0.00534134017860767
165	12.7125042093399	0.22	-9.43711199259716	-12.1982587748808	-6.67596521031354	0.248272508653494	-12.7956375289671	-16.2719058505593	-9.31936920737483	1.01	0.68	1.42	-11.2266715423859	-8.82824796507795	-6.42982438776997	-15.5132510537051	-12.1990588688328	-8.88486668396043	-15.6911673691688	-12.338468388861	-8.98756938440685	-9.43711199259716	1.15413557208417	0.312393121594204	0.507801805386772	-0.0484084162361713	-0.0182893267565161	-0.0992846877920582	-0.452254949505353	-0.410552954027053	-0.52268752139876	-0.450965735867575	-0.409296885719696	-0.521359418833144	0.00376926129641507	0.00534137751505608	0.00534134017860767
165	12.7125042093399	0.22	-9.35629178901507	-12.0878030423382	-6.62478053569194	0.296462989405178	-13.9166773643577	-17.2638587930763	-10.5694959356391	1.03	0.62	1.43	-11.702949038873	-9.43393756503808	-7.16492609120316	-16.0632483210405	-12.9488457352962	-9.8344431495518	-16.0943008805513	-12.9738026711771	-9.85350591350264	-9.35629178901507	1.18703332927493	-0.372409962861044	0.222430031280531	-0.0484084162361713	-0.0182893267565161	-0.0992846877920582	-0.452254949505353	-0.410552954027053	-0.52268752139876	-0.450965735867575	-0.409296885719696	-0.521359418833144	0.00376926129641507	0.00534137751505608	0.00534134017860767
165	12.7125042093399	0.22	-9.27778909169515	-11.9671520244188	-6.58842615897155	0.303703807053872	-13.2909879336738	-16.4330489727187	-10.1489268946288	1.06	0.65	1.49	-10.888741378099	-8.80677289463863	-6.72480441117825	-14.8194154128102	-11.9858872058831	-9.15235899895599	-14.863887252008	-12.0206253139194	-9.17913033845878	-9.27778909169515	1.19902536372228	0.831710501355463	0.740852379136254	-0.0484084162361713	-0.0182893267565161	-0.0992846877920582	-0.452254949505353	-0.410552954027053	-0.52268752139876	-0.450965735867575	-0.409296885719696	-0.521359418833144	0.00376926129641507	0.00534137751505608	0.00534134017860767
165	12.7125042093399	0.22	-9.04899466832999	-11.7289703700053	-6.36901896665471	0.264186848505236	-12.5549744530662	-15.8263429771063	-9.283605929026	1.02	0.62	1.56	-10.7779271265656	-8.55008639246491	-6.32224565836426	-14.8193126357945	-11.7561013193977	-8.69289000300092	-14.7268500259178	-11.6825429578639	-8.63813102184823	-9.04899466832999	1.21173737467751	0.953439958254255	0.97600517611082	-0.0484084162361713	-0.0182893267565161	-0.0992846877920582	-0.452254949505353	-0.410552954027053	-0.52268752139876	-0.450965735867575	-0.409296885719696	-0.521359418833144	0.00376926129641507	0.00534137751505608	0.00534134017860767
165	12.7125042093399	0.22	-8.99868646668695	-11.6313551923771	-6.36601774099683	0.272197320313434	-13.8478398573768	-17.3831897029774	-10.3124900117763	1.03	0.73	1.53	-11.7984233378967	-9.39888937211257	-6.99935540632845	-16.2018504062965	-12.9067584058604	-9.61166640542436	-16.3663417425399	-13.0370552144803	-9.70996688411878	-8.99868646668695	1.27629923753938	0.301441597315119	-0.596474776511741	-0.0484084162361713	-0.0182893267565161	-0.0992846877920582	-0.452254949505353	-0.410552954027053	-0.52268752139876	-0.450965735867575	-0.409296885719696	-0.521359418833144	0.00376926129641507	0.00534137751505608	0.00534134017860767
165	12.7125042093399	0.22	-8.96553680535012	-11.6240413568531	-6.30703225384714	0.264826316820849	-13.2360779171054	-16.6792536004043	-9.79290223380649	1.13	0.72	1.54	-10.5528577740993	-8.37438239698709	-6.19590701987492	-14.1263606429072	-11.2101904937831	-8.2940203446591	-14.2546822622289	-11.3131947261219	-8.3696762619706	-8.96553680535012	1.29078552927822	0.860967459771618	-0.412681435749317	-0.0484084162361713	-0.0182893267565161	-0.0992846877920582	-0.452254949505353	-0.410552954027053	-0.52268752139876	-0.450965735867575	-0.409296885719696	-0.521359418833144	0.00376926129641507	0.00534137751505608	0.00534134017860767
165	12.7125042093399	0.22	-8.96539594116447	-11.5843554362849	-6.34643644604409	0.272940812751174	-12.5362613210257	-15.7307705058725	-9.34175213617887	0.95	0.64	1.45	-11.3359234895971	-9.03389310318213	-6.73186271676717	-15.9348223845723	-12.6988755854364	-9.46292878630056	-15.9953039440227	-12.749237918113	-9.49983163767038	-8.96539594116447	1.15324021672055	-0.0976985251227125	0.657028805950488	-0.0484084162361713	-0.0182893267565161	-0.0992846877920582	-0.452254949505353	-0.410552954027053	-0.52268752139876	-0.450965735867575	-0.409296885719696	-0.521359418833144	0.00376926129641507	0.00534137751505608	0.00534134017860767
165	12.7125042093399	0.22	-8.95803650300772	-11.5865101500491	-6.32956285596629	0.274483317846794	-12.8961895633405	-16.1696914374941	-9.62268768918699	0.99	0.61	1.58	-11.2943387263717	-9.0078362825234	-6.72133383867513	-15.6812762891513	-12.5066524863354	-9.33202868351958	-15.5360446407697	-12.3919102589162	-9.24732002668798	-8.95803650300772	1.20050756693126	0.360948754929799	0.766130815595138	-0.0484084162361713	-0.0182893267565161	-0.0992846877920582	-0.452254949505353	-0.410552954027053	-0.52268752139876	-0.450965735867575	-0.409296885719696	-0.521359418833144	0.00376926129641507	0.00534137751505608	0.00534134017860767
165	12.7125042093399	0.22	-8.95044519877165	-11.6176891813868	-6.2832012161565	0.280547961744757	-13.8940550706264	-17.3679113131838	-10.4201988280691	0.98	0.61	1.5	-12.2457495936771	-9.79640649745242	-7.34706340122773	-17.0648778644262	-13.6516330919926	-10.2383883195589	-16.9947648698367	-13.5962601878964	-10.1953280292825	-8.95044519877165	1.2387484866525	0.37075581182905	0.221463383063158	-0.0484084162361713	-0.0182893267565161	-0.0992846877920582	-0.452254949505353	-0.410552954027053	-0.52268752139876	-0.450965735867575	-0.409296885719696	-0.521359418833144	0.00376926129641507	0.00534137751505608	0.00534134017860767
165	12.7125042093399	0.22	-8.83042995306021	-11.409078896371	-6.25178100974945	0.329494138150669	-15.5030150972535	-18.9558759311379	-12.0501542633691	0.97	0.61	1.34	-13.4701795634481	-11.0165522233567	-8.56292488326539	-18.8292078016792	-15.3994198885451	-11.9696319754109	-18.9632449775634	-15.5088658902597	-12.053589107481	-8.83042995306021	1.17906928034699	-0.576005704860322	0.382677765287074	-0.0484084162361713	-0.0182893267565161	-0.0992846877920582	-0.452254949505353	-0.410552954027053	-0.52268752139876	-0.450965735867575	-0.409296885719696	-0.521359418833144	0.00376926129641507	0.00534137751505608	0.00534134017860767
165	12.7125042093399	0.22	-8.79762374234986	-11.3696475289972	-6.22559995570251	0.300164900581469	-13.3535691637065	-16.5370389192436	-10.1700994081694	0.98	0.64	1.46	-11.616343438859	-9.38013427299036	-7.14392510712167	-16.1639872398478	-13.052331957531	-9.94067667521417	-16.2154977033218	-13.0930062599779	-9.9701347519754	-8.79762374234986	1.17059884480567	-1.72325406260638	-1.01160851261377	-0.0484084162361713	-0.0182893267565161	-0.0992846877920582	-0.452254949505353	-0.410552954027053	-0.52268752139876	-0.450965735867575	-0.409296885719696	-0.521359418833144	0.00376926129641507	0.00534137751505608	0.00534134017860767
165	12.7125042093399	0.22	-8.70900314408739	-11.2337022815925	-6.18430400658224	0.286229383793582	-12.4093919699356	-15.4689464372853	-9.34983750258592	0.98	0.66	1.5	-10.8917703694615	-8.73752122092795	-6.58327207239439	-15.1698146021515	-12.169424483597	-9.16903436504256	-15.217181544637	-12.2082470045909	-9.19832405817125	-8.70900314408739	1.19679822620717	0.457843760482015	0.913637421158964	-0.0484084162361713	-0.0182893267565161	-0.0992846877920582	-0.452254949505353	-0.410552954027053	-0.52268752139876	-0.450965735867575	-0.409296885719696	-0.521359418833144	0.00376926129641507	0.00534137751505608	0.00534134017860767
165	12.7125042093399	0.22	-8.63769157522594	-11.1752143058323	-6.10016884461958	0.367458610077379	-15.4347342874375	-18.5964650095108	-12.2730035653642	0.96	0.54	1.45	-13.2760363202576	-11.0188733659191	-8.76171041158068	-18.5920200317427	-15.4310450351668	-12.2700700385909	-18.3628884202814	-15.2417789254948	-12.1180943983166	-8.63769157522594	1.1773592383638	-0.865540335819671	0.18137887760176	-0.0484084162361713	-0.0182893267565161	-0.0992846877920582	-0.452254949505353	-0.410552954027053	-0.52268752139876	-0.450965735867575	-0.409296885719696	-0.521359418833144	0.00376926129641507	0.00534137751505608	0.00534134017860767
165	12.7125042093399	0.22	-8.51946491415045	-10.9926233785004	-6.04630644980052	0.295637942823116	-13.7127300467153	-17.0173938135962	-10.4080662798344	0.94	0.71	1.4	-12.3290952672954	-9.93486764028345	-7.54064001327154	-17.3685801277477	-13.9957183335712	-10.6228565393946	-17.6442292865034	-14.2199132783533	-10.7919082695213	-8.51946491415045	1.15747244860476	1.42536786388751	1.76895258175305	-0.0484084162361713	-0.0182893267565161	-0.0992846877920582	-0.452254949505353	-0.410552954027053	-0.52268752139876	-0.450965735867575	-0.409296885719696	-0.521359418833144	0.00376926129641507	0.00534137751505608	0.00534134017860767
165	12.7125042093399	0.22	-8.51841236996318	-11.0157227379989	-6.0211020019275	0.296330348439312	-14.2608990752014	-17.6919622331338	-10.829835917269	1.04	0.72	1.53	-11.8950143667068	-9.58817327023142	-7.281332173756	-16.2766100308652	-13.1200309992672	-9.96345196766918	-16.4281985324935	-13.2425453845914	-10.0557099217485	-8.51841236996318	1.26606221758871	1.239148149284	0.498659490930033	-0.0484084162361713	-0.0182893267565161	-0.0992846877920582	-0.452254949505353	-0.410552954027053	-0.52268752139876	-0.450965735867575	-0.409296885719696	-0.521359418833144	0.00376926129641507	0.00534137751505608	0.00534134017860767
165	12.7125042093399	0.22	-8.49140476069173	-10.9777521746314	-6.00505734675203	0.288207598911109	-13.0083306432734	-16.2000962361743	-9.81656505037247	1.03	0.65	1.61	-10.9955388362262	-8.82918241332382	-6.66282599042147	-15.0993699897572	-12.1244710197022	-9.14957204964711	-15.0401400075302	-12.0759025264174	-9.1132246818312	-8.49140476069173	1.25225657844059	-0.348047494573552	-0.609285613023963	-0.0484084162361713	-0.0182893267565161	-0.0992846877920582	-0.452254949505353	-0.410552954027053	-0.52268752139876	-0.450965735867575	-0.409296885719696	-0.521359418833144	0.00376926129641507	0.00534137751505608	0.00534134017860767
165	12.7125042093399	0.22	-8.39516873531024	-10.891594004625	-5.89874346599551	0.310517552334184	-13.7797748449525	-16.9856463641599	-10.5739033257451	1.05	0.67	1.49	-11.381093878382	-9.23302580137801	-7.08495772437405	-15.5535145241146	-12.6179436210462	-9.6823727179778	-15.6464732280586	-12.6931387623672	-9.73908662550776	-8.39516873531024	1.24450770972878	1.35252423044048	0.953054181673547	-0.0484084162361713	-0.0182893267565161	-0.0992846877920582	-0.452254949505353	-0.410552954027053	-0.52268752139876	-0.450965735867575	-0.409296885719696	-0.521359418833144	0.00376926129641507	0.00534137751505608	0.00534134017860767
165	12.7125042093399	0.22	-8.35594655752125	-10.8407795071583	-5.87111360788419	0.301459540680217	-13.6586451786019	-16.9048382828893	-10.4124520743146	0.87	0.61	1.44	-12.9518797940678	-10.4647632555075	-7.97764671694718	-18.677847902178	-15.0911882696899	-11.5045286372018	-18.6934941881592	-15.1043358073133	-11.5158695854156	-8.35594655752125	1.12405188142517	0.391176212847238	1.78358742230879	-0.0484084162361713	-0.0182893267565161	-0.0992846877920582	-0.452254949505353	-0.410552954027053	-0.52268752139876	-0.450965735867575	-0.409296885719696	-0.521359418833144	0.00376926129641507	0.00534137751505608	0.00534134017860767
165	12.7125042093399	0.22	-8.35268733346567	-10.8379596038529	-5.86741506307846	0.298198345438089	-13.1430943903647	-16.2911157295825	-9.9950730511469	1.14	0.69	1.65	-10.2810911714428	-8.29441972822329	-6.30774828500379	-13.7503495667803	-11.0932943609587	-8.43623915513717	-13.733404214642	-11.0804692948718	-8.42561355396253	-8.35268733346567	1.29828717280198	-0.23949140423575	-0.99706723664421	-0.0484084162361713	-0.0182893267565161	-0.0992846877920582	-0.452254949505353	-0.410552954027053	-0.52268752139876	-0.450965735867575	-0.409296885719696	-0.521359418833144	0.00376926129641507	0.00534137751505608	0.00534134017860767
165	12.7125042093399	0.22	-8.33515551433006	-10.8197742247044	-5.85053680395573	0.296793839330827	-13.6792325554705	-16.9666971703036	-10.3917679406374	1.01	0.7	1.52	-11.6578935733033	-9.39906192085862	-7.14023026841397	-16.0836854667741	-12.9673130627996	-9.8509406588252	-16.1987808363557	-13.0591799683008	-9.92086987783216	-8.33515551433006	1.2276759258882	-0.480955873573921	-0.626342456447022	-0.0484084162361713	-0.0182893267565161	-0.0992846877920582	-0.452254949505353	-0.410552954027053	-0.52268752139876	-0.450965735867575	-0.409296885719696	-0.521359418833144	0.00376926129641507	0.00534137751505608	0.00534134017860767
165	12.7125042093399	0.22	-8.32946760041762	-10.7955785929974	-5.86335660783783	0.303264767504721	-12.7462066189501	-15.7626093336022	-9.72980390429807	0.99	0.67	1.55	-10.9698795842498	-8.87063485534577	-6.77139012644178	-15.2091903681115	-12.2986923570854	-9.3881943460592	-15.2424062784157	-12.3243842035324	-9.4079937647894	-8.32946760041762	1.19881758396978	2.32688464326258	2.47967656141068	-0.0484084162361713	-0.0182893267565161	-0.0992846877920582	-0.452254949505353	-0.410552954027053	-0.52268752139876	-0.450965735867575	-0.409296885719696	-0.521359418833144	0.00376926129641507	0.00534137751505608	0.00534134017860767
165	12.7125042093399	0.22	-8.30241778416032	-10.7594504038365	-5.84538516448413	0.308401365110418	-13.0260288542263	-16.0715836321091	-9.98047407634339	1.01	0.59	1.59	-11.0366056473778	-8.94517596437965	-6.85374628138148	-15.2232349800287	-12.3384417269462	-9.45364847386366	-15.0313762388134	-12.1838505107298	-9.33508852616153	-8.30241778416032	1.22298333826926	0.349175168687552	0.514474879249882	-0.0484084162361713	-0.0182893267565161	-0.0992846877920582	-0.452254949505353	-0.410552954027053	-0.52268752139876	-0.450965735867575	-0.409296885719696	-0.521359418833144	0.00376926129641507	0.00534137751505608	0.00534134017860767
165	12.7125042093399	0.22	-8.18067976411201	-10.5857740252445	-5.77558550297947	0.307770124120509	-13.1390800197207	-16.2156185519884	-10.0625414874531	1.05	0.7	1.59	-10.8327222348697	-8.77746376550698	-6.72220529614427	-14.7876761978399	-11.9820566971411	-9.17643719644229	-14.8517616138347	-12.0353719172891	-9.21637380459722	-8.18067976411201	1.27784445614711	-1.45733399522983	-1.81487142972545	-0.0484084162361713	-0.0182893267565161	-0.0992846877920582	-0.452254949505353	-0.410552954027053	-0.52268752139876	-0.450965735867575	-0.409296885719696	-0.521359418833144	0.00376926129641507	0.00534137751505608	0.00534134017860767
165	12.7125042093399	0.22	-8.1627755284114	-10.5720423997326	-5.75350865709018	0.307153002710514	-12.6741494894694	-15.6461273762199	-9.70217160271888	1.02	0.67	1.5	-10.6895080742022	-8.6590387540396	-6.62856943387705	-14.7156832482446	-11.9204429852336	-9.12520272222267	-14.798281068767	-11.9865902538744	-9.1768852595237	-8.1627755284114	1.24081639317612	1.54781816673345	1.55934726400316	-0.0484084162361713	-0.0182893267565161	-0.0992846877920582	-0.452254949505353	-0.410552954027053	-0.52268752139876	-0.450965735867575	-0.409296885719696	-0.521359418833144	0.00376926129641507	0.00534137751505608	0.00534134017860767
165	12.7125042093399	0.22	-8.1500690263334	-10.5480622002107	-5.75207585245608	0.28350506131861	-11.9275563529249	-14.8880429127028	-8.967069793147	1.05	0.64	1.5	-9.9856329980973	-7.99999039516535	-6.0143477922334	-13.6515670456426	-10.9369536477964	-8.22234024995022	-13.660943178704	-10.9444729163679	-8.22870903334717	-8.1500690263334	1.1847679480383	-0.229845125199325	0.0168455533418336	-0.0484084162361713	-0.0182893267565161	-0.0992846877920582	-0.452254949505353	-0.410552954027053	-0.52268752139876	-0.450965735867575	-0.409296885719696	-0.521359418833144	0.00376926129641507	0.00534137751505608	0.00534134017860767
165	12.7125042093399	0.22	-8.09539970830541	-10.4738068731749	-5.71699254343593	0.35777109126309	-14.9356220785905	-18.0599102170722	-11.8113339401088	1.04	0.61	1.56	-12.1822104099703	-10.0747394963896	-7.96726858280887	-16.6900281863264	-13.8027238494437	-10.915419512561	-16.5644897890895	-13.7000334077644	-10.8326159671921	-8.09539970830541	1.25042426156316	0.505842593353054	0.610224239075908	-0.0484084162361713	-0.0182893267565161	-0.0992846877920582	-0.452254949505353	-0.410552954027053	-0.52268752139876	-0.450965735867575	-0.409296885719696	-0.521359418833144	0.00376926129641507	0.00534137751505608	0.00534134017860767
165	12.7125042093399	0.22	-8.09069740011188	-10.4555068253532	-5.7258879748706	0.314729674067858	-13.3782914264027	-16.4604021092286	-10.2961807435768	1.04	0.66	1.45	-11.0686902906551	-8.9961450172567	-6.92359974385825	-15.1467755395531	-12.3106334823278	-9.47449142510258	-15.2426029254528	-12.389119921847	-9.5337394945309	-8.09069740011188	1.23031101432736	1.32826831395796	1.12057972781542	-0.0484084162361713	-0.0182893267565161	-0.0992846877920582	-0.452254949505353	-0.410552954027053	-0.52268752139876	-0.450965735867575	-0.409296885719696	-0.521359418833144	0.00376926129641507	0.00534137751505608	0.00534134017860767
165	12.7125042093399	0.22	-8.01193802452052	-10.3434324183269	-5.68044363071412	0.292138914966208	-12.3725375808468	-15.3794692280239	-9.36560593366963	0.98	0.61	1.54	-10.8097881797118	-8.69630209674419	-6.58281601377661	-15.045264226927	-12.1036749904367	-9.1620857539464	-14.9557269582995	-12.0310778035212	-9.1074553151543	-8.01193802452052	1.20793653084999	1.93245686443016	2.21198682270194	-0.0484084162361713	-0.0182893267565161	-0.0992846877920582	-0.452254949505353	-0.410552954027053	-0.52268752139876	-0.450965735867575	-0.409296885719696	-0.521359418833144	0.00376926129641507	0.00534137751505608	0.00534134017860767
165	12.7125042093399	0.22	-8.0083885905424	-10.3503123486901	-5.66646483239472	0.280709695668363	-12.5715743226149	-15.7135189379879	-9.42962970724189	1.03	0.67	1.43	-10.688096562207	-8.55099362716492	-6.41389069212285	-14.6890387178842	-11.7519406504941	-8.81484258310398	-14.8194221897069	-11.8582818510562	-8.89317496107079	-8.0083885905424	1.21390764001003	-0.361603797788688	-0.447138186047733	-0.0484084162361713	-0.0182893267565161	-0.0992846877920582	-0.452254949505353	-0.410552954027053	-0.52268752139876	-0.450965735867575	-0.409296885719696	-0.521359418833144	0.00376926129641507	0.00534137751505608	0.00534134017860767
165	12.7125042093399	0.22	-7.89556624606099	-10.1901303636586	-5.6010021284634	0.263634343638764	-12.7873723300185	-16.1240368413561	-9.45070781868087	1.04	0.75	1.43	-10.8941402218037	-8.63973635152756	-6.38533248125145	-14.9344714522202	-11.843972380524	-8.75347330882766	-15.2002781355836	-12.0568757521053	-8.90955892303804	-7.89556624606099	1.27823031412956	-0.514596589943924	-1.57503898662655	-0.0484084162361713	-0.0182893267565161	-0.0992846877920582	-0.452254949505353	-0.410552954027053	-0.52268752139876	-0.450965735867575	-0.409296885719696	-0.521359418833144	0.00376926129641507	0.00534137751505608	0.00534134017860767
165	12.7125042093399	0.22	-7.84161114457669	-10.1254311787061	-5.55779111044728	0.30878449388859	-12.6147511255641	-15.5615001112993	-9.66800213982895	0.93	0.55	1.52	-11.3317693504807	-9.18596852142898	-7.04016769237731	-15.9966481874929	-12.9674989098195	-9.9383496321461	-15.7481246887951	-12.7682510490909	-9.78359091722957	-7.84161114457669	1.20147662064486	1.36952661371182	2.40342874370094	-0.0484084162361713	-0.0182893267565161	-0.0992846877920582	-0.452254949505353	-0.410552954027053	-0.52268752139876	-0.450965735867575	-0.409296885719696	-0.521359418833144	0.00376926129641507	0.00534137751505608	0.00534134017860767
165	12.7125042093399	0.22	-7.78574205986567	-10.0540839206962	-5.51740019903518	0.2546912009584	-12.2357661339813	-15.5037340397536	-8.96779822820898	0.94	0.65	1.5	-11.2083572217509	-8.84579401064361	-6.48323079953635	-15.7760140320219	-12.4506533540416	-9.12529267606132	-15.8067416002495	-12.4755942956836	-9.1430890239428	-7.78574205986567	1.22184356390054	0.311790024350127	0.336371472206389	-0.0484084162361713	-0.0182893267565161	-0.0992846877920582	-0.452254949505353	-0.410552954027053	-0.52268752139876	-0.450965735867575	-0.409296885719696	-0.521359418833144	0.00376926129641507	0.00534137751505608	0.00534134017860767
165	12.7125042093399	0.22	-7.75514779447318	-10.0403911356572	-5.46990445328912	0.292862874716286	-12.7604991062108	-15.8562982926998	-9.66469991972181	1.08	0.71	1.72	-10.3724766761519	-8.34734418538068	-6.32221169460941	-14.0507427737437	-11.3074620126503	-8.56418125155687	-14.0207505261466	-11.2821798237901	-8.54519177348692	-7.75514779447318	1.31357933127811	0.233422879430495	-0.558383256824153	-0.0484084162361713	-0.0182893267565161	-0.0992846877920582	-0.452254949505353	-0.410552954027053	-0.52268752139876	-0.450965735867575	-0.409296885719696	-0.521359418833144	0.00376926129641507	0.00534137751505608	0.00534134017860767
165	12.7125042093399	0.22	-7.74913357917856	-10.0323854891151	-5.46588166924198	0.293597311472374	-13.5879478013443	-16.8786567025141	-10.2972389001746	0.95	0.66	1.46	-12.1156149417776	-9.75352164047155	-7.39142833916552	-17.0040379912111	-13.6888844123619	-10.3737308335127	-17.1064256307611	-13.7705181123378	-10.4365614395146	-7.74913357917856	1.18923403106138	1.33978962328088	1.60061456057609	-0.0484084162361713	-0.0182893267565161	-0.0992846877920582	-0.452254949505353	-0.410552954027053	-0.52268752139876	-0.450965735867575	-0.409296885719696	-0.521359418833144	0.00376926129641507	0.00534137751505608	0.00534134017860767
165	12.7125042093399	0.22	-7.61274296085104	-9.86181875388396	-5.36366716781813	0.300941800844732	-12.2862017725996	-15.2098055481393	-9.36259799705992	1.09	0.69	1.74	-9.90403454902926	-8.00029733759859	-6.09656012616791	-13.3939489946502	-10.8193861755394	-8.24482335642852	-13.3064082200132	-10.7477133387224	-8.19057996410484	-7.61274296085104	1.34740374853283	-1.49261781120927	-2.40168300633179	-0.0484084162361713	-0.0182893267565161	-0.0992846877920582	-0.452254949505353	-0.410552954027053	-0.52268752139876	-0.450965735867575	-0.409296885719696	-0.521359418833144	0.00376926129641507	0.00534137751505608	0.00534134017860767
165	12.7125042093399	0.22	-7.60911847100739	-9.81909335861428	-5.39914358340051	0.334823853234138	-13.0623229711433	-15.9368474918237	-10.1877984504629	0.95	0.57	1.38	-11.4281664887067	-9.36687144179991	-7.30557639489309	-16.0327951286009	-13.1409645607391	-10.2491339928772	-15.9952571857777	-13.1105906142107	-10.2248537124052	-7.60911847100739	1.17606932887605	-1.0700822537162	0.0831933256984622	-0.0484084162361713	-0.0182893267565161	-0.0992846877920582	-0.452254949505353	-0.410552954027053	-0.52268752139876	-0.450965735867575	-0.409296885719696	-0.521359418833144	0.00376926129641507	0.00534137751505608	0.00534134017860767
165	12.7125042093399	0.22	-7.4854667300251	-9.70129771211103	-5.26963574793917	0.353577774797952	-14.8827118394861	-18.0245455509508	-11.7408781280215	1.06	0.71	1.52	-11.9540037734909	-9.87031783886561	-7.78663190424029	-16.2745898200158	-13.43778848196	-10.6009871439042	-16.4295806294188	-13.5656145776978	-10.7017658314711	-7.4854667300251	1.31421602984828	0.403255519355736	-0.21843748608495	-0.0484084162361713	-0.0182893267565161	-0.0992846877920582	-0.452254949505353	-0.410552954027053	-0.52268752139876	-0.450965735867575	-0.409296885719696	-0.521359418833144	0.00376926129641507	0.00534137751505608	0.00534134017860767
165	12.7125042093399	0.22	-6.94715006655073	-9.01005820512764	-4.88424192797382	0.307517833311516	-14.0996475299051	-17.4030604374205	-10.7962346223897	0.88	0.66	1.3	-13.2574955525696	-10.7409851900866	-8.22447482760364	-19.0715581480358	-15.4514344589181	-11.8313107698005	-19.3758392996617	-15.6970427842799	-12.0193317739646	-6.94715006655073	1.17173606986858	-0.277317357236359	0.418648143522335	-0.0484084162361713	-0.0182893267565161	-0.0992846877920582	-0.452254949505353	-0.410552954027053	-0.52268752139876	-0.450965735867575	-0.409296885719696	-0.521359418833144	0.00376926129641507	0.00534137751505608	0.00534134017860767
165	12.7125042093399	0.22	-6.67849306805174	-8.61695042120239	-4.7400357149011	0.359795344825724	-14.1398732391174	-17.0847194639205	-11.1950270143143	1.13	0.7	1.62	-10.8305338941105	-8.96370447861863	-7.09687506312675	-14.5079797098331	-12.007279047569	-9.50657838530491	-14.5361750050171	-12.0312004631591	-9.52599047443911	-6.67849306805174	1.38521805135179	1.55068480387608	0.174975326531028	-0.0484084162361713	-0.0182893267565161	-0.0992846877920582	-0.452254949505353	-0.410552954027053	-0.52268752139876	-0.450965735867575	-0.409296885719696	-0.521359418833144	0.00376926129641507	0.00534137751505608	0.00534134017860767
165	12.7125042093399	0.22	-6.54607346366995	-8.45879310195812	-4.63335382538177	0.292336012012838	-11.8976193553578	-14.7877529654108	-9.00748574530477	0.99	0.68	1.58	-10.2976822010611	-8.28509262747646	-6.27250305389179	-14.2805855269121	-11.4895732413334	-8.69856095575461	-14.3147209259276	-11.5172000964886	-8.71935693987248	-6.54607346366995	1.3565279470585	-1.21135550553161	-2.19911766499928	-0.0484084162361713	-0.0182893267565161	-0.0992846877920582	-0.452254949505353	-0.410552954027053	-0.52268752139876	-0.450965735867575	-0.409296885719696	-0.521359418833144	0.00376926129641507	0.00534137751505608	0.00534134017860767
165	12.7125042093399	0.22	-6.36719894364392	-8.25523977659441	-4.47915811069343	0.351822417580436	-13.0007439050265	-15.7558537204731	-10.2456340895798	1.1	0.61	1.64	-10.1719079475223	-8.39322150340897	-6.61453505929561	-13.7138895884519	-11.3158429650563	-8.91779634166071	-13.5299353135253	-11.1640263096094	-8.79815445440175	-6.36719894364392	1.33352626253495	-1.05569985812397	-1.51142038247687	-0.0484084162361713	-0.0182893267565161	-0.0992846877920582	-0.452254949505353	-0.410552954027053	-0.52268752139876	-0.450965735867575	-0.409296885719696	-0.521359418833144	0.00376926129641507	0.00534137751505608	0.00534134017860767
165	12.7125042093399	0.22	-6.31845589135664	-8.15632069490664	-4.48059108780664	0.358622145102814	-13.6979066832821	-16.557986104809	-10.8378272617553	0.96	0.63	1.39	-11.7775472446159	-9.74319836322609	-7.70884948183627	-16.4694650359095	-13.6246759574189	-10.7798868789282	-16.5712359309139	-13.7066625679394	-10.8460130914475	-6.31845589135664	1.219238805739	0.263095057825959	1.08266896481453	-0.0484084162361713	-0.0182893267565161	-0.0992846877920582	-0.452254949505353	-0.410552954027053	-0.52268752139876	-0.450965735867575	-0.409296885719696	-0.521359418833144	0.00376926129641507	0.00534137751505608	0.00534134017860767
165	12.7125042093399	0.22	-6.18840708009259	-7.98892905579141	-4.38788510439376	0.364379055827648	-13.6381681229769	-16.4504826994854	-10.8258535464684	1.04	0.63	1.61	-11.1127522255294	-9.2129566000818	-7.31316097463422	-15.2331568357522	-12.6289518529546	-10.024746870157	-15.1019704428364	-12.5204249053843	-9.93882892609113	-6.18840708009259	1.31079049057514	0.384772529812857	-0.0853854622640335	-0.0484084162361713	-0.0182893267565161	-0.0992846877920582	-0.452254949505353	-0.410552954027053	-0.52268752139876	-0.450965735867575	-0.409296885719696	-0.521359418833144	0.00376926129641507	0.00534137751505608	0.00534134017860767
165	12.7125042093399	0.22	-6.0561890924634	-7.81571132817897	-4.29666685674784	0.378362352049898	-15.0269674040014	-18.0342310337121	-12.0197037742907	0.95	0.63	1.49	-12.997763049216	-10.8303459848324	-8.66292892044871	-18.2719448112074	-15.2250416761578	-12.1781385411083	-18.2513768804373	-15.2087294433904	-12.1645855422815	-6.0561890924634	1.31613228674006	0.927132999535488	1.02303771379106	-0.0484084162361713	-0.0182893267565161	-0.0992846877920582	-0.452254949505353	-0.410552954027053	-0.52268752139876	-0.450965735867575	-0.409296885719696	-0.521359418833144	0.00376926129641507	0.00534137751505608	0.00534134017860767
165	12.7125042093399	0.22	-5.82681539006095	-7.53629370760121	-4.11733707252068	0.336377409737892	-14.5457475139744	-17.7355858709035	-11.3559091570453	1.09	0.67	1.52	-11.5598495638834	-9.4807498483392	-7.40165013279499	-15.6386612384985	-12.8259658004852	-10.013270362472	-15.6937505844662	-12.8713760321436	-10.0480865656933	-5.82681539006095	1.29673006103097	-0.682131987913705	-0.956872038909828	-0.0484084162361713	-0.0182893267565161	-0.0992846877920582	-0.452254949505353	-0.410552954027053	-0.52268752139876	-0.450965735867575	-0.409296885719696	-0.521359418833144	0.00376926129641507	0.00534137751505608	0.00534134017860767
165	12.7125042093399	0.22	-5.53369013188054	-7.16790107188722	-3.89947919187387	0.345936899491368	-12.3856313932795	-15.0446109142558	-9.72665187230333	1.06	0.65	1.63	-9.98144438134671	-8.2173272266375	-6.45321007192829	-13.5909615461839	-11.1888995302474	-8.78683751431082	-13.5179494232464	-11.1278426901407	-8.73945147699379	-5.53369013188054	1.35646602016842	-1.17717068671574	-1.78715030835546	-0.0484084162361713	-0.0182893267565161	-0.0992846877920582	-0.452254949505353	-0.410552954027053	-0.52268752139876	-0.450965735867575	-0.409296885719696	-0.521359418833144	0.00376926129641507	0.00534137751505608	0.00534134017860767
165	12.7125042093399	0.22	-5.30842116432371	-6.85466413766329	-3.76217819098413	0.362970929609253	-14.4195518069979	-17.4020550677514	-11.4370485462444	1.01	0.71	1.5	-12.0068880083293	-9.94905159205993	-7.89121517579051	-16.5916250048909	-13.7480197246163	-10.9044144443418	-16.75474682035	-13.8837934246867	-11.0111560148193	-5.30842116432371	1.36899354279489	0.226684764576733	-0.889455371520043	-0.0484084162361713	-0.0182893267565161	-0.0992846877920582	-0.452254949505353	-0.410552954027053	-0.52268752139876	-0.450965735867575	-0.409296885719696	-0.521359418833144	0.00376926129641507	0.00534137751505608	0.00534134017860767
165	12.7125042093399	0.23	-11.0065351796839	-14.1359565200987	-7.87711383926921	0.270447370406842	-13.0445582235757	-16.3896017180567	-9.69951472909473	0.95	0.6	1.37	-11.8054309695514	-9.39599596658024	-6.98656096360908	-16.5918257633514	-13.2055092569464	-9.81919275054127	-16.6471187522638	-13.2512115349686	-9.85388512462573	-11.0065351796839	1.078713671807	-2.13353559979139	-0.72548595664688	-0.0484084162361713	-0.0182893267565161	-0.0992846877920582	-0.452254949505353	-0.410552954027053	-0.52268752139876	-0.450965735867575	-0.409296885719696	-0.521359418833144	0.00376926129641507	0.00534137751505608	0.00534134017860767
165	12.7125042093399	0.23	-10.9871921005193	-14.0842534491536	-7.89013075188506	0.301567128377868	-15.1054345924621	-18.6945632090013	-11.5163059759229	1.06	0.73	1.57	-12.3852662235122	-10.0074458417629	-7.62962546001361	-16.8551718219919	-13.6191839657007	-10.3831961094095	-16.993574858853	-13.7296700180151	-10.4700919904077	-10.9871921005193	1.2299085633629	0.242693636508204	-0.633835129023501	-0.0484084162361713	-0.0182893267565161	-0.0992846877920582	-0.452254949505353	-0.410552954027053	-0.52268752139876	-0.450965735867575	-0.409296885719696	-0.521359418833144	0.00376926129641507	0.00534137751505608	0.00534134017860767
165	12.7125042093399	0.23	-10.7923800948285	-13.8451229598779	-7.73963722977911	0.262242499160609	-12.6700983749251	-15.9880551793784	-9.35214157047193	0.96	0.61	1.55	-11.3701838769057	-9.01056111234816	-6.6509383477906	-15.898718648664	-12.5993016069677	-9.29988456527139	-15.7977534004619	-12.5183129212661	-9.24079075623935	-10.7923800948285	1.16313899897882	-0.744667637065653	-0.221689167797601	-0.0484084162361713	-0.0182893267565161	-0.0992846877920582	-0.452254949505353	-0.410552954027053	-0.52268752139876	-0.450965735867575	-0.409296885719696	-0.521359418833144	0.00376926129641507	0.00534137751505608	0.00534134017860767
165	12.7125042093399	0.23	-10.3304726449993	-13.2422785175793	-7.41866677241926	0.269844801480434	-13.9841189856276	-17.5755798220671	-10.392658149188	0.91	0.6	1.22	-13.0567428426006	-10.3886783437107	-7.72061384482085	-18.5842766292949	-14.7866948502932	-10.9891130712916	-18.8276973048015	-14.9774799912073	-11.1315362739121	-10.3304726449993	1.07991788950912	-0.172514153936935	1.20637298638998	-0.0484084162361713	-0.0182893267565161	-0.0992846877920582	-0.452254949505353	-0.410552954027053	-0.52268752139876	-0.450965735867575	-0.409296885719696	-0.521359418833144	0.00376926129641507	0.00534137751505608	0.00534134017860767
165	12.7125042093399	0.23	-9.98870542971638	-12.8536653633278	-7.12374549610496	0.277994072013754	-13.1471772131858	-16.4552159966662	-9.83913842970536	1.08	0.66	1.69	-10.7951083003382	-8.62493703448399	-6.45476576862974	-14.6384471409223	-11.6956385578013	-8.75282997468033	-14.5220858878636	-11.6029219535878	-8.68203881698091	-9.98870542971638	1.24950542395975	0.211042802353939	-0.118274544383188	-0.0484084162361713	-0.0182893267565161	-0.0992846877920582	-0.452254949505353	-0.410552954027053	-0.52268752139876	-0.450965735867575	-0.409296885719696	-0.521359418833144	0.00376926129641507	0.00534137751505608	0.00534134017860767
165	12.7125042093399	0.23	-9.87720316681864	-12.6814821028025	-7.07292423083478	0.306227091898721	-14.853930706513	-18.3446402906097	-11.3632211224162	1.06	0.7	1.58	-12.1991930809468	-9.87786982078427	-7.55654656062171	-16.6249368013853	-13.4614609682122	-10.297985135039	-16.7049057613512	-13.5270421839894	-10.3475989394499	-9.87720316681864	1.2526424671705	-0.107194316786586	-0.704983569952068	-0.0484084162361713	-0.0182893267565161	-0.0992846877920582	-0.452254949505353	-0.410552954027053	-0.52268752139876	-0.450965735867575	-0.409296885719696	-0.521359418833144	0.00376926129641507	0.00534137751505608	0.00534134017860767
165	12.7125042093399	0.23	-9.58366680024816	-12.2869767887552	-6.88035681174112	0.302987616430309	-13.7887905323066	-17.0540631284855	-10.5235179361278	0.96	0.68	1.53	-12.1786091332878	-9.84682002456354	-7.5150309158393	-17.0572274719036	-13.7913490116694	-10.5254705514351	-17.1280711715553	-13.8476782415733	-10.568857051858	-9.58366680024816	1.20063349848814	0.657049607744695	0.738862536504559	-0.0484084162361713	-0.0182893267565161	-0.0992846877920582	-0.452254949505353	-0.410552954027053	-0.52268752139876	-0.450965735867575	-0.409296885719696	-0.521359418833144	0.00376926129641507	0.00534137751505608	0.00534134017860767
165	12.7125042093399	0.23	-9.53753819551207	-12.2599032748684	-6.81517311615569	0.257742056912346	-12.9035001071912	-16.3223322085976	-9.48466800578486	1.01	0.63	1.5	-11.2114739119176	-8.86314853633472	-6.5148231607518	-15.4658491890564	-12.2264137329391	-8.98697827682187	-15.454655257144	-12.2177594605869	-8.98077370616813	-9.53753819551207	1.17300630040714	0.609744492426187	0.785308265140262	-0.0484084162361713	-0.0182893267565161	-0.0992846877920582	-0.452254949505353	-0.410552954027053	-0.52268752139876	-0.450965735867575	-0.409296885719696	-0.521359418833144	0.00376926129641507	0.00534137751505608	0.00534134017860767
165	12.7125042093399	0.23	-9.4312390518015	-12.1494537734068	-6.71302433019616	0.281017634274119	-13.6808060466793	-17.0973694147231	-10.2642426786355	1.04	0.61	1.56	-11.5432074613097	-9.23653098930933	-6.92985451730893	-15.8198557934305	-12.6585776762819	-9.49729955913325	-15.7021341810116	-12.5631808475075	-9.42535811286041	-9.4312390518015	1.21230958516853	-0.74897684273237	-0.688491193455608	-0.0484084162361713	-0.0182893267565161	-0.0992846877920582	-0.452254949505353	-0.410552954027053	-0.52268752139876	-0.450965735867575	-0.409296885719696	-0.521359418833144	0.00376926129641507	0.00534137751505608	0.00534134017860767
165	12.7125042093399	0.23	-9.39153841839002	-12.0543662277577	-6.72871060902237	0.302052933869018	-13.7373823226304	-16.9976943080326	-10.4770703372282	1.02	0.72	1.41	-11.6354340062543	-9.40365219758747	-7.17187038892063	-16.0297098179932	-12.9550660401354	-9.88042226227753	-16.2935935617166	-13.1673976408479	-10.0435624736501	-9.39153841839002	1.17315733104354	0.667738127018657	0.693882961639804	-0.0484084162361713	-0.0182893267565161	-0.0992846877920582	-0.452254949505353	-0.410552954027053	-0.52268752139876	-0.450965735867575	-0.409296885719696	-0.521359418833144	0.00376926129641507	0.00534137751505608	0.00534134017860767
165	12.7125042093399	0.23	-9.37003766441611	-12.0152940350357	-6.72478129379649	0.263336297615787	-13.8956599470845	-17.5243001851194	-10.2670197090497	1.1	0.72	1.59	-11.3011583497972	-8.96110268473281	-6.62104701966842	-15.2303692247519	-12.07671800757	-8.92306679038812	-15.3332897642619	-12.1582593577873	-8.98256892944081	-9.37003766441611	1.31082513300098	-0.0467471191947209	-1.34382824009017	-0.0484084162361713	-0.0182893267565161	-0.0992846877920582	-0.452254949505353	-0.410552954027053	-0.52268752139876	-0.450965735867575	-0.409296885719696	-0.521359418833144	0.00376926129641507	0.00534137751505608	0.00534134017860767
165	12.7125042093399	0.23	-9.3536352183556	-12.0519292903886	-6.6553411463226	0.26466932341908	-12.1546266395136	-15.3177535940252	-8.99149968500204	1.03	0.63	1.67	-10.3907328677586	-8.24503917909941	-6.09934549044021	-14.2657620392065	-11.3198720850514	-8.37398213089628	-14.1096233343811	-11.1959545805303	-8.28266612928883	-9.3536352183556	1.2321821993981	-0.0182111219250051	-0.409853864610122	-0.0484084162361713	-0.0182893267565161	-0.0992846877920582	-0.452254949505353	-0.410552954027053	-0.52268752139876	-0.450965735867575	-0.409296885719696	-0.521359418833144	0.00376926129641507	0.00534137751505608	0.00534134017860767
165	12.7125042093399	0.23	-9.33990588977529	-12.0308690946237	-6.64894268492688	0.253518606684617	-13.4207679256522	-17.016335058777	-9.82520079252739	1.04	0.67	1.52	-11.4280996515299	-9.01333176178262	-6.59856387203532	-15.631240388342	-12.3283450236139	-9.02544965888574	-15.6859617257315	-12.373012315684	-9.05731367723349	-9.33990588977529	1.24162562938635	-2.15581550672635	-2.57217780234323	-0.0484084162361713	-0.0182893267565161	-0.0992846877920582	-0.452254949505353	-0.410552954027053	-0.52268752139876	-0.450965735867575	-0.409296885719696	-0.521359418833144	0.00376926129641507	0.00534137751505608	0.00534134017860767
165	12.7125042093399	0.23	-9.28940374462576	-11.9129971008588	-6.66581038839276	0.264678055138745	-11.9029342378514	-15.0004911315808	-8.80537734412197	0.91	0.64	1.35	-11.1541373543458	-8.85084109874396	-6.54754484314213	-15.882392060929	-12.602725242976	-9.32305842502297	-16.03991160964	-12.7278753352835	-9.41605746242187	-9.28940374462576	1.13221774276309	0.630198286915166	1.46705208295977	-0.0484084162361713	-0.0182893267565161	-0.0992846877920582	-0.452254949505353	-0.410552954027053	-0.52268752139876	-0.450965735867575	-0.409296885719696	-0.521359418833144	0.00376926129641507	0.00534137751505608	0.00534134017860767
165	12.7125042093399	0.23	-9.2397435460923	-11.8744876224005	-6.60499946978411	0.334948118414702	-15.9012584451519	-19.399549582694	-12.4029673076098	1.08	0.74	1.52	-12.6877899036648	-10.3998201347902	-8.11185036591572	-17.1858693443029	-14.0867677820809	-10.9876662198588	-17.3902860620815	-14.2508087101576	-11.118270828813	-9.2397435460923	1.2459811567256	-1.30111901740928	-2.02753088517379	-0.0484084162361713	-0.0182893267565161	-0.0992846877920582	-0.452254949505353	-0.410552954027053	-0.52268752139876	-0.450965735867575	-0.409296885719696	-0.521359418833144	0.00376926129641507	0.00534137751505608	0.00534134017860767
165	12.7125042093399	0.23	-9.17138130038282	-11.7972385524426	-6.54552404832302	0.241860637267115	-12.3038281146804	-15.7049143478322	-8.90274188152862	1.09	0.68	1.69	-10.230072640018	-8.0146285790378	-5.79918451805757	-13.8366515280805	-10.8401598578429	-7.84366818760541	-13.7780270654503	-10.7951041911388	-7.81075588565534	-9.17138130038282	1.29708995592009	-2.32844879952883	-3.36556883663448	-0.0484084162361713	-0.0182893267565161	-0.0992846877920582	-0.452254949505353	-0.410552954027053	-0.52268752139876	-0.450965735867575	-0.409296885719696	-0.521359418833144	0.00376926129641507	0.00534137751505608	0.00534134017860767
165	12.7125042093399	0.23	-9.15636006116399	-11.7808728827873	-6.53184723954064	0.270630330428242	-13.6218976362913	-17.1133706509714	-10.1304246216112	1.02	0.64	1.52	-11.7280671183165	-9.3353047167358	-6.9425423151551	-16.1643966608811	-12.8665334934725	-9.56867032606377	-16.1546552481832	-12.8593552699848	-9.563342671342	-9.15636006116399	1.18326240187052	-0.0340554407673673	0.135733850014032	-0.0484084162361713	-0.0182893267565161	-0.0992846877920582	-0.452254949505353	-0.410552954027053	-0.52268752139876	-0.450965735867575	-0.409296885719696	-0.521359418833144	0.00376926129641507	0.00534137751505608	0.00534134017860767
165	12.7125042093399	0.23	-9.08413090845391	-11.6712138611147	-6.49704795579309	0.242271313430553	-12.944952861689	-16.519259458308	-9.37064626506995	1.12	0.74	1.71	-10.520517601209	-8.24417128212896	-5.9678249630489	-14.1155564670432	-11.0613440961777	-8.00713172531225	-14.1511770243923	-11.0907558546156	-8.02794837943294	-9.08413090845391	1.35524405811536	-0.537279238863165	-2.22038702479944	-0.0484084162361713	-0.0182893267565161	-0.0992846877920582	-0.452254949505353	-0.410552954027053	-0.52268752139876	-0.450965735867575	-0.409296885719696	-0.521359418833144	0.00376926129641507	0.00534137751505608	0.00534134017860767
165	12.7125042093399	0.23	-9.07785888814052	-11.6543818612111	-6.50133591506991	0.295287249050095	-12.4453422030991	-15.4471025900163	-9.44358181618179	1.02	0.64	1.71	-10.5282143641431	-8.48231762466759	-6.43642088519208	-14.4804260557761	-11.6665152225558	-8.85260438933539	-14.3056881333261	-11.5256989218591	-8.74631959966523	-9.07785888814052	1.27136247752902	1.17712927883002	0.718370808200419	-0.0484084162361713	-0.0182893267565161	-0.0992846877920582	-0.452254949505353	-0.410552954027053	-0.52268752139876	-0.450965735867575	-0.409296885719696	-0.521359418833144	0.00376926129641507	0.00534137751505608	0.00534134017860767
165	12.7125042093399	0.23	-9.07459658129209	-11.6581533546474	-6.49103980793676	0.246957121657785	-11.6504091147106	-14.8267398229474	-8.4740784064739	0.99	0.62	1.47	-10.3400256520461	-8.12488318682806	-5.90974072161006	-14.347502739015	-11.2738389342511	-8.2001751294873	-14.3440435034545	-11.2718938629513	-8.19802777805804	-9.07459658129209	1.16000293290148	1.00459825731717	1.50319778046648	-0.0484084162361713	-0.0182893267565161	-0.0992846877920582	-0.452254949505353	-0.410552954027053	-0.52268752139876	-0.450965735867575	-0.409296885719696	-0.521359418833144	0.00376926129641507	0.00534137751505608	0.00534134017860767
165	12.7125042093399	0.23	-9.000946519461	-11.5899795971252	-6.41191344179677	0.274171664164393	-13.314292643172	-16.6965701326731	-9.93201515367094	0.98	0.69	1.53	-11.7285968704751	-9.35269757719373	-6.97679828391238	-16.3202909597249	-13.0142375429716	-9.70818412621827	-16.4101696507354	-13.0889680813703	-9.76447233359676	-9.000946519461	1.26736342321705	1.13643445989996	0.78750798718969	-0.0484084162361713	-0.0182893267565161	-0.0992846877920582	-0.452254949505353	-0.410552954027053	-0.52268752139876	-0.450965735867575	-0.409296885719696	-0.521359418833144	0.00376926129641507	0.00534137751505608	0.00534134017860767
165	12.7125042093399	0.23	-8.90696848721879	-11.4518785340852	-6.36205844035239	0.341292467825964	-14.8638057766987	-18.0878311143836	-11.6397804390138	1.09	0.7	1.66	-11.7688063986957	-9.67110160569096	-7.57339681268619	-15.9112908897093	-13.0752181367464	-10.2391453837835	-15.9009393410335	-13.067264863057	-10.2319638117081	-8.90696848721879	1.298695786888	-0.769387615919568	-1.79715892766346	-0.0484084162361713	-0.0182893267565161	-0.0992846877920582	-0.452254949505353	-0.410552954027053	-0.52268752139876	-0.450965735867575	-0.409296885719696	-0.521359418833144	0.00376926129641507	0.00534137751505608	0.00534134017860767
165	12.7125042093399	0.23	-8.90351138957501	-11.4530662188231	-6.3539565603269	0.298917252554435	-14.2426870464194	-17.648231410725	-10.8371426821138	1.01	0.66	1.42	-12.1572807912894	-9.81131432470644	-7.46534785812351	-16.7891285947197	-13.5493636042968	-10.3095986138738	-16.9385959358967	-13.6684660415611	-10.3998191509081	-8.90351138957501	1.20469291585418	0.752235468642613	1.01838527094368	-0.0484084162361713	-0.0182893267565161	-0.0992846877920582	-0.452254949505353	-0.410552954027053	-0.52268752139876	-0.450965735867575	-0.409296885719696	-0.521359418833144	0.00376926129641507	0.00534137751505608	0.00534134017860767
165	12.7125042093399	0.23	-8.88289417385396	-11.4407709120302	-6.32501743567768	0.308707809075159	-13.6541962104179	-16.8443279542306	-10.4640644666053	0.94	0.66	1.59	-12.1774881047262	-9.87120485802474	-7.56492161132325	-17.1400614631171	-13.8939210226696	-10.647780582222	-17.101811876708	-13.8644457827556	-10.6235838020878	-8.88289417385396	1.22191127208232	-0.0719736105523089	0.0927118079908483	-0.0484084162361713	-0.0182893267565161	-0.0992846877920582	-0.452254949505353	-0.410552954027053	-0.52268752139876	-0.450965735867575	-0.409296885719696	-0.521359418833144	0.00376926129641507	0.00534137751505608	0.00534134017860767
165	12.7125042093399	0.23	-8.85302045230351	-11.3757937128379	-6.3302471917691	0.328977291592677	-14.8523593289962	-18.1641780566649	-11.5405406013275	0.93	0.57	1.55	-13.2874925023967	-10.8648248553435	-8.44215720829033	-18.7924929509759	-15.3661155007842	-11.9397380505924	-18.5410683153707	-15.1594122524626	-11.7788328709821	-8.85302045230351	1.21927207957308	-0.0174059091790776	0.578730454560659	-0.0484084162361713	-0.0182893267565161	-0.0992846877920582	-0.452254949505353	-0.410552954027053	-0.52268752139876	-0.450965735867575	-0.409296885719696	-0.521359418833144	0.00376926129641507	0.00534137751505608	0.00534134017860767
165	12.7125042093399	0.23	-8.84745854168843	-11.404302549581	-6.29061453379587	0.340677624927392	-15.1084458672285	-18.3900210314194	-11.8268707030375	1.03	0.62	1.59	-12.5115588975021	-10.2789556354825	-8.04635237346296	-17.196621622181	-14.1280005299634	-11.0593794377458	-17.0661077711884	-14.0193862568267	-10.9766806746736	-8.84745854168843	1.23534097144289	0.636550425988212	0.59729876257538	-0.0484084162361713	-0.0182893267565161	-0.0992846877920582	-0.452254949505353	-0.410552954027053	-0.52268752139876	-0.450965735867575	-0.409296885719696	-0.521359418833144	0.00376926129641507	0.00534137751505608	0.00534134017860767
165	12.7125042093399	0.23	-8.79622361997826	-11.3102335414492	-6.28221369850733	0.358859926202775	-14.3581605494892	-17.3545499107186	-11.3617711882598	0.96	0.62	1.62	-12.3524141177212	-10.2196799103662	-8.08694570301116	-17.277951134397	-14.2947871094416	-11.3116230844863	-17.1063888730463	-14.1511904433454	-11.199470579313	-8.79622361997826	1.21597093487957	-1.46205311379799	-1.05773288973533	-0.0484084162361713	-0.0182893267565161	-0.0992846877920582	-0.452254949505353	-0.410552954027053	-0.52268752139876	-0.450965735867575	-0.409296885719696	-0.521359418833144	0.00376926129641507	0.00534137751505608	0.00534134017860767
165	12.7125042093399	0.23	-8.72874087944318	-11.202620917431	-6.25486084145533	0.304757453583311	-14.1886088427074	-17.5345344469506	-10.8426832384641	1.04	0.72	1.56	-11.8167995772781	-9.56192749125575	-7.30705540523345	-16.1837488344598	-13.0955790423455	-10.0074092502312	-16.309257357109	-13.1984118241435	-10.0849736421394	-8.72874087944318	1.26360694464329	-1.40285793874893	-2.31596451240883	-0.0484084162361713	-0.0182893267565161	-0.0992846877920582	-0.452254949505353	-0.410552954027053	-0.52268752139876	-0.450965735867575	-0.409296885719696	-0.521359418833144	0.00376926129641507	0.00534137751505608	0.00534134017860767
165	12.7125042093399	0.23	-8.71242171624948	-11.2367323052581	-6.18811112724086	0.343833911468344	-14.6415060821792	-17.7994451839192	-11.4835669804393	0.91	0.62	1.46	-13.2395239596878	-10.8905962280249	-8.54166849636202	-18.854231035506	-15.5091541072625	-12.164077179019	-18.8632538658315	-15.5175833933725	-12.1699372232539	-8.71242171624948	1.16505815311214	-0.333684623440213	0.319121990585465	-0.0484084162361713	-0.0182893267565161	-0.0992846877920582	-0.452254949505353	-0.410552954027053	-0.52268752139876	-0.450965735867575	-0.409296885719696	-0.521359418833144	0.00376926129641507	0.00534137751505608	0.00534134017860767
165	12.7125042093399	0.23	-8.62646468937056	-11.0603809300066	-6.19254844873456	0.292787575952112	-13.0359857103537	-16.1991952085696	-9.87277621213789	0.96	0.6	1.4	-11.5590937253903	-9.3019547384128	-7.04481575143529	-16.1844920114332	-13.0241535998508	-9.8638151882684	-16.1901212710261	-13.0285633003234	-9.86619200776176	-8.62646468937056	1.19636986240407	1.49905361408787	1.80943451917364	-0.0484084162361713	-0.0182893267565161	-0.0992846877920582	-0.452254949505353	-0.410552954027053	-0.52268752139876	-0.450965735867575	-0.409296885719696	-0.521359418833144	0.00376926129641507	0.00534137751505608	0.00534134017860767
165	12.7125042093399	0.23	-8.54524921516092	-10.9957788708123	-6.09471955950957	0.267272888958479	-11.7578819939751	-14.7974245981121	-8.71833938983806	0.9	0.59	1.56	-11.0314463662193	-8.76547427134176	-6.49950217646425	-15.72457228248	-12.4945840458426	-9.26459580920529	-15.5621698598813	-12.363647284275	-9.16872546485106	-8.54524921516092	1.20143435019204	1.34977456719925	1.80386313829332	-0.0484084162361713	-0.0182893267565161	-0.0992846877920582	-0.452254949505353	-0.410552954027053	-0.52268752139876	-0.450965735867575	-0.409296885719696	-0.521359418833144	0.00376926129641507	0.00534137751505608	0.00534134017860767
165	12.7125042093399	0.23	-8.46937227204245	-10.8627844011362	-6.07596014294865	0.327727693140066	-14.4116299654128	-17.6342908248906	-11.1889691059351	1.07	0.7	1.59	-11.6271634154774	-9.50230311812302	-7.37744282076862	-15.7957840956603	-12.9091097374267	-10.0224353791931	-15.8495955871317	-12.9512557867306	-10.0561488740928	-8.46937227204245	1.28789392232661	0.034866101679007	-0.764617973758416	-0.0484084162361713	-0.0182893267565161	-0.0992846877920582	-0.452254949505353	-0.410552954027053	-0.52268752139876	-0.450965735867575	-0.409296885719696	-0.521359418833144	0.00376926129641507	0.00534137751505608	0.00534134017860767
165	12.7125042093399	0.23	-8.41528286654026	-10.7930727540465	-6.03749297903399	0.256993208150199	-11.3642885481203	-14.3812049956045	-8.34737210063599	1.05	0.63	1.79	-9.61352161915639	-7.59677882883089	-5.58003603850539	-13.126528870798	-10.3728207593573	-7.61911264791661	-12.8632681623803	-10.166009753135	-7.46640563273668	-8.41528286654026	1.28038860545426	-0.403588579065935	-1.08473662507234	-0.0484084162361713	-0.0182893267565161	-0.0992846877920582	-0.452254949505353	-0.410552954027053	-0.52268752139876	-0.450965735867575	-0.409296885719696	-0.521359418833144	0.00376926129641507	0.00534137751505608	0.00534134017860767
165	12.7125042093399	0.23	-8.41423121848601	-10.8326013113723	-5.99586112559972	0.302156078626925	-13.078173168081	-16.181274996754	-9.975071339408	0.98	0.64	1.5	-11.3742734513311	-9.19301587096533	-7.01175829059959	-15.8314271076802	-12.7954160134864	-9.75940491929258	-15.8524889542392	-12.8136860276774	-9.77249057393865	-8.41423121848601	1.1758485440245	0.462141419141763	0.748604701240686	-0.0484084162361713	-0.0182893267565161	-0.0992846877920582	-0.452254949505353	-0.410552954027053	-0.52268752139876	-0.450965735867575	-0.409296885719696	-0.521359418833144	0.00376926129641507	0.00534137751505608	0.00534134017860767
165	12.7125042093399	0.23	-8.37562588583031	-10.741035571334	-6.01021620032662	0.313129910103506	-13.8488602465087	-17.0512524529212	-10.6464680400962	1.13	0.71	1.6	-10.8038120048889	-8.77475030050511	-6.74568859612136	-14.4696029613533	-11.7520698134945	-9.0345366656358	-14.5336554191755	-11.8048934456752	-9.07394157645705	-8.37562588583031	1.28818826459972	0.224824541076025	-0.563442461791107	-0.0484084162361713	-0.0182893267565161	-0.0992846877920582	-0.452254949505353	-0.410552954027053	-0.52268752139876	-0.450965735867575	-0.409296885719696	-0.521359418833144	0.00376926129641507	0.00534137751505608	0.00534134017860767
165	12.7125042093399	0.23	-8.2234634844626	-10.5434247542769	-5.90350221464831	0.260641372630568	-11.5486245350641	-14.5854624914075	-8.51178657872078	1.01	0.66	1.67	-10.0704216006143	-7.97365994008132	-5.8768982795483	-13.9193999091519	-11.0212427887632	-8.1230856683745	-13.8193858840054	-10.9440794485906	-8.06393206091472	-8.2234634844626	1.258124671347	0.396154441593408	-0.0955584167124569	-0.0484084162361713	-0.0182893267565161	-0.0992846877920582	-0.452254949505353	-0.410552954027053	-0.52268752139876	-0.450965735867575	-0.409296885719696	-0.521359418833144	0.00376926129641507	0.00534137751505608	0.00534134017860767
165	12.7125042093399	0.23	-8.16255588779668	-10.518470649033	-5.8066411265604	0.288003851211547	-13.8536822938968	-17.2545548688567	-10.4528097189369	0.9	0.69	1.36	-12.9173486916423	-10.3713394065293	-7.8253301214163	-18.4452629077155	-14.8097017913868	-11.1741406750581	-18.725534433643	-15.0333783491007	-11.3445041268392	-8.16255588779668	1.17434656010401	-0.841376674176728	-0.35584302846493	-0.0484084162361713	-0.0182893267565161	-0.0992846877920582	-0.452254949505353	-0.410552954027053	-0.52268752139876	-0.450965735867575	-0.409296885719696	-0.521359418833144	0.00376926129641507	0.00534137751505608	0.00534134017860767
165	12.7125042093399	0.23	-8.04246139077504	-10.3483094008769	-5.73661338067318	0.328231854669158	-13.424728698785	-16.4232719603018	-10.4261854372682	1.06	0.67	1.58	-10.9346642961647	-8.93822509565288	-6.94178589514106	-14.9082899358065	-12.1863504565233	-9.46441097724	-14.907231376397	-12.1863169475836	-9.46346751763313	-8.04246139077504	1.2674543584121	-0.126785452420513	-0.52091317513477	-0.0484084162361713	-0.0182893267565161	-0.0992846877920582	-0.452254949505353	-0.410552954027053	-0.52268752139876	-0.450965735867575	-0.409296885719696	-0.521359418833144	0.00376926129641507	0.00534137751505608	0.00534134017860767
165	12.7125042093399	0.23	-7.93790849595342	-10.1876437981351	-5.68817319377171	0.40514144314701	-16.418470971285	-19.5246157333275	-13.3123262092426	0.96	0.63	1.43	-13.9590624182639	-11.7383340205469	-9.51760562282976	-19.5599749661752	-16.4482049515081	-13.3364349368409	-19.6416000453535	-16.5159441403985	-13.3914171570941	-7.93790849595342	1.21484724195814	-0.182931081789639	0.188332289819846	-0.0484084162361713	-0.0182893267565161	-0.0992846877920582	-0.452254949505353	-0.410552954027053	-0.52268752139876	-0.450965735867575	-0.409296885719696	-0.521359418833144	0.00376926129641507	0.00534137751505608	0.00534134017860767
165	12.7125042093399	0.23	-7.92870362056439	-10.1832280367507	-5.67417920437812	0.334060941066474	-13.9153989454452	-16.982905626191	-10.8478922646993	1.08	0.7	1.62	-11.1512181428361	-9.13704948969048	-7.12288083654488	-15.1262429534734	-12.3940926173845	-9.66194228129552	-15.1608131999005	-12.4215380934519	-9.68295072676713	-7.92870362056439	1.26921991721644	-1.48960416098543	-1.94150740096904	-0.0484084162361713	-0.0182893267565161	-0.0992846877920582	-0.452254949505353	-0.410552954027053	-0.52268752139876	-0.450965735867575	-0.409296885719696	-0.521359418833144	0.00376926129641507	0.00534137751505608	0.00534134017860767
165	12.7125042093399	0.23	-7.82182020746635	-10.0496385647135	-5.59400185021921	0.402052576050586	-16.2712043735649	-19.3693029818268	-13.173105765303	1	0.66	1.5	-13.4293772630008	-11.2813632096627	-9.13334915632466	-18.5920909956189	-15.6183065857076	-12.6445221757962	-18.6558884463495	-15.6743437892222	-12.6879715044068	-7.82182020746635	1.30292257108017	-0.186031363139665	-0.195064858442859	-0.0484084162361713	-0.0182893267565161	-0.0992846877920582	-0.452254949505353	-0.410552954027053	-0.52268752139876	-0.450965735867575	-0.409296885719696	-0.521359418833144	0.00376926129641507	0.00534137751505608	0.00534134017860767
165	12.7125042093399	0.23	-7.68887622590547	-9.88561833296839	-5.49213411884255	0.304071557268352	-13.1014759247238	-16.1960442701133	-10.0069075793343	1.13	0.76	1.62	-10.2857407710603	-8.32045052684051	-6.35516028262072	-13.7869345663372	-11.1526733493761	-8.5184121324151	-13.9120847811203	-11.2534400573302	-8.59674162042138	-7.68887622590547	1.35719940426945	-1.02087169112047	-2.45277322392407	-0.0484084162361713	-0.0182893267565161	-0.0992846877920582	-0.452254949505353	-0.410552954027053	-0.52268752139876	-0.450965735867575	-0.409296885719696	-0.521359418833144	0.00376926129641507	0.00534137751505608	0.00534134017860767
165	12.7125042093399	0.23	-7.6262242534968	-9.83219719027065	-5.42025131672295	0.333827723734918	-15.1464249500131	-18.4870495563667	-11.8058003436594	1.04	0.67	1.55	-12.4560560854445	-10.205236811645	-7.95441753784541	-17.0578821051343	-13.9755091976053	-10.8931362900762	-17.0817551864787	-13.9969365051175	-10.9100194785469	-7.6262242534968	1.2833197097645	0.686586402821894	0.332281146429529	-0.0484084162361713	-0.0182893267565161	-0.0992846877920582	-0.452254949505353	-0.410552954027053	-0.52268752139876	-0.450965735867575	-0.409296885719696	-0.521359418833144	0.00376926129641507	0.00534137751505608	0.00534134017860767
165	12.7125042093399	0.23	-7.59486194206386	-9.7749076411367	-5.41481624299102	0.32802733808829	-14.6914043082787	-17.9743942701878	-11.4084143463696	1.2	0.75	1.75	-10.8794816559059	-8.89236439730915	-6.90524713871238	-14.3451333031538	-11.7250211631518	-9.10490902314977	-14.3643555674513	-11.7403351646668	-9.11859956379926	-7.59486194206386	1.40989027350535	-0.136383830194477	-2.36031749099481	-0.0484084162361713	-0.0182893267565161	-0.0992846877920582	-0.452254949505353	-0.410552954027053	-0.52268752139876	-0.450965735867575	-0.409296885719696	-0.521359418833144	0.00376926129641507	0.00534137751505608	0.00534134017860767
165	12.7125042093399	0.23	-7.32303855311964	-9.40228987923977	-5.24378722699951	0.345812786915934	-14.1989695613313	-17.2480774480331	-11.1498616746296	0.99	0.66	1.49	-12.0641309881155	-9.93143897922957	-7.79874697034362	-16.7590389892018	-13.7963831158456	-10.8337272424894	-16.8367159855964	-13.8603902034084	-10.8835120947363	-7.32303855311964	1.26012862854213	0.690764542886924	0.410378240274902	-0.0484084162361713	-0.0182893267565161	-0.0992846877920582	-0.452254949505353	-0.410552954027053	-0.52268752139876	-0.450965735867575	-0.409296885719696	-0.521359418833144	0.00376926129641507	0.00534137751505608	0.00534134017860767
165	12.7125042093399	0.23	-7.29147430402705	-9.36592781806049	-5.2170207899936	0.352956943653813	-14.4049249944936	-17.4500294046746	-11.3598205843126	1.1	0.65	1.63	-11.3010228226416	-9.32894623533437	-7.35686964802711	-15.2532759533738	-12.5915143713055	-9.92975278923709	-15.1575401072622	-12.5123693487478	-9.8667408673216	-7.29147430402705	1.32286663121402	-0.681342267150846	-1.38139351925882	-0.0484084162361713	-0.0182893267565161	-0.0992846877920582	-0.452254949505353	-0.410552954027053	-0.52268752139876	-0.450965735867575	-0.409296885719696	-0.521359418833144	0.00376926129641507	0.00534137751505608	0.00534134017860767
165	12.7125042093399	0.23	-7.00765669994095	-9.01978154817346	-4.99553185170844	0.360991508118519	-15.0719623113302	-18.2027966099124	-11.941128012748	1.01	0.69	1.55	-12.4874828383977	-10.3396678398979	-8.19185284139802	-17.2178200853831	-14.256399221032	-11.2949783566809	-17.3003969988832	-14.3224568299923	-11.3493663122852	-7.00765669994095	1.29936296600252	0.0690333917763142	-0.453877110001846	-0.0484084162361713	-0.0182893267565161	-0.0992846877920582	-0.452254949505353	-0.410552954027053	-0.52268752139876	-0.450965735867575	-0.409296885719696	-0.521359418833144	0.00376926129641507	0.00534137751505608	0.00534134017860767
165	12.7125042093399	0.23	-6.86016986935979	-8.83547848748602	-4.88486125123356	0.392025215655737	-15.9526811099773	-19.054417804108	-12.8509444158466	1.01	0.64	1.59	-13.1156584091761	-10.9806512221995	-8.84564403522293	-18.1071913176283	-15.1596470622786	-12.2121028069288	-18.0254146608331	-15.0933106054269	-12.1581137942608	-6.86016986935979	1.28911464529878	1.64394591858609	1.30388152536604	-0.0484084162361713	-0.0182893267565161	-0.0992846877920582	-0.452254949505353	-0.410552954027053	-0.52268752139876	-0.450965735867575	-0.409296885719696	-0.521359418833144	0.00376926129641507	0.00534137751505608	0.00534134017860767
165	12.7125042093399	0.23	-6.66586565995599	-8.55406175983859	-4.77766956007339	0.355688560318522	-13.9585321129094	-16.8917085254372	-11.0253557003816	1.12	0.71	1.72	-10.7678084571328	-8.89802235861483	-7.0282362600969	-14.4521224108913	-11.9425701946217	-9.43301797835211	-14.4229267280928	-11.9191732530803	-9.41444651867809	-6.66586565995599	1.43657948639899	0.96310274062916	-0.60639632564432	-0.0484084162361713	-0.0182893267565161	-0.0992846877920582	-0.452254949505353	-0.410552954027053	-0.52268752139876	-0.450965735867575	-0.409296885719696	-0.521359418833144	0.00376926129641507	0.00534137751505608	0.00534134017860767
165	12.7125042093399	0.23	-5.64839518692539	-7.24052006732253	-4.05627030652826	0.374728070215496	-13.2474071015191	-15.9191379019445	-10.5756763010936	0.98	0.59	1.6	-11.2004675850132	-9.32067771131712	-7.44088783762106	-15.5952301072303	-12.9778611973147	-10.360492287399	-15.3803242688137	-12.7997496428449	-10.2180975310076	-5.64839518692539	1.29176545303286	1.26610024935331	1.63725820597053	-0.0484084162361713	-0.0182893267565161	-0.0992846877920582	-0.452254949505353	-0.410552954027053	-0.52268752139876	-0.450965735867575	-0.409296885719696	-0.521359418833144	0.00376926129641507	0.00534137751505608	0.00534134017860767
165	12.7125042093399	0.23	-5.42254927825083	-6.95477940928181	-3.89031914721986	0.400928296178081	-13.8917438271051	-16.5429791471002	-11.2405085071099	0.98	0.62	1.75	-11.5957124614446	-9.73734329075752	-7.87897412007047	-16.1217858059867	-13.5380523943587	-10.9543189827307	-15.8309807829828	-13.2932667049895	-10.7556824693478	-5.42254927825083	1.38154376893831	-2.03342502807287	-2.54943289616143	-0.0484084162361713	-0.0182893267565161	-0.0992846877920582	-0.452254949505353	-0.410552954027053	-0.52268752139876	-0.450965735867575	-0.409296885719696	-0.521359418833144	0.00376926129641507	0.00534137751505608	0.00534134017860767
165	12.7125042093399	0.24	-11.4994134846087	-14.6643150200983	-8.33451194911911	0.30024854382973	-14.4837521237477	-17.9359683994943	-11.0315358480011	0.95	0.64	1.39	-12.9310114564845	-10.4421216894173	-7.95323192235014	-18.1804147193873	-14.6811487641762	-11.1818828089651	-18.3205229841835	-14.7947759385322	-11.267703057233	-11.4994134846087	1.09891215121567	0.210134439297564	1.40032583408296	-0.0484084162361713	-0.0182893267565161	-0.0992846877920582	-0.452254949505353	-0.410552954027053	-0.52268752139876	-0.450965735867575	-0.409296885719696	-0.521359418833144	0.00376926129641507	0.00534137751505608	0.00534134017860767
165	12.7125042093399	0.24	-11.1462738280689	-14.2694545351284	-8.02309312100944	0.321648553790211	-14.652531915433	-17.9748003020688	-11.3302635287971	1	0.68	1.39	-12.4528763635473	-10.151220891996	-7.84956542044479	-17.2350343120256	-14.0494962990755	-10.8639582861254	-17.4495336612467	-14.2279399323497	-11.0012610767959	-11.1462738280689	1.16609955535898	0.890202406471601	1.28908560083839	-0.0484084162361713	-0.0182893267565161	-0.0992846877920582	-0.452254949505353	-0.410552954027053	-0.52268752139876	-0.450965735867575	-0.409296885719696	-0.521359418833144	0.00376926129641507	0.00534137751505608	0.00534134017860767
165	12.7125042093399	0.24	-11.1323579530022	-14.224508138873	-8.04020776713135	0.319546018909521	-15.4228821691282	-18.9367358737914	-11.9090284644649	0.99	0.64	1.46	-13.1882365614337	-10.7410601204555	-8.29388367947729	-18.2898634525549	-14.896041788733	-11.5022201249112	-18.3559397565287	-14.9510431218445	-11.544641504876	-11.1323579530022	1.16121048688529	-1.2123520552797	-0.885787600430695	-0.0484084162361713	-0.0182893267565161	-0.0992846877920582	-0.452254949505353	-0.410552954027053	-0.52268752139876	-0.450965735867575	-0.409296885719696	-0.521359418833144	0.00376926129641507	0.00534137751505608	0.00534134017860767
165	12.7125042093399	0.24	-11.02820628712	-14.104133494307	-7.95227907993308	0.310476057879492	-14.5972010589509	-17.9935763215528	-11.2008257963491	1.01	0.65	1.4	-12.3891662635761	-10.0506507250353	-7.71213518649448	-17.1061779110366	-13.8773034251391	-10.6484289392416	-17.258161806372	-13.9986012071329	-10.7409073237767	-11.02820628712	1.14085575355711	0.516547631450286	1.05729187652747	-0.0484084162361713	-0.0182893267565161	-0.0992846877920582	-0.452254949505353	-0.410552954027053	-0.52268752139876	-0.450965735867575	-0.409296885719696	-0.521359418833144	0.00376926129641507	0.00534137751505608	0.00534134017860767
165	12.7125042093399	0.24	-10.9890788234444	-14.0091277106	-7.96902993628879	0.324647173656804	-15.7970183320117	-19.3543153752628	-12.2397212887606	1.01	0.64	1.4	-13.2853509726184	-10.8435213952285	-8.40169181783861	-18.3220906047848	-14.954515081143	-11.5869395575011	-18.4580548984583	-15.0646286446701	-11.6736695120049	-10.9890788234444	1.18410539949282	-1.17891355884936	-0.788922714474834	-0.0484084162361713	-0.0182893267565161	-0.0992846877920582	-0.452254949505353	-0.410552954027053	-0.52268752139876	-0.450965735867575	-0.409296885719696	-0.521359418833144	0.00376926129641507	0.00534137751505608	0.00534134017860767
165	12.7125042093399	0.24	-10.628938653229	-13.5941949266825	-7.66368237977544	0.270526393757715	-13.1789708299017	-16.5578053934066	-9.80013626639682	0.98	0.6	1.55	-11.6153042086296	-9.24505100216487	-6.87479779570011	-16.1540316145723	-12.8575923182751	-9.56115302197791	-16.0151931102217	-12.749695190194	-9.4805348911812	-10.628938653229	1.18609769660128	0.0306760679998408	0.370193083614372	-0.0484084162361713	-0.0182893267565161	-0.0992846877920582	-0.452254949505353	-0.410552954027053	-0.52268752139876	-0.450965735867575	-0.409296885719696	-0.521359418833144	0.00376926129641507	0.00534137751505608	0.00534134017860767
165	12.7125042093399	0.24	-10.4460143918432	-13.3197579881041	-7.57227079558226	0.301676066835835	-15.2982575960792	-18.9322621367281	-11.6642530554304	1.06	0.71	1.59	-12.6159462405739	-10.1943441313423	-7.77274202211064	-17.2059867911679	-13.9033368661942	-10.6006869412204	-17.3021267431595	-13.9794519717957	-10.6596409946407	-10.4460143918432	1.25759823772842	1.44871919100407	0.513020392162167	-0.0484084162361713	-0.0182893267565161	-0.0992846877920582	-0.452254949505353	-0.410552954027053	-0.52268752139876	-0.450965735867575	-0.409296885719696	-0.521359418833144	0.00376926129641507	0.00534137751505608	0.00534134017860767
165	12.7125042093399	0.24	-10.4378891011001	-13.3017887973853	-7.57398940481496	0.285541955808901	-14.3285553692992	-17.8672351781069	-10.7898755604916	0.95	0.61	1.36	-12.8821083556434	-10.3307535277379	-7.77939869983229	-18.1120281073334	-14.5248660466632	-10.937703985993	-18.2247911308805	-14.6143126223854	-11.0038933194295	-10.4378891011001	1.15104343306648	-1.5815481965754	-0.751078500392576	-0.0484084162361713	-0.0182893267565161	-0.0992846877920582	-0.452254949505353	-0.410552954027053	-0.52268752139876	-0.450965735867575	-0.409296885719696	-0.521359418833144	0.00376926129641507	0.00534137751505608	0.00534134017860767
165	12.7125042093399	0.24	-10.2725261093865	-13.1407721477889	-7.40428007098415	0.282099192235672	-14.3022653022795	-17.8644923019927	-10.7400383025663	0.94	0.63	1.5	-12.9328611261683	-10.3540144224173	-7.77516771866638	-18.2134498566327	-14.5816397978613	-10.94982973909	-18.1858191789087	-14.5595960164248	-10.9340613789599	-10.2725261093865	1.14751129561267	1.84760031872576	2.58187221727448	-0.0484084162361713	-0.0182893267565161	-0.0992846877920582	-0.452254949505353	-0.410552954027053	-0.52268752139876	-0.450965735867575	-0.409296885719696	-0.521359418833144	0.00376926129641507	0.00534137751505608	0.00534134017860767
165	12.7125042093399	0.24	-10.2559410249281	-13.1404565959035	-7.37142545395269	0.26339722355187	-13.9671225457121	-17.6138514935204	-10.3203935979038	1	0.73	1.54	-12.2519192567962	-9.71531171037719	-7.17870416395813	-16.9832768826023	-13.4671005676599	-9.95092425271755	-17.1570028762518	-13.6038738252688	-10.0523813017375	-10.2559410249281	1.22357513793931	-0.346594636933999	-1.01122385564192	-0.0484084162361713	-0.0182893267565161	-0.0992846877920582	-0.452254949505353	-0.410552954027053	-0.52268752139876	-0.450965735867575	-0.409296885719696	-0.521359418833144	0.00376926129641507	0.00534137751505608	0.00534134017860767
165	12.7125042093399	0.24	-10.2452923538732	-13.1146378556762	-7.37594685207019	0.239436071799441	-12.4771768175936	-15.9491380220797	-9.00521561310757	0.95	0.62	1.39	-11.5093487549947	-9.00388342445953	-6.49841809392431	-16.187726552164	-12.6638271100665	-9.13992766796902	-16.2634008764825	-12.7231043155635	-9.18222155156142	-10.2452923538732	1.11088729273713	0.0334339531275286	1.03557890270524	-0.0484084162361713	-0.0182893267565161	-0.0992846877920582	-0.452254949505353	-0.410552954027053	-0.52268752139876	-0.450965735867575	-0.409296885719696	-0.521359418833144	0.00376926129641507	0.00534137751505608	0.00534134017860767
165	12.7125042093399	0.24	-10.188673002676	-13.029280687679	-7.34806531767292	0.3271113703496	-14.3080577693385	-17.5120386893924	-11.1040768492845	1.02	0.66	1.38	-12.0052775705293	-9.80880684783576	-7.61233612514219	-16.5485688267434	-13.5208631600581	-10.4931574933728	-16.7375386903305	-13.6761691071946	-10.6127655914892	-10.188673002676	1.17565854503666	0.154984989328255	0.581082698089621	-0.0484084162361713	-0.0182893267565161	-0.0992846877920582	-0.452254949505353	-0.410552954027053	-0.52268752139876	-0.450965735867575	-0.409296885719696	-0.521359418833144	0.00376926129641507	0.00534137751505608	0.00534134017860767
165	12.7125042093399	0.24	-10.0634709840656	-12.8216599247459	-7.30528204338531	0.294720888064074	-15.3011256866385	-18.9967166487959	-11.6055347244811	1	0.73	1.39	-13.2016477915056	-10.6334202832554	-8.06519277500509	-18.2932298625022	-14.7344940978764	-11.1757583332507	-18.6368728010203	-15.0112159229709	-11.3838468286456	-10.0634709840656	1.18950890474115	0.495949608949221	0.471637731687386	-0.0484084162361713	-0.0182893267565161	-0.0992846877920582	-0.452254949505353	-0.410552954027053	-0.52268752139876	-0.450965735867575	-0.409296885719696	-0.521359418833144	0.00376926129641507	0.00534137751505608	0.00534134017860767
165	12.7125042093399	0.24	-9.96496836192305	-12.7674184698256	-7.1625182540205	0.270605435081165	-13.2546613272794	-16.652221060276	-9.85710159428271	0.98	0.66	1.37	-11.7544478576619	-9.35618287065252	-6.95791788364309	-16.3875466813517	-13.0439885742603	-9.70043046716895	-16.5901129172771	-13.2051205367047	-9.82034784567749	-9.96496836192305	1.14113706592444	1.45919866796116	1.95404611709892	-0.0484084162361713	-0.0182893267565161	-0.0992846877920582	-0.452254949505353	-0.410552954027053	-0.52268752139876	-0.450965735867575	-0.409296885719696	-0.521359418833144	0.00376926129641507	0.00534137751505608	0.00534134017860767
165	12.7125042093399	0.24	-9.88905714527377	-12.6103540519073	-7.16776023864021	0.325456348374881	-14.7231721955701	-18.032543592628	-11.4138007985121	1.09	0.74	1.6	-11.7505493565743	-9.59406312707408	-7.43757689757389	-15.8952546071419	-12.9781231067731	-10.0609916064043	-16.0184143643879	-13.0788336343551	-10.1398196146218	-9.88905714527377	1.27515937438297	-0.324630566106931	-1.217037488829	-0.0484084162361713	-0.0182893267565161	-0.0992846877920582	-0.452254949505353	-0.410552954027053	-0.52268752139876	-0.450965735867575	-0.409296885719696	-0.521359418833144	0.00376926129641507	0.00534137751505608	0.00534134017860767
165	12.7125042093399	0.24	-9.82258031210072	-12.5260593043885	-7.11910131981295	0.322545845034108	-14.5519126423188	-17.844594493761	-11.2592307908766	1.03	0.63	1.55	-12.0909017301581	-9.85989038897117	-7.62887904778427	-16.5927868453244	-13.5310883500434	-10.4693898547624	-16.5322889955088	-13.4822521979341	-10.4305563425615	-9.82258031210072	1.20805506277453	1.08224247999155	1.27597016291788	-0.0484084162361713	-0.0182893267565161	-0.0992846877920582	-0.452254949505353	-0.410552954027053	-0.52268752139876	-0.450965735867575	-0.409296885719696	-0.521359418833144	0.00376926129641507	0.00534137751505608	0.00534134017860767
165	12.7125042093399	0.24	-9.74523382936281	-12.4463129857219	-7.04415467300374	0.261016926584632	-11.7528158305992	-14.8403395442573	-8.66529211694111	1	0.59	1.47	-10.2840108201617	-8.14442855628734	-6.00484629241301	-14.2347114162382	-11.2731882702451	-8.31166512425195	-14.1501878466829	-11.2065819999769	-8.26253741975934	-9.74523382936281	1.1529015169199	-1.1738650051226	-0.109860405100771	-0.0484084162361713	-0.0182893267565161	-0.0992846877920582	-0.452254949505353	-0.410552954027053	-0.52268752139876	-0.450965735867575	-0.409296885719696	-0.521359418833144	0.00376926129641507	0.00534137751505608	0.00534134017860767
165	12.7125042093399	0.24	-9.7350990627614	-12.4713559702051	-6.99884215531774	0.341828250294069	-14.7819848971976	-17.9844459628998	-11.5795238314954	1.05	0.63	1.53	-12.0142680651029	-9.87490687539636	-7.73554568568987	-16.4005427612364	-13.4801247646191	-10.5597067680018	-16.3705286497837	-13.4544184371811	-10.540084141633	-9.7350990627614	1.19528071835951	-0.704268640681715	-0.188788876566641	-0.0484084162361713	-0.0182893267565161	-0.0992846877920582	-0.452254949505353	-0.410552954027053	-0.52268752139876	-0.450965735867575	-0.409296885719696	-0.521359418833144	0.00376926129641507	0.00534137751505608	0.00534134017860767
165	12.7125042093399	0.24	-9.68958637675663	-12.4180882795787	-6.96108447393454	0.34530909540839	-15.8660519558498	-19.2769479617444	-12.4551559499552	1.01	0.66	1.51	-13.2395929763589	-10.896956844729	-8.55432071309905	-18.2628610143557	-15.03139928018	-11.7999375460043	-18.3091738647794	-15.0699186323029	-11.8297900998596	-9.68958637675663	1.20816051573335	2.22197267372706	2.11633402308791	-0.0484084162361713	-0.0182893267565161	-0.0992846877920582	-0.452254949505353	-0.410552954027053	-0.52268752139876	-0.450965735867575	-0.409296885719696	-0.521359418833144	0.00376926129641507	0.00534137751505608	0.00534134017860767
165	12.7125042093399	0.24	-9.63811252140818	-12.3515670443555	-6.92465799846086	0.336624660400569	-13.6319759801883	-16.6197721835597	-10.6441797768169	0.94	0.58	1.46	-12.0202629275998	-9.85933704113459	-7.69841115466938	-16.9216791379805	-13.8796080358784	-10.8375369337763	-16.8121603608875	-13.7900195653544	-10.7665257802071	-9.63811252140818	1.14887483932357	0.15098805268345	1.18128717327837	-0.0484084162361713	-0.0182893267565161	-0.0992846877920582	-0.452254949505353	-0.410552954027053	-0.52268752139876	-0.450965735867575	-0.409296885719696	-0.521359418833144	0.00376926129641507	0.00534137751505608	0.00534134017860767
165	12.7125042093399	0.24	-9.5217174099367	-12.1873460537098	-6.85608876616364	0.3403550499166	-15.3657588971762	-18.7056207056776	-12.0258970886747	1.04	0.71	1.53	-12.6180427495862	-10.3651092735754	-8.11217579756463	-17.2872724994896	-14.2006547334895	-11.1140369674895	-17.4373592791863	-14.323790948389	-11.2123208839396	-9.5217174099367	1.24704418596461	0.35094115604222	-0.368844184880045	-0.0484084162361713	-0.0182893267565161	-0.0992846877920582	-0.452254949505353	-0.410552954027053	-0.52268752139876	-0.450965735867575	-0.409296885719696	-0.521359418833144	0.00376926129641507	0.00534137751505608	0.00534134017860767
165	12.7125042093399	0.24	-9.37530030459336	-11.9779325786321	-6.77266803055463	0.326222189469861	-14.7726002369281	-18.0872985714168	-11.4579019024394	1.04	0.68	1.55	-12.1961699428467	-9.96108635437865	-7.72600276591062	-16.7068351504404	-13.6451220687945	-10.5834089871486	-16.7558243491884	-13.685741482763	-10.6147047245195	-9.37530030459336	1.23302826930709	0.272216041381282	0.374740912410257	-0.0484084162361713	-0.0182893267565161	-0.0992846877920582	-0.452254949505353	-0.410552954027053	-0.52268752139876	-0.450965735867575	-0.409296885719696	-0.521359418833144	0.00376926129641507	0.00534137751505608	0.00534134017860767
165	12.7125042093399	0.24	-9.31142660577858	-11.9188805495899	-6.70397266196727	0.385730383451922	-14.9503311853284	-17.8959318400671	-12.0047305305898	1	0.55	1.44	-12.4277178896492	-10.3821639458921	-8.33661000213499	-17.216014163555	-14.3823253092748	-11.5486364549945	-17.0476419253238	-14.2431310663036	-11.4367370127725	-9.31142660577858	1.16156007585329	-0.518086882976129	0.65355716892278	-0.0484084162361713	-0.0182893267565161	-0.0992846877920582	-0.452254949505353	-0.410552954027053	-0.52268752139876	-0.450965735867575	-0.409296885719696	-0.521359418833144	0.00376926129641507	0.00534137751505608	0.00534134017860767
165	12.7125042093399	0.24	-9.30349558788325	-11.8888205217199	-6.71817065404661	0.338224729542848	-15.0040545058601	-18.2808299673835	-11.7272790443367	1.14	0.77	1.55	-11.511455103886	-9.44806664296039	-7.3846781820348	-15.384119555485	-12.6265694034133	-9.86901925134158	-15.5954504499958	-12.801938011276	-10.0029160961991	-9.30349558788325	1.29738472678669	-0.99593510932503	-2.42420909687928	-0.0484084162361713	-0.0182893267565161	-0.0992846877920582	-0.452254949505353	-0.410552954027053	-0.52268752139876	-0.450965735867575	-0.409296885719696	-0.521359418833144	0.00376926129641507	0.00534137751505608	0.00534134017860767
165	12.7125042093399	0.24	-9.23979955771127	-11.7949556366001	-6.6846434788224	0.353853506521022	-16.6421184114975	-20.1532557187784	-13.1309811042165	1.1	0.72	1.61	-13.0179288972536	-10.7499213627643	-8.48191382827508	-17.5543413574942	-14.4959916940394	-11.4376420305847	-17.6533668839216	-14.5778524220255	-11.5027978414122	-9.23979955771127	1.24334901922588	0.442996766376244	-0.0200445665410868	-0.0484084162361713	-0.0182893267565161	-0.0992846877920582	-0.452254949505353	-0.410552954027053	-0.52268752139876	-0.450965735867575	-0.409296885719696	-0.521359418833144	0.00376926129641507	0.00534137751505608	0.00534134017860767
165	12.7125042093399	0.24	-9.20861339683948	-11.764976317644	-6.65225047603493	0.324440452573371	-13.7277002144733	-16.8204698068683	-10.6349306220782	0.99	0.6	1.37	-11.7429613686348	-9.583790176475	-7.42461898431523	-16.3009425619552	-13.3036981293171	-10.306453696679	-16.3497885340482	-13.3430206017159	-10.3372778519895	-9.20861339683948	1.1119745275638	1.22975410191897	2.48724747921687	-0.0484084162361713	-0.0182893267565161	-0.0992846877920582	-0.452254949505353	-0.410552954027053	-0.52268752139876	-0.450965735867575	-0.409296885719696	-0.521359418833144	0.00376926129641507	0.00534137751505608	0.00534134017860767
165	12.7125042093399	0.24	-9.14240431376813	-11.6565826084019	-6.62822601913434	0.297253123145606	-13.0812338441326	-16.2215286422713	-9.94093904599384	1.07	0.57	1.41	-10.7162748523225	-8.64173163778971	-6.56718842325693	-14.5685847009926	-11.7482801685608	-8.92797563612895	-14.5172703355904	-11.7071861000935	-8.89674260662492	-9.14240431376813	1.17553232405803	0.904495040687773	1.6883544965208	-0.0484084162361713	-0.0182893267565161	-0.0992846877920582	-0.452254949505353	-0.410552954027053	-0.52268752139876	-0.450965735867575	-0.409296885719696	-0.521359418833144	0.00376926129641507	0.00534137751505608	0.00534134017860767
165	12.7125042093399	0.24	-9.09518370509679	-11.6303809956446	-6.55998641454896	0.362074034029361	-13.8947822928933	-16.7743258861117	-11.0152386996749	1	0.64	1.73	-11.5923210209664	-9.6023397869609	-7.61235855295542	-16.0286288582499	-13.2770944091033	-10.5255599599566	-15.8160290225962	-13.1022313616366	-10.386735134758	-9.09518370509679	1.2290193789822	-0.478497483262846	-0.335811126922133	-0.0484084162361713	-0.0182893267565161	-0.0992846877920582	-0.452254949505353	-0.410552954027053	-0.52268752139876	-0.450965735867575	-0.409296885719696	-0.521359418833144	0.00376926129641507	0.00534137751505608	0.00534134017860767
165	12.7125042093399	0.24	-8.89263490983696	-11.3552641681043	-6.43000565156961	0.371860598110408	-15.4423188287808	-18.5758636635281	-12.3087739940336	1.05	0.65	1.52	-12.4425073619784	-10.3435925883959	-8.24467781481349	-17.0019689011427	-14.1339228820866	-11.2658768630306	-17.0064908725244	-14.1377256300531	-11.2689783365496	-8.89263490983696	1.2719236869737	0.0325125119710618	0.177079413119435	-0.0484084162361713	-0.0182893267565161	-0.0992846877920582	-0.452254949505353	-0.410552954027053	-0.52268752139876	-0.450965735867575	-0.409296885719696	-0.521359418833144	0.00376926129641507	0.00534137751505608	0.00534134017860767
165	12.7125042093399	0.24	-8.88931690209621	-11.3483629094254	-6.43027089476698	0.274324796736155	-12.3381970948816	-15.471308039377	-9.20508615038625	0.98	0.68	1.56	-10.8714157875505	-8.66983388513845	-6.46825198272641	-15.129443205409	-12.0655636697975	-9.00168413418607	-15.1692807739174	-12.0956522391006	-9.02545367569189	-8.88931690209621	1.24933817517677	-0.219830221367685	-0.688997184144855	-0.0484084162361713	-0.0182893267565161	-0.0992846877920582	-0.452254949505353	-0.410552954027053	-0.52268752139876	-0.450965735867575	-0.409296885719696	-0.521359418833144	0.00376926129641507	0.00534137751505608	0.00534134017860767
165	12.7125042093399	0.24	-8.87444911777911	-11.3549581343752	-6.39394010118307	0.285687324456928	-12.5159514234073	-15.6058770266017	-9.42602582021286	1.05	0.63	1.5	-10.4708041701341	-8.39761047290187	-6.32441677566962	-14.3167447070108	-11.4820641601127	-8.64738361321472	-14.3144354257786	-11.4796711269	-8.64610415294009	-8.87444911777911	1.19943142539163	0.776191593650412	0.926133449709798	-0.0484084162361713	-0.0182893267565161	-0.0992846877920582	-0.452254949505353	-0.410552954027053	-0.52268752139876	-0.450965735867575	-0.409296885719696	-0.521359418833144	0.00376926129641507	0.00534137751505608	0.00534134017860767
165	12.7125042093399	0.24	-8.87107422530067	-11.3207037258091	-6.42144472479224	0.30151531462005	-13.7333010650077	-16.9968051356292	-10.4697969943863	1.15	0.71	1.74	-10.6554139188593	-8.60950079454748	-6.56358767023568	-14.2181441059171	-11.4881621595408	-8.75818021316457	-14.1602999977906	-11.438964780806	-8.72241874880461	-8.87107422530067	1.31709517342583	0.124711859316409	-1.14010914511099	-0.0484084162361713	-0.0182893267565161	-0.0992846877920582	-0.452254949505353	-0.410552954027053	-0.52268752139876	-0.450965735867575	-0.409296885719696	-0.521359418833144	0.00376926129641507	0.00534137751505608	0.00534134017860767
165	12.7125042093399	0.24	-8.85004914112964	-11.3176560484883	-6.38244223377092	0.299008987568833	-13.9698211461938	-17.309390070334	-10.6302522220536	1.03	0.72	1.68	-11.7819389631816	-9.50880299087529	-7.23566701856899	-16.1966943516486	-13.0718022028914	-9.94691005413423	-16.2243731285551	-13.0935847477769	-9.96401935366116	-8.85004914112964	1.33872157654296	0.0471029537577704	-1.39575577174593	-0.0484084162361713	-0.0182893267565161	-0.0992846877920582	-0.452254949505353	-0.410552954027053	-0.52268752139876	-0.450965735867575	-0.409296885719696	-0.521359418833144	0.00376926129641507	0.00534137751505608	0.00534134017860767
165	12.7125042093399	0.24	-8.81533574483129	-11.2341670219905	-6.39650446767206	0.317272951514653	-14.5332955759067	-17.8618571712318	-11.2047339805815	1.03	0.7	1.48	-12.1287038958673	-9.86851686145996	-7.6083298270526	-16.6581975615921	-13.5539382385382	-10.4496789154842	-16.8174169324359	-13.6832197623867	-10.548250722213	-8.81533574483129	1.21025464703008	0.708488735342573	0.850196184462011	-0.0484084162361713	-0.0182893267565161	-0.0992846877920582	-0.452254949505353	-0.410552954027053	-0.52268752139876	-0.450965735867575	-0.409296885719696	-0.521359418833144	0.00376926129641507	0.00534137751505608	0.00534134017860767
165	12.7125042093399	0.24	-8.80415824416062	-11.2837221440393	-6.32459434428199	0.296858212693398	-13.7515639182523	-17.0559019840067	-10.4472258524979	1	0.67	1.49	-11.7921618671207	-9.5075984724904	-7.22303507786007	-16.3077443253564	-13.1483511492351	-9.9889579731137	-16.3867383572392	-13.2139686774809	-10.0385561989571	-8.80415824416062	1.22403427272108	1.13993874573861	0.885578045372394	-0.0484084162361713	-0.0182893267565161	-0.0992846877920582	-0.452254949505353	-0.410552954027053	-0.52268752139876	-0.450965735867575	-0.409296885719696	-0.521359418833144	0.00376926129641507	0.00534137751505608	0.00534134017860767
165	12.7125042093399	0.24	-8.80353907393382	-11.2667284119304	-6.34034973593722	0.277628722683056	-12.5406578334502	-15.6989610106196	-9.38235465628068	1.03	0.66	1.73	-10.6173707831067	-8.4813774613328	-6.34538413955891	-14.5604332950585	-11.6311781229717	-8.70192295088481	-14.4205654030686	-11.5184479095249	-8.61953349627495	-8.80353907393382	1.28177564086101	-0.0738754728427357	-0.847335736916378	-0.0484084162361713	-0.0182893267565161	-0.0992846877920582	-0.452254949505353	-0.410552954027053	-0.52268752139876	-0.450965735867575	-0.409296885719696	-0.521359418833144	0.00376926129641507	0.00534137751505608	0.00534134017860767
165	12.7125042093399	0.24	-8.74033417151367	-11.1660835478298	-6.31458479519757	0.29337694471309	-11.4962721045954	-14.2819019508047	-8.71064225838606	0.95	0.61	1.52	-10.2478055285866	-8.24901061759286	-6.25021570659915	-14.3804392371411	-11.5755900735938	-8.77074091004641	-14.304760437505	-11.5150322868615	-8.72498681667865	-8.74033417151367	1.15311584013076	0.403096504630639	1.45662841903727	-0.0484084162361713	-0.0182893267565161	-0.0992846877920582	-0.452254949505353	-0.410552954027053	-0.52268752139876	-0.450965735867575	-0.409296885719696	-0.521359418833144	0.00376926129641507	0.00534137751505608	0.00534134017860767
165	12.7125042093399	0.24	-8.65161343807513	-11.064212694145	-6.23901418200526	0.388594146368126	-14.7791174376091	-17.6734646624771	-11.884770212741	0.93	0.57	1.64	-12.9033557287592	-10.7901995051065	-8.67704328145381	-18.2346509194684	-15.2483993670349	-12.2621478146014	-17.8754243364274	-14.9474450822357	-12.0198400451484	-8.65161343807513	1.23099970022861	-0.665127491768393	0.0934106727101071	-0.0484084162361713	-0.0182893267565161	-0.0992846877920582	-0.452254949505353	-0.410552954027053	-0.52268752139876	-0.450965735867575	-0.409296885719696	-0.521359418833144	0.00376926129641507	0.00534137751505608	0.00534134017860767
165	12.7125042093399	0.24	-8.62036138275292	-11.0350502694643	-6.20567249604157	0.291014798815867	-13.1968950225905	-16.4129115457965	-9.98087849938458	0.96	0.66	1.39	-11.7563245130577	-9.45273969322433	-7.14915487339095	-16.4857452412441	-13.2554573703036	-10.0251694993632	-16.6578173605181	-13.3930654453111	-10.1300059063062	-8.62036138275292	1.18194774137773	0.246170251532309	0.481912364470353	-0.0484084162361713	-0.0182893267565161	-0.0992846877920582	-0.452254949505353	-0.410552954027053	-0.52268752139876	-0.450965735867575	-0.409296885719696	-0.521359418833144	0.00376926129641507	0.00534137751505608	0.00534134017860767
165	12.7125042093399	0.24	-8.55608382383292	-10.904867969793	-6.20729967787279	0.291832454710035	-11.7322652688151	-14.5857039952589	-8.87882654237118	0.96	0.64	1.58	-10.3749426101739	-8.34526594608382	-6.31558928199371	-14.5082389303781	-11.6699548934953	-8.83167085661247	-14.4442013434238	-11.6165968767142	-8.79186235262346	-8.55608382383292	1.18601244369591	0.307403973618926	0.591453133965553	-0.0484084162361713	-0.0182893267565161	-0.0992846877920582	-0.452254949505353	-0.410552954027053	-0.52268752139876	-0.450965735867575	-0.409296885719696	-0.521359418833144	0.00376926129641507	0.00534137751505608	0.00534134017860767
165	12.7125042093399	0.24	-8.53772034151621	-10.8915558703209	-6.18388481271153	0.305804472749263	-14.0539852563355	-17.35999359096	-10.747976921711	1.04	0.69	1.66	-11.7265711400801	-9.49338241667756	-7.26019369327501	-16.0742696841278	-13.0131124740006	-9.95195526387345	-16.0410125600766	-12.9876953340547	-9.93160837271976	-8.53772034151621	1.33238940829768	-0.249130671851904	-1.23462070134793	-0.0484084162361713	-0.0182893267565161	-0.0992846877920582	-0.452254949505353	-0.410552954027053	-0.52268752139876	-0.450965735867575	-0.409296885719696	-0.521359418833144	0.00376926129641507	0.00534137751505608	0.00534134017860767
165	12.7125042093399	0.24	-8.5309247559981	-10.8888880527448	-6.17296145925138	0.324233501448937	-12.8525081955032	-15.7494697827965	-9.95554660820986	0.97	0.63	1.61	-11.1365027005279	-9.08805148374741	-7.03960026696688	-15.5366549812133	-12.6788386041332	-9.82102222705308	-15.4117990149152	-12.5780269660272	-9.74192962001415	-8.5309247559981	1.20903671096877	-0.782171511165393	-0.430457330204906	-0.0484084162361713	-0.0182893267565161	-0.0992846877920582	-0.452254949505353	-0.410552954027053	-0.52268752139876	-0.450965735867575	-0.409296885719696	-0.521359418833144	0.00376926129641507	0.00534137751505608	0.00534134017860767
165	12.7125042093399	0.24	-8.43600036706519	-10.7490960736713	-6.12290466045906	0.320911209384523	-13.9361476290549	-17.1013321787907	-10.7709630793191	0.94	0.61	1.45	-12.4035835723959	-10.1078775610599	-7.81217154972384	-17.4813401439872	-14.2458221648062	-11.0103041856251	-17.4749969889875	-14.2407466738856	-11.0066251858978	-8.43600036706519	1.19835751988044	1.64868834595504	1.88185701478224	-0.0484084162361713	-0.0182893267565161	-0.0992846877920582	-0.452254949505353	-0.410552954027053	-0.52268752139876	-0.450965735867575	-0.409296885719696	-0.521359418833144	0.00376926129641507	0.00534137751505608	0.00534134017860767
165	12.7125042093399	0.24	-8.42406652081338	-10.7579201869068	-6.09021285471992	0.329614886914121	-11.8344604732718	-14.4695337500642	-9.1993871964795	0.96	0.61	1.49	-10.3483530837984	-8.46379556170076	-6.57923803960315	-14.5024184377406	-11.8613564702822	-9.22029450282376	-14.4572227005836	-11.8239505663894	-9.1909626864297	-8.42406652081338	1.16553056668119	0.255798549486609	1.01129647639923	-0.0484084162361713	-0.0182893267565161	-0.0992846877920582	-0.452254949505353	-0.410552954027053	-0.52268752139876	-0.450965735867575	-0.409296885719696	-0.521359418833144	0.00376926129641507	0.00534137751505608	0.00534134017860767
165	12.7125042093399	0.24	-8.38078864693525	-10.7114581733364	-6.05011912053413	0.304094613614115	-12.6936555404235	-15.6917333895355	-9.69557769131147	0.89	0.6	1.37	-11.8112032421253	-9.55454325864694	-7.2978832751686	-16.9043505509019	-13.6745888870897	-10.4448272232775	-16.9619383331159	-13.7223159571405	-10.4812519856333	-8.38078864693525	1.1578717666591	-0.896271407184409	0.319856010402077	-0.0484084162361713	-0.0182893267565161	-0.0992846877920582	-0.452254949505353	-0.410552954027053	-0.52268752139876	-0.450965735867575	-0.409296885719696	-0.521359418833144	0.00376926129641507	0.00534137751505608	0.00534134017860767
165	12.7125042093399	0.24	-8.0511240976034	-10.2653649371734	-5.83688325803339	0.338351174871937	-14.4126989126783	-17.559437777691	-11.2659600476657	1	0.63	1.44	-12.1303132419138	-9.95650058308238	-7.78268792425092	-16.7700706376131	-13.7647903027593	-10.7595099679054	-16.8301009009156	-13.8145237832621	-10.7969661208972	-8.0511240976034	1.2059799914124	0.305518761448587	0.375685248192604	-0.0484084162361713	-0.0182893267565161	-0.0992846877920582	-0.452254949505353	-0.410552954027053	-0.52268752139876	-0.450965735867575	-0.409296885719696	-0.521359418833144	0.00376926129641507	0.00534137751505608	0.00534134017860767
165	12.7125042093399	0.24	-8.01492765222466	-10.2437580753705	-5.78609722907885	0.300844166500626	-12.343697165908	-15.2816641795053	-9.40573015231078	0.98	0.65	1.45	-10.7867643350716	-8.7129615458185	-6.63915875656535	-15.0383138280207	-12.1471319876225	-9.2559501472244	-15.1060507231941	-12.2046232611369	-9.29881312067543	-8.01492765222466	1.21153172227708	1.01573997400849	1.08353057545909	-0.0484084162361713	-0.0182893267565161	-0.0992846877920582	-0.452254949505353	-0.410552954027053	-0.52268752139876	-0.450965735867575	-0.409296885719696	-0.521359418833144	0.00376926129641507	0.00534137751505608	0.00534134017860767
165	12.7125042093399	0.24	-7.96484228324479	-10.1737933306154	-5.75589123587416	0.386490783279015	-15.7051708351671	-18.7945349763912	-12.6158066939431	1	0.62	1.62	-13.0450398472961	-10.900752777906	-8.75646570851586	-18.0675907225617	-15.0977185247814	-12.127846327001	-17.8764126971096	-14.9391122777979	-11.9986503141217	-7.96484228324479	1.27269736733111	-0.39845441225225	-0.141575204328772	-0.0484084162361713	-0.0182893267565161	-0.0992846877920582	-0.452254949505353	-0.410552954027053	-0.52268752139876	-0.450965735867575	-0.409296885719696	-0.521359418833144	0.00376926129641507	0.00534137751505608	0.00534134017860767
165	12.7125042093399	0.24	-7.93153072706944	-10.1158002091936	-5.74726124494524	0.356292325476093	-12.6892151551992	-15.3521548555715	-10.026275454827	0.94	0.56	1.47	-11.1286509470068	-9.19830783249507	-7.26796471798337	-15.680899975184	-12.9609371117082	-10.2409742482324	-15.5274925041907	-12.8328280554505	-10.1401012914484	-7.93153072706944	1.17753717742147	1.98327417188168	3.14152308867563	-0.0484084162361713	-0.0182893267565161	-0.0992846877920582	-0.452254949505353	-0.410552954027053	-0.52268752139876	-0.450965735867575	-0.409296885719696	-0.521359418833144	0.00376926129641507	0.00534137751505608	0.00534134017860767
165	12.7125042093399	0.24	-7.83226675413691	-10.0066747369269	-5.65785877134694	0.336718315725708	-12.821129236828	-15.6306184675572	-10.0116400060988	0.99	0.6	1.7	-10.9461796864705	-8.97868402975052	-7.01118837303057	-15.2132842826358	-12.4788078161542	-9.74433134967271	-14.9384276879745	-12.2536105109924	-9.56802617498883	-7.83226675413691	1.25047710297431	-0.429165249448595	-0.50850147391913	-0.0484084162361713	-0.0182893267565161	-0.0992846877920582	-0.452254949505353	-0.410552954027053	-0.52268752139876	-0.450965735867575	-0.409296885719696	-0.521359418833144	0.00376926129641507	0.00534137751505608	0.00534134017860767
165	12.7125042093399	0.24	-7.78744637126375	-9.96431121176596	-5.61058153076153	0.29815792676593	-12.5369457367203	-15.5400729356127	-9.53381853782793	1.03	0.61	1.58	-10.5382741108879	-8.50174714329144	-6.46522017569499	-14.466634081065	-11.670949500608	-8.87526492015095	-14.3223311398667	-11.5506594650655	-8.7859513707312	-7.78744637126375	1.26362171457996	0.211573331002208	-0.0845079722630407	-0.0484084162361713	-0.0182893267565161	-0.0992846877920582	-0.452254949505353	-0.410552954027053	-0.52268752139876	-0.450965735867575	-0.409296885719696	-0.521359418833144	0.00376926129641507	0.00534137751505608	0.00534134017860767
165	12.7125042093399	0.24	-7.7427972110839	-9.88493151546506	-5.60066290670273	0.300698446244132	-13.1082556194353	-16.2292789699196	-9.98723226895097	1	0.73	1.79	-11.2779692517841	-9.10912333779732	-6.9402774238105	-15.6273815266057	-12.6221079872289	-9.61683444785215	-15.5712393682722	-12.5762284795106	-9.5821005728067	-7.7427972110839	1.35307546328127	-1.57370370892972	-2.97002587394174	-0.0484084162361713	-0.0182893267565161	-0.0992846877920582	-0.452254949505353	-0.410552954027053	-0.52268752139876	-0.450965735867575	-0.409296885719696	-0.521359418833144	0.00376926129641507	0.00534137751505608	0.00534134017860767
165	12.7125042093399	0.24	-7.70490342717024	-9.82822110063912	-5.58158575370135	0.358013791117484	-12.622418174327	-15.2614279358934	-9.98340841276059	0.96	0.6	1.55	-10.8784119675596	-8.99731437346018	-7.11621677936076	-15.2250040594237	-12.5922927232708	-9.95958138711789	-15.1000705232968	-12.4884472865687	-9.87724587403388	-7.70490342717024	1.23946668446607	-2.05731419244839	-1.49080101012936	-0.0484084162361713	-0.0182893267565161	-0.0992846877920582	-0.452254949505353	-0.410552954027053	-0.52268752139876	-0.450965735867575	-0.409296885719696	-0.521359418833144	0.00376926129641507	0.00534137751505608	0.00534134017860767
165	12.7125042093399	0.24	-7.65774986886602	-9.77059082543728	-5.54490891229476	0.353862808647301	-14.4527017919056	-17.5018561688557	-11.4035474149555	0.97	0.67	1.53	-12.4454602982987	-10.2772257193148	-8.10899114033088	-17.4015414354797	-14.3698637824493	-11.338186129419	-17.4658729720813	-14.4233424650433	-11.3803245169309	-7.65774986886602	1.27709312055155	-2.2053633048163	-2.53296761730773	-0.0484084162361713	-0.0182893267565161	-0.0992846877920582	-0.452254949505353	-0.410552954027053	-0.52268752139876	-0.450965735867575	-0.409296885719696	-0.521359418833144	0.00376926129641507	0.00534137751505608	0.00534134017860767
165	12.7125042093399	0.24	-7.63215838820186	-9.75622728147863	-5.50808949492509	0.351215265990125	-14.2705810530489	-17.298824156913	-11.2423379491849	0.99	0.66	1.51	-12.0995099829091	-9.98143205266807	-7.863354122427	-16.8081234645308	-13.865779897785	-10.9234363310391	-16.8641583689156	-13.9103509555894	-10.9580644577879	-7.63215838820186	1.25196186488676	1.33142580657132	1.07414291138123	-0.0484084162361713	-0.0182893267565161	-0.0992846877920582	-0.452254949505353	-0.410552954027053	-0.52268752139876	-0.450965735867575	-0.409296885719696	-0.521359418833144	0.00376926129641507	0.00534137751505608	0.00534134017860767
165	12.7125042093399	0.24	-7.48041383370772	-9.55136768146155	-5.40945998595389	0.327505773499176	-13.4388000778526	-16.4454353954628	-10.4321647602423	1.02	0.66	1.59	-11.208580577286	-9.15937279326792	-7.11016500924986	-15.4161636547277	-12.5977048549594	-9.77924605519101	-15.394652340824	-12.5798458742997	-9.76487006527937	-7.48041383370772	1.34258745472057	1.32661673472673	0.286788873669008	-0.0484084162361713	-0.0182893267565161	-0.0992846877920582	-0.452254949505353	-0.410552954027053	-0.52268752139876	-0.450965735867575	-0.409296885719696	-0.521359418833144	0.00376926129641507	0.00534137751505608	0.00534134017860767
165	12.7125042093399	0.24	-7.44996692916433	-9.5363865624948	-5.36354729583386	0.3792248870148	-15.5817011645026	-18.6942707252749	-12.4691316037303	1	0.63	1.51	-12.9934146315576	-10.83002952459	-8.66664441762243	-18.0057326202985	-15.0078036774179	-12.0098747345374	-17.9808661869998	-14.9875842335975	-11.9948081285416	-7.44996692916433	1.24374357033697	0.473790250153077	0.595383078865382	-0.0484084162361713	-0.0182893267565161	-0.0992846877920582	-0.452254949505353	-0.410552954027053	-0.52268752139876	-0.450965735867575	-0.409296885719696	-0.521359418833144	0.00376926129641507	0.00534137751505608	0.00534134017860767
165	12.7125042093399	0.24	-7.41694502723812	-9.47178501758143	-5.36210503689481	0.359808503076193	-14.607809584573	-17.6500238618883	-11.5655953072576	0.99	0.61	1.45	-12.3322666798557	-10.2066379521729	-8.08100922449003	-17.1244836405514	-14.1728531481173	-11.2212226556832	-17.1071634283758	-14.1592298512787	-11.2088100613417	-7.41694502723812	1.21011249516888	0.815943625685703	1.4531089296246	-0.0484084162361713	-0.0182893267565161	-0.0992846877920582	-0.452254949505353	-0.410552954027053	-0.52268752139876	-0.450965735867575	-0.409296885719696	-0.521359418833144	0.00376926129641507	0.00534137751505608	0.00534134017860767
165	12.7125042093399	0.24	-7.31107896128677	-9.36951260469236	-5.25264531788119	0.353812459925666	-13.5905869042817	-16.4581725766041	-10.7230012319593	1.02	0.64	1.51	-11.2451133271005	-9.28582375771811	-7.32653418833576	-15.4809808753951	-12.7836559600587	-10.0863310447223	-15.4794783170696	-12.7808486823201	-10.0846528143409	-7.31107896128677	1.2328265074116	0.930481710295097	1.17560805733028	-0.0484084162361713	-0.0182893267565161	-0.0992846877920582	-0.452254949505353	-0.410552954027053	-0.52268752139876	-0.450965735867575	-0.409296885719696	-0.521359418833144	0.00376926129641507	0.00534137751505608	0.00534134017860767
165	12.7125042093399	0.24	-7.12830160216195	-9.12792069942874	-5.12868250489515	0.298367541849101	-12.2750580501477	-15.2139800769143	-9.33613602338117	1.18	0.72	1.73	-9.32163122823597	-7.52094875043861	-5.72026627264124	-12.3413669779879	-9.95735470318184	-7.57334242837581	-12.3167508776667	-9.93807520149765	-7.55881991549121	-7.12830160216195	1.35409645842623	-0.90333195504998	-2.4963629655194	-0.0484084162361713	-0.0182893267565161	-0.0992846877920582	-0.452254949505353	-0.410552954027053	-0.52268752139876	-0.450965735867575	-0.409296885719696	-0.521359418833144	0.00376926129641507	0.00534137751505608	0.00534134017860767
165	12.7125042093399	0.24	-7.12736574721771	-9.08694282493367	-5.16778866950174	0.308107994406841	-13.0551515736966	-16.1096158684843	-10.0006872789088	1.12	0.77	1.73	-10.2680847536776	-8.32120417551811	-6.37432359735859	-13.7808599653529	-11.1679395171386	-8.55501906892433	-13.8439911796259	-11.2196691540385	-8.59398066599372	-7.12736574721771	1.42813339319569	-0.206120836461776	-2.45768199151299	-0.0484084162361713	-0.0182893267565161	-0.0992846877920582	-0.452254949505353	-0.410552954027053	-0.52268752139876	-0.450965735867575	-0.409296885719696	-0.521359418833144	0.00376926129641507	0.00534137751505608	0.00534134017860767
165	12.7125042093399	0.24	-6.77219225075805	-8.67761045709569	-4.86677404442041	0.390703632838367	-15.599106883386	-18.6405224541632	-12.5576913126088	0.91	0.59	1.45	-13.7760439127219	-11.5283239487085	-9.28060398469514	-19.5657317344122	-16.3733576313247	-13.1809835282373	-19.4784112993236	-16.3021498127085	-13.122647344207	-6.77219225075805	1.16457577882484	-2.14884579379916	-0.894917876116743	-0.0484084162361713	-0.0182893267565161	-0.0992846877920582	-0.452254949505353	-0.410552954027053	-0.52268752139876	-0.450965735867575	-0.409296885719696	-0.521359418833144	0.00376926129641507	0.00534137751505608	0.00534134017860767
165	12.7125042093399	0.24	-6.52136401483033	-8.34972181549773	-4.69300621416292	0.41310330921649	-15.0513089277267	-17.8522967757353	-12.2503210797181	0.99	0.62	1.5	-12.426646152338	-10.4769314852868	-8.52721681823564	-17.2302497810044	-14.5268597992547	-11.823469817505	-17.2062370322196	-14.5060516534933	-11.8068937667001	-6.52136401483033	1.25365893438755	-0.785367081481967	-0.364390261091636	-0.0484084162361713	-0.0182893267565161	-0.0992846877920582	-0.452254949505353	-0.410552954027053	-0.52268752139876	-0.450965735867575	-0.409296885719696	-0.521359418833144	0.00376926129641507	0.00534137751505608	0.00534134017860767
165	12.7125042093399	0.24	-6.35022655656512	-8.1271703171082	-4.57328279602204	0.333273913966004	-13.3368038911262	-16.2819733588959	-10.3916344233564	1.02	0.64	1.52	-11.1054091242412	-9.09660397766251	-7.08779883108385	-15.278563146504	-12.514895825682	-9.75122850485994	-15.2763616061279	-12.5137062053533	-9.750030537369	-6.35022655656512	1.33430955812014	-1.69690855502378	-2.23476447395988	-0.0484084162361713	-0.0182893267565161	-0.0992846877920582	-0.452254949505353	-0.410552954027053	-0.52268752139876	-0.450965735867575	-0.409296885719696	-0.521359418833144	0.00376926129641507	0.00534137751505608	0.00534134017860767
165	12.7125042093399	0.24	-5.9576047195313	-7.62965794381527	-4.28555149524733	0.38455799072381	-15.7325359984502	-18.8399337299468	-12.6251382669535	1.12	0.68	1.6	-12.0515576192587	-10.0638126864005	-8.07606775354231	-16.1949869492527	-13.5238381846616	-10.8526894200705	-16.2000844044054	-13.5294800272053	-10.8571370053134	-5.9576047195313	1.35824357209147	0.781204072384686	-0.155258884564073	-0.0484084162361713	-0.0182893267565161	-0.0992846877920582	-0.452254949505353	-0.410552954027053	-0.52268752139876	-0.450965735867575	-0.409296885719696	-0.521359418833144	0.00376926129641507	0.00534137751505608	0.00534134017860767
165	12.7125042093399	0.24	-5.39713869925311	-6.90937450326132	-3.88490289524491	0.418727908147757	-16.1017514438277	-19.0637330833535	-13.1397698043019	0.95	0.67	1.46	-13.6754703358292	-11.5506770506161	-9.42588376540287	-19.1884196265876	-16.2070651155397	-13.2257106044918	-19.3374005309789	-16.3327883334019	-13.3289906442021	-5.39713869925311	1.32081509499901	2.35957248975559	2.12457485173666	-0.0484084162361713	-0.0182893267565161	-0.0992846877920582	-0.452254949505353	-0.410552954027053	-0.52268752139876	-0.450965735867575	-0.409296885719696	-0.521359418833144	0.00376926129641507	0.00534137751505608	0.00534134017860767
165	12.7125042093399	0.24	-5.22251915635012	-6.66033058227942	-3.78470773042082	0.460564503295246	-17.4748990127467	-20.4276353272219	-14.5221626982715	1.03	0.7	1.55	-13.8740783768766	-11.8686335763868	-9.86318877589703	-19.0570148661759	-16.3023964808621	-13.5477780955483	-19.1782674279019	-16.4048476776276	-13.6337785424036	-5.22251915635012	1.36239055478075	-0.769630465334234	-1.45470739576666	-0.0484084162361713	-0.0182893267565161	-0.0992846877920582	-0.452254949505353	-0.410552954027053	-0.52268752139876	-0.450965735867575	-0.409296885719696	-0.521359418833144	0.00376926129641507	0.00534137751505608	0.00534134017860767
165	12.7125042093399	0.25	-12.9286505891608	-16.4482112737072	-9.40908990461447	0.321328684955495	-15.8669842742794	-19.4672524475949	-12.2667161009638	0.98	0.69	1.48	-13.6992003340545	-11.1656740906702	-8.63214784728581	-19.0756740477781	-15.5478242732075	-12.0199744986369	-19.2417732293403	-15.6807281328473	-12.1229571895715	-12.9286505891608	1.13146721196779	0.456512555235044	0.921978101932402	-0.0484084162361713	-0.0182893267565161	-0.0992846877920582	-0.452254949505353	-0.410552954027053	-0.52268752139876	-0.450965735867575	-0.409296885719696	-0.521359418833144	0.00376926129641507	0.00534137751505608	0.00534134017860767
165	12.7125042093399	0.25	-12.2206132228261	-15.5116672009032	-8.92955924474896	0.31117954395773	-13.5171214658307	-16.6570312921354	-10.3772116395261	0.91	0.63	1.49	-12.3116904410352	-9.99089286815198	-7.67009529526875	-17.4868469347128	-14.1905138992268	-10.8941808637408	-17.4830284050907	-14.1871126409536	-10.8907887496254	-12.2206132228261	1.09203978940704	-0.334906528003595	1.18939771857238	-0.0484084162361713	-0.0182893267565161	-0.0992846877920582	-0.452254949505353	-0.410552954027053	-0.52268752139876	-0.450965735867575	-0.409296885719696	-0.521359418833144	0.00376926129641507	0.00534137751505608	0.00534134017860767
165	12.7125042093399	0.25	-11.8464581772523	-15.0211391018381	-8.67177725266646	0.378533269997718	-16.9024767601681	-20.2838469740489	-13.5211065462873	1.01	0.64	1.51	-13.9757143935391	-11.6459263396024	-9.31613828566579	-19.3018820740703	-16.0842079710955	-12.8665338681207	-19.3037413459528	-16.0850098297022	-12.8677251089908	-11.8464581772523	1.16370599189777	-0.503609046705296	0.0516302103997211	-0.0484084162361713	-0.0182893267565161	-0.0992846877920582	-0.452254949505353	-0.410552954027053	-0.52268752139876	-0.450965735867575	-0.409296885719696	-0.521359418833144	0.00376926129641507	0.00534137751505608	0.00534134017860767
165	12.7125042093399	0.25	-11.6566061187042	-14.7715461939792	-8.54166604342921	0.31907039327686	-15.7740303202805	-19.371821790584	-12.1762388499769	0.97	0.69	1.46	-13.6872265565676	-11.1451947595754	-8.60316296258316	-19.0893341640423	-15.544007122961	-11.9986800818797	-19.2835384787486	-15.7017555690772	-12.121034483618	-11.6566061187042	1.14187114418414	-0.702179607237937	-0.451608090774911	-0.0484084162361713	-0.0182893267565161	-0.0992846877920582	-0.452254949505353	-0.410552954027053	-0.52268752139876	-0.450965735867575	-0.409296885719696	-0.521359418833144	0.00376926129641507	0.00534137751505608	0.00534134017860767
165	12.7125042093399	0.25	-11.5992417877287	-14.7563472250756	-8.44213635038185	0.266076828261729	-13.4304964226178	-16.9130619709217	-9.94793087431392	1.08	0.72	1.58	-11.0477460387853	-8.77290663908151	-6.49806723937771	-14.9576234992908	-11.8777019349584	-8.79778037062609	-15.0640536466651	-11.96213860837	-8.86183856152074	-11.5992417877287	1.21236729847001	-0.289743182692967	-0.730013079007315	-0.0484084162361713	-0.0182893267565161	-0.0992846877920582	-0.452254949505353	-0.410552954027053	-0.52268752139876	-0.450965735867575	-0.409296885719696	-0.521359418833144	0.00376926129641507	0.00534137751505608	0.00534134017860767
165	12.7125042093399	0.25	-11.2990914948262	-14.3447905433424	-8.25339244631009	0.316418802523294	-15.0657970505739	-18.5231322461812	-11.6084618549665	1	0.66	1.55	-12.8622839634292	-10.4615438266293	-8.06080368982937	-17.8174844717761	-14.4918581499018	-11.1662318280275	-17.8153071266239	-14.4909340106071	-11.1657557747278	-11.2990914948262	1.15784335190499	-0.00238771797242394	0.215233168479662	-0.0484084162361713	-0.0182893267565161	-0.0992846877920582	-0.452254949505353	-0.410552954027053	-0.52268752139876	-0.450965735867575	-0.409296885719696	-0.521359418833144	0.00376926129641507	0.00534137751505608	0.00534134017860767
165	12.7125042093399	0.25	-11.1732469282579	-14.2323754369089	-8.11411841960691	0.278414706617054	-14.1270348624307	-17.6779004167208	-10.5761693081406	1.01	0.69	1.49	-12.2016537065909	-9.75077261603285	-7.29989152547478	-16.8631200725097	-13.4759150995314	-10.088710126553	-17.0004670473523	-13.5868596585153	-10.1706760170293	-11.1732469282579	1.16619353717088	1.23133213745436	1.25235240325648	-0.0484084162361713	-0.0182893267565161	-0.0992846877920582	-0.452254949505353	-0.410552954027053	-0.52268752139876	-0.450965735867575	-0.409296885719696	-0.521359418833144	0.00376926129641507	0.00534137751505608	0.00534134017860767
165	12.7125042093399	0.25	-11.0766165390469	-14.1011777069924	-8.05205537110141	0.294411236944692	-14.1298873032391	-17.5451396347436	-10.7146349717346	0.93	0.6	1.45	-12.7788234877655	-10.2913592886176	-7.80389508946974	-18.0408895034597	-14.529136891523	-11.0173842795863	-17.9942643198297	-14.4914600384075	-10.9902772520424	-11.0766165390469	1.12999791926362	0.173772054409545	1.46512067207276	-0.0484084162361713	-0.0182893267565161	-0.0992846877920582	-0.452254949505353	-0.410552954027053	-0.52268752139876	-0.450965735867575	-0.409296885719696	-0.521359418833144	0.00376926129641507	0.00534137751505608	0.00534134017860767
165	12.7125042093399	0.25	-10.9581116785925	-13.8857021712331	-8.03052118595196	0.274924517093923	-13.2604030084756	-16.6226302272036	-9.89817578974757	1.03	0.64	1.56	-11.2837348937993	-9.00139569294557	-6.71905649209183	-15.4958586852929	-12.3615413638386	-9.22722404238422	-15.4431271971479	-12.3192758204872	-9.19617481311685	-10.9581116785925	1.19568275296591	0.0462249097499009	0.0738537182891803	-0.0484084162361713	-0.0182893267565161	-0.0992846877920582	-0.452254949505353	-0.410552954027053	-0.52268752139876	-0.450965735867575	-0.409296885719696	-0.521359418833144	0.00376926129641507	0.00534137751505608	0.00534134017860767
165	12.7125042093399	0.25	-10.9449574047724	-13.8716404571433	-8.01827435240145	0.30383383490838	-13.3670468390754	-16.5261173517755	-10.2079763263752	1.08	0.68	1.53	-10.8205607488423	-8.75214300346818	-6.68372525809402	-14.6626013040179	-11.8597535187197	-9.05690573342158	-14.7346632858089	-11.9180420232203	-9.10187621397941	-10.9449574047724	1.19900679569249	0.412508055133733	0.120489063534507	-0.0484084162361713	-0.0182893267565161	-0.0992846877920582	-0.452254949505353	-0.410552954027053	-0.52268752139876	-0.450965735867575	-0.409296885719696	-0.521359418833144	0.00376926129641507	0.00534137751505608	0.00534134017860767
165	12.7125042093399	0.25	-10.8813805168507	-13.7982527338153	-7.96450829988615	0.301760995148699	-13.9916747912569	-17.3146390107645	-10.6687105717493	0.92	0.63	1.36	-12.76647648045	-10.3163795117898	-7.8662825431295	-18.1144385312689	-14.6379796193358	-11.1615207074027	-18.2690449544987	-14.7616638380292	-11.2569373871167	-10.8813805168507	1.08568401804237	0.93494525506153	2.41556515073046	-0.0484084162361713	-0.0182893267565161	-0.0992846877920582	-0.452254949505353	-0.410552954027053	-0.52268752139876	-0.450965735867575	-0.409296885719696	-0.521359418833144	0.00376926129641507	0.00534137751505608	0.00534134017860767
165	12.7125042093399	0.25	-10.8055011340227	-13.7196763758058	-7.8913258922396	0.27840598155708	-12.9865552981379	-16.2508293442229	-9.72228125205298	1.11	0.63	1.52	-10.4042645526346	-8.31437916719487	-6.22449378175512	-13.9855794781101	-11.1763219846713	-8.36706449123252	-13.9644642319379	-11.1601174187494	-8.35400833768689	-10.8055011340227	1.19938237726849	-0.088598217853191	-0.101673945035975	-0.0484084162361713	-0.0182893267565161	-0.0992846877920582	-0.452254949505353	-0.410552954027053	-0.52268752139876	-0.450965735867575	-0.409296885719696	-0.521359418833144	0.00376926129641507	0.00534137751505608	0.00534134017860767
165	12.7125042093399	0.25	-10.6559783607007	-13.5143838867342	-7.79757283466728	0.31050719641179	-15.6376785713855	-19.2758803133955	-11.9994768293755	0.92	0.65	1.41	-14.1652771547299	-11.4916697665071	-8.81806237828429	-20.0715858192012	-16.2831996440923	-12.4948134689835	-20.2243686912481	-16.406095600177	-12.5898712583038	-10.6559783607007	1.16044078573118	-0.0989508548248563	0.430930346405291	-0.0484084162361713	-0.0182893267565161	-0.0992846877920582	-0.452254949505353	-0.410552954027053	-0.52268752139876	-0.450965735867575	-0.409296885719696	-0.521359418833144	0.00376926129641507	0.00534137751505608	0.00534134017860767
165	12.7125042093399	0.25	-10.5406032574037	-13.3978950603159	-7.68331145449149	0.298809698676503	-12.4176453147949	-15.3875691915615	-9.44772143802837	0.9	0.57	1.38	-11.4992022841164	-9.27976430777286	-7.06032633142929	-16.4079692662768	-13.241100017046	-10.0742307678152	-16.3780887417634	-13.2168782719927	-10.0554804786126	-10.5406032574037	1.07355250981111	0.15480749145575	2.07664463703017	-0.0484084162361713	-0.0182893267565161	-0.0992846877920582	-0.452254949505353	-0.410552954027053	-0.52268752139876	-0.450965735867575	-0.409296885719696	-0.521359418833144	0.00376926129641507	0.00534137751505608	0.00534134017860767
165	12.7125042093399	0.25	-10.5376393183824	-13.4235529173044	-7.65172571946042	0.307859505605824	-14.1585402491451	-17.4730918683019	-10.8439886299883	1	0.62	1.39	-12.1332195570159	-9.83161301643289	-7.53000647584987	-16.8075870834078	-13.6192781452232	-10.4309692070386	-16.8921363866	-13.6888224660164	-10.48318743123	-10.5376393183824	1.15194207233198	-0.741167197082295	-0.0138095686426708	-0.0484084162361713	-0.0182893267565161	-0.0992846877920582	-0.452254949505353	-0.410552954027053	-0.52268752139876	-0.450965735867575	-0.409296885719696	-0.521359418833144	0.00376926129641507	0.00534137751505608	0.00534134017860767
165	12.7125042093399	0.25	-10.5190026140788	-13.3569751237397	-7.68103010441785	0.270260159261903	-12.9199884712896	-16.2346607962322	-9.60531614634695	1.07	0.64	1.56	-10.7445711982421	-8.55082454463448	-6.3570778910269	-14.6168490478534	-11.6324894960956	-8.64812994433779	-14.5727705884175	-11.5993946170018	-8.62251732145719	-10.5190026140788	1.19866483625219	-0.701686504140763	-0.714166990948543	-0.0484084162361713	-0.0182893267565161	-0.0992846877920582	-0.452254949505353	-0.410552954027053	-0.52268752139876	-0.450965735867575	-0.409296885719696	-0.521359418833144	0.00376926129641507	0.00534137751505608	0.00534134017860767
165	12.7125042093399	0.25	-10.4245164023781	-13.2308368291518	-7.61819597560451	0.277203248446085	-15.337982301587	-19.2048795509367	-11.4710850522374	1.15	0.75	1.59	-12.0248506074019	-9.60365022370387	-7.18244984000579	-16.0386319010134	-12.8092577507165	-9.57988360041959	-16.192690068908	-12.9350107277117	-9.67374486314216	-10.4245164023781	1.30128852470951	0.0661009736543331	-1.54225184611981	-0.0484084162361713	-0.0182893267565161	-0.0992846877920582	-0.452254949505353	-0.410552954027053	-0.52268752139876	-0.450965735867575	-0.409296885719696	-0.521359418833144	0.00376926129641507	0.00534137751505608	0.00534134017860767
165	12.7125042093399	0.25	-10.3739169395011	-13.2089187179968	-7.53891516100528	0.274995448271635	-12.2727096924809	-15.3839498565182	-9.16146952844358	1.02	0.62	1.72	-10.5405189082541	-8.40881111649609	-6.27710332473805	-14.5264048278365	-11.5885940210572	-8.65078321427787	-14.2855836805528	-11.397588667733	-8.50730538156418	-10.3739169395011	1.19156427723827	0.108278908467182	0.29256487623898	-0.0484084162361713	-0.0182893267565161	-0.0992846877920582	-0.452254949505353	-0.410552954027053	-0.52268752139876	-0.450965735867575	-0.409296885719696	-0.521359418833144	0.00376926129641507	0.00534137751505608	0.00534134017860767
165	12.7125042093399	0.25	-10.3636575577024	-13.1545757489998	-7.57273936640504	0.343163865111521	-15.1792543125865	-18.4580446140318	-11.9004640111412	1.12	0.72	1.63	-11.7498550612874	-9.66267239248785	-7.57548972368826	-15.7624282577964	-12.962473117391	-10.1625179769857	-15.821657229397	-13.0113709697619	-10.2003283025789	-10.3636575577024	1.26261500396115	-0.273560685351005	-1.07884130056702	-0.0484084162361713	-0.0182893267565161	-0.0992846877920582	-0.452254949505353	-0.410552954027053	-0.52268752139876	-0.450965735867575	-0.409296885719696	-0.521359418833144	0.00376926129641507	0.00534137751505608	0.00534134017860767
165	12.7125042093399	0.25	-10.2443761952322	-13.0471753532634	-7.44157703720098	0.285712836906277	-12.8358525583697	-16.0045569611184	-9.66714815562088	1.05	0.68	1.53	-10.7392439486833	-8.61300642364235	-6.48676889860136	-14.6842641228748	-11.7769613783927	-8.86965863391063	-14.7428813262569	-11.8252003696394	-8.90609122097661	-10.2443761952322	1.17175947076751	0.932354345810014	0.908473386668957	-0.0484084162361713	-0.0182893267565161	-0.0992846877920582	-0.452254949505353	-0.410552954027053	-0.52268752139876	-0.450965735867575	-0.409296885719696	-0.521359418833144	0.00376926129641507	0.00534137751505608	0.00534134017860767
165	12.7125042093399	0.25	-10.1727839471295	-12.9247849400901	-7.42078295416897	0.284997304011737	-13.4144403049477	-16.7317917406622	-10.0970888692332	0.96	0.64	1.39	-11.9423896186604	-9.57461550567963	-7.20684139269888	-16.7229838551678	-13.4073787268449	-10.0917735985219	-16.8633055036622	-13.5195537466054	-10.1754828739964	-10.1727839471295	1.14700709383759	0.319381298450975	0.934227146031663	-0.0484084162361713	-0.0182893267565161	-0.0992846877920582	-0.452254949505353	-0.410552954027053	-0.52268752139876	-0.450965735867575	-0.409296885719696	-0.521359418833144	0.00376926129641507	0.00534137751505608	0.00534134017860767
165	12.7125042093399	0.25	-10.1681497626326	-12.8917639423394	-7.4445355829259	0.420475044312657	-17.2126096667928	-20.367600781869	-14.0576185517166	1.13	0.67	1.59	-12.9372935295918	-10.9332751586441	-8.92925678769637	-17.3421354416616	-14.6557962983887	-11.9694571551158	-17.3273819361136	-14.6448236545114	-11.9625056965737	-10.1681497626326	1.28582393624594	1.26319450077411	0.621659526044268	-0.0484084162361713	-0.0182893267565161	-0.0992846877920582	-0.452254949505353	-0.410552954027053	-0.52268752139876	-0.450965735867575	-0.409296885719696	-0.521359418833144	0.00376926129641507	0.00534137751505608	0.00534134017860767
165	12.7125042093399	0.25	-10.1592311753206	-12.9283890937027	-7.39007325693841	0.266934577971514	-12.1202601695478	-15.2561901266792	-8.98433021241635	0.95	0.62	1.47	-10.9945167149002	-8.73457933576745	-6.47464195663474	-15.4552415066402	-12.2783962764134	-9.10155104618656	-15.4503478906536	-12.2762648720195	-9.09836260338457	-10.1592311753206	1.13958036577733	0.573309365255364	1.49015703268994	-0.0484084162361713	-0.0182893267565161	-0.0992846877920582	-0.452254949505353	-0.410552954027053	-0.52268752139876	-0.450965735867575	-0.409296885719696	-0.521359418833144	0.00376926129641507	0.00534137751505608	0.00534134017860767
165	12.7125042093399	0.25	-10.1440652177827	-12.8559463984313	-7.43218403713414	0.358919714812551	-16.2675153861155	-19.6619249424411	-12.87310582979	1	0.63	1.5	-13.6743635667364	-11.3136389426988	-8.95291431866119	-18.9538677023837	-15.6816962417233	-12.409524781063	-18.9315937632225	-15.6623828443963	-12.3944318425363	-10.1440652177827	1.1671944303864	1.21988458483788	1.49724562254559	-0.0484084162361713	-0.0182893267565161	-0.0992846877920582	-0.452254949505353	-0.410552954027053	-0.52268752139876	-0.450965735867575	-0.409296885719696	-0.521359418833144	0.00376926129641507	0.00534137751505608	0.00534134017860767
165	12.7125042093399	0.25	-10.1190511673752	-12.8692067877381	-7.36889554701234	0.260571789799169	-13.1672839516987	-16.6303914481788	-9.70417645521867	0.96	0.63	1.5	-11.8821590853945	-9.40782200612483	-6.93348492685513	-16.6454363402073	-13.1791959001324	-9.71295546005743	-16.639108548182	-13.175479585309	-9.71001099386605	-10.1190511673752	1.1706877263109	-0.750426903720984	-0.327303115034156	-0.0484084162361713	-0.0182893267565161	-0.0992846877920582	-0.452254949505353	-0.410552954027053	-0.52268752139876	-0.450965735867575	-0.409296885719696	-0.521359418833144	0.00376926129641507	0.00534137751505608	0.00534134017860767
165	12.7125042093399	0.25	-10.0870812887264	-12.8247232319354	-7.3494393455175	0.264530603373082	-13.0010504437847	-16.3856574312298	-9.61644345633971	1.07	0.67	1.68	-10.8404274023961	-8.60123825255395	-6.36204910271177	-14.7452154576402	-11.6994567214546	-8.65369798526912	-14.6564438869909	-11.6307948645171	-8.6009805144804	-10.0870812887264	1.24970230948389	0.481522770733389	-0.189873293348279	-0.0484084162361713	-0.0182893267565161	-0.0992846877920582	-0.452254949505353	-0.410552954027053	-0.52268752139876	-0.450965735867575	-0.409296885719696	-0.521359418833144	0.00376926129641507	0.00534137751505608	0.00534134017860767
165	12.7125042093399	0.25	-10.0799477296716	-12.7977559972145	-7.3621394621287	0.309653149993289	-14.8447847463597	-18.305415705842	-11.3841537868773	1.03	0.67	1.68	-12.4254106267326	-10.0763920963624	-7.72737356599226	-17.0633864584543	-13.8375605935495	-10.6117347286448	-16.9555075240088	-13.7506824919642	-10.545649014726	-10.0799477296716	1.26633299564768	0.471546168704048	-0.402896602424023	-0.0484084162361713	-0.0182893267565161	-0.0992846877920582	-0.452254949505353	-0.410552954027053	-0.52268752139876	-0.450965735867575	-0.409296885719696	-0.521359418833144	0.00376926129641507	0.00534137751505608	0.00534134017860767
165	12.7125042093399	0.25	-10.0197071145012	-12.7211921208757	-7.31822210812669	0.384504691792537	-15.9417913058028	-19.0908744885255	-12.7927081230801	0.94	0.61	1.45	-13.7872376154947	-11.5130014018916	-9.23876518828849	-19.3976396408655	-16.1979548483077	-12.9982700557499	-19.3817725967445	-16.1864004095435	-12.9873966613092	-10.0197071145012	1.16799096211083	1.66003794220504	2.53717938681329	-0.0484084162361713	-0.0182893267565161	-0.0992846877920582	-0.452254949505353	-0.410552954027053	-0.52268752139876	-0.450965735867575	-0.409296885719696	-0.521359418833144	0.00376926129641507	0.00534137751505608	0.00534134017860767
165	12.7125042093399	0.25	-10.0195146611867	-12.7268356872278	-7.31219363514569	0.32104462298595	-14.0259487002217	-17.2105540728431	-10.8413433276003	1.02	0.65	1.55	-11.7705664912328	-9.59256518295852	-7.41456387468426	-16.2103314202743	-13.210805181056	-10.2112789418377	-16.2041772402656	-13.2053122081469	-10.2078113779909	-10.0195146611867	1.18353005665701	0.540762532756267	0.667097573952534	-0.0484084162361713	-0.0182893267565161	-0.0992846877920582	-0.452254949505353	-0.410552954027053	-0.52268752139876	-0.450965735867575	-0.409296885719696	-0.521359418833144	0.00376926129641507	0.00534137751505608	0.00534134017860767
165	12.7125042093399	0.25	-9.98502772648082	-12.6742488662365	-7.29580658672511	0.333401990580513	-15.046031144109	-18.3676923165726	-11.7243699716454	0.92	0.62	1.57	-13.5626381998711	-11.1099354907759	-8.65723278168081	-19.2557116369522	-15.7734587447416	-12.2912058525309	-19.1353038414676	-15.6742289766859	-12.213329909635	-9.98502772648082	1.18224646292164	0.0338278533711863	0.258876173285292	-0.0484084162361713	-0.0182893267565161	-0.0992846877920582	-0.452254949505353	-0.410552954027053	-0.52268752139876	-0.450965735867575	-0.409296885719696	-0.521359418833144	0.00376926129641507	0.00534137751505608	0.00534134017860767
165	12.7125042093399	0.25	-9.96411510170399	-12.6463178302212	-7.2819123731868	0.29600768708152	-14.0298229399939	-17.4079043796614	-10.6517415003264	0.94	0.65	1.4	-12.5989359142823	-10.154056241039	-7.70917656779574	-17.7412508048647	-14.2984820055129	-10.855713206161	-17.8951938828151	-14.4250822448549	-10.9484566839253	-9.96411510170399	1.14772552540777	-1.64192176663186	-1.06632291837316	-0.0484084162361713	-0.0182893267565161	-0.0992846877920582	-0.452254949505353	-0.410552954027053	-0.52268752139876	-0.450965735867575	-0.409296885719696	-0.521359418833144	0.00376926129641507	0.00534137751505608	0.00534134017860767
165	12.7125042093399	0.25	-9.9554772822131	-12.6354695929198	-7.27548497150642	0.270931285026908	-12.6250668251032	-15.858573784251	-9.39155986595533	1	0.65	1.6	-10.9876402781182	-8.74729938824627	-6.50695849837435	-15.2075869280152	-12.1068138804151	-9.00604083281499	-15.1403987733345	-12.0530151041592	-8.96560134568063	-9.9554772822131	1.19084204332178	-1.23929209849835	-0.960197759275399	-0.0484084162361713	-0.0182893267565161	-0.0992846877920582	-0.452254949505353	-0.410552954027053	-0.52268752139876	-0.450965735867575	-0.409296885719696	-0.521359418833144	0.00376926129641507	0.00534137751505608	0.00534134017860767
165	12.7125042093399	0.25	-9.95340560530547	-12.6130822644111	-7.29372894619982	0.29835402687685	-14.0538648186955	-17.4187813824462	-10.6889482549448	0.96	0.61	1.62	-12.4597084919398	-10.0527732096425	-7.64583792734515	-17.4625005145106	-14.0891383983182	-10.7157762821257	-17.2596035257534	-13.925342792082	-10.5903963542405	-9.95340560530547	1.21715049749436	-1.31986311397738	-1.03287788666079	-0.0484084162361713	-0.0182893267565161	-0.0992846877920582	-0.452254949505353	-0.410552954027053	-0.52268752139876	-0.450965735867575	-0.409296885719696	-0.521359418833144	0.00376926129641507	0.00534137751505608	0.00534134017860767
165	12.7125042093399	0.25	-9.93819073020779	-12.6028445721526	-7.27353688826294	0.338507433196957	-14.2223426828056	-17.3264375058852	-11.118247859726	0.87	0.61	1.43	-13.2777564753476	-10.8989977072374	-8.52023893912719	-19.1495750400261	-15.7188584414334	-12.2881418428407	-19.1725112125905	-15.7361525459989	-12.2988057246519	-9.93819073020779	1.10886393446075	-0.700502103626273	0.834730321139293	-0.0484084162361713	-0.0182893267565161	-0.0992846877920582	-0.452254949505353	-0.410552954027053	-0.52268752139876	-0.450965735867575	-0.409296885719696	-0.521359418833144	0.00376926129641507	0.00534137751505608	0.00534134017860767
165	12.7125042093399	0.25	-9.91083129702005	-12.6244510802236	-7.19721151381653	0.259846099723566	-12.6009516458657	-15.9213617085649	-9.28054158316655	1.06	0.69	1.61	-10.5512130904618	-8.35075092142469	-6.15028875238762	-14.3608060815237	-11.3658508826909	-8.37089568385823	-14.3761870021466	-11.3782553108479	-8.38087128165473	-9.91083129702005	1.20932269357675	0.578050883769247	0.158409957310953	-0.0484084162361713	-0.0182893267565161	-0.0992846877920582	-0.452254949505353	-0.410552954027053	-0.52268752139876	-0.450965735867575	-0.409296885719696	-0.521359418833144	0.00376926129641507	0.00534137751505608	0.00534134017860767
165	12.7125042093399	0.25	-9.73423309752277	-12.3406865202842	-7.12777967476132	0.329052556842423	-14.4422536779899	-17.6620770379037	-11.2224303180761	1.04	0.66	1.66	-11.9122620154278	-9.7406386313617	-7.56901524729564	-16.3193723168964	-13.3443260586161	-10.3692798003358	-16.2065669695473	-13.2536680697014	-10.298160558089	-9.73423309752277	1.25785120250038	-0.397036146584326	-0.948208508889328	-0.0484084162361713	-0.0182893267565161	-0.0992846877920582	-0.452254949505353	-0.410552954027053	-0.52268752139876	-0.450965735867575	-0.409296885719696	-0.521359418833144	0.00376926129641507	0.00534137751505608	0.00534134017860767
165	12.7125042093399	0.25	-9.71837031887876	-12.3587501640367	-7.07799047372085	0.329273619344921	-14.7191200401588	-17.9990270729534	-11.4392130073642	0.98	0.66	1.55	-12.7030166631935	-10.388185226892	-8.07335379059041	-17.7088398985919	-14.4818127770368	-11.2547856554817	-17.7104148090015	-14.4844094188882	-11.2562158769247	-9.71837031887876	1.19127180733064	0.544345544136846	0.810062506801765	-0.0484084162361713	-0.0182893267565161	-0.0992846877920582	-0.452254949505353	-0.410552954027053	-0.52268752139876	-0.450965735867575	-0.409296885719696	-0.521359418833144	0.00376926129641507	0.00534137751505608	0.00534134017860767
165	12.7125042093399	0.25	-9.7180019614128	-12.3320304920256	-7.1039734308	0.293222240961174	-14.2921557565682	-17.7565410402635	-10.8277704728729	0.99	0.7	1.41	-12.3595112659435	-9.94811206120479	-7.53671285646613	-17.1369045614151	-13.7934132904498	-10.4499220194846	-17.3741942528528	-13.9851559693809	-10.594399941284	-9.7180019614128	1.18707300670945	-0.195264494746145	-0.216830395504717	-0.0484084162361713	-0.0182893267565161	-0.0992846877920582	-0.452254949505353	-0.410552954027053	-0.52268752139876	-0.450965735867575	-0.409296885719696	-0.521359418833144	0.00376926129641507	0.00534137751505608	0.00534134017860767
165	12.7125042093399	0.25	-9.67227304750387	-12.3218480691067	-7.02269802590108	0.289830587686239	-13.8944183097633	-17.2901604488333	-10.4986761706933	0.96	0.63	1.43	-12.3429536188248	-9.91882991863912	-7.49470621845345	-17.2850275612885	-13.8902935078625	-10.4955594544365	-17.3564439952127	-13.94594743268	-10.5392807193862	-9.67227304750387	1.16229237321698	0.587951389821398	1.16961293140872	-0.0484084162361713	-0.0182893267565161	-0.0992846877920582	-0.452254949505353	-0.410552954027053	-0.52268752139876	-0.450965735867575	-0.409296885719696	-0.521359418833144	0.00376926129641507	0.00534137751505608	0.00534134017860767
165	12.7125042093399	0.25	-9.64997910855576	-12.2729687628877	-7.02698945422383	0.361262176250497	-15.3018662059129	-18.4785934828351	-12.1251389289907	1.03	0.69	1.53	-12.5766266193392	-10.4145295489949	-8.25243247865062	-17.2885566057691	-14.3164132227147	-11.3442698396603	-17.3887351463139	-14.4003162881292	-11.4103832943544	-9.64997910855576	1.22682103093462	-0.833446541370825	-1.21444265501114	-0.0484084162361713	-0.0182893267565161	-0.0992846877920582	-0.452254949505353	-0.410552954027053	-0.52268752139876	-0.450965735867575	-0.409296885719696	-0.521359418833144	0.00376926129641507	0.00534137751505608	0.00534134017860767
165	12.7125042093399	0.25	-9.60495821096347	-12.2221050497607	-6.98781137216624	0.328308630306198	-14.8071914300036	-18.1139454264615	-11.5004374335457	1.04	0.68	1.6	-12.2314595978794	-9.99857068519029	-7.76568177250119	-16.7640842287545	-13.7037513628174	-10.6434184968803	-16.7822159744379	-13.71783724113	-10.6547345971281	-9.60495821096347	1.24412989877713	0.8188308527866	0.533798303271647	-0.0484084162361713	-0.0182893267565161	-0.0992846877920582	-0.452254949505353	-0.410552954027053	-0.52268752139876	-0.450965735867575	-0.409296885719696	-0.521359418833144	0.00376926129641507	0.00534137751505608	0.00534134017860767
165	12.7125042093399	0.25	-9.50772474007568	-12.0542426088732	-6.96120687127813	0.33966099276129	-14.5509938681375	-17.7186553096408	-11.3833324266343	1.05	0.68	1.59	-11.8476112971039	-9.72954867757007	-7.61148605803625	-16.1785676162563	-13.2862361203733	-10.3939046244903	-16.1882928786462	-13.2946522926401	-10.3993897668869	-9.50772474007568	1.25805656935233	0.0271253175571469	-0.569751162364321	-0.0484084162361713	-0.0182893267565161	-0.0992846877920582	-0.452254949505353	-0.410552954027053	-0.52268752139876	-0.450965735867575	-0.409296885719696	-0.521359418833144	0.00376926129641507	0.00534137751505608	0.00534134017860767
165	12.7125042093399	0.25	-9.49925273468384	-12.042493418316	-6.95601205105164	0.342281294859434	-15.4258304074662	-18.7644160959301	-12.0872447190022	1.09	0.7	1.45	-12.2202704855759	-10.0460264300334	-7.8717823744909	-16.5271501651111	-13.5866213082445	-10.6460924513779	-16.7233774008077	-13.7468855052091	-10.7713387983702	-9.49925273468384	1.23385076628243	1.24875120273233	0.863198126715993	-0.0484084162361713	-0.0182893267565161	-0.0992846877920582	-0.452254949505353	-0.410552954027053	-0.52268752139876	-0.450965735867575	-0.409296885719696	-0.521359418833144	0.00376926129641507	0.00534137751505608	0.00534134017860767
165	12.7125042093399	0.25	-9.44010181468104	-11.976518488491	-6.90368514087105	0.333095889386337	-15.2273260084832	-18.591327408715	-11.8633246082515	0.88	0.61	1.34	-14.0650485497517	-11.5200531346576	-8.97505771956355	-20.1735493987233	-16.5232533798851	-12.8729573610469	-20.3035447451689	-16.6313196332762	-12.9589588936396	-9.44010181468104	1.08130607148435	0.428997741189719	1.91788691237034	-0.0484084162361713	-0.0182893267565161	-0.0992846877920582	-0.452254949505353	-0.410552954027053	-0.52268752139876	-0.450965735867575	-0.409296885719696	-0.521359418833144	0.00376926129641507	0.00534137751505608	0.00534134017860767
165	12.7125042093399	0.25	-9.40881806457859	-11.9557276936783	-6.86190843547888	0.285917851697325	-13.1913586596784	-16.4461896476571	-9.93652767169964	1.05	0.65	1.65	-11.0305406757255	-8.84750944632304	-6.66447821692057	-15.0799982603064	-12.0955473517457	-9.11109644318514	-14.9789978001568	-12.01361440613	-9.04982648612862	-9.40881806457859	1.2502160829234	0.659091874271454	0.0833443680901008	-0.0484084162361713	-0.0182893267565161	-0.0992846877920582	-0.452254949505353	-0.410552954027053	-0.52268752139876	-0.450965735867575	-0.409296885719696	-0.521359418833144	0.00376926129641507	0.00534137751505608	0.00534134017860767
165	12.7125042093399	0.25	-9.27606113593255	-11.8164531073203	-6.73566916454477	0.29230044894226	-13.0704454479842	-16.2457513397762	-9.89513955619219	0.96	0.62	1.61	-11.5787350155885	-9.31561866316236	-7.05250231073622	-16.2044204665159	-13.0371928816382	-9.86996529676056	-16.0582728105163	-12.9194686693499	-9.77981096585154	-9.27606113593255	1.22210551292207	-0.860653545536881	-0.788169547219907	-0.0484084162361713	-0.0182893267565161	-0.0992846877920582	-0.452254949505353	-0.410552954027053	-0.52268752139876	-0.450965735867575	-0.409296885719696	-0.521359418833144	0.00376926129641507	0.00534137751505608	0.00534134017860767
165	12.7125042093399	0.25	-9.25775694577854	-11.7528250444174	-6.76268884713964	0.358983891932911	-14.2956645523512	-17.2782081526374	-11.3131209520649	1.05	0.63	1.55	-11.548446799536	-9.55496774251095	-7.56148868548589	-15.7676809848629	-13.0458827753895	-10.324084565916	-15.694953198026	-12.9870581561161	-10.2774888657053	-9.25775694577854	1.25662960328589	-1.0648102910138	-1.06020347212483	-0.0484084162361713	-0.0182893267565161	-0.0992846877920582	-0.452254949505353	-0.410552954027053	-0.52268752139876	-0.450965735867575	-0.409296885719696	-0.521359418833144	0.00376926129641507	0.00534137751505608	0.00534134017860767
165	12.7125042093399	0.25	-9.15400026429667	-11.607083251987	-6.7009172766063	0.29617908328682	-13.4762734049839	-16.7197380420626	-10.2328087679053	1.05	0.68	1.63	-11.1555332119136	-8.99146955316651	-6.82740589441946	-15.2212842031396	-12.2685048641568	-9.31572552517399	-15.1884137751223	-12.2431758812486	-9.29704273659546	-9.15400026429667	1.27733746847055	-0.907166760727595	-1.8345240011285	-0.0484084162361713	-0.0182893267565161	-0.0992846877920582	-0.452254949505353	-0.410552954027053	-0.52268752139876	-0.450965735867575	-0.409296885719696	-0.521359418833144	0.00376926129641507	0.00534137751505608	0.00534134017860767
165	12.7125042093399	0.25	-9.13599245517794	-11.6266908573459	-6.64529405300999	0.328715284197221	-14.1539030892449	-17.3118520735183	-10.9959541049716	1.04	0.7	1.57	-11.6299640149475	-9.5084790985924	-7.38699418223733	-15.909082338163	-13.0070202019359	-10.1049580657087	-15.9959226593797	-13.0776238404402	-10.1600018129667	-9.13599245517794	1.29547936057256	-0.37021561361629	-0.946203765391396	-0.0484084162361713	-0.0182893267565161	-0.0992846877920582	-0.452254949505353	-0.410552954027053	-0.52268752139876	-0.450965735867575	-0.409296885719696	-0.521359418833144	0.00376926129641507	0.00534137751505608	0.00534134017860767
165	12.7125042093399	0.25	-9.10127964808018	-11.5433693189387	-6.65918997722162	0.29622089954157	-13.7225864796399	-17.0250024253568	-10.4201705339229	1.04	0.64	1.66	-11.4884387000744	-9.25997480875592	-7.03151091743745	-15.7417578330078	-12.6882585862816	-9.63475933955536	-15.5935957037178	-12.5700708241255	-9.54407528861921	-9.10127964808018	1.26555341972407	-0.604444235455723	-1.1312119818758	-0.0484084162361713	-0.0182893267565161	-0.0992846877920582	-0.452254949505353	-0.410552954027053	-0.52268752139876	-0.450965735867575	-0.409296885719696	-0.521359418833144	0.00376926129641507	0.00534137751505608	0.00534134017860767
165	12.7125042093399	0.25	-9.06265957115137	-11.4841550379112	-6.64116410439151	0.372649354885169	-15.0942304470106	-18.1519765778911	-12.0364843161301	1.07	0.69	1.61	-12.0177701283344	-9.99334650955979	-7.96892289078519	-16.3510315378484	-13.5966591307323	-10.8422867236162	-16.3809767174644	-13.6203237640626	-10.8620256190324	-9.06265957115137	1.28973749457366	0.409606457905542	-0.174139082720378	-0.0484084162361713	-0.0182893267565161	-0.0992846877920582	-0.452254949505353	-0.410552954027053	-0.52268752139876	-0.450965735867575	-0.409296885719696	-0.521359418833144	0.00376926129641507	0.00534137751505608	0.00534134017860767
165	12.7125042093399	0.25	-9.04361779379281	-11.4885392735456	-6.59869631404006	0.357447713186572	-15.0076771650619	-18.149248428659	-11.8661059014649	1.01	0.67	1.58	-12.4883767318422	-10.3266825094094	-8.16498828697661	-17.2389424023476	-14.2549419199639	-11.2709414375802	-17.2347727768045	-14.2513790130266	-11.2689702007978	-9.04361779379281	1.23371835333096	-0.29179450005323	-0.571233988405675	-0.0484084162361713	-0.0182893267565161	-0.0992846877920582	-0.452254949505353	-0.410552954027053	-0.52268752139876	-0.450965735867575	-0.409296885719696	-0.521359418833144	0.00376926129641507	0.00534137751505608	0.00534134017860767
165	12.7125042093399	0.25	-9.01861280605291	-11.4725748009539	-6.56465081115196	0.335407396004558	-13.5367793115538	-16.5118154442619	-10.5617431788457	0.91	0.65	1.38	-12.2495878850504	-10.0425037099742	-7.83541953489807	-17.4254048862583	-14.2857616811435	-11.1461184760286	-17.5904852632658	-14.4239817720964	-11.2523684573424	-9.01861280605291	1.11355443769676	-2.45457867165892	-1.27395058307529	-0.0484084162361713	-0.0182893267565161	-0.0992846877920582	-0.452254949505353	-0.410552954027053	-0.52268752139876	-0.450965735867575	-0.409296885719696	-0.521359418833144	0.00376926129641507	0.00534137751505608	0.00534134017860767
165	12.7125042093399	0.25	-8.90553810563579	-11.304955938975	-6.50612027229659	0.28646546975109	-12.930971570782	-16.1172811986986	-9.74466194286546	1.03	0.67	1.56	-10.95704155889	-8.79088669801978	-6.62473183714956	-15.0557038391781	-12.0792629924609	-9.10282214574371	-15.075898706402	-12.0964158016629	-9.11568491374722	-8.90553810563579	1.26075040040269	1.94933039703616	1.6564601629008	-0.0484084162361713	-0.0182893267565161	-0.0992846877920582	-0.452254949505353	-0.410552954027053	-0.52268752139876	-0.450965735867575	-0.409296885719696	-0.521359418833144	0.00376926129641507	0.00534137751505608	0.00534134017860767
165	12.7125042093399	0.25	-8.89197615862324	-11.3177853736445	-6.46616694360195	0.323857733749704	-13.4138930505871	-16.4399856059486	-10.3878004952256	0.95	0.67	1.46	-11.8592934248635	-9.6763645339865	-7.49343564310952	-16.6774971966001	-13.6076861080531	-10.5378750195061	-16.8010399202708	-13.7106746543863	-10.6171029968579	-8.89197615862324	1.21880896669622	0.0584808372641198	0.171854307715723	-0.0484084162361713	-0.0182893267565161	-0.0992846877920582	-0.452254949505353	-0.410552954027053	-0.52268752139876	-0.450965735867575	-0.409296885719696	-0.521359418833144	0.00376926129641507	0.00534137751505608	0.00534134017860767
165	12.7125042093399	0.25	-8.82300438979998	-11.1838594959327	-6.46214928366722	0.362542756154189	-13.9432315768714	-16.8298861395666	-11.0565770141762	0.89	0.6	1.45	-12.6503657829544	-10.4805806873038	-8.31079559165318	-18.0947752819022	-14.991167497792	-11.8875597136818	-18.0694623876536	-14.9704477587759	-11.8712737039542	-8.82300438979998	1.1749021731779	0.218403843700814	1.41710967727084	-0.0484084162361713	-0.0182893267565161	-0.0992846877920582	-0.452254949505353	-0.410552954027053	-0.52268752139876	-0.450965735867575	-0.409296885719696	-0.521359418833144	0.00376926129641507	0.00534137751505608	0.00534134017860767
165	12.7125042093399	0.25	-8.79858205941804	-11.1672001497888	-6.42996396904725	0.287225145568094	-12.8156347545573	-15.9676661820822	-9.6636033270325	1.01	0.61	1.63	-10.9702453055569	-8.80470917920842	-6.63917305285991	-15.1343406658331	-12.1468084322808	-9.15927619872854	-14.9366139289434	-11.9875484119711	-9.03989032953077	-8.79858205941804	1.22796738915984	0.00836627181983719	0.256396771833725	-0.0484084162361713	-0.0182893267565161	-0.0992846877920582	-0.452254949505353	-0.410552954027053	-0.52268752139876	-0.450965735867575	-0.409296885719696	-0.521359418833144	0.00376926129641507	0.00534137751505608	0.00534134017860767
165	12.7125042093399	0.25	-8.76430111597847	-11.1292721131235	-6.39933011883344	0.340152935713446	-13.9978161191054	-17.0417154021435	-10.9539168360674	1.09	0.72	1.56	-11.0584716265062	-9.08326707337859	-7.10806252025096	-14.9365129998383	-12.2686336145519	-9.60075422926548	-15.0606838579028	-12.3710747640825	-9.681709427089	-8.76430111597847	1.2685789448006	-0.941654084471352	-1.72521831929592	-0.0484084162361713	-0.0182893267565161	-0.0992846877920582	-0.452254949505353	-0.410552954027053	-0.52268752139876	-0.450965735867575	-0.409296885719696	-0.521359418833144	0.00376926129641507	0.00534137751505608	0.00534134017860767
165	12.7125042093399	0.25	-8.75055256621368	-11.1117190592638	-6.38938607316358	0.348347763199466	-14.073156358312	-17.0783911391815	-11.0679215774426	1.08	0.7	1.54	-11.2047552130907	-9.23308705049337	-7.26141888789604	-15.1943461138027	-12.5206412523998	-9.84693639099702	-15.2867425750208	-12.5971401323675	-9.90685199439373	-8.75055256621368	1.2642234034731	-1.42362833698157	-1.90821677527448	-0.0484084162361713	-0.0182893267565161	-0.0992846877920582	-0.452254949505353	-0.410552954027053	-0.52268752139876	-0.450965735867575	-0.409296885719696	-0.521359418833144	0.00376926129641507	0.00534137751505608	0.00534134017860767
165	12.7125042093399	0.25	-8.69403391783757	-11.0419920899709	-6.34607574570423	0.269525303054144	-12.5478373492908	-15.7730411210888	-9.32263357749284	1.03	0.65	1.61	-10.6864961008132	-8.50136723016278	-6.31623835951239	-14.665061096423	-11.6664123261111	-8.66776355579929	-14.5930910957676	-11.6101061572501	-8.62571895624527	-8.69403391783757	1.29031633219295	0.589401587548782	-0.219363846223719	-0.0484084162361713	-0.0182893267565161	-0.0992846877920582	-0.452254949505353	-0.410552954027053	-0.52268752139876	-0.450965735867575	-0.409296885719696	-0.521359418833144	0.00376926129641507	0.00534137751505608	0.00534134017860767
165	12.7125042093399	0.25	-8.65350551458385	-11.0236587222949	-6.28335230687277	0.322308235290732	-13.9624025356117	-17.1234136219333	-10.8013914492902	1.07	0.67	1.71	-11.2853502637062	-9.20205553730286	-7.11876081089949	-15.3289569455036	-12.4992055935642	-9.66945424162484	-15.2229428941825	-12.4122080433349	-9.60212209717346	-8.65350551458385	1.30549294590337	0.0626428563875697	-0.819937317242355	-0.0484084162361713	-0.0182893267565161	-0.0992846877920582	-0.452254949505353	-0.410552954027053	-0.52268752139876	-0.450965735867575	-0.409296885719696	-0.521359418833144	0.00376926129641507	0.00534137751505608	0.00534134017860767
165	12.7125042093399	0.25	-8.6341048753255	-10.9679747681997	-6.30023498245126	0.359958487351812	-14.097826516354	-17.032876393695	-11.1627766390131	1.11	0.67	1.74	-10.9317400298749	-9.04801813275102	-7.16429623562713	-14.7074063718262	-12.1730739273302	-9.63874148283409	-14.560334018404	-12.0533665398989	-9.54343748902681	-8.6341048753255	1.34933782311662	1.05653345274111	-0.325389742336482	-0.0484084162361713	-0.0182893267565161	-0.0992846877920582	-0.452254949505353	-0.410552954027053	-0.52268752139876	-0.450965735867575	-0.409296885719696	-0.521359418833144	0.00376926129641507	0.00534137751505608	0.00534134017860767
165	12.7125042093399	0.25	-8.52982511659914	-10.8267210880404	-6.23292914515787	0.320263638038279	-13.8572710970401	-17.0092232045132	-10.7053189895671	0.92	0.67	1.49	-12.5217929860449	-10.2013994373711	-7.88100588869727	-17.7558390544131	-14.4655327509095	-11.1752264474059	-17.8470059975217	-14.5405060224685	-11.2325336529806	-8.52982511659914	1.21823759499711	-0.299304485936794	-0.0199115544879102	-0.0484084162361713	-0.0182893267565161	-0.0992846877920582	-0.452254949505353	-0.410552954027053	-0.52268752139876	-0.450965735867575	-0.409296885719696	-0.521359418833144	0.00376926129641507	0.00534137751505608	0.00534134017860767
165	12.7125042093399	0.25	-8.51044765849782	-10.7960229104489	-6.22487240654677	0.306013395794318	-13.2503510006435	-16.3657822302043	-10.1349197710828	1.06	0.67	1.76	-10.8742399130457	-8.8041924111112	-6.73414490917669	-14.814775898396	-11.9945981125994	-9.17442032680281	-14.6664717760428	-11.8742491914568	-9.08196924542894	-8.51044765849782	1.32163984719669	0.363423791450135	-0.635038696902011	-0.0484084162361713	-0.0182893267565161	-0.0992846877920582	-0.452254949505353	-0.410552954027053	-0.52268752139876	-0.450965735867575	-0.409296885719696	-0.521359418833144	0.00376926129641507	0.00534137751505608	0.00534134017860767
165	12.7125042093399	0.25	-8.43411168408695	-10.7083704014058	-6.15985296676813	0.316086433299032	-13.7564871610811	-16.9157858711727	-10.5971884509895	0.96	0.62	1.56	-12.0942396482617	-9.83544327833327	-7.57664690840482	-16.9471107090258	-13.7819615749234	-10.6168124408209	-16.8514667656918	-13.7034562891467	-10.5569632224665	-8.43411168408695	1.23420630536647	-0.534907348547711	-0.00810223476486978	-0.0484084162361713	-0.0182893267565161	-0.0992846877920582	-0.452254949505353	-0.410552954027053	-0.52268752139876	-0.450965735867575	-0.409296885719696	-0.521359418833144	0.00376926129641507	0.00534137751505608	0.00534134017860767
165	12.7125042093399	0.25	-8.37742866779125	-10.6564418228873	-6.0984155126952	0.284036681149346	-13.0481902095844	-16.28259157807	-9.81378884109881	0.89	0.64	1.5	-12.3072690570905	-9.86253243824741	-7.4177958194043	-17.6455732423809	-14.1404269043902	-10.6352805663996	-17.6620211482662	-14.1528627214374	-10.6440484380287	-8.37742866779125	1.23018145700841	-0.775970135638044	-0.639200405444628	-0.0484084162361713	-0.0182893267565161	-0.0992846877920582	-0.452254949505353	-0.410552954027053	-0.52268752139876	-0.450965735867575	-0.409296885719696	-0.521359418833144	0.00376926129641507	0.00534137751505608	0.00534134017860767
165	12.7125042093399	0.25	-8.36373854257366	-10.627889903328	-6.09958718181936	0.346874774285968	-14.0308254156414	-17.0367671093535	-11.0248837219293	0.98	0.64	1.52	-12.0190936703844	-9.89846276943111	-7.77783186847781	-16.7527724034815	-13.796938310683	-10.8411042178845	-16.7336516170508	-13.7804245188477	-10.8284043020533	-8.36373854257366	1.24183942349028	-0.506169832015624	-0.550385140399269	-0.0484084162361713	-0.0182893267565161	-0.0992846877920582	-0.452254949505353	-0.410552954027053	-0.52268752139876	-0.450965735867575	-0.409296885719696	-0.521359418833144	0.00376926129641507	0.00534137751505608	0.00534134017860767
165	12.7125042093399	0.25	-8.36083124266038	-10.6012432992965	-6.12041918602427	0.400513074004704	-15.4051053051494	-18.3477080944719	-12.4625025158269	0.96	0.64	1.5	-13.0621261081671	-10.9672241987588	-8.87232228935051	-18.2722273111342	-15.3417301190037	-12.4112329268733	-18.297784332365	-15.363608169261	-12.4279223221699	-8.36083124266038	1.22725153471421	0.44705964819951	0.719694797553335	-0.0484084162361713	-0.0182893267565161	-0.0992846877920582	-0.452254949505353	-0.410552954027053	-0.52268752139876	-0.450965735867575	-0.409296885719696	-0.521359418833144	0.00376926129641507	0.00534137751505608	0.00534134017860767
165	12.7125042093399	0.25	-8.15545918944643	-10.3604737943282	-5.95044458456464	0.30057359491741	-12.5913434574039	-15.5901823259327	-9.5925045888751	1.02	0.69	1.56	-10.624960226863	-8.58120326246311	-6.5374462980632	-14.6130867913312	-11.8021964667111	-8.99130614209087	-14.6702133480078	-11.8484204201772	-9.02686294267766	-8.15545918944643	1.27108826165818	0.137818783688246	-0.360717325400311	-0.0484084162361713	-0.0182893267565161	-0.0992846877920582	-0.452254949505353	-0.410552954027053	-0.52268752139876	-0.450965735867575	-0.409296885719696	-0.521359418833144	0.00376926129641507	0.00534137751505608	0.00534134017860767
165	12.7125042093399	0.25	-8.11018313781875	-10.3220355262992	-5.89833074933826	0.340098790920994	-13.3464328488163	-16.2490354844958	-10.4438302131367	1.02	0.66	1.59	-11.0720672875912	-9.09423840525242	-7.11640952291364	-15.227020636599	-12.5069828672489	-9.78694509789874	-15.2107959357677	-12.49345265425	-9.77615610364352	-8.11018313781875	1.27772989604029	1.03005213998558	0.632776945603457	-0.0484084162361713	-0.0182893267565161	-0.0992846877920582	-0.452254949505353	-0.410552954027053	-0.52268752139876	-0.450965735867575	-0.409296885719696	-0.521359418833144	0.00376926129641507	0.00534137751505608	0.00534134017860767
165	12.7125042093399	0.25	-8.03666557543248	-10.1963616557394	-5.87696949512555	0.360365435059076	-12.7459490148866	-15.3972072864482	-10.094690743325	1.05	0.64	1.51	-10.2735309128411	-8.50452285156839	-6.73551479029568	-14.0180291208564	-11.6042527154187	-9.19047630998098	-14.0195778119564	-11.6057834499473	-9.19076207011265	-8.03666557543248	1.24545875858824	-0.699943720858075	-0.7782544824137	-0.0484084162361713	-0.0182893267565161	-0.0992846877920582	-0.452254949505353	-0.410552954027053	-0.52268752139876	-0.450965735867575	-0.409296885719696	-0.521359418833144	0.00376926129641507	0.00534137751505608	0.00534134017860767
165	12.7125042093399	0.25	-8.02372944893851	-10.1972735046888	-5.8501853931882	0.341428849414606	-12.7063771438049	-15.4616108768515	-9.95114341075837	1	0.61	1.54	-10.747947908962	-8.83268119609094	-6.91741448321984	-14.8948031751826	-12.2405736461758	-9.58634411716897	-14.8070551903554	-12.168063104893	-9.5288755679733	-8.02372944893851	1.27592248608541	1.07475677420957	1.19501202431742	-0.0484084162361713	-0.0182893267565161	-0.0992846877920582	-0.452254949505353	-0.410552954027053	-0.52268752139876	-0.450965735867575	-0.409296885719696	-0.521359418833144	0.00376926129641507	0.00534137751505608	0.00534134017860767
165	12.7125042093399	0.25	-8.02051088282252	-10.1715599122633	-5.86946185338173	0.314196996831802	-12.1004354461595	-14.8915980458267	-9.30927284649242	0.99	0.61	1.46	-10.4029350144682	-8.45309168336319	-6.50324835225821	-14.444353497792	-11.7370188561142	-9.02968421443639	-14.4350617862908	-11.7301521058379	-9.0240519197189	-8.02051088282252	1.18234610563751	-0.603840598701069	0.231349110453897	-0.0484084162361713	-0.0182893267565161	-0.0992846877920582	-0.452254949505353	-0.410552954027053	-0.52268752139876	-0.450965735867575	-0.409296885719696	-0.521359418833144	0.00376926129641507	0.00534137751505608	0.00534134017860767
165	12.7125042093399	0.25	-8.01709442945508	-10.2143949234321	-5.81979393547805	0.294596447574523	-13.1749533640015	-16.3579751899629	-9.99193153804	1.03	0.65	1.63	-11.0903921034991	-8.93236461452428	-6.77433712554944	-15.2232558913833	-12.2610337824879	-9.29881167359261	-15.146875993352	-12.1997277862234	-9.2513257320188	-8.01709442945508	1.31186548581299	0.155321633482831	-0.921632768689134	-0.0484084162361713	-0.0182893267565161	-0.0992846877920582	-0.452254949505353	-0.410552954027053	-0.52268752139876	-0.450965735867575	-0.409296885719696	-0.521359418833144	0.00376926129641507	0.00534137751505608	0.00534134017860767
165	12.7125042093399	0.25	-7.93400037462918	-10.0782504879481	-5.78975026131026	0.324238779920823	-14.858633952314	-18.2077369176032	-11.5095309870248	1.08	0.68	1.66	-11.8996429122057	-9.7108410010456	-7.52203908988547	-16.1140551848147	-13.1500607989929	-10.1860664131711	-16.049408417669	-13.0967723782563	-10.1447052408987	-7.93400037462918	1.32919833376947	-1.18260746297889	-2.13198825392153	-0.0484084162361713	-0.0182893267565161	-0.0992846877920582	-0.452254949505353	-0.410552954027053	-0.52268752139876	-0.450965735867575	-0.409296885719696	-0.521359418833144	0.00376926129641507	0.00534137751505608	0.00534134017860767
165	12.7125042093399	0.25	-7.71943065352639	-9.80817539821399	-5.6306859088388	0.383823525236994	-15.1062068213841	-18.0945305930548	-12.1178830497135	1.09	0.7	1.84	-11.7932258184049	-9.84556672459307	-7.89790763078126	-15.9540995022024	-13.3192693499171	-10.6844391976318	-15.7739343614547	-13.1680562135484	-10.5638322677555	-7.71943065352639	1.35509439340187	1.56283924037342	0.252776609638217	-0.0484084162361713	-0.0182893267565161	-0.0992846877920582	-0.452254949505353	-0.410552954027053	-0.52268752139876	-0.450965735867575	-0.409296885719696	-0.521359418833144	0.00376926129641507	0.00534137751505608	0.00534134017860767
165	12.7125042093399	0.25	-7.71551102874662	-9.78463959133005	-5.64638246616318	0.370345912854913	-14.7092079136929	-17.7036918217135	-11.7147240056724	0.98	0.61	1.51	-12.4740236806861	-10.3641099092394	-8.25419613779264	-17.3783393713399	-14.4388870740641	-11.4994347767884	-17.3005276711834	-14.3725941464759	-11.446681064643	-7.71551102874662	1.25606206488287	-0.696952395981072	-0.259388728337344	-0.0484084162361713	-0.0182893267565161	-0.0992846877920582	-0.452254949505353	-0.410552954027053	-0.52268752139876	-0.450965735867575	-0.409296885719696	-0.521359418833144	0.00376926129641507	0.00534137751505608	0.00534134017860767
165	12.7125042093399	0.25	-7.59146711451669	-9.63029714130141	-5.55263708773197	0.338353425615336	-12.7630388676556	-15.5495918092202	-9.97648592609094	1.05	0.69	1.52	-10.3742317182888	-8.51512530149334	-6.65601888469793	-14.1549404820754	-11.618314985925	-9.08168948977455	-14.246083074438	-11.692348279634	-9.14117987700521	-7.59146711451669	1.27639185328686	0.816664507172356	0.463618091741669	-0.0484084162361713	-0.0182893267565161	-0.0992846877920582	-0.452254949505353	-0.410552954027053	-0.52268752139876	-0.450965735867575	-0.409296885719696	-0.521359418833144	0.00376926129641507	0.00534137751505608	0.00534134017860767
165	12.7125042093399	0.25	-7.48197355819056	-9.49359528927366	-5.47035182710746	0.316994959508295	-12.7210183589993	-15.6363845765285	-9.80565214147015	0.89	0.6	1.49	-11.7878488373035	-9.59003283262417	-7.39221682794484	-16.8820334972834	-13.7344190407385	-10.5868045841937	-16.8047648603214	-13.6714263910666	-10.5368994928749	-7.48197355819056	1.21821910691572	0.691169658665655	1.40830216864176	-0.0484084162361713	-0.0182893267565161	-0.0992846877920582	-0.452254949505353	-0.410552954027053	-0.52268752139876	-0.450965735867575	-0.409296885719696	-0.521359418833144	0.00376926129641507	0.00534137751505608	0.00534134017860767
165	12.7125042093399	0.25	-7.39888740472364	-9.38096233120881	-5.41681247823847	0.383685701134668	-15.2322847350359	-18.2464275458204	-12.2181419242515	0.95	0.64	1.45	-13.1530592241148	-10.9802942376192	-8.80752925112362	-18.491594901474	-15.4369526876899	-12.3823104739058	-18.5509379938269	-15.4868243873926	-12.4216369351472	-7.39888740472364	1.22106173552477	-0.681656550804317	-0.487650622204969	-0.0484084162361713	-0.0182893267565161	-0.0992846877920582	-0.452254949505353	-0.410552954027053	-0.52268752139876	-0.450965735867575	-0.409296885719696	-0.521359418833144	0.00376926129641507	0.00534137751505608	0.00534134017860767
165	12.7125042093399	0.25	-7.08567336096716	-9.02705355167122	-5.1442931702631	0.316681855710308	-12.7330348985948	-15.6532663678423	-9.81280342934721	1.11	0.64	1.71	-10.0298499512207	-8.15870799457726	-6.28756603793379	-13.4861740735166	-10.9702295413172	-8.4542850091178	-13.3199800825064	-10.8354697433861	-8.34962027546885	-7.08567336096716	1.37049502025798	-1.16419764972351	-2.43399235805082	-0.0484084162361713	-0.0182893267565161	-0.0992846877920582	-0.452254949505353	-0.410552954027053	-0.52268752139876	-0.450965735867575	-0.409296885719696	-0.521359418833144	0.00376926129641507	0.00534137751505608	0.00534134017860767
165	12.7125042093399	0.25	-7.01375170781523	-8.92229095490792	-5.10521246072255	0.287536829812888	-11.599853429752	-14.4506907313822	-8.74901612812169	1.01	0.62	1.66	-9.97068918602181	-8.00366814994476	-6.03664711386771	-13.7780005588117	-11.0598718087692	-8.34174305872664	-13.5940796587192	-10.9121262921986	-8.22904069937213	-7.01375170781523	1.31641308088566	0.963637709398185	0.742085774624561	-0.0484084162361713	-0.0182893267565161	-0.0992846877920582	-0.452254949505353	-0.410552954027053	-0.52268752139876	-0.450965735867575	-0.409296885719696	-0.521359418833144	0.00376926129641507	0.00534137751505608	0.00534134017860767
165	12.7125042093399	0.25	-6.53544641074668	-8.28649824269491	-4.78439457879845	0.329243982654349	-13.6944453816306	-16.746225752215	-10.6426650110462	1.12	0.69	1.81	-10.6550541318305	-8.71331003210498	-6.77156593237949	-14.291344160602	-11.6869338162101	-9.08252347181814	-14.1314658663459	-11.5573722492269	-8.98099514137742	-6.53544641074668	1.3929274570144	-0.744547203712657	-2.1880251281386	-0.0484084162361713	-0.0182893267565161	-0.0992846877920582	-0.452254949505353	-0.410552954027053	-0.52268752139876	-0.450965735867575	-0.409296885719696	-0.521359418833144	0.00376926129641507	0.00534137751505608	0.00534134017860767
165	12.7125042093399	0.26	-14.1089852179099	-17.8461323180851	-10.3718381177347	0.282263553875781	-14.7567666152957	-18.4307041467234	-11.0828290838679	1.02	0.66	1.39	-12.6243336365824	-10.1078257057147	-7.59131777484693	-17.3962626554408	-13.9285285001095	-10.4607943447781	-17.5833873796712	-14.0780031920586	-10.5735069547148	-14.1089852179099	1.0865528731492	0.798763351439386	1.66052912621219	-0.0484084162361713	-0.0182893267565161	-0.0992846877920582	-0.452254949505353	-0.410552954027053	-0.52268752139876	-0.450965735867575	-0.409296885719696	-0.521359418833144	0.00376926129641507	0.00534137751505608	0.00534134017860767
165	12.7125042093399	0.26	-12.9943579938832	-16.4185157955061	-9.57020019226026	0.322154254250849	-15.0191202735164	-18.4205653175871	-11.6176752294457	1.06	0.65	1.53	-12.252986799616	-9.99041447862291	-7.72784215762984	-16.6999085174819	-13.616190939662	-10.5324733618421	-16.7035722677205	-13.6180223374048	-10.5343849286211	-12.9943579938832	1.14645202384094	0.318047673324406	0.665010956896261	-0.0484084162361713	-0.0182893267565161	-0.0992846877920582	-0.452254949505353	-0.410552954027053	-0.52268752139876	-0.450965735867575	-0.409296885719696	-0.521359418833144	0.00376926129641507	0.00534137751505608	0.00534134017860767
165	12.7125042093399	0.26	-11.9554182316008	-15.0863892263936	-8.82444723680802	0.345464237077223	-16.3640616252274	-19.8808133620751	-12.8473098883797	1.1	0.72	1.52	-12.8447769458806	-10.5726419576805	-8.30050696948041	-17.3222157094098	-14.2580587721325	-11.1939018348552	-17.506637538461	-14.4086750125451	-11.3132861346538	-11.9554182316008	1.21976768911095	-0.549121653240614	-1.14836386152725	-0.0484084162361713	-0.0182893267565161	-0.0992846877920582	-0.452254949505353	-0.410552954027053	-0.52268752139876	-0.450965735867575	-0.409296885719696	-0.521359418833144	0.00376926129641507	0.00534137751505608	0.00534134017860767
165	12.7125042093399	0.26	-11.480790165043	-14.4764865097957	-8.48509382029024	0.293180845336995	-14.5332430694266	-18.0564192208637	-11.0100669179896	1	0.63	1.63	-12.4737921836483	-10.0399005796789	-7.60600897570951	-17.2450113262856	-13.8801574262483	-10.515303526211	-17.0915586772619	-13.7570889588464	-10.4216039482492	-11.480790165043	1.22644604587934	-0.523870131832468	-0.877219095453355	-0.0484084162361713	-0.0182893267565161	-0.0992846877920582	-0.452254949505353	-0.410552954027053	-0.52268752139876	-0.450965735867575	-0.409296885719696	-0.521359418833144	0.00376926129641507	0.00534137751505608	0.00534134017860767
165	12.7125042093399	0.26	-11.4166507064399	-14.4275049113407	-8.40579650153896	0.329453424530472	-15.5938695159003	-19.0672856618465	-12.1204533699541	1.02	0.61	1.37	-13.0548292057343	-10.6766797748217	-8.29853034390914	-17.9865747425393	-14.7100276645241	-11.4334805865089	-18.0840699873192	-14.7903561177561	-11.4951606370918	-11.4166507064399	1.13749717785398	0.712016613583498	1.21709721045767	-0.0484084162361713	-0.0182893267565161	-0.0992846877920582	-0.452254949505353	-0.410552954027053	-0.52268752139876	-0.450965735867575	-0.409296885719696	-0.521359418833144	0.00376926129641507	0.00534137751505608	0.00534134017860767
165	12.7125042093399	0.26	-11.0039956503446	-13.8731066512313	-8.13488464945793	0.320181386245976	-13.9115470172645	-17.076442517805	-10.7466515167241	1.08	0.7	1.53	-11.207088841696	-9.1300013562752	-7.05291387085437	-15.1992926165686	-12.3823023234546	-9.56531203034063	-15.2980326796714	-12.4635021668326	-9.62781973813578	-11.0039956503446	1.19831997522392	1.22912350542163	1.0837147179204	-0.0484084162361713	-0.0182893267565161	-0.0992846877920582	-0.452254949505353	-0.410552954027053	-0.52268752139876	-0.450965735867575	-0.409296885719696	-0.521359418833144	0.00376926129641507	0.00534137751505608	0.00534134017860767
165	12.7125042093399	0.26	-10.9662546210915	-13.8263552795019	-8.10615396268101	0.322084607794813	-14.1921255073235	-17.406790099661	-10.9774609149861	0.99	0.62	1.47	-12.1728214387092	-9.92475974302489	-7.67669804734057	-16.9087701278184	-13.786079251519	-10.6633883752195	-16.9018775300059	-13.7804465798925	-10.6594443403116	-10.9662546210915	1.13636825767782	-0.601725055473345	0.379814329583599	-0.0484084162361713	-0.0182893267565161	-0.0992846877920582	-0.452254949505353	-0.410552954027053	-0.52268752139876	-0.450965735867575	-0.409296885719696	-0.521359418833144	0.00376926129641507	0.00534137751505608	0.00534134017860767
165	12.7125042093399	0.26	-10.9193306684111	-13.8194976718029	-8.01916366501924	0.289698193795066	-14.1898756239325	-17.6589420523921	-10.7208091954728	0.98	0.68	1.51	-12.3929169195373	-9.95835136579659	-7.52378581205592	-17.2383128828986	-13.8518782749858	-10.465443667073	-17.3420908900169	-13.9347705556685	-10.5280801474545	-10.9193306684111	1.17324114589963	1.8204389847729	1.80133299074661	-0.0484084162361713	-0.0182893267565161	-0.0992846877920582	-0.452254949505353	-0.410552954027053	-0.52268752139876	-0.450965735867575	-0.409296885719696	-0.521359418833144	0.00376926129641507	0.00534137751505608	0.00534134017860767
165	12.7125042093399	0.26	-10.8613956750249	-13.7418888620148	-7.98090248803502	0.259325217420144	-13.1984403736319	-16.6810073725119	-9.71587337475191	0.9	0.63	1.32	-12.4434288664614	-9.84555969971913	-7.24769053297686	-17.741900588863	-14.0378462647818	-10.3337919407005	-17.9248964053057	-14.1818591906673	-10.441132705723	-10.8613956750249	1.100315014414	0.269177866738683	1.48103338862789	-0.0484084162361713	-0.0182893267565161	-0.0992846877920582	-0.452254949505353	-0.410552954027053	-0.52268752139876	-0.450965735867575	-0.409296885719696	-0.521359418833144	0.00376926129641507	0.00534137751505608	0.00534134017860767
165	12.7125042093399	0.26	-10.8170694870768	-13.6459262638743	-7.9882127102792	0.317040712425344	-14.8367917366868	-18.2366855418356	-11.4368979315381	1	0.63	1.38	-12.6193724713309	-10.2667231265956	-7.91407378186036	-17.4574985705848	-14.202869811024	-10.9482410514632	-17.586279653697	-14.3068483640865	-11.0295855245155	-10.8170694870768	1.16929722549904	-0.64802801868542	-0.137272731281387	-0.0484084162361713	-0.0182893267565161	-0.0992846877920582	-0.452254949505353	-0.410552954027053	-0.52268752139876	-0.450965735867575	-0.409296885719696	-0.521359418833144	0.00376926129641507	0.00534137751505608	0.00534134017860767
165	12.7125042093399	0.26	-10.8052907497815	-13.6337277712447	-7.97685372831835	0.344119570379006	-16.0674392652728	-19.5307366004103	-12.6041419301354	1.02	0.7	1.49	-13.3878700849752	-11.0138595324246	-8.63984897987397	-18.4536999792149	-15.1813886850215	-11.909077390828	-18.6209035971127	-15.3181496657741	-12.0167336859934	-10.8052907497815	1.19136151992887	0.152035043670492	0.045616884522791	-0.0484084162361713	-0.0182893267565161	-0.0992846877920582	-0.452254949505353	-0.410552954027053	-0.52268752139876	-0.450965735867575	-0.409296885719696	-0.521359418833144	0.00376926129641507	0.00534137751505608	0.00534134017860767
165	12.7125042093399	0.26	-10.7673530937884	-13.5831967840772	-7.95150940349966	0.289311630253458	-13.7845773238448	-17.1577266959962	-10.4114279516933	1.03	0.64	1.49	-11.6065114856982	-9.32471170974143	-7.04291193378468	-15.9182410361951	-12.7887702322613	-9.65929942832739	-15.9491574887745	-12.8130301850605	-9.67789749403466	-10.7673530937884	1.16487382705095	1.08486981495405	1.65568022165561	-0.0484084162361713	-0.0182893267565161	-0.0992846877920582	-0.452254949505353	-0.410552954027053	-0.52268752139876	-0.450965735867575	-0.409296885719696	-0.521359418833144	0.00376926129641507	0.00534137751505608	0.00534134017860767
165	12.7125042093399	0.26	-10.6705292316332	-13.4465374291316	-7.89452103413492	0.282399627887377	-14.6193869794734	-18.2578996469474	-10.9808743119995	1.03	0.61	1.5	-12.3850505600538	-9.91690448512481	-7.44875841019578	-17.0037621190649	-13.6151793652279	-10.226596611391	-16.9528659580189	-13.575634580908	-10.1962789930613	-10.6705292316332	1.20465575159339	0.147800858837445	0.268392412886618	-0.0484084162361713	-0.0182893267565161	-0.0992846877920582	-0.452254949505353	-0.410552954027053	-0.52268752139876	-0.450965735867575	-0.409296885719696	-0.521359418833144	0.00376926129641507	0.00534137751505608	0.00534134017860767
165	12.7125042093399	0.26	-10.6487388211865	-13.4501562055202	-7.84732143685288	0.28163308660365	-13.0867137604087	-16.349941530308	-9.8234859905093	1.04	0.68	1.49	-11.0095542926623	-8.81219577395243	-6.61483725524258	-15.0736070199365	-12.0651184006454	-9.05662978135429	-15.1806377786426	-12.1517905365844	-9.120777612671	-10.6487388211865	1.20308211885192	1.86447468424297	1.97433911499824	-0.0484084162361713	-0.0182893267565161	-0.0992846877920582	-0.452254949505353	-0.410552954027053	-0.52268752139876	-0.450965735867575	-0.409296885719696	-0.521359418833144	0.00376926129641507	0.00534137751505608	0.00534134017860767
165	12.7125042093399	0.26	-10.5218312435352	-13.2786789080376	-7.76498357903276	0.353503163623241	-14.4876411462594	-17.5465722202275	-11.4287100722913	0.95	0.58	1.53	-12.6246295139316	-10.4237511296634	-8.22287274539516	-17.7351468780844	-14.6433411848778	-11.5515354916712	-17.5431029599288	-14.4834673281834	-11.4254055696707	-10.5218312435352	1.1625585319444	1.62589473061282	2.57189319182908	-0.0484084162361713	-0.0182893267565161	-0.0992846877920582	-0.452254949505353	-0.410552954027053	-0.52268752139876	-0.450965735867575	-0.409296885719696	-0.521359418833144	0.00376926129641507	0.00534137751505608	0.00534134017860767
165	12.7125042093399	0.26	-10.5122477213539	-13.3027851543912	-7.72171028831656	0.327271864402051	-15.214119810709	-18.6197520941507	-11.8084875272673	1.05	0.71	1.55	-12.4626228127331	-10.1831558051818	-7.90368879763052	-17.0247413888389	-13.9108433842951	-10.7969453797513	-17.1501183734982	-14.0141241419304	-10.8774370669037	-10.5122477213539	1.24972708046063	0.166351342322014	-0.684936136793055	-0.0484084162361713	-0.0182893267565161	-0.0992846877920582	-0.452254949505353	-0.410552954027053	-0.52268752139876	-0.450965735867575	-0.409296885719696	-0.521359418833144	0.00376926129641507	0.00534137751505608	0.00534134017860767
165	12.7125042093399	0.26	-10.4963687929852	-13.2323452321419	-7.76039235382856	0.304942788991215	-13.0904468046727	-16.1760567412059	-10.0048368681395	0.99	0.67	1.49	-11.2932536181016	-9.13904656150556	-6.98483950490949	-15.676779744219	-12.6864077317134	-9.69603571920781	-15.7665820544945	-12.7579048597839	-9.75162234449222	-10.4963687929852	1.14901331912554	1.67894160471795	2.28613306596166	-0.0484084162361713	-0.0182893267565161	-0.0992846877920582	-0.452254949505353	-0.410552954027053	-0.52268752139876	-0.450965735867575	-0.409296885719696	-0.521359418833144	0.00376926129641507	0.00534137751505608	0.00534134017860767
165	12.7125042093399	0.26	-10.4837904589995	-13.21550146099	-7.75207945700906	0.330180190940872	-14.5145642783834	-17.7422627079231	-11.2868658488437	0.94	0.59	1.47	-12.8075201415901	-10.4775573105895	-8.14759447958894	-18.0159728009014	-14.7384806301801	-11.4609884594587	-17.936831062307	-14.6729595974104	-11.4102751146716	-10.4837904589995	1.15663246768049	0.815386098245733	2.13326338237584	-0.0484084162361713	-0.0182893267565161	-0.0992846877920582	-0.452254949505353	-0.410552954027053	-0.52268752139876	-0.450965735867575	-0.409296885719696	-0.521359418833144	0.00376926129641507	0.00534137751505608	0.00534134017860767
165	12.7125042093399	0.26	-10.437169184452	-13.2040954018048	-7.6702429670993	0.332839373737383	-14.6461399793388	-17.8836155339173	-11.4086644247603	0.95	0.67	1.44	-12.9044489430328	-10.5683532067349	-8.23225747043703	-18.1494179862615	-14.8638241448534	-11.5782303034453	-18.3109554705018	-14.9953076065276	-11.6805707852743	-10.437169184452	1.16308382027166	-0.743607844863838	-0.415882645067265	-0.0484084162361713	-0.0182893267565161	-0.0992846877920582	-0.452254949505353	-0.410552954027053	-0.52268752139876	-0.450965735867575	-0.409296885719696	-0.521359418833144	0.00376926129641507	0.00534137751505608	0.00534134017860767
165	12.7125042093399	0.26	-10.4156722513098	-13.1670872636076	-7.66425723901198	0.301291518839952	-13.8897599014399	-17.192198519562	-10.5873212833178	0.96	0.59	1.37	-12.2474698881861	-9.89486108792058	-7.54225228765506	-17.137070880422	-13.845221695886	-10.55337251135	-17.1751369674	-13.8763965471598	-10.5780273100958	-10.4156722513098	1.10515163644213	-0.911225766110008	0.417810820057479	-0.0484084162361713	-0.0182893267565161	-0.0992846877920582	-0.452254949505353	-0.410552954027053	-0.52268752139876	-0.450965735867575	-0.409296885719696	-0.521359418833144	0.00376926129641507	0.00534137751505608	0.00534134017860767
165	12.7125042093399	0.26	-10.3799186694267	-13.0915371813174	-7.66830015753606	0.294412158210147	-13.2255816294045	-16.4222524426966	-10.0289108161125	0.99	0.65	1.48	-11.4974491189886	-9.25941507620256	-7.02138103341651	-15.9777621145789	-12.8676134920546	-9.75746486953043	-16.0205502531082	-12.9034291905912	-9.78273370903407	-10.3799186694267	1.14693675658979	-0.890632283850078	-0.243045476232675	-0.0484084162361713	-0.0182893267565161	-0.0992846877920582	-0.452254949505353	-0.410552954027053	-0.52268752139876	-0.450965735867575	-0.409296885719696	-0.521359418833144	0.00376926129641507	0.00534137751505608	0.00534134017860767
165	12.7125042093399	0.26	-10.3662300256203	-13.08180563924	-7.65065441200067	0.309362295907202	-13.3728639812343	-16.4924814232843	-10.2532465391843	0.99	0.63	1.55	-11.4924673523835	-9.3186221507713	-7.14477694915906	-15.9416195127427	-12.9261997581226	-9.91078000350253	-15.8810831924414	-12.8766236787484	-9.87471584146829	-10.3662300256203	1.1664109726345	0.692195763986173	1.30594971718391	-0.0484084162361713	-0.0182893267565161	-0.0992846877920582	-0.452254949505353	-0.410552954027053	-0.52268752139876	-0.450965735867575	-0.409296885719696	-0.521359418833144	0.00376926129641507	0.00534137751505608	0.00534134017860767
165	12.7125042093399	0.26	-10.3641573593078	-13.0900964619721	-7.63821825664354	0.270188724501257	-13.5725634681304	-17.0552871304236	-10.0898398058371	1.1	0.68	1.6	-11.0579565934715	-8.79989979324343	-6.54184299301539	-14.9312981551017	-11.8822972795453	-8.83329640398881	-14.9390351513137	-11.8902690407074	-8.83823284860013	-10.3641573593078	1.24363026763503	-0.19705534031856	-0.859987665865866	-0.0484084162361713	-0.0182893267565161	-0.0992846877920582	-0.452254949505353	-0.410552954027053	-0.52268752139876	-0.450965735867575	-0.409296885719696	-0.521359418833144	0.00376926129641507	0.00534137751505608	0.00534134017860767
165	12.7125042093399	0.26	-10.3448618426197	-13.0464320358773	-7.64329164936218	0.330915779213178	-13.2702207466238	-16.216305690605	-10.3241358026426	1.11	0.66	1.53	-10.3928984325724	-8.50477655199721	-6.616654671422	-13.9754172333997	-11.4364439874138	-8.89747074142797	-14.0034893323851	-11.4584690211459	-8.91447909037712	-10.3448618426197	1.20326708021651	-0.132275888096624	-0.140999111383454	-0.0484084162361713	-0.0182893267565161	-0.0992846877920582	-0.452254949505353	-0.410552954027053	-0.52268752139876	-0.450965735867575	-0.409296885719696	-0.521359418833144	0.00376926129641507	0.00534137751505608	0.00534134017860767
165	12.7125042093399	0.26	-10.3219214270938	-13.0496106259349	-7.59423222825273	0.357999254603316	-15.9752802612869	-19.315389359323	-12.6351711632507	0.99	0.61	1.44	-13.5044299346849	-11.169179609179	-8.83392928367301	-18.756772496691	-15.5132620863894	-12.2697516760879	-18.7569923228815	-15.5140082000187	-12.2706952444617	-10.3219214270938	1.19370678334598	0.862990400137584	1.38826674862028	-0.0484084162361713	-0.0182893267565161	-0.0992846877920582	-0.452254949505353	-0.410552954027053	-0.52268752139876	-0.450965735867575	-0.409296885719696	-0.521359418833144	0.00376926129641507	0.00534137751505608	0.00534134017860767
165	12.7125042093399	0.26	-10.2938603501342	-13.035444528445	-7.55227617182339	0.324747292637786	-14.5669276915142	-17.8464744213376	-11.2873809616907	1.1	0.62	1.75	-11.5627899624927	-9.43796076016076	-7.3131315578288	-15.6090204703565	-12.740638131596	-9.87225579283557	-15.306325941493	-12.4949950930301	-9.68134383496544	-10.2938603501342	1.29878934721131	-0.966028398922042	-1.53735294866702	-0.0484084162361713	-0.0182893267565161	-0.0992846877920582	-0.452254949505353	-0.410552954027053	-0.52268752139876	-0.450965735867575	-0.409296885719696	-0.521359418833144	0.00376926129641507	0.00534137751505608	0.00534134017860767
165	12.7125042093399	0.26	-10.2686892321009	-12.9576613850159	-7.57971707918594	0.319089439516402	-15.8470158641719	-19.4612956898177	-12.2327360385261	0.9	0.62	1.29	-14.5987039797857	-11.8874866941698	-9.17626940855405	-20.8637958156338	-16.9890488560934	-13.114301896553	-21.1138147303508	-17.1942889655276	-13.2734762677202	-10.2686892321009	1.1086725019827	-1.24930401118048	0.0270246918499122	-0.0484084162361713	-0.0182893267565161	-0.0992846877920582	-0.452254949505353	-0.410552954027053	-0.52268752139876	-0.450965735867575	-0.409296885719696	-0.521359418833144	0.00376926129641507	0.00534137751505608	0.00534134017860767
165	12.7125042093399	0.26	-10.2626322077233	-12.9420182720399	-7.58324614340675	0.298134544742009	-13.4810118218429	-16.7104630836392	-10.2515605600467	0.94	0.59	1.56	-12.1357572635847	-9.79041013516744	-7.44506300675012	-17.1128554687145	-13.8056381636187	-10.4984208585228	-16.9081033586879	-13.6410835411442	-10.3730430871275	-10.2626322077233	1.20402133581679	0.772809200987469	1.23831835366517	-0.0484084162361713	-0.0182893267565161	-0.0992846877920582	-0.452254949505353	-0.410552954027053	-0.52268752139876	-0.450965735867575	-0.409296885719696	-0.521359418833144	0.00376926129641507	0.00534137751505608	0.00534134017860767
165	12.7125042093399	0.26	-10.2352991057791	-12.9226733684327	-7.54792484312536	0.344710669767938	-13.7533388849904	-16.7139597188219	-10.7927180511588	0.93	0.67	1.42	-12.2191111950489	-10.0546836277006	-7.89025606035241	-17.2771280169774	-14.2167505830031	-11.1563731490288	-17.4405656140071	-14.3513521385321	-11.261942206892	-10.2352991057791	1.12009476425207	-0.498095993732882	0.268363674596014	-0.0484084162361713	-0.0182893267565161	-0.0992846877920582	-0.452254949505353	-0.410552954027053	-0.52268752139876	-0.450965735867575	-0.409296885719696	-0.521359418833144	0.00376926129641507	0.00534137751505608	0.00534134017860767
165	12.7125042093399	0.26	-10.2052310525629	-12.8601423459974	-7.55031975912849	0.310440135299106	-13.3930126057448	-16.5094671373172	-10.2765580741724	0.99	0.67	1.49	-11.538071484633	-9.36005599419886	-7.18204050376469	-16.0231454903395	-12.9984927890697	-9.97384008779983	-16.119097722238	-13.0788159085698	-10.0352274694564	-10.2052310525629	1.17766882955838	-0.305840303545702	0.175077942937886	-0.0484084162361713	-0.0182893267565161	-0.0992846877920582	-0.452254949505353	-0.410552954027053	-0.52268752139876	-0.450965735867575	-0.409296885719696	-0.521359418833144	0.00376926129641507	0.00534137751505608	0.00534134017860767
165	12.7125042093399	0.26	-10.1295509574621	-12.8100688277067	-7.44903308721753	0.329733075902368	-14.8829349926389	-18.1958987410197	-11.5699712442581	1.06	0.68	1.56	-12.08504022201	-9.88469273035321	-7.68434523869645	-16.4617170455972	-13.4644992338042	-10.4672814220112	-16.5181084442005	-13.5089318974584	-10.5026029540631	-10.1295509574621	1.22998392239158	-0.558570746669117	-1.12815402958189	-0.0484084162361713	-0.0182893267565161	-0.0992846877920582	-0.452254949505353	-0.410552954027053	-0.52268752139876	-0.450965735867575	-0.409296885719696	-0.521359418833144	0.00376926129641507	0.00534137751505608	0.00534134017860767
165	12.7125042093399	0.26	-10.0955246893126	-12.7594513574672	-7.43159802115806	0.367560166932485	-14.7855954420838	-17.8136916420009	-11.7574992421666	1.04	0.67	1.47	-11.9935407164618	-9.95479457686654	-7.91604843727129	-16.419971415877	-13.6287895515893	-10.8376076873017	-16.5282403000037	-13.7203533035084	-10.909202473777	-10.0955246893126	1.15127892467114	1.65492922680256	2.70294436351151	-0.0484084162361713	-0.0182893267565161	-0.0992846877920582	-0.452254949505353	-0.410552954027053	-0.52268752139876	-0.450965735867575	-0.409296885719696	-0.521359418833144	0.00376926129641507	0.00534137751505608	0.00534134017860767
165	12.7125042093399	0.26	-10.0383897187376	-12.6542188940303	-7.42256054344484	0.29855669344492	-13.8833081625021	-17.2057799874432	-10.5608363375609	1.04	0.67	1.56	-11.6193233104415	-9.37560786412073	-7.13189241779991	-15.9256756099043	-12.850394597031	-9.77511358415768	-15.9428409938308	-12.863257822003	-9.78398479969229	-10.0383897187376	1.23750003615275	-0.449224793287623	-0.795669236124245	-0.0484084162361713	-0.0182893267565161	-0.0992846877920582	-0.452254949505353	-0.410552954027053	-0.52268752139876	-0.450965735867575	-0.409296885719696	-0.521359418833144	0.00376926129641507	0.00534137751505608	0.00534134017860767
165	12.7125042093399	0.26	-10.0357621707727	-12.6739296327953	-7.39759470875013	0.339768493113478	-14.6798994597286	-17.8748571652971	-11.4849417541601	1.12	0.68	1.53	-11.41106317477	-9.37144608122811	-7.33182898768618	-15.3233073164735	-12.5844144496478	-9.84552158282204	-15.3936371969798	-12.6418229806582	-9.89100567035048	-10.0357621707727	1.24149587213408	0.617429046415277	0.186273437379101	-0.0484084162361713	-0.0182893267565161	-0.0992846877920582	-0.452254949505353	-0.410552954027053	-0.52268752139876	-0.450965735867575	-0.409296885719696	-0.521359418833144	0.00376926129641507	0.00534137751505608	0.00534134017860767
165	12.7125042093399	0.26	-9.99998245404062	-12.6238721539664	-7.37609275411484	0.28524898327392	-13.1386865322111	-16.3858395232349	-9.89153354118727	1	0.7	1.6	-11.3474180593218	-9.09872018580267	-6.85002231228352	-15.7025836834992	-12.5908303001968	-9.47907691689442	-15.7621965131358	-12.6381762198669	-9.51457900544465	-9.99998245404062	1.21308999982441	0.49388319721176	0.372917931046633	-0.0484084162361713	-0.0182893267565161	-0.0992846877920582	-0.452254949505353	-0.410552954027053	-0.52268752139876	-0.450965735867575	-0.409296885719696	-0.521359418833144	0.00376926129641507	0.00534137751505608	0.00534134017860767
165	12.7125042093399	0.26	-9.99788352333175	-12.6030627788073	-7.39270426785618	0.3145791745175	-14.5021229311874	-17.8443096368151	-11.1599362255596	1.01	0.61	1.56	-12.3212505937931	-10.013516600749	-7.70578260770485	-17.0309260556069	-13.8410837021575	-10.651241348708	-16.9026606872082	-13.7373475669522	-10.5713377063933	-9.99788352333175	1.21775842019671	1.35608279392346	1.47287419134093	-0.0484084162361713	-0.0182893267565161	-0.0992846877920582	-0.452254949505353	-0.410552954027053	-0.52268752139876	-0.450965735867575	-0.409296885719696	-0.521359418833144	0.00376926129641507	0.00534137751505608	0.00534134017860767
165	12.7125042093399	0.26	-9.92338676512821	-12.548709084986	-7.2980644452704	0.288371802958016	-13.1297727972207	-16.3500469786357	-9.90949861580571	1.03	0.72	1.48	-11.062552345311	-8.88369305856359	-6.70483377181618	-15.1734453813232	-12.1849124145107	-9.19637944769821	-15.3654936005198	-12.3399385670022	-9.31304539780494	-9.92338676512821	1.19503957273485	1.53849449257856	1.58724859394314	-0.0484084162361713	-0.0182893267565161	-0.0992846877920582	-0.452254949505353	-0.410552954027053	-0.52268752139876	-0.450965735867575	-0.409296885719696	-0.521359418833144	0.00376926129641507	0.00534137751505608	0.00534134017860767
165	12.7125042093399	0.26	-9.90524372006777	-12.5410696241099	-7.26941781602562	0.334784031879887	-14.8041643823303	-18.062293757395	-11.5460350072657	1	0.62	1.45	-12.4997929089118	-10.2450437056399	-7.99029450236793	-17.2926579990047	-14.1733577730056	-11.0540575470066	-17.3263403548994	-14.2010686746568	-11.0759208016041	-9.90524372006777	1.20860254235962	0.445891370275381	0.559812803485549	-0.0484084162361713	-0.0182893267565161	-0.0992846877920582	-0.452254949505353	-0.410552954027053	-0.52268752139876	-0.450965735867575	-0.409296885719696	-0.521359418833144	0.00376926129641507	0.00534137751505608	0.00534134017860767
165	12.7125042093399	0.26	-9.86764353482033	-12.4755752292121	-7.25971184042853	0.293624756891435	-12.9794347500718	-16.122566899511	-9.83630260063253	0.96	0.56	1.37	-11.4988264833257	-9.25710334917262	-7.01538021501954	-16.0969897250981	-12.9588439056701	-9.82069808624205	-16.0522703467276	-12.9210768881393	-9.79399712668379	-9.86764353482033	1.15031313533093	-0.476858125266043	0.81246018612486	-0.0484084162361713	-0.0182893267565161	-0.0992846877920582	-0.452254949505353	-0.410552954027053	-0.52268752139876	-0.450965735867575	-0.409296885719696	-0.521359418833144	0.00376926129641507	0.00534137751505608	0.00534134017860767
165	12.7125042093399	0.26	-9.82367801215703	-12.3830596913028	-7.26429633301124	0.303285416037106	-12.5394775114633	-15.5068125832207	-9.57214243970594	1.07	0.67	1.57	-10.2402207203014	-8.28068416675028	-6.3211476131992	-13.9194567485071	-11.2558731159592	-8.59228948341122	-13.9264710074143	-11.2619100928696	-8.59616968343289	-9.82367801215703	1.21873452445626	0.55501887644273	0.327965345771418	-0.0484084162361713	-0.0182893267565161	-0.0992846877920582	-0.452254949505353	-0.410552954027053	-0.52268752139876	-0.450965735867575	-0.409296885719696	-0.521359418833144	0.00376926129641507	0.00534137751505608	0.00534134017860767
165	12.7125042093399	0.26	-9.78598143179541	-12.3482167769412	-7.22374608664959	0.333894300394835	-13.37592671122	-16.3256169710949	-10.4262364513451	1	0.68	1.64	-11.3371167482328	-9.2887419207126	-7.24036709319244	-15.7051567426739	-12.8675703926025	-10.029984042531	-15.6755687332513	-12.8436088204148	-10.0120978651696	-9.78598143179541	1.23149944419477	0.42464210146249	0.231304234839371	-0.0484084162361713	-0.0182893267565161	-0.0992846877920582	-0.452254949505353	-0.410552954027053	-0.52268752139876	-0.450965735867575	-0.409296885719696	-0.521359418833144	0.00376926129641507	0.00534137751505608	0.00534134017860767
165	12.7125042093399	0.26	-9.7650110589838	-12.3703677577271	-7.15965436024048	0.330807602434649	-15.1568884230441	-18.5226494204623	-11.7911274256259	0.98	0.74	1.41	-12.986599034005	-10.6267968520625	-8.26699467011999	-18.0573336335156	-14.7761254282837	-11.4949172230518	-18.3807879901097	-15.0406477805545	-11.700217617909	-9.7650110589838	1.17343634442886	-1.04901652375056	-1.16620425231579	-0.0484084162361713	-0.0182893267565161	-0.0992846877920582	-0.452254949505353	-0.410552954027053	-0.52268752139876	-0.450965735867575	-0.409296885719696	-0.521359418833144	0.00376926129641507	0.00534137751505608	0.00534134017860767
165	12.7125042093399	0.26	-9.73684349503067	-12.29110722676	-7.18257976330129	0.353438316163128	-15.1043272186002	-18.2939183450162	-11.9147360921842	0.96	0.64	1.51	-13.0660630226413	-10.7879617494079	-8.50986047617453	-18.3013328575629	-15.110448992053	-11.9195651265431	-18.3163816482053	-15.1232939033683	-11.9295069723471	-9.73684349503067	1.14745133267318	0.397579567877249	1.0415235048795	-0.0484084162361713	-0.0182893267565161	-0.0992846877920582	-0.452254949505353	-0.410552954027053	-0.52268752139876	-0.450965735867575	-0.409296885719696	-0.521359418833144	0.00376926129641507	0.00534137751505608	0.00534134017860767
165	12.7125042093399	0.26	-9.69790189076142	-12.2209833631041	-7.17482041841873	0.372689370745465	-14.6619550472849	-17.6318778786905	-11.6920322158793	1.05	0.67	1.52	-11.7918653184771	-9.80563729017782	-7.81940926187853	-16.1035986772678	-13.3911000025116	-10.6786013277554	-16.1661952956344	-13.4448229577366	-10.7202548788871	-9.69790189076142	1.21554136556884	-1.11983241770747	-1.22728693896934	-0.0484084162361713	-0.0182893267565161	-0.0992846877920582	-0.452254949505353	-0.410552954027053	-0.52268752139876	-0.450965735867575	-0.409296885719696	-0.521359418833144	0.00376926129641507	0.00534137751505608	0.00534134017860767
165	12.7125042093399	0.26	-9.54288073576784	-12.0450250143345	-7.04073645720115	0.328482851823202	-15.5150598729348	-18.978527398369	-12.0515923475006	1	0.67	1.54	-13.1139336037458	-10.7207193035057	-8.3275050032657	-18.1316712240605	-14.822749875833	-11.5138285276055	-18.1832777636818	-14.8628251499506	-11.5460441957094	-9.54288073576784	1.23854124241683	-0.964551972178439	-1.23747737869614	-0.0484084162361713	-0.0182893267565161	-0.0992846877920582	-0.452254949505353	-0.410552954027053	-0.52268752139876	-0.450965735867575	-0.409296885719696	-0.521359418833144	0.00376926129641507	0.00534137751505608	0.00534134017860767
165	12.7125042093399	0.26	-9.54044410500545	-12.0336288834869	-7.04725932652396	0.353511002306265	-15.4498916802367	-18.7119370879338	-12.1878462725396	1.01	0.67	1.44	-12.9164588347538	-10.6647371114702	-8.41301538818651	-17.8515863291748	-14.7395255664896	-11.6274648038044	-18.0149564119169	-14.8730511987035	-11.7320968488516	-9.54044410500545	1.20274796375475	-1.31846256544066	-1.1159414122701	-0.0484084162361713	-0.0182893267565161	-0.0992846877920582	-0.452254949505353	-0.410552954027053	-0.52268752139876	-0.450965735867575	-0.409296885719696	-0.521359418833144	0.00376926129641507	0.00534137751505608	0.00534134017860767
165	12.7125042093399	0.26	-9.46089282768269	-11.9252630900079	-6.99652256535743	0.293833124143667	-12.9752119804263	-16.1157439454303	-9.83468001542223	1.18	0.69	1.56	-9.86738697413172	-7.94449440967695	-6.02160184522217	-13.0609039219689	-10.5156794261168	-7.97045493026465	-13.1139470118499	-10.5577839689783	-8.00161966813484	-9.46089282768269	1.2906441674449	-0.772118816509789	-1.76171162746652	-0.0484084162361713	-0.0182893267565161	-0.0992846877920582	-0.452254949505353	-0.410552954027053	-0.52268752139876	-0.450965735867575	-0.409296885719696	-0.521359418833144	0.00376926129641507	0.00534137751505608	0.00534134017860767
165	12.7125042093399	0.26	-9.45310127236785	-11.9231915536378	-6.98301099109796	0.30634571264613	-13.6815175888235	-16.8958098950443	-10.4672252826027	1	0.64	1.45	-11.7392178322612	-9.50592580342776	-7.27263377459432	-16.2654754404636	-13.1710992081268	-10.07672297579	-16.3267272778414	-13.2193586646453	-10.1136503601688	-9.45310127236785	1.20072580316901	-1.46289518988729	-1.19252426962084	-0.0484084162361713	-0.0182893267565161	-0.0992846877920582	-0.452254949505353	-0.410552954027053	-0.52268752139876	-0.450965735867575	-0.409296885719696	-0.521359418833144	0.00376926129641507	0.00534137751505608	0.00534134017860767
165	12.7125042093399	0.26	-9.41978249429063	-11.8888870117884	-6.95067797679285	0.314351980645403	-12.0757977272478	-14.8602758097311	-9.2913196447644	0.93	0.62	1.43	-10.8546884717546	-8.82076645517981	-6.78684443860505	-15.3425617511191	-12.467714240068	-9.59286672901687	-15.3666301349402	-12.4868608945941	-9.60816245037745	-9.41978249429063	1.12916254719983	0.645339974952566	1.69171446918428	-0.0484084162361713	-0.0182893267565161	-0.0992846877920582	-0.452254949505353	-0.410552954027053	-0.52268752139876	-0.450965735867575	-0.409296885719696	-0.521359418833144	0.00376926129641507	0.00534137751505608	0.00534134017860767
165	12.7125042093399	0.26	-9.39054225225796	-11.8629694345845	-6.91811506993142	0.33397184868026	-14.240710986392	-17.3805580643389	-11.1008639084451	0.85	0.58	1.43	-13.4661056923567	-11.0334155305705	-8.60072536878434	-19.5139341094557	-15.9886866020964	-12.4634390947372	-19.4379010324173	-15.9280053266354	-12.4181421254221	-9.39054225225796	1.1484923291212	-1.25918206430435	-0.0518818276136393	-0.0484084162361713	-0.0182893267565161	-0.0992846877920582	-0.452254949505353	-0.410552954027053	-0.52268752139876	-0.450965735867575	-0.409296885719696	-0.521359418833144	0.00376926129641507	0.00534137751505608	0.00534134017860767
165	12.7125042093399	0.26	-9.38714902089832	-11.869931993712	-6.90436604808462	0.298147704511436	-13.9435575394611	-17.283709165598	-10.6034059133241	1.02	0.67	1.49	-11.8299410839442	-9.54375375169666	-7.25756641944913	-16.2970039569276	-13.1475373843102	-9.99807081169276	-16.3854385593015	-13.2175487197571	-10.0518224345537	-9.38714902089832	1.21788482594104	-1.26568122222004	-1.25731738485365	-0.0484084162361713	-0.0182893267565161	-0.0992846877920582	-0.452254949505353	-0.410552954027053	-0.52268752139876	-0.450965735867575	-0.409296885719696	-0.521359418833144	0.00376926129641507	0.00534137751505608	0.00534134017860767
165	12.7125042093399	0.26	-9.36834289559012	-11.8349296386652	-6.90175615251503	0.258923752432558	-12.3180233558664	-15.5716819868657	-9.06436472486711	1.03	0.7	1.62	-10.5522818008597	-8.34741255249825	-6.1425433041368	-14.4820217592385	-11.4560445314085	-8.4300673035785	-14.5001439807703	-11.4696508308647	-8.44117200913503	-9.36834289559012	1.25437093871389	-1.88910479357462	-2.35150519952369	-0.0484084162361713	-0.0182893267565161	-0.0992846877920582	-0.452254949505353	-0.410552954027053	-0.52268752139876	-0.450965735867575	-0.409296885719696	-0.521359418833144	0.00376926129641507	0.00534137751505608	0.00534134017860767
165	12.7125042093399	0.26	-9.36581905605458	-11.8095238344519	-6.92211427765728	0.335836894927993	-13.8190095972383	-16.8531491384054	-10.7848700560712	0.98	0.63	1.47	-11.8390434706041	-9.7076133367606	-7.57618320291708	-16.4742261200358	-13.5083055985695	-10.5423850771032	-16.5003584509251	-13.5289797972641	-10.5590218163488	-9.36581905605458	1.19918475389492	0.0634416339936964	0.575939949004388	-0.0484084162361713	-0.0182893267565161	-0.0992846877920582	-0.452254949505353	-0.410552954027053	-0.52268752139876	-0.450965735867575	-0.409296885719696	-0.521359418833144	0.00376926129641507	0.00534137751505608	0.00534134017860767
165	12.7125042093399	0.26	-9.32051999788027	-11.7489149683621	-6.89212502739841	0.287856855330208	-12.3988856518129	-15.4437186454103	-9.35405265821544	0.91	0.58	1.46	-11.4617739225052	-9.20200811054709	-6.94224229858895	-16.3074259473892	-13.092307250571	-9.8771885537529	-16.2036977497941	-13.00904018224	-9.81466313351328	-9.32051999788027	1.13551225506475	0.848052096190217	2.06738373012629	-0.0484084162361713	-0.0182893267565161	-0.0992846877920582	-0.452254949505353	-0.410552954027053	-0.52268752139876	-0.450965735867575	-0.409296885719696	-0.521359418833144	0.00376926129641507	0.00534137751505608	0.00534134017860767
165	12.7125042093399	0.26	-9.25573413337446	-11.6879234361288	-6.8235448306201	0.325245288644956	-14.1445809225722	-17.325429548433	-10.9637322967114	0.98	0.73	1.37	-12.1511972481169	-9.92030773618951	-7.68941822426209	-16.8979144970157	-13.7955551611337	-10.6931958252518	-17.2243822191433	-14.063761422021	-10.8998676986704	-9.25573413337446	1.20020004684664	0.323255909357494	-0.019745457152634	-0.0484084162361713	-0.0182893267565161	-0.0992846877920582	-0.452254949505353	-0.410552954027053	-0.52268752139876	-0.450965735867575	-0.409296885719696	-0.521359418833144	0.00376926129641507	0.00534137751505608	0.00534134017860767
165	12.7125042093399	0.26	-9.23596775166572	-11.64952625237	-6.8224092509614	0.33368066157	-13.5898693236365	-16.5881786263918	-10.5915600208811	0.98	0.59	1.41	-11.6852616821565	-9.57315343954341	-7.46104519693032	-16.277947768533	-13.3357126188278	-10.3934774691226	-16.2551956971761	-13.3181465411283	-10.3796740323992	-9.23596775166572	1.19209479350188	-1.06757708004182	-0.453046466277473	-0.0484084162361713	-0.0182893267565161	-0.0992846877920582	-0.452254949505353	-0.410552954027053	-0.52268752139876	-0.450965735867575	-0.409296885719696	-0.521359418833144	0.00376926129641507	0.00534137751505608	0.00534134017860767
165	12.7125042093399	0.26	-9.22227645340544	-11.636862128102	-6.80769077870885	0.266886381319064	-12.5318787598216	-15.7747080214159	-9.28904949822721	0.92	0.64	1.53	-11.5905571165285	-9.20786973336859	-6.82518235020865	-16.4222612934821	-13.0463135807414	-9.67036586800061	-16.3921761837271	-13.0248977775166	-9.65452533624273	-9.22227645340544	1.21966816462316	-0.39274352151239	-0.233850751511912	-0.0484084162361713	-0.0182893267565161	-0.0992846877920582	-0.452254949505353	-0.410552954027053	-0.52268752139876	-0.450965735867575	-0.409296885719696	-0.521359418833144	0.00376926129641507	0.00534137751505608	0.00534134017860767
165	12.7125042093399	0.26	-9.21341532363918	-11.6560653300089	-6.77076531726943	0.310166702119972	-13.839472234923	-17.061872472627	-10.6170719972191	0.94	0.64	1.43	-12.3163292145603	-9.99019870032085	-7.66406818608143	-17.3250052726337	-14.0529083091659	-10.7808113456981	-17.4199510554987	-14.1289328959117	-10.8381777307719	-9.21341532363918	1.18267147266994	-1.67430527550896	-1.20703781656331	-0.0484084162361713	-0.0182893267565161	-0.0992846877920582	-0.452254949505353	-0.410552954027053	-0.52268752139876	-0.450965735867575	-0.409296885719696	-0.521359418833144	0.00376926129641507	0.00534137751505608	0.00534134017860767
165	12.7125042093399	0.26	-9.14997613021374	-11.5803213196832	-6.71963094074425	0.366972399593812	-15.2635176690084	-18.3934483366577	-12.1335870013591	1.05	0.69	1.55	-12.2809342018645	-10.1911426694529	-8.10135113704118	-16.7612449768434	-13.9090590397209	-11.0568731025984	-16.8317806263341	-13.9686154775433	-11.1029488227211	-9.14997613021374	1.260115366652	-0.097576647475004	-0.38807593564738	-0.0484084162361713	-0.0182893267565161	-0.0992846877920582	-0.452254949505353	-0.410552954027053	-0.52268752139876	-0.450965735867575	-0.409296885719696	-0.521359418833144	0.00376926129641507	0.00534137751505608	0.00534134017860767
165	12.7125042093399	0.26	-9.11590264261569	-11.4913001384322	-6.74050514679917	0.336243991076027	-14.0068602678205	-17.0794404466827	-10.9342800889584	1.13	0.69	1.72	-10.8301837591745	-8.88184077593947	-6.93349779270446	-14.5089169294578	-11.898772252097	-9.28862757473616	-14.4435565368534	-11.8452262912181	-9.24720835248953	-9.11590264261569	1.3350125742515	1.71691277750198	0.545593968629782	-0.0484084162361713	-0.0182893267565161	-0.0992846877920582	-0.452254949505353	-0.410552954027053	-0.52268752139876	-0.450965735867575	-0.409296885719696	-0.521359418833144	0.00376926129641507	0.00534137751505608	0.00534134017860767
165	12.7125042093399	0.26	-9.10569519739087	-11.4933996523445	-6.71799074243721	0.301685247155964	-12.7357116808141	-15.7609336965782	-9.71048966505008	1.1	0.69	1.54	-10.1800377820311	-8.22603714904848	-6.2720365160659	-13.7271880728091	-11.0923320184745	-8.45747596413983	-13.796710632101	-11.1471743010728	-8.50008846973067	-9.10569519739087	1.27260632004101	-0.480773247583428	-1.40656590284926	-0.0484084162361713	-0.0182893267565161	-0.0992846877920582	-0.452254949505353	-0.410552954027053	-0.52268752139876	-0.450965735867575	-0.409296885719696	-0.521359418833144	0.00376926129641507	0.00534137751505608	0.00534134017860767
165	12.7125042093399	0.26	-9.03457368268672	-11.4106187045187	-6.65852866085473	0.372511741194863	-15.9322716176244	-19.1607358729393	-12.7038073623095	1	0.73	1.43	-13.3082527460745	-11.0658953242973	-8.82353790252013	-18.436991517575	-15.3304736633156	-12.2239558090562	-18.7304298047088	-15.5735599077189	-12.4185169218547	-9.03457368268672	1.25307929665442	1.71644776798842	1.439467013708	-0.0484084162361713	-0.0182893267565161	-0.0992846877920582	-0.452254949505353	-0.410552954027053	-0.52268752139876	-0.450965735867575	-0.409296885719696	-0.521359418833144	0.00376926129641507	0.00534137751505608	0.00534134017860767
165	12.7125042093399	0.26	-9.01017080774084	-11.4035453810465	-6.61679623443518	0.382363641813294	-15.4024042689331	-18.4587474110977	-12.3460611267684	0.95	0.59	1.53	-13.2860325464028	-11.0861717673685	-8.88631098833424	-18.6671744454485	-15.5763205901302	-12.4854667348119	-18.4921807058247	-15.4287775744356	-12.3679096174453	-9.01017080774084	1.24512199928517	1.10746511142349	1.59907455869432	-0.0484084162361713	-0.0182893267565161	-0.0992846877920582	-0.452254949505353	-0.410552954027053	-0.52268752139876	-0.450965735867575	-0.409296885719696	-0.521359418833144	0.00376926129641507	0.00534137751505608	0.00534134017860767
165	12.7125042093399	0.26	-8.93734968571202	-11.3004678522953	-6.57423151912871	0.301325221410668	-13.4335610209842	-16.6272778351847	-10.2398442067838	0.95	0.63	1.42	-11.9803492742027	-9.67920032509145	-7.37805137598025	-16.8397709507671	-13.6052391070192	-10.3707072632712	-16.9152722133873	-13.6660991192969	-10.416677839251	-8.93734968571202	1.19533007329528	0.404260862358022	1.04363734444197	-0.0484084162361713	-0.0182893267565161	-0.0992846877920582	-0.452254949505353	-0.410552954027053	-0.52268752139876	-0.450965735867575	-0.409296885719696	-0.521359418833144	0.00376926129641507	0.00534137751505608	0.00534134017860767
165	12.7125042093399	0.26	-8.93123963110663	-11.2821592603351	-6.58032000187814	0.324298686489027	-14.0477762611035	-17.2136809050144	-10.8818716171927	1.04	0.66	1.58	-11.6025350409734	-9.46862075674522	-7.33470647251704	-15.8913093765986	-12.9686125733517	-10.0459157701048	-15.8736824699472	-12.9536569934134	-10.035773493683	-8.93123963110663	1.28347341631601	-0.752986032402489	-1.09836834527009	-0.0484084162361713	-0.0182893267565161	-0.0992846877920582	-0.452254949505353	-0.410552954027053	-0.52268752139876	-0.450965735867575	-0.409296885719696	-0.521359418833144	0.00376926129641507	0.00534137751505608	0.00534134017860767
165	12.7125042093399	0.26	-8.84671200768144	-11.2058136500417	-6.48761036532118	0.336996726009732	-14.7913657654376	-18.0305730004646	-11.5521585304107	1.18	0.82	1.76	-11.0511186788458	-9.06577613988508	-7.08043360092438	-14.6327994471747	-12.0040050191349	-9.37521059109508	-14.7660465818789	-12.1135963048199	-9.46160261425521	-8.84671200768144	1.4098038149711	-0.311679745573454	-2.95064322558116	-0.0484084162361713	-0.0182893267565161	-0.0992846877920582	-0.452254949505353	-0.410552954027053	-0.52268752139876	-0.450965735867575	-0.409296885719696	-0.521359418833144	0.00376926129641507	0.00534137751505608	0.00534134017860767
165	12.7125042093399	0.26	-8.81467763710843	-11.1165285892667	-6.51282668495014	0.291081373349089	-12.6555780575769	-15.7391808796397	-9.57197523551418	0.95	0.58	1.51	-11.3520613500612	-9.12797810945486	-6.90389486884854	-15.9632253212117	-12.8357279612069	-9.70823060120201	-15.8069265221225	-12.7095031629385	-9.61365777824617	-8.81467763710843	1.16536210367744	0.640326571909152	1.81589431817789	-0.0484084162361713	-0.0182893267565161	-0.0992846877920582	-0.452254949505353	-0.410552954027053	-0.52268752139876	-0.450965735867575	-0.409296885719696	-0.521359418833144	0.00376926129641507	0.00534137751505608	0.00534134017860767
165	12.7125042093399	0.26	-8.80149759915339	-11.1076337858676	-6.49536141243914	0.334209316752072	-14.1105396669271	-17.2200260978477	-11.0010532360065	0.96	0.69	1.59	-12.2800624796361	-10.0626043042354	-7.84514612883473	-17.1897979067889	-14.0857698967438	-10.9817418866986	-17.2274659516953	-14.1160917743829	-11.0065154401523	-8.80149759915339	1.28671263961256	-0.707640134952409	-1.30393633425694	-0.0484084162361713	-0.0182893267565161	-0.0992846877920582	-0.452254949505353	-0.410552954027053	-0.52268752139876	-0.450965735867575	-0.409296885719696	-0.521359418833144	0.00376926129641507	0.00534137751505608	0.00534134017860767
165	12.7125042093399	0.26	-8.76583452789303	-11.0839892068386	-6.44767984894745	0.343089576789555	-14.5836948626887	-17.7343607063656	-11.4330290190117	1.13	0.66	1.7	-11.2093271449958	-9.21789115521905	-7.22645516544232	-14.9999474638498	-12.3350742883348	-9.67020111281992	-14.8853606534525	-12.2407098035607	-9.59422214726437	-8.76583452789303	1.35132593144622	-0.108727060424843	-1.46477707843841	-0.0484084162361713	-0.0182893267565161	-0.0992846877920582	-0.452254949505353	-0.410552954027053	-0.52268752139876	-0.450965735867575	-0.409296885719696	-0.521359418833144	0.00376926129641507	0.00534137751505608	0.00534134017860767
165	12.7125042093399	0.26	-8.76359919830197	-11.086760124644	-6.44043827195997	0.30539092232093	-13.4628134527176	-16.6328440577277	-10.2927828477075	1.01	0.61	1.51	-11.4724178112451	-9.28590566402075	-7.09939351679641	-15.8510870329349	-12.8300504114957	-9.80901379005655	-15.7734703186358	-12.7685792568351	-9.7621235934459	-8.76359919830197	1.19410191963924	-0.353935236503489	-0.187439685218871	-0.0484084162361713	-0.0182893267565161	-0.0992846877920582	-0.452254949505353	-0.410552954027053	-0.52268752139876	-0.450965735867575	-0.409296885719696	-0.521359418833144	0.00376926129641507	0.00534137751505608	0.00534134017860767
165	12.7125042093399	0.26	-8.75630421484412	-11.0591681826637	-6.45344024702453	0.342134817123494	-14.9072069124732	-18.1345977083891	-11.6798161165573	0.97	0.66	1.38	-12.8101500610112	-10.5303442960295	-8.25053853104783	-17.8644893325375	-14.6851693733802	-11.5058494142229	-18.0549444698857	-14.8425367228474	-11.627679521472	-8.75630421484412	1.21932336048928	0.574593716058533	0.656112914271799	-0.0484084162361713	-0.0182893267565161	-0.0992846877920582	-0.452254949505353	-0.410552954027053	-0.52268752139876	-0.450965735867575	-0.409296885719696	-0.521359418833144	0.00376926129641507	0.00534137751505608	0.00534134017860767
165	12.7125042093399	0.26	-8.74274832210583	-11.0309973157116	-6.45449932850001	0.33134038844493	-13.1900296162842	-16.1155059527716	-10.2645532797969	1	0.61	1.47	-11.1472918838119	-9.12370424606848	-7.10011660832503	-15.4187609169571	-12.6197659407704	-9.82077096458371	-15.3882786265326	-12.5966728992311	-9.80185858150596	-8.74274832210583	1.22260091910288	1.26749031898265	1.67411045952216	-0.0484084162361713	-0.0182893267565161	-0.0992846877920582	-0.452254949505353	-0.410552954027053	-0.52268752139876	-0.450965735867575	-0.409296885719696	-0.521359418833144	0.00376926129641507	0.00534137751505608	0.00534134017860767
165	12.7125042093399	0.26	-8.69031859808505	-10.9953118832702	-6.38532531289992	0.324363002026372	-13.5103529508393	-16.5546933618086	-10.4660125398701	0.97	0.65	1.51	-11.6864847409951	-9.53738798748685	-7.38829123397863	-16.2932787805867	-13.2970114420832	-10.3007441035797	-16.3189471741848	-13.3190297999032	-10.3179677232666	-8.69031859808505	1.21330437769165	-0.876000651421051	-0.824343709717406	-0.0484084162361713	-0.0182893267565161	-0.0992846877920582	-0.452254949505353	-0.410552954027053	-0.52268752139876	-0.450965735867575	-0.409296885719696	-0.521359418833144	0.00376926129641507	0.00534137751505608	0.00534134017860767
165	12.7125042093399	0.26	-8.64781116905047	-10.9529057351852	-6.34271660291579	0.350982263705597	-15.0358980497724	-18.228174772773	-11.8436213267719	1.11	0.69	1.53	-11.7307805494797	-9.67638409138412	-7.62198763328857	-15.7977081984219	-13.031075949871	-10.26444370132	-15.8864084220672	-13.1027333365683	-10.3221313214118	-8.64781116905047	1.29975718581123	0.0296913594536774	-0.824199197633246	-0.0484084162361713	-0.0182893267565161	-0.0992846877920582	-0.452254949505353	-0.410552954027053	-0.52268752139876	-0.450965735867575	-0.409296885719696	-0.521359418833144	0.00376926129641507	0.00534137751505608	0.00534134017860767
165	12.7125042093399	0.26	-8.64080796987479	-10.9255004717669	-6.35611546798271	0.354481281633834	-14.3458365244125	-17.3683559840313	-11.3233170647937	1.12	0.64	1.64	-11.0632317182921	-9.13795835416055	-7.21268499002903	-14.8446488586954	-12.2613162687907	-9.67798367888597	-14.737753512922	-12.1732406466709	-9.60788974177202	-8.64080796987479	1.30499746240194	0.808985699362582	0.10669106554714	-0.0484084162361713	-0.0182893267565161	-0.0992846877920582	-0.452254949505353	-0.410552954027053	-0.52268752139876	-0.450965735867575	-0.409296885719696	-0.521359418833144	0.00376926129641507	0.00534137751505608	0.00534134017860767
165	12.7125042093399	0.26	-8.4734862689234	-10.6818148765178	-6.26515766132903	0.325098654529956	-12.8605464556247	-15.7536064841541	-9.96748642709536	1.01	0.66	1.63	-10.8713709570254	-8.87490565222545	-6.8784403474255	-15.0235088490785	-12.2645270893624	-9.50554532964632	-14.9665992000381	-12.2195839470875	-9.47045801036464	-8.4734862689234	1.248822474908	0.0811328235326308	0.0369286097422792	-0.0484084162361713	-0.0182893267565161	-0.0992846877920582	-0.452254949505353	-0.410552954027053	-0.52268752139876	-0.450965735867575	-0.409296885719696	-0.521359418833144	0.00376926129641507	0.00534137751505608	0.00534134017860767
165	12.7125042093399	0.26	-8.46506772069845	-10.6864297711104	-6.24370567028653	0.35115502344326	-12.9968504587329	-15.7551702404331	-10.2385306770327	0.92	0.62	1.49	-11.5838360761156	-9.55580821547579	-7.52778035483595	-16.4171984303728	-13.5429747628696	-10.6687510953665	-16.3973429765079	-13.5279311288196	-10.6562049946599	-8.46506772069845	1.23479956003558	-1.23810645421681	-0.835312818698731	-0.0484084162361713	-0.0182893267565161	-0.0992846877920582	-0.452254949505353	-0.410552954027053	-0.52268752139876	-0.450965735867575	-0.409296885719696	-0.521359418833144	0.00376926129641507	0.00534137751505608	0.00534134017860767
165	12.7125042093399	0.26	-8.37736502427459	-10.5949043849686	-6.15982566358055	0.320280500167338	-12.6116480940242	-15.4801617458207	-9.74313444222765	1.15	0.77	1.83	-9.71149883536859	-7.9119332076915	-6.11236758001441	-12.9618014760992	-10.5599464375945	-8.15809139908984	-12.9459794276714	-10.5466425369325	-8.1482724260113	-8.37736502427459	1.39616259762452	-0.875724626511372	-2.67014195714337	-0.0484084162361713	-0.0182893267565161	-0.0992846877920582	-0.452254949505353	-0.410552954027053	-0.52268752139876	-0.450965735867575	-0.409296885719696	-0.521359418833144	0.00376926129641507	0.00534137751505608	0.00534134017860767
165	12.7125042093399	0.26	-8.36791416726903	-10.5738914968542	-6.16193683768385	0.346980801440372	-12.6812745214746	-15.3974549626187	-9.96509408033059	1.11	0.66	1.58	-9.89730020116548	-8.15137184535591	-6.40544348954634	-13.3229483090853	-10.972720189999	-8.62249207091276	-13.3093584787808	-10.9609816327533	-8.61326472935379	-8.36791416726903	1.29257681953619	-0.370131486739766	-0.656404995148532	-0.0484084162361713	-0.0182893267565161	-0.0992846877920582	-0.452254949505353	-0.410552954027053	-0.52268752139876	-0.450965735867575	-0.409296885719696	-0.521359418833144	0.00376926129641507	0.00534137751505608	0.00534134017860767
165	12.7125042093399	0.26	-8.36575407282498	-10.587518973739	-6.14398917191093	0.315313442709548	-13.0892483397251	-16.1006925825147	-10.0778040969355	1.04	0.66	1.45	-10.8640395876516	-8.83204939207446	-6.8000591964973	-14.8858422124117	-12.1016213722272	-9.31740053204267	-14.9833981201226	-12.1801876277952	-9.37899218236866	-8.36575407282498	1.19547836309267	0.927117331774357	1.22317996235064	-0.0484084162361713	-0.0182893267565161	-0.0992846877920582	-0.452254949505353	-0.410552954027053	-0.52268752139876	-0.450965735867575	-0.409296885719696	-0.521359418833144	0.00376926129641507	0.00534137751505608	0.00534134017860767
165	12.7125042093399	0.26	-8.3638636256232	-10.5760659869707	-6.15166126427571	0.356135724751991	-14.9249311508089	-18.058124470957	-11.7917378306608	0.99	0.64	1.49	-12.6398172673068	-10.4467328695604	-8.25364847181399	-17.5636977879003	-14.5162904741089	-11.4688831603176	-17.5817217695484	-14.5301792731157	-11.4788497010973	-8.3638636256232	1.24024403482173	-1.68830754401974	-1.62127727132808	-0.0484084162361713	-0.0182893267565161	-0.0992846877920582	-0.452254949505353	-0.410552954027053	-0.52268752139876	-0.450965735867575	-0.409296885719696	-0.521359418833144	0.00376926129641507	0.00534137751505608	0.00534134017860767
165	12.7125042093399	0.26	-8.3115080026623	-10.5240878677614	-6.09892813756322	0.3010810890733	-12.8761503672676	-15.9391232920306	-9.81317744250473	1.01	0.7	1.86	-10.9757790671171	-8.86659693113548	-6.75741479515388	-15.1552822440828	-12.242937673414	-9.33059310274519	-14.9747663495321	-12.0963004053113	-9.21902289342734	-8.3115080026623	1.34642497184284	-0.179288511547723	-1.35484016201635	-0.0484084162361713	-0.0182893267565161	-0.0992846877920582	-0.452254949505353	-0.410552954027053	-0.52268752139876	-0.450965735867575	-0.409296885719696	-0.521359418833144	0.00376926129641507	0.00534137751505608	0.00534134017860767
165	12.7125042093399	0.26	-8.26930083773748	-10.4611642197851	-6.07743745568983	0.339829296010387	-13.4839888030639	-16.418268852725	-10.5497087534029	1.1	0.69	1.54	-10.6307705749409	-8.73083469921698	-6.83089882349305	-14.34762227179	-11.7834090669856	-9.21919586218119	-14.4197569103394	-11.8434873355176	-9.26673667989598	-8.26930083773748	1.27777376217099	0.995093983419324	0.388283646199088	-0.0484084162361713	-0.0182893267565161	-0.0992846877920582	-0.452254949505353	-0.410552954027053	-0.52268752139876	-0.450965735867575	-0.409296885719696	-0.521359418833144	0.00376926129641507	0.00534137751505608	0.00534134017860767
165	12.7125042093399	0.26	-8.17995892206444	-10.3498784014443	-6.01003944268454	0.323737899819198	-12.5518261881666	-15.3842166955748	-9.71943568075838	0.92	0.65	1.51	-11.2783328203818	-9.20187722618644	-7.12542163199109	-15.9651504100668	-13.0258041069284	-10.0864578037901	-15.9975571899412	-13.0508940602989	-10.1087616458108	-8.17995892206444	1.21174656001802	0.0811306965622705	0.552414367733121	-0.0484084162361713	-0.0182893267565161	-0.0992846877920582	-0.452254949505353	-0.410552954027053	-0.52268752139876	-0.450965735867575	-0.409296885719696	-0.521359418833144	0.00376926129641507	0.00534137751505608	0.00534134017860767
165	12.7125042093399	0.26	-8.14324435989282	-10.2936389299657	-5.99284978981992	0.339876985413035	-12.943590291016	-15.7599737013783	-10.1272068806536	1.04	0.65	1.54	-10.6167787511969	-8.71950911655641	-6.82223948191588	-14.5381447718689	-11.9401080918105	-9.34207141175201	-14.5379321916879	-11.9397199173064	-9.34198668202936	-8.14324435989282	1.30799894440628	-0.584488069638763	-1.01984094943933	-0.0484084162361713	-0.0182893267565161	-0.0992846877920582	-0.452254949505353	-0.410552954027053	-0.52268752139876	-0.450965735867575	-0.409296885719696	-0.521359418833144	0.00376926129641507	0.00534137751505608	0.00534134017860767
165	12.7125042093399	0.26	-8.14071169995831	-10.3090584431088	-5.97236495680782	0.289829888954359	-13.5812874210631	-16.9005072149639	-10.2620676271622	0.99	0.7	1.63	-11.7990179002641	-9.4817185869943	-7.16441927372451	-16.3788542757269	-13.1620858899074	-9.94531750408786	-16.4136772745917	-13.1898446206718	-9.96688896819275	-8.14071169995831	1.2979227465415	1.13475002626186	0.383115374060042	-0.0484084162361713	-0.0182893267565161	-0.0992846877920582	-0.452254949505353	-0.410552954027053	-0.52268752139876	-0.450965735867575	-0.409296885719696	-0.521359418833144	0.00376926129641507	0.00534137751505608	0.00534134017860767
165	12.7125042093399	0.26	-8.07304481959003	-10.2031775907258	-5.94291204845422	0.276500104140236	-13.1108791144967	-16.4221054041583	-9.79965282483507	0.98	0.66	1.42	-11.5608378820553	-9.22979996800777	-6.89876205396027	-16.1005511592083	-12.8541605799034	-9.60777000059841	-16.2474176528502	-12.9698520851022	-9.6946453045451	-8.07304481959003	1.21164811343211	-0.267603991081007	0.032876042753546	-0.0484084162361713	-0.0182893267565161	-0.0992846877920582	-0.452254949505353	-0.410552954027053	-0.52268752139876	-0.450965735867575	-0.409296885719696	-0.521359418833144	0.00376926129641507	0.00534137751505608	0.00534134017860767
165	12.7125042093399	0.26	-8.0675191387649	-10.1888923122259	-5.94614596530387	0.318541854599863	-13.5699915776898	-16.6688474737132	-10.4711356816663	1.04	0.66	1.75	-11.2441839233855	-9.15381110655428	-7.06343828972311	-15.4050588106692	-12.541150109164	-9.67724140765878	-15.2312027138402	-12.398948906329	-9.56880152894568	-8.0675191387649	1.31745983875472	0.14826525446946	-0.583442974160894	-0.0484084162361713	-0.0182893267565161	-0.0992846877920582	-0.452254949505353	-0.410552954027053	-0.52268752139876	-0.450965735867575	-0.409296885719696	-0.521359418833144	0.00376926129641507	0.00534137751505608	0.00534134017860767
165	12.7125042093399	0.26	-8.06470467738643	-10.2139256839598	-5.91548367081302	0.32143145206801	-12.4856043919731	-15.3179595470231	-9.65324923692315	0.95	0.61	1.63	-11.0557615953533	-9.01150477044953	-6.96724794554571	-15.5508362133718	-12.6754211831212	-9.80000615287053	-15.3470370030619	-12.5083854575942	-9.67048499121553	-8.06470467738643	1.24321155964597	0.0189656791249244	0.481620666308663	-0.0484084162361713	-0.0182893267565161	-0.0992846877920582	-0.452254949505353	-0.410552954027053	-0.52268752139876	-0.450965735867575	-0.409296885719696	-0.521359418833144	0.00376926129641507	0.00534137751505608	0.00534134017860767
165	12.7125042093399	0.26	-8.04155953868559	-10.173466625851	-5.90965245152018	0.309947099552883	-14.0344491089512	-17.303925729085	-10.7649724888174	1.07	0.77	1.56	-11.4426169024073	-9.28060066278101	-7.11858442315477	-15.5616637427372	-12.621377441592	-9.68109114044676	-15.7688675223834	-12.7869938439799	-9.80768593205207	-8.04155953868559	1.32853831350946	-0.108445977026912	-1.53945557697259	-0.0484084162361713	-0.0182893267565161	-0.0992846877920582	-0.452254949505353	-0.410552954027053	-0.52268752139876	-0.450965735867575	-0.409296885719696	-0.521359418833144	0.00376926129641507	0.00534137751505608	0.00534134017860767
165	12.7125042093399	0.26	-8.03856017386306	-10.1656334635243	-5.91148688420184	0.301140475868791	-12.1210329575271	-15.0039720788215	-9.23809383623277	1.1	0.68	1.79	-9.68937726206622	-7.82761128282795	-5.96584530358967	-13.064724024895	-10.554401838049	-8.04407965120291	-12.9197328227044	-10.4373865034731	-7.95465470214083	-8.03856017386306	1.35231643249932	1.62029320085561	0.358825520467221	-0.0484084162361713	-0.0182893267565161	-0.0992846877920582	-0.452254949505353	-0.410552954027053	-0.52268752139876	-0.450965735867575	-0.409296885719696	-0.521359418833144	0.00376926129641507	0.00534137751505608	0.00534134017860767
165	12.7125042093399	0.26	-8.03056844649157	-10.1488290168132	-5.91230787616999	0.355326742880449	-13.236874545732	-16.0206025231612	-10.4531465683028	1.01	0.65	1.64	-11.0551621659615	-9.13422541143479	-7.2132886569081	-15.2772519433969	-12.622688009763	-9.96812407612911	-15.187435151975	-12.5488444245088	-9.90849954244672	-8.03056844649157	1.30137727990056	-2.4762566903245	-3.17514251003883	-0.0484084162361713	-0.0182893267565161	-0.0992846877920582	-0.452254949505353	-0.410552954027053	-0.52268752139876	-0.450965735867575	-0.409296885719696	-0.521359418833144	0.00376926129641507	0.00534137751505608	0.00534134017860767
165	12.7125042093399	0.26	-8.01811346074385	-10.1034078924705	-5.93281902901722	0.348444001781974	-14.3815750654583	-17.4520198447931	-11.3111302861235	0.95	0.64	1.48	-12.5650289253933	-10.3543835210635	-8.1437381167337	-17.6561900042438	-14.5498242710162	-11.4434585377886	-17.6858421558569	-14.5738434739183	-11.461618402934	-8.01811346074385	1.24681370907873	-0.348055628922392	-0.254080198946981	-0.0484084162361713	-0.0182893267565161	-0.0992846877920582	-0.452254949505353	-0.410552954027053	-0.52268752139876	-0.450965735867575	-0.409296885719696	-0.521359418833144	0.00376926129641507	0.00534137751505608	0.00534134017860767
165	12.7125042093399	0.26	-7.97794196420217	-10.0930489004771	-5.86283502792724	0.343414088318141	-14.3621789272662	-17.4627559230246	-11.2616019315077	0.94	0.66	1.55	-12.6269996071212	-10.3850290567758	-8.14305850643042	-17.7741385875003	-14.6182744463103	-11.4624103051204	-17.7890924665295	-14.6294537756295	-11.4728702921959	-7.97794196420217	1.28493128777015	-0.717786211832123	-1.0635691049309	-0.0484084162361713	-0.0182893267565161	-0.0992846877920582	-0.452254949505353	-0.410552954027053	-0.52268752139876	-0.450965735867575	-0.409296885719696	-0.521359418833144	0.00376926129641507	0.00534137751505608	0.00534134017860767
165	12.7125042093399	0.26	-7.96584602037801	-10.058108438824	-5.873583601932	0.351948124506414	-13.8303947798532	-16.7605160616576	-10.9002734980488	0.92	0.68	1.6	-12.3528890571547	-10.1933217153746	-8.03375437359442	-17.5246523436393	-14.4609425748339	-11.3972328060285	-17.5410832238113	-14.4738180522748	-11.4084147140014	-7.96584602037801	1.25622506639285	1.52623535161588	1.58027775392712	-0.0484084162361713	-0.0182893267565161	-0.0992846877920582	-0.452254949505353	-0.410552954027053	-0.52268752139876	-0.450965735867575	-0.409296885719696	-0.521359418833144	0.00376926129641507	0.00534137751505608	0.00534134017860767
165	12.7125042093399	0.26	-7.95701746390052	-10.0369877821555	-5.87704714564553	0.408163396893831	-15.4569959598273	-18.3629881163969	-12.5510038032577	1.06	0.71	1.56	-12.2313156029783	-10.2956770793634	-8.36003855574836	-16.678753254085	-14.0392957850443	-11.3998383160035	-16.796483026019	-14.1382192570062	-11.4805588544569	-7.95701746390052	1.31000801411436	-0.471951933874241	-1.56690163505203	-0.0484084162361713	-0.0182893267565161	-0.0992846877920582	-0.452254949505353	-0.410552954027053	-0.52268752139876	-0.450965735867575	-0.409296885719696	-0.521359418833144	0.00376926129641507	0.00534137751505608	0.00534134017860767
165	12.7125042093399	0.26	-7.940996793165	-10.0178097384039	-5.86418384792614	0.273593085159458	-12.9005394347498	-16.1824803536036	-9.61859851589607	0.98	0.67	1.38	-11.3426560419148	-9.04227154095948	-6.74188704000414	-15.7697562515101	-12.5715191956773	-9.37328213984456	-15.9688316961985	-12.7320358718456	-9.49212149263386	-7.940996793165	1.18323193177497	0.211063795472549	0.673438829563139	-0.0484084162361713	-0.0182893267565161	-0.0992846877920582	-0.452254949505353	-0.410552954027053	-0.52268752139876	-0.450965735867575	-0.409296885719696	-0.521359418833144	0.00376926129641507	0.00534137751505608	0.00534134017860767
165	12.7125042093399	0.26	-7.9342222829698	-9.99855538026536	-5.86988918567423	0.327480460678686	-13.4070276774972	-16.4067269968441	-10.4073283581502	1.08	0.7	1.7	-10.786607628056	-8.81445440296937	-6.84230117788273	-14.6384442178287	-11.9620462278478	-9.28564823786689	-14.6010245716555	-11.9319015593151	-9.26226839261604	-7.9342222829698	1.35913739610464	-1.00107185193704	-2.42831033492699	-0.0484084162361713	-0.0182893267565161	-0.0992846877920582	-0.452254949505353	-0.410552954027053	-0.52268752139876	-0.450965735867575	-0.409296885719696	-0.521359418833144	0.00376926129641507	0.00534137751505608	0.00534134017860767
165	12.7125042093399	0.26	-7.9275897826983	-10.0142601952692	-5.84091937012739	0.324799385413083	-13.1015886247772	-16.050883767379	-10.1522934821754	1.15	0.73	1.6	-10.0131841626689	-8.1732957278055	-6.33340729294214	-13.3385885475273	-10.8876683999191	-8.43674825231093	-13.4199660934283	-10.9549376280109	-8.4900001573595	-7.9275897826983	1.388080461667	0.49639019853893	-1.1790023797356	-0.0484084162361713	-0.0182893267565161	-0.0992846877920582	-0.452254949505353	-0.410552954027053	-0.52268752139876	-0.450965735867575	-0.409296885719696	-0.521359418833144	0.00376926129641507	0.00534137751505608	0.00534134017860767
165	12.7125042093399	0.26	-7.87666830751579	-9.95547669287851	-5.79785992215308	0.35379657532458	-15.5644226736998	-18.848597690311	-12.2802476570886	1.02	0.66	1.46	-12.8530014939562	-10.6134976810749	-8.37399386819356	-17.6812840333478	-14.6005014606592	-11.5197188879707	-17.7924497092644	-14.6909800947152	-11.5910096382209	-7.87666830751579	1.26928440025367	0.450145680933531	0.229382144963203	-0.0484084162361713	-0.0182893267565161	-0.0992846877920582	-0.452254949505353	-0.410552954027053	-0.52268752139876	-0.450965735867575	-0.409296885719696	-0.521359418833144	0.00376926129641507	0.00534137751505608	0.00534134017860767
165	12.7125042093399	0.26	-7.86654773686244	-9.92380360350796	-5.80929187021692	0.399626202629697	-16.9309262625396	-20.1709639849606	-13.6908885401186	1.06	0.64	1.55	-13.3713453494847	-11.2235222030971	-9.07569905670954	-18.2011137377142	-15.277490694996	-12.3538676522779	-18.1610395351068	-15.2435598103487	-12.3268106128799	-7.86654773686244	1.25545849202579	0.162467825474306	-0.215050966006177	-0.0484084162361713	-0.0182893267565161	-0.0992846877920582	-0.452254949505353	-0.410552954027053	-0.52268752139876	-0.450965735867575	-0.409296885719696	-0.521359418833144	0.00376926129641507	0.00534137751505608	0.00534134017860767
165	12.7125042093399	0.26	-7.64886737455523	-9.67577723596025	-5.6219575131502	0.341055843453005	-14.5302537836247	-17.6835895685231	-11.3769179987262	1.02	0.69	1.54	-12.105564639084	-9.94690165808079	-7.7882386770776	-16.6777141704151	-13.7037459780358	-10.7297777856565	-16.7722682375638	-13.7793807704757	-10.7915187562253	-7.64886737455523	1.26538764420641	-1.54329403867141	-1.90065880781558	-0.0484084162361713	-0.0182893267565161	-0.0992846877920582	-0.452254949505353	-0.410552954027053	-0.52268752139876	-0.450965735867575	-0.409296885719696	-0.521359418833144	0.00376926129641507	0.00534137751505608	0.00534134017860767
165	12.7125042093399	0.26	-7.64632929500678	-9.68281707223492	-5.60984151777864	0.350620995817551	-12.7096788789624	-15.4102163109628	-10.009141446962	0.96	0.58	1.63	-11.0023722497795	-9.07428003473411	-7.14618781968877	-15.408496755001	-12.7082606636922	-10.0080245723834	-15.1300508964481	-12.4766255673276	-9.82570757274379	-7.64632929500678	1.24180538323673	1.47847143519641	2.10150977991879	-0.0484084162361713	-0.0182893267565161	-0.0992846877920582	-0.452254949505353	-0.410552954027053	-0.52268752139876	-0.450965735867575	-0.409296885719696	-0.521359418833144	0.00376926129641507	0.00534137751505608	0.00534134017860767
165	12.7125042093399	0.26	-7.60065103774355	-9.59315888540313	-5.60814319008397	0.358222912600031	-15.0398961106856	-18.1829058118783	-11.896886409493	0.94	0.67	1.48	-13.1811341004774	-10.9027066159409	-8.62427913140446	-18.5732481895155	-15.3627657811333	-12.1522833727511	-18.6932706763427	-15.462662885613	-12.2303703040379	-7.60065103774355	1.28454643102801	-0.631138300719435	-0.645057046309756	-0.0484084162361713	-0.0182893267565161	-0.0992846877920582	-0.452254949505353	-0.410552954027053	-0.52268752139876	-0.450965735867575	-0.409296885719696	-0.521359418833144	0.00376926129641507	0.00534137751505608	0.00534134017860767
165	12.7125042093399	0.26	-7.54530142666957	-9.55035101921257	-5.54025183412658	0.434282736450936	-15.975918621508	-18.8227696013183	-13.1290676416977	0.91	0.62	1.44	-13.9623010913583	-11.8505719789988	-9.73884286663926	-19.86077803355	-16.8569334027022	-13.8530887718543	-19.8868150272378	-16.8793433014541	-13.8721424745018	-7.54530142666957	1.14940779244078	-1.50963055957351	-0.234249000617995	-0.0484084162361713	-0.0182893267565161	-0.0992846877920582	-0.452254949505353	-0.410552954027053	-0.52268752139876	-0.450965735867575	-0.409296885719696	-0.521359418833144	0.00376926129641507	0.00534137751505608	0.00534134017860767
165	12.7125042093399	0.26	-7.50041483385167	-9.46473672402611	-5.53609294367722	0.388341365617709	-14.577301254192	-17.4336439995376	-11.7209585088464	0.91	0.62	1.57	-12.9732588787191	-10.8477093445711	-8.72215981042305	-18.4785118549704	-15.450977090401	-12.4234423258316	-18.3517095598966	-15.3454292939679	-12.3390907619653	-7.50041483385167	1.22195174083997	0.577848744754157	1.1583785653615	-0.0484084162361713	-0.0182893267565161	-0.0992846877920582	-0.452254949505353	-0.410552954027053	-0.52268752139876	-0.450965735867575	-0.409296885719696	-0.521359418833144	0.00376926129641507	0.00534137751505608	0.00534134017860767
165	12.7125042093399	0.26	-7.47139613316143	-9.45007809519589	-5.49271417112697	0.32959634243759	-13.6048293483602	-16.6342219177687	-10.5754367789518	1.01	0.67	1.45	-11.4556816690207	-9.36939491048166	-7.28310815194266	-15.8185923576699	-12.9377406782993	-10.0568889989288	-15.9400217440353	-13.0366953712188	-10.1344895519672	-7.47139613316143	1.29288451333962	-0.630599558798965	-0.899939284979386	-0.0484084162361713	-0.0182893267565161	-0.0992846877920582	-0.452254949505353	-0.410552954027053	-0.52268752139876	-0.450965735867575	-0.409296885719696	-0.521359418833144	0.00376926129641507	0.00534137751505608	0.00534134017860767
165	12.7125042093399	0.26	-7.39458548620053	-9.34156331116495	-5.4476076612361	0.387385695269891	-15.4379264913874	-18.4689981729072	-12.4068548098676	0.99	0.58	1.64	-12.9319670502011	-10.8096148389311	-8.68726262766105	-17.9721296143324	-15.0226023784417	-12.0730751425509	-17.6487014457373	-14.750908319781	-11.8549302370472	-7.39458548620053	1.34809639492054	-0.260958575696166	-0.548755689554079	-0.0484084162361713	-0.0182893267565161	-0.0992846877920582	-0.452254949505353	-0.410552954027053	-0.52268752139876	-0.450965735867575	-0.409296885719696	-0.521359418833144	0.00376926129641507	0.00534137751505608	0.00534134017860767
165	12.7125042093399	0.26	-6.88327549534073	-8.68085406120349	-5.08569692947796	0.363024150132279	-12.0088186286723	-14.4924061664214	-9.52523109092312	1.09	0.66	1.68	-9.40553480458394	-7.79369279861988	-6.18185079265582	-12.70455910852	-10.5273578686303	-8.35015662874064	-12.6092177527719	-10.4476358135404	-8.28700232196928	-6.88327549534073	1.35232299746307	0.00663873929675966	-0.967741596838859	-0.0484084162361713	-0.0182893267565161	-0.0992846877920582	-0.452254949505353	-0.410552954027053	-0.52268752139876	-0.450965735867575	-0.409296885719696	-0.521359418833144	0.00376926129641507	0.00534137751505608	0.00534134017860767
165	12.7125042093399	0.26	-6.87210308053647	-8.65905623515787	-5.08514992591507	0.392378253090409	-13.6660049758067	-16.321168210383	-11.0108417412304	0.98	0.67	1.59	-11.4906207933445	-9.62130154611457	-7.75198229888466	-16.0032213248987	-13.3997823829714	-10.796343441044	-15.9929465699896	-13.3914277700083	-10.7891362012471	-6.87210308053647	1.25376189324699	-1.49418273340017	-1.41508764685491	-0.0484084162361713	-0.0182893267565161	-0.0992846877920582	-0.452254949505353	-0.410552954027053	-0.52268752139876	-0.450965735867575	-0.409296885719696	-0.521359418833144	0.00376926129641507	0.00534137751505608	0.00534134017860767
165	12.7125042093399	0.26	-6.65216337445786	-8.41265997964922	-4.89166676926651	0.364104153552843	-15.0385247312406	-18.1414468371204	-11.9356026253607	0.99	0.63	1.42	-12.6222791049324	-10.4633581978556	-8.30443729077891	-17.4984732482936	-14.5055256654041	-11.5125780825146	-17.580136784789	-14.5728429002762	-11.5647446478659	-6.65216337445786	1.25898620448893	-0.109386154313832	-0.0700928903393244	-0.0484084162361713	-0.0182893267565161	-0.0992846877920582	-0.452254949505353	-0.410552954027053	-0.52268752139876	-0.450965735867575	-0.409296885719696	-0.521359418833144	0.00376926129641507	0.00534137751505608	0.00534134017860767
165	12.7125042093399	0.26	-6.4684620509267	-8.18533619861105	-4.75158790324235	0.360644893512543	-12.8316330975145	-15.4990971170541	-10.1641690779748	0.94	0.63	1.6	-11.2325236841374	-9.29935605832159	-7.36618843250583	-15.8257506740841	-13.1020681146094	-10.3783855551347	-15.7268473486013	-13.0198270620824	-10.3126486422604	-6.4684620509267	1.30043242336845	-1.30084916433775	-1.61018865867055	-0.0484084162361713	-0.0182893267565161	-0.0992846877920582	-0.452254949505353	-0.410552954027053	-0.52268752139876	-0.450965735867575	-0.409296885719696	-0.521359418833144	0.00376926129641507	0.00534137751505608	0.00534134017860767
165	12.7125042093399	0.26	-6.30759739697228	-7.98020698348587	-4.63498781045869	0.333144695209736	-14.431051112116	-17.6187902932006	-11.2433119310313	0.94	0.68	1.46	-12.7663373295645	-10.4565446010534	-8.14675187254234	-17.9854184139553	-14.7313458010079	-11.4772731880606	-18.1406568487121	-14.8594192689317	-11.5772487672118	-6.30759739697228	1.28887678818084	-1.39775990030539	-1.39207256750771	-0.0484084162361713	-0.0182893267565161	-0.0992846877920582	-0.452254949505353	-0.410552954027053	-0.52268752139876	-0.450965735867575	-0.409296885719696	-0.521359418833144	0.00376926129641507	0.00534137751505608	0.00534134017860767
165	12.7125042093399	0.26	-6.30605476951725	-7.95178180946628	-4.66032772956821	0.375415780879315	-15.4567552023627	-18.5694965284124	-12.3440138763129	1.03	0.59	1.47	-12.5926032467464	-10.4817481425856	-8.37089303842481	-17.2867412464048	-14.3890238102814	-11.4913063741581	-17.2122762262387	-14.3259941639227	-11.4405466858271	-6.30605476951725	1.21863055960587	0.419234507987262	1.05188554564884	-0.0484084162361713	-0.0182893267565161	-0.0992846877920582	-0.452254949505353	-0.410552954027053	-0.52268752139876	-0.450965735867575	-0.409296885719696	-0.521359418833144	0.00376926129641507	0.00534137751505608	0.00534134017860767
165	12.7125042093399	0.26	-6.10864078175035	-7.71833205223138	-4.49894951126932	0.394534745375692	-14.0951856968648	-16.8213890533829	-11.3689823403468	0.99	0.6	1.45	-11.7358584171465	-9.83385516956029	-7.9318519219741	-16.2869001684112	-13.6473201809626	-11.007740193514	-16.2604739327047	-13.6248202910126	-10.9907305054239	-6.10864078175035	1.26153548879776	0.537650513649418	1.09647813796823	-0.0484084162361713	-0.0182893267565161	-0.0992846877920582	-0.452254949505353	-0.410552954027053	-0.52268752139876	-0.450965735867575	-0.409296885719696	-0.521359418833144	0.00376926129641507	0.00534137751505608	0.00534134017860767
165	12.7125042093399	0.26	-5.86725381635753	-7.41068265888805	-4.32382497382701	0.518844878704599	-18.7487538637881	-21.5676667720582	-15.929840955518	1.23	0.75	1.84	-12.7993313949525	-11.126447588476	-9.45356378199944	-16.7671988507064	-14.575711297819	-12.3842237449317	-16.7089993782409	-14.5264257740298	-12.3400927647343	-5.86725381635753	1.45847045235212	0.548935328022671	-1.61151974543243	-0.0484084162361713	-0.0182893267565161	-0.0992846877920582	-0.452254949505353	-0.410552954027053	-0.52268752139876	-0.450965735867575	-0.409296885719696	-0.521359418833144	0.00376926129641507	0.00534137751505608	0.00534134017860767
165	12.7125042093399	0.27	-12.4698675612712	-15.6958858110481	-9.24384931149423	0.333087382639256	-15.2135932986288	-18.5746252396425	-11.8525613576151	0.98	0.66	1.51	-13.0489761943128	-10.6877966162178	-8.32661703812277	-18.158209041659	-14.8725265692953	-11.5868440969315	-18.2194909102654	-14.9235508108707	-11.6258040497857	-12.4698675612712	1.14771501005395	-0.417234308665753	0.392961000887778	-0.0484084162361713	-0.0182893267565161	-0.0992846877920582	-0.452254949505353	-0.410552954027053	-0.52268752139876	-0.450965735867575	-0.409296885719696	-0.521359418833144	0.00376926129641507	0.00534137751505608	0.00534134017860767
165	12.7125042093399	0.27	-11.9364714841975	-14.9887963269765	-8.88414664141846	0.352828263949818	-15.2902414480064	-18.5234066214121	-12.0570762746007	0.94	0.61	1.47	-13.4513974677198	-11.1035253556864	-8.75565324365291	-18.9674983092566	-15.656819220172	-12.3461401310874	-18.9249264048852	-15.6213598287659	-12.3181703509768	-11.9364714841975	1.11170928002483	1.77806079501568	3.17764208282553	-0.0484084162361713	-0.0182893267565161	-0.0992846877920582	-0.452254949505353	-0.410552954027053	-0.52268752139876	-0.450965735867575	-0.409296885719696	-0.521359418833144	0.00376926129641507	0.00534137751505608	0.00534134017860767
165	12.7125042093399	0.27	-11.8382527222655	-14.8512197861473	-8.82528565838366	0.311789937066462	-14.3762494622144	-17.7109782896345	-11.0415206347943	0.96	0.63	1.43	-12.6406018351612	-10.2605537855104	-7.88050573585967	-17.7003101812592	-14.3675900090332	-11.0348698368071	-17.7727595425134	-14.4244435118614	-11.0784417307838	-11.8382527222655	1.12610992748639	-1.18115193846024	-0.417361979529037	-0.0484084162361713	-0.0182893267565161	-0.0992846877920582	-0.452254949505353	-0.410552954027053	-0.52268752139876	-0.450965735867575	-0.409296885719696	-0.521359418833144	0.00376926129641507	0.00534137751505608	0.00534134017860767
165	12.7125042093399	0.27	-11.6376679058656	-14.6205398563994	-8.65479595533166	0.321708852844289	-15.2788990143441	-18.7427092430312	-11.8150887856569	1.04	0.69	1.58	-12.6119372694308	-10.2811452397962	-7.95035321016168	-17.2629696309307	-14.07262772199	-10.8822858130492	-17.3099034380521	-14.1102615302275	-10.9116762079377	-11.6376679058656	1.19889560037035	-0.393972539830363	-0.688857008914457	-0.0484084162361713	-0.0182893267565161	-0.0992846877920582	-0.452254949505353	-0.410552954027053	-0.52268752139876	-0.450965735867575	-0.409296885719696	-0.521359418833144	0.00376926129641507	0.00534137751505608	0.00534134017860767
165	12.7125042093399	0.27	-11.6172416823228	-14.5932728346959	-8.64121052994968	0.360609838805508	-16.2357704756351	-19.6111495474171	-12.8603914038531	0.97	0.67	1.31	-13.846847098416	-11.4635927260422	-9.0803383536684	-19.3067436719184	-15.983757511577	-12.6607713512355	-19.6139700473457	-16.2359946269762	-12.8602795682674	-11.6172416823228	1.12447638658125	0.492114338875761	1.05041904697732	-0.0484084162361713	-0.0182893267565161	-0.0992846877920582	-0.452254949505353	-0.410552954027053	-0.52268752139876	-0.450965735867575	-0.409296885719696	-0.521359418833144	0.00376926129641507	0.00534137751505608	0.00534134017860767
165	12.7125042093399	0.27	-11.5714733919244	-14.571427560589	-8.57151922325991	0.274642760373973	-13.6347292285817	-17.0943132018971	-10.1751452552664	0.96	0.67	1.33	-12.1936600488413	-9.72588082994029	-7.25810161103927	-17.0706627676181	-13.6158652201993	-10.1610676727806	-17.3304346054432	-13.8260751472289	-10.3171941010594	-11.5714733919244	1.10828234403169	-0.357475795664119	0.478056629271976	-0.0484084162361713	-0.0182893267565161	-0.0992846877920582	-0.452254949505353	-0.410552954027053	-0.52268752139876	-0.450965735867575	-0.409296885719696	-0.521359418833144	0.00376926129641507	0.00534137751505608	0.00534134017860767
165	12.7125042093399	0.27	-11.5553877219164	-14.5466851520288	-8.56409029180395	0.384800082125078	-16.9604719184369	-20.3086916395769	-13.6122521972969	1	0.7	1.58	-14.0775074499862	-11.7566002785619	-9.43569310713753	-19.4876845379324	-16.2748212551936	-13.0619579724548	-19.570827907649	-16.3454931424836	-13.1193349236592	-11.5553877219164	1.19537399499987	0.177700255706771	0.166331922481426	-0.0484084162361713	-0.0182893267565161	-0.0992846877920582	-0.452254949505353	-0.410552954027053	-0.52268752139876	-0.450965735867575	-0.409296885719696	-0.521359418833144	0.00376926129641507	0.00534137751505608	0.00534134017860767
165	12.7125042093399	0.27	-11.5344539285622	-14.5079486772264	-8.56095917989806	0.337366304926845	-15.378409365875	-18.7433916707187	-12.0134270610314	0.95	0.62	1.5	-13.4310590637836	-11.0197945029759	-8.60852994216821	-18.8372648867677	-15.4554296176125	-12.0735943484573	-18.8028775248659	-15.4260306452084	-12.0499694329697	-11.5344539285622	1.14047216849408	-1.33924999447128	-0.420087729341711	-0.0484084162361713	-0.0182893267565161	-0.0992846877920582	-0.452254949505353	-0.410552954027053	-0.52268752139876	-0.450965735867575	-0.409296885719696	-0.521359418833144	0.00376926129641507	0.00534137751505608	0.00534134017860767
165	12.7125042093399	0.27	-11.2460945478973	-14.1673188502428	-8.32487024555172	0.369922827658947	-15.7320663972847	-18.9376900868791	-12.5264427076902	0.89	0.55	1.4	-14.2447722118949	-11.833528863533	-9.42228551517102	-20.3814557631026	-16.9314427402424	-13.4814297173822	-20.2460283928866	-16.8183655234101	-13.3920084296699	-11.2460945478973	1.07383128777333	0.150799118624368	1.91466019591578	-0.0484084162361713	-0.0182893267565161	-0.0992846877920582	-0.452254949505353	-0.410552954027053	-0.52268752139876	-0.450965735867575	-0.409296885719696	-0.521359418833144	0.00376926129641507	0.00534137751505608	0.00534134017860767
165	12.7125042093399	0.27	-11.242787491261	-14.1233459266035	-8.36222905591844	0.325277989355792	-13.9806958012716	-17.1244555438837	-10.8369360586596	0.93	0.6	1.44	-12.5378447122606	-10.2361089657127	-7.93437321916493	-17.7386118929528	-14.482103455883	-11.2255950188132	-17.696774782525	-14.448544043588	-11.1993109304389	-11.242787491261	1.11355552898141	1.83865023323007	3.00183283014982	-0.0484084162361713	-0.0182893267565161	-0.0992846877920582	-0.452254949505353	-0.410552954027053	-0.52268752139876	-0.450965735867575	-0.409296885719696	-0.521359418833144	0.00376926129641507	0.00534137751505608	0.00534134017860767
165	12.7125042093399	0.27	-11.0858055163039	-13.9547891722341	-8.21682186037376	0.342907740208753	-15.2792638768312	-18.581532700884	-11.9769950527785	0.99	0.65	1.43	-13.0082892948522	-10.6964849413498	-8.38468058784746	-18.0768551389258	-14.8642764930667	-11.6516978472075	-18.1803236385239	-14.9502639792045	-11.7190721780656	-11.0858055163039	1.15456784296016	-0.157476589540961	0.408839275781868	-0.0484084162361713	-0.0182893267565161	-0.0992846877920582	-0.452254949505353	-0.410552954027053	-0.52268752139876	-0.450965735867575	-0.409296885719696	-0.521359418833144	0.00376926129641507	0.00534137751505608	0.00534134017860767
165	12.7125042093399	0.27	-11.0302890067447	-13.8534433579852	-8.20713465550418	0.254372344639688	-12.5166700897708	-15.862472766169	-9.17086741337258	0.91	0.67	1.46	-11.7903461523509	-9.30345950524942	-6.81657285814791	-16.7854700683428	-13.2449835687195	-9.7044970690962	-16.9069132639534	-13.341103428605	-9.77465020066195	-11.0302890067447	1.12755347052142	-0.847048142967671	-0.0604504995068888	-0.0484084162361713	-0.0182893267565161	-0.0992846877920582	-0.452254949505353	-0.410552954027053	-0.52268752139876	-0.450965735867575	-0.409296885719696	-0.521359418833144	0.00376926129641507	0.00534137751505608	0.00534134017860767
165	12.7125042093399	0.27	-10.9978949591823	-13.8298072700321	-8.16598264833248	0.348534102217648	-16.3861493651797	-19.8838736728623	-12.888425057497	0.94	0.68	1.45	-14.4448024929078	-11.9038520910716	-9.36290168923549	-20.3714052978705	-16.7879204767381	-13.2044356556056	-20.5705970228335	-16.9527816709973	-13.3324896994067	-10.9978949591823	1.19415478243455	1.10247968060228	0.929510728802795	-0.0484084162361713	-0.0182893267565161	-0.0992846877920582	-0.452254949505353	-0.410552954027053	-0.52268752139876	-0.450965735867575	-0.409296885719696	-0.521359418833144	0.00376926129641507	0.00534137751505608	0.00534134017860767
165	12.7125042093399	0.27	-10.9013355086705	-13.7043037240523	-8.09836729328861	0.375384220012652	-14.3586689088204	-17.2504679720672	-11.4668698455737	0.97	0.64	1.46	-12.2181114420779	-10.1699163855695	-8.12172132906104	-17.0567965834996	-14.1974638128163	-11.338131042133	-17.1094285065039	-14.2422344931631	-11.375268671537	-10.9013355086705	1.14357542005022	-0.494932659722167	0.566650909399694	-0.0484084162361713	-0.0182893267565161	-0.0992846877920582	-0.452254949505353	-0.410552954027053	-0.52268752139876	-0.450965735867575	-0.409296885719696	-0.521359418833144	0.00376926129641507	0.00534137751505608	0.00534134017860767
165	12.7125042093399	0.27	-10.8986841583489	-13.6974719423709	-8.09989637432703	0.336745244518949	-15.712298048125	-19.1551204549245	-12.2694756413255	0.92	0.59	1.44	-14.0589899942131	-11.5321144319869	-9.00523886976079	-19.9107545061786	-16.3321191271182	-12.7534837480578	-19.8377155167773	-16.2703741619087	-12.7073224689208	-10.8986841583489	1.15604363015134	0.938678940889423	1.80418583529745	-0.0484084162361713	-0.0182893267565161	-0.0992846877920582	-0.452254949505353	-0.410552954027053	-0.52268752139876	-0.450965735867575	-0.409296885719696	-0.521359418833144	0.00376926129641507	0.00534137751505608	0.00534134017860767
165	12.7125042093399	0.27	-10.8225492592715	-13.6176685790542	-8.02742993948867	0.306093827021574	-14.2582765844605	-17.6100572107841	-10.906495958137	0.96	0.66	1.32	-12.5866619670748	-10.1910008271729	-7.79533968727098	-17.6349030723209	-14.2783934507223	-10.9218838291237	-17.8907457579196	-14.4849845357658	-11.0793648280243	-10.8225492592715	1.13479718268826	0.200746554037178	1.03051546253941	-0.0484084162361713	-0.0182893267565161	-0.0992846877920582	-0.452254949505353	-0.410552954027053	-0.52268752139876	-0.450965735867575	-0.409296885719696	-0.521359418833144	0.00376926129641507	0.00534137751505608	0.00534134017860767
165	12.7125042093399	0.27	-10.8027169610349	-13.6047193982849	-8.00071452378497	0.323570031761653	-14.6825137291594	-17.9969765473413	-11.3680509109776	1.01	0.7	1.47	-12.4083517565249	-10.1231334353398	-7.83791511415466	-17.141601538087	-13.9846712174509	-10.8277408968148	-17.3335389702942	-14.1407221193224	-10.9481420936918	-10.8027169610349	1.1795405541172	1.11687729432069	1.21487454379219	-0.0484084162361713	-0.0182893267565161	-0.0992846877920582	-0.452254949505353	-0.410552954027053	-0.52268752139876	-0.450965735867575	-0.409296885719696	-0.521359418833144	0.00376926129641507	0.00534137751505608	0.00534134017860767
165	12.7125042093399	0.27	-10.7732916515781	-13.5513705810951	-7.99521272206118	0.381907022580358	-16.6201091950784	-19.9212756004217	-13.3189427897351	0.87	0.55	1.32	-15.2258144405586	-12.7027356913193	-10.17965694208	-21.9340309864477	-18.2993296912813	-14.6646283961148	-21.9051127911803	-18.2754481051961	-14.6452630047694	-10.7732916515781	1.07826776787589	0.036184869813978	2.03368344041885	-0.0484084162361713	-0.0182893267565161	-0.0992846877920582	-0.452254949505353	-0.410552954027053	-0.52268752139876	-0.450965735867575	-0.409296885719696	-0.521359418833144	0.00376926129641507	0.00534137751505608	0.00534134017860767
165	12.7125042093399	0.27	-10.7519574463355	-13.5011779622545	-8.00273693041646	0.360824848264538	-16.083268309585	-19.4253840933256	-12.7411525258445	0.97	0.63	1.48	-13.7459044394801	-11.3809368296628	-9.01596921984544	-19.1826564635629	-15.8823016992536	-12.5819469349442	-19.1798600890475	-15.8817598648408	-12.5803135891462	-10.7519574463355	1.19381922691718	-0.437025443767819	-0.0930084090510543	-0.0484084162361713	-0.0182893267565161	-0.0992846877920582	-0.452254949505353	-0.410552954027053	-0.52268752139876	-0.450965735867575	-0.409296885719696	-0.521359418833144	0.00376926129641507	0.00534137751505608	0.00534134017860767
165	12.7125042093399	0.27	-10.6482354289992	-13.364871275151	-7.93159958284747	0.346055355492322	-14.1533361287324	-17.1910158978974	-11.1156563595673	0.97	0.63	1.46	-12.2085158909278	-10.0512517738062	-7.89398765668454	-17.061416665989	-14.0466372866093	-11.0318579072296	-17.0886422118609	-14.0704585446865	-11.0481480614134	-10.6482354289992	1.16857325924609	-0.642874049179376	-0.091217365069156	-0.0484084162361713	-0.0182893267565161	-0.0992846877920582	-0.452254949505353	-0.410552954027053	-0.52268752139876	-0.450965735867575	-0.409296885719696	-0.521359418833144	0.00376926129641507	0.00534137751505608	0.00534134017860767
165	12.7125042093399	0.27	-10.6409065616506	-13.347964959027	-7.93384816427413	0.335396025647201	-13.6813611249825	-16.6882493125365	-10.6744729374284	1.01	0.71	1.48	-11.5192399425266	-9.44370368560099	-7.36816742867533	-15.9203527918255	-13.0518241729804	-10.1832955541353	-16.0999077029971	-13.1988336852624	-10.29858876184	-10.6409065616506	1.210765095115	0.244100478392434	0.259261309643899	-0.0484084162361713	-0.0182893267565161	-0.0992846877920582	-0.452254949505353	-0.410552954027053	-0.52268752139876	-0.450965735867575	-0.409296885719696	-0.521359418833144	0.00376926129641507	0.00534137751505608	0.00534134017860767
165	12.7125042093399	0.27	-10.5551558500803	-13.2647280548984	-7.84558364526214	0.332475073628715	-14.2942861142407	-17.4565792879303	-11.1319929405511	1.09	0.66	1.48	-11.3832485297658	-9.3211509947132	-7.25905345966065	-15.4023146327794	-12.6121554831037	-9.82199633342803	-15.4808813740295	-12.6777801791338	-9.87334072689585	-10.5551558500803	1.2288930811294	0.288840444944907	-0.050432708227343	-0.0484084162361713	-0.0182893267565161	-0.0992846877920582	-0.452254949505353	-0.410552954027053	-0.52268752139876	-0.450965735867575	-0.409296885719696	-0.521359418833144	0.00376926129641507	0.00534137751505608	0.00534134017860767
165	12.7125042093399	0.27	-10.3690303231875	-13.0022241073615	-7.73583653901338	0.365657675697084	-15.3368581856902	-18.4907468687719	-12.1829695026084	1.13	0.64	1.57	-11.7576203840398	-9.75217267917608	-7.74672497431237	-15.7666935478825	-13.0774351472786	-10.3881767466747	-15.7021787007683	-13.023873627175	-10.3458917074354	-10.3690303231875	1.28284321691858	0.132326977313153	-0.341337967909575	-0.0484084162361713	-0.0182893267565161	-0.0992846877920582	-0.452254949505353	-0.410552954027053	-0.52268752139876	-0.450965735867575	-0.409296885719696	-0.521359418833144	0.00376926129641507	0.00534137751505608	0.00534134017860767
165	12.7125042093399	0.27	-10.3641617619489	-13.0305222980251	-7.69780122587277	0.423832576306928	-16.8605295838135	-19.9297908307783	-13.7912683368487	0.85	0.58	1.32	-15.4755904243766	-13.0922924576923	-10.7089944910079	-22.4477444875001	-18.9907090964989	-15.5336737054976	-22.5271443782503	-19.0623038018475	-15.5888786340031	-10.3641617619489	1.10216064820832	-0.50979713833925	1.15858532515191	-0.0484084162361713	-0.0182893267565161	-0.0992846877920582	-0.452254949505353	-0.410552954027053	-0.52268752139876	-0.450965735867575	-0.409296885719696	-0.521359418833144	0.00376926129641507	0.00534137751505608	0.00534134017860767
165	12.7125042093399	0.27	-10.3173995013138	-12.9884752544607	-7.64632374816696	0.341415073189642	-14.9590542903843	-18.20285487519	-11.7152537055786	0.97	0.65	1.43	-12.880245734248	-10.5849492584111	-8.28965278257412	-17.9743023957244	-14.7712305137311	-11.5681586317378	-18.0881105156514	-14.8649915995204	-11.6415207588421	-10.3173995013138	1.16942222422066	-0.611027879739003	-0.127513110353016	-0.0484084162361713	-0.0182893267565161	-0.0992846877920582	-0.452254949505353	-0.410552954027053	-0.52268752139876	-0.450965735867575	-0.409296885719696	-0.521359418833144	0.00376926129641507	0.00534137751505608	0.00534134017860767
165	12.7125042093399	0.27	-10.3061590386981	-12.9828777537133	-7.62944032368291	0.32528274757665	-13.642018286449	-16.7095882849018	-10.5744482879962	0.96	0.63	1.42	-11.9417921047374	-9.74950091457367	-7.55720972440996	-16.7306809244103	-13.6592387091775	-10.5877964939446	-16.8137963220186	-13.7278055896793	-10.6411120557574	-10.3061590386981	1.12702016862136	1.12907932878354	1.92396946769706	-0.0484084162361713	-0.0182893267565161	-0.0992846877920582	-0.452254949505353	-0.410552954027053	-0.52268752139876	-0.450965735867575	-0.409296885719696	-0.521359418833144	0.00376926129641507	0.00534137751505608	0.00534134017860767
165	12.7125042093399	0.27	-10.2314957783485	-12.8294935744502	-7.63349798224679	0.359876238216978	-13.8525495597596	-16.7370496869277	-10.9680494325915	0.99	0.59	1.53	-11.6794824232672	-9.66661461410455	-7.65374680494194	-16.2099937405157	-13.4163275997961	-10.6226614590764	-16.0501952039426	-13.2832845535099	-10.5178270598228	-10.2314957783485	1.17895202312323	1.54053315157732	2.37618943675422	-0.0484084162361713	-0.0182893267565161	-0.0992846877920582	-0.452254949505353	-0.410552954027053	-0.52268752139876	-0.450965735867575	-0.409296885719696	-0.521359418833144	0.00376926129641507	0.00534137751505608	0.00534134017860767
165	12.7125042093399	0.27	-10.2067629689522	-12.8260018785668	-7.58752405933751	0.354108991832438	-15.0067163335756	-18.171050034976	-11.8423826321752	1.05	0.71	1.6	-12.1244871709149	-10.0131109272044	-7.90173468349396	-16.5437009372604	-13.6627562301082	-10.781811522956	-16.605467676507	-13.7144108731395	-10.8222563846572	-10.2067629689522	1.22915321181936	-0.437930242784466	-0.461392434802488	-0.0484084162361713	-0.0182893267565161	-0.0992846877920582	-0.452254949505353	-0.410552954027053	-0.52268752139876	-0.450965735867575	-0.409296885719696	-0.521359418833144	0.00376926129641507	0.00534137751505608	0.00534134017860767
165	12.7125042093399	0.27	-10.1965804323567	-12.8205133668544	-7.57264749785895	0.344465948807036	-14.306544753968	-17.3879207737777	-11.2251687341582	1.02	0.69	1.6	-11.8753375550275	-9.77086624731417	-7.66639493960085	-16.3459696153858	-13.4492415103586	-10.5525134053314	-16.3720131535344	-13.4717121202334	-10.5711506709892	-10.1965804323567	1.21688341050592	0.834699824675756	0.670839486913228	-0.0484084162361713	-0.0182893267565161	-0.0992846877920582	-0.452254949505353	-0.410552954027053	-0.52268752139876	-0.450965735867575	-0.409296885719696	-0.521359418833144	0.00376926129641507	0.00534137751505608	0.00534134017860767
165	12.7125042093399	0.27	-10.1775362308003	-12.799035940056	-7.55603652154458	0.35987150324869	-14.6013996911161	-17.6418632487614	-11.5609361334709	0.99	0.63	1.66	-12.3493875698767	-10.2210487240304	-8.09270987818404	-17.1606366264757	-14.2031094337369	-11.245582240998	-16.9782310011855	-14.052360860666	-11.1250970732411	-10.1775362308003	1.22774676336652	-0.287315288691289	-0.388121532168178	-0.0484084162361713	-0.0182893267565161	-0.0992846877920582	-0.452254949505353	-0.410552954027053	-0.52268752139876	-0.450965735867575	-0.409296885719696	-0.521359418833144	0.00376926129641507	0.00534137751505608	0.00534134017860767
165	12.7125042093399	0.27	-10.1665228449867	-12.7813050227802	-7.55174066719316	0.301457372011818	-13.1996677564932	-16.3367937692514	-10.062541743735	1.01	0.66	1.55	-11.2080516731771	-9.05578905953982	-6.90352644590258	-15.4540926192099	-12.4864701686806	-9.5188477181513	-15.4678953974672	-12.4987145341983	-9.52759931609434	-10.1665228449867	1.24315168630422	-0.249231155284299	-0.361834094894443	-0.0484084162361713	-0.0182893267565161	-0.0992846877920582	-0.452254949505353	-0.410552954027053	-0.52268752139876	-0.450965735867575	-0.409296885719696	-0.521359418833144	0.00376926129641507	0.00534137751505608	0.00534134017860767
165	12.7125042093399	0.27	-10.1472685544646	-12.7260377691138	-7.56849933981548	0.399364730924042	-17.3974168592096	-20.7285408032205	-14.0662929151987	0.91	0.65	1.58	-15.3265822158001	-12.8635653790833	-10.4005485423665	-21.7722870864939	-18.2734307261643	-14.7745743658347	-21.7095121300348	-18.2205268114837	-14.7331360800991	-10.1472685544646	1.18689684053348	0.373047593889348	0.807908733578622	-0.0484084162361713	-0.0182893267565161	-0.0992846877920582	-0.452254949505353	-0.410552954027053	-0.52268752139876	-0.450965735867575	-0.409296885719696	-0.521359418833144	0.00376926129641507	0.00534137751505608	0.00534134017860767
165	12.7125042093399	0.27	-10.1352737388648	-12.7204494478109	-7.55009802991856	0.312694282828953	-12.5550447604269	-15.4611994995518	-9.64889002130204	0.95	0.59	1.64	-11.0801465156334	-8.99747367336525	-6.91480083109713	-15.5406512695234	-12.6195624279156	-9.69847358630781	-15.2708030530353	-12.3990206216255	-9.53027599902699	-10.1352737388648	1.19250788017323	-0.566890086897831	0.245981276317316	-0.0484084162361713	-0.0182893267565161	-0.0992846877920582	-0.452254949505353	-0.410552954027053	-0.52268752139876	-0.450965735867575	-0.409296885719696	-0.521359418833144	0.00376926129641507	0.00534137751505608	0.00534134017860767
165	12.7125042093399	0.27	-10.1263447354541	-12.7406017228621	-7.51208774804608	0.310256599770655	-13.1193152320613	-16.1733915932237	-10.0652388708988	1.1	0.69	1.62	-10.4699314225308	-8.4928587797129	-6.51578613689502	-14.1294450318076	-11.4613340286666	-8.79322302552562	-14.1292759209575	-11.4617038221756	-8.79359928487307	-10.1263447354541	1.24136465282255	-0.235886535889927	-0.730280113904036	-0.0484084162361713	-0.0182893267565161	-0.0992846877920582	-0.452254949505353	-0.410552954027053	-0.52268752139876	-0.450965735867575	-0.409296885719696	-0.521359418833144	0.00376926129641507	0.00534137751505608	0.00534134017860767
165	12.7125042093399	0.27	-10.1013700696366	-12.6861437416104	-7.51659639766284	0.3287982216421	-14.8214095188529	-18.127667881951	-11.5151511557549	0.95	0.57	1.48	-13.0228391220137	-10.6476372461393	-8.27243537026491	-18.2833314995184	-14.9486820526492	-11.61403260578	-18.1178509936753	-14.8147180014787	-11.5090097176464	-10.1013700696366	1.20248800033685	0.255655761219753	0.657015528330494	-0.0484084162361713	-0.0182893267565161	-0.0992846877920582	-0.452254949505353	-0.410552954027053	-0.52268752139876	-0.450965735867575	-0.409296885719696	-0.521359418833144	0.00376926129641507	0.00534137751505608	0.00534134017860767
165	12.7125042093399	0.27	-10.093448900599	-12.657439820392	-7.52945798080603	0.333099868468182	-14.8081867625223	-18.0795631573212	-11.5368103677234	1.05	0.61	1.68	-12.0976368211359	-9.90865010806432	-7.71966339499278	-16.5244084210952	-13.5344269057013	-10.5444453903074	-16.2692858117892	-13.3270228569379	-10.3816139168326	-10.093448900599	1.24628109322924	-0.795124506442752	-1.16634767044047	-0.0484084162361713	-0.0182893267565161	-0.0992846877920582	-0.452254949505353	-0.410552954027053	-0.52268752139876	-0.450965735867575	-0.409296885719696	-0.521359418833144	0.00376926129641507	0.00534137751505608	0.00534134017860767
165	12.7125042093399	0.27	-10.0482165787458	-12.6442471207602	-7.45218603673142	0.342136174518165	-16.0282381366289	-19.4983202624946	-12.5581560107632	1.03	0.68	1.69	-13.2267183946733	-10.8727823392943	-8.51884628391517	-18.1594352905929	-14.9276321932302	-11.6958290958674	-18.0650555809201	-14.8501108655051	-11.635343465209	-10.0482165787458	1.27580155266266	-1.19183764533489	-1.84143814120574	-0.0484084162361713	-0.0182893267565161	-0.0992846877920582	-0.452254949505353	-0.410552954027053	-0.52268752139876	-0.450965735867575	-0.409296885719696	-0.521359418833144	0.00376926129641507	0.00534137751505608	0.00534134017860767
165	12.7125042093399	0.27	-10.0349185863686	-12.5890648694422	-7.48077230329494	0.403551721931299	-15.6611572262085	-18.6338231399529	-12.688491312464	0.94	0.65	1.44	-13.5083506480212	-11.3533546914383	-9.19835873485535	-19.0345151931953	-15.9979266158281	-12.9613380384609	-19.145565613171	-16.0905609422055	-13.0374320820113	-10.0349185863686	1.13139429831065	1.20523835362516	2.36141320580262	-0.0484084162361713	-0.0182893267565161	-0.0992846877920582	-0.452254949505353	-0.410552954027053	-0.52268752139876	-0.450965735867575	-0.409296885719696	-0.521359418833144	0.00376926129641507	0.00534137751505608	0.00534134017860767
165	12.7125042093399	0.27	-9.9362658585886	-12.5117138901215	-7.36081782705573	0.363894091718928	-15.2143988816804	-18.3550339247225	-12.0737638386383	1.11	0.71	1.63	-11.8051238875905	-9.78521011783803	-7.7652963480856	-15.8943292440081	-13.1747326682619	-10.4551360925157	-15.9458150962909	-13.2161666373441	-10.4884216582915	-9.9362658585886	1.29433874489911	-1.25832177710411	-2.35052500980162	-0.0484084162361713	-0.0182893267565161	-0.0992846877920582	-0.452254949505353	-0.410552954027053	-0.52268752139876	-0.450965735867575	-0.409296885719696	-0.521359418833144	0.00376926129641507	0.00534137751505608	0.00534134017860767
165	12.7125042093399	0.27	-9.91687443300352	-12.4540601747705	-7.37968869123656	0.292618370667567	-13.8442653883292	-17.2049787454734	-10.4835520311849	1.05	0.77	1.6	-11.5211430198902	-9.27067472177032	-7.02020642365043	-15.7413938886662	-12.6665680789786	-9.59174226929086	-15.9130639874672	-12.8057800132895	-9.69651625131271	-9.91687443300352	1.27431051461713	1.49198414338519	0.145435551470519	-0.0484084162361713	-0.0182893267565161	-0.0992846877920582	-0.452254949505353	-0.410552954027053	-0.52268752139876	-0.450965735867575	-0.409296885719696	-0.521359418833144	0.00376926129641507	0.00534137751505608	0.00534134017860767
165	12.7125042093399	0.27	-9.89875098629611	-12.4607033118428	-7.33679866074937	0.342580840349188	-14.9113596284876	-18.1364534209876	-11.6862658359876	1.03	0.65	1.47	-12.2671945302991	-10.0857948920834	-7.90439525386775	-16.8236478640847	-13.8320021969733	-10.8403565298619	-16.9002215285459	-13.896242794239	-10.8893459440548	-9.89875098629611	1.24501596625872	-0.604303242199258	-0.769384031888401	-0.0484084162361713	-0.0182893267565161	-0.0992846877920582	-0.452254949505353	-0.410552954027053	-0.52268752139876	-0.450965735867575	-0.409296885719696	-0.521359418833144	0.00376926129641507	0.00534137751505608	0.00534134017860767
165	12.7125042093399	0.27	-9.81641297380846	-12.3550229614987	-7.27780298611818	0.312330992883777	-13.3804121969136	-16.480236927908	-10.2805874659191	1.01	0.6	1.46	-11.3104884986561	-9.18305961998568	-7.05563074131525	-15.5974576413879	-12.6636779178977	-9.72989819440736	-15.5515286397723	-12.6254423879712	-9.70179002077643	-9.81641297380846	1.16435599282549	-1.49277537132008	-0.611711455734567	-0.0484084162361713	-0.0182893267565161	-0.0992846877920582	-0.452254949505353	-0.410552954027053	-0.52268752139876	-0.450965735867575	-0.409296885719696	-0.521359418833144	0.00376926129641507	0.00534137751505608	0.00534134017860767
165	12.7125042093399	0.27	-9.79198261968127	-12.3036747452228	-7.28029049413974	0.336940454210607	-14.3182620186477	-17.4542576897916	-11.1822663475038	0.96	0.65	1.63	-12.4216094344603	-10.1898265590482	-7.95804368363605	-17.3737516380149	-14.252220439343	-11.1306892406711	-17.2740064598378	-14.1709087100782	-11.0664498014798	-9.79198261968127	1.23033524024754	1.34421446263245	1.2421401941583	-0.0484084162361713	-0.0182893267565161	-0.0992846877920582	-0.452254949505353	-0.410552954027053	-0.52268752139876	-0.450965735867575	-0.409296885719696	-0.521359418833144	0.00376926129641507	0.00534137751505608	0.00534134017860767
165	12.7125042093399	0.27	-9.7833701690329	-12.3211500016367	-7.24559033642913	0.317790573896534	-13.5908610779322	-16.6998615431734	-10.481860612691	1.05	0.75	1.56	-11.1714702939686	-9.09168620404753	-7.01190211412648	-15.2578355928858	-12.4172959971401	-9.57675640139433	-15.4323163496614	-12.5604012603524	-9.68692506733447	-9.7833701690329	1.26062290930625	-0.160829888714384	-0.949908670780211	-0.0484084162361713	-0.0182893267565161	-0.0992846877920582	-0.452254949505353	-0.410552954027053	-0.52268752139876	-0.450965735867575	-0.409296885719696	-0.521359418833144	0.00376926129641507	0.00534137751505608	0.00534134017860767
165	12.7125042093399	0.27	-9.69238197742687	-12.1819641291227	-7.20279982573105	0.352911915164698	-14.1916422331408	-17.191955874048	-11.1913285922336	1.04	0.65	1.54	-11.5539580958654	-9.53757913727212	-7.5212001786788	-15.8074295771977	-13.0487413316247	-10.2900530860517	-15.8076529405102	-13.0493482559576	-10.2907274469213	-9.69238197742687	1.21256125360231	-0.914485747216307	-0.642830575375443	-0.0484084162361713	-0.0182893267565161	-0.0992846877920582	-0.452254949505353	-0.410552954027053	-0.52268752139876	-0.450965735867575	-0.409296885719696	-0.521359418833144	0.00376926129641507	0.00534137751505608	0.00534134017860767
165	12.7125042093399	0.27	-9.61504341645343	-12.070911789561	-7.15917504334587	0.299754986102013	-12.4286505809174	-15.394514663348	-9.46278649848689	0.9	0.6	1.41	-11.4944018952439	-9.27992261638161	-7.06544333751935	-16.3951422683392	-13.2365000738063	-10.0778578792734	-16.386249665098	-13.2286838474219	-10.0720855201304	-9.61504341645343	1.13932831253343	-0.704104893860588	0.601081761872251	-0.0484084162361713	-0.0182893267565161	-0.0992846877920582	-0.452254949505353	-0.410552954027053	-0.52268752139876	-0.450965735867575	-0.409296885719696	-0.521359418833144	0.00376926129641507	0.00534137751505608	0.00534134017860767
165	12.7125042093399	0.27	-9.59000599766509	-12.0273302787252	-7.15268171660499	0.412966080633534	-15.5894564286613	-18.491412547322	-12.6875003100005	0.95	0.6	1.39	-13.3367429977246	-11.2437366983839	-9.15073039904319	-18.7538520941748	-15.8107099359501	-12.8675677777253	-18.7866525442676	-15.8387263963507	-12.8894147288465	-9.59000599766509	1.16914767364553	1.27664091580185	2.41703747879045	-0.0484084162361713	-0.0182893267565161	-0.0992846877920582	-0.452254949505353	-0.410552954027053	-0.52268752139876	-0.450965735867575	-0.409296885719696	-0.521359418833144	0.00376926129641507	0.00534137751505608	0.00534134017860767
165	12.7125042093399	0.27	-9.5596080405876	-12.0114397533936	-7.10777632778164	0.339759243485935	-13.4835039969906	-16.418136708149	-10.5488712858322	0.92	0.59	1.38	-12.0493403295468	-9.89560090664277	-7.74186148373876	-17.0641473561296	-14.0140445393788	-10.963941722628	-17.0832968369732	-14.0294092584146	-10.9762111834987	-9.5596080405876	1.14548385184683	-0.885916683495594	0.218728787032248	-0.0484084162361713	-0.0182893267565161	-0.0992846877920582	-0.452254949505353	-0.410552954027053	-0.52268752139876	-0.450965735867575	-0.409296885719696	-0.521359418833144	0.00376926129641507	0.00534137751505608	0.00534134017860767
165	12.7125042093399	0.27	-9.54019544704898	-12.010357777428	-7.07003311666992	0.346662676915952	-14.7515009316487	-17.9133189045102	-11.5896829587872	1.1	0.68	1.57	-11.6088380750076	-9.55980221151072	-7.51076634801385	-15.6725092551967	-12.9062088444759	-10.1399084337551	-15.6960857469152	-12.9248228880788	-10.154068647037	-9.54019544704898	1.24387507697035	-0.0557265897300988	-0.563116406663055	-0.0484084162361713	-0.0182893267565161	-0.0992846877920582	-0.452254949505353	-0.410552954027053	-0.52268752139876	-0.450965735867575	-0.409296885719696	-0.521359418833144	0.00376926129641507	0.00534137751505608	0.00534134017860767
165	12.7125042093399	0.27	-9.53520084050399	-11.9757085667074	-7.09469311430058	0.323660383463707	-13.2372049823152	-16.2247839744815	-10.2496259901489	1.03	0.62	1.49	-10.9991888548261	-8.97383396534147	-6.94847907585682	-15.0975986895305	-12.3175759324977	-9.53755317546497	-15.0836200652841	-12.305330076751	-9.5279537147873	-9.53520084050399	1.17853571507262	0.244292388195495	0.51557979306849	-0.0484084162361713	-0.0182893267565161	-0.0992846877920582	-0.452254949505353	-0.410552954027053	-0.52268752139876	-0.450965735867575	-0.409296885719696	-0.521359418833144	0.00376926129641507	0.00534137751505608	0.00534134017860767
165	12.7125042093399	0.27	-9.49750146996332	-11.9100205576685	-7.08498238225812	0.268337528492264	-12.6388381771822	-15.8972599349504	-9.38041641941396	0.95	0.62	1.58	-11.4570953438983	-9.10876305882896	-6.76043077375963	-16.1058307692642	-12.8046587672813	-9.50348676529834	-15.9895061309831	-12.7121127547558	-9.43558530135604	-9.49750146996332	1.24437445584602	-1.82407180101803	-1.78937791957882	-0.0484084162361713	-0.0182893267565161	-0.0992846877920582	-0.452254949505353	-0.410552954027053	-0.52268752139876	-0.450965735867575	-0.409296885719696	-0.521359418833144	0.00376926129641507	0.00534137751505608	0.00534134017860767
165	12.7125042093399	0.27	-9.41479217901471	-11.8037920986003	-7.02579225942908	0.329699858066432	-13.8440747377797	-16.9260182349073	-10.7621312406521	0.95	0.62	1.65	-12.215979389206	-9.99165481876672	-7.76733024832741	-17.1825498997736	-14.0538962972113	-10.925242694649	-16.9685722849869	-13.878661697722	-10.7880302073736	-9.41479217901471	1.22968345581192	0.602730739658807	0.837992284098901	-0.0484084162361713	-0.0182893267565161	-0.0992846877920582	-0.452254949505353	-0.410552954027053	-0.52268752139876	-0.450965735867575	-0.409296885719696	-0.521359418833144	0.00376926129641507	0.00534137751505608	0.00534134017860767
165	12.7125042093399	0.27	-9.40526137147121	-11.8463932922744	-6.96412945066801	0.358150483684714	-14.2905025046292	-17.2773758003065	-11.3036292089519	1.03	0.69	1.45	-11.686354731533	-9.66604439766801	-7.64573406380304	-16.0271809423026	-13.2564384803193	-10.485696018336	-16.1949219325719	-13.3953361974001	-10.5945063887746	-9.40526137147121	1.22127345889524	-0.863572304247495	-0.948791745345253	-0.0484084162361713	-0.0182893267565161	-0.0992846877920582	-0.452254949505353	-0.410552954027053	-0.52268752139876	-0.450965735867575	-0.409296885719696	-0.521359418833144	0.00376926129641507	0.00534137751505608	0.00534134017860767
165	12.7125042093399	0.27	-9.39202905254612	-11.7738181717815	-7.0102399333107	0.367863275251942	-15.1373994976702	-18.2355251565427	-12.0392738387976	0.96	0.65	1.57	-13.0258120850397	-10.8127909462526	-8.59976980746547	-18.2457682390328	-15.1459023310358	-12.0460364230387	-18.2244083684101	-15.1272904302717	-12.031330193065	-9.39202905254612	1.26170756642627	1.20199810730656	1.33336826063835	-0.0484084162361713	-0.0182893267565161	-0.0992846877920582	-0.452254949505353	-0.410552954027053	-0.52268752139876	-0.450965735867575	-0.409296885719696	-0.521359418833144	0.00376926129641507	0.00534137751505608	0.00534134017860767
165	12.7125042093399	0.27	-9.38355324539483	-11.8213736840397	-6.94573280674997	0.349478522817677	-13.6562296376486	-16.5651835908061	-10.7472756844911	0.99	0.56	1.52	-11.5990458990607	-9.56217801673582	-7.52531013441093	-16.1197788744266	-13.2890408856962	-10.4583028969658	-15.9021595752551	-13.1097557184622	-10.3168074680931	-9.38355324539483	1.17848680931246	0.251605586243545	1.33405966116683	-0.0484084162361713	-0.0182893267565161	-0.0992846877920582	-0.452254949505353	-0.410552954027053	-0.52268752139876	-0.450965735867575	-0.409296885719696	-0.521359418833144	0.00376926129641507	0.00534137751505608	0.00534134017860767
165	12.7125042093399	0.27	-9.35695826643911	-11.7308444078984	-6.98307212497985	0.322236441360407	-15.0055522484875	-18.40328507249	-11.607819424485	0.97	0.68	1.56	-13.0489851392782	-10.6397975973255	-8.23061005537283	-18.224658848355	-14.8599051464266	-11.4951514444982	-18.2693227125158	-14.8984802820954	-11.5241115932496	-9.35695826643911	1.22987759845527	0.719079756038867	0.536450676732248	-0.0484084162361713	-0.0182893267565161	-0.0992846877920582	-0.452254949505353	-0.410552954027053	-0.52268752139876	-0.450965735867575	-0.409296885719696	-0.521359418833144	0.00376926129641507	0.00534137751505608	0.00534134017860767
165	12.7125042093399	0.27	-9.32935350910662	-11.7346605349013	-6.92404648331193	0.315348585680884	-13.7106124242332	-16.8647572231558	-10.5564676253106	0.94	0.65	1.37	-12.236387946541	-9.94786763827421	-7.65934733000741	-17.2482132231531	-14.0223522570778	-10.7964912910024	-17.4218227816976	-14.1647274490053	-10.9068255438551	-9.32935350910662	1.17950544043068	0.355367711239939	1.09938979553205	-0.0484084162361713	-0.0182893267565161	-0.0992846877920582	-0.452254949505353	-0.410552954027053	-0.52268752139876	-0.450965735867575	-0.409296885719696	-0.521359418833144	0.00376926129641507	0.00534137751505608	0.00534134017860767
165	12.7125042093399	0.27	-9.2887327524314	-11.6604877900916	-6.91697771477122	0.355886413897996	-13.6704437558578	-16.5418431163748	-10.7990443953409	0.96	0.58	1.43	-11.7982651172178	-9.75027501874724	-7.70228492027669	-16.5163944090333	-13.6494125370315	-10.7824306650297	-16.4439969798321	-13.5885768938937	-10.7344674892608	-9.2887327524314	1.16791230900977	-0.834273477031394	0.322397938726205	-0.0484084162361713	-0.0182893267565161	-0.0992846877920582	-0.452254949505353	-0.410552954027053	-0.52268752139876	-0.450965735867575	-0.409296885719696	-0.521359418833144	0.00376926129641507	0.00534137751505608	0.00534134017860767
165	12.7125042093399	0.27	-9.28321262768412	-11.6530363896821	-6.91338886568612	0.323202545690424	-13.9343539828548	-17.0825681748148	-10.7861397908948	1.02	0.63	1.51	-11.7034244670689	-9.54655398806919	-7.38968350906948	-16.1285754626994	-13.1561763685966	-10.1837772744939	-16.1062835860134	-13.1372173780633	-10.171852622726	-9.28321262768412	1.22219860792741	1.4358160657514	1.46825707703181	-0.0484084162361713	-0.0182893267565161	-0.0992846877920582	-0.452254949505353	-0.410552954027053	-0.52268752139876	-0.450965735867575	-0.409296885719696	-0.521359418833144	0.00376926129641507	0.00534137751505608	0.00534134017860767
165	12.7125042093399	0.27	-9.28268078653487	-11.654944186058	-6.91041738701179	0.335527506356805	-13.1128011319662	-15.9938815161046	-10.2317207478279	0.92	0.59	1.35	-11.8032257201921	-9.6770350229707	-7.55084432574932	-16.7538873159889	-13.735902216152	-10.7179171163152	-16.796727429649	-13.7713951693356	-10.7445505972138	-9.28268078653487	1.11719097444074	-0.248228628192823	1.11860916382543	-0.0484084162361713	-0.0182893267565161	-0.0992846877920582	-0.452254949505353	-0.410552954027053	-0.52268752139876	-0.450965735867575	-0.409296885719696	-0.521359418833144	0.00376926129641507	0.00534137751505608	0.00534134017860767
165	12.7125042093399	0.27	-9.2537699309343	-11.6323532156748	-6.87518664619382	0.3206239480144	-13.6778431362584	-16.7864100373255	-10.5692762351912	1.03	0.67	1.73	-11.378193261317	-9.27113910933164	-7.16408495734627	-15.6169258943441	-12.7249282114785	-9.83293052861296	-15.4801321735802	-12.6143994839923	-9.74553879664907	-9.2537699309343	1.30690720845111	0.37747605308092	-0.411560083226386	-0.0484084162361713	-0.0182893267565161	-0.0992846877920582	-0.452254949505353	-0.410552954027053	-0.52268752139876	-0.450965735867575	-0.409296885719696	-0.521359418833144	0.00376926129641507	0.00534137751505608	0.00534134017860767
165	12.7125042093399	0.27	-9.24965500181004	-11.6236690306606	-6.87564097295952	0.40634812908332	-15.798441996248	-18.7798163392467	-12.8170676532493	1.01	0.61	1.6	-12.8993981984047	-10.8515648152593	-8.80373143211399	-17.7942462336823	-14.9693352645993	-12.1444242955163	-17.6158697072599	-14.8174923457363	-12.0227289485031	-9.24965500181004	1.26144862737661	0.826827126588267	0.782233863549238	-0.0484084162361713	-0.0182893267565161	-0.0992846877920582	-0.452254949505353	-0.410552954027053	-0.52268752139876	-0.450965735867575	-0.409296885719696	-0.521359418833144	0.00376926129641507	0.00534137751505608	0.00534134017860767
165	12.7125042093399	0.27	-9.23084208401956	-11.5882281462268	-6.87345602181232	0.351822086499567	-13.6162394112542	-16.5017867582123	-10.7306920642962	1.01	0.65	1.53	-11.3861971350681	-9.39517571317956	-7.40415429129104	-15.7341760935416	-12.9828552366838	-10.231534379826	-15.7396968555106	-12.9873237049125	-10.2352463967206	-9.23084208401956	1.22961220836161	-1.16242655420287	-1.20739996961606	-0.0484084162361713	-0.0182893267565161	-0.0992846877920582	-0.452254949505353	-0.410552954027053	-0.52268752139876	-0.450965735867575	-0.409296885719696	-0.521359418833144	0.00376926129641507	0.00534137751505608	0.00534134017860767
165	12.7125042093399	0.27	-9.22887287910421	-11.6025747687969	-6.85517098941154	0.312255803528106	-12.9358198206951	-15.9331709846434	-9.93846865674691	1.08	0.65	1.65	-10.4699283720275	-8.50032345015738	-6.53071852828731	-14.2060409841047	-11.5335978452065	-8.86115470630824	-14.1151170963461	-11.4605787864676	-8.8053528913179	-9.22887287910421	1.261792700584	1.13483812155589	0.453444908927401	-0.0484084162361713	-0.0182893267565161	-0.0992846877920582	-0.452254949505353	-0.410552954027053	-0.52268752139876	-0.450965735867575	-0.409296885719696	-0.521359418833144	0.00376926129641507	0.00534137751505608	0.00534134017860767
165	12.7125042093399	0.27	-9.22787662199458	-11.6084372226172	-6.84731602137197	0.310919959000691	-13.1528873730158	-16.2100398323151	-10.0957349137166	1.09	0.68	1.63	-10.5267800570625	-8.54146898609306	-6.5561579151236	-14.2222451614662	-11.5399832903105	-8.85772141915487	-14.1944429282832	-11.5165438694603	-8.8392634698326	-9.22787662199458	1.26238463905108	1.02724847455943	0.140395898529584	-0.0484084162361713	-0.0182893267565161	-0.0992846877920582	-0.452254949505353	-0.410552954027053	-0.52268752139876	-0.450965735867575	-0.409296885719696	-0.521359418833144	0.00376926129641507	0.00534137751505608	0.00534134017860767
165	12.7125042093399	0.27	-9.20242897396802	-11.5598462909496	-6.84501165698642	0.382914367619301	-14.8476822964136	-17.7905179838142	-11.9048466090129	0.96	0.65	1.5	-12.6785862978162	-10.5813457196077	-8.48410514139931	-17.7430246162639	-14.8080450900537	-11.8730655638435	-17.7778330183009	-14.8392462490701	-11.8960998467342	-9.20242897396802	1.23256250876274	-0.311155137398044	-0.170752707336532	-0.0484084162361713	-0.0182893267565161	-0.0992846877920582	-0.452254949505353	-0.410552954027053	-0.52268752139876	-0.450965735867575	-0.409296885719696	-0.521359418833144	0.00376926129641507	0.00534137751505608	0.00534134017860767
165	12.7125042093399	0.27	-9.20011569409805	-11.5406321627259	-6.85959922547015	0.296308591585392	-12.9138952725212	-16.0210417252859	-9.80674881975644	1.09	0.7	1.74	-10.4573604698707	-8.42924325712054	-6.40112604437037	-14.1545213387073	-11.4093708346216	-8.66422033053583	-14.0910374517499	-11.3575880375669	-8.62515670093226	-9.20011569409805	1.33530682199806	-1.2526912414001	-2.51734685044861	-0.0484084162361713	-0.0182893267565161	-0.0992846877920582	-0.452254949505353	-0.410552954027053	-0.52268752139876	-0.450965735867575	-0.409296885719696	-0.521359418833144	0.00376926129641507	0.00534137751505608	0.00534134017860767
165	12.7125042093399	0.27	-9.13711444905341	-11.4714697646189	-6.80275913348787	0.32065955714945	-14.3905018068929	-17.6607675171301	-11.1202360966557	1.04	0.64	1.52	-11.9375244254738	-9.72703856998192	-7.51655271449008	-16.367443978841	-13.3366645545428	-10.3058851302446	-16.3728733784726	-13.339893156348	-10.3088250717881	-9.13711444905341	1.23710090019275	0.555109123051218	0.446002675555398	-0.0484084162361713	-0.0182893267565161	-0.0992846877920582	-0.452254949505353	-0.410552954027053	-0.52268752139876	-0.450965735867575	-0.409296885719696	-0.521359418833144	0.00376926129641507	0.00534137751505608	0.00534134017860767
165	12.7125042093399	0.27	-9.099381537563	-11.4501601426303	-6.74860293249568	0.335632585973323	-14.7834949546205	-18.0308866887798	-11.5361032204612	1.12	0.78	1.71	-11.5380141459363	-9.45999921451078	-7.38198428308522	-15.5067796414685	-12.7139836519917	-9.92118766251494	-15.6112324176083	-12.7986147565259	-9.98983407424673	-9.099381537563	1.36044140452207	1.33512466976665	-0.199154765831011	-0.0484084162361713	-0.0182893267565161	-0.0992846877920582	-0.452254949505353	-0.410552954027053	-0.52268752139876	-0.450965735867575	-0.409296885719696	-0.521359418833144	0.00376926129641507	0.00534137751505608	0.00534134017860767
165	12.7125042093399	0.27	-9.09861423176798	-11.4614053450383	-6.73582311849764	0.366614325120462	-14.6390702698444	-17.6432669379285	-11.6348736017603	0.94	0.6	1.64	-12.754943222619	-10.5831029355677	-8.41126264851633	-17.9527659660354	-14.8958695370575	-11.8389731080796	-17.6962864984411	-14.6827635134246	-11.6702355434495	-9.09861423176798	1.23523093394217	-0.689253148523575	-0.4131552181992	-0.0484084162361713	-0.0182893267565161	-0.0992846877920582	-0.452254949505353	-0.410552954027053	-0.52268752139876	-0.450965735867575	-0.409296885719696	-0.521359418833144	0.00376926129641507	0.00534137751505608	0.00534134017860767
165	12.7125042093399	0.27	-9.09849029066031	-11.4156857868241	-6.78129479449655	0.396599614044989	-14.9583141229835	-17.8389924080165	-12.0776358379504	0.98	0.63	1.42	-12.5524992742414	-10.5254950996137	-8.49849092498611	-17.4784466896317	-14.655990091001	-11.8335334923703	-17.5579173414817	-14.7219136205939	-11.8881822461162	-9.09849029066031	1.17587156620962	-0.642634342544855	-0.0176175299171483	-0.0484084162361713	-0.0182893267565161	-0.0992846877920582	-0.452254949505353	-0.410552954027053	-0.52268752139876	-0.450965735867575	-0.409296885719696	-0.521359418833144	0.00376926129641507	0.00534137751505608	0.00534134017860767
165	12.7125042093399	0.27	-9.07876332022883	-11.429090701893	-6.72843593856469	0.346824881119536	-14.2491683504421	-17.30222366327	-11.1961130376143	1.01	0.7	1.58	-11.9356004662217	-9.82950999343784	-7.72341952065394	-16.4918388665275	-13.5817796019117	-10.671720337296	-16.557737052823	-13.6364701628878	-10.7145738679063	-9.07876332022883	1.27870224302995	-0.0991385910404978	-0.687174047777569	-0.0484084162361713	-0.0182893267565161	-0.0992846877920582	-0.452254949505353	-0.410552954027053	-0.52268752139876	-0.450965735867575	-0.409296885719696	-0.521359418833144	0.00376926129641507	0.00534137751505608	0.00534134017860767
165	12.7125042093399	0.27	-9.0277121442794	-11.3545904411194	-6.7008338474394	0.330396223331244	-13.9323500609856	-17.0290651446163	-10.8356349773548	0.99	0.68	1.52	-11.8730048445433	-9.71391314585764	-7.55482144717199	-16.4730525563581	-13.477447695404	-10.4818428344499	-16.5552487940384	-13.5426609629707	-10.5324856782908	-9.0277121442794	1.26050256304971	1.04819076822314	0.644721810036059	-0.0484084162361713	-0.0182893267565161	-0.0992846877920582	-0.452254949505353	-0.410552954027053	-0.52268752139876	-0.450965735867575	-0.409296885719696	-0.521359418833144	0.00376926129641507	0.00534137751505608	0.00534134017860767
165	12.7125042093399	0.27	-9.00272607905748	-11.3430067380587	-6.66244542005624	0.281790171173975	-11.9896507316525	-14.978160950203	-9.00114051310195	1.02	0.67	1.56	-10.2610486850068	-8.21371797797682	-6.1663872709469	-14.1404972431431	-11.3191214649675	-8.49774568679186	-14.1578173686069	-11.3321798989729	-8.50792713194513	-9.00272607905748	1.22447511841603	0.194035634266319	0.186356881159357	-0.0484084162361713	-0.0182893267565161	-0.0992846877920582	-0.452254949505353	-0.410552954027053	-0.52268752139876	-0.450965735867575	-0.409296885719696	-0.521359418833144	0.00376926129641507	0.00534137751505608	0.00534134017860767
165	12.7125042093399	0.27	-8.87669759103087	-11.1782288289118	-6.57516635314988	0.301399047564426	-13.7281806539306	-16.9913686597444	-10.4649926481167	1.03	0.73	1.51	-11.5227028920261	-9.3097707483725	-7.09683860471893	-15.8181604319329	-12.7802867662396	-9.74241310054638	-15.9984641678131	-12.9269854308789	-9.85512451633111	-8.87669759103087	1.28134914948978	-1.18587574242116	-1.87388371015603	-0.0484084162361713	-0.0182893267565161	-0.0992846877920582	-0.452254949505353	-0.410552954027053	-0.52268752139876	-0.450965735867575	-0.409296885719696	-0.521359418833144	0.00376926129641507	0.00534137751505608	0.00534134017860767
165	12.7125042093399	0.27	-8.77352063577067	-11.040738372111	-6.50630289943037	0.414658603327558	-16.3459975645796	-19.3781858872425	-13.3138092419167	1.05	0.68	1.56	-12.9654597370524	-10.9366983327907	-8.90793692852905	-17.7092125506773	-14.9381756841628	-12.1671388176484	-17.7570205281739	-14.980670750234	-12.2000735327411	-8.77352063577067	1.2699923952484	-0.194949077215742	-0.569993050318656	-0.0484084162361713	-0.0182893267565161	-0.0992846877920582	-0.452254949505353	-0.410552954027053	-0.52268752139876	-0.450965735867575	-0.409296885719696	-0.521359418833144	0.00376926129641507	0.00534137751505608	0.00534134017860767
165	12.7125042093399	0.27	-8.77201663950377	-11.0434789455363	-6.50055433347128	0.302765118401544	-13.9189068840505	-17.2167289892278	-10.6210847788731	0.98	0.64	1.59	-12.1422233721694	-9.81641034068148	-7.49059730919359	-16.9222946023751	-13.6808706800404	-10.4394467577057	-16.854365948765	-13.6263159435156	-10.3973420075568	-8.77201663950377	1.30694807928763	0.00213355698312158	-0.870807220776816	-0.0484084162361713	-0.0182893267565161	-0.0992846877920582	-0.452254949505353	-0.410552954027053	-0.52268752139876	-0.450965735867575	-0.409296885719696	-0.521359418833144	0.00376926129641507	0.00534137751505608	0.00534134017860767
165	12.7125042093399	0.27	-8.72303126899479	-10.9345456286456	-6.51151690934395	0.346473143337441	-14.1987173104386	-17.2433261638921	-11.1541084569851	1.14	0.67	1.74	-10.8915295130186	-8.96844072679443	-7.04535194057028	-14.5712130206965	-11.9984121731855	-9.42561132567458	-14.4418494735061	-11.8911462741519	-9.34194419321627	-8.72303126899479	1.38097724596353	-0.963448926186143	-2.23533456637861	-0.0484084162361713	-0.0182893267565161	-0.0992846877920582	-0.452254949505353	-0.410552954027053	-0.52268752139876	-0.450965735867575	-0.409296885719696	-0.521359418833144	0.00376926129641507	0.00534137751505608	0.00534134017860767
165	12.7125042093399	0.27	-8.66286908498051	-10.9064436000423	-6.41929456991876	0.369149344758696	-14.8232105566068	-17.8486604692542	-11.7977606439594	1.03	0.62	1.52	-12.1267310065664	-10.0711808252117	-8.01563064385694	-16.6591150235919	-13.8352998594383	-11.0114846952847	-16.584710958618	-13.7722102408193	-10.9623504932753	-8.66286908498051	1.23964180426958	0.952993683456985	1.21527041515052	-0.0484084162361713	-0.0182893267565161	-0.0992846877920582	-0.452254949505353	-0.410552954027053	-0.52268752139876	-0.450965735867575	-0.409296885719696	-0.521359418833144	0.00376926129641507	0.00534137751505608	0.00534134017860767
165	12.7125042093399	0.27	-8.6323156456519	-10.8379890729463	-6.42664221835746	0.34893440592524	-13.7702507565825	-16.707006224094	-10.8334952890709	0.86	0.57	1.43	-12.9043154859021	-10.6359965214269	-8.36767755695177	-18.6746496010388	-15.3920220264694	-12.1093944519001	-18.5543053041994	-15.2938655460602	-12.03258631638	-8.6323156456519	1.16365406699913	0.0644870133661707	1.27764205073508	-0.0484084162361713	-0.0182893267565161	-0.0992846877920582	-0.452254949505353	-0.410552954027053	-0.52268752139876	-0.450965735867575	-0.409296885719696	-0.521359418833144	0.00376926129641507	0.00534137751505608	0.00534134017860767
165	12.7125042093399	0.27	-8.62762689246338	-10.8517236790925	-6.40353010583428	0.367102111509151	-15.0829642678791	-18.1750074172641	-11.9909211184941	0.97	0.6	1.56	-12.8311048401669	-10.6481990008883	-8.46529316160961	-17.8895398676708	-14.846062199489	-11.8025845313072	-17.7299361438592	-14.714095323444	-11.69938812846	-8.62762689246338	1.25818913264948	0.509080428732456	0.654269068642377	-0.0484084162361713	-0.0182893267565161	-0.0992846877920582	-0.452254949505353	-0.410552954027053	-0.52268752139876	-0.450965735867575	-0.409296885719696	-0.521359418833144	0.00376926129641507	0.00534137751505608	0.00534134017860767
165	12.7125042093399	0.27	-8.61024137312291	-10.8099334567031	-6.41054928954273	0.403766766033454	-15.0034897316403	-17.8500511070456	-12.1569283562349	1.04	0.66	1.53	-12.0169687015195	-10.100613462531	-8.18425822354243	-16.4515071355891	-13.8279726426885	-11.2044381497878	-16.4857800016348	-13.8569614676045	-11.2281153222653	-8.61024137312291	1.32001855442036	-0.096124986490426	-0.627179137163774	-0.0484084162361713	-0.0182893267565161	-0.0992846877920582	-0.452254949505353	-0.410552954027053	-0.52268752139876	-0.450965735867575	-0.409296885719696	-0.521359418833144	0.00376926129641507	0.00534137751505608	0.00534134017860767
165	12.7125042093399	0.27	-8.57237559300209	-10.7938942855508	-6.35085690045338	0.289314346801066	-13.4952255346018	-16.7975473798423	-10.1929036893613	1.1	0.66	1.63	-10.8874859512402	-8.74705545365009	-6.60662495605997	-14.6994863929611	-11.8096338489199	-8.9197813048786	-14.6280157192498	-11.7511193659484	-8.87648852164799	-8.57237559300209	1.35815617019889	2.26841587299954	1.18370846380512	-0.0484084162361713	-0.0182893267565161	-0.0992846877920582	-0.452254949505353	-0.410552954027053	-0.52268752139876	-0.450965735867575	-0.409296885719696	-0.521359418833144	0.00376926129641507	0.00534137751505608	0.00534134017860767
165	12.7125042093399	0.27	-8.48685449018276	-10.6623624791479	-6.31134650121761	0.369450058485296	-15.2285653112404	-18.3347432210603	-12.1223874014206	0.96	0.65	1.58	-13.0569388997923	-10.8448994568938	-8.63286001399521	-18.2672218774518	-15.1724830864366	-12.0777442954214	-18.2146243377486	-15.1280202498466	-12.0429411382506	-8.48685449018276	1.27079607362545	-0.0847478629119475	-0.291185783904201	-0.0484084162361713	-0.0182893267565161	-0.0992846877920582	-0.452254949505353	-0.410552954027053	-0.52268752139876	-0.450965735867575	-0.409296885719696	-0.521359418833144	0.00376926129641507	0.00534137751505608	0.00534134017860767
165	12.7125042093399	0.27	-8.47889777406882	-10.6716740662531	-6.28612148188458	0.302008527055034	-13.0193840448071	-16.1096179661383	-9.92915012347589	0.91	0.67	1.61	-11.9242181954388	-9.63685026217347	-7.34948232890813	-16.9466143533247	-13.6958232646446	-10.4450321759646	-16.9291746719491	-13.6838143057411	-10.4342250490652	-8.47889777406882	1.27273538148346	0.469776033202774	0.477869429467381	-0.0484084162361713	-0.0182893267565161	-0.0992846877920582	-0.452254949505353	-0.410552954027053	-0.52268752139876	-0.450965735867575	-0.409296885719696	-0.521359418833144	0.00376926129641507	0.00534137751505608	0.00534134017860767
165	12.7125042093399	0.27	-8.47395047069461	-10.6478494083993	-6.30005153298989	0.379910839064893	-15.6519263170074	-18.7739736574334	-12.5298789765814	1.05	0.67	1.57	-12.6004171003527	-10.5050110124232	-8.40960492449362	-17.2305913790343	-14.3652032107931	-11.4998150425519	-17.2290995852512	-14.366692156696	-11.5009836430863	-8.47395047069461	1.27593833832109	-1.05565776873562	-1.13642152278284	-0.0484084162361713	-0.0182893267565161	-0.0992846877920582	-0.452254949505353	-0.410552954027053	-0.52268752139876	-0.450965735867575	-0.409296885719696	-0.521359418833144	0.00376926129641507	0.00534137751505608	0.00534134017860767
165	12.7125042093399	0.27	-8.38589483306489	-10.5369257954693	-6.23486387066044	0.38346257390177	-16.489431995762	-19.7538772404247	-13.2249867510994	1.11	0.73	1.54	-12.7218135527441	-10.6194584935179	-8.5171034342917	-17.1367189558912	-14.3047746229479	-11.4728302900046	-17.30239176192	-14.4450157548296	-11.5850313302598	-8.38589483306489	1.34311090479765	-1.06553430756592	-2.30910485818992	-0.0484084162361713	-0.0182893267565161	-0.0992846877920582	-0.452254949505353	-0.410552954027053	-0.52268752139876	-0.450965735867575	-0.409296885719696	-0.521359418833144	0.00376926129641507	0.00534137751505608	0.00534134017860767
165	12.7125042093399	0.27	-8.38192672025829	-10.5512066243535	-6.21264681616311	0.369893989781296	-13.7148913544688	-16.5096609302453	-10.9201217786922	0.94	0.61	1.36	-11.9544788114573	-9.93081437536216	-7.90714993926708	-16.836977838733	-13.9867997756869	-11.1366217126408	-16.9165140517772	-14.0521025387455	-11.1882520547592	-8.38192672025829	1.17252499282963	-0.738630581249946	-0.0217092278237553	-0.0484084162361713	-0.0182893267565161	-0.0992846877920582	-0.452254949505353	-0.410552954027053	-0.52268752139876	-0.450965735867575	-0.409296885719696	-0.521359418833144	0.00376926129641507	0.00534137751505608	0.00534134017860767
165	12.7125042093399	0.27	-8.32980515981732	-10.4425104151351	-6.21709990449953	0.38475868668904	-13.0328481340179	-15.6059283442924	-10.4597679237434	1.03	0.67	1.61	-10.5895758398547	-8.84358371252982	-7.0975915852049	-14.5405010731922	-12.1430867871917	-9.74567250119129	-14.5171299472237	-12.1244220214427	-9.73097802944161	-8.32980515981732	1.26793971786559	-1.10409851242998	-1.48882571608874	-0.0484084162361713	-0.0182893267565161	-0.0992846877920582	-0.452254949505353	-0.410552954027053	-0.52268752139876	-0.450965735867575	-0.409296885719696	-0.521359418833144	0.00376926129641507	0.00534137751505608	0.00534134017860767
165	12.7125042093399	0.27	-8.30949246743863	-10.4623587058091	-6.15662622906819	0.367997139420719	-14.24747699121	-17.1626257830684	-11.3323281993516	0.96	0.66	1.54	-12.2416623557075	-10.1623612232558	-8.08306009080405	-17.1374588659577	-14.2265847875923	-11.3157107092269	-17.1540996075896	-14.2395203044711	-11.3259741420292	-8.30949246743863	1.2637709366165	-0.167975378176145	-0.119431273632075	-0.0484084162361713	-0.0182893267565161	-0.0992846877920582	-0.452254949505353	-0.410552954027053	-0.52268752139876	-0.450965735867575	-0.409296885719696	-0.521359418833144	0.00376926129641507	0.00534137751505608	0.00534134017860767
165	12.7125042093399	0.27	-8.25840982458916	-10.3901795306675	-6.12664011851084	0.409241595725983	-15.0573687412328	-17.8819210189361	-12.2328164635295	1.09	0.65	1.65	-11.6152670159043	-9.78056878235533	-7.94587054880634	-15.6941953455564	-13.2152069212663	-10.7362184969762	-15.570060508097	-13.1114064878886	-10.6525575920337	-8.25840982458916	1.27137658341704	0.191397145099039	-0.208451222434089	-0.0484084162361713	-0.0182893267565161	-0.0992846877920582	-0.452254949505353	-0.410552954027053	-0.52268752139876	-0.450965735867575	-0.409296885719696	-0.521359418833144	0.00376926129641507	0.00534137751505608	0.00534134017860767
165	12.7125042093399	0.27	-8.24689353511363	-10.350095812281	-6.14369125794623	0.374994162838792	-14.5332745702924	-17.4626748791591	-11.6038742614256	1.05	0.76	1.61	-11.646663050855	-9.69291091525523	-7.73915877965545	-15.8891062088002	-13.2236753422366	-10.558244475673	-16.0412958919966	-13.3521737469331	-10.659592325726	-8.24689353511363	1.35531322027227	1.71930284948927	0.386957187677759	-0.0484084162361713	-0.0182893267565161	-0.0992846877920582	-0.452254949505353	-0.410552954027053	-0.52268752139876	-0.450965735867575	-0.409296885719696	-0.521359418833144	0.00376926129641507	0.00534137751505608	0.00534134017860767
165	12.7125042093399	0.27	-8.15430939319663	-10.22316748613	-6.08545130026325	0.357501299487883	-13.4001752843596	-16.2049194627898	-10.5954311059295	0.93	0.64	1.38	-11.8594381397131	-9.80680898853522	-7.75417983735729	-16.7758050597642	-13.8722521178385	-10.9686991759128	-16.9069216264484	-13.981166043295	-11.0536250891348	-8.15430939319663	1.18584647851393	-0.684084005204465	0.136970361791265	-0.0484084162361713	-0.0182893267565161	-0.0992846877920582	-0.452254949505353	-0.410552954027053	-0.52268752139876	-0.450965735867575	-0.409296885719696	-0.521359418833144	0.00376926129641507	0.00534137751505608	0.00534134017860767
165	12.7125042093399	0.27	-8.14871564343501	-10.241387591692	-6.05604369517807	0.302343577849191	-13.4598411715573	-16.6520832715241	-10.2675990715904	1	0.69	1.56	-11.5742282277308	-9.3554224470529	-7.13661666637503	-16.0392077005852	-12.9644552364609	-9.88970277233671	-16.1031878161318	-13.018143032782	-9.93075520654702	-8.14871564343501	1.31698636686081	0.0711539674632331	-0.610395182592964	-0.0484084162361713	-0.0182893267565161	-0.0992846877920582	-0.452254949505353	-0.410552954027053	-0.52268752139876	-0.450965735867575	-0.409296885719696	-0.521359418833144	0.00376926129641507	0.00534137751505608	0.00534134017860767
165	12.7125042093399	0.27	-8.12192036839357	-10.2314384021744	-6.0124023346127	0.353103219489061	-13.3789380521075	-16.206250209084	-10.551625895131	1.02	0.64	1.64	-11.1018364185658	-9.16503076235165	-7.22822510613753	-15.2988843017456	-12.6298695070551	-9.96085471236452	-15.1738271070205	-12.5268268391984	-9.87901156417631	-8.12192036839357	1.30300433750736	0.774053398323002	0.421199812603771	-0.0484084162361713	-0.0182893267565161	-0.0992846877920582	-0.452254949505353	-0.410552954027053	-0.52268752139876	-0.450965735867575	-0.409296885719696	-0.521359418833144	0.00376926129641507	0.00534137751505608	0.00534134017860767
165	12.7125042093399	0.27	-8.07073479369424	-10.1242184260664	-6.01725116132207	0.338212327503141	-13.205495545237	-16.0895588213023	-10.3214322691717	1.13	0.72	1.78	-10.2161367573585	-8.38488798463583	-6.55363921191318	-13.6927078760224	-11.238281600341	-8.78385532465949	-13.6302030378693	-11.1874712598809	-8.74364659122347	-8.07073479369424	1.36474674800759	0.311340531790916	-1.32974285564249	-0.0484084162361713	-0.0182893267565161	-0.0992846877920582	-0.452254949505353	-0.410552954027053	-0.52268752139876	-0.450965735867575	-0.409296885719696	-0.521359418833144	0.00376926129641507	0.00534137751505608	0.00534134017860767
165	12.7125042093399	0.27	-8.02550233982867	-10.0665148406468	-5.98448983901051	0.377124138097217	-14.5882337309374	-17.5153957386268	-11.661071723248	1.09	0.66	1.76	-11.3867242619844	-9.48378200769031	-7.58083975339621	-15.3900341951209	-12.8180612825334	-10.2460883699459	-15.2147267382826	-12.6712111254243	-10.1289375422424	-8.02550233982867	1.38702663790815	-1.07872784149	-2.53896989531511	-0.0484084162361713	-0.0182893267565161	-0.0992846877920582	-0.452254949505353	-0.410552954027053	-0.52268752139876	-0.450965735867575	-0.409296885719696	-0.521359418833144	0.00376926129641507	0.00534137751505608	0.00534134017860767
165	12.7125042093399	0.27	-7.87667267165379	-9.89271754756271	-5.86062779574486	0.3828784202537	-14.1410458453978	-16.9440382035304	-11.3380534872652	1.08	0.63	1.91	-11.1273348027073	-9.28657913137786	-7.44582346004841	-15.0946546811825	-12.5975993032508	-10.1005439253192	-14.6859370785174	-12.2564956875825	-9.8280022208824	-7.87667267165379	1.38901454768651	0.557404233885848	-0.71548439926836	-0.0484084162361713	-0.0182893267565161	-0.0992846877920582	-0.452254949505353	-0.410552954027053	-0.52268752139876	-0.450965735867575	-0.409296885719696	-0.521359418833144	0.00376926129641507	0.00534137751505608	0.00534134017860767
165	12.7125042093399	0.27	-7.77107962847886	-9.76751601198422	-5.77464324497351	0.311969842382392	-12.5872111106319	-15.5057293261743	-9.6686928950895	1.15	0.64	1.92	-9.70812115427906	-7.88083990671929	-6.05355865915953	-12.9483413886507	-10.511179652566	-8.07401791648132	-12.6267540143201	-10.248828793751	-7.87257886469143	-7.77107962847886	1.3993355651192	0.970580244532758	-0.517834695100822	-0.0484084162361713	-0.0182893267565161	-0.0992846877920582	-0.452254949505353	-0.410552954027053	-0.52268752139876	-0.450965735867575	-0.409296885719696	-0.521359418833144	0.00376926129641507	0.00534137751505608	0.00534134017860767
165	12.7125042093399	0.27	-7.70657573504681	-9.67430259639485	-5.73884887369877	0.399583703274917	-16.3523256273399	-19.4819148696985	-13.2227363849814	1.03	0.67	1.76	-13.2488973029714	-11.120584621707	-8.99227194044258	-18.2071898433577	-15.2823733739059	-12.3575569044541	-18.0144162171321	-15.1198711979522	-12.2251171116497	-7.70657573504681	1.3854926096156	0.93920109275183	-0.43829343742841	-0.0484084162361713	-0.0182893267565161	-0.0992846877920582	-0.452254949505353	-0.410552954027053	-0.52268752139876	-0.450965735867575	-0.409296885719696	-0.521359418833144	0.00376926129641507	0.00534137751505608	0.00534134017860767
165	12.7125042093399	0.27	-7.61489060661989	-9.58745616245292	-5.64232505078687	0.368608552241014	-14.4604322617471	-17.415268256748	-11.5055962667463	0.98	0.65	1.53	-12.283404108624	-10.1992877995203	-8.11517149041666	-17.1196907766662	-14.2150051993667	-11.3103196220672	-17.1206386362641	-14.2158037265731	-11.3130351687311	-7.61489060661989	1.24600441166794	0.759599869712855	0.768703639908091	-0.0484084162361713	-0.0182893267565161	-0.0992846877920582	-0.452254949505353	-0.410552954027053	-0.52268752139876	-0.450965735867575	-0.409296885719696	-0.521359418833144	0.00376926129641507	0.00534137751505608	0.00534134017860767
165	12.7125042093399	0.27	-7.33012911321972	-9.20789323650799	-5.45236498993146	0.363265599012388	-14.0105667980124	-16.9066310139572	-11.1145025820676	0.98	0.68	1.45	-11.9060770329688	-9.86659538703958	-7.82711374111036	-16.5836270222095	-13.7428925938099	-10.9021581654103	-16.73153166402	-13.8665252090315	-10.9997146434446	-7.33012911321972	1.28723561208431	-0.357092638811332	-0.620875628465468	-0.0484084162361713	-0.0182893267565161	-0.0992846877920582	-0.452254949505353	-0.410552954027053	-0.52268752139876	-0.450965735867575	-0.409296885719696	-0.521359418833144	0.00376926129641507	0.00534137751505608	0.00534134017860767
165	12.7125042093399	0.27	-7.22878850234419	-9.09450066558959	-5.3630763390988	0.470635303641062	-16.9245595200901	-19.7270108084293	-14.1221082317509	0.94	0.61	1.46	-14.2433123917685	-12.2198842327759	-10.1964560737832	-20.0374068892254	-17.190860228051	-14.3443135668766	-20.030481715338	-17.1848970970727	-14.3407773650807	-7.22878850234419	1.16637979584444	-0.594047830679799	0.605374223521943	-0.0484084162361713	-0.0182893267565161	-0.0992846877920582	-0.452254949505353	-0.410552954027053	-0.52268752139876	-0.450965735867575	-0.409296885719696	-0.521359418833144	0.00376926129641507	0.00534137751505608	0.00534134017860767
165	12.7125042093399	0.27	-7.17750027120869	-9.00039485053436	-5.35460569188302	0.35938112660863	-14.8714842178996	-17.9714864594433	-11.7714819763559	1.03	0.66	1.53	-12.195380426995	-10.0917310296299	-7.98808163226481	-16.7457503259362	-13.8571821674879	-10.9686140090395	-16.7730277699361	-13.8799799411724	-10.9872752698612	-7.17750027120869	1.3006702388004	-3.60319785698149	-4.0984374838022	-0.0484084162361713	-0.0182893267565161	-0.0992846877920582	-0.452254949505353	-0.410552954027053	-0.52268752139876	-0.450965735867575	-0.409296885719696	-0.521359418833144	0.00376926129641507	0.00534137751505608	0.00534134017860767
165	12.7125042093399	0.27	-6.41122359522368	-8.07450508552509	-4.74794210492227	0.438032151476679	-15.8185399290473	-18.6159400986193	-13.0211397594754	0.99	0.64	1.7	-13.0150488152333	-11.0592894192616	-9.10353002328993	-18.0768598919597	-15.3604668084406	-12.6440737249214	-17.8711746695503	-15.1828337126401	-12.4993251329681	-6.41122359522368	1.33722307943564	-0.952535448267133	-1.51852811253388	-0.0484084162361713	-0.0182893267565161	-0.0992846877920582	-0.452254949505353	-0.410552954027053	-0.52268752139876	-0.450965735867575	-0.409296885719696	-0.521359418833144	0.00376926129641507	0.00534137751505608	0.00534134017860767
165	12.7125042093399	0.27	-5.81999819889792	-7.31393178160783	-4.32606461618802	0.415990097506853	-15.8346862108068	-18.7639840577306	-12.9053883638829	0.99	0.64	1.63	-13.0607545342928	-11.0218037433096	-8.98285295232652	-18.109208034126	-15.2821290971235	-12.455050160121	-17.9806881850174	-15.1725778115982	-12.3644014272297	-5.81999819889792	1.34645677407629	-1.29860568240349	-1.86605034639695	-0.0484084162361713	-0.0182893267565161	-0.0992846877920582	-0.452254949505353	-0.410552954027053	-0.52268752139876	-0.450965735867575	-0.409296885719696	-0.521359418833144	0.00376926129641507	0.00534137751505608	0.00534134017860767
165	12.7125042093399	0.28	-12.389104354401	-15.4555375783411	-9.32267113046085	0.338081978202414	-16.3258858658846	-19.8924768708538	-12.7592948609153	0.9	0.63	1.46	-14.8198512930141	-12.1627488788803	-9.50564646474657	-21.118754851541	-17.332300224565	-13.5458455975891	-21.1490508940615	-17.3555406093658	-13.564145363326	-12.389104354401	1.11109082228156	1.57363633759502	2.69941053933061	-0.0484084162361713	-0.0182893267565161	-0.0992846877920582	-0.452254949505353	-0.410552954027053	-0.52268752139876	-0.450965735867575	-0.409296885719696	-0.521359418833144	0.00376926129641507	0.00534137751505608	0.00534134017860767
165	12.7125042093399	0.28	-12.01184555823	-15.0253705451257	-8.99832057133426	0.334152310520938	-15.1886779759214	-18.5361784741772	-11.8411774776655	0.91	0.65	1.55	-13.7468739477745	-11.2642873966285	-8.78170084548242	-19.5526604514166	-16.0215906198153	-12.490520788214	-19.5460218319249	-16.0155246926515	-12.4875450902458	-12.01184555823	1.17298962919202	-0.779534101295894	-0.303879256887876	-0.0484084162361713	-0.0182893267565161	-0.0992846877920582	-0.452254949505353	-0.410552954027053	-0.52268752139876	-0.450965735867575	-0.409296885719696	-0.521359418833144	0.00376926129641507	0.00534137751505608	0.00534134017860767
165	12.7125042093399	0.28	-11.9897762317092	-14.9697815535755	-9.00977090984289	0.332391645713881	-14.214531160742	-17.3597714697695	-11.0692908517146	0.97	0.6	1.5	-12.2550783146015	-10.0347054040194	-7.81433249343727	-17.0861557605394	-13.9904890970725	-10.8948224336055	-16.9842903685597	-13.9082603236986	-10.8293798993777	-11.9897762317092	1.12953374583346	0.197987295396512	1.20230544694836	-0.0484084162361713	-0.0182893267565161	-0.0992846877920582	-0.452254949505353	-0.410552954027053	-0.52268752139876	-0.450965735867575	-0.409296885719696	-0.521359418833144	0.00376926129641507	0.00534137751505608	0.00534134017860767
165	12.7125042093399	0.28	-11.9892250494806	-15.0024687571352	-8.97598134182608	0.316068468256757	-16.7479957072332	-20.5944805900727	-12.9015108243938	1.03	0.69	1.41	-14.0157324113859	-11.3979774936772	-8.78022257596848	-19.2663255214536	-15.6679036267126	-12.0694817319717	-19.5048284100974	-15.8630279668294	-12.2195840657139	-11.9892250494806	1.19138214713604	-1.06231338802454	-1.29721274244996	-0.0484084162361713	-0.0182893267565161	-0.0992846877920582	-0.452254949505353	-0.410552954027053	-0.52268752139876	-0.450965735867575	-0.409296885719696	-0.521359418833144	0.00376926129641507	0.00534137751505608	0.00534134017860767
165	12.7125042093399	0.28	-11.9033949080161	-14.8864282824596	-8.92036153357269	0.290739017750488	-14.4578328069413	-17.9834896120026	-10.9321760018799	0.97	0.63	1.4	-12.7471569844887	-10.2480813469354	-7.74900570938216	-17.8008100272094	-14.3109674904112	-10.821124953613	-17.8967739448525	-14.3863939535604	-10.8783333476497	-11.9033949080161	1.13289737523202	0.30771638025815	1.16420118788604	-0.0484084162361713	-0.0182893267565161	-0.0992846877920582	-0.452254949505353	-0.410552954027053	-0.52268752139876	-0.450965735867575	-0.409296885719696	-0.521359418833144	0.00376926129641507	0.00534137751505608	0.00534134017860767
165	12.7125042093399	0.28	-11.7945188517799	-14.7422912770417	-8.84674642651803	0.371420460074345	-16.2644588737383	-19.5679434905086	-12.9609742569679	0.94	0.62	1.51	-14.1875983833582	-11.7924303356237	-9.3972622878893	-19.9928217083655	-16.6176086211316	-13.2423955338978	-19.9294822132472	-16.5669079817468	-13.2017950191379	-11.7945188517799	1.16076034519232	0.630204994769115	1.39655778458585	-0.0484084162361713	-0.0182893267565161	-0.0992846877920582	-0.452254949505353	-0.410552954027053	-0.52268752139876	-0.450965735867575	-0.409296885719696	-0.521359418833144	0.00376926129641507	0.00534137751505608	0.00534134017860767
165	12.7125042093399	0.28	-11.7615707469358	-14.736935781442	-8.78620571242956	0.291274956403717	-14.9766118369564	-18.6240366828401	-11.3291869910727	0.95	0.6	1.52	-13.4044393135861	-10.7792466214689	-8.1540539293517	-18.8332199179869	-15.1448275771282	-11.4564352362696	-18.7161025440356	-15.0497878908721	-11.3843110705738	-11.7615707469358	1.16943832217544	-0.925099626095213	0.0501711950223606	-0.0484084162361713	-0.0182893267565161	-0.0992846877920582	-0.452254949505353	-0.410552954027053	-0.52268752139876	-0.450965735867575	-0.409296885719696	-0.521359418833144	0.00376926129641507	0.00534137751505608	0.00534134017860767
165	12.7125042093399	0.28	-11.7019613933061	-14.6529037709677	-8.75101901564447	0.358851954979313	-14.8698244294216	-17.973046141543	-11.7666027173002	0.94	0.61	1.32	-13.0265904873395	-10.7774225879822	-8.52825468862491	-18.3541048417288	-15.1850896284559	-12.0160744151831	-18.4899735876159	-15.2972809164459	-12.1053931097694	-11.7019613933061	1.09195751707016	-0.0938253463223574	1.45206095754685	-0.0484084162361713	-0.0182893267565161	-0.0992846877920582	-0.452254949505353	-0.410552954027053	-0.52268752139876	-0.450965735867575	-0.409296885719696	-0.521359418833144	0.00376926129641507	0.00534137751505608	0.00534134017860767
165	12.7125042093399	0.28	-11.5577485103462	-14.4210682788712	-8.69442874182115	0.387276704960628	-16.667558699102	-19.9408070937094	-13.3943103044947	1.03	0.67	1.57	-13.553408597755	-11.3286404263576	-9.10387225496026	-18.6217328626403	-15.5650081818889	-12.5082835011375	-18.6400613594961	-15.580685136953	-12.5195459053192	-11.5577485103462	1.21345343087811	1.46137263821031	1.25800579870504	-0.0484084162361713	-0.0182893267565161	-0.0992846877920582	-0.452254949505353	-0.410552954027053	-0.52268752139876	-0.450965735867575	-0.409296885719696	-0.521359418833144	0.00376926129641507	0.00534137751505608	0.00534134017860767
165	12.7125042093399	0.28	-11.5075316884066	-14.3765103950238	-8.63855298178932	0.31720655479215	-15.1169992798408	-18.579777274794	-11.6542212848877	1.02	0.72	1.47	-12.699090160087	-10.3323163655523	-7.9655425710175	-17.4849439031697	-14.226213828239	-10.9674837533082	-17.7039322545069	-14.4040407189006	-11.1035741156158	-11.5075316884066	1.19261867051129	-1.21406984392948	-1.40530071393365	-0.0484084162361713	-0.0182893267565161	-0.0992846877920582	-0.452254949505353	-0.410552954027053	-0.52268752139876	-0.450965735867575	-0.409296885719696	-0.521359418833144	0.00376926129641507	0.00534137751505608	0.00534134017860767
165	12.7125042093399	0.28	-11.4987194771371	-14.3468184678356	-8.65062048643863	0.325433042374372	-14.629885547576	-17.9184631840129	-11.3413079111391	0.95	0.61	1.53	-12.9102107904377	-10.5407982994714	-8.17138580850512	-18.1465338661761	-14.8160983908617	-11.4856629155473	-18.0533591209589	-14.7393758126327	-11.4274103076414	-11.4987194771371	1.1953858749381	0.528325351241928	1.31429998164854	-0.0484084162361713	-0.0182893267565161	-0.0992846877920582	-0.452254949505353	-0.410552954027053	-0.52268752139876	-0.450965735867575	-0.409296885719696	-0.521359418833144	0.00376926129641507	0.00534137751505608	0.00534134017860767
165	12.7125042093399	0.28	-11.4300581891935	-14.3216642964088	-8.53845208197808	0.3861350469566	-16.5648875927356	-19.8258122416959	-13.3039629437753	1.08	0.7	1.58	-12.9774756785502	-10.8429568096351	-8.7084379407201	-17.5836104963634	-14.6914803689169	-11.7993502414703	-17.6678679559338	-14.761093107544	-11.8542510336576	-11.4300581891935	1.21949413703352	0.377344346014533	0.0712884549363303	-0.0484084162361713	-0.0182893267565161	-0.0992846877920582	-0.452254949505353	-0.410552954027053	-0.52268752139876	-0.450965735867575	-0.409296885719696	-0.521359418833144	0.00376926129641507	0.00534137751505608	0.00534134017860767
165	12.7125042093399	0.28	-11.422422815224	-14.2912770184628	-8.55356861198525	0.363774354567725	-15.5806619177874	-18.7977348868033	-12.3635889487714	0.96	0.55	1.39	-13.4071377098943	-11.1126197491874	-8.8181017884806	-18.7685917681973	-15.5565063968714	-12.3444210255455	-18.6597096801861	-15.4638111893522	-12.2714822046867	-11.422422815224	1.10230321362573	-0.678794408342305	0.832825255933632	-0.0484084162361713	-0.0182893267565161	-0.0992846877920582	-0.452254949505353	-0.410552954027053	-0.52268752139876	-0.450965735867575	-0.409296885719696	-0.521359418833144	0.00376926129641507	0.00534137751505608	0.00534134017860767
165	12.7125042093399	0.28	-11.3541006288335	-14.1865882752761	-8.52161298239095	0.341958691755381	-14.7014197315653	-17.8855035647834	-11.5173358983471	0.88	0.56	1.47	-13.5336130512615	-11.1242786780096	-8.71494430475771	-19.4128645220375	-15.9568707974447	-12.5008770728519	-19.1961386994777	-15.7785102078335	-12.3627347000897	-11.3541006288335	1.11154968639598	-0.894912412770909	0.351119774771169	-0.0484084162361713	-0.0182893267565161	-0.0992846877920582	-0.452254949505353	-0.410552954027053	-0.52268752139876	-0.450965735867575	-0.409296885719696	-0.521359418833144	0.00376926129641507	0.00534137751505608	0.00534134017860767
165	12.7125042093399	0.28	-11.3528218876924	-14.207855449106	-8.49778832627877	0.294027185532593	-14.6710729047388	-18.2204127305942	-11.1217330788834	0.97	0.65	1.47	-12.9177447368399	-10.4013656332143	-7.88498652958881	-18.0404937682576	-14.5262021900951	-11.0119106119325	-18.1027319004341	-14.5775806208411	-11.0506432587841	-11.3528218876924	1.17643111414328	0.142092152643268	0.340903053338407	-0.0484084162361713	-0.0182893267565161	-0.0992846877920582	-0.452254949505353	-0.410552954027053	-0.52268752139876	-0.450965735867575	-0.409296885719696	-0.521359418833144	0.00376926129641507	0.00534137751505608	0.00534134017860767
165	12.7125042093399	0.28	-11.3117707630736	-14.1598422010507	-8.46369932509645	0.314369390724909	-13.9162088857375	-17.1249255726513	-10.7074921988238	0.93	0.63	1.35	-12.4607325354557	-10.1259509769572	-7.79116941845865	-17.5848928729929	-14.289991592413	-10.9950903118332	-17.7354304173897	-14.4121510253911	-11.0897491498245	-11.3117707630736	1.10515296568155	0.702390645967727	1.97293561303305	-0.0484084162361713	-0.0182893267565161	-0.0992846877920582	-0.452254949505353	-0.410552954027053	-0.52268752139876	-0.450965735867575	-0.409296885719696	-0.521359418833144	0.00376926129641507	0.00534137751505608	0.00534134017860767
165	12.7125042093399	0.28	-11.2873361302809	-14.0845995773043	-8.49007268325753	0.358636959630223	-14.9522384746416	-18.0741178544234	-11.8303590948599	0.9	0.62	1.58	-13.4949304025688	-11.1639981106197	-8.83306581867061	-19.2484868032384	-15.9237627681827	-12.599038733127	-19.1138384190569	-15.8116232923497	-12.5100267647314	-11.2873361302809	1.17047266067176	0.170888999660398	0.951477487809483	-0.0484084162361713	-0.0182893267565161	-0.0992846877920582	-0.452254949505353	-0.410552954027053	-0.52268752139876	-0.450965735867575	-0.409296885719696	-0.521359418833144	0.00376926129641507	0.00534137751505608	0.00534134017860767
165	12.7125042093399	0.28	-11.113752320544	-13.9170879375565	-8.31041670353155	0.351157329133867	-14.8039227864499	-17.9457413823091	-11.6621041905908	0.95	0.63	1.47	-12.9391712769268	-10.673868993404	-8.40856670988114	-18.1925189462462	-15.0074962094769	-11.8224734727076	-18.2027411154572	-15.0112841212597	-11.8298179899435	-11.113752320544	1.15247227970771	0.33685799112511	1.0930866586014	-0.0484084162361713	-0.0182893267565161	-0.0992846877920582	-0.452254949505353	-0.410552954027053	-0.52268752139876	-0.450965735867575	-0.409296885719696	-0.521359418833144	0.00376926129641507	0.00534137751505608	0.00534134017860767
165	12.7125042093399	0.28	-11.076972454145	-13.8811301066804	-8.27281480160962	0.281985409886898	-14.1012803134503	-17.614435407634	-10.5881252192666	1.03	0.71	1.62	-11.9348664249113	-9.55448716161072	-7.17410789831017	-16.3786088076131	-13.1119362384105	-9.84526366920802	-16.4185775399762	-13.1460709853838	-9.86908356828411	-11.076972454145	1.21006066935422	-1.12620669836211	-1.47345011736417	-0.0484084162361713	-0.0182893267565161	-0.0992846877920582	-0.452254949505353	-0.410552954027053	-0.52268752139876	-0.450965735867575	-0.409296885719696	-0.521359418833144	0.00376926129641507	0.00534137751505608	0.00534134017860767
165	12.7125042093399	0.28	-11.0692934358933	-13.8333383098323	-8.30524856195438	0.323978994813919	-15.4395667782568	-18.9216748042328	-11.9574587522808	0.98	0.61	1.49	-13.3370451458042	-10.882662411427	-8.42827967704984	-18.5833165261332	-15.1634757195242	-11.7436349129152	-18.5418036394148	-15.1309380630514	-11.7185738658316	-11.0692934358933	1.17942428485171	-0.347936319490872	-0.10682593448346	-0.0484084162361713	-0.0182893267565161	-0.0992846877920582	-0.452254949505353	-0.410552954027053	-0.52268752139876	-0.450965735867575	-0.409296885719696	-0.521359418833144	0.00376926129641507	0.00534137751505608	0.00534134017860767
165	12.7125042093399	0.28	-10.9913619914364	-13.7586835421283	-8.22404044074449	0.393750904188165	-16.7613357062826	-20.0085343425568	-13.5141370700083	1	0.66	1.35	-13.8292811686377	-11.5849177293857	-9.34055429013362	-19.122659878393	-16.0192304109491	-12.9158009435052	-19.3584686773024	-16.2165003798746	-13.0743916560702	-10.9913619914364	1.14225644516823	0.0901611440850199	0.794715558815389	-0.0484084162361713	-0.0182893267565161	-0.0992846877920582	-0.452254949505353	-0.410552954027053	-0.52268752139876	-0.450965735867575	-0.409296885719696	-0.521359418833144	0.00376926129641507	0.00534137751505608	0.00534134017860767
165	12.7125042093399	0.28	-10.9831284901334	-13.7550657839483	-8.21119119631855	0.306349614186545	-15.4502357717438	-19.0800317903134	-11.8204397531742	1.09	0.71	1.54	-12.4434529448327	-10.0762034322117	-7.70895391959076	-16.8376105073665	-13.6344139795236	-10.4312174516806	-16.965131607309	-13.7395439943375	-10.5114495939869	-10.9831284901334	1.23799140365705	-0.302156254380985	-0.856578631804954	-0.0484084162361713	-0.0182893267565161	-0.0992846877920582	-0.452254949505353	-0.410552954027053	-0.52268752139876	-0.450965735867575	-0.409296885719696	-0.521359418833144	0.00376926129641507	0.00534137751505608	0.00534134017860767
165	12.7125042093399	0.28	-10.9743702328584	-13.7019553822389	-8.246785083478	0.359683803281906	-15.207919095721	-18.3759693185679	-12.0398688728741	0.92	0.6	1.37	-13.5559909091336	-11.2189136493671	-8.88183638960062	-19.2387793594809	-15.9219791308519	-12.6051789022228	-19.3027484003351	-15.9762161028711	-12.6505074514474	-10.9743702328584	1.10208263809886	1.61413541694109	3.24040259134461	-0.0484084162361713	-0.0182893267565161	-0.0992846877920582	-0.452254949505353	-0.410552954027053	-0.52268752139876	-0.450965735867575	-0.409296885719696	-0.521359418833144	0.00376926129641507	0.00534137751505608	0.00534134017860767
165	12.7125042093399	0.28	-10.9656706910184	-13.7359780337432	-8.1953633482936	0.357703907333887	-15.8122691613695	-19.1204211766748	-12.5041171460643	0.99	0.67	1.59	-13.3643408004676	-11.0520867688343	-8.73983273720098	-18.5601530310446	-15.3489367567438	-12.1377204824429	-18.5572754485528	-15.3454787830979	-12.1328656772945	-10.9656706910184	1.23962402151236	1.06450289493227	0.7839937521196	-0.0484084162361713	-0.0182893267565161	-0.0992846877920582	-0.452254949505353	-0.410552954027053	-0.52268752139876	-0.450965735867575	-0.409296885719696	-0.521359418833144	0.00376926129641507	0.00534137751505608	0.00534134017860767
165	12.7125042093399	0.28	-10.9228129291175	-13.6688111376156	-8.17681472061938	0.363155667430121	-16.9720628678408	-20.4811190726372	-13.4630066630445	1.05	0.73	1.54	-13.6556214724179	-11.3159864608644	-8.97635144931084	-18.6277416385354	-15.4362269490195	-12.2447122595036	-18.8233207660041	-15.5996787012858	-12.3743512283477	-10.9228129291175	1.23895258691799	0.491665090610068	-0.369493609300836	-0.0484084162361713	-0.0182893267565161	-0.0992846877920582	-0.452254949505353	-0.410552954027053	-0.52268752139876	-0.450965735867575	-0.409296885719696	-0.521359418833144	0.00376926129641507	0.00534137751505608	0.00534134017860767
165	12.7125042093399	0.28	-10.8716441104269	-13.5976157727275	-8.14567244812638	0.380191191187364	-16.2313458205935	-19.4670427687838	-12.9956488724032	0.97	0.61	1.61	-13.8105670881776	-11.5150561412529	-9.2195451943283	-19.2923603520441	-16.0856980841316	-12.8790358162192	-19.0618370528092	-15.8933875958448	-12.7237921539916	-10.8716441104269	1.20431897697889	0.547307300938125	0.744399059572989	-0.0484084162361713	-0.0182893267565161	-0.0992846877920582	-0.452254949505353	-0.410552954027053	-0.52268752139876	-0.450965735867575	-0.409296885719696	-0.521359418833144	0.00376926129641507	0.00534137751505608	0.00534134017860767
165	12.7125042093399	0.28	-10.8449564262355	-13.5610731963458	-8.12883965612513	0.324076380774073	-14.7797488715783	-18.1123062652822	-11.4471914778744	1.05	0.63	1.67	-12.1096148197523	-9.8815172041645	-7.65341958857664	-16.5357334835804	-13.4932561715303	-10.4507788594803	-16.3430515385308	-13.3367625656516	-10.3288543659294	-10.8449564262355	1.2597232561344	0.324890179473311	-0.0475621169412575	-0.0484084162361713	-0.0182893267565161	-0.0992846877920582	-0.452254949505353	-0.410552954027053	-0.52268752139876	-0.450965735867575	-0.409296885719696	-0.521359418833144	0.00376926129641507	0.00534137751505608	0.00534134017860767
165	12.7125042093399	0.28	-10.8217613644711	-13.5555941974938	-8.08792853144833	0.321688603109258	-14.2809283224439	-17.5186433465552	-11.0432132983325	0.98	0.68	1.41	-12.2894571803876	-10.0181762732997	-7.74689536621173	-17.0916806152996	-13.9328748778479	-10.7740691403962	-17.2816687657867	-14.0869549670875	-10.8929401353973	-10.8217613644711	1.17992825569267	-1.16359638365467	-0.96312027880512	-0.0484084162361713	-0.0182893267565161	-0.0992846877920582	-0.452254949505353	-0.410552954027053	-0.52268752139876	-0.450965735867575	-0.409296885719696	-0.521359418833144	0.00376926129641507	0.00534137751505608	0.00534134017860767
165	12.7125042093399	0.28	-10.7452343936195	-13.4370584113408	-8.05341037589824	0.352336776078719	-14.7518435183103	-17.8745228518638	-11.6291641847568	0.96	0.59	1.6	-12.747604014488	-10.5205974567038	-8.29359089891953	-17.8447165867909	-14.7272444080647	-11.6097722293385	-17.5832575997053	-14.5118479314104	-11.440900677293	-10.7452343936195	1.19500011707722	0.259301007166391	0.631291204477921	-0.0484084162361713	-0.0182893267565161	-0.0992846877920582	-0.452254949505353	-0.410552954027053	-0.52268752139876	-0.450965735867575	-0.409296885719696	-0.521359418833144	0.00376926129641507	0.00534137751505608	0.00534134017860767
165	12.7125042093399	0.28	-10.6835033627097	-13.3905763545035	-7.97643037091589	0.318668198499641	-15.1000711264547	-18.5473341583981	-11.6528080945112	1.03	0.67	1.5	-12.5423315158491	-10.2111762457863	-7.8800209757235	-17.1995489547042	-14.0027893141384	-10.8060296735727	-17.2834060939937	-14.06932406915	-10.8587668827132	-10.6835033627097	1.25071247474976	-0.0790620103511774	-0.287887471785887	-0.0484084162361713	-0.0182893267565161	-0.0992846877920582	-0.452254949505353	-0.410552954027053	-0.52268752139876	-0.450965735867575	-0.409296885719696	-0.521359418833144	0.00376926129641507	0.00534137751505608	0.00534134017860767
165	12.7125042093399	0.28	-10.6519573095525	-13.2864727108224	-8.01744190828261	0.35990995989293	-14.1020911553225	-17.0383381234241	-11.165844187221	1.03	0.61	1.47	-11.5488662405088	-9.55862967881715	-7.56839311712545	-15.8511336718248	-13.1194797483191	-10.3878258248135	-15.821250173747	-13.0938282856323	-10.3673663470033	-10.6519573095525	1.19603397062583	1.46594334358357	1.76567966687116	-0.0484084162361713	-0.0182893267565161	-0.0992846877920582	-0.452254949505353	-0.410552954027053	-0.52268752139876	-0.450965735867575	-0.409296885719696	-0.521359418833144	0.00376926129641507	0.00534137751505608	0.00534134017860767
165	12.7125042093399	0.28	-10.6270813473215	-13.2575204349528	-7.99664225969024	0.282174611661608	-13.684156846398	-17.0917987036214	-10.2765149891746	0.86	0.58	1.3	-13.1868131193145	-10.5577196501036	-7.92862618089267	-19.0742124563599	-15.2713309757763	-11.4684494951928	-19.1636233345632	-15.3365636110405	-11.5228870184032	-10.6270813473215	1.05371998348388	-0.944900032412754	1.06686625115294	-0.0484084162361713	-0.0182893267565161	-0.0992846877920582	-0.452254949505353	-0.410552954027053	-0.52268752139876	-0.450965735867575	-0.409296885719696	-0.521359418833144	0.00376926129641507	0.00534137751505608	0.00534134017860767
[truncated: 1,373 more rows]
