# Supplementary material for: Re-expressing coefficients from regression models for inclusion in a meta-analysis
Source: BMC Med Res Methodol. 2024 Jan 8;24:6. doi: 10.1186/s12874-023-02132-y (PMC10773134; doi:10.1186/s12874-023-02132-y)
Supplement: Supplementary file 2 — Additional file 2. [file 12874_2023_2132_MOESM2_ESM.zip › Supp_Files_R1/simdata/simdata_scenario_166.csv]

ex_no	errsd	rsquare	beta	b_low_ci	b_hi_ci	lrsquare	lbeta	lb_low_ci	lb_hi_ci	x_median	x_25	x_75	rbl	rb	rbu	altl	alt	altu	dzl	dz	dzu	observed_beta	xlog	error	ylog	RelBias_rb	RelBias_rbl	RelBias_rbu	RelBias_alt	RelBias_altl	RelBias_altu	RelBias_dz	RelBias_dzl	RelBias_dzu	MC_SE_RelBias_rb	MC_SE_RelBias_alt	MC_SE_RelBias_dz
166	12.7125042093399	0.26	-8.38771187389283	-8.69005097859404	-8.08537276919161	0.371534132777816	-15.1396557858357	-15.5590038645574	-14.720307707114	1.01	0.65	1.54	-10.6963421616659	-10.4080531057667	-10.1197640498675	-14.7600921549988	-14.3622764374351	-13.9644607198715	-14.758347274479	-14.3624792490967	-13.96391216571	-8.38771187389283	1.24466526034707	-0.14121277637519	-0.217934615883552	-0.0650534771842053	-0.0599504412124489	-0.0705021086587873	-0.47437461742696	-0.467310405374957	-0.481917242102084	-0.472034283843207	-0.464975060505622	-0.479561311036285	0.000582291790330388	0.00082190734209259	0.000820260171487907
166	12.7125042093399	0.27	-9.26855002053012	-9.59051607615698	-8.94658396490326	0.348137925050299	-14.4786412599091	-14.9005778265187	-14.0567046932995	1.02	0.66	1.57	-10.2115180480981	-9.92236061304765	-9.63320317799718	-14.0741429927676	-13.6756084096475	-13.2770738265274	-14.066314308683	-13.6685005144514	-13.2694358906448	-9.26855002053012	1.25079396786142	0.089138152987828	-0.168371477215472	-0.0650534771842053	-0.0599504412124489	-0.0705021086587873	-0.47437461742696	-0.467310405374957	-0.481917242102084	-0.472034283843207	-0.464975060505622	-0.479561311036285	0.000582291790330388	0.00082190734209259	0.000820260171487907
166	12.7125042093399	0.27	-9.17867565648038	-9.49658465455333	-8.86076665840744	0.352827947605178	-14.483288753655	-14.9010351817109	-14.0655423255991	1.01	0.65	1.54	-10.2513908136715	-9.96399588823222	-9.67660096279292	-14.1499981689599	-13.7533068572491	-13.3566155455384	-14.1375057102738	-13.7417161329639	-13.3444107991806	-9.17867565648038	1.23456755245176	0.320527220886514	0.283742688659706	-0.0650534771842053	-0.0599504412124489	-0.0705021086587873	-0.47437461742696	-0.467310405374957	-0.481917242102084	-0.472034283843207	-0.464975060505622	-0.479561311036285	0.000582291790330388	0.00082190734209259	0.000820260171487907
166	12.7125042093399	0.27	-9.08826482094321	-9.40421029256776	-8.77231934931867	0.355204818971573	-14.5276165086404	-14.9444695763609	-14.1107634409199	1.01	0.64	1.56	-10.2926261682048	-10.0055291406929	-9.71843211318087	-14.2129277543479	-13.8164799242381	-13.4200320941283	-14.1814503209207	-13.7853686675619	-13.3881181082066	-9.08826482094321	1.23628262115475	0.0438730329544524	0.000812697559805759	-0.0650534771842053	-0.0599504412124489	-0.0705021086587873	-0.47437461742696	-0.467310405374957	-0.481917242102084	-0.472034283843207	-0.464975060505622	-0.479561311036285	0.000582291790330388	0.00082190734209259	0.000820260171487907
166	12.7125042093399	0.27	-9.02085863955972	-9.34040149402819	-8.70131578509125	0.346797061409601	-14.2967886011516	-14.7146594005574	-13.8789178017457	1	0.65	1.53	-10.1956703653227	-9.90613101479758	-9.61659166427246	-14.1117676374687	-13.7110179182142	-13.3102681989598	-14.1153292467101	-13.713118488737	-13.3129166832902	-9.02085863955972	1.23036226065419	-0.0431456656770196	0.0335204177559958	-0.0650534771842053	-0.0599504412124489	-0.0705021086587873	-0.47437461742696	-0.467310405374957	-0.481917242102084	-0.472034283843207	-0.464975060505622	-0.479561311036285	0.000582291790330388	0.00082190734209259	0.000820260171487907
166	12.7125042093399	0.27	-8.95188962780722	-9.26276354748346	-8.64101570813098	0.355442757465054	-14.7591206984586	-15.182396619959	-14.3358447769582	1.01	0.66	1.55	-10.4204767814127	-10.1299602692616	-9.83944375711038	-14.3704793934322	-13.969839227066	-13.5691990606999	-14.3768159690484	-13.9782112113302	-13.5741669556081	-8.95188962780722	1.25260348399338	-0.111599503576073	-0.329363836626173	-0.0650534771842053	-0.0599504412124489	-0.0705021086587873	-0.47437461742696	-0.467310405374957	-0.481917242102084	-0.472034283843207	-0.464975060505622	-0.479561311036285	0.000582291790330388	0.00082190734209259	0.000820260171487907
166	12.7125042093399	0.27	-8.65819572095766	-8.96155456953348	-8.35483687238183	0.383413180340449	-15.2512099903107	-15.663103613127	-14.8393163674945	1.01	0.64	1.57	-10.7980019775453	-10.5140462390428	-10.2300905005402	-14.9163271147918	-14.5240715206147	-14.1318159264377	-14.8538203113286	-14.4621593751245	-14.0733746093682	-8.65819572095766	1.25125463702188	0.0947144896360426	0.0724123805880822	-0.0650534771842053	-0.0599504412124489	-0.0705021086587873	-0.47437461742696	-0.467310405374957	-0.481917242102084	-0.472034283843207	-0.464975060505622	-0.479561311036285	0.000582291790330388	0.00082190734209259	0.000820260171487907
166	12.7125042093399	0.28	-9.99575045040426	-10.3329321469988	-9.65856875380969	0.350871668112416	-14.7683622668808	-15.1961621252876	-14.3405624084741	0.99	0.64	1.55	-10.605749212057	-10.3071779034721	-10.0086065948872	-14.7205834118806	-14.3061719672443	-13.8917605226081	-14.6923253613552	-14.2813962173452	-13.8645523694162	-9.99575045040426	1.22511288154439	-0.0231490790798145	0.0142688944129128	-0.0650534771842053	-0.0599504412124489	-0.0705021086587873	-0.47437461742696	-0.467310405374957	-0.481917242102084	-0.472034283843207	-0.464975060505622	-0.479561311036285	0.000582291790330388	0.00082190734209259	0.000820260171487907
166	12.7125042093399	0.28	-9.94503580655423	-10.2810231041062	-9.60904850900229	0.352856589949376	-14.7157243226254	-15.140148349333	-14.2913002959178	1	0.66	1.54	-10.4961659106247	-10.2019267197006	-9.90768752877653	-14.5307182249222	-14.1233783628761	-13.71603850083	-14.5413096697185	-14.1331001755056	-13.7271447009962	-9.94503580655423	1.22623817439487	-0.081988059773965	-0.11262580985265	-0.0650534771842053	-0.0599504412124489	-0.0705021086587873	-0.47437461742696	-0.467310405374957	-0.481917242102084	-0.472034283843207	-0.464975060505622	-0.479561311036285	0.000582291790330388	0.00082190734209259	0.000820260171487907
166	12.7125042093399	0.28	-9.93085621872248	-10.2661972096574	-9.59551522778761	0.349092039731514	-14.7454460570811	-15.1742560534879	-14.3166360606744	1.01	0.66	1.55	-10.4066674992274	-10.1125850060087	-9.81850251278992	-14.3471069811765	-13.9416714282664	-13.5362358753563	-14.350826941703	-13.9458187601844	-13.5415551363375	-9.93085621872248	1.23285228557185	0.0717173699656774	-0.0647433742398887	-0.0650534771842053	-0.0599504412124489	-0.0705021086587873	-0.47437461742696	-0.467310405374957	-0.481917242102084	-0.472034283843207	-0.464975060505622	-0.479561311036285	0.000582291790330388	0.00082190734209259	0.000820260171487907
166	12.7125042093399	0.28	-9.86382371636421	-10.1988992775045	-9.52874815522393	0.353967088006682	-14.9343112251874	-15.3639942985829	-14.5046281517919	1.02	0.66	1.54	-10.50744376881	-10.2135832892777	-9.91972280974545	-14.4706473158963	-14.0659483755113	-13.6612494351264	-14.488786599759	-14.0844346552925	-13.6785116320632	-9.86382371636421	1.22855200684702	-0.0284364247280834	-0.148789586538513	-0.0650534771842053	-0.0599504412124489	-0.0705021086587873	-0.47437461742696	-0.467310405374957	-0.481917242102084	-0.472034283843207	-0.464975060505622	-0.479561311036285	0.000582291790330388	0.00082190734209259	0.000820260171487907
166	12.7125042093399	0.28	-9.85472358786732	-10.1911979166272	-9.5182492591074	0.356464684505167	-14.9293733114186	-15.3565786615826	-14.5021679612545	0.99	0.65	1.52	-10.7341014064788	-10.4354889582827	-10.1368765100866	-14.9076073568728	-14.4928919595602	-14.0781765622475	-14.9173747590322	-14.5005248367523	-14.0872141251557	-9.85472358786732	1.21210709618845	-0.00383605145351445	0.174260130055723	-0.0650534771842053	-0.0599504412124489	-0.0705021086587873	-0.47437461742696	-0.467310405374957	-0.481917242102084	-0.472034283843207	-0.464975060505622	-0.479561311036285	0.000582291790330388	0.00082190734209259	0.000820260171487907
166	12.7125042093399	0.28	-9.80121910517867	-10.1365057656497	-9.46593244470767	0.350630601918222	-14.5810783986995	-15.0036767647018	-14.1584800326971	1	0.64	1.54	-10.4111308889536	-10.1178876412545	-9.82464439355548	-14.4181251632687	-14.0120196312468	-13.6059140992248	-14.3990312956328	-13.9896960379668	-13.5844910107229	-9.80121910517867	1.22263683072266	-0.000623841734088268	0.107182466631587	-0.0650534771842053	-0.0599504412124489	-0.0705021086587873	-0.47437461742696	-0.467310405374957	-0.481917242102084	-0.472034283843207	-0.464975060505622	-0.479561311036285	0.000582291790330388	0.00082190734209259	0.000820260171487907
166	12.7125042093399	0.28	-9.77917616787081	-10.1090680680784	-9.4492842676632	0.350580593650893	-14.5514079415224	-14.9731926970752	-14.1296231859697	1.01	0.64	1.57	-10.2949180599269	-10.0049171506225	-9.71491624131806	-14.2068477305235	-13.8066503966333	-13.4064530627431	-14.1649522779381	-13.7655977681198	-13.3659661129236	-9.77917616787081	1.23099534191523	-0.284874345461951	-0.273012748243428	-0.0650534771842053	-0.0599504412124489	-0.0705021086587873	-0.47437461742696	-0.467310405374957	-0.481917242102084	-0.472034283843207	-0.464975060505622	-0.479561311036285	0.000582291790330388	0.00082190734209259	0.000820260171487907
166	12.7125042093399	0.28	-9.77871403834476	-10.1121901289927	-9.44523794769682	0.354081788556004	-14.9425936569887	-15.3724072281742	-14.5127800858032	1	0.65	1.54	-10.6461056567855	-10.3484398050005	-10.0507739532154	-14.7323747398358	-14.3204565213693	-13.9085383029027	-14.7260413221246	-14.3155931805148	-13.9041584499652	-9.77871403834476	1.2240894896837	0.24750192201215	0.213626710454482	-0.0650534771842053	-0.0599504412124489	-0.0705021086587873	-0.47437461742696	-0.467310405374957	-0.481917242102084	-0.472034283843207	-0.464975060505622	-0.479561311036285	0.000582291790330388	0.00082190734209259	0.000820260171487907
166	12.7125042093399	0.28	-9.77096412478732	-10.1024411422323	-9.43948710734231	0.356374227804031	-14.9260680082735	-15.3532629997131	-14.4988730168339	1	0.65	1.54	-10.6576913290395	-10.3611476981409	-10.0646040672424	-14.7617139051307	-14.350978399235	-13.9402428933393	-14.7471112043462	-14.3356471517255	-13.9260783288655	-9.77096412478732	1.22656783554375	-0.0943164837113792	-0.0506043399384966	-0.0650534771842053	-0.0599504412124489	-0.0705021086587873	-0.47437461742696	-0.467310405374957	-0.481917242102084	-0.472034283843207	-0.464975060505622	-0.479561311036285	0.000582291790330388	0.00082190734209259	0.000820260171487907
166	12.7125042093399	0.28	-9.75910085678573	-10.0906854019608	-9.42751631161064	0.360398949359687	-14.931384938671	-15.3550084794996	-14.5077613978425	1	0.64	1.54	-10.6717431849169	-10.3773244849309	-10.082905784945	-14.7880683319956	-14.3800858891868	-13.9721034463781	-14.7703859158547	-14.3630705528036	-13.9546210628868	-9.75910085678573	1.22732846643815	0.0105956498267788	0.0921300621805266	-0.0650534771842053	-0.0599504412124489	-0.0705021086587873	-0.47437461742696	-0.467310405374957	-0.481917242102084	-0.472034283843207	-0.464975060505622	-0.479561311036285	0.000582291790330388	0.00082190734209259	0.000820260171487907
166	12.7125042093399	0.28	-9.75347114469674	-10.0906167113172	-9.41632557807628	0.350151945186486	-14.7608412492199	-15.1890996760777	-14.3325828223621	1	0.65	1.54	-10.4911139866111	-10.1953158110966	-9.89951763558207	-14.5029662840222	-14.0940534677247	-13.6851406514273	-14.5066822871938	-14.096459783451	-13.6869120876611	-9.75347114469674	1.22314850618058	0.235424701181006	0.212745490121151	-0.0650534771842053	-0.0599504412124489	-0.0705021086587873	-0.47437461742696	-0.467310405374957	-0.481917242102084	-0.472034283843207	-0.464975060505622	-0.479561311036285	0.000582291790330388	0.00082190734209259	0.000820260171487907
166	12.7125042093399	0.28	-9.75329658402337	-10.0838606436458	-9.4227325244009	0.35298623116377	-14.7786119216066	-15.2047287555692	-14.3524950876439	0.98	0.64	1.52	-10.6927530208974	-10.3930855860581	-10.0934181512188	-14.8855330267555	-14.4683617435859	-14.0511904604163	-14.8669154922479	-14.4512582467821	-14.0345587764013	-9.75329658402337	1.20991718278945	-0.074220235446454	0.150803253214808	-0.0650534771842053	-0.0599504412124489	-0.0705021086587873	-0.47437461742696	-0.467310405374957	-0.481917242102084	-0.472034283843207	-0.464975060505622	-0.479561311036285	0.000582291790330388	0.00082190734209259	0.000820260171487907
166	12.7125042093399	0.28	-9.73515771896336	-10.0669222041571	-9.40339323376964	0.352732884636862	-14.7351463367638	-15.1602456639957	-14.310047009532	1.01	0.65	1.54	-10.4699778961164	-10.1763955453804	-9.88281319464436	-14.4731058944047	-14.0672742400221	-13.6614425856394	-14.4684459868458	-14.0614979160614	-13.6555501251693	-9.73515771896336	1.23141421006615	-0.0724607873393301	-0.096607279116323	-0.0650534771842053	-0.0599504412124489	-0.0705021086587873	-0.47437461742696	-0.467310405374957	-0.481917242102084	-0.472034283843207	-0.464975060505622	-0.479561311036285	0.000582291790330388	0.00082190734209259	0.000820260171487907
166	12.7125042093399	0.28	-9.73066866782248	-10.0649346916509	-9.39640264399406	0.34795093354421	-14.551178800128	-14.9754040174313	-14.1269535828247	1	0.65	1.55	-10.352438257988	-10.0591730235742	-9.76590778916037	-14.31601236215	-13.9104664785011	-13.5049205948521	-14.3059457589659	-13.90052749606	-13.493880540597	-9.73066866782248	1.22661944617528	-0.165972678603117	-0.142097471579519	-0.0650534771842053	-0.0599504412124489	-0.0705021086587873	-0.47437461742696	-0.467310405374957	-0.481917242102084	-0.472034283843207	-0.464975060505622	-0.479561311036285	0.000582291790330388	0.00082190734209259	0.000820260171487907
166	12.7125042093399	0.28	-9.72926359322566	-10.0583429195615	-9.40018426688978	0.358191371708705	-14.8810756366334	-15.3053010754421	-14.4568501978248	0.99	0.65	1.53	-10.6602717743848	-10.3647951647437	-10.0693185551026	-14.7845941064096	-14.3748013887438	-13.965008671078	-14.7921055283713	-14.3819729624228	-13.9718644796238	-9.72926359322566	1.22307181466372	0.470765520105341	0.523414738575079	-0.0650534771842053	-0.0599504412124489	-0.0705021086587873	-0.47437461742696	-0.467310405374957	-0.481917242102084	-0.472034283843207	-0.464975060505622	-0.479561311036285	0.000582291790330388	0.00082190734209259	0.000820260171487907
166	12.7125042093399	0.28	-9.7208998102664	-10.0502759571743	-9.3915236633585	0.34919275729285	-14.7358432168056	-15.1642789989448	-14.3074074346664	1.01	0.66	1.54	-10.4135086362362	-10.1192961835578	-9.82508373087936	-14.3637527238446	-13.9579341792819	-13.5521156347192	-14.3765775366993	-13.9694381192717	-13.5631913896863	-9.7208998102664	1.23547161324327	0.172934539916466	0.0723349363620705	-0.0650534771842053	-0.0599504412124489	-0.0705021086587873	-0.47437461742696	-0.467310405374957	-0.481917242102084	-0.472034283843207	-0.464975060505622	-0.479561311036285	0.000582291790330388	0.00082190734209259	0.000820260171487907
166	12.7125042093399	0.28	-9.67261083161634	-10.0001268680808	-9.34509479515188	0.354375828049106	-14.8536170953078	-15.2805968049225	-14.4266373856931	1	0.65	1.54	-10.6051800704086	-10.3088436926687	-10.0125073149288	-14.6878733024166	-14.2774558326289	-13.8670383628411	-14.6793193971399	-14.2702069506266	-13.8596470852002	-9.67261083161634	1.22923684715257	-0.266890152170061	-0.232720812247895	-0.0650534771842053	-0.0599504412124489	-0.0705021086587873	-0.47437461742696	-0.467310405374957	-0.481917242102084	-0.472034283843207	-0.464975060505622	-0.479561311036285	0.000582291790330388	0.00082190734209259	0.000820260171487907
166	12.7125042093399	0.28	-9.67096961406881	-9.99801968771113	-9.34391954042648	0.358135074870973	-14.8105546219731	-15.2328213700726	-14.3882878738736	1.01	0.64	1.55	-10.505816572848	-10.2145864131442	-9.92335625344031	-14.5150633557364	-14.1126934695034	-13.7103235832703	-14.4861914097291	-14.0862642318621	-13.6835862523256	-9.67096961406881	1.23000650489546	-0.134836854997562	-0.102202985802998	-0.0650534771842053	-0.0599504412124489	-0.0705021086587873	-0.47437461742696	-0.467310405374957	-0.481917242102084	-0.472034283843207	-0.464975060505622	-0.479561311036285	0.000582291790330388	0.00082190734209259	0.000820260171487907
166	12.7125042093399	0.28	-9.65584450674618	-9.98374912395236	-9.32793988954	0.358871372803768	-14.6947873672998	-15.1130833085896	-14.27649142601	1	0.64	1.54	-10.5132022228456	-10.2222205793265	-9.9312389358073	-14.5735330014326	-14.1701705915075	-13.7668081815823	-14.5523328782765	-14.1483894120441	-13.7468612884097	-9.65584450674618	1.21788164835742	0.0351923518983971	0.2096850393947	-0.0650534771842053	-0.0599504412124489	-0.0705021086587873	-0.47437461742696	-0.467310405374957	-0.481917242102084	-0.472034283843207	-0.464975060505622	-0.479561311036285	0.000582291790330388	0.00082190734209259	0.000820260171487907
166	12.7125042093399	0.28	-9.64987833346608	-9.97779191887	-9.32196474806215	0.36057660957829	-15.0189801228244	-15.44492470093	-14.5930355447187	0.99	0.65	1.54	-10.7572544048474	-10.4605877471736	-10.1639210894998	-14.9189545872786	-14.5075153643296	-14.0960761413807	-14.9091113027986	-14.4985122410345	-14.0870294277396	-9.64987833346608	1.22363817517278	-0.177327520999827	-0.121023404210513	-0.0650534771842053	-0.0599504412124489	-0.0705021086587873	-0.47437461742696	-0.467310405374957	-0.481917242102084	-0.472034283843207	-0.464975060505622	-0.479561311036285	0.000582291790330388	0.00082190734209259	0.000820260171487907
166	12.7125042093399	0.28	-9.64674998866072	-9.97590168933903	-9.31759828798242	0.349932447935121	-14.6830213665821	-15.1092275396678	-14.2568151934964	0.99	0.65	1.54	-10.5393805491671	-10.2420821572565	-9.94478376534588	-14.625390325915	-14.2128323957146	-13.8002744655141	-14.6136258055806	-14.2014714170216	-13.7890465528697	-9.64674998866072	1.23073601276256	0.198437617840906	0.211350486448609	-0.0650534771842053	-0.0599504412124489	-0.0705021086587873	-0.47437461742696	-0.467310405374957	-0.481917242102084	-0.472034283843207	-0.464975060505622	-0.479561311036285	0.000582291790330388	0.00082190734209259	0.000820260171487907
166	12.7125042093399	0.28	-9.64631599007652	-9.97322298555823	-9.31940899459482	0.356216341776713	-14.8907853845042	-15.3171172816662	-14.4644534873422	1.02	0.66	1.55	-10.5014068631754	-10.2091139578905	-9.9168210526056	-14.4760161294305	-14.073095181166	-13.6701742329014	-14.4795679938562	-14.0770669533705	-13.6735822969408	-9.64631599007652	1.23750454217234	0.0152047771259432	-0.0934333304620862	-0.0650534771842053	-0.0599504412124489	-0.0705021086587873	-0.47437461742696	-0.467310405374957	-0.481917242102084	-0.472034283843207	-0.464975060505622	-0.479561311036285	0.000582291790330388	0.00082190734209259	0.000820260171487907
166	12.7125042093399	0.28	-9.63995451445719	-9.96680069272498	-9.3131083361894	0.365127823709704	-15.0141604963394	-15.4357976808922	-14.5925233117866	0.99	0.64	1.53	-10.7975047079667	-10.5025650113356	-10.2076253147044	-15.000014418404	-14.5902808899932	-14.1805473615824	-14.9801322008345	-14.5699196637813	-14.1624096103272	-9.63995451445719	1.22332336333644	0.26998865894754	0.388622715153719	-0.0650534771842053	-0.0599504412124489	-0.0705021086587873	-0.47437461742696	-0.467310405374957	-0.481917242102084	-0.472034283843207	-0.464975060505622	-0.479561311036285	0.000582291790330388	0.00082190734209259	0.000820260171487907
166	12.7125042093399	0.28	-9.63685988696704	-9.96199020964413	-9.31172956428996	0.361104472117367	-14.9700265839759	-15.3940972477672	-14.5459559201847	1	0.65	1.54	-10.6382385121769	-10.3451804136851	-10.0521223151933	-14.7092968817999	-14.3040908348216	-13.8988847878432	-14.701869040864	-14.296105583231	-13.8927197873653	-9.63685988696704	1.23058580647121	0.245447278617327	0.219039490545155	-0.0650534771842053	-0.0599504412124489	-0.0705021086587873	-0.47437461742696	-0.467310405374957	-0.481917242102084	-0.472034283843207	-0.464975060505622	-0.479561311036285	0.000582291790330388	0.00082190734209259	0.000820260171487907
166	12.7125042093399	0.28	-9.63212404723465	-9.96337543037137	-9.30087266409793	0.350181262158704	-14.5915051897373	-15.0148233744434	-14.1681870050312	0.98	0.64	1.51	-10.5577128750319	-10.2600555708165	-9.96239826660115	-14.696728350257	-14.2823783302002	-13.8680283101435	-14.6994473168512	-14.2840034536642	-13.8688595242943	-9.63212404723465	1.20540011199233	0.0103315954538451	0.269471836630921	-0.0650534771842053	-0.0599504412124489	-0.0705021086587873	-0.47437461742696	-0.467310405374957	-0.481917242102084	-0.472034283843207	-0.464975060505622	-0.479561311036285	0.000582291790330388	0.00082190734209259	0.000820260171487907
166	12.7125042093399	0.28	-9.62876402210935	-9.95358962879627	-9.30393841542244	0.360480805464562	-14.8931424605394	-15.3156059979792	-14.4706789230996	1	0.65	1.56	-10.6086075075217	-10.3159811592381	-10.0233548109546	-14.6814662859614	-14.2764947697975	-13.8715232536336	-14.6544691427713	-14.2504857170013	-13.8471650815635	-9.62876402210935	1.23177073581678	0.0846903741978012	0.0682019840748398	-0.0650534771842053	-0.0599504412124489	-0.0705021086587873	-0.47437461742696	-0.467310405374957	-0.481917242102084	-0.472034283843207	-0.464975060505622	-0.479561311036285	0.000582291790330388	0.00082190734209259	0.000820260171487907
166	12.7125042093399	0.28	-9.62861021303153	-9.95446835717764	-9.30275206888541	0.355200606381669	-14.591800386892	-15.0104989869053	-14.1731017868786	0.99	0.64	1.52	-10.499674599614	-10.2067996552641	-9.91392471091422	-14.5860870825926	-14.1792269078255	-13.7723667330583	-14.5832429174243	-14.1760632922354	-13.7697759999113	-9.62861021303153	1.21855301931365	-0.171853007205112	-0.0240222377854304	-0.0650534771842053	-0.0599504412124489	-0.0705021086587873	-0.47437461742696	-0.467310405374957	-0.481917242102084	-0.472034283843207	-0.464975060505622	-0.479561311036285	0.000582291790330388	0.00082190734209259	0.000820260171487907
166	12.7125042093399	0.28	-9.61560776015587	-9.9408863480014	-9.29032917231034	0.348993167722226	-14.494812500968	-14.9164255855694	-14.0731994163666	1.01	0.65	1.57	-10.2595453356183	-9.96955906975698	-9.67957280389566	-14.1599673453001	-13.7597355688562	-13.3595037924122	-14.1297887466955	-13.7310868612715	-13.3310814119712	-9.61560776015587	1.23951543941927	-0.0576343798678069	-0.191377987809169	-0.0650534771842053	-0.0599504412124489	-0.0705021086587873	-0.47437461742696	-0.467310405374957	-0.481917242102084	-0.472034283843207	-0.464975060505622	-0.479561311036285	0.000582291790330388	0.00082190734209259	0.000820260171487907
166	12.7125042093399	0.28	-9.6135299370162	-9.93906836708142	-9.28799150695099	0.356109067401363	-14.6276512257838	-15.0465474089269	-14.2087550426406	1	0.65	1.55	-10.4065996170088	-10.1168796739156	-9.82715973082234	-14.3935642943865	-13.9928471743137	-13.5921300542409	-14.38841451224	-13.9904717344154	-13.5890727688845	-9.6135299370162	1.23271811188359	0.269195859965988	0.232040522101099	-0.0650534771842053	-0.0599504412124489	-0.0705021086587873	-0.47437461742696	-0.467310405374957	-0.481917242102084	-0.472034283843207	-0.464975060505622	-0.479561311036285	0.000582291790330388	0.00082190734209259	0.000820260171487907
166	12.7125042093399	0.28	-9.61257364109015	-9.93815366040035	-9.28699362177995	0.356234445946941	-14.7672616727876	-15.1900403255393	-14.3444830200358	0.99	0.65	1.53	-10.5747337223015	-10.2804111543221	-9.98608858634272	-14.6631322458243	-14.2550188265605	-13.8469054072967	-14.6609226810392	-14.2536060270111	-13.8456581733086	-9.61257364109015	1.21851748203607	-0.0279648811429151	0.0917837298865311	-0.0650534771842053	-0.0599504412124489	-0.0705021086587873	-0.47437461742696	-0.467310405374957	-0.481917242102084	-0.472034283843207	-0.464975060505622	-0.479561311036285	0.000582291790330388	0.00082190734209259	0.000820260171487907
166	12.7125042093399	0.28	-9.61129946351061	-9.93632439626963	-9.2862745307516	0.361145621602601	-14.839422868491	-15.259756305961	-14.419089431021	1	0.64	1.55	-10.554064892937	-10.2633507893313	-9.97263668572553	-14.597528554396	-14.1954363300635	-13.793344105731	-14.5797691190168	-14.1740582365045	-13.7729399069213	-9.61129946351061	1.23312909780023	-0.176484242230392	-0.155562533915672	-0.0650534771842053	-0.0599504412124489	-0.0705021086587873	-0.47437461742696	-0.467310405374957	-0.481917242102084	-0.472034283843207	-0.464975060505622	-0.479561311036285	0.000582291790330388	0.00082190734209259	0.000820260171487907
166	12.7125042093399	0.28	-9.58242584098124	-9.90731428362308	-9.25753739833939	0.36598065950207	-15.0299647979061	-15.4512704801642	-14.608659115648	1.01	0.65	1.54	-10.6514587375922	-10.3610282454041	-10.070597753216	-14.7136236009053	-14.3124311398953	-13.9112386788853	-14.7042297723995	-14.3028413078108	-13.9024161879551	-9.58242584098124	1.23176242807441	0.098322779191383	0.0792402341033731	-0.0650534771842053	-0.0599504412124489	-0.0705021086587873	-0.47437461742696	-0.467310405374957	-0.481917242102084	-0.472034283843207	-0.464975060505622	-0.479561311036285	0.000582291790330388	0.00082190734209259	0.000820260171487907
166	12.7125042093399	0.28	-9.58139986152672	-9.90708559761586	-9.25571412543759	0.361301814470672	-15.1229086788141	-15.5511270225576	-14.6946903350706	0.99	0.65	1.53	-10.8480704061978	-10.5493561885455	-10.2506419708932	-15.0539961175971	-14.6394668506927	-14.2249375837883	-15.0519878870594	-14.6349908654773	-14.2227589242295	-9.58139986152672	1.22621411603686	0.0919397345149504	0.150722071016635	-0.0650534771842053	-0.0599504412124489	-0.0705021086587873	-0.47437461742696	-0.467310405374957	-0.481917242102084	-0.472034283843207	-0.464975060505622	-0.479561311036285	0.000582291790330388	0.00082190734209259	0.000820260171487907
166	12.7125042093399	0.28	-9.58031677654527	-9.90543691663961	-9.25519663645092	0.35644081807422	-14.797585397645	-15.2210416527519	-14.3741291425381	0.99	0.64	1.53	-10.6044714882893	-10.3094503007606	-10.0144291132319	-14.7087609588497	-14.2995565840775	-13.8903522093053	-14.6979372355793	-14.2908185917016	-13.8818411403941	-9.58031677654527	1.21803625526309	-0.218476531174983	-0.0615824184163833	-0.0650534771842053	-0.0599504412124489	-0.0705021086587873	-0.47437461742696	-0.467310405374957	-0.481917242102084	-0.472034283843207	-0.464975060505622	-0.479561311036285	0.000582291790330388	0.00082190734209259	0.000820260171487907
166	12.7125042093399	0.28	-9.57698133095853	-9.90122418704616	-9.25273847487089	0.359333885533103	-14.943085901322	-15.3680226114778	-14.5181491911661	1.01	0.65	1.57	-10.5658843521132	-10.2737301661139	-9.9815759801147	-14.5805125259248	-14.1773510274166	-13.7741895289083	-14.5490464009781	-14.1471976106742	-13.7449605391893	-9.57698133095853	1.2428571424351	0.222929659274132	0.0997138302970415	-0.0650534771842053	-0.0599504412124489	-0.0705021086587873	-0.47437461742696	-0.467310405374957	-0.481917242102084	-0.472034283843207	-0.464975060505622	-0.479561311036285	0.000582291790330388	0.00082190734209259	0.000820260171487907
166	12.7125042093399	0.28	-9.57585766657784	-9.90009272284849	-9.25162261030718	0.348591008330601	-14.4812533213855	-14.9028450705283	-14.0596615722426	1.01	0.66	1.54	-10.2869081110956	-9.99589820236318	-9.70488829363071	-14.2172216421508	-13.8150257317927	-13.4128298214347	-14.2280413785381	-13.8233956576291	-13.421476633831	-9.57585766657784	1.23421844340178	0.107441308198777	0.0396511938586014	-0.0650534771842053	-0.0599504412124489	-0.0705021086587873	-0.47437461742696	-0.467310405374957	-0.481917242102084	-0.472034283843207	-0.464975060505622	-0.479561311036285	0.000582291790330388	0.00082190734209259	0.000820260171487907
166	12.7125042093399	0.28	-9.56959227971113	-9.89497998252757	-9.24420457689469	0.351565089497637	-14.4950404804734	-14.9142845453409	-14.0757964156059	1.02	0.65	1.58	-10.2223204610088	-9.93496861590869	-9.64761677080856	-14.0897725426749	-13.693705705148	-13.297638867621	-14.0598543418366	-13.6643670554307	-13.268626349579	-9.56959227971113	1.24303482395759	0.258004344035392	0.105341849683739	-0.0650534771842053	-0.0599504412124489	-0.0705021086587873	-0.47437461742696	-0.467310405374957	-0.481917242102084	-0.472034283843207	-0.464975060505622	-0.479561311036285	0.000582291790330388	0.00082190734209259	0.000820260171487907
166	12.7125042093399	0.28	-9.55080222763639	-9.87336077147037	-9.22824368380241	0.35687863787732	-14.6712185128833	-15.0906582232465	-14.2517788025202	1	0.64	1.54	-10.4317246288793	-10.1417783924596	-9.85183215603998	-14.4254477495666	-14.0244973379658	-13.623546926365	-14.4097671416596	-14.0084338094575	-13.6070986322018	-9.55080222763639	1.22654788591013	0.0186817461034692	0.0635887843673535	-0.0650534771842053	-0.0599504412124489	-0.0705021086587873	-0.47437461742696	-0.467310405374957	-0.481917242102084	-0.472034283843207	-0.464975060505622	-0.479561311036285	0.000582291790330388	0.00082190734209259	0.000820260171487907
166	12.7125042093399	0.28	-9.54301649491434	-9.86562658115387	-9.22040640867481	0.358821511326831	-14.7226356835968	-15.1417697583543	-14.3035016088393	0.99	0.64	1.54	-10.5681053745305	-10.2755733166018	-9.98304125867315	-14.668506178994	-14.2624723491627	-13.8564385193315	-14.6483170712703	-14.2446221408512	-13.833518963459	-9.54301649491434	1.23397579781108	0.330283964978518	0.357174216498033	-0.0650534771842053	-0.0599504412124489	-0.0705021086587873	-0.47437461742696	-0.467310405374957	-0.481917242102084	-0.472034283843207	-0.464975060505622	-0.479561311036285	0.000582291790330388	0.00082190734209259	0.000820260171487907
166	12.7125042093399	0.28	-9.5418306650175	-9.8710147265283	-9.21264660350671	0.347889732284999	-14.5307738050672	-14.9544612783534	-14.107086331781	0.99	0.65	1.56	-10.4043523440926	-10.1095778501274	-9.81480335616231	-14.4234468732686	-14.0148040175972	-13.6061611619259	-14.3948393692603	-13.9872483226263	-13.5782952851715	-9.5418306650175	1.22818150601351	0.0267966978188092	0.0284964044657179	-0.0650534771842053	-0.0599504412124489	-0.0705021086587873	-0.47437461742696	-0.467310405374957	-0.481917242102084	-0.472034283843207	-0.464975060505622	-0.479561311036285	0.000582291790330388	0.00082190734209259	0.000820260171487907
166	12.7125042093399	0.28	-9.54117000989806	-9.86436337282378	-9.21797664697235	0.355372880519233	-14.5813100615947	-14.9995503427153	-14.163069780474	0.99	0.65	1.5	-10.4546408864207	-10.1631286848249	-9.87161648322908	-14.5033571468329	-14.098952479247	-13.6945478116611	-14.5254420379142	-14.1197014686324	-13.7151385975651	-9.54117000989806	1.22223170882268	0.130380943531786	0.277136084765006	-0.0650534771842053	-0.0599504412124489	-0.0705021086587873	-0.47437461742696	-0.467310405374957	-0.481917242102084	-0.472034283843207	-0.464975060505622	-0.479561311036285	0.000582291790330388	0.00082190734209259	0.000820260171487907
166	12.7125042093399	0.28	-9.53968157316542	-9.86274379872146	-9.21661934760938	0.36759496368893	-15.0865056093923	-15.5079290709703	-14.6650821478143	0.99	0.64	1.54	-10.7915085024091	-10.4982523978756	-10.2049962933422	-14.9612809750011	-14.5547125164228	-14.1481440578445	-14.9337313269435	-14.5277979766044	-14.1222352166335	-9.53968157316542	1.22590646790024	-0.144118146800454	-0.0303306028601704	-0.0650534771842053	-0.0599504412124489	-0.0705021086587873	-0.47437461742696	-0.467310405374957	-0.481917242102084	-0.472034283843207	-0.464975060505622	-0.479561311036285	0.000582291790330388	0.00082190734209259	0.000820260171487907
166	12.7125042093399	0.28	-9.53882997655567	-9.86225765951166	-9.21540229359968	0.359929671385122	-14.7345081555936	-15.1529718973693	-14.316044413818	1.01	0.66	1.55	-10.4570369486094	-10.1682559201062	-9.87947489160307	-14.4510100875693	-14.0519316893092	-13.6528532910491	-14.4677505561781	-14.0690793415333	-13.6666266315889	-9.53882997655567	1.23791263209649	-0.0255934930488407	-0.118989557679769	-0.0650534771842053	-0.0599504412124489	-0.0705021086587873	-0.47437461742696	-0.467310405374957	-0.481917242102084	-0.472034283843207	-0.464975060505622	-0.479561311036285	0.000582291790330388	0.00082190734209259	0.000820260171487907
166	12.7125042093399	0.28	-9.53115212014735	-9.85580744030385	-9.20649679999084	0.350364393493957	-14.6035270196117	-15.0270235482887	-14.1800304909347	0.99	0.64	1.54	-10.4784680739574	-10.1831604342965	-9.88785279463556	-14.5389356596897	-14.1291945847023	-13.7194535097148	-14.5251916290035	-14.1164159164813	-13.7062076658309	-9.53115212014735	1.22502081036414	-0.0135772023128389	0.0869625874298232	-0.0650534771842053	-0.0599504412124489	-0.0705021086587873	-0.47437461742696	-0.467310405374957	-0.481917242102084	-0.472034283843207	-0.464975060505622	-0.479561311036285	0.000582291790330388	0.00082190734209259	0.000820260171487907
166	12.7125042093399	0.28	-9.52877501832603	-9.85362980313925	-9.20392023351282	0.344396003375229	-14.6118653796538	-15.0412184520196	-14.1825123072879	0.99	0.65	1.53	-10.485026932329	-10.1857307987349	-9.88643466514078	-14.5462351374611	-14.1310114128973	-13.7157876883336	-14.5545326939493	-14.1399772157282	-13.7242625433383	-9.52877501832603	1.22535894977834	0.0783913353684128	0.0804070334886746	-0.0650534771842053	-0.0599504412124489	-0.0705021086587873	-0.47437461742696	-0.467310405374957	-0.481917242102084	-0.472034283843207	-0.464975060505622	-0.479561311036285	0.000582291790330388	0.00082190734209259	0.000820260171487907
166	12.7125042093399	0.28	-9.50805621382566	-9.82912650265796	-9.18698592499336	0.356164419258468	-14.8283114655854	-15.2529027633049	-14.4037201678659	0.99	0.64	1.53	-10.6249808274455	-10.3292158528845	-10.0334508783236	-14.7362986178432	-14.3260879024911	-13.9158771871389	-14.7283033565744	-14.3198213079058	-13.9100253224511	-9.50805621382566	1.23022412616717	-0.147965159267226	-0.0958936802917481	-0.0650534771842053	-0.0599504412124489	-0.0705021086587873	-0.47437461742696	-0.467310405374957	-0.481917242102084	-0.472034283843207	-0.464975060505622	-0.479561311036285	0.000582291790330388	0.00082190734209259	0.000820260171487907
166	12.7125042093399	0.28	-9.5032427414457	-9.82460233482515	-9.18188314806625	0.360407270677632	-14.7340074366205	-15.1520235662659	-14.3159913069751	0.98	0.64	1.51	-10.6185994829484	-10.325652086272	-10.0327046895957	-14.7621252193884	-14.3548656594648	-13.9476060995412	-14.7606183193204	-14.3553232179924	-13.9464178646881	-9.5032427414457	1.21951305919388	-0.157410304954802	0.0524207859668941	-0.0650534771842053	-0.0599504412124489	-0.0705021086587873	-0.47437461742696	-0.467310405374957	-0.481917242102084	-0.472034283843207	-0.464975060505622	-0.479561311036285	0.000582291790330388	0.00082190734209259	0.000820260171487907
166	12.7125042093399	0.28	-9.50206359110912	-9.82641178003575	-9.17771540218249	0.363417153372008	-14.8803663628288	-15.2997925540204	-14.4609401716371	1	0.64	1.54	-10.5868351205027	-10.2966092291588	-10.006383337815	-14.6455629779085	-14.244071737031	-13.8425804961535	-14.6268788982777	-14.2258853178063	-13.8242144802785	-9.50206359110912	1.22838127856289	-0.108615187833006	-0.0532087816312174	-0.0650534771842053	-0.0599504412124489	-0.0705021086587873	-0.47437461742696	-0.467310405374957	-0.481917242102084	-0.472034283843207	-0.464975060505622	-0.479561311036285	0.000582291790330388	0.00082190734209259	0.000820260171487907
166	12.7125042093399	0.28	-9.501139178563	-9.82186876167854	-9.18040959544746	0.367790195408399	-15.0483163593972	-15.4684965949947	-14.6281361237997	1	0.65	1.55	-10.7600410387057	-10.4677594617007	-10.1754778846956	-14.9154893600111	-14.5103307982301	-14.1051722364491	-14.8961674520576	-14.49346891723	-14.0889356096191	-9.501139178563	1.22978979912036	0.00084723976935139	0.0622055309748556	-0.0650534771842053	-0.0599504412124489	-0.0705021086587873	-0.47437461742696	-0.467310405374957	-0.481917242102084	-0.472034283843207	-0.464975060505622	-0.479561311036285	0.000582291790330388	0.00082190734209259	0.000820260171487907
166	12.7125042093399	0.28	-9.49923075346716	-9.82046847205959	-9.17799303487473	0.354947423176516	-14.692167053408	-15.1139787021217	-14.2703554046943	1	0.65	1.55	-10.4931726062825	-10.2003216949157	-9.90747078354903	-14.5346919716457	-14.1290474683062	-13.7234029649668	-14.5233055811376	-14.1165972220203	-13.710837805521	-9.49923075346716	1.24100960862059	0.255448681160425	0.184807830241431	-0.0650534771842053	-0.0599504412124489	-0.0705021086587873	-0.47437461742696	-0.467310405374957	-0.481917242102084	-0.472034283843207	-0.464975060505622	-0.479561311036285	0.000582291790330388	0.00082190734209259	0.000820260171487907
166	12.7125042093399	0.28	-9.49564734293517	-9.81830484235702	-9.17298984351333	0.362049270363079	-14.9446004996674	-15.3670854164715	-14.5221155828632	1.01	0.65	1.55	-10.5955085056479	-10.304207819266	-10.0129071328842	-14.6374408643219	-14.2350159530137	-13.8325910417056	-14.6206371603664	-14.2195838583656	-13.8169950117814	-9.49564734293517	1.23675781255687	-0.190902118367958	-0.228743884495902	-0.0650534771842053	-0.0599504412124489	-0.0705021086587873	-0.47437461742696	-0.467310405374957	-0.481917242102084	-0.472034283843207	-0.464975060505622	-0.479561311036285	0.000582291790330388	0.00082190734209259	0.000820260171487907
166	12.7125042093399	0.28	-9.48808858795172	-9.80848753350178	-9.16768964240166	0.35359600638838	-14.6558969569747	-15.0779119791929	-14.2338819347565	0.99	0.65	1.54	-10.5046576454559	-10.2106432397637	-9.91662883407147	-14.5702642335353	-14.1624577419783	-13.7546512504213	-14.5728398393246	-14.1644411485331	-13.7564383432038	-9.48808858795172	1.22890736458628	-0.00324714790035098	-0.00723248830173057	-0.0650534771842053	-0.0599504412124489	-0.0705021086587873	-0.47437461742696	-0.467310405374957	-0.481917242102084	-0.472034283843207	-0.464975060505622	-0.479561311036285	0.000582291790330388	0.00082190734209259	0.000820260171487907
166	12.7125042093399	0.28	-9.47587859577348	-9.79778796271971	-9.15396922882725	0.359514243196206	-14.8341383209995	-15.2558116958842	-14.4124649461148	1.01	0.66	1.55	-10.532892148328	-10.2417611178709	-9.95063008741381	-14.5584345173456	-14.1560367729094	-13.7536390284732	-14.560592324192	-14.1580461509275	-13.754968037698	-9.47587859577348	1.23573125417414	-0.188112717228223	-0.274942876564942	-0.0650534771842053	-0.0599504412124489	-0.0705021086587873	-0.47437461742696	-0.467310405374957	-0.481917242102084	-0.472034283843207	-0.464975060505622	-0.479561311036285	0.000582291790330388	0.00082190734209259	0.000820260171487907
166	12.7125042093399	0.28	-9.46907445221339	-9.78985784307072	-9.14829106135607	0.353731497246664	-14.538866535659	-14.9573876245837	-14.1203454467344	1	0.64	1.54	-10.3692458609071	-10.0791050837903	-9.7889643066735	-14.3548955761439	-13.953232753817	-13.5515699314901	-14.3356580244116	-13.9354827791911	-13.5356000851824	-9.46907445221339	1.23585658573374	0.0698890697097165	0.0941305512253375	-0.0650534771842053	-0.0599504412124489	-0.0705021086587873	-0.47437461742696	-0.467310405374957	-0.481917242102084	-0.472034283843207	-0.464975060505622	-0.479561311036285	0.000582291790330388	0.00082190734209259	0.000820260171487907
166	12.7125042093399	0.28	-9.46898929058783	-9.79444009063177	-9.14353849054389	0.350327546723812	-14.6650463971923	-15.0903613893156	-14.2397314050689	1	0.65	1.55	-10.4367967506437	-10.1426403674217	-9.8484839841998	-14.4352741280716	-14.0284224733176	-13.6215708185636	-14.4279533490308	-14.0226107054455	-13.6167243831659	-9.46898929058783	1.23395691693014	-0.0445825484014691	-0.104137128462724	-0.0650534771842053	-0.0599504412124489	-0.0705021086587873	-0.47437461742696	-0.467310405374957	-0.481917242102084	-0.472034283843207	-0.464975060505622	-0.479561311036285	0.000582291790330388	0.00082190734209259	0.000820260171487907
166	12.7125042093399	0.28	-9.4683086807469	-9.79137849700288	-9.14523886449092	0.352604317763125	-14.5178066071196	-14.9367537769804	-14.0988594372587	1.01	0.65	1.54	-10.2643722811826	-9.9764764115843	-9.68858054198598	-14.1617952210245	-13.7645841458081	-13.3673730705916	-14.1556077997065	-13.7602532935017	-13.3614058455269	-9.4683086807469	1.22902069881909	-0.240171552308352	-0.243948813037636	-0.0650534771842053	-0.0599504412124489	-0.0705021086587873	-0.47437461742696	-0.467310405374957	-0.481917242102084	-0.472034283843207	-0.464975060505622	-0.479561311036285	0.000582291790330388	0.00082190734209259	0.000820260171487907
166	12.7125042093399	0.28	-9.45780768568075	-9.77760102553312	-9.13801434582838	0.365211153029744	-14.7203486908219	-15.133660575405	-14.3070368062388	0.99	0.64	1.56	-10.5902212604854	-10.3009941904376	-10.0117671203897	-14.7142583409355	-14.3124006532444	-13.9105429655533	-14.6703426765632	-14.2697686198359	-13.8686713634012	-9.45780768568075	1.23478551226938	0.0572710683087661	0.137845992026265	-0.0650534771842053	-0.0599504412124489	-0.0705021086587873	-0.47437461742696	-0.467310405374957	-0.481917242102084	-0.472034283843207	-0.464975060505622	-0.479561311036285	0.000582291790330388	0.00082190734209259	0.000820260171487907
166	12.7125042093399	0.28	-9.45772810972633	-9.77936890747887	-9.13608731197379	0.358145632458841	-14.7059165396957	-15.1251903018809	-14.2866427775105	0.99	0.64	1.53	-10.5890819973025	-10.2955502030913	-10.0020184088802	-14.7152738609311	-14.3073630769927	-13.8994522930543	-14.7036546860911	-14.2949690107445	-13.888325337899	-9.45772810972633	1.22021808278209	-0.0819730241078871	0.0699321923436186	-0.0650534771842053	-0.0599504412124489	-0.0705021086587873	-0.47437461742696	-0.467310405374957	-0.481917242102084	-0.472034283843207	-0.464975060505622	-0.479561311036285	0.000582291790330388	0.00082190734209259	0.000820260171487907
166	12.7125042093399	0.28	-9.45748752682031	-9.77880695069047	-9.13616810295014	0.36063131742135	-14.8474970978341	-15.26852839266	-14.4264658030082	1.01	0.65	1.56	-10.5370284802849	-10.2464687989207	-9.9559091175565	-14.5616844859248	-14.1601444870273	-13.7586044881298	-14.5451673250072	-14.1426689819559	-13.741468749088	-9.45748752682031	1.23866486188003	-0.0104184229051756	-0.139166773152949	-0.0650534771842053	-0.0599504412124489	-0.0705021086587873	-0.47437461742696	-0.467310405374957	-0.481917242102084	-0.472034283843207	-0.464975060505622	-0.479561311036285	0.000582291790330388	0.00082190734209259	0.000820260171487907
166	12.7125042093399	0.28	-9.45564568502634	-9.77693676012387	-9.13435460992881	0.369440519764284	-14.9847527611623	-15.4016773566907	-14.5678281656339	1	0.65	1.55	-10.6646384601575	-10.3759458734032	-10.087253286649	-14.7570928818058	-14.3576172377943	-13.9581415937828	-14.7533753282703	-14.3546496145819	-13.9535291054258	-9.45564568502634	1.23304911100904	0.0293483742412485	0.0593029710367968	-0.0650534771842053	-0.0599504412124489	-0.0705021086587873	-0.47437461742696	-0.467310405374957	-0.481917242102084	-0.472034283843207	-0.464975060505622	-0.479561311036285	0.000582291790330388	0.00082190734209259	0.000820260171487907
166	12.7125042093399	0.28	-9.44864342150139	-9.77236685977322	-9.12491998322955	0.36208979636149	-15.061590317992	-15.4873451929865	-14.6358354429975	0.99	0.64	1.53	-10.8414372462753	-10.5434007072796	-10.245364168284	-15.0653184253386	-14.6511652775262	-14.2370121297138	-15.0523819719443	-14.6395332675086	-14.2255612792943	-9.44864342150139	1.22774049074906	0.0089600113981525	0.0787712223522444	-0.0650534771842053	-0.0599504412124489	-0.0705021086587873	-0.47437461742696	-0.467310405374957	-0.481917242102084	-0.472034283843207	-0.464975060505622	-0.479561311036285	0.000582291790330388	0.00082190734209259	0.000820260171487907
166	12.7125042093399	0.28	-9.44382880778805	-9.76607850404834	-9.12157911152776	0.356122365048028	-14.7995500197687	-15.2233566281745	-14.3757434113628	0.99	0.65	1.52	-10.6492426735134	-10.3527759001344	-10.0563091267554	-14.7942329395021	-14.3823728064712	-13.9705126734403	-14.8166889259748	-14.4051234621545	-13.9940744455541	-9.44382880778805	1.22449826886136	-0.1147087795142	-0.0546157773549242	-0.0650534771842053	-0.0599504412124489	-0.0705021086587873	-0.47437461742696	-0.467310405374957	-0.481917242102084	-0.472034283843207	-0.464975060505622	-0.479561311036285	0.000582291790330388	0.00082190734209259	0.000820260171487907
166	12.7125042093399	0.28	-9.4429440116747	-9.7619429204715	-9.12394510287791	0.357052111654229	-14.6267905087899	-15.0448020698592	-14.2087789477206	0.99	0.64	1.54	-10.4877584855116	-10.1963618771488	-9.90496526878603	-14.5501506181431	-14.1458826759368	-13.7416147337305	-14.5374331291329	-14.1346262374333	-13.7294239416158	-9.4429440116747	1.2311380826614	0.0569066904312888	0.13615770886406	-0.0650534771842053	-0.0599504412124489	-0.0705021086587873	-0.47437461742696	-0.467310405374957	-0.481917242102084	-0.472034283843207	-0.464975060505622	-0.479561311036285	0.000582291790330388	0.00082190734209259	0.000820260171487907
166	12.7125042093399	0.28	-9.44269795682258	-9.76758597422985	-9.11780993941532	0.357840184162286	-15.1143286749696	-15.5455329306314	-14.6831244193079	1.01	0.65	1.55	-10.7201085774588	-10.4227526450258	-10.1253967125927	-14.8104015670536	-14.3995884921806	-13.9887754173075	-14.7957038397267	-14.3865412641086	-13.976745120714	-9.44269795682258	1.23969617106293	-0.0156987413567417	-0.0984407949259639	-0.0650534771842053	-0.0599504412124489	-0.0705021086587873	-0.47437461742696	-0.467310405374957	-0.481917242102084	-0.472034283843207	-0.464975060505622	-0.479561311036285	0.000582291790330388	0.00082190734209259	0.000820260171487907
166	12.7125042093399	0.28	-9.44199538604395	-9.76230963170174	-9.12168114038616	0.353816535854435	-14.4373294740389	-14.8528503927876	-14.0218085552903	1	0.64	1.54	-10.2961662711756	-10.0081224038069	-9.72007853643816	-14.2534005716835	-13.8546497633057	-13.4558989549279	-14.2319803754208	-13.8338060428184	-13.4359803163237	-9.44199538604395	1.2277633743661	0.000416433005745947	0.0981725457273887	-0.0650534771842053	-0.0599504412124489	-0.0705021086587873	-0.47437461742696	-0.467310405374957	-0.481917242102084	-0.472034283843207	-0.464975060505622	-0.479561311036285	0.000582291790330388	0.00082190734209259	0.000820260171487907
166	12.7125042093399	0.28	-9.42795867428072	-9.74736225256762	-9.10855509599383	0.354647677007539	-14.7577969694645	-15.1817703385051	-14.333823600424	1	0.65	1.53	-10.5114335731247	-10.2178862590713	-9.92433894501791	-14.5445984946882	-14.138419090861	-13.7322396870338	-14.5520289373632	-14.1481267676812	-13.7405149150342	-9.42795867428072	1.23624714035686	-0.0835289064942974	-0.0990475152164152	-0.0650534771842053	-0.0599504412124489	-0.0705021086587873	-0.47437461742696	-0.467310405374957	-0.481917242102084	-0.472034283843207	-0.464975060505622	-0.479561311036285	0.000582291790330388	0.00082190734209259	0.000820260171487907
166	12.7125042093399	0.28	-9.41065944098507	-9.73599394811501	-9.08532493385513	0.349490189719147	-14.5542673132136	-14.9771471182593	-14.1313875081679	1	0.65	1.53	-10.404831233604	-10.1110507847069	-9.81727033580983	-14.4158962960589	-14.0088634100826	-13.6018305241063	-14.4186093050539	-14.0108094037792	-13.604659358729	-9.41065944098507	1.22417370118091	0.0091038502783914	0.0497719907804164	-0.0650534771842053	-0.0599504412124489	-0.0705021086587873	-0.47437461742696	-0.467310405374957	-0.481917242102084	-0.472034283843207	-0.464975060505622	-0.479561311036285	0.000582291790330388	0.00082190734209259	0.000820260171487907
166	12.7125042093399	0.28	-9.40987044453883	-9.72800542123108	-9.09173546784658	0.360137585548334	-14.7181814676026	-15.1359929748516	-14.3003699603536	1.02	0.65	1.54	-10.3341572438937	-10.048894835184	-9.76363242647425	-14.2229213739134	-13.8303141477742	-13.437706921635	-14.2157184638732	-13.8238931078047	-13.4321198295555	-9.40987044453883	1.24554786544938	0.0244481395215397	-0.117007049810844	-0.0650534771842053	-0.0599504412124489	-0.0705021086587873	-0.47437461742696	-0.467310405374957	-0.481917242102084	-0.472034283843207	-0.464975060505622	-0.479561311036285	0.000582291790330388	0.00082190734209259	0.000820260171487907
166	12.7125042093399	0.28	-9.40553422653663	-9.72420348661588	-9.08686496645737	0.363766676041741	-14.8790230725655	-15.2980947741302	-14.4599513710008	1	0.65	1.56	-10.6172850777004	-10.3264381592309	-10.0355912407615	-14.7046174491088	-14.3018032983116	-13.8989891475144	-14.6873381440243	-14.2835844699386	-13.8813047459379	-9.40553422653663	1.23793238609873	-0.127137022142929	-0.146614225174143	-0.0650534771842053	-0.0599504412124489	-0.0705021086587873	-0.47437461742696	-0.467310405374957	-0.481917242102084	-0.472034283843207	-0.464975060505622	-0.479561311036285	0.000582291790330388	0.00082190734209259	0.000820260171487907
166	12.7125042093399	0.28	-9.40422001691372	-9.72360212910417	-9.08483790472326	0.358344525796016	-14.8890302234824	-15.3133410801632	-14.4647193668017	1	0.65	1.56	-10.5905940050674	-10.2971437389547	-10.003693472842	-14.6477693494384	-14.2419005368398	-13.8360317242413	-14.6349610970073	-14.2271706475182	-13.8221293542594	-9.40422001691372	1.23598492555785	-0.00159587692806009	-0.0522279042033503	-0.0650534771842053	-0.0599504412124489	-0.0705021086587873	-0.47437461742696	-0.467310405374957	-0.481917242102084	-0.472034283843207	-0.464975060505622	-0.479561311036285	0.000582291790330388	0.00082190734209259	0.000820260171487907
166	12.7125042093399	0.28	-9.40236544339398	-9.72053035674823	-9.08420053003972	0.352558564618376	-14.5921412958733	-15.0132757799933	-14.1710068117533	1	0.65	1.53	-10.3988894351587	-10.1071922065278	-9.81549497789682	-14.3910707915172	-13.9873896587296	-13.5837085259421	-14.3932495356216	-13.9883491656677	-13.5861195602446	-9.40236544339398	1.23131057948013	-0.176761147966343	-0.159881805289194	-0.0650534771842053	-0.0599504412124489	-0.0705021086587873	-0.47437461742696	-0.467310405374957	-0.481917242102084	-0.472034283843207	-0.464975060505622	-0.479561311036285	0.000582291790330388	0.00082190734209259	0.000820260171487907
166	12.7125042093399	0.28	-9.40065484875327	-9.72239372525667	-9.07891597224988	0.352899209879468	-14.6151060164527	-15.0365887227543	-14.1936233101512	1	0.65	1.55	-10.393152974344	-10.1018279721509	-9.81050296995789	-14.3714728054244	-13.9686336134206	-13.5657944214167	-14.3610320181925	-13.9589236148925	-13.5548695512755	-9.40065484875327	1.23646687655299	-0.0538978816294913	-0.122217349289131	-0.0650534771842053	-0.0599504412124489	-0.0705021086587873	-0.47437461742696	-0.467310405374957	-0.481917242102084	-0.472034283843207	-0.464975060505622	-0.479561311036285	0.000582291790330388	0.00082190734209259	0.000820260171487907
166	12.7125042093399	0.28	-9.39974170182594	-9.71736976207334	-9.08211364157855	0.366201549010641	-14.7980661173259	-15.2126740713031	-14.3834581633486	0.98	0.64	1.52	-10.7323122352696	-10.4398125737075	-10.1473129121454	-14.9592400087272	-14.5515391755928	-14.1438383424583	-14.9426068004926	-14.5364653604934	-14.1279084219816	-9.39974170182594	1.21705350229052	-0.0940078025046632	0.116359365737402	-0.0650534771842053	-0.0599504412124489	-0.0705021086587873	-0.47437461742696	-0.467310405374957	-0.481917242102084	-0.472034283843207	-0.464975060505622	-0.479561311036285	0.000582291790330388	0.00082190734209259	0.000820260171487907
166	12.7125042093399	0.28	-9.39771771291202	-9.71597259041894	-9.0794628354051	0.357905464898432	-14.6826215704072	-15.1014499439106	-14.2637931969037	1	0.65	1.55	-10.4592616280184	-10.1691811687261	-9.87910070943377	-14.4742455578004	-14.0728122684687	-13.6713789791369	-14.4567363885406	-14.0556004656274	-13.6545578087949	-9.39771771291202	1.23442924139643	0.0605576408183623	0.0382344945228831	-0.0650534771842053	-0.0599504412124489	-0.0705021086587873	-0.47437461742696	-0.467310405374957	-0.481917242102084	-0.472034283843207	-0.464975060505622	-0.479561311036285	0.000582291790330388	0.00082190734209259	0.000820260171487907
166	12.7125042093399	0.28	-9.39514045534044	-9.71257363703946	-9.07770727364142	0.361863855883741	-14.6508909445641	-15.0652389686477	-14.2365429204805	0.99	0.64	1.55	-10.5487860453289	-10.2586566512012	-9.96852725707351	-14.6601856783647	-14.2569780703626	-13.8537704623605	-14.6215966833695	-14.2195938419262	-13.8179363463066	-9.39514045534044	1.22598256534838	-0.170221205215727	-0.0268325954540244	-0.0650534771842053	-0.0599504412124489	-0.0705021086587873	-0.47437461742696	-0.467310405374957	-0.481917242102084	-0.472034283843207	-0.464975060505622	-0.479561311036285	0.000582291790330388	0.00082190734209259	0.000820260171487907
166	12.7125042093399	0.28	-9.3936361390679	-9.71496422604166	-9.07230805209415	0.366224478832095	-15.0122851683764	-15.4328742740025	-14.5916960627503	1	0.66	1.53	-10.7059183291201	-10.4141520297901	-10.1223857304601	-14.8247442007933	-14.4207283451694	-14.0167124895454	-14.8502402039959	-14.4470290447509	-14.0410557426583	-9.3936361390679	1.22401245234992	0.0800122992380759	0.129896331437988	-0.0650534771842053	-0.0599504412124489	-0.0705021086587873	-0.47437461742696	-0.467310405374957	-0.481917242102084	-0.472034283843207	-0.464975060505622	-0.479561311036285	0.000582291790330388	0.00082190734209259	0.000820260171487907
166	12.7125042093399	0.28	-9.39238887961943	-9.71294352762688	-9.07183423161198	0.366269719924789	-15.0541949951681	-15.4759171588575	-14.6324728314788	1	0.65	1.53	-10.7349801526868	-10.4424495704485	-10.1499189882101	-14.8645599331503	-14.4594973890083	-14.0544348448663	-14.8593150319761	-14.4530454831693	-14.0491194770399	-9.39238887961943	1.23441006113953	0.0418406824163953	0.0711627277244863	-0.0650534771842053	-0.0599504412124489	-0.0705021086587873	-0.47437461742696	-0.467310405374957	-0.481917242102084	-0.472034283843207	-0.464975060505622	-0.479561311036285	0.000582291790330388	0.00082190734209259	0.000820260171487907
166	12.7125042093399	0.28	-9.39025341880976	-9.70930899446381	-9.07119784315571	0.366622511105175	-14.8446232708606	-15.2601587365338	-14.4290878051875	0.99	0.64	1.52	-10.6881426984968	-10.3971036319916	-10.1060645654865	-14.8554166478789	-14.4509023449073	-14.0463880419356	-14.8497689182359	-14.4461240164482	-14.0403798756382	-9.39025341880976	1.22283532483551	-0.147263469994435	0.0135107350773094	-0.0650534771842053	-0.0599504412124489	-0.0705021086587873	-0.47437461742696	-0.467310405374957	-0.481917242102084	-0.472034283843207	-0.464975060505622	-0.479561311036285	0.000582291790330388	0.00082190734209259	0.000820260171487907
166	12.7125042093399	0.28	-9.389271601954	-9.71386519460494	-9.06467800930306	0.340159773171585	-14.1363846085452	-14.5556928881771	-13.7170763289134	0.99	0.64	1.54	-10.14784238269	-9.85551178983188	-9.5631811969738	-14.0791317834754	-13.6735518792968	-13.2679719751183	-14.048890674742	-13.6433231851151	-13.2386654427452	-9.389271601954	1.22364053098959	-0.0479173405811857	0.0710946632223557	-0.0650534771842053	-0.0599504412124489	-0.0705021086587873	-0.47437461742696	-0.467310405374957	-0.481917242102084	-0.472034283843207	-0.464975060505622	-0.479561311036285	0.000582291790330388	0.00082190734209259	0.000820260171487907
166	12.7125042093399	0.28	-9.38911044442608	-9.70670129284485	-9.0715195960073	0.357620911221939	-14.6417626768049	-15.0596842363504	-14.2238411172593	0.99	0.64	1.55	-10.4765630099732	-10.1858277274075	-9.8950924448418	-14.5230158969154	-14.119987429805	-13.7169589626945	-14.4972021824964	-14.0951522862104	-13.6911906274193	-9.38911044442608	1.23028562847561	-0.0492945437018058	0.00414522115966461	-0.0650534771842053	-0.0599504412124489	-0.0705021086587873	-0.47437461742696	-0.467310405374957	-0.481917242102084	-0.472034283843207	-0.464975060505622	-0.479561311036285	0.000582291790330388	0.00082190734209259	0.000820260171487907
166	12.7125042093399	0.28	-9.37521624545942	-9.69205713361858	-9.05837535730026	0.357342030940136	-14.5833840834616	-14.9998921144671	-14.1668760524561	1	0.64	1.55	-10.422622138888	-10.1332130023519	-9.84380386581579	-14.4416133824801	-14.0406073013311	-13.6396012201822	-14.4158304525221	-14.0154728793084	-13.6150781502687	-9.37521624545942	1.22962466592051	-0.111408199654091	-0.0685216826348526	-0.0650534771842053	-0.0599504412124489	-0.0705021086587873	-0.47437461742696	-0.467310405374957	-0.481917242102084	-0.472034283843207	-0.464975060505622	-0.479561311036285	0.000582291790330388	0.00082190734209259	0.000820260171487907
166	12.7125042093399	0.28	-9.36254689125722	-9.68584785302171	-9.03924592949273	0.355873331346323	-14.6639841556727	-15.0841367687746	-14.2438315425707	0.99	0.64	1.54	-10.5105858889634	-10.2178246793447	-9.92506346972597	-14.5793445639928	-14.1732524017581	-13.7671602395234	-14.5577430415939	-14.1514787893158	-13.7456075069987	-9.36254689125722	1.22339987254694	-0.0646514597239953	0.0405176314984502	-0.0650534771842053	-0.0599504412124489	-0.0705021086587873	-0.47437461742696	-0.467310405374957	-0.481917242102084	-0.472034283843207	-0.464975060505622	-0.479561311036285	0.000582291790330388	0.00082190734209259	0.000820260171487907
166	12.7125042093399	0.28	-9.3616498695031	-9.6774976690644	-9.04580206994181	0.367376662000497	-14.8738915339496	-15.2895710279776	-14.4582120399216	0.99	0.65	1.55	-10.6444803136136	-10.3550874861198	-10.065694658626	-14.7600902420898	-14.3588058089025	-13.9575213757151	-14.7360083416278	-14.3351524644514	-13.9359855802198	-9.3616498695031	1.2414683854823	-0.109733740758121	-0.097886570155576	-0.0650534771842053	-0.0599504412124489	-0.0705021086587873	-0.47437461742696	-0.467310405374957	-0.481917242102084	-0.472034283843207	-0.464975060505622	-0.479561311036285	0.000582291790330388	0.00082190734209259	0.000820260171487907
166	12.7125042093399	0.28	-9.35576940958777	-9.67395284940118	-9.03758596977436	0.350642086896827	-14.6746669871566	-15.0999670724827	-14.2493669018305	1	0.65	1.56	-10.4306578375549	-10.1368717884182	-9.84308573928153	-14.4199807514705	-14.0138329092559	-13.6076850670413	-14.3987819565303	-13.9930865716844	-13.5886583571003	-9.35576940958777	1.23834178614964	0.0219763432492524	-0.0905056115194201	-0.0650534771842053	-0.0599504412124489	-0.0705021086587873	-0.47437461742696	-0.467310405374957	-0.481917242102084	-0.472034283843207	-0.464975060505622	-0.479561311036285	0.000582291790330388	0.00082190734209259	0.000820260171487907
166	12.7125042093399	0.28	-9.35419740197429	-9.66989037677496	-9.03850442717362	0.364982186227061	-14.7480591565353	-15.1623536480466	-14.3337646650239	0.99	0.64	1.56	-10.556314545026	-10.2678749618199	-9.97943537861389	-14.6380522025929	-14.2380836663907	-13.8381151301885	-14.5983640025858	-14.1997612774832	-13.7993796428128	-9.35419740197429	1.24628416063623	0.0143432567933453	-0.0612350718906719	-0.0650534771842053	-0.0599504412124489	-0.0705021086587873	-0.47437461742696	-0.467310405374957	-0.481917242102084	-0.472034283843207	-0.464975060505622	-0.479561311036285	0.000582291790330388	0.00082190734209259	0.000820260171487907
166	12.7125042093399	0.28	-9.34918506274412	-9.67207227136816	-9.02629785412009	0.348978865712777	-14.6392341676993	-15.0650614727605	-14.2134068626382	1.01	0.65	1.55	-10.3951947147081	-10.101365329481	-9.80753594425386	-14.3649234028577	-13.9588861204272	-13.5528488379966	-14.3468000508953	-13.9417612930026	-13.5372616599901	-9.34918506274412	1.23177383678281	-0.251817051678235	-0.290933320661788	-0.0650534771842053	-0.0599504412124489	-0.0705021086587873	-0.47437461742696	-0.467310405374957	-0.481917242102084	-0.472034283843207	-0.464975060505622	-0.479561311036285	0.000582291790330388	0.00082190734209259	0.000820260171487907
166	12.7125042093399	0.28	-9.32452752406931	-9.64378662410018	-9.00526842403843	0.361472397711129	-14.9504070447537	-15.3735844320114	-14.5272296574959	1.01	0.65	1.56	-10.6049577939688	-10.3130428959776	-10.0211279979863	-14.6531323254381	-14.2497862951064	-13.8464402647747	-14.6304333818918	-14.2264292576443	-13.8240588372166	-9.32452752406931	1.2370287252529	0.151018142419653	0.0718254334657088	-0.0650534771842053	-0.0599504412124489	-0.0705021086587873	-0.47437461742696	-0.467310405374957	-0.481917242102084	-0.472034283843207	-0.464975060505622	-0.479561311036285	0.000582291790330388	0.00082190734209259	0.000820260171487907
166	12.7125042093399	0.28	-9.32196692463054	-9.6405590216845	-9.00337482757657	0.362443602128851	-14.8227345415195	-15.2414168248362	-14.4040522582028	1	0.64	1.55	-10.5579276671299	-10.2679010040205	-9.97787434091116	-14.6117079462296	-14.2103237890746	-13.8089396319197	-14.5689373460771	-14.1697311210951	-13.7696186507709	-9.32196692463054	1.22961192729977	0.148137350750907	0.209519757210954	-0.0650534771842053	-0.0599504412124489	-0.0705021086587873	-0.47437461742696	-0.467310405374957	-0.481917242102084	-0.472034283843207	-0.464975060505622	-0.479561311036285	0.000582291790330388	0.00082190734209259	0.000820260171487907
166	12.7125042093399	0.28	-9.31936465527214	-9.63538228612606	-9.00334702441822	0.36396752185323	-14.7955875279143	-15.2121284882776	-14.3790465675511	1	0.65	1.53	-10.5589148293739	-10.2697889173222	-9.98066300527052	-14.6244690710162	-14.2240194957752	-13.8235699205341	-14.6208458848669	-14.2194059609162	-13.8201738999951	-9.31936465527214	1.23434090385333	0.211928759293843	0.24193195181721	-0.0650534771842053	-0.0599504412124489	-0.0705021086587873	-0.47437461742696	-0.467310405374957	-0.481917242102084	-0.472034283843207	-0.464975060505622	-0.479561311036285	0.000582291790330388	0.00082190734209259	0.000820260171487907
166	12.7125042093399	0.28	-9.31577745652043	-9.6355618654257	-8.99599304761515	0.356837020466531	-14.519777120916	-14.9349248674528	-14.1046293743791	0.99	0.64	1.53	-10.3923843444349	-10.1035060956304	-9.81462784682587	-14.407729279558	-14.0072360466689	-13.6067428137798	-14.3896980487564	-13.9918928591918	-13.5899301480772	-9.31577745652043	1.22661588295952	0.106466844134804	0.235919451931459	-0.0650534771842053	-0.0599504412124489	-0.0705021086587873	-0.47437461742696	-0.467310405374957	-0.481917242102084	-0.472034283843207	-0.464975060505622	-0.479561311036285	0.000582291790330388	0.00082190734209259	0.000820260171487907
166	12.7125042093399	0.28	-9.31243653548339	-9.62763279443822	-8.99724027652856	0.368012272008552	-14.9331258117885	-15.3498906430929	-14.5163609804842	1	0.64	1.54	-10.6265231236573	-10.3380024286271	-10.0494817335969	-14.7031466722189	-14.3039415843802	-13.9047364965415	-14.679183888123	-14.2799836537232	-13.8807726851372	-9.31243653548339	1.23613799350395	0.112564511017527	0.107813487481091	-0.0650534771842053	-0.0599504412124489	-0.0705021086587873	-0.47437461742696	-0.467310405374957	-0.481917242102084	-0.472034283843207	-0.464975060505622	-0.479561311036285	0.000582291790330388	0.00082190734209259	0.000820260171487907
166	12.7125042093399	0.28	-9.30783410440497	-9.62534139372135	-8.99032681508858	0.367133979564603	-14.9418907092284	-15.3596886754764	-14.5240927429805	1.01	0.64	1.55	-10.6005205105973	-10.3121763908646	-10.023832271132	-14.6497362271099	-14.2512496346356	-13.8527630421613	-14.6119671956949	-14.2123791069026	-13.813995144404	-9.30783410440497	1.23337862328043	0.0173091950411577	0.0635574996601729	-0.0650534771842053	-0.0599504412124489	-0.0705021086587873	-0.47437461742696	-0.467310405374957	-0.481917242102084	-0.472034283843207	-0.464975060505622	-0.479561311036285	0.000582291790330388	0.00082190734209259	0.000820260171487907
166	12.7125042093399	0.28	-9.30225545567131	-9.6186392675406	-8.98587164380203	0.365650465565877	-14.9653232426998	-15.3851155897938	-14.5455308956058	0.98	0.64	1.52	-10.7942144133476	-10.499687630161	-10.2051608469745	-15.0129428638065	-14.6033054785816	-14.1936680933568	-15.0074968082534	-14.5961491061904	-14.1875857613178	-9.30225545567131	1.22079807185348	0.0590076314821373	0.23252161960608	-0.0650534771842053	-0.0599504412124489	-0.0705021086587873	-0.47437461742696	-0.467310405374957	-0.481917242102084	-0.472034283843207	-0.464975060505622	-0.479561311036285	0.000582291790330388	0.00082190734209259	0.000820260171487907
166	12.7125042093399	0.28	-9.30189512997778	-9.61900774433334	-8.98478251562223	0.364307593954217	-14.8727703330222	-15.2911768487481	-14.4543638172964	0.99	0.65	1.55	-10.6427156659077	-10.3515031828085	-10.0602906997093	-14.7560922814793	-14.3523270763357	-13.9485618711921	-14.7300814403575	-14.3270186182977	-13.9220969740142	-9.30189512997778	1.23078215694209	0.0823219367320972	0.175495928731276	-0.0650534771842053	-0.0599504412124489	-0.0705021086587873	-0.47437461742696	-0.467310405374957	-0.481917242102084	-0.472034283843207	-0.464975060505622	-0.479561311036285	0.000582291790330388	0.00082190734209259	0.000820260171487907
166	12.7125042093399	0.28	-9.30139269426827	-9.61526340221533	-8.9875219863212	0.350919814092497	-14.3451272408432	-14.7606231988591	-13.9296312828273	1.01	0.65	1.57	-10.1447124610782	-9.85914951661267	-9.57358657214718	-13.9974262077216	-13.6034134391832	-13.2094006706448	-13.9627496158509	-13.5672357162242	-13.1768254896251	-9.30139269426827	1.25186548155173	-0.194128758321712	-0.355506866691245	-0.0650534771842053	-0.0599504412124489	-0.0705021086587873	-0.47437461742696	-0.467310405374957	-0.481917242102084	-0.472034283843207	-0.464975060505622	-0.479561311036285	0.000582291790330388	0.00082190734209259	0.000820260171487907
166	12.7125042093399	0.28	-9.29980457386263	-9.62059213347269	-8.97901701425256	0.353968377968931	-14.7662623950139	-15.1911092471478	-14.3414155428799	0.99	0.64	1.54	-10.5972202235625	-10.3008497887177	-10.004479353873	-14.7060443882783	-14.2947632524472	-13.883482116616	-14.6843574814386	-14.2742408212223	-13.8621886262827	-9.29980457386263	1.22482292001662	-0.0413872535854527	0.045315193858339	-0.0650534771842053	-0.0599504412124489	-0.0705021086587873	-0.47437461742696	-0.467310405374957	-0.481917242102084	-0.472034283843207	-0.464975060505622	-0.479561311036285	0.000582291790330388	0.00082190734209259	0.000820260171487907
166	12.7125042093399	0.28	-9.29965207858179	-9.6176931707559	-8.98161098640768	0.367382493980285	-14.8824166122945	-15.2983291376845	-14.4665040869044	1.01	0.65	1.56	-10.5587215830562	-10.2716637926939	-9.98460600233156	-14.5922622660696	-14.1955454353874	-13.7988286047052	-14.5629437127287	-14.1662808169341	-13.7725333020225	-9.29965207858179	1.24043496202171	0.0328071668616453	0.00817736405372163	-0.0650534771842053	-0.0599504412124489	-0.0705021086587873	-0.47437461742696	-0.467310405374957	-0.481917242102084	-0.472034283843207	-0.464975060505622	-0.479561311036285	0.000582291790330388	0.00082190734209259	0.000820260171487907
166	12.7125042093399	0.28	-9.29854634208396	-9.61404246270399	-8.98305022146392	0.36501925506058	-14.6674612842738	-15.0794587163981	-14.2554638521495	0.99	0.63	1.55	-10.5290584297959	-10.2413859663907	-9.95371350298558	-14.6167105833835	-14.2173562471493	-13.8180019109152	-14.5694384111397	-14.1710361360552	-13.7722204915133	-9.29854634208396	1.23110564186798	-0.0209738254883702	0.123164376632751	-0.0650534771842053	-0.0599504412124489	-0.0705021086587873	-0.47437461742696	-0.467310405374957	-0.481917242102084	-0.472034283843207	-0.464975060505622	-0.479561311036285	0.000582291790330388	0.00082190734209259	0.000820260171487907
166	12.7125042093399	0.28	-9.29829138522807	-9.61866936036653	-8.97791341008961	0.348888114582937	-14.6139482800209	-15.0391249811632	-14.1887715788787	1	0.65	1.55	-10.4466604930826	-10.151319065176	-9.85597763726943	-14.4731921711344	-14.0640151671512	-13.654838163168	-14.4550885624777	-14.0469189168175	-13.6396141315127	-9.29829138522807	1.23846204756436	0.26209689571165	0.2327619284316	-0.0650534771842053	-0.0599504412124489	-0.0705021086587873	-0.47437461742696	-0.467310405374957	-0.481917242102084	-0.472034283843207	-0.464975060505622	-0.479561311036285	0.000582291790330388	0.00082190734209259	0.000820260171487907
166	12.7125042093399	0.28	-9.29435053667919	-9.60977977990208	-8.97892129345631	0.362777440739689	-14.8740375048294	-15.2938655772941	-14.4542094323646	1	0.65	1.56	-10.6335591791416	-10.3416600100887	-10.0497608410358	-14.737471203869	-14.3329165739584	-13.9283619440478	-14.707597708523	-14.3034118486827	-13.8997412500912	-9.29435053667919	1.24234610006526	-0.0887749661864476	-0.14908417947368	-0.0650534771842053	-0.0599504412124489	-0.0705021086587873	-0.47437461742696	-0.467310405374957	-0.481917242102084	-0.472034283843207	-0.464975060505622	-0.479561311036285	0.000582291790330388	0.00082190734209259	0.000820260171487907
166	12.7125042093399	0.28	-9.29408864180573	-9.60767541642693	-8.98050186718453	0.366640599230647	-14.7583618289883	-15.1714665470314	-14.3452571109453	1.01	0.65	1.55	-10.4226566569184	-10.138857551132	-9.85505844534559	-14.3785935417782	-13.9870780075008	-13.5955624732235	-14.3689405953817	-13.9774143289102	-13.5866157654726	-9.29408864180573	1.24293749470795	-0.0498160262680509	-0.11079746163923	-0.0650534771842053	-0.0599504412124489	-0.0705021086587873	-0.47437461742696	-0.467310405374957	-0.481917242102084	-0.472034283843207	-0.464975060505622	-0.479561311036285	0.000582291790330388	0.00082190734209259	0.000820260171487907
166	12.7125042093399	0.28	-9.28000085680022	-9.5936572072504	-8.96634450635004	0.375756308889677	-15.2591243404031	-15.6779861071172	-14.8402625736891	1	0.65	1.54	-10.8847946937157	-10.5939904855362	-10.3031862773567	-15.0771763401394	-14.6743661401723	-14.2715559402051	-15.0675140357643	-14.663956091867	-14.2616198595904	-9.28000085680022	1.240861847331	-0.1667491423851	-0.208735859284227	-0.0650534771842053	-0.0599504412124489	-0.0705021086587873	-0.47437461742696	-0.467310405374957	-0.481917242102084	-0.472034283843207	-0.464975060505622	-0.479561311036285	0.000582291790330388	0.00082190734209259	0.000820260171487907
166	12.7125042093399	0.28	-9.27728672159192	-9.59076739873794	-8.9638060444459	0.356826023864997	-14.5983018658261	-15.0157047823509	-14.1808989493013	1	0.64	1.57	-10.3880164178434	-10.0992528591184	-9.81048930039343	-14.3693269009655	-13.9698918398813	-13.5704567787971	-14.3266451600504	-13.9301811503503	-13.5301181785131	-9.27728672159192	1.24612219732187	0.0886933523165933	-0.0377273225366239	-0.0650534771842053	-0.0599504412124489	-0.0705021086587873	-0.47437461742696	-0.467310405374957	-0.481917242102084	-0.472034283843207	-0.464975060505622	-0.479561311036285	0.000582291790330388	0.00082190734209259	0.000820260171487907
166	12.7125042093399	0.28	-9.26977624389719	-9.58364154403056	-8.95591094376382	0.36236277649247	-14.7384002604084	-15.1547732572608	-14.3220272635561	1.01	0.65	1.55	-10.4267944463707	-10.1403212951397	-9.85384814390869	-14.3925524894263	-13.9971212869498	-13.6016900844733	-14.3740022451174	-13.978130891984	-13.5842936416443	-9.26977624389719	1.24903639910426	-0.187344915543999	-0.274047974017033	-0.0650534771842053	-0.0599504412124489	-0.0705021086587873	-0.47437461742696	-0.467310405374957	-0.481917242102084	-0.472034283843207	-0.464975060505622	-0.479561311036285	0.000582291790330388	0.00082190734209259	0.000820260171487907
166	12.7125042093399	0.28	-9.26790909462137	-9.58400435319748	-8.95181383604526	0.350941307876842	-14.3766132096212	-14.7930014891091	-13.9602249301333	1.01	0.65	1.56	-10.1603286732837	-9.87433926279015	-9.58834985229663	-14.0154714359574	-13.6209688029571	-13.2264661699569	-13.9947660383106	-13.6001581669291	-13.2067625964036	-9.26790909462137	1.23991337150126	-0.0507463162174283	-0.128036783168447	-0.0650534771842053	-0.0599504412124489	-0.0705021086587873	-0.47437461742696	-0.467310405374957	-0.481917242102084	-0.472034283843207	-0.464975060505622	-0.479561311036285	0.000582291790330388	0.00082190734209259	0.000820260171487907
166	12.7125042093399	0.28	-9.25633311718445	-9.56919126681498	-8.94347496755392	0.356532748017413	-14.5287148923937	-14.9443936971047	-14.1130360876827	1	0.65	1.55	-10.3454208475353	-10.0576626246662	-9.76990440179705	-14.3140019253591	-13.9158574886185	-13.5177130518779	-14.2986376834967	-13.8998646824015	-13.503015939793	-9.25633311718445	1.24628821377012	-0.113873420406698	-0.188532429391864	-0.0650534771842053	-0.0599504412124489	-0.0705021086587873	-0.47437461742696	-0.467310405374957	-0.481917242102084	-0.472034283843207	-0.464975060505622	-0.479561311036285	0.000582291790330388	0.00082190734209259	0.000820260171487907
166	12.7125042093399	0.28	-9.25328760680795	-9.56950029582783	-8.93707491778807	0.359302144075423	-14.7757789548143	-15.1959869237691	-14.3555709858596	1.01	0.65	1.55	-10.4731824178656	-10.1835720928251	-9.89396176778458	-14.466141040193	-14.0661151797072	-13.6660893192213	-14.4541446378807	-14.0575535356203	-13.6572296425726	-9.25328760680795	1.24411820429009	0.0817775845598054	-0.000770953490191437	-0.0650534771842053	-0.0599504412124489	-0.0705021086587873	-0.47437461742696	-0.467310405374957	-0.481917242102084	-0.472034283843207	-0.464975060505622	-0.479561311036285	0.000582291790330388	0.00082190734209259	0.000820260171487907
166	12.7125042093399	0.28	-9.24948493681271	-9.56503150589019	-8.93393836773523	0.360564353811731	-14.7957568174744	-15.2153818417607	-14.3761317931881	0.98	0.64	1.55	-10.7017353373859	-10.4065921725571	-10.1114490077283	-14.8988520103354	-14.4879565624462	-14.0770611145571	-14.8612273107108	-14.4513745586431	-14.0424383494746	-9.24948493681271	1.23253579245969	0.0378236111442442	0.118043470134458	-0.0650534771842053	-0.0599504412124489	-0.0705021086587873	-0.47437461742696	-0.467310405374957	-0.481917242102084	-0.472034283843207	-0.464975060505622	-0.479561311036285	0.000582291790330388	0.00082190734209259	0.000820260171487907
166	12.7125042093399	0.28	-9.24945452708381	-9.56231300663402	-8.9365960475336	0.361495599816147	-14.5131731904622	-14.9239538475899	-14.1023925333346	1.01	0.64	1.56	-10.2788618095423	-9.99593694581188	-9.71301208208148	-14.1941142832833	-13.803422402822	-13.4127305223607	-14.1521732498452	-13.7622515031914	-13.3743553448997	-9.24945452708381	1.24698181060878	0.325128814019093	0.28092229714309	-0.0650534771842053	-0.0599504412124489	-0.0705021086587873	-0.47437461742696	-0.467310405374957	-0.481917242102084	-0.472034283843207	-0.464975060505622	-0.479561311036285	0.000582291790330388	0.00082190734209259	0.000820260171487907
166	12.7125042093399	0.28	-9.24442102644469	-9.55976675866275	-8.92907529422662	0.363236976383748	-14.877608960612	-15.2971207785272	-14.4580971426969	1.02	0.66	1.56	-10.4777922515844	-10.1904468263349	-9.90310140108534	-14.4382586402755	-14.0423004585102	-13.6463422767448	-14.4293532050606	-14.0322806266412	-13.6360298462701	-9.24442102644469	1.25366836988247	0.0382736613105864	-0.110885138936611	-0.0650534771842053	-0.0599504412124489	-0.0705021086587873	-0.47437461742696	-0.467310405374957	-0.481917242102084	-0.472034283843207	-0.464975060505622	-0.479561311036285	0.000582291790330388	0.00082190734209259	0.000820260171487907
166	12.7125042093399	0.28	-9.24249058462702	-9.55480648592503	-8.93017468332901	0.352395948335798	-14.3392906208176	-14.7532751962297	-13.9253060454054	1.01	0.64	1.56	-10.1537973226268	-9.86887648860735	-9.58395565458786	-14.0174380081859	-13.6241014069905	-13.2307648057951	-13.9882675594638	-13.59627124164	-13.2023887165619	-9.24249058462702	1.24575934994628	-0.0753974152310454	-0.161878907386867	-0.0650534771842053	-0.0599504412124489	-0.0705021086587873	-0.47437461742696	-0.467310405374957	-0.481917242102084	-0.472034283843207	-0.464975060505622	-0.479561311036285	0.000582291790330388	0.00082190734209259	0.000820260171487907
166	12.7125042093399	0.28	-9.23818136977119	-9.55210171434683	-8.92426102519556	0.356286339014665	-14.6555844884896	-15.0751184171665	-14.2360505598127	0.99	0.64	1.53	-10.5388448006376	-10.2455533756168	-9.95226195059607	-14.6372356776313	-14.2298878333972	-13.8225399891631	-14.6163920939602	-14.2095420417031	-13.8037416661885	-9.23818136977119	1.22384070313618	-0.0263496547905754	0.077231084756692	-0.0650534771842053	-0.0599504412124489	-0.0705021086587873	-0.47437461742696	-0.467310405374957	-0.481917242102084	-0.472034283843207	-0.464975060505622	-0.479561311036285	0.000582291790330388	0.00082190734209259	0.000820260171487907
166	12.7125042093399	0.28	-9.23399233769039	-9.54698253575737	-8.92100213962341	0.368208649000115	-14.96207307344	-15.3794695557774	-14.5446765911026	1	0.65	1.53	-10.6776201953331	-10.3878311949321	-10.0980421945311	-14.7902480788824	-14.3888429784898	-13.9874378780971	-14.7832596338188	-14.3823138352763	-13.9815556189243	-9.23399233769039	1.23615118756266	-0.0779067020961732	-0.0305861602190491	-0.0650534771842053	-0.0599504412124489	-0.0705021086587873	-0.47437461742696	-0.467310405374957	-0.481917242102084	-0.472034283843207	-0.464975060505622	-0.479561311036285	0.000582291790330388	0.00082190734209259	0.000820260171487907
166	12.7125042093399	0.28	-9.22893570574243	-9.54180664085368	-8.91606477063118	0.358344208797401	-14.839169086518	-15.2620592810647	-14.4162788919713	1	0.65	1.53	-10.5520910130555	-10.2597074140137	-9.96732381497203	-14.5928981966912	-14.1885495145278	-13.7842008323643	-14.6074159375703	-14.2044594263262	-13.8004503994389	-9.22893570574243	1.24110042010427	0.202264568646306	0.156859874161499	-0.0650534771842053	-0.0599504412124489	-0.0705021086587873	-0.47437461742696	-0.467310405374957	-0.481917242102084	-0.472034283843207	-0.464975060505622	-0.479561311036285	0.000582291790330388	0.00082190734209259	0.000820260171487907
166	12.7125042093399	0.28	-9.22721593832366	-9.53979731026707	-8.91463456638025	0.371387010010413	-14.9652856695737	-15.3799345529967	-14.5506367861506	0.99	0.65	1.52	-10.7246358921098	-10.4354956306569	-10.146355369204	-14.8805381348278	-14.4793531687229	-14.0781682026179	-14.8916164655522	-14.4890726452906	-14.0878219284268	-9.22721593832366	1.22720455456234	0.0676435451242498	0.220186069189447	-0.0650534771842053	-0.0599504412124489	-0.0705021086587873	-0.47437461742696	-0.467310405374957	-0.481917242102084	-0.472034283843207	-0.464975060505622	-0.479561311036285	0.000582291790330388	0.00082190734209259	0.000820260171487907
166	12.7125042093399	0.28	-9.21174334785897	-9.52477893849408	-8.89870775722386	0.353076759253091	-14.24335716918	-14.6539594369094	-13.8327549014506	1	0.65	1.56	-10.1810512432491	-9.89577935162516	-9.61050746000124	-14.1062477302505	-13.7109922819104	-13.3157368335703	-14.0869881143334	-13.6923122894803	-13.2975714991457	-9.21174334785897	1.23439954703616	-0.0295117785564768	-0.0187810191449447	-0.0650534771842053	-0.0599504412124489	-0.0705021086587873	-0.47437461742696	-0.467310405374957	-0.481917242102084	-0.472034283843207	-0.464975060505622	-0.479561311036285	0.000582291790330388	0.00082190734209259	0.000820260171487907
166	12.7125042093399	0.28	-9.18349611327027	-9.49344881647396	-8.87354341006658	0.367620832425257	-14.962245086023	-15.3801742252176	-14.5443159468284	1.01	0.64	1.55	-10.6123635504922	-10.3239912668932	-10.0356189832941	-14.6648840129831	-14.2663916251735	-13.8678992373639	-14.6391520220946	-14.2423585603158	-13.8440474214889	-9.18349611327027	1.24105604869873	-0.0869257339943681	-0.111399013563409	-0.0650534771842053	-0.0599504412124489	-0.0705021086587873	-0.47437461742696	-0.467310405374957	-0.481917242102084	-0.472034283843207	-0.464975060505622	-0.479561311036285	0.000582291790330388	0.00082190734209259	0.000820260171487907
166	12.7125042093399	0.28	-9.17513531859103	-9.48520499937594	-8.86506563780612	0.363061410235878	-14.7068881947396	-15.1217435441779	-14.2920328453014	1	0.64	1.57	-10.4701381113989	-10.1828965778957	-9.89565504439258	-14.4875999443674	-14.0901419184537	-13.6926838925401	-14.4430544222115	-14.0478729595404	-13.652025679496	-9.17513531859103	1.24839070386215	-0.154189524347759	-0.229952132969827	-0.0650534771842053	-0.0599504412124489	-0.0705021086587873	-0.47437461742696	-0.467310405374957	-0.481917242102084	-0.472034283843207	-0.464975060505622	-0.479561311036285	0.000582291790330388	0.00082190734209259	0.000820260171487907
166	12.7125042093399	0.28	-9.17125001524447	-9.48454323458294	-8.85795679590601	0.359204880193854	-14.2935034157321	-14.7000818520359	-13.8869249794284	1.01	0.65	1.56	-10.10767219448	-9.82811174054049	-9.54855128660103	-13.9487327602686	-13.5629353197392	-13.1771378792097	-13.9311589754689	-13.5462290899599	-13.1609393453465	-9.17125001524447	1.24297257913789	0.07334451880559	-0.00263464118203613	-0.0650534771842053	-0.0599504412124489	-0.0705021086587873	-0.47437461742696	-0.467310405374957	-0.481917242102084	-0.472034283843207	-0.464975060505622	-0.479561311036285	0.000582291790330388	0.00082190734209259	0.000820260171487907
166	12.7125042093399	0.28	-9.16944091454165	-9.48505792725404	-8.85382390182925	0.355703506837401	-14.560924295098	-14.9782786236498	-14.1435699665462	0.98	0.64	1.54	-10.5133823726244	-10.2204377859209	-9.92749319921739	-14.6248614641477	-14.2173547412526	-13.8098480183576	-14.6092996872924	-14.2016845592737	-13.795634567357	-9.16944091454165	1.2313031708619	-0.236144277454978	-0.143848614736798	-0.0650534771842053	-0.0599504412124489	-0.0705021086587873	-0.47437461742696	-0.467310405374957	-0.481917242102084	-0.472034283843207	-0.464975060505622	-0.479561311036285	0.000582291790330388	0.00082190734209259	0.000820260171487907
166	12.7125042093399	0.28	-9.1369517896124	-9.44679529704617	-8.82710828217863	0.370346021924271	-14.8784069763301	-15.2915693231556	-14.4652446295046	1	0.64	1.55	-10.5895422352888	-10.3034237847047	-10.0173053341207	-14.6537912959691	-14.2578610501071	-13.861930804245	-14.6187266927812	-14.2248835010413	-13.828424733429	-9.1369517896124	1.24093037218459	0.127262190068821	0.181096610871492	-0.0650534771842053	-0.0599504412124489	-0.0705021086587873	-0.47437461742696	-0.467310405374957	-0.481917242102084	-0.472034283843207	-0.464975060505622	-0.479561311036285	0.000582291790330388	0.00082190734209259	0.000820260171487907
166	12.7125042093399	0.28	-9.12979998886267	-9.43955680666483	-8.82004317106052	0.366037287845295	-14.8766662884367	-15.2936239725924	-14.4597086042811	0.99	0.65	1.55	-10.6823068242658	-10.391069775227	-10.0998327261882	-14.831460452379	-14.4271029623588	-14.0227454723386	-14.8192345650008	-14.4142483634499	-14.00932560572	-9.12979998886267	1.23593941531022	0.19034261756846	0.19584980998842	-0.0650534771842053	-0.0599504412124489	-0.0705021086587873	-0.47437461742696	-0.467310405374957	-0.481917242102084	-0.472034283843207	-0.464975060505622	-0.479561311036285	0.000582291790330388	0.00082190734209259	0.000820260171487907
166	12.7125042093399	0.28	-9.12971659531068	-9.43874340486112	-8.82068978576025	0.358788501437843	-14.5870740474521	-15.0023786538823	-14.1717694410219	0.99	0.65	1.57	-10.4538136551345	-10.1644250811021	-9.87503650706975	-14.5007011582492	-14.0992842812042	-13.6978674041591	-14.472517528763	-14.0729852931597	-13.6714255757053	-9.12971659531068	1.24892509276274	-0.231238596586499	-0.309352651104015	-0.0650534771842053	-0.0599504412124489	-0.0705021086587873	-0.47437461742696	-0.467310405374957	-0.481917242102084	-0.472034283843207	-0.464975060505622	-0.479561311036285	0.000582291790330388	0.00082190734209259	0.000820260171487907
166	12.7125042093399	0.28	-9.12615666584145	-9.43691622623825	-8.81539710544466	0.365554555956702	-15.0212301898171	-15.4426779114427	-14.5997824681915	1.01	0.65	1.56	-10.6625117292955	-10.3715200178263	-10.0805283063571	-14.7379140846908	-14.3357001456236	-13.9334862065564	-14.7192456164015	-14.3184437301399	-13.9161607468603	-9.12615666584145	1.24363242938327	-0.0793065630909806	-0.15634630774732	-0.0650534771842053	-0.0599504412124489	-0.0705021086587873	-0.47437461742696	-0.467310405374957	-0.481917242102084	-0.472034283843207	-0.464975060505622	-0.479561311036285	0.000582291790330388	0.00082190734209259	0.000820260171487907
166	12.7125042093399	0.28	-9.12211915012791	-9.43247841453876	-8.81175988571706	0.36494246484924	-14.858045315762	-15.2754652474509	-14.4406253840731	1	0.65	1.53	-10.6029380734173	-10.3132004049004	-10.0234627363835	-14.6854752155233	-14.2841774506447	-13.8828796857661	-14.6865210774802	-14.2850830940003	-13.8845338017577	-9.12211915012791	1.22956773247653	-0.28339471646366	-0.274715026537404	-0.0650534771842053	-0.0599504412124489	-0.0705021086587873	-0.47437461742696	-0.467310405374957	-0.481917242102084	-0.472034283843207	-0.464975060505622	-0.479561311036285	0.000582291790330388	0.00082190734209259	0.000820260171487907
166	12.7125042093399	0.28	-9.11842571885708	-9.42680421786192	-8.81004721985224	0.374675264801837	-15.0450342284173	-15.4589725558083	-14.6310959010264	1	0.65	1.54	-10.7437442780172	-10.4560636109933	-10.1683829439694	-14.8877054498934	-14.4890636986146	-14.0904219473358	-14.8800183079333	-14.4814544352589	-14.0839089495731	-9.11842571885708	1.23683951087402	-0.0261657738261003	-0.0149940406754234	-0.0650534771842053	-0.0599504412124489	-0.0705021086587873	-0.47437461742696	-0.467310405374957	-0.481917242102084	-0.472034283843207	-0.464975060505622	-0.479561311036285	0.000582291790330388	0.00082190734209259	0.000820260171487907
166	12.7125042093399	0.28	-9.10991927102344	-9.42265754474885	-8.79718099729802	0.364508256737953	-14.9040961382161	-15.3232023349315	-14.4849899415007	1.01	0.65	1.54	-10.563314921095	-10.2743968056437	-9.98547869019238	-14.5919390157028	-14.1928336635772	-13.7937283114516	-14.5854157627362	-14.18558582138	-13.7876021674678	-9.10991927102344	1.24172251813096	-0.214927086755244	-0.288138581426831	-0.0650534771842053	-0.0599504412124489	-0.0705021086587873	-0.47437461742696	-0.467310405374957	-0.481917242102084	-0.472034283843207	-0.464975060505622	-0.479561311036285	0.000582291790330388	0.00082190734209259	0.000820260171487907
166	12.7125042093399	0.28	-9.10709858718537	-9.41773548565225	-8.79646168871849	0.364995272351622	-14.704074256902	-15.1171214876941	-14.29102702611	1	0.65	1.55	-10.5061096082703	-10.2190497018175	-9.93198979536463	-14.5583841653698	-14.1606033928062	-13.7628226202426	-14.5436285089471	-14.1465925724113	-13.7462443120063	-9.10709858718537	1.24477067912614	-0.0829588362998232	-0.117283248475935	-0.0650534771842053	-0.0599504412124489	-0.0705021086587873	-0.47437461742696	-0.467310405374957	-0.481917242102084	-0.472034283843207	-0.464975060505622	-0.479561311036285	0.000582291790330388	0.00082190734209259	0.000820260171487907
166	12.7125042093399	0.28	-9.08008884158007	-9.38938906172677	-8.77078862143336	0.354850088313397	-14.4397973558589	-14.8544516131042	-14.0251430986136	1	0.64	1.55	-10.3182930915819	-10.0302633299073	-9.74223356823272	-14.2953003470879	-13.8962545053491	-13.4972086636102	-14.2611213038546	-13.8625365808418	-13.4655340881917	-9.08008884158007	1.23558296996955	-0.120340563670456	-0.097639688271081	-0.0650534771842053	-0.0599504412124489	-0.0705021086587873	-0.47437461742696	-0.467310405374957	-0.481917242102084	-0.472034283843207	-0.464975060505622	-0.479561311036285	0.000582291790330388	0.00082190734209259	0.000820260171487907
166	12.7125042093399	0.28	-9.06150063562083	-9.36759608730548	-8.75540518393619	0.366732938950074	-14.697546177326	-15.1088668063895	-14.2862255482625	1	0.65	1.53	-10.4682375793588	-10.183252469522	-9.89826735968524	-14.4887185209438	-14.0942806790642	-13.6998428371846	-14.4904113730486	-14.096459783451	-13.7021992505861	-9.06150063562083	1.2419163604848	0.183331511317851	0.12704851837397	-0.0650534771842053	-0.0599504412124489	-0.0705021086587873	-0.47437461742696	-0.467310405374957	-0.481917242102084	-0.472034283843207	-0.464975060505622	-0.479561311036285	0.000582291790330388	0.00082190734209259	0.000820260171487907
166	12.7125042093399	0.28	-9.05737968825538	-9.36492115130233	-8.74983822520843	0.356771485200834	-14.7347117630551	-15.1560650525577	-14.3133584735524	1.01	0.66	1.56	-10.4129133239124	-10.1234242469573	-9.83393517000219	-14.3655940285003	-13.9662165991625	-13.5668391698246	-14.3572529031393	-13.9569827160467	-13.5588631062406	-9.05737968825538	1.25569805712458	0.0688957176052012	-0.128309823659049	-0.0650534771842053	-0.0599504412124489	-0.0705021086587873	-0.47437461742696	-0.467310405374957	-0.481917242102084	-0.472034283843207	-0.464975060505622	-0.479561311036285	0.000582291790330388	0.00082190734209259	0.000820260171487907
166	12.7125042093399	0.28	-9.0471232353188	-9.3562175318194	-8.73802893881821	0.357500018952605	-14.8399814821453	-15.2636722997503	-14.4162906645403	1	0.64	1.54	-10.5994718046536	-10.3052504150102	-10.0110290253668	-14.6832046194702	-14.2756264922598	-13.8680483650495	-14.6505844258271	-14.2440997448258	-13.8382294663411	-9.0471232353188	1.23869008756034	-0.123275810875976	-0.115824048756065	-0.0650534771842053	-0.0599504412124489	-0.0705021086587873	-0.47437461742696	-0.467310405374957	-0.481917242102084	-0.472034283843207	-0.464975060505622	-0.479561311036285	0.000582291790330388	0.00082190734209259	0.000820260171487907
166	12.7125042093399	0.28	-8.99279502504436	-9.29653695866467	-8.68905309142406	0.372478109397672	-14.7579949349996	-15.165946485329	-14.3500433846702	0.99	0.64	1.57	-10.5577308654159	-10.2737365444104	-9.98974222340486	-14.6394321649432	-14.2456434189913	-13.8518546730394	-14.5824106377092	-14.1869681942589	-13.7941510631168	-8.99279502504436	1.24973601220009	0.170996957294929	0.158808785136856	-0.0650534771842053	-0.0599504412124489	-0.0705021086587873	-0.47437461742696	-0.467310405374957	-0.481917242102084	-0.472034283843207	-0.464975060505622	-0.479561311036285	0.000582291790330388	0.00082190734209259	0.000820260171487907
166	12.7125042093399	0.28	-8.97883202047224	-9.28229110728682	-8.67537293365766	0.36632641145516	-14.7224689683581	-15.1348479318793	-14.3100900048368	1.02	0.65	1.57	-10.338573937321	-10.0568789758817	-9.77518401444236	-14.2317200091422	-13.8439485579251	-13.456177106708	-14.1996039150454	-13.8104623972291	-13.4234862904287	-8.97883202047224	1.26257999074266	-0.251459752164586	-0.487524633808486	-0.0650534771842053	-0.0599504412124489	-0.0705021086587873	-0.47437461742696	-0.467310405374957	-0.481917242102084	-0.472034283843207	-0.464975060505622	-0.479561311036285	0.000582291790330388	0.00082190734209259	0.000820260171487907
166	12.7125042093399	0.28	-8.93228552830709	-9.23404393898049	-8.63052711763368	0.370742044993053	-14.9214593139021	-15.3354655698103	-14.507453057994	1.01	0.65	1.54	-10.5860724939326	-10.3002839589818	-10.0144954240309	-14.6309755115379	-14.235988129887	-13.8410007482362	-14.619068446461	-14.226067169782	-13.8315623577895	-8.93228552830709	1.25262356231463	-0.0185578823973462	-0.105544716111818	-0.0650534771842053	-0.0599504412124489	-0.0705021086587873	-0.47437461742696	-0.467310405374957	-0.481917242102084	-0.472034283843207	-0.464975060505622	-0.479561311036285	0.000582291790330388	0.00082190734209259	0.000820260171487907
166	12.7125042093399	0.29	-10.1824560921284	-10.5189248880972	-9.84598729615953	0.363598992563616	-15.1876253451546	-15.6155439182515	-14.7597067720578	1	0.65	1.55	-10.8290894849246	-10.5323359075542	-10.2355823301837	-14.993403306758	-14.5825334848369	-14.1716636629158	-14.9714156789099	-14.5604391651328	-14.1503929398003	-10.1824560921284	1.22535656129607	-0.197597117800875	-0.164833358715089	-0.0650534771842053	-0.0599504412124489	-0.0705021086587873	-0.47437461742696	-0.467310405374957	-0.481917242102084	-0.472034283843207	-0.464975060505622	-0.479561311036285	0.000582291790330388	0.00082190734209259	0.000820260171487907
166	12.7125042093399	0.29	-10.1708012193394	-10.5100835003286	-9.83151893835024	0.34608422291173	-14.5033120678543	-14.9278870175759	-14.0787371181328	0.99	0.65	1.54	-10.4215428318374	-10.125136112076	-9.8287293923146	-14.4665453240569	-14.0550917307671	-13.6436381374773	-14.4712461208495	-14.0605545017122	-13.6493824194448	-10.1708012193394	1.21272552506087	-0.0534824212985071	0.0391897308488517	-0.0650534771842053	-0.0599504412124489	-0.0705021086587873	-0.47437461742696	-0.467310405374957	-0.481917242102084	-0.472034283843207	-0.464975060505622	-0.479561311036285	0.000582291790330388	0.00082190734209259	0.000820260171487907
166	12.7125042093399	0.29	-10.1655333655822	-10.5003723803173	-9.83069435084714	0.359260463816134	-14.9849794320128	-15.4111754298512	-14.5587834341743	1	0.65	1.52	-10.7126678353572	-10.4164090471562	-10.1201502589551	-14.8457926646823	-14.4352323250621	-14.0246719854418	-14.8581675297118	-14.4459648777891	-14.0347213250388	-10.1655333655822	1.21367234402463	0.224602149153334	0.371018841879994	-0.0650534771842053	-0.0599504412124489	-0.0705021086587873	-0.47437461742696	-0.467310405374957	-0.481917242102084	-0.472034283843207	-0.464975060505622	-0.479561311036285	0.000582291790330388	0.00082190734209259	0.000820260171487907
166	12.7125042093399	0.29	-10.1390464001697	-10.474693134754	-9.80339966558533	0.357098698743708	-14.8699492447591	-15.2948667985314	-14.4450316909868	1	0.64	1.53	-10.613737863818	-10.3188700765479	-10.0240022892778	-14.6990045896326	-14.2906411069434	-13.8822776242543	-14.6791837948872	-14.2717599165785	-13.8638333900396	-10.1390464001697	1.20993120116294	0.280336505367897	0.466871400271708	-0.0650534771842053	-0.0599504412124489	-0.0705021086587873	-0.47437461742696	-0.467310405374957	-0.481917242102084	-0.472034283843207	-0.464975060505622	-0.479561311036285	0.000582291790330388	0.00082190734209259	0.000820260171487907
166	12.7125042093399	0.29	-10.133414055628	-10.4693587501338	-9.79746936112215	0.36526654729806	-15.163862575995	-15.5895763989416	-14.7381487530484	1	0.64	1.54	-10.8403026601203	-10.5442800762321	-10.2482574923438	-15.0246181487875	-14.6143319763635	-14.2040458039395	-15.0126960702051	-14.6027430284986	-14.1931095120758	-10.133414055628	1.22112276497067	-0.354043146311984	-0.307274304672448	-0.0650534771842053	-0.0599504412124489	-0.0705021086587873	-0.47437461742696	-0.467310405374957	-0.481917242102084	-0.472034283843207	-0.464975060505622	-0.479561311036285	0.000582291790330388	0.00082190734209259	0.000820260171487907
166	12.7125042093399	0.29	-10.1263677860523	-10.460380961454	-9.7923546106507	0.364812359648144	-15.0199188113117	-15.4420048630264	-14.5978327595969	0.99	0.64	1.52	-10.799613881857	-10.5044212288388	-10.2092285758206	-15.0017344661694	-14.5916826027058	-14.1816307392421	-14.9909324780989	-14.5843899379872	-14.1721102275938	-10.1263677860523	1.21154713966781	0.249585414521028	0.473670171624742	-0.0650534771842053	-0.0599504412124489	-0.0705021086587873	-0.47437461742696	-0.467310405374957	-0.481917242102084	-0.472034283843207	-0.464975060505622	-0.479561311036285	0.000582291790330388	0.00082190734209259	0.000820260171487907
166	12.7125042093399	0.29	-10.1230321646256	-10.4590366614082	-9.78702766784295	0.358047463527889	-14.941890328786	-15.3679828104014	-14.5157978471707	0.98	0.64	1.51	-10.7992959235192	-10.4998747921631	-10.2004536608071	-15.029340700213	-14.612637405122	-14.195934110031	-15.0224927619786	-14.6046528686281	-14.1860398794211	-10.1230321646256	1.20405761028744	0.165613691817507	0.46144856315126	-0.0650534771842053	-0.0599504412124489	-0.0705021086587873	-0.47437461742696	-0.467310405374957	-0.481917242102084	-0.472034283843207	-0.464975060505622	-0.479561311036285	0.000582291790330388	0.00082190734209259	0.000820260171487907
166	12.7125042093399	0.29	-10.0968190517214	-10.4301804341777	-9.76345766926507	0.360704538188888	-14.9086540352749	-15.3313524433161	-14.4859556272337	0.99	0.63	1.52	-10.720650300386	-10.4250728663733	-10.1294954323606	-14.8911917718861	-14.4806289673922	-14.0700661628983	-14.8686533721589	-14.4600730793412	-14.0465402519772	-10.0968190517214	1.21071587063276	0.32104949957846	0.528146796646968	-0.0650534771842053	-0.0599504412124489	-0.0705021086587873	-0.47437461742696	-0.467310405374957	-0.481917242102084	-0.472034283843207	-0.464975060505622	-0.479561311036285	0.000582291790330388	0.00082190734209259	0.000820260171487907
166	12.7125042093399	0.29	-10.075968572826	-10.4121469673474	-9.73979017830456	0.354730656952399	-14.9904134502059	-15.4209915468177	-14.5598353535941	0.99	0.65	1.55	-10.7516931423887	-10.4514891279744	-10.1512851135601	-14.9172321527037	-14.5007198027989	-14.084207452894	-14.9038487797874	-14.4875532591008	-14.0712233962507	-10.075968572826	1.22277483029588	0.0594461906937327	0.0589666173429197	-0.0650534771842053	-0.0599504412124489	-0.0705021086587873	-0.47437461742696	-0.467310405374957	-0.481917242102084	-0.472034283843207	-0.464975060505622	-0.479561311036285	0.000582291790330388	0.00082190734209259	0.000820260171487907
166	12.7125042093399	0.29	-10.0696006548472	-10.402665193621	-9.73653611607346	0.360880324528518	-14.8791417448125	-15.30084265698	-14.457440832645	1	0.64	1.54	-10.6168104507242	-10.3242044321049	-10.0315984134856	-14.7026844404557	-14.2974691474913	-13.8922538545269	-14.6742887566047	-14.2683388476045	-13.8637509712463	-10.0696006548472	1.21806405608478	0.0585343106746543	0.2024805631673	-0.0650534771842053	-0.0599504412124489	-0.0705021086587873	-0.47437461742696	-0.467310405374957	-0.481917242102084	-0.472034283843207	-0.464975060505622	-0.479561311036285	0.000582291790330388	0.00082190734209259	0.000820260171487907
166	12.7125042093399	0.29	-10.0692794354208	-10.4038315733593	-9.73472729748233	0.359706615106388	-14.9826871665633	-15.4084053248935	-14.556969008233	0.99	0.64	1.53	-10.7830972891529	-10.4851715647032	-10.1872458402534	-14.9825778135088	-14.5686248249084	-14.1546718363079	-14.9706757727471	-14.5583079172243	-14.144909185608	-10.0692794354208	1.21264846896138	-0.118004863588097	0.0515399914078829	-0.0650534771842053	-0.0599504412124489	-0.0705021086587873	-0.47437461742696	-0.467310405374957	-0.481917242102084	-0.472034283843207	-0.464975060505622	-0.479561311036285	0.000582291790330388	0.00082190734209259	0.000820260171487907
166	12.7125042093399	0.29	-10.0603270829782	-10.3964193905726	-9.72423477538383	0.353119027637534	-14.7879461721617	-15.2142082105252	-14.3616841337981	0.99	0.65	1.51	-10.6237073444059	-10.3260590484879	-10.02841075257	-14.7484082893101	-14.335196737777	-13.9219851862439	-14.7759489023686	-14.3617480405587	-13.9492506075331	-10.0603270829782	1.21224601387889	0.190741285138757	0.354493504192436	-0.0650534771842053	-0.0599504412124489	-0.0705021086587873	-0.47437461742696	-0.467310405374957	-0.481917242102084	-0.472034283843207	-0.464975060505622	-0.479561311036285	0.000582291790330388	0.00082190734209259	0.000820260171487907
166	12.7125042093399	0.29	-10.0555618093679	-10.3870381708904	-9.72408544784532	0.359321115862024	-14.7475325322561	-15.1669199203618	-14.3281451441504	1	0.64	1.55	-10.5385034794796	-10.2470985355616	-9.95569359164361	-14.6020837045976	-14.198314859115	-13.7945460136324	-14.5736483721371	-14.1694397689272	-13.7671093703959	-10.0555618093679	1.22120782660935	-0.0618910374379153	0.0724837085672455	-0.0650534771842053	-0.0599504412124489	-0.0705021086587873	-0.47437461742696	-0.467310405374957	-0.481917242102084	-0.472034283843207	-0.464975060505622	-0.479561311036285	0.000582291790330388	0.00082190734209259	0.000820260171487907
166	12.7125042093399	0.29	-10.055047846237	-10.38873120273	-9.72136448974387	0.361185568806864	-14.9387243647796	-15.3618339328328	-14.5156147967263	1.01	0.65	1.55	-10.5985048061986	-10.3065911707455	-10.0146775352923	-14.6450937127416	-14.2417252541324	-13.8383567955232	-14.6294179474982	-14.2272175285308	-13.8233063774445	-10.055047846237	1.23206301498185	0.289600230155657	0.264293249162888	-0.0650534771842053	-0.0599504412124489	-0.0705021086587873	-0.47437461742696	-0.467310405374957	-0.481917242102084	-0.472034283843207	-0.464975060505622	-0.479561311036285	0.000582291790330388	0.00082190734209259	0.000820260171487907
166	12.7125042093399	0.29	-10.0294210842636	-10.3633160889042	-9.69552607962286	0.367247616020116	-14.993203881661	-15.4123341418517	-14.5740736214703	1.01	0.65	1.53	-10.6445951440956	-10.3551210195855	-10.0656468950754	-14.7147633590636	-14.3146031666771	-13.9144429742906	-14.7130435885236	-14.3154339370444	-13.9137612970577	-10.0294210842636	1.22081962425953	0.166788525223469	0.226839502187855	-0.0650534771842053	-0.0599504412124489	-0.0705021086587873	-0.47437461742696	-0.467310405374957	-0.481917242102084	-0.472034283843207	-0.464975060505622	-0.479561311036285	0.000582291790330388	0.00082190734209259	0.000820260171487907
166	12.7125042093399	0.29	-10.0173408656114	-10.3479980343198	-9.68668369690294	0.368827975002902	-15.3346312253704	-15.7618520834348	-14.907410367306	1	0.65	1.52	-10.9383648574785	-10.6418833529258	-10.3454018483731	-15.1488852690367	-14.7382787153717	-14.3276721617067	-15.17063159802	-14.7596843877255	-14.3486323252562	-10.0173408656114	1.22126092164874	0.242117883391097	0.246689904943061	-0.0650534771842053	-0.0599504412124489	-0.0705021086587873	-0.47437461742696	-0.467310405374957	-0.481917242102084	-0.472034283843207	-0.464975060505622	-0.479561311036285	0.000582291790330388	0.00082190734209259	0.000820260171487907
166	12.7125042093399	0.29	-10.0072670051732	-10.3372728616785	-9.67726114866795	0.366383523271827	-14.9530084037685	-15.3717932989285	-14.5342235086085	1	0.64	1.56	-10.6660977191521	-10.3755134959442	-10.0849292727363	-14.7709702440933	-14.3685540064566	-13.9661377688198	-14.7219476323578	-14.3222796173376	-13.9196367771651	-10.0072670051732	1.22507475959486	-0.0630166545148965	0.00423736817859633	-0.0650534771842053	-0.0599504412124489	-0.0705021086587873	-0.47437461742696	-0.467310405374957	-0.481917242102084	-0.472034283843207	-0.464975060505622	-0.479561311036285	0.000582291790330388	0.00082190734209259	0.000820260171487907
166	12.7125042093399	0.29	-10.001788202035	-10.3323056815124	-9.6712707225575	0.35914044765771	-14.7877158193914	-15.2084109982746	-14.3670206405082	0.98	0.63	1.52	-10.7049619912141	-10.4088412524766	-10.1127205137392	-14.9077913569064	-14.4954119207931	-14.0830324846798	-14.8755888474476	-14.4658157875494	-14.0539359542572	-10.001788202035	1.21201838053765	0.00289975906420778	0.264905052530957	-0.0650534771842053	-0.0599504412124489	-0.0705021086587873	-0.47437461742696	-0.467310405374957	-0.481917242102084	-0.472034283843207	-0.464975060505622	-0.479561311036285	0.000582291790330388	0.00082190734209259	0.000820260171487907
166	12.7125042093399	0.29	-9.9940621863236	-10.3240563523545	-9.66406802029273	0.359664375543646	-14.8695719277606	-15.2921147747956	-14.4470290807256	1.01	0.65	1.55	-10.5377628142242	-10.2465894633518	-9.95541611247944	-14.5544569046784	-14.1522965921174	-13.7501362795563	-14.5316952407188	-14.1314696589308	-13.7296419700837	-9.9940621863236	1.23094709315642	-0.125912818111348	-0.147054839374507	-0.0650534771842053	-0.0599504412124489	-0.0705021086587873	-0.47437461742696	-0.467310405374957	-0.481917242102084	-0.472034283843207	-0.464975060505622	-0.479561311036285	0.000582291790330388	0.00082190734209259	0.000820260171487907
166	12.7125042093399	0.29	-9.99225059301019	-10.3226749552462	-9.66182623077416	0.364447951296521	-14.8539816176505	-15.2717329607764	-14.4362302745247	1	0.64	1.56	-10.5804256902354	-10.2910029342003	-10.0015801781653	-14.6436444709168	-14.2430742041569	-13.8425039373971	-14.6057260412555	-14.2058847246789	-13.8063274814713	-9.99225059301019	1.22598171411102	-0.0814436177615923	-0.0474480240588598	-0.0650534771842053	-0.0599504412124489	-0.0705021086587873	-0.47437461742696	-0.467310405374957	-0.481917242102084	-0.472034283843207	-0.464975060505622	-0.479561311036285	0.000582291790330388	0.00082190734209259	0.000820260171487907
166	12.7125042093399	0.29	-9.99118355914032	-10.3202883602456	-9.66207875803501	0.360899421080265	-14.8600016485279	-15.2811426623119	-14.438860634744	1	0.65	1.55	-10.5854288583888	-10.2936994806012	-10.0019701028136	-14.6497590836287	-14.2460187005626	-13.8422783174965	-14.6338306904265	-14.2303166229224	-13.826351484847	-9.99118355914032	1.22903102099747	0.0317539851948486	0.050388828769079	-0.0650534771842053	-0.0599504412124489	-0.0705021086587873	-0.47437461742696	-0.467310405374957	-0.481917242102084	-0.472034283843207	-0.464975060505622	-0.479561311036285	0.000582291790330388	0.00082190734209259	0.000820260171487907
166	12.7125042093399	0.29	-9.98044406870947	-10.3121712957071	-9.64871684171181	0.365267475601387	-15.1808711399266	-15.6070616120502	-14.7546806678029	1.01	0.65	1.55	-10.7639390136574	-10.4700023096081	-10.1760656055587	-14.8716990446043	-14.4655895158121	-14.0594799870199	-14.8707941154389	-14.4648304579778	-14.0599244903753	-9.98044406870947	1.2341549200404	-0.0358844506684797	-0.128463776515035	-0.0650534771842053	-0.0599504412124489	-0.0705021086587873	-0.47437461742696	-0.467310405374957	-0.481917242102084	-0.472034283843207	-0.464975060505622	-0.479561311036285	0.000582291790330388	0.00082190734209259	0.000820260171487907
166	12.7125042093399	0.29	-9.97427413193271	-10.3035951703931	-9.64495309347233	0.359148138401211	-14.8196643081099	-15.2412613445108	-14.398067271709	1	0.65	1.56	-10.5576619615468	-10.2656205816571	-9.97357920176739	-14.6112558108821	-14.2070857091614	-13.8029156074407	-14.590467419827	-14.184132866648	-13.7834407696702	-9.97427413193271	1.23105079471345	0.0802340218472769	0.0745732932180187	-0.0650534771842053	-0.0599504412124489	-0.0705021086587873	-0.47437461742696	-0.467310405374957	-0.481917242102084	-0.472034283843207	-0.464975060505622	-0.479561311036285	0.000582291790330388	0.00082190734209259	0.000820260171487907
166	12.7125042093399	0.29	-9.96380543872681	-10.294739474172	-9.63287140328162	0.363402467720884	-14.9941836126313	-15.4168313340472	-14.5715358912154	1	0.65	1.53	-10.7071234046293	-10.4135908873545	-10.1200583700796	-14.8330259619232	-14.4263830864404	-14.0197402109577	-14.8324545456875	-14.4263474361794	-14.0195185896253	-9.96380543872681	1.2225914278526	-0.0482052564377713	0.0475804856422748	-0.0650534771842053	-0.0599504412124489	-0.0705021086587873	-0.47437461742696	-0.467310405374957	-0.481917242102084	-0.472034283843207	-0.464975060505622	-0.479561311036285	0.000582291790330388	0.00082190734209259	0.000820260171487907
166	12.7125042093399	0.29	-9.9583104827499	-10.2931343719677	-9.62348659353206	0.354510004546768	-14.8985087274795	-15.3266533339485	-14.4703641210104	1.01	0.65	1.55	-10.5180514982755	-10.2242334728116	-9.93041544734772	-14.5042841954997	-14.0991121782503	-13.693940161001	-14.4836241076413	-14.079387273786	-13.6757489675649	-9.9583104827499	1.23565861453611	0.190658564699988	0.0849969314730613	-0.0650534771842053	-0.0599504412124489	-0.0705021086587873	-0.47437461742696	-0.467310405374957	-0.481917242102084	-0.472034283843207	-0.464975060505622	-0.479561311036285	0.000582291790330388	0.00082190734209259	0.000820260171487907
166	12.7125042093399	0.29	-9.95826364093769	-10.286290464331	-9.63023681754439	0.361088068815841	-15.0631338661675	-15.4898572413578	-14.6364104909771	1	0.65	1.55	-10.7264101900864	-10.4309129567246	-10.1354157233629	-14.8429496599489	-14.4340476618232	-14.0251456636974	-14.8239891588819	-14.4134771877185	-14.0067753206886	-9.95826364093769	1.23270650275753	0.0712225903446687	0.0562574789921404	-0.0650534771842053	-0.0599504412124489	-0.0705021086587873	-0.47437461742696	-0.467310405374957	-0.481917242102084	-0.472034283843207	-0.464975060505622	-0.479561311036285	0.000582291790330388	0.00082190734209259	0.000820260171487907
166	12.7125042093399	0.29	-9.95625772537639	-10.2844110903677	-9.6281043603851	0.363952256000345	-14.8713753157081	-15.2900637386942	-14.452686892722	0.99	0.64	1.51	-10.6495497612356	-10.3579327169089	-10.0663156725823	-14.7696651337598	-14.3652268064533	-13.9607884791468	-14.7726656147832	-14.3682963929563	-13.963650006995	-9.95625772537639	1.21496154027631	0.325608844158671	0.523304840504685	-0.0650534771842053	-0.0599504412124489	-0.0705021086587873	-0.47437461742696	-0.467310405374957	-0.481917242102084	-0.472034283843207	-0.464975060505622	-0.479561311036285	0.000582291790330388	0.00082190734209259	0.000820260171487907
166	12.7125042093399	0.29	-9.94272331691764	-10.2709976777408	-9.61444895609445	0.371281644915352	-15.1521419047207	-15.5720628398196	-14.7322209696217	1	0.64	1.55	-10.7840138440286	-10.4932088797739	-10.2024039155193	-14.9230222581078	-14.5206035467536	-14.1181848353994	-14.8974251203228	-14.4953776592682	-14.0923939734016	-9.94272331691764	1.22865203752762	-0.0570950289759634	0.00409413346428536	-0.0650534771842053	-0.0599504412124489	-0.0705021086587873	-0.47437461742696	-0.467310405374957	-0.481917242102084	-0.472034283843207	-0.464975060505622	-0.479561311036285	0.000582291790330388	0.00082190734209259	0.000820260171487907
166	12.7125042093399	0.29	-9.93728866565752	-10.2654398886185	-9.60913744269652	0.363980367728371	-15.2977351987263	-15.7284011999999	-14.8670691974528	1.01	0.65	1.56	-10.8576409445736	-10.5603432886069	-10.2630456326402	-15.0064820839328	-14.5955832551141	-14.1846844262954	-14.9939089779595	-14.5846651774762	-14.1723581077232	-9.93728866565752	1.23906339459152	-0.0820866659099095	-0.21493443304163	-0.0650534771842053	-0.0599504412124489	-0.0705021086587873	-0.47437461742696	-0.467310405374957	-0.481917242102084	-0.472034283843207	-0.464975060505622	-0.479561311036285	0.000582291790330388	0.00082190734209259	0.000820260171487907
166	12.7125042093399	0.29	-9.9334139184563	-10.2619994799636	-9.60482835694899	0.365212588701539	-15.1220986791159	-15.5466894196293	-14.6975079386025	0.99	0.64	1.54	-10.8271126821145	-10.5314168161176	-10.2357209501208	-15.0152899312406	-14.6052120748656	-14.1951342184906	-14.9989419885693	-14.5892699483182	-14.1768189117353	-9.9334139184563	1.22070770589949	-0.0731409586679075	0.0505764014992309	-0.0650534771842053	-0.0599504412124489	-0.0705021086587873	-0.47437461742696	-0.467310405374957	-0.481917242102084	-0.472034283843207	-0.464975060505622	-0.479561311036285	0.000582291790330388	0.00082190734209259	0.000820260171487907
166	12.7125042093399	0.29	-9.93295146162653	-10.2605103778613	-9.60539254539179	0.365402054063143	-15.0253317413899	-15.4470331737957	-14.6036303089841	1.01	0.65	1.55	-10.6305224502354	-10.3403109582259	-10.0500994662165	-14.6751674864768	-14.2745378587538	-13.8739082310308	-14.6657491604583	-14.2658539041012	-13.8647174400908	-9.93295146162653	1.23465093741774	0.0959871076059438	0.0377560544267475	-0.0650534771842053	-0.0599504412124489	-0.0705021086587873	-0.47437461742696	-0.467310405374957	-0.481917242102084	-0.472034283843207	-0.464975060505622	-0.479561311036285	0.000582291790330388	0.00082190734209259	0.000820260171487907
166	12.7125042093399	0.29	-9.93062979250561	-10.2598361568231	-9.60142342818813	0.372919248320884	-15.225960406921	-15.6464509172588	-14.8054698965832	1	0.65	1.54	-10.810833506189	-10.5202977851981	-10.2297620642072	-14.94698467451	-14.5452919681556	-14.1435992618011	-14.9345909577382	-14.5334249531079	-14.1315225864744	-9.93062979250561	1.22484077685135	-0.1289951401118	-0.104263997239566	-0.0650534771842053	-0.0599504412124489	-0.0705021086587873	-0.47437461742696	-0.467310405374957	-0.481917242102084	-0.472034283843207	-0.464975060505622	-0.479561311036285	0.000582291790330388	0.00082190734209259	0.000820260171487907
166	12.7125042093399	0.29	-9.92133876409195	-10.2492248533275	-9.59345267485645	0.360452126656649	-14.8863148037108	-15.3086109324612	-14.4640186749604	0.99	0.65	1.54	-10.6877350280717	-10.3929082049604	-10.0980813818491	-14.8362726396399	-14.4270062124998	-14.0177397853598	-14.8390210144553	-14.4304351790562	-14.0215775944641	-9.92133876409195	1.22247970698379	-0.0718676595776515	-0.0200922861574689	-0.0650534771842053	-0.0599504412124489	-0.0705021086587873	-0.47437461742696	-0.467310405374957	-0.481917242102084	-0.472034283843207	-0.464975060505622	-0.479561311036285	0.000582291790330388	0.00082190734209259	0.000820260171487907
166	12.7125042093399	0.29	-9.92073625394419	-10.2475523151183	-9.59392019277007	0.367834926389256	-15.0878247406998	-15.5090676132602	-14.6665818681393	1.01	0.65	1.55	-10.7001468704533	-10.4095194312722	-10.1188919920911	-14.7855763802886	-14.3839843038204	-13.9823922273522	-14.7619798326566	-14.3598655809576	-13.9606734863764	-9.92073625394419	1.23508142821279	0.0244428397291354	-0.00806958113371362	-0.0650534771842053	-0.0599504412124489	-0.0705021086587873	-0.47437461742696	-0.467310405374957	-0.481917242102084	-0.472034283843207	-0.464975060505622	-0.479561311036285	0.000582291790330388	0.00082190734209259	0.000820260171487907
166	12.7125042093399	0.29	-9.91866330114691	-10.2477289317588	-9.58959767053502	0.365628405471083	-15.0081747871293	-15.4291891835758	-14.5871603906828	1	0.64	1.56	-10.6599263849301	-10.3690502786281	-10.0781741723261	-14.7379204316788	-14.3357686010418	-13.9336167704048	-14.6980690271717	-14.2973238152487	-13.8957237265287	-9.91866330114691	1.23111364965158	-0.0714028273557384	-0.026453352477409	-0.0650534771842053	-0.0599504412124489	-0.0705021086587873	-0.47437461742696	-0.467310405374957	-0.481917242102084	-0.472034283843207	-0.464975060505622	-0.479561311036285	0.000582291790330388	0.00082190734209259	0.000820260171487907
166	12.7125042093399	0.29	-9.91821161239462	-10.2458196275498	-9.5906035972394	0.356572547172827	-14.7375454502595	-15.1591625020009	-14.3159283985182	1.01	0.67	1.55	-10.4158981217123	-10.1262040006331	-9.83650987955381	-14.3701640269194	-13.9704911433238	-13.5708182597282	-14.3889520094783	-13.9889165781328	-13.5888143238729	-9.91821161239462	1.24004911153059	0.15196311365263	-0.01239741926724	-0.0650534771842053	-0.0599504412124489	-0.0705021086587873	-0.47437461742696	-0.467310405374957	-0.481917242102084	-0.472034283843207	-0.464975060505622	-0.479561311036285	0.000582291790330388	0.00082190734209259	0.000820260171487907
166	12.7125042093399	0.29	-9.91785468027112	-10.2444691581399	-9.59124020240234	0.361890150031433	-14.8773139731601	-15.2980416084334	-14.4565863378868	1.01	0.65	1.56	-10.4950750901709	-10.2064389210636	-9.91780275195625	-14.4708401951627	-14.0728623015497	-13.6748844079368	-14.4575148936907	-14.0598094754892	-13.6623820181585	-9.91785468027112	1.23768977072	-0.00219494480009587	-0.105044005271494	-0.0650534771842053	-0.0599504412124489	-0.0705021086587873	-0.47437461742696	-0.467310405374957	-0.481917242102084	-0.472034283843207	-0.464975060505622	-0.479561311036285	0.000582291790330388	0.00082190734209259	0.000820260171487907
166	12.7125042093399	0.29	-9.917649600224	-10.2468257518125	-9.58847344863546	0.3514502111421	-14.7006759195653	-15.1259747890393	-14.2753770500912	1	0.65	1.52	-10.5166565419594	-10.2209584332211	-9.9252603244828	-14.5753592989135	-14.1655421520214	-13.7557250051293	-14.5891200914132	-14.1787838619813	-13.7680247601494	-9.917649600224	1.22102594777299	-0.213419203100943	-0.126624676188809	-0.0650534771842053	-0.0599504412124489	-0.0705021086587873	-0.47437461742696	-0.467310405374957	-0.481917242102084	-0.472034283843207	-0.464975060505622	-0.479561311036285	0.000582291790330388	0.00082190734209259	0.000820260171487907
166	12.7125042093399	0.29	-9.91510937843021	-10.2430514480206	-9.5871673088398	0.364894387523357	-14.9936697211307	-15.4149435611879	-14.5723958810734	1.02	0.65	1.57	-10.561914281421	-10.2732685157049	-9.98462274998879	-14.555974741437	-14.1581755960324	-13.7603764506278	-14.5334399719024	-14.1363509467512	-13.7393810894309	-9.91510937843021	1.24134832907659	-0.122816164512896	-0.253903961303153	-0.0650534771842053	-0.0599504412124489	-0.0705021086587873	-0.47437461742696	-0.467310405374957	-0.481917242102084	-0.472034283843207	-0.464975060505622	-0.479561311036285	0.000582291790330388	0.00082190734209259	0.000820260171487907
166	12.7125042093399	0.29	-9.91228101830725	-10.2426896424267	-9.58187239418783	0.358338428878637	-14.9725198044706	-15.3992156226976	-14.5458239862435	0.99	0.65	1.53	-10.7169681125373	-10.4200123720805	-10.1230566316237	-14.8585357966373	-14.4468216389332	-14.0351074812292	-14.8555968825427	-14.444626646318	-14.03301812145	-9.91228101830725	1.23083979853952	-0.0443611574093318	-0.0200598492302981	-0.0650534771842053	-0.0599504412124489	-0.0705021086587873	-0.47437461742696	-0.467310405374957	-0.481917242102084	-0.472034283843207	-0.464975060505622	-0.479561311036285	0.000582291790330388	0.00082190734209259	0.000820260171487907
166	12.7125042093399	0.29	-9.91154910908639	-10.2389515584181	-9.58414665975469	0.367105985561267	-15.1664885548422	-15.5905921665436	-14.7423849431408	1.02	0.65	1.55	-10.672528842515	-10.3822090150353	-10.0918891875556	-14.7033075340439	-14.303340312624	-13.903373091204	-14.6936492218246	-14.2927067401529	-13.8938518815814	-9.91154910908639	1.23355915303565	-0.191171767404281	-0.253479069020375	-0.0650534771842053	-0.0599504412124489	-0.0705021086587873	-0.47437461742696	-0.467310405374957	-0.481917242102084	-0.472034283843207	-0.464975060505622	-0.479561311036285	0.000582291790330388	0.00082190734209259	0.000820260171487907
166	12.7125042093399	0.29	-9.91063007329386	-10.2408953221891	-9.58036482439859	0.360318175994331	-15.0278277729843	-15.4542622375623	-14.6013933084062	0.99	0.63	1.54	-10.7673283081069	-10.4702219298521	-10.1731155515972	-14.9348495875127	-14.5227474444596	-14.1106453014064	-14.8909034263972	-14.4805065286401	-14.0706970104939	-9.91063007329386	1.223346546853	0.136424445492747	0.250874714808582	-0.0650534771842053	-0.0599504412124489	-0.0705021086587873	-0.47437461742696	-0.467310405374957	-0.481917242102084	-0.472034283843207	-0.464975060505622	-0.479561311036285	0.000582291790330388	0.00082190734209259	0.000820260171487907
166	12.7125042093399	0.29	-9.91037982048472	-10.2416961276696	-9.57906351329986	0.364722277335584	-14.9412275823994	-15.3611838975236	-14.5212712672752	0.99	0.65	1.53	-10.7037748668133	-10.4111465198725	-10.1185181729317	-14.8473962563922	-14.4414862781887	-14.0355762999852	-14.8417949912552	-14.4360064199582	-14.0288578032767	-9.91037982048472	1.21726083801341	0.0731855194700142	0.255017187574963	-0.0650534771842053	-0.0599504412124489	-0.0705021086587873	-0.47437461742696	-0.467310405374957	-0.481917242102084	-0.472034283843207	-0.464975060505622	-0.479561311036285	0.000582291790330388	0.00082190734209259	0.000820260171487907
166	12.7125042093399	0.29	-9.90733158795095	-10.2370316020822	-9.57763157381976	0.3554149852963	-14.8221780334493	-15.2472881382628	-14.3970679286357	0.99	0.64	1.52	-10.6254903297301	-10.3292407103351	-10.03299109094	-14.7393878710368	-14.3284385490377	-13.9174892270386	-14.7383752152345	-14.3279848219822	-13.915485102871	-9.90733158795095	1.22443920283617	0.00868809517438015	0.114497707236273	-0.0650534771842053	-0.0599504412124489	-0.0705021086587873	-0.47437461742696	-0.467310405374957	-0.481917242102084	-0.472034283843207	-0.464975060505622	-0.479561311036285	0.000582291790330388	0.00082190734209259	0.000820260171487907
166	12.7125042093399	0.29	-9.90155398935294	-10.2281492854143	-9.57495869329161	0.367492803209371	-15.1760795510335	-15.6000983179188	-14.7520607841482	1	0.64	1.55	-10.8251382340351	-10.5309053598688	-10.2366724857025	-14.9915528727994	-14.5840746868755	-14.1765965009516	-14.9606133757275	-14.5557460521083	-14.1470283995977	-9.90155398935294	1.22907193351258	0.0302680603137858	0.0518201340272651	-0.0650534771842053	-0.0599504412124489	-0.0705021086587873	-0.47437461742696	-0.467310405374957	-0.481917242102084	-0.472034283843207	-0.464975060505622	-0.479561311036285	0.000582291790330388	0.00082190734209259	0.000820260171487907
166	12.7125042093399	0.29	-9.90004882539229	-10.2270804680192	-9.5730171827654	0.361597130479409	-15.0361106199794	-15.4615989053756	-14.6106223345832	0.99	0.64	1.52	-10.8004508951289	-10.5032329061617	-10.2060149171944	-14.9959351057714	-14.5832614388941	-14.1705877720168	-14.996706994227	-14.5832960472356	-14.1737362988258	-9.90004882539229	1.21136335071443	0.0962319470636966	0.292315139101831	-0.0650534771842053	-0.0599504412124489	-0.0705021086587873	-0.47437461742696	-0.467310405374957	-0.481917242102084	-0.472034283843207	-0.464975060505622	-0.479561311036285	0.000582291790330388	0.00082190734209259	0.000820260171487907
166	12.7125042093399	0.29	-9.89969455004038	-10.2281003257569	-9.57128877432382	0.369144546351966	-15.2113123005516	-15.6348095103132	-14.78781509079	1.01	0.65	1.56	-10.7541555256976	-10.4628596928017	-10.1715638599058	-14.8428825828704	-14.4408361521469	-14.0387897214233	-14.8233319903223	-14.4198989744126	-14.0212432484779	-9.89969455004038	1.23801332543935	-0.0843064045687588	-0.180298842996672	-0.0650534771842053	-0.0599504412124489	-0.0705021086587873	-0.47437461742696	-0.467310405374957	-0.481917242102084	-0.472034283843207	-0.464975060505622	-0.479561311036285	0.000582291790330388	0.00082190734209259	0.000820260171487907
166	12.7125042093399	0.29	-9.89157402760604	-10.2220687651021	-9.56107929011	0.359190581918596	-14.9718235997115	-15.3977100685765	-14.5459371308465	0.99	0.64	1.54	-10.7869898749739	-10.4886316770942	-10.1902734792144	-14.9941659077214	-14.5794410984104	-14.1647162890995	-14.9696188241895	-14.554896481108	-14.1409126049231	-9.89157402760604	1.22150923845885	0.0418619973043968	0.197065359779073	-0.0650534771842053	-0.0599504412124489	-0.0705021086587873	-0.47437461742696	-0.467310405374957	-0.481917242102084	-0.472034283843207	-0.464975060505622	-0.479561311036285	0.000582291790330388	0.00082190734209259	0.000820260171487907
166	12.7125042093399	0.29	-9.89139364832606	-10.2174458581754	-9.56534143847676	0.366804106024697	-15.0556875084401	-15.4769664112447	-14.6344086056356	1	0.65	1.54	-10.7044984007646	-10.4131248058674	-10.1217512109702	-14.8057053081252	-14.4026979537303	-13.9996905993353	-14.8103388487286	-14.4067558053912	-14.0041987227747	-9.89139364832606	1.2281273582745	0.0923885998996207	0.0934371683262321	-0.0650534771842053	-0.0599504412124489	-0.0705021086587873	-0.47437461742696	-0.467310405374957	-0.481917242102084	-0.472034283843207	-0.464975060505622	-0.479561311036285	0.000582291790330388	0.00082190734209259	0.000820260171487907
166	12.7125042093399	0.29	-9.89133850421683	-10.2186709659013	-9.56400604253234	0.358028163857548	-14.6731012937272	-15.0915463831964	-14.2546562042579	1.02	0.65	1.56	-10.3393550447937	-10.0526745259841	-9.76599400717454	-14.2487402445425	-13.8536637404481	-13.4585872363537	-14.2322545065828	-13.8385165261466	-13.4431458043323	-9.89133850421683	1.23492248007508	-0.0982850145747186	-0.16450470213983	-0.0650534771842053	-0.0599504412124489	-0.0705021086587873	-0.47437461742696	-0.467310405374957	-0.481917242102084	-0.472034283843207	-0.464975060505622	-0.479561311036285	0.000582291790330388	0.00082190734209259	0.000820260171487907
166	12.7125042093399	0.29	-9.89040734615381	-10.219456071217	-9.56135862109063	0.354200110160563	-14.8556597016949	-15.2828621644604	-14.4284572389295	1.01	0.65	1.53	-10.5236047032408	-10.2294379563308	-9.9352712094207	-14.5307805274994	-14.1246010330794	-13.7184215386593	-14.5382671857668	-14.1334386019293	-13.7252066848693	-9.89040734615381	1.23192195883771	-0.0933372594196058	-0.136645541585128	-0.0650534771842053	-0.0599504412124489	-0.0705021086587873	-0.47437461742696	-0.467310405374957	-0.481917242102084	-0.472034283843207	-0.464975060505622	-0.479561311036285	0.000582291790330388	0.00082190734209259	0.000820260171487907
166	12.7125042093399	0.29	-9.88983583935741	-10.2156428015967	-9.56402887711812	0.366975588229323	-14.91288519308	-15.3300142887091	-14.4957560974508	0.99	0.64	1.55	-10.6737728607273	-10.3833399141888	-10.0929069676504	-14.8013202057244	-14.3985768556364	-13.9958335055484	-14.7759375331827	-14.3740425578162	-13.9750912460224	-9.88983583935741	1.23161648533699	-0.246142936765772	-0.197923647619178	-0.0650534771842053	-0.0599504412124489	-0.0705021086587873	-0.47437461742696	-0.467310405374957	-0.481917242102084	-0.472034283843207	-0.464975060505622	-0.479561311036285	0.000582291790330388	0.00082190734209259	0.000820260171487907
166	12.7125042093399	0.29	-9.88650517376415	-10.215167116494	-9.55784323103429	0.354816641924898	-14.5879764451625	-15.006916426407	-14.169036463918	0.99	0.64	1.54	-10.4705635436858	-10.1782624759666	-9.88596140824746	-14.5312704300785	-14.1256088012363	-13.719947172394	-14.496907030085	-14.0923647224488	-13.6872913618745	-9.88650517376415	1.2291089219241	-0.152863119424548	-0.0804820978670476	-0.0650534771842053	-0.0599504412124489	-0.0705021086587873	-0.47437461742696	-0.467310405374957	-0.481917242102084	-0.472034283843207	-0.464975060505622	-0.479561311036285	0.000582291790330388	0.00082190734209259	0.000820260171487907
166	12.7125042093399	0.29	-9.88646188140284	-10.2144124570905	-9.55851130571516	0.367643699188725	-15.03381132694	-15.4537188204245	-14.6139038334556	1.01	0.65	1.57	-10.6709973634623	-10.3810456820619	-10.0910940006615	-14.7501016080735	-14.349312758033	-13.9485239079925	-14.7168533996544	-14.3137528395527	-13.9181150014941	-9.88646188140284	1.23451315182207	-0.124894333533778	-0.21783929049945	-0.0650534771842053	-0.0599504412124489	-0.0705021086587873	-0.47437461742696	-0.467310405374957	-0.481917242102084	-0.472034283843207	-0.464975060505622	-0.479561311036285	0.000582291790330388	0.00082190734209259	0.000820260171487907
166	12.7125042093399	0.29	-9.88587510801751	-10.2139044330826	-9.55784578295241	0.363745179534166	-15.1488414994787	-15.5755325254901	-14.7221504734672	0.99	0.65	1.53	-10.8476313367125	-10.5504609550719	-10.2532905734313	-15.0439780968309	-14.631848980929	-14.2197198650272	-15.0510943246566	-14.637773079271	-14.224697766397	-9.88587510801751	1.22521439606012	-0.0574394866126576	-0.0242425494711032	-0.0650534771842053	-0.0599504412124489	-0.0705021086587873	-0.47437461742696	-0.467310405374957	-0.481917242102084	-0.472034283843207	-0.464975060505622	-0.479561311036285	0.000582291790330388	0.00082190734209259	0.000820260171487907
166	12.7125042093399	0.29	-9.88170642973585	-10.2084496831594	-9.55496317631228	0.364265768953669	-14.9222525711376	-15.3420890509958	-14.5024160912794	0.99	0.64	1.52	-10.7218666763787	-10.4284626459395	-10.1350586155003	-14.8894752598644	-14.4820245626837	-14.0745738655029	-14.8720515405222	-14.4661420769458	-14.0611989399742	-9.88170642973585	1.21772028382773	-0.0038027614681564	0.208571980222563	-0.0650534771842053	-0.0599504412124489	-0.0705021086587873	-0.47437461742696	-0.467310405374957	-0.481917242102084	-0.472034283843207	-0.464975060505622	-0.479561311036285	0.000582291790330388	0.00082190734209259	0.000820260171487907
166	12.7125042093399	0.29	-9.87649640812602	-10.2052183221774	-9.54777449407469	0.367167648957207	-15.0382636649756	-15.4587259003428	-14.6178014296083	0.99	0.64	1.53	-10.7895306639168	-10.4960659753804	-10.202601286844	-14.9759561880072	-14.5686248169638	-14.1612934459204	-14.9547656498461	-14.5486689171964	-14.1423505316593	-9.87649640812602	1.21859878401868	0.28811361397773	0.459676562897676	-0.0650534771842053	-0.0599504412124489	-0.0705021086587873	-0.47437461742696	-0.467310405374957	-0.481917242102084	-0.472034283843207	-0.464975060505622	-0.479561311036285	0.000582291790330388	0.00082190734209259	0.000820260171487907
166	12.7125042093399	0.29	-9.87516708697133	-10.2003349361457	-9.54999923779692	0.364697700192269	-14.9371417497956	-15.3570054914039	-14.5172780081872	0.99	0.64	1.54	-10.6907970956613	-10.3985084673951	-10.1062198391288	-14.8239756928462	-14.4186850973982	-14.0133945019501	-14.80912333726	-14.4033708163358	-13.9978857957984	-9.87516708697133	1.22466342080179	0.0448376774893298	0.0949824765855912	-0.0650534771842053	-0.0599504412124489	-0.0705021086587873	-0.47437461742696	-0.467310405374957	-0.481917242102084	-0.472034283843207	-0.464975060505622	-0.479561311036285	0.000582291790330388	0.00082190734209259	0.000820260171487907
166	12.7125042093399	0.29	-9.86901555000605	-10.1967112867567	-9.54131981325535	0.369488094098804	-15.1232611174974	-15.5439965036078	-14.702525731387	1	0.64	1.53	-10.7740671699546	-10.4824413123653	-10.1908154547759	-14.9143313903129	-14.5106393942021	-14.1069473980912	-14.9039163806479	-14.5011633621925	-14.0981711255632	-9.86901555000605	1.22347997363854	0.00450587157554506	0.120763161129235	-0.0650534771842053	-0.0599504412124489	-0.0705021086587873	-0.47437461742696	-0.467310405374957	-0.481917242102084	-0.472034283843207	-0.464975060505622	-0.479561311036285	0.000582291790330388	0.00082190734209259	0.000820260171487907
166	12.7125042093399	0.29	-9.8637022755359	-10.1898259932823	-9.53757855778954	0.365046935645697	-14.7837501333793	-15.1989892321443	-14.3685110346143	0.98	0.64	1.55	-10.7118810343452	-10.4192305324702	-10.1265800305952	-14.9248528710803	-14.5171032266315	-14.1093535821828	-14.878228348674	-14.4715605307703	-14.0665058488208	-9.8637022755359	1.22508147396623	-0.145807012293035	0.0308824349142974	-0.0650534771842053	-0.0599504412124489	-0.0705021086587873	-0.47437461742696	-0.467310405374957	-0.481917242102084	-0.472034283843207	-0.464975060505622	-0.479561311036285	0.000582291790330388	0.00082190734209259	0.000820260171487907
166	12.7125042093399	0.29	-9.86333649635274	-10.1917386194295	-9.53493437327596	0.36573027897479	-15.1779390410744	-15.6036222337427	-14.7522558484061	1	0.65	1.55	-10.7853602644783	-10.4911243157553	-10.1968883670323	-14.9139588055434	-14.5070903550923	-14.1002219046412	-14.892750815078	-14.484792583071	-14.0802880290125	-9.86333649635274	1.23376776410301	-0.235530318834911	-0.26850238577443	-0.0650534771842053	-0.0599504412124489	-0.0705021086587873	-0.47437461742696	-0.467310405374957	-0.481917242102084	-0.472034283843207	-0.464975060505622	-0.479561311036285	0.000582291790330388	0.00082190734209259	0.000820260171487907
166	12.7125042093399	0.29	-9.86333580513225	-10.1893676506897	-9.5373039595748	0.360398421313908	-14.7394819964849	-15.1576614708414	-14.3213025221284	1	0.64	1.53	-10.5221551435034	-10.2318630482833	-9.94157095306322	-14.5741164499779	-14.1720361971641	-13.7699559443503	-14.5651857040873	-14.1630529906969	-13.7590756840546	-9.86333580513225	1.21840954341851	0.137521024043008	0.289358210808002	-0.0650534771842053	-0.0599504412124489	-0.0705021086587873	-0.47437461742696	-0.467310405374957	-0.481917242102084	-0.472034283843207	-0.464975060505622	-0.479561311036285	0.000582291790330388	0.00082190734209259	0.000820260171487907
166	12.7125042093399	0.29	-9.8622235409537	-10.1875088839974	-9.53693819790998	0.362635622686722	-14.9966756536666	-15.4200951274593	-14.5732561798739	1.01	0.65	1.55	-10.6264344768694	-10.3346438454046	-10.0428532139398	-14.677182499178	-14.2741626190026	-13.8711427388273	-14.6716986665753	-14.268469242074	-13.8649118080747	-9.8622235409537	1.23557985499441	0.075921242732947	-0.0231657090299879	-0.0650534771842053	-0.0599504412124489	-0.0705021086587873	-0.47437461742696	-0.467310405374957	-0.481917242102084	-0.472034283843207	-0.464975060505622	-0.479561311036285	0.000582291790330388	0.00082190734209259	0.000820260171487907
166	12.7125042093399	0.29	-9.8614136454121	-10.1874674490905	-9.53535984173369	0.357749470872229	-14.7267301150746	-15.1469593195876	-14.3065009105617	0.99	0.64	1.53	-10.6132496460498	-10.3188012777698	-10.0243529094897	-14.7537091499919	-14.3443900695809	-13.9350709891698	-14.728559616098	-14.3196965997483	-13.9115185379443	-9.8614136454121	1.21839296781245	-0.102734236817813	0.0651448025575184	-0.0650534771842053	-0.0599504412124489	-0.0705021086587873	-0.47437461742696	-0.467310405374957	-0.481917242102084	-0.472034283843207	-0.464975060505622	-0.479561311036285	0.000582291790330388	0.00082190734209259	0.000820260171487907
166	12.7125042093399	0.29	-9.85811680599028	-10.1849188096048	-9.5313148023758	0.360147086812853	-14.6121975140082	-15.0269918567526	-14.1974031712638	1	0.65	1.55	-10.3989550056808	-10.1119096843065	-9.82486436293221	-14.3861274257161	-13.9890230466712	-13.5919186676264	-14.3616635129585	-13.9658134340869	-13.5704544447349	-9.85811680599028	1.23070125272776	-0.090689221063377	-0.0453731162873214	-0.0650534771842053	-0.0599504412124489	-0.0705021086587873	-0.47437461742696	-0.467310405374957	-0.481917242102084	-0.472034283843207	-0.464975060505622	-0.479561311036285	0.000582291790330388	0.00082190734209259	0.000820260171487907
166	12.7125042093399	0.29	-9.85746368435099	-10.1854085666332	-9.52951880206877	0.368516244115439	-14.8274771527065	-15.240845487116	-14.4141088182971	1	0.64	1.56	-10.5624295534881	-10.2759510956143	-9.98947263774042	-14.6205564221708	-14.2240118169859	-13.827467211801	-14.5755270456748	-14.1806462779338	-13.7852537004433	-9.85746368435099	1.22906505424634	-0.00777225931041056	0.0517894412623221	-0.0650534771842053	-0.0599504412124489	-0.0705021086587873	-0.47437461742696	-0.467310405374957	-0.481917242102084	-0.472034283843207	-0.464975060505622	-0.479561311036285	0.000582291790330388	0.00082190734209259	0.000820260171487907
166	12.7125042093399	0.29	-9.8573595815243	-10.1844001813362	-9.53031898171241	0.366430915257781	-14.9684313032929	-15.3876053559317	-14.5492572506542	1	0.65	1.55	-10.6755723226382	-10.3847588522372	-10.0939453818363	-14.7832895584963	-14.3805776840864	-13.9778658096765	-14.7633980735984	-14.3602145287992	-13.9580651678673	-9.8573595815243	1.22927739716092	-0.0149365919927886	0.0444171695176176	-0.0650534771842053	-0.0599504412124489	-0.0705021086587873	-0.47437461742696	-0.467310405374957	-0.481917242102084	-0.472034283843207	-0.464975060505622	-0.479561311036285	0.000582291790330388	0.00082190734209259	0.000820260171487907
166	12.7125042093399	0.29	-9.8540629915973	-10.1811857849162	-9.52694019827837	0.368644525087821	-15.1505959382994	-15.572855959307	-14.7283359172918	1.01	0.66	1.53	-10.7389822192021	-10.4477933152958	-10.1566044113895	-14.8364934066983	-14.4341999523723	-14.0319064980462	-14.8548687485313	-14.4524241425619	-14.0490108910088	-9.8540629915973	1.22562575477049	-0.0917011710169755	-0.116184779381943	-0.0650534771842053	-0.0599504412124489	-0.0705021086587873	-0.47437461742696	-0.467310405374957	-0.481917242102084	-0.472034283843207	-0.464975060505622	-0.479561311036285	0.000582291790330388	0.00082190734209259	0.000820260171487907
166	12.7125042093399	0.29	-9.84797878666283	-10.1762261754749	-9.51973139785082	0.358744168661877	-14.8261917118134	-15.2483448459636	-14.4040385776632	0.98	0.64	1.54	-10.6965591165371	-10.4004229783998	-10.1042868402626	-14.8761970057736	-14.4643468506477	-14.0524966955219	-14.8531405063216	-14.4429743333028	-14.033427526209	-9.84797878666283	1.21844703687936	0.0445106788810913	0.209593832313149	-0.0650534771842053	-0.0599504412124489	-0.0705021086587873	-0.47437461742696	-0.467310405374957	-0.481917242102084	-0.472034283843207	-0.464975060505622	-0.479561311036285	0.000582291790330388	0.00082190734209259	0.000820260171487907
166	12.7125042093399	0.29	-9.84510575322769	-10.1733470685199	-9.51686443793552	0.352085889999393	-14.6178322535932	-15.0401453506305	-14.1955191565558	0.98	0.64	1.53	-10.5470330267845	-10.2508822863324	-9.95473154588031	-14.6663526143028	-14.2545352647764	-13.8427179152501	-14.647018171367	-14.2349118079182	-13.824704411314	-9.84510575322769	1.21298170073987	0.184466465490187	0.39059260428622	-0.0650534771842053	-0.0599504412124489	-0.0705021086587873	-0.47437461742696	-0.467310405374957	-0.481917242102084	-0.472034283843207	-0.464975060505622	-0.479561311036285	0.000582291790330388	0.00082190734209259	0.000820260171487907
166	12.7125042093399	0.29	-9.8428458681732	-10.1700592832735	-9.51563245307291	0.367844370955518	-15.0880040413731	-15.5092433653022	-14.6667647174439	1.01	0.65	1.58	-10.6665511654022	-10.3768419451818	-10.0871327249615	-14.7213178996118	-14.3214790516863	-13.9216402037608	-14.6834871602158	-14.2864521243341	-13.8863617936064	-9.8428458681732	1.23807366915104	0.0754862263852291	-0.0349402456164745	-0.0650534771842053	-0.0599504412124489	-0.0705021086587873	-0.47437461742696	-0.467310405374957	-0.481917242102084	-0.472034283843207	-0.464975060505622	-0.479561311036285	0.000582291790330388	0.00082190734209259	0.000820260171487907
166	12.7125042093399	0.29	-9.83881012514126	-10.1703282706602	-9.50729197962232	0.354843023954194	-14.7766552957379	-15.200989336782	-14.3523212546937	1	0.65	1.54	-10.5562825670862	-10.2616050338774	-9.9669275006687	-14.6235575391373	-14.2153424468467	-13.807127354556	-14.6319981227752	-14.2217415542191	-13.8139975305353	-9.83881012514126	1.22428508728823	0.0631320826976703	0.0928422756319824	-0.0650534771842053	-0.0599504412124489	-0.0705021086587873	-0.47437461742696	-0.467310405374957	-0.481917242102084	-0.472034283843207	-0.464975060505622	-0.479561311036285	0.000582291790330388	0.00082190734209259	0.000820260171487907
166	12.7125042093399	0.29	-9.83692236719447	-10.1619250668666	-9.51191966752233	0.370154938721664	-15.2021905252997	-15.624517118464	-14.7798639321353	0.99	0.65	1.53	-10.9211181903007	-10.6259232345856	-10.3307282788705	-15.1671917940957	-14.75722658431	-14.3472613745244	-15.1752824582326	-14.7649861197922	-14.3549743052319	-9.83692236719447	1.22608467105516	-0.03823239125582	-0.00586372830903416	-0.0650534771842053	-0.0599504412124489	-0.0705021086587873	-0.47437461742696	-0.467310405374957	-0.481917242102084	-0.472034283843207	-0.464975060505622	-0.479561311036285	0.000582291790330388	0.00082190734209259	0.000820260171487907
166	12.7125042093399	0.29	-9.83620024101034	-10.1609133720925	-9.51148710992813	0.357919582441763	-14.7479975264961	-15.1686778568854	-14.3273171961068	0.99	0.65	1.54	-10.5777661932947	-10.2844078519178	-9.99104951054098	-14.6769937067007	-14.2699494923064	-13.8629052779121	-14.6735682034554	-14.2683079554789	-13.8597526598308	-9.83620024101034	1.22419765205543	-0.12998550151458	-0.048399628126378	-0.0650534771842053	-0.0599504412124489	-0.0705021086587873	-0.47437461742696	-0.467310405374957	-0.481917242102084	-0.472034283843207	-0.464975060505622	-0.479561311036285	0.000582291790330388	0.00082190734209259	0.000820260171487907
166	12.7125042093399	0.29	-9.83596622490446	-10.1674221664303	-9.50451028337858	0.354099450076433	-14.7829710820358	-15.2081768001488	-14.3577653639229	0.99	0.64	1.53	-10.6424171482389	-10.3448655951869	-10.0473140421349	-14.7868079692909	-14.3733833107139	-13.9599586521369	-14.76475021929	-14.353656598544	-13.9405107553699	-9.83596622490446	1.21693255612234	-0.0903941960721815	0.0430851400169872	-0.0650534771842053	-0.0599504412124489	-0.0705021086587873	-0.47437461742696	-0.467310405374957	-0.481917242102084	-0.472034283843207	-0.464975060505622	-0.479561311036285	0.000582291790330388	0.00082190734209259	0.000820260171487907
166	12.7125042093399	0.29	-9.83538932278569	-10.1602703356318	-9.51050830993953	0.361282120282449	-14.8478485547321	-15.2682962724027	-14.4274008370615	0.99	0.64	1.56	-10.6722111956559	-10.3783272704519	-10.0844433452479	-14.8215553633103	-14.413409685911	-14.0052640085118	-14.768284842516	-14.3621018265323	-13.9561272228018	-9.83538932278569	1.23517289698333	-0.106252830707621	-0.104649871583671	-0.0650534771842053	-0.0599504412124489	-0.0705021086587873	-0.47437461742696	-0.467310405374957	-0.481917242102084	-0.472034283843207	-0.464975060505622	-0.479561311036285	0.000582291790330388	0.00082190734209259	0.000820260171487907
166	12.7125042093399	0.29	-9.83537525521804	-10.1605836872867	-9.51016682314937	0.365426144264628	-14.9533135967962	-15.3729719664279	-14.5336552271645	1	0.65	1.56	-10.6458911952734	-10.355274823108	-10.0646584509425	-14.7317545780379	-14.3296004518524	-13.9274463256668	-14.7099232380177	-14.3083051230483	-13.9056255068884	-9.83537525521804	1.23286716083524	-0.0992867814281361	-0.105473699358083	-0.0650534771842053	-0.0599504412124489	-0.0705021086587873	-0.47437461742696	-0.467310405374957	-0.481917242102084	-0.472034283843207	-0.464975060505622	-0.479561311036285	0.000582291790330388	0.00082190734209259	0.000820260171487907
166	12.7125042093399	0.29	-9.83311901544886	-10.160390753783	-9.50584727711475	0.366477661306888	-15.0345294371102	-15.4555121093828	-14.6135467648376	0.99	0.64	1.54	-10.7991434351516	-10.5049925697897	-10.2108417044279	-14.9957130433675	-14.587254539699	-14.1787960360304	-14.9784825894044	-14.5714605928928	-14.1635405216083	-9.83311901544886	1.22176187483373	0.10562170898363	0.233400767769406	-0.0650534771842053	-0.0599504412124489	-0.0705021086587873	-0.47437461742696	-0.467310405374957	-0.481917242102084	-0.472034283843207	-0.464975060505622	-0.479561311036285	0.000582291790330388	0.00082190734209259	0.000820260171487907
166	12.7125042093399	0.29	-9.83134905363895	-10.1595014267171	-9.50319668056083	0.357178635591587	-14.7948135432139	-15.2175104582302	-14.3721166281977	1.01	0.65	1.56	-10.4821645380098	-10.1910013661447	-9.89983819427953	-14.4754468421744	-14.0733622344152	-13.6712776266561	-14.4477031900724	-14.046267946067	-13.6463875194835	-9.83134905363895	1.2398222771383	0.0200186120284575	-0.0787346103304691	-0.0650534771842053	-0.0599504412124489	-0.0705021086587873	-0.47437461742696	-0.467310405374957	-0.481917242102084	-0.472034283843207	-0.464975060505622	-0.479561311036285	0.000582291790330388	0.00082190734209259	0.000820260171487907
166	12.7125042093399	0.29	-9.82936442757936	-10.1531208770734	-9.50560797808528	0.379221659671093	-15.4079745772768	-15.8278151748652	-14.9881339796884	1	0.64	1.54	-11.0001730499961	-10.7083880388709	-10.4166030277456	-15.2430888983618	-14.8387584534155	-14.4344280084691	-15.2043155253899	-14.7995055289094	-14.3976448609613	-9.82936442757936	1.22464268353591	0.214747445454558	0.352005783147572	-0.0650534771842053	-0.0599504412124489	-0.0705021086587873	-0.47437461742696	-0.467310405374957	-0.481917242102084	-0.472034283843207	-0.464975060505622	-0.479561311036285	0.000582291790330388	0.00082190734209259	0.000820260171487907
166	12.7125042093399	0.29	-9.82897597709123	-10.1549409915162	-9.50301096266623	0.367453945956453	-14.8309767344003	-15.2453879867984	-14.4165654820023	0.99	0.63	1.56	-10.6088863150824	-10.3205078318199	-10.0321293485573	-14.7081336283023	-14.3083264156147	-13.9085192029271	-14.6434996993538	-14.2458659679291	-13.845854222898	-9.82897597709123	1.22317059629041	0.0948898913294033	0.223608953450116	-0.0650534771842053	-0.0599504412124489	-0.0705021086587873	-0.47437461742696	-0.467310405374957	-0.481917242102084	-0.472034283843207	-0.464975060505622	-0.479561311036285	0.000582291790330388	0.00082190734209259	0.000820260171487907
166	12.7125042093399	0.29	-9.82623230927216	-10.1512923311415	-9.50117228740285	0.368779001138511	-14.958303744052	-15.3750840056221	-14.5415234824818	1	0.65	1.55	-10.6615404334843	-10.3725326069915	-10.0835247804987	-14.7609983042309	-14.3608643776764	-13.960730451122	-14.7460857008081	-14.3472996945787	-13.9456392688241	-9.82623230927216	1.22914878201313	-0.180122681838039	-0.161906727809706	-0.0650534771842053	-0.0599504412124489	-0.0705021086587873	-0.47437461742696	-0.467310405374957	-0.481917242102084	-0.472034283843207	-0.464975060505622	-0.479561311036285	0.000582291790330388	0.00082190734209259	0.000820260171487907
166	12.7125042093399	0.29	-9.82542423515229	-10.1549180033205	-9.4959304669841	0.357215415948178	-14.7988989124399	-15.2216786854673	-14.3761191394126	1	0.65	1.53	-10.553233940979	-10.2601194992367	-9.96700505749442	-14.6100141831712	-14.2042232971644	-13.7984324111575	-14.6138514109213	-14.2074015335979	-13.8015146147748	-9.82542423515229	1.2263741157467	-0.0319816943715352	-0.0117120912858121	-0.0650534771842053	-0.0599504412124489	-0.0705021086587873	-0.47437461742696	-0.467310405374957	-0.481917242102084	-0.472034283843207	-0.464975060505622	-0.479561311036285	0.000582291790330388	0.00082190734209259	0.000820260171487907
166	12.7125042093399	0.29	-9.82443051522553	-10.1482916720805	-9.50056935837054	0.369638829147394	-14.9862745850826	-15.4030641022671	-14.5694850678982	1	0.65	1.54	-10.7130363433028	-10.4231536799926	-10.1332710166823	-14.8495313823593	-14.4477198353725	-14.0459082883857	-14.843309700635	-14.4420937077223	-14.041460690228	-9.82443051522553	1.22666675951163	-0.0570507859418401	-0.0154910515055223	-0.0650534771842053	-0.0599504412124489	-0.0705021086587873	-0.47437461742696	-0.467310405374957	-0.481917242102084	-0.472034283843207	-0.464975060505622	-0.479561311036285	0.000582291790330388	0.00082190734209259	0.000820260171487907
166	12.7125042093399	0.29	-9.82382992461813	-10.1512675614245	-9.49639228781177	0.360382248062689	-14.8445411611717	-15.2657160844471	-14.4233662378963	1	0.64	1.53	-10.5987809989544	-10.3063649243101	-10.0139488496659	-14.6811165048164	-14.2760704471465	-13.8710243894766	-14.6698506549868	-14.264528230924	-13.8597258153101	-9.82382992461813	1.22030116324091	-0.169844293128123	-0.0259410312470504	-0.0650534771842053	-0.0599504412124489	-0.0705021086587873	-0.47437461742696	-0.467310405374957	-0.481917242102084	-0.472034283843207	-0.464975060505622	-0.479561311036285	0.000582291790330388	0.00082190734209259	0.000820260171487907
166	12.7125042093399	0.29	-9.82362961914641	-10.1503268086908	-9.49693242960205	0.362758299997243	-15.0337332731732	-15.4580864164346	-14.6093801299119	1	0.64	1.55	-10.7362213831554	-10.4414921930113	-10.1467630028673	-14.8735757956188	-14.4652685530291	-14.0569613104395	-14.8449978104821	-14.4370157209758	-14.0311480808116	-9.82362961914641	1.22466486821405	-0.0481347337252438	0.0276398774930946	-0.0650534771842053	-0.0599504412124489	-0.0705021086587873	-0.47437461742696	-0.467310405374957	-0.481917242102084	-0.472034283843207	-0.464975060505622	-0.479561311036285	0.000582291790330388	0.00082190734209259	0.000820260171487907
166	12.7125042093399	0.29	-9.82312048898046	-10.1504847037265	-9.49575627423439	0.359999328034758	-14.8088183165326	-15.2293289117244	-14.3883077213408	1	0.65	1.57	-10.5208822943383	-10.2303808217404	-9.93987934914236	-14.5451726695419	-14.1435529230718	-13.7419331766017	-14.5141950479746	-14.1150695256127	-13.713793154607	-9.82312048898046	1.23358858398224	0.0131707786053401	-0.0556025634312263	-0.0650534771842053	-0.0599504412124489	-0.0705021086587873	-0.47437461742696	-0.467310405374957	-0.481917242102084	-0.472034283843207	-0.464975060505622	-0.479561311036285	0.000582291790330388	0.00082190734209259	0.000820260171487907
166	12.7125042093399	0.29	-9.82258022845147	-10.1465360527156	-9.49862440418729	0.359980209686929	-14.6636600260429	-15.0800659887138	-14.2472540633721	1	0.65	1.57	-10.4338185269086	-10.1457094263727	-9.85760032583683	-14.4333638039223	-14.0348152329911	-13.6362666620598	-14.4059538472728	-14.0088828013467	-13.6097685038841	-9.82258022845147	1.23740644895848	-0.0270014925602553	-0.0812877385071547	-0.0650534771842053	-0.0599504412124489	-0.0705021086587873	-0.47437461742696	-0.467310405374957	-0.481917242102084	-0.472034283843207	-0.464975060505622	-0.479561311036285	0.000582291790330388	0.00082190734209259	0.000820260171487907
166	12.7125042093399	0.29	-9.82219798584822	-10.1461529981532	-9.49824297354323	0.368341083250524	-14.8212665324295	-15.2346172732186	-14.4079157916405	1	0.65	1.54	-10.5550453792445	-10.2686623511495	-9.98227932305452	-14.6086957177381	-14.2123276903309	-13.8159596629237	-14.6046205703929	-14.2074613291607	-13.8112372986073	-9.82219798584822	1.22944975274379	-0.0790239451327916	-0.0556654487406089	-0.0650534771842053	-0.0599504412124489	-0.0705021086587873	-0.47437461742696	-0.467310405374957	-0.481917242102084	-0.472034283843207	-0.464975060505622	-0.479561311036285	0.000582291790330388	0.00082190734209259	0.000820260171487907
166	12.7125042093399	0.29	-9.82181333299166	-10.1505951730737	-9.49303149290967	0.354493061053628	-14.6521773094059	-15.0732585770182	-14.2310960417935	1	0.64	1.56	-10.4271632318545	-10.1358736550961	-9.84458407833766	-14.4231201732555	-14.0202009441819	-13.6172817151082	-14.3923805419881	-13.9898632243606	-13.5888773339776	-9.82181333299166	1.23205818811844	0.0969816894718073	0.0715995926523778	-0.0650534771842053	-0.0599504412124489	-0.0705021086587873	-0.47437461742696	-0.467310405374957	-0.481917242102084	-0.472034283843207	-0.464975060505622	-0.479561311036285	0.000582291790330388	0.00082190734209259	0.000820260171487907
166	12.7125042093399	0.29	-9.82173161711757	-10.1460153102426	-9.49744792399258	0.361901835847605	-14.7572880459086	-15.1746108113713	-14.3399652804459	1.01	0.65	1.56	-10.4326712644871	-10.145758388936	-9.85884551338493	-14.3965579606259	-14.0006327236656	-13.6047074867053	-14.3782508081229	-13.983048645988	-13.5875345364408	-9.82173161711757	1.24209352826954	-0.205387435367613	-0.35422067267279	-0.0650534771842053	-0.0599504412124489	-0.0705021086587873	-0.47437461742696	-0.467310405374957	-0.481917242102084	-0.472034283843207	-0.464975060505622	-0.479561311036285	0.000582291790330388	0.00082190734209259	0.000820260171487907
166	12.7125042093399	0.29	-9.81485914726908	-10.1422599995406	-9.48745829499755	0.358206943037487	-14.7875585709667	-15.209103775553	-14.3660133663803	1	0.64	1.54	-10.5667448749592	-10.2738702456673	-9.98099561637546	-14.6406409398451	-14.2348516131799	-13.8290622865147	-14.6201581011628	-14.2130512724093	-13.808386819993	-9.81485914726908	1.22525837160807	-0.128448126145873	-0.0460782913351779	-0.0650534771842053	-0.0599504412124489	-0.0705021086587873	-0.47437461742696	-0.467310405374957	-0.481917242102084	-0.472034283843207	-0.464975060505622	-0.479561311036285	0.000582291790330388	0.00082190734209259	0.000820260171487907
166	12.7125042093399	0.29	-9.81217376704479	-10.1354048158895	-9.48894271820009	0.370689614634529	-14.9396507552276	-15.3542083280884	-14.5250931823668	1	0.65	1.55	-10.6422848915443	-10.3549473942237	-10.0676098969031	-14.731782782638	-14.3340304541698	-13.9362781257016	-14.7139353577515	-14.3171670746264	-13.9205901062881	-9.81217376704479	1.23591072016183	-0.0928888621496854	-0.106850981938381	-0.0650534771842053	-0.0599504412124489	-0.0705021086587873	-0.47437461742696	-0.467310405374957	-0.481917242102084	-0.472034283843207	-0.464975060505622	-0.479561311036285	0.000582291790330388	0.00082190734209259	0.000820260171487907
166	12.7125042093399	0.29	-9.81214842316032	-10.1389527414677	-9.48534410485294	0.360681069877114	-14.7455841077084	-15.1636803419586	-14.3274878734582	1	0.63	1.55	-10.5393255417024	-10.2487330060414	-9.95814047038044	-14.6048725906073	-14.2021839230719	-13.7994952555364	-14.5592221304327	-14.1573591606836	-13.7557255930163	-9.81214842316032	1.22568028180882	-0.0666019763745421	0.0579456641805022	-0.0650534771842053	-0.0599504412124489	-0.0705021086587873	-0.47437461742696	-0.467310405374957	-0.481917242102084	-0.472034283843207	-0.464975060505622	-0.479561311036285	0.000582291790330388	0.00082190734209259	0.000820260171487907
166	12.7125042093399	0.29	-9.81017315955946	-10.1340785192817	-9.48626779983723	0.375841746927795	-15.3017699118903	-15.7217258097644	-14.8818140140161	1	0.65	1.54	-10.9145501634901	-10.6230026725045	-10.3314551815189	-15.1180644849045	-14.7142334792185	-14.3104024735325	-15.1141406600733	-14.7082129530974	-14.3069866312662	-9.81017315955946	1.22866350429315	-0.054053916619717	0.00877212971125474	-0.0650534771842053	-0.0599504412124489	-0.0705021086587873	-0.47437461742696	-0.467310405374957	-0.481917242102084	-0.472034283843207	-0.464975060505622	-0.479561311036285	0.000582291790330388	0.00082190734209259	0.000820260171487907
166	12.7125042093399	0.29	-9.80989165793807	-10.1354782108121	-9.484305105064	0.365505461387758	-14.9675084088503	-15.3874933198064	-14.5475234978942	0.99	0.64	1.54	-10.713313232122	-10.420904987951	-10.12849674378	-14.8558922679101	-14.4504168300569	-14.0449413922037	-14.82687118437	-14.424967925552	-14.0183304181513	-9.80989165793807	1.22318682297804	0.14400736528118	0.275439637163057	-0.0650534771842053	-0.0599504412124489	-0.0705021086587873	-0.47437461742696	-0.467310405374957	-0.481917242102084	-0.472034283843207	-0.464975060505622	-0.479561311036285	0.000582291790330388	0.00082190734209259	0.000820260171487907
166	12.7125042093399	0.29	-9.80984418623826	-10.1365793954143	-9.4831089770622	0.353483547080317	-14.5561914952166	-14.9754386431134	-14.1369443473198	1	0.65	1.52	-10.3980418302498	-10.1069418842026	-9.81584193815536	-14.4034856050302	-14.0002506545496	-13.597015704069	-14.4116421161146	-14.0084143113976	-13.6042778268125	-9.80984418623826	1.22225498175907	-0.0556393053703554	0.0259200827854525	-0.0650534771842053	-0.0599504412124489	-0.0705021086587873	-0.47437461742696	-0.467310405374957	-0.481917242102084	-0.472034283843207	-0.464975060505622	-0.479561311036285	0.000582291790330388	0.00082190734209259	0.000820260171487907
166	12.7125042093399	0.29	-9.80532787293093	-10.1309199071448	-9.47973583871702	0.362210379695275	-14.6921180369187	-15.1073204361956	-14.2769156376417	0.99	0.64	1.54	-10.5509906314507	-10.2610122303551	-9.97103382925948	-14.6484974824106	-14.2459051546589	-13.8433128269071	-14.6244971971426	-14.2228337181807	-13.8201918407875	-9.80532787293093	1.22427724384863	0.221415143021307	0.360171777853237	-0.0650534771842053	-0.0599504412124489	-0.0705021086587873	-0.47437461742696	-0.467310405374957	-0.481917242102084	-0.472034283843207	-0.464975060505622	-0.479561311036285	0.000582291790330388	0.00082190734209259	0.000820260171487907
166	12.7125042093399	0.29	-9.80464998907571	-10.1294215216032	-9.47987845654817	0.371757612137671	-15.2062245234209	-15.6272149782482	-14.7852340685935	1	0.65	1.54	-10.799449995182	-10.5085174539912	-10.2175849128004	-14.9322613208788	-14.529992618885	-14.1277239168912	-14.9229060286918	-14.5211967328249	-14.1181277406626	-9.80464998907571	1.2249849126167	-0.0730764913320747	-0.0188818431174929	-0.0650534771842053	-0.0599504412124489	-0.0705021086587873	-0.47437461742696	-0.467310405374957	-0.481917242102084	-0.472034283843207	-0.464975060505622	-0.479561311036285	0.000582291790330388	0.00082190734209259	0.000820260171487907
166	12.7125042093399	0.29	-9.80349455840174	-10.1301981494222	-9.47679096738128	0.366967518468108	-15.0438554729187	-15.4646552539417	-14.6230556918957	1.01	0.65	1.54	-10.6413054935573	-10.3517510904388	-10.0621966873204	-14.6893420671995	-14.2896388844419	-13.8899357016843	-14.6900942788988	-14.2898923736243	-13.8922259585422	-9.80349455840174	1.23232417903589	-0.13507154189618	-0.144641366374517	-0.0650534771842053	-0.0599504412124489	-0.0705021086587873	-0.47437461742696	-0.467310405374957	-0.481917242102084	-0.472034283843207	-0.464975060505622	-0.479561311036285	0.000582291790330388	0.00082190734209259	0.000820260171487907
166	12.7125042093399	0.29	-9.80087880744686	-10.1254619664904	-9.47629564840329	0.372386581691915	-15.0747294234833	-15.4915179853685	-14.6579408615981	0.99	0.64	1.55	-10.7868268151178	-10.496614710673	-10.2064026062282	-14.9584174894923	-14.5559716272202	-14.1535257649482	-14.9160556085922	-14.5142049826282	-14.1126598537535	-9.80087880744686	1.22412558910986	-0.16504689201103	0.000746658564805787	-0.0650534771842053	-0.0599504412124489	-0.0705021086587873	-0.47437461742696	-0.467310405374957	-0.481917242102084	-0.472034283843207	-0.464975060505622	-0.479561311036285	0.000582291790330388	0.00082190734209259	0.000820260171487907
166	12.7125042093399	0.29	-9.80083315239668	-10.1259651082756	-9.47570119651778	0.3662183069079	-15.0139250174417	-15.4345656582671	-14.5932843766162	1.01	0.64	1.53	-10.6462034020952	-10.3560607495213	-10.0659180969474	-14.7096869376817	-14.3088015304208	-13.90791612316	-14.7001046939534	-14.299790706759	-13.8979362939179	-9.80083315239668	1.2269232266998	0.146198009024031	0.201629941660066	-0.0650534771842053	-0.0599504412124489	-0.0705021086587873	-0.47437461742696	-0.467310405374957	-0.481917242102084	-0.472034283843207	-0.464975060505622	-0.479561311036285	0.000582291790330388	0.00082190734209259	0.000820260171487907
166	12.7125042093399	0.29	-9.80064030579931	-10.1236268207062	-9.47765379089239	0.364897745849278	-14.9368688647518	-15.3565437428027	-14.5171939867009	1	0.64	1.53	-10.6113844806509	-10.3213887913569	-10.0313931020628	-14.6716860046346	-14.2707274205989	-13.8697688365631	-14.6707091556175	-14.2670007569687	-13.8693988713095	-9.80064030579931	1.22637512941817	-0.138915968710021	-0.107307688858104	-0.0650534771842053	-0.0599504412124489	-0.0705021086587873	-0.47437461742696	-0.467310405374957	-0.481917242102084	-0.472034283843207	-0.464975060505622	-0.479561311036285	0.000582291790330388	0.00082190734209259	0.000820260171487907
166	12.7125042093399	0.29	-9.80052065136877	-10.1247873140899	-9.4762539886476	0.371932100665382	-15.2451239047941	-15.6670336855551	-14.8232141240332	1	0.64	1.54	-10.8904831647132	-10.5972048417949	-10.3039265188765	-15.0921918408941	-14.6857624249247	-14.2793330089553	-15.0663068350954	-14.6604598690234	-14.2554571500749	-9.80052065136877	1.23476256542259	-0.062480240740347	-0.0812778738379034	-0.0650534771842053	-0.0599504412124489	-0.0705021086587873	-0.47437461742696	-0.467310405374957	-0.481917242102084	-0.472034283843207	-0.464975060505622	-0.479561311036285	0.000582291790330388	0.00082190734209259	0.000820260171487907
166	12.7125042093399	0.29	-9.80047952177869	-10.1243377053823	-9.47662133817504	0.370321080039462	-15.2009248562293	-15.6230658615293	-14.7787838509293	1	0.65	1.55	-10.8331350623647	-10.540419754991	-10.2477044476173	-14.9983781898678	-14.5931164759982	-14.1878547621287	-14.9862437799164	-14.5824726189534	-14.1760224411221	-9.80047952177869	1.23320523008843	0.073041224771868	0.0192094332372168	-0.0650534771842053	-0.0599504412124489	-0.0705021086587873	-0.47437461742696	-0.467310405374957	-0.481917242102084	-0.472034283843207	-0.464975060505622	-0.479561311036285	0.000582291790330388	0.00082190734209259	0.000820260171487907
166	12.7125042093399	0.29	-9.80037609399553	-10.126715122163	-9.47403706582804	0.365448250916785	-14.9253891923624	-15.3442439100285	-14.5065344746963	1.01	0.65	1.57	-10.5560222230124	-10.2678724950869	-9.97972276716143	-14.5703325780711	-14.1726034638786	-13.7748743496861	-14.5423279228153	-14.145969814574	-13.7450533407915	-9.80037609399553	1.24028072424979	0.24916278933956	0.154745531504428	-0.0650534771842053	-0.0599504412124489	-0.0705021086587873	-0.47437461742696	-0.467310405374957	-0.481917242102084	-0.472034283843207	-0.464975060505622	-0.479561311036285	0.000582291790330388	0.00082190734209259	0.000820260171487907
166	12.7125042093399	0.29	-9.80024863054182	-10.1243683334477	-9.47612892763594	0.36801042841292	-14.9837767385002	-15.4019568311085	-14.5655966458919	0.99	0.65	1.52	-10.7272761502522	-10.4360187871042	-10.1447614239563	-14.8773507876949	-14.473414326998	-14.0694778663011	-14.8839041010073	-14.4782761831249	-14.0726343262203	-9.80024863054182	1.21868704015823	0.200720106245654	0.373930444331357	-0.0650534771842053	-0.0599504412124489	-0.0705021086587873	-0.47437461742696	-0.467310405374957	-0.481917242102084	-0.472034283843207	-0.464975060505622	-0.479561311036285	0.000582291790330388	0.00082190734209259	0.000820260171487907
166	12.7125042093399	0.29	-9.79811794504767	-10.1251161091972	-9.47111978089813	0.356007620910096	-14.5028050079274	-14.9182178252626	-14.0873921905923	1.01	0.65	1.57	-10.2528227710312	-9.96732258308391	-9.68182239513659	-14.1464876889131	-13.7525644753577	-13.3586412618022	-14.1080118449629	-13.7141192350481	-13.3210367517543	-9.79811794504767	1.23590362257472	0.294558724040971	0.265761763260607	-0.0650534771842053	-0.0599504412124489	-0.0705021086587873	-0.47437461742696	-0.467310405374957	-0.481917242102084	-0.472034283843207	-0.464975060505622	-0.479561311036285	0.000582291790330388	0.00082190734209259	0.000820260171487907
166	12.7125042093399	0.29	-9.79761200461172	-10.1208153831721	-9.47440862605132	0.367930198179028	-15.1268863616929	-15.5491333064769	-14.7046394169088	0.99	0.64	1.54	-10.835999461272	-10.541740766847	-10.247482072422	-15.0314866259949	-14.6232967173815	-14.2151068087681	-15.0114211503098	-14.6036418548363	-14.1979892198067	-9.79761200461172	1.2331951938147	0.163814195413769	0.165477863118368	-0.0650534771842053	-0.0599504412124489	-0.0705021086587873	-0.47437461742696	-0.467310405374957	-0.481917242102084	-0.472034283843207	-0.464975060505622	-0.479561311036285	0.000582291790330388	0.00082190734209259	0.000820260171487907
166	12.7125042093399	0.29	-9.79605892889404	-10.1200041740843	-9.47211368370378	0.361203988211299	-14.8249339820126	-15.2448039050372	-14.4050640589881	1	0.65	1.55	-10.5483743320854	-10.257852712625	-9.96733109316469	-14.5921381415896	-14.1902438334412	-13.7883495252928	-14.5708018624168	-14.1708613848624	-13.7701942783369	-9.79605892889404	1.232965255307	0.122674574017807	0.132378919670659	-0.0650534771842053	-0.0599504412124489	-0.0705021086587873	-0.47437461742696	-0.467310405374957	-0.481917242102084	-0.472034283843207	-0.464975060505622	-0.479561311036285	0.000582291790330388	0.00082190734209259	0.000820260171487907
166	12.7125042093399	0.29	-9.79594166080423	-10.1241644661191	-9.46771885548941	0.353626500131239	-14.5105354278656	-14.9283369094978	-14.0927339462335	0.98	0.64	1.54	-10.4833053497627	-10.1899075966113	-9.89650984345997	-14.58573578957	-14.1775227340554	-13.7693096785408	-14.5681063814001	-14.1611904601082	-13.7543477197508	-9.79594166080423	1.21802542113359	0.128760072498183	0.280927314727497	-0.0650534771842053	-0.0599504412124489	-0.0705021086587873	-0.47437461742696	-0.467310405374957	-0.481917242102084	-0.472034283843207	-0.464975060505622	-0.479561311036285	0.000582291790330388	0.00082190734209259	0.000820260171487907
166	12.7125042093399	0.29	-9.79568008540222	-10.1233716105028	-9.4679885603016	0.36220243648665	-14.8777500984096	-15.2982057279283	-14.4572944688909	0.99	0.64	1.52	-10.6942581528748	-10.4003373412535	-10.1064165296322	-14.8527919810828	-14.4445780955082	-14.0363642099337	-14.8398531733351	-14.4316165018859	-14.0240903022969	-9.79568008540222	1.20890320171178	0.0500145427284046	0.309952508305593	-0.0650534771842053	-0.0599504412124489	-0.0705021086587873	-0.47437461742696	-0.467310405374957	-0.481917242102084	-0.472034283843207	-0.464975060505622	-0.479561311036285	0.000582291790330388	0.00082190734209259	0.000820260171487907
166	12.7125042093399	0.29	-9.79510326522279	-10.1177126576037	-9.47249387284185	0.36194804828497	-14.8619426667821	-15.2821829210932	-14.4417024124711	0.99	0.64	1.53	-10.6598830957061	-10.3667501050727	-10.0736171144394	-14.7925339418629	-14.3857584008469	-13.9789828598309	-14.7795792918812	-14.3733799129201	-13.9682641863557	-9.79510326522279	1.22615291045027	-0.0433805106603884	0.0734951150066876	-0.0650534771842053	-0.0599504412124489	-0.0705021086587873	-0.47437461742696	-0.467310405374957	-0.481917242102084	-0.472034283843207	-0.464975060505622	-0.479561311036285	0.000582291790330388	0.00082190734209259	0.000820260171487907
166	12.7125042093399	0.29	-9.79230021244173	-10.1158543756536	-9.46874604922986	0.364717082548537	-14.8174440068903	-15.2339257791015	-14.4009622346791	1	0.64	1.52	-10.592355219949	-10.3027697947695	-10.0131843695899	-14.680618113575	-14.279263273217	-13.8779084328589	-14.6664052288933	-14.2654234618356	-13.8637103415631	-9.79230021244173	1.2221494480653	-0.232554240068661	-0.0540747372277696	-0.0650534771842053	-0.0599504412124489	-0.0705021086587873	-0.47437461742696	-0.467310405374957	-0.481917242102084	-0.472034283843207	-0.464975060505622	-0.479561311036285	0.000582291790330388	0.00082190734209259	0.000820260171487907
166	12.7125042093399	0.29	-9.79206872601453	-10.1172131481486	-9.46692430388048	0.365199192146446	-14.9699253065452	-15.3902555434624	-14.5495950696279	0.99	0.64	1.54	-10.7099487363306	-10.4174444775806	-10.1249402188306	-14.8483822396888	-14.4428513498981	-14.0373204601075	-14.8225108228447	-14.4179533214807	-14.013378132846	-9.79206872601453	1.225541151366	0.116183915463328	0.190111338939046	-0.0650534771842053	-0.0599504412124489	-0.0705021086587873	-0.47437461742696	-0.467310405374957	-0.481917242102084	-0.472034283843207	-0.464975060505622	-0.479561311036285	0.000582291790330388	0.00082190734209259	0.000820260171487907
166	12.7125042093399	0.29	-9.79122498595831	-10.1198361629767	-9.46261380893994	0.363989123290864	-14.9933367019169	-15.4154252119459	-14.5712481918878	1.01	0.65	1.57	-10.6410461676896	-10.3496845438409	-10.0583229199922	-14.7068362068561	-14.3041495150234	-13.9014628231906	-14.6755645189155	-14.2741293726865	-13.8739849507011	-9.79122498595831	1.23476196125642	-0.101412153093127	-0.12176086964657	-0.0650534771842053	-0.0599504412124489	-0.0705021086587873	-0.47437461742696	-0.467310405374957	-0.481917242102084	-0.472034283843207	-0.464975060505622	-0.479561311036285	0.000582291790330388	0.00082190734209259	0.000820260171487907
166	12.7125042093399	0.29	-9.79012575628688	-10.1160160669224	-9.46423544565135	0.358343475512079	-14.7657745907472	-15.1865738423646	-14.3449753391298	1.01	0.66	1.57	-10.4502215144949	-10.1606601270364	-9.87109873957797	-14.4257085290138	-14.0259918176561	-13.6262751062985	-14.4203066259666	-14.0209799423566	-13.6201354137042	-9.79012575628688	1.24042587060648	0.141541462140838	-0.00668019922552212	-0.0650534771842053	-0.0599504412124489	-0.0705021086587873	-0.47437461742696	-0.467310405374957	-0.481917242102084	-0.472034283843207	-0.464975060505622	-0.479561311036285	0.000582291790330388	0.00082190734209259	0.000820260171487907
166	12.7125042093399	0.29	-9.78906398535898	-10.1131617007275	-9.46496626999044	0.370931839132037	-15.0958523826411	-15.5145269731008	-14.6771777921813	1	0.65	1.54	-10.7281174506559	-10.4386087735402	-10.1491000964245	-14.8371162740283	-14.4367222697249	-14.0363282654215	-14.8352406155648	-14.43599648092	-14.0369051163898	-9.78906398535898	1.23383992523468	0.0922545144121044	0.0836883880171522	-0.0650534771842053	-0.0599504412124489	-0.0705021086587873	-0.47437461742696	-0.467310405374957	-0.481917242102084	-0.472034283843207	-0.464975060505622	-0.479561311036285	0.000582291790330388	0.00082190734209259	0.000820260171487907
166	12.7125042093399	0.29	-9.78846974657122	-10.1150969396551	-9.46184255348735	0.368679135571374	-15.029754238965	-15.4486151548926	-14.6108933230374	1.01	0.65	1.54	-10.6578882206747	-10.3689190944969	-10.0799499683192	-14.7268904534913	-14.3275977814772	-13.928305109463	-14.7101917400445	-14.3109088558814	-13.9122713250865	-9.78846974657122	1.22152102850435	0.0515689979840747	0.171245481420749	-0.0650534771842053	-0.0599504412124489	-0.0705021086587873	-0.47437461742696	-0.467310405374957	-0.481917242102084	-0.472034283843207	-0.464975060505622	-0.479561311036285	0.000582291790330388	0.00082190734209259	0.000820260171487907
166	12.7125042093399	0.29	-9.78713316357437	-10.1096322543559	-9.46463407279281	0.372436615633356	-15.0386625560068	-15.4544094323404	-14.6229156796733	0.98	0.64	1.52	-10.8986035811332	-10.6054147397808	-10.3122258984284	-15.1886935373184	-14.7800948185273	-14.3714960997362	-15.1734545632239	-14.7648360152934	-14.3555809920157	-9.78713316357437	1.21053746708459	0.156632124824589	0.432961450661517	-0.0650534771842053	-0.0599504412124489	-0.0705021086587873	-0.47437461742696	-0.467310405374957	-0.481917242102084	-0.472034283843207	-0.464975060505622	-0.479561311036285	0.000582291790330388	0.00082190734209259	0.000820260171487907
166	12.7125042093399	0.29	-9.7854883124288	-10.1087734991121	-9.46220312574549	0.363246706197561	-14.993292186838	-15.4160570937723	-14.5705272799036	1	0.65	1.53	-10.6601452430344	-10.3678049069702	-10.075464570906	-14.7431730759391	-14.3388611202001	-13.9345491644612	-14.7408642336281	-14.336811187535	-13.9328514035422	-9.7854883124288	1.23166866680654	0.0809683888450979	0.0716237602240564	-0.0650534771842053	-0.0599504412124489	-0.0705021086587873	-0.47437461742696	-0.467310405374957	-0.481917242102084	-0.472034283843207	-0.464975060505622	-0.479561311036285	0.000582291790330388	0.00082190734209259	0.000820260171487907
166	12.7125042093399	0.29	-9.78071434434198	-10.1040638700767	-9.45736481860729	0.365235808618473	-14.9244055073101	-15.3434245332549	-14.5053864813652	1.01	0.65	1.56	-10.5791793548858	-10.2902687913429	-10.0013582278	-14.6148745116328	-14.2157517167901	-13.8166289219473	-14.5982283731853	-14.1985887670641	-13.8031893917983	-9.78071434434198	1.23836650949813	-0.0418188223820736	-0.102356572506342	-0.0650534771842053	-0.0599504412124489	-0.0705021086587873	-0.47437461742696	-0.467310405374957	-0.481917242102084	-0.472034283843207	-0.464975060505622	-0.479561311036285	0.000582291790330388	0.00082190734209259	0.000820260171487907
166	12.7125042093399	0.29	-9.77906690235029	-10.1010450349077	-9.4570887697929	0.367952764123626	-14.9861632188056	-15.4044617691503	-14.5678646684609	0.98	0.64	1.53	-10.8676782282522	-10.5725732050053	-10.2774681817584	-15.1479543841122	-14.736621131804	-14.3252878794957	-15.1293459811724	-14.7184670022229	-14.3084184968841	-9.77906690235029	1.22180880113166	-0.0212877550306025	0.127161565866432	-0.0650534771842053	-0.0599504412124489	-0.0705021086587873	-0.47437461742696	-0.467310405374957	-0.481917242102084	-0.472034283843207	-0.464975060505622	-0.479561311036285	0.000582291790330388	0.00082190734209259	0.000820260171487907
166	12.7125042093399	0.29	-9.77815999533547	-10.1061771884027	-9.45014280226828	0.36332468989747	-14.9822832796094	-15.4046665618284	-14.5598999973904	1	0.64	1.55	-10.6789801375757	-10.3861712888313	-10.0933624400869	-14.7834996699607	-14.3781482728227	-13.9727968756847	-14.757556287155	-14.3523403397237	-13.947655873296	-9.77815999533547	1.22495013836034	0.0759760591016595	0.164860799875669	-0.0650534771842053	-0.0599504412124489	-0.0705021086587873	-0.47437461742696	-0.467310405374957	-0.481917242102084	-0.472034283843207	-0.464975060505622	-0.479561311036285	0.000582291790330388	0.00082190734209259	0.000820260171487907
166	12.7125042093399	0.29	-9.77314085774281	-10.0980316831962	-9.44825003228942	0.362211305355043	-14.9609423954566	-15.3837409815589	-14.5381438093542	1.01	0.65	1.55	-10.5661616802333	-10.2757668910668	-9.9853721019003	-14.5753392735149	-14.1747583716269	-13.7741774697389	-14.5660610721777	-14.1666714890577	-13.7655984177019	-9.77314085774281	1.23799953680992	0.108087059249267	0.000387777146072213	-0.0650534771842053	-0.0599504412124489	-0.0705021086587873	-0.47437461742696	-0.467310405374957	-0.481917242102084	-0.472034283843207	-0.464975060505622	-0.479561311036285	0.000582291790330388	0.00082190734209259	0.000820260171487907
166	12.7125042093399	0.29	-9.77281198847506	-10.099708734372	-9.44591524257808	0.354072534408126	-14.7135603933402	-15.1367945406181	-14.2903262460623	1.01	0.65	1.55	-10.4424972952292	-10.1505186053991	-9.85853991556892	-14.4291245223212	-14.0256772669076	-13.6222300114941	-14.419841966872	-14.0168619555389	-13.6137954209731	-9.77281198847506	1.2313610660066	-0.276840145069029	-0.299532562413012	-0.0650534771842053	-0.0599504412124489	-0.0705021086587873	-0.47437461742696	-0.467310405374957	-0.481917242102084	-0.472034283843207	-0.464975060505622	-0.479561311036285	0.000582291790330388	0.00082190734209259	0.000820260171487907
166	12.7125042093399	0.29	-9.77165738605074	-10.0967179282903	-9.44659684381115	0.35863337294123	-14.8906928385769	-15.3147846644105	-14.4666010127433	1	0.66	1.54	-10.5913988148669	-10.2981053889419	-10.0048119630169	-14.6487793167094	-14.2431302852155	-13.8374812537215	-14.6581596646121	-14.2524896464016	-13.8461514158846	-9.77165738605074	1.23175866514935	0.0713698527358209	0.0347604370472635	-0.0650534771842053	-0.0599504412124489	-0.0705021086587873	-0.47437461742696	-0.467310405374957	-0.481917242102084	-0.472034283843207	-0.464975060505622	-0.479561311036285	0.000582291790330388	0.00082190734209259	0.000820260171487907
166	12.7125042093399	0.29	-9.76612070965397	-10.0909970941079	-9.4412443252	0.378341283142242	-15.2232102541402	-15.6387930506177	-14.8076274576627	0.99	0.64	1.53	-10.8940460190941	-10.6045493747612	-10.3150527304284	-15.1096175655447	-14.7080969941507	-14.3065764227568	-15.0837742885188	-14.6852118300811	-14.2831664666909	-9.76612070965397	1.22096753240851	-0.0453501198596423	0.0825362197447952	-0.0650534771842053	-0.0599504412124489	-0.0705021086587873	-0.47437461742696	-0.467310405374957	-0.481917242102084	-0.472034283843207	-0.464975060505622	-0.479561311036285	0.000582291790330388	0.00082190734209259	0.000820260171487907
166	12.7125042093399	0.29	-9.76535398073311	-10.0871043673024	-9.4436035941638	0.375411740270994	-15.1916840521782	-15.6090010464295	-14.7743670579269	1.01	0.64	1.56	-10.7787773118058	-10.490599552314	-10.2024217928221	-14.8993770095986	-14.5010322845667	-14.1026875595348	-14.8613767132835	-14.462286444116	-14.065504367524	-9.76535398073311	1.23525346837839	0.100177440880481	0.140769409212148	-0.0650534771842053	-0.0599504412124489	-0.0705021086587873	-0.47437461742696	-0.467310405374957	-0.481917242102084	-0.472034283843207	-0.464975060505622	-0.479561311036285	0.000582291790330388	0.00082190734209259	0.000820260171487907
166	12.7125042093399	0.29	-9.76512872569762	-10.0873183608138	-9.44293909058139	0.369335219143241	-15.1462372677338	-15.5677501494249	-14.7247243860427	1.01	0.65	1.57	-10.7303090784696	-10.4397748999474	-10.1492407214252	-14.8217784636716	-14.4204635342795	-14.0191486048875	-14.7857281764609	-14.3849606610396	-13.9834456597757	-9.76512872569762	1.24590798599222	0.011161999503696	-0.103950826039089	-0.0650534771842053	-0.0599504412124489	-0.0705021086587873	-0.47437461742696	-0.467310405374957	-0.481917242102084	-0.472034283843207	-0.464975060505622	-0.479561311036285	0.000582291790330388	0.00082190734209259	0.000820260171487907
166	12.7125042093399	0.29	-9.76489562920386	-10.08923346054	-9.44055779786772	0.36733435833136	-14.893083690163	-15.3093374285247	-14.4768299518013	1.02	0.65	1.58	-10.4779275481309	-10.1930375891398	-9.90814763014881	-14.4341240437592	-14.0416669487842	-13.6492098538092	-14.3917504991316	-14.0000392577026	-13.6086930694144	-9.76489562920386	1.24927149958687	0.133696029608081	-0.058626096570623	-0.0650534771842053	-0.0599504412124489	-0.0705021086587873	-0.47437461742696	-0.467310405374957	-0.481917242102084	-0.472034283843207	-0.464975060505622	-0.479561311036285	0.000582291790330388	0.00082190734209259	0.000820260171487907
166	12.7125042093399	0.29	-9.7640737540232	-10.086453064239	-9.44169444380736	0.369745001795299	-14.8427006171548	-15.2554031068326	-14.4299981274771	1	0.64	1.53	-10.5442576911735	-10.25900522223	-9.97375275328659	-14.5803444315705	-14.1859042188059	-13.7914640060413	-14.5599662520157	-14.1663484995957	-13.7721978139378	-9.7640737540232	1.2209148571014	-0.0833509936128982	0.0361258343192946	-0.0650534771842053	-0.0599504412124489	-0.0705021086587873	-0.47437461742696	-0.467310405374957	-0.481917242102084	-0.472034283843207	-0.464975060505622	-0.479561311036285	0.000582291790330388	0.00082190734209259	0.000820260171487907
166	12.7125042093399	0.29	-9.76372628307638	-10.088198018774	-9.43925454737878	0.364670247109789	-14.9444247324671	-15.3645180771624	-14.5243313877717	0.99	0.65	1.52	-10.726169794248	-10.4328971694896	-10.1396245447313	-14.8893035855231	-14.4822034531262	-14.0751033207293	-14.9138774535765	-14.5069155100212	-14.0990747502875	-9.76372628307638	1.22238916718566	0.00414984974652536	0.110358256337531	-0.0650534771842053	-0.0599504412124489	-0.0705021086587873	-0.47437461742696	-0.467310405374957	-0.481917242102084	-0.472034283843207	-0.464975060505622	-0.479561311036285	0.000582291790330388	0.00082190734209259	0.000820260171487907
166	12.7125042093399	0.29	-9.76337083999845	-10.0850964039017	-9.44164527609521	0.368643595398975	-14.8918334306057	-15.3068823489352	-14.4767845122762	1	0.65	1.55	-10.6383149883277	-10.3498551290239	-10.0613952697201	-14.7417566181153	-14.3420311874791	-13.9423057568429	-14.7269090132896	-14.3273350673045	-13.9277725760827	-9.76337083999845	1.23112231120103	-0.0362489986636445	0.0113931345925157	-0.0650534771842053	-0.0599504412124489	-0.0705021086587873	-0.47437461742696	-0.467310405374957	-0.481917242102084	-0.472034283843207	-0.464975060505622	-0.479561311036285	0.000582291790330388	0.00082190734209259	0.000820260171487907
166	12.7125042093399	0.29	-9.76320067011167	-10.0871161923208	-9.43928514790251	0.364642926925581	-14.7921799944384	-15.2080182001489	-14.3763417887279	0.99	0.63	1.54	-10.6082977983174	-10.3182313699348	-10.0281649415522	-14.7210294454557	-14.318507145032	-13.9159848446082	-14.6851707520645	-14.2838508777811	-13.8826375319709	-9.76320067011167	1.22301216516031	-0.00101290867259164	0.117246933423991	-0.0650534771842053	-0.0599504412124489	-0.0705021086587873	-0.47437461742696	-0.467310405374957	-0.481917242102084	-0.472034283843207	-0.464975060505622	-0.479561311036285	0.000582291790330388	0.00082190734209259	0.000820260171487907
166	12.7125042093399	0.29	-9.76186117521965	-10.0879981910462	-9.43572415939311	0.358575469639691	-14.7445365360126	-15.1645186432923	-14.3245544287329	1	0.64	1.55	-10.50930661393	-10.2182508381689	-9.92719506240785	-14.5469027204452	-14.1440255172424	-13.7411483140397	-14.5152403314309	-14.1127670943745	-13.7111424313547	-9.76186117521965	1.23434536110655	0.0881167918327014	0.0843585402197692	-0.0650534771842053	-0.0599504412124489	-0.0705021086587873	-0.47437461742696	-0.467310405374957	-0.481917242102084	-0.472034283843207	-0.464975060505622	-0.479561311036285	0.000582291790330388	0.00082190734209259	0.000820260171487907
166	12.7125042093399	0.29	-9.76099940873269	-10.0834678786541	-9.43853093881131	0.373033702274379	-15.0456048845487	-15.4610129105878	-14.6301968585096	0.99	0.63	1.56	-10.7808448403396	-10.4911840335051	-10.2015232266706	-14.9583515981892	-14.5564491260719	-14.1545466539546	-14.9041551828358	-14.5043935411048	-14.1025038847137	-9.76099940873269	1.22416105186738	0.0700806390202084	0.258153735696372	-0.0650534771842053	-0.0599504412124489	-0.0705021086587873	-0.47437461742696	-0.467310405374957	-0.481917242102084	-0.472034283843207	-0.464975060505622	-0.479561311036285	0.000582291790330388	0.00082190734209259	0.000820260171487907
166	12.7125042093399	0.29	-9.7577735558889	-10.0803385704209	-9.4352085413569	0.360166281571819	-14.7725170834991	-15.1918449304691	-14.3531892365291	1	0.64	1.53	-10.5512542648891	-10.260016778331	-9.96877929177301	-14.6173008785695	-14.2138316927019	-13.8103625068343	-14.6070136780468	-14.2041941310892	-13.8006761848348	-9.7577735558889	1.22703771257678	-0.260724362722827	-0.163987855740462	-0.0650534771842053	-0.0599504412124489	-0.0705021086587873	-0.47437461742696	-0.467310405374957	-0.481917242102084	-0.472034283843207	-0.464975060505622	-0.479561311036285	0.000582291790330388	0.00082190734209259	0.000820260171487907
166	12.7125042093399	0.29	-9.75774395803355	-10.0806323762906	-9.43485553977651	0.368771303899455	-14.7958257911363	-15.2080857775658	-14.3835658047069	0.98	0.63	1.52	-10.6598735417337	-10.3709062524949	-10.081938963256	-14.8205844670102	-14.4188288456512	-14.0170732242923	-14.793878710345	-14.3910925533743	-13.9922874911908	-9.75774395803355	1.21479957078507	-0.143910472055873	0.0795617113826458	-0.0650534771842053	-0.0599504412124489	-0.0705021086587873	-0.47437461742696	-0.467310405374957	-0.481917242102084	-0.472034283843207	-0.464975060505622	-0.479561311036285	0.000582291790330388	0.00082190734209259	0.000820260171487907
166	12.7125042093399	0.29	-9.75773914275496	-10.0796284551639	-9.43584983034603	0.364142132915294	-14.8062150408212	-15.2228980377777	-14.3895320438647	0.98	0.64	1.54	-10.6957365963586	-10.4029716071582	-10.1102066179578	-14.8843410681506	-14.4769250933074	-14.0695091184642	-14.8493464354267	-14.4426066091652	-14.0356262243045	-9.75773914275496	1.22407047204534	-0.0870496865491624	0.0753777984981898	-0.0650534771842053	-0.0599504412124489	-0.0705021086587873	-0.47437461742696	-0.467310405374957	-0.481917242102084	-0.472034283843207	-0.464975060505622	-0.479561311036285	0.000582291790330388	0.00082190734209259	0.000820260171487907
166	12.7125042093399	0.29	-9.75627089821524	-10.0828911676888	-9.42965062874169	0.360446029238341	-14.9380204354961	-15.3617889579227	-14.5142519130695	1.01	0.66	1.55	-10.5786427016378	-10.2868214951864	-9.99500028873508	-14.6071412368732	-14.2041903386554	-13.8012394404376	-14.6105318007496	-14.2068542401481	-13.8041694593706	-9.75627089821524	1.23735724856182	0.188354174254175	0.0735823111944555	-0.0650534771842053	-0.0599504412124489	-0.0705021086587873	-0.47437461742696	-0.467310405374957	-0.481917242102084	-0.472034283843207	-0.464975060505622	-0.479561311036285	0.000582291790330388	0.00082190734209259	0.000820260171487907
166	12.7125042093399	0.29	-9.75409938371729	-10.0763788852362	-9.43181988219835	0.368355942626493	-14.8441759504381	-15.2581523931131	-14.4301995077632	1	0.64	1.56	-10.5905379303852	-10.303200833109	-10.0158637358328	-14.6680953076048	-14.2701279941442	-13.8721606806836	-14.6315676415778	-14.2351952477102	-13.837269779201	-9.75409938371729	1.23167528932113	-0.159765513118136	-0.123076807734732	-0.0650534771842053	-0.0599504412124489	-0.0705021086587873	-0.47437461742696	-0.467310405374957	-0.481917242102084	-0.472034283843207	-0.464975060505622	-0.479561311036285	0.000582291790330388	0.00082190734209259	0.000820260171487907
166	12.7125042093399	0.29	-9.75363265051162	-10.0752974117478	-9.43196788927547	0.365395687088432	-14.8653215013404	-15.2825378091981	-14.4481051934826	1	0.64	1.54	-10.5955970424492	-10.3063351454534	-10.0170732484576	-14.6687526922835	-14.2682928396359	-13.8678329869883	-14.6334591188546	-14.2337808160695	-13.8344876846937	-9.75363265051162	1.23026934890137	0.0913000963798853	0.166801481295191	-0.0650534771842053	-0.0599504412124489	-0.0705021086587873	-0.47437461742696	-0.467310405374957	-0.481917242102084	-0.472034283843207	-0.464975060505622	-0.479561311036285	0.000582291790330388	0.00082190734209259	0.000820260171487907
166	12.7125042093399	0.29	-9.75342969123665	-10.0749413653059	-9.4319180171674	0.36646557801327	-15.0118309100448	-15.4321889382547	-14.591472881835	1	0.64	1.55	-10.7136403859495	-10.4218110955224	-10.1299818050954	-14.8398301362063	-14.4356073937306	-14.0313846512549	-14.8122389113509	-14.4096215980737	-14.0065012700903	-9.75342969123665	1.23065581043499	-0.145136081654262	-0.136078116278747	-0.0650534771842053	-0.0599504412124489	-0.0705021086587873	-0.47437461742696	-0.467310405374957	-0.481917242102084	-0.472034283843207	-0.464975060505622	-0.479561311036285	0.000582291790330388	0.00082190734209259	0.000820260171487907
166	12.7125042093399	0.29	-9.75245497570277	-10.0767192174379	-9.4281907339677	0.369971805991515	-15.1349861170231	-15.5556109144237	-14.7143613196226	1	0.65	1.54	-10.7625891622237	-10.4715680052424	-10.1805468482612	-14.8880237615761	-14.4854505670639	-14.0828773725518	-14.8802152873353	-14.4764173795959	-14.0743548678074	-9.75245497570277	1.24014935802181	0.131111583979459	0.11013920546496	-0.0650534771842053	-0.0599504412124489	-0.0705021086587873	-0.47437461742696	-0.467310405374957	-0.481917242102084	-0.472034283843207	-0.464975060505622	-0.479561311036285	0.000582291790330388	0.00082190734209259	0.000820260171487907
166	12.7125042093399	0.29	-9.75198493478114	-10.0756363483516	-9.42833352121063	0.364976380054716	-14.8594062383594	-15.2768338603593	-14.4419786163595	0.99	0.65	1.52	-10.6405153139062	-10.3497714958522	-10.0590276777982	-14.7572324719579	-14.3540025543993	-13.9507726368407	-14.7752563704973	-14.3715784264186	-13.9657264069215	-9.75198493478114	1.22100043643343	0.0259303114177631	0.16920175338221	-0.0650534771842053	-0.0599504412124489	-0.0705021086587873	-0.47437461742696	-0.467310405374957	-0.481917242102084	-0.472034283843207	-0.464975060505622	-0.479561311036285	0.000582291790330388	0.00082190734209259	0.000820260171487907
166	12.7125042093399	0.29	-9.75162610638361	-10.0761155976875	-9.42713661507967	0.362081795288641	-14.8167761182675	-15.2356179398123	-14.3979342967226	0.99	0.64	1.55	-10.664001209819	-10.3708375383931	-10.0776738669673	-14.8180892500121	-14.4107256945719	-14.0033621391318	-14.7834209405434	-14.3771988501713	-13.9715588250874	-9.75162610638361	1.22558800868392	0.0993655884216884	0.219232549795245	-0.0650534771842053	-0.0599504412124489	-0.0705021086587873	-0.47437461742696	-0.467310405374957	-0.481917242102084	-0.472034283843207	-0.464975060505622	-0.479561311036285	0.000582291790330388	0.00082190734209259	0.000820260171487907
166	12.7125042093399	0.29	-9.74888302103333	-10.0728991161386	-9.42486692592804	0.364783810530165	-15.0160221174465	-15.4380246608437	-14.5940195740493	0.99	0.64	1.52	-10.776276060604	-10.4817036651175	-10.1871312696309	-14.9582038620329	-14.5493173488223	-14.1404308356117	-14.9579337207995	-14.5492353371963	-14.1400840319212	-9.74888302103333	1.22524917491725	-0.141782692251066	-0.0259422891527606	-0.0650534771842053	-0.0599504412124489	-0.0705021086587873	-0.47437461742696	-0.467310405374957	-0.481917242102084	-0.472034283843207	-0.464975060505622	-0.479561311036285	0.000582291790330388	0.00082190734209259	0.000820260171487907
166	12.7125042093399	0.29	-9.74826062230069	-10.0720129891662	-9.42450825543514	0.365100351869328	-14.9428593309931	-15.3625190576515	-14.5231996043348	1	0.64	1.55	-10.6715851305047	-10.3800681935966	-10.0885512566886	-14.7849638645837	-14.3810812805635	-13.9771986965433	-14.7512407339223	-14.3469497241936	-13.9437369688062	-9.74826062230069	1.2307488258393	0.186269593378461	0.243161329456501	-0.0650534771842053	-0.0599504412124489	-0.0705021086587873	-0.47437461742696	-0.467310405374957	-0.481917242102084	-0.472034283843207	-0.464975060505622	-0.479561311036285	0.000582291790330388	0.00082190734209259	0.000820260171487907
166	12.7125042093399	0.29	-9.74793257889046	-10.0692559203247	-9.42660923745627	0.366249449153652	-14.873776904959	-15.2904631033087	-14.4570907066092	0.99	0.64	1.53	-10.6373133415083	-10.3474318888027	-10.0575504360972	-14.7459641665103	-14.3441163148115	-13.9422684631127	-14.7335462855134	-14.3315846078192	-13.9315531570033	-9.74793257889046	1.22837488915499	-0.291861296864213	-0.194737319436649	-0.0650534771842053	-0.0599504412124489	-0.0705021086587873	-0.47437461742696	-0.467310405374957	-0.481917242102084	-0.472034283843207	-0.464975060505622	-0.479561311036285	0.000582291790330388	0.00082190734209259	0.000820260171487907
166	12.7125042093399	0.29	-9.74505094511738	-10.0711490620327	-9.41895282820205	0.359550283814784	-14.7459039186625	-15.1650363517506	-14.3267714855744	1	0.64	1.56	-10.4776545274812	-10.1880723113032	-9.89849009512519	-14.4860420001287	-14.0856756647965	-13.6853093294642	-14.4412391986456	-14.0432226659377	-13.6453039950277	-9.74505094511738	1.23625442602099	0.0451228996144406	0.0208049965851583	-0.0650534771842053	-0.0599504412124489	-0.0705021086587873	-0.47437461742696	-0.467310405374957	-0.481917242102084	-0.472034283843207	-0.464975060505622	-0.479561311036285	0.000582291790330388	0.00082190734209259	0.000820260171487907
166	12.7125042093399	0.29	-9.74281408096953	-10.0647160790687	-9.42091208287034	0.372422949942898	-15.1090370049557	-15.5267416083868	-14.6913324015246	1.01	0.65	1.54	-10.7198716571945	-10.431482769665	-10.1430938821355	-14.816835183025	-14.4182286743106	-14.0196221655963	-14.8197207164276	-14.4206219299834	-14.0227880151194	-9.74281408096953	1.23592175224615	-0.00964905618779769	-0.0523298163416904	-0.0650534771842053	-0.0599504412124489	-0.0705021086587873	-0.47437461742696	-0.467310405374957	-0.481917242102084	-0.472034283843207	-0.464975060505622	-0.479561311036285	0.000582291790330388	0.00082190734209259	0.000820260171487907
166	12.7125042093399	0.29	-9.741643245162	-10.0653457234785	-9.41794076684551	0.360349519379354	-14.7586995373005	-15.1774686587814	-14.3399304158196	1	0.65	1.54	-10.5243763795211	-10.2339930521251	-9.94360972472901	-14.571022976539	-14.1689866008992	-13.7669502252594	-14.5688727332296	-14.1660691064958	-13.7648025877795	-9.741643245162	1.2322189005378	0.111762014834607	0.104152917966652	-0.0650534771842053	-0.0599504412124489	-0.0705021086587873	-0.47437461742696	-0.467310405374957	-0.481917242102084	-0.472034283843207	-0.464975060505622	-0.479561311036285	0.000582291790330388	0.00082190734209259	0.000820260171487907
166	12.7125042093399	0.29	-9.73984774328125	-10.0644523300968	-9.41524315646567	0.364987121517048	-14.8326174127541	-15.2492828327838	-14.4159519927244	1.01	0.64	1.57	-10.5229388060208	-10.2354141554758	-9.94788950493087	-14.5417839637592	-14.1444499651914	-13.7471159666236	-14.4886948428929	-14.0919413029442	-13.6969482783028	-9.73984774328125	1.23496159794581	0.0423061811651167	0.0156739146635583	-0.0650534771842053	-0.0599504412124489	-0.0705021086587873	-0.47437461742696	-0.467310405374957	-0.481917242102084	-0.472034283843207	-0.464975060505622	-0.479561311036285	0.000582291790330388	0.00082190734209259	0.000820260171487907
166	12.7125042093399	0.29	-9.73694542290997	-10.0583633587899	-9.41552748703003	0.367107863864502	-14.9314099668482	-15.348938340347	-14.5138815933494	1	0.63	1.54	-10.6683041947647	-10.3781004295491	-10.0878966643335	-14.7837215191681	-14.3815684149412	-13.9794153107143	-14.7453988931546	-14.3443983476852	-13.9429904595501	-9.73694542290997	1.22770279958516	0.0681536612837607	0.220148362313959	-0.0650534771842053	-0.0599504412124489	-0.0705021086587873	-0.47437461742696	-0.467310405374957	-0.481917242102084	-0.472034283843207	-0.464975060505622	-0.479561311036285	0.000582291790330388	0.00082190734209259	0.000820260171487907
166	12.7125042093399	0.29	-9.73575341996237	-10.0597790615291	-9.41172777839559	0.366119760519376	-14.8178792609929	-15.2331154930154	-14.4026430289705	1.01	0.66	1.58	-10.4813706756221	-10.1956612376696	-9.90995179971701	-14.4682435137564	-14.0738567631675	-13.6794700125786	-14.4522793258338	-14.0585526503207	-13.6647150863376	-9.73575341996237	1.23857968912223	0.0113759899976066	-0.063939192999004	-0.0650534771842053	-0.0599504412124489	-0.0705021086587873	-0.47437461742696	-0.467310405374957	-0.481917242102084	-0.472034283843207	-0.464975060505622	-0.479561311036285	0.000582291790330388	0.00082190734209259	0.000820260171487907
166	12.7125042093399	0.29	-9.73458015767048	-10.0574158161681	-9.41174449917285	0.366235484631706	-14.8459108865685	-15.2618289347871	-14.4299928383499	1	0.64	1.56	-10.5941521035746	-10.3054384058731	-10.0167247081716	-14.673670296818	-14.2737808513175	-13.8738914058169	-14.6177282999306	-14.2191234266053	-13.8194674191001	-9.73458015767048	1.23570112173694	0.0255025797906121	0.0629518756359422	-0.0650534771842053	-0.0599504412124489	-0.0705021086587873	-0.47437461742696	-0.467310405374957	-0.481917242102084	-0.472034283843207	-0.464975060505622	-0.479561311036285	0.000582291790330388	0.00082190734209259	0.000820260171487907
166	12.7125042093399	0.29	-9.73379154029924	-10.0544056836033	-9.41317739699519	0.360573116244252	-14.9148410947379	-15.3378354507937	-14.491846738682	1	0.65	1.55	-10.594001540759	-10.3018349652234	-10.0096683896877	-14.6452813710298	-14.2413866113899	-13.8374918517499	-14.6332491216715	-14.2287732809057	-13.8262506848302	-9.73379154029924	1.24255439334769	0.168612722944681	0.0216950590477785	-0.0650534771842053	-0.0599504412124489	-0.0705021086587873	-0.47437461742696	-0.467310405374957	-0.481917242102084	-0.472034283843207	-0.464975060505622	-0.479561311036285	0.000582291790330388	0.00082190734209259	0.000820260171487907
166	12.7125042093399	0.29	-9.73360022252016	-10.0567959164384	-9.4104045286019	0.356897988151685	-14.6386644176606	-15.0571557881364	-14.2201730471848	1	0.64	1.54	-10.4298858917307	-10.1400026427193	-9.85011939370776	-14.4342891280007	-14.0331094149116	-13.6319297018226	-14.4030941773052	-14.0027638657212	-13.6017151598799	-9.73360022252016	1.22457824714279	-0.116625695128668	-0.0142139124237327	-0.0650534771842053	-0.0599504412124489	-0.0705021086587873	-0.47437461742696	-0.467310405374957	-0.481917242102084	-0.472034283843207	-0.464975060505622	-0.479561311036285	0.000582291790330388	0.00082190734209259	0.000820260171487907
166	12.7125042093399	0.29	-9.73339009241344	-10.0545929691744	-9.41218721565248	0.361143989086947	-14.7786901218602	-15.1973047575216	-14.3600754861988	1	0.65	1.54	-10.5251036960576	-10.2351863377284	-9.9452689793993	-14.5650702189313	-14.1638706864903	-13.7626711540493	-14.5567582073504	-14.1557420252969	-13.7548899176042	-9.73339009241344	1.23266903395754	-0.137580924295839	-0.121263604969984	-0.0650534771842053	-0.0599504412124489	-0.0705021086587873	-0.47437461742696	-0.467310405374957	-0.481917242102084	-0.472034283843207	-0.464975060505622	-0.479561311036285	0.000582291790330388	0.00082190734209259	0.000820260171487907
166	12.7125042093399	0.29	-9.7311743034454	-10.0574046741229	-9.40494393276791	0.364838570255946	-15.0040385300792	-15.425654473003	-14.5824225871554	1	0.64	1.53	-10.7190247388346	-10.4260509962685	-10.1330772537024	-14.8526118728504	-14.4466584028947	-14.040704932939	-14.8469098466122	-14.4402109338643	-14.0362959648365	-9.7311743034454	1.22978784613944	0.00644691923990445	0.103512396223894	-0.0650534771842053	-0.0599504412124489	-0.0705021086587873	-0.47437461742696	-0.467310405374957	-0.481917242102084	-0.472034283843207	-0.464975060505622	-0.479561311036285	0.000582291790330388	0.00082190734209259	0.000820260171487907
166	12.7125042093399	0.29	-9.72992042559741	-10.0515283612071	-9.40831248998772	0.362763552958834	-14.917419761993	-15.3384849709443	-14.4963545530418	1	0.66	1.54	-10.6196590665809	-10.3281329496058	-10.0366068326306	-14.6942002456004	-14.2908216519188	-13.8874430582372	-14.7173068475361	-14.3113128925918	-13.9071928999466	-9.72992042559741	1.23671148622956	-0.0902348946362693	-0.20983849238005	-0.0650534771842053	-0.0599504412124489	-0.0705021086587873	-0.47437461742696	-0.467310405374957	-0.481917242102084	-0.472034283843207	-0.464975060505622	-0.479561311036285	0.000582291790330388	0.00082190734209259	0.000820260171487907
166	12.7125042093399	0.29	-9.72963115256169	-10.0502433671047	-9.40901893801863	0.367609952763361	-14.8697615550383	-15.2851171404023	-14.4544059696744	0.99	0.64	1.55	-10.6740913918266	-10.3840351601631	-10.0939789284995	-14.8188246210205	-14.4161400018362	-14.013455382652	-14.7913895551468	-14.3876639823138	-13.9876921165277	-9.72963115256169	1.22918432410314	0.061157969897072	0.140511799549968	-0.0650534771842053	-0.0599504412124489	-0.0705021086587873	-0.47437461742696	-0.467310405374957	-0.481917242102084	-0.472034283843207	-0.464975060505622	-0.479561311036285	0.000582291790330388	0.00082190734209259	0.000820260171487907
166	12.7125042093399	0.29	-9.72272322918732	-10.0465636378419	-9.39888282053277	0.359140454175543	-14.7321893770801	-15.151304880331	-14.3130738738292	1	0.64	1.53	-10.5300406634184	-10.2387586037702	-9.94747654412197	-14.5916391330743	-14.1880051077005	-13.7843710823266	-14.5864687008968	-14.1830754581701	-13.7794737272653	-9.72272322918732	1.22500862458726	-0.0665298750524327	0.0496063591090919	-0.0650534771842053	-0.0599504412124489	-0.0705021086587873	-0.47437461742696	-0.467310405374957	-0.481917242102084	-0.472034283843207	-0.464975060505622	-0.479561311036285	0.000582291790330388	0.00082190734209259	0.000820260171487907
166	12.7125042093399	0.29	-9.72265015722376	-10.0481623584893	-9.39713795595825	0.360801934693708	-14.9247224022292	-15.3477870410169	-14.5016577634415	1.01	0.65	1.55	-10.5926927073879	-10.3007031389854	-10.0087135705829	-14.6391235056101	-14.2355933105717	-13.8320631155333	-14.6237874579191	-14.219048855768	-13.8156958275464	-9.72265015722376	1.23159411864576	-0.10317950993844	-0.137483742215359	-0.0650534771842053	-0.0599504412124489	-0.0705021086587873	-0.47437461742696	-0.467310405374957	-0.481917242102084	-0.472034283843207	-0.464975060505622	-0.479561311036285	0.000582291790330388	0.00082190734209259	0.000820260171487907
166	12.7125042093399	0.29	-9.72201320694963	-10.0425361230778	-9.40149029082144	0.366404597399882	-14.8976130637012	-15.3148275789941	-14.4803985484082	1.01	0.65	1.54	-10.5445061918012	-10.2572472581224	-9.9699883244437	-14.5590534302146	-14.1624281082068	-13.7658027861991	-14.5492576602459	-14.1559521685635	-13.7594753930596	-9.72201320694963	1.24165279190458	0.156313335509755	0.0606017834822268	-0.0650534771842053	-0.0599504412124489	-0.0705021086587873	-0.47437461742696	-0.467310405374957	-0.481917242102084	-0.472034283843207	-0.464975060505622	-0.479561311036285	0.000582291790330388	0.00082190734209259	0.000820260171487907
166	12.7125042093399	0.29	-9.72060205201509	-10.0422424963428	-9.39896160768737	0.367412267648696	-14.8136599481664	-15.2276244442384	-14.3996954520945	0.99	0.64	1.55	-10.6050335026845	-10.3167346044655	-10.0284357062466	-14.7073731641656	-14.307551751263	-13.9077303383603	-14.6700187249304	-14.2718269121682	-13.8730361000682	-9.72060205201509	1.22971536942325	-0.172668331410854	-0.0819680471838864	-0.0650534771842053	-0.0599504412124489	-0.0705021086587873	-0.47437461742696	-0.467310405374957	-0.481917242102084	-0.472034283843207	-0.464975060505622	-0.479561311036285	0.000582291790330388	0.00082190734209259	0.000820260171487907
166	12.7125042093399	0.29	-9.71511877952681	-10.0377791020847	-9.39245845696895	0.361280462615478	-14.8648646693089	-15.2857957455576	-14.4439335930603	1	0.65	1.55	-10.5801326456315	-10.2887832978114	-9.99743394999135	-14.6378824428962	-14.2347932146184	-13.8317039863406	-14.6241132861216	-14.2194218890627	-13.8187605954894	-9.71511877952681	1.23452792366945	-0.0978106835666557	-0.128037067575162	-0.0650534771842053	-0.0599504412124489	-0.0705021086587873	-0.47437461742696	-0.467310405374957	-0.481917242102084	-0.472034283843207	-0.464975060505622	-0.479561311036285	0.000582291790330388	0.00082190734209259	0.000820260171487907
166	12.7125042093399	0.29	-9.71475973931046	-10.0401125344838	-9.38940694413714	0.36823513189398	-15.218206267741	-15.6427239257195	-14.7936886097625	1	0.64	1.54	-10.8356017639792	-10.5415414516272	-10.2474811392753	-14.9958275844111	-14.5888656233221	-14.1819036622332	-14.9728059961803	-14.5664395270338	-14.1622291231289	-9.71475973931046	1.23282864930268	-0.0148930731649356	-0.0144810913314811	-0.0650534771842053	-0.0599504412124489	-0.0705021086587873	-0.47437461742696	-0.467310405374957	-0.481917242102084	-0.472034283843207	-0.464975060505622	-0.479561311036285	0.000582291790330388	0.00082190734209259	0.000820260171487907
166	12.7125042093399	0.29	-9.71459549887877	-10.0353785405731	-9.39381245718445	0.364073573326848	-14.8094096003376	-15.2262442100991	-14.3925749905761	0.99	0.64	1.54	-10.6225939614388	-10.3317891675925	-10.0409843737461	-14.7417225847609	-14.3381522691898	-13.9345819536188	-14.7173810894483	-14.315748984368	-13.9115289238344	-9.71459549887877	1.22269826887971	0.19398606739819	0.305349610154197	-0.0650534771842053	-0.0599504412124489	-0.0705021086587873	-0.47437461742696	-0.467310405374957	-0.481917242102084	-0.472034283843207	-0.464975060505622	-0.479561311036285	0.000582291790330388	0.00082190734209259	0.000820260171487907
166	12.7125042093399	0.29	-9.71326629156861	-10.0396194225229	-9.38691316061431	0.350489205961895	-14.7069764793996	-15.1333560897944	-14.2805968690049	1	0.66	1.54	-10.5139798296292	-10.2177503219869	-9.92152081434459	-14.5674587114957	-14.1570231588665	-13.7465876062373	-14.5861701952854	-14.1752554111272	-13.7652241333057	-9.71326629156861	1.23137907814879	-0.00428457976207782	-0.0733400475792507	-0.0650534771842053	-0.0599504412124489	-0.0705021086587873	-0.47437461742696	-0.467310405374957	-0.481917242102084	-0.472034283843207	-0.464975060505622	-0.479561311036285	0.000582291790330388	0.00082190734209259	0.000820260171487907
166	12.7125042093399	0.29	-9.71274497588362	-10.0350308409432	-9.39045911082403	0.370725366595154	-15.057384870302	-15.4751774093688	-14.6395923312352	1	0.64	1.54	-10.7243502251988	-10.4348185841777	-10.1452869431566	-14.8444313705405	-14.4436674562253	-14.0429035419101	-14.8286358824928	-14.428414081005	-14.0283037900528	-9.71274497588362	1.23119804687699	0.0393213149139036	0.059535531602543	-0.0650534771842053	-0.0599504412124489	-0.0705021086587873	-0.47437461742696	-0.467310405374957	-0.481917242102084	-0.472034283843207	-0.464975060505622	-0.479561311036285	0.000582291790330388	0.00082190734209259	0.000820260171487907
166	12.7125042093399	0.29	-9.71273897147458	-10.0333890530684	-9.39208888988077	0.366983503229405	-14.9979825827454	-15.4174847953372	-14.5784803701537	0.99	0.64	1.52	-10.7397824535654	-10.4475582314026	-10.1553340092397	-14.8956064886518	-14.4903043292635	-14.0850021698752	-14.8795320929123	-14.4764449654963	-14.0701688340989	-9.71273897147458	1.22682078353355	-0.0702099165310128	0.0347511409583675	-0.0650534771842053	-0.0599504412124489	-0.0705021086587873	-0.47437461742696	-0.467310405374957	-0.481917242102084	-0.472034283843207	-0.464975060505622	-0.479561311036285	0.000582291790330388	0.00082190734209259	0.000820260171487907
166	12.7125042093399	0.29	-9.71201258690145	-10.0357807887568	-9.38824438504609	0.366645129852411	-14.8664401566302	-15.282566060721	-14.4503142525394	0.98	0.63	1.54	-10.7831416370175	-10.489529651647	-10.1959176662766	-15.0309241495709	-14.6216501522456	-14.2123761549202	-14.9959013932208	-14.5859066263662	-14.1776979814824	-9.71201258690145	1.21404789353471	0.13357822252658	0.388331414507722	-0.0650534771842053	-0.0599504412124489	-0.0705021086587873	-0.47437461742696	-0.467310405374957	-0.481917242102084	-0.472034283843207	-0.464975060505622	-0.479561311036285	0.000582291790330388	0.00082190734209259	0.000820260171487907
166	12.7125042093399	0.29	-9.71009995351178	-10.0300457127374	-9.39015419428613	0.36046844537578	-14.7154906735029	-15.1329260751059	-14.2980552718999	0.99	0.64	1.53	-10.5942116333039	-10.3019747608136	-10.0097378883234	-14.7222470342545	-14.3161400412817	-13.9100330483088	-14.7062861791361	-14.2994950070779	-13.8936488670044	-9.71009995351178	1.22488174741602	0.0551974367470642	0.190750477724423	-0.0650534771842053	-0.0599504412124489	-0.0705021086587873	-0.47437461742696	-0.467310405374957	-0.481917242102084	-0.472034283843207	-0.464975060505622	-0.479561311036285	0.000582291790330388	0.00082190734209259	0.000820260171487907
166	12.7125042093399	0.29	-9.70968294946373	-10.0317696745039	-9.3875962244236	0.367332382291776	-14.9506711290329	-15.3685361820686	-14.5328060759973	1	0.65	1.55	-10.6436406255092	-10.3542438084161	-10.064846991323	-14.7290788390023	-14.3286004045365	-13.9281219700707	-14.7244447652706	-14.3241584404777	-13.9239425133538	-9.70968294946373	1.24089341692025	-0.02995944623573	-0.13565862246665	-0.0650534771842053	-0.0599504412124489	-0.0705021086587873	-0.47437461742696	-0.467310405374957	-0.481917242102084	-0.472034283843207	-0.464975060505622	-0.479561311036285	0.000582291790330388	0.00082190734209259	0.000820260171487907
166	12.7125042093399	0.29	-9.70922092406092	-10.0320852928382	-9.38635655528365	0.365750360810798	-14.8899937825025	-15.3075831353726	-14.4724044296325	0.99	0.64	1.54	-10.7086976719005	-10.4165654593008	-10.1244332467011	-14.8771199821697	-14.4712736215141	-14.0654272608585	-14.8512447345365	-14.447040166547	-14.0430698732098	-9.70922092406092	1.22444114200536	0.0752994227811772	0.200360420709452	-0.0650534771842053	-0.0599504412124489	-0.0705021086587873	-0.47437461742696	-0.467310405374957	-0.481917242102084	-0.472034283843207	-0.464975060505622	-0.479561311036285	0.000582291790330388	0.00082190734209259	0.000820260171487907
166	12.7125042093399	0.29	-9.70843765465718	-10.0298744382628	-9.3870008710516	0.361004415806651	-14.9544804206613	-15.3782025711004	-14.5307582702222	1	0.65	1.55	-10.6432941581295	-10.3500349513017	-10.0567757444738	-14.7248420689944	-14.3191222381166	-13.9134024072389	-14.7248166320055	-14.3203478089679	-13.9124561763476	-9.70843765465718	1.23866983723515	0.11244881123287	-0.0362106278455167	-0.0650534771842053	-0.0599504412124489	-0.0705021086587873	-0.47437461742696	-0.467310405374957	-0.481917242102084	-0.472034283843207	-0.464975060505622	-0.479561311036285	0.000582291790330388	0.00082190734209259	0.000820260171487907
166	12.7125042093399	0.29	-9.70836244748921	-10.0297111354503	-9.38701375952816	0.364434672838914	-14.6991426889302	-15.1125512129531	-14.2857341649074	1.01	0.65	1.55	-10.4165794443171	-10.1316306839945	-9.84668192367202	-14.3884359335836	-13.9948358075373	-13.601235681491	-14.3626316926745	-13.968980486717	-13.5768824246885	-9.70836244748921	1.23395303700944	-0.124947373439463	-0.127114688062589	-0.0650534771842053	-0.0599504412124489	-0.0705021086587873	-0.47437461742696	-0.467310405374957	-0.481917242102084	-0.472034283843207	-0.464975060505622	-0.479561311036285	0.000582291790330388	0.00082190734209259	0.000820260171487907
166	12.7125042093399	0.29	-9.70778776084875	-10.0314401431107	-9.38413537858685	0.360955936088331	-14.8286855705581	-15.2488875874765	-14.4084835536398	0.99	0.64	1.54	-10.6091286187245	-10.3167809167848	-10.0244332148452	-14.7072903013393	-14.3020126696056	-13.8967350378718	-14.6835859085837	-14.2810642045409	-13.8743231516298	-9.70778776084875	1.22569622274243	0.0216635656423738	0.101871856291817	-0.0650534771842053	-0.0599504412124489	-0.0705021086587873	-0.47437461742696	-0.467310405374957	-0.481917242102084	-0.472034283843207	-0.464975060505622	-0.479561311036285	0.000582291790330388	0.00082190734209259	0.000820260171487907
166	12.7125042093399	0.29	-9.70753749648749	-10.0307269869852	-9.38434800598977	0.361007392865258	-14.7535777298537	-15.1716047804554	-14.3355506792521	1	0.64	1.54	-10.5146612896345	-10.2249481768435	-9.93523506405241	-14.5545519126677	-14.1535266752637	-13.7525014378598	-14.5369157091583	-14.1367021177347	-13.7365797684623	-9.70753749648749	1.22827611621136	0.267950897809543	0.31311201658496	-0.0650534771842053	-0.0599504412124489	-0.0705021086587873	-0.47437461742696	-0.467310405374957	-0.481917242102084	-0.472034283843207	-0.464975060505622	-0.479561311036285	0.000582291790330388	0.00082190734209259	0.000820260171487907
166	12.7125042093399	0.29	-9.70716232506214	-10.0268565474446	-9.38746810267964	0.36228087549512	-14.7325022778676	-15.1487824266293	-14.3162221291059	1.01	0.65	1.56	-10.4519558410376	-10.1647418848381	-9.87752792863857	-14.4428251787994	-14.0459443441126	-13.6490635094258	-14.4151669376026	-14.0194382283957	-13.6233118496894	-9.70716232506214	1.23923621187988	0.138688332994529	0.0740971726878016	-0.0650534771842053	-0.0599504412124489	-0.0705021086587873	-0.47437461742696	-0.467310405374957	-0.481917242102084	-0.472034283843207	-0.464975060505622	-0.479561311036285	0.000582291790330388	0.00082190734209259	0.000820260171487907
166	12.7125042093399	0.29	-9.70702818803069	-10.0283021542628	-9.3857542217986	0.36651404536898	-14.9126702825183	-15.3302080528611	-14.4951325121755	1.01	0.66	1.55	-10.5774651686386	-10.2893744129774	-10.0012836573162	-14.6164351520566	-14.2183378971005	-13.8202406421444	-14.6149282958592	-14.2148572023253	-13.8177904096244	-9.70702818803069	1.24096974733038	0.0604124062353267	-0.0757938766687007	-0.0650534771842053	-0.0599504412124489	-0.0705021086587873	-0.47437461742696	-0.467310405374957	-0.481917242102084	-0.472034283843207	-0.464975060505622	-0.479561311036285	0.000582291790330388	0.00082190734209259	0.000820260171487907
166	12.7125042093399	0.29	-9.70688021461751	-10.0330380213043	-9.38072240793066	0.365305384072957	-15.0309004553724	-15.4528461278265	-14.6089547829182	0.99	0.64	1.56	-10.763223989547	-10.469330182123	-10.175436374699	-14.9274773079307	-14.5198770251972	-14.1122767424637	-14.8807673581305	-14.4736195793547	-14.0657089013301	-9.70688021461751	1.23152476556783	0.0914213999190685	0.130689179951994	-0.0650534771842053	-0.0599504412124489	-0.0705021086587873	-0.47437461742696	-0.467310405374957	-0.481917242102084	-0.472034283843207	-0.464975060505622	-0.479561311036285	0.000582291790330388	0.00082190734209259	0.000820260171487907
166	12.7125042093399	0.29	-9.70599595836734	-10.0279587466317	-9.38403317010295	0.368042310868386	-14.8651349608351	-15.2799754628273	-14.4502944588428	1.01	0.65	1.57	-10.5157213544613	-10.2302269741785	-9.94473259389575	-14.5167756536662	-14.1226554854678	-13.7285353172695	-14.4792269020256	-14.0862321020125	-13.6935774093247	-9.70599595836734	1.24721265222771	-0.220924162606283	-0.331833303357796	-0.0650534771842053	-0.0599504412124489	-0.0705021086587873	-0.47437461742696	-0.467310405374957	-0.481917242102084	-0.472034283843207	-0.464975060505622	-0.479561311036285	0.000582291790330388	0.00082190734209259	0.000820260171487907
166	12.7125042093399	0.29	-9.70528121853227	-10.0323557682876	-9.37820666877694	0.357003385365538	-14.9330170463109	-15.3598253937602	-14.5062086988615	1	0.65	1.55	-10.6380757124227	-10.3424721232891	-10.0468685341555	-14.7216277688713	-14.3125532215559	-13.9034786742404	-14.7218904109311	-14.3120808488056	-13.9030124398347	-9.70528121853227	1.2337523562546	-0.222359649633829	-0.306394633307029	-0.0650534771842053	-0.0599504412124489	-0.0705021086587873	-0.47437461742696	-0.467310405374957	-0.481917242102084	-0.472034283843207	-0.464975060505622	-0.479561311036285	0.000582291790330388	0.00082190734209259	0.000820260171487907
166	12.7125042093399	0.29	-9.70500995953347	-10.0286053411425	-9.38141457792445	0.361721676404642	-14.8694340660943	-15.2900922938098	-14.4487758383788	1.02	0.65	1.56	-10.4399273623271	-10.1527059867247	-9.86548461112237	-14.3687849065576	-13.9734735194795	-13.5781621324014	-14.3502103242781	-13.9555931602067	-13.5600739387852	-9.70500995953347	1.24290311333986	0.139801529432747	-0.00836420081536031	-0.0650534771842053	-0.0599504412124489	-0.0705021086587873	-0.47437461742696	-0.467310405374957	-0.481917242102084	-0.472034283843207	-0.464975060505622	-0.479561311036285	0.000582291790330388	0.00082190734209259	0.000820260171487907
166	12.7125042093399	0.29	-9.7048080736178	-10.0249509203059	-9.38466522692974	0.373510606358651	-15.179375403737	-15.5980498567976	-14.7607009506763	1.02	0.66	1.58	-10.6780203017097	-10.3914066320117	-10.1047929623137	-14.7110757863415	-14.3162090135509	-13.9213422407603	-14.6917985706308	-14.2985194500115	-13.9014726458204	-9.7048080736178	1.24626457020294	0.064066412506697	-0.113973140331418	-0.0650534771842053	-0.0599504412124489	-0.0705021086587873	-0.47437461742696	-0.467310405374957	-0.481917242102084	-0.472034283843207	-0.464975060505622	-0.479561311036285	0.000582291790330388	0.00082190734209259	0.000820260171487907
166	12.7125042093399	0.29	-9.70215155897923	-10.0265330695173	-9.37777004844111	0.36006805830937	-14.7886747431707	-15.208550713894	-14.3687987724473	0.99	0.63	1.54	-10.6154467445903	-10.3223766756274	-10.0293066066645	-14.7346114063336	-14.3278198991183	-13.9210283919029	-14.6879233965806	-14.2834038921145	-13.8769626164998	-9.70215155897923	1.22403640338636	0.197653862040216	0.353116773456756	-0.0650534771842053	-0.0599504412124489	-0.0705021086587873	-0.47437461742696	-0.467310405374957	-0.481917242102084	-0.472034283843207	-0.464975060505622	-0.479561311036285	0.000582291790330388	0.00082190734209259	0.000820260171487907
166	12.7125042093399	0.29	-9.70191699521384	-10.0215063633441	-9.38232762708359	0.366737256539367	-14.7607505824415	-15.1738361890613	-14.3476649758217	0.99	0.63	1.53	-10.6225786769166	-10.3333944322769	-10.0442101876372	-14.7615190399854	-14.359658167673	-13.9577972953606	-14.7349288963589	-14.3269385180483	-13.9290560696014	-9.70191699521384	1.22188583666364	-0.0461078446290446	0.135733491911072	-0.0650534771842053	-0.0599504412124489	-0.0705021086587873	-0.47437461742696	-0.467310405374957	-0.481917242102084	-0.472034283843207	-0.464975060505622	-0.479561311036285	0.000582291790330388	0.00082190734209259	0.000820260171487907
166	12.7125042093399	0.29	-9.70049482350359	-10.0226129535659	-9.37837669344131	0.369264692244656	-14.9455044996188	-15.3614940554256	-14.529514943812	1	0.64	1.55	-10.623251350251	-10.3355734984438	-10.0478956466366	-14.6925937931422	-14.2947180693613	-13.8968423455804	-14.6565301241531	-14.2598825368131	-13.8631082465527	-9.70049482350359	1.2323267354066	0.20437268063077	0.254826897545144	-0.0650534771842053	-0.0599504412124489	-0.0705021086587873	-0.47437461742696	-0.467310405374957	-0.481917242102084	-0.472034283843207	-0.464975060505622	-0.479561311036285	0.000582291790330388	0.00082190734209259	0.000820260171487907
166	12.7125042093399	0.29	-9.69901508972704	-10.0204660704575	-9.37756410899662	0.369465730698799	-14.9874424410192	-15.4044193087232	-14.5704655733152	0.98	0.65	1.54	-10.8353761674644	-10.5420771391689	-10.2487781108735	-15.0852778908173	-14.6769397511384	-14.2686016114595	-15.0756747379955	-14.6685634302331	-14.2605170610841	-9.69901508972704	1.22266660118784	0.0586723305882253	0.213812025363786	-0.0650534771842053	-0.0599504412124489	-0.0705021086587873	-0.47437461742696	-0.467310405374957	-0.481917242102084	-0.472034283843207	-0.464975060505622	-0.479561311036285	0.000582291790330388	0.00082190734209259	0.000820260171487907
166	12.7125042093399	0.29	-9.69656887685506	-10.021416617138	-9.37172113657213	0.363248689147737	-14.9601151609308	-15.381942769183	-14.5382875526787	0.99	0.64	1.54	-10.7449126307948	-10.4502488900736	-10.1555851493524	-14.9188791428219	-14.5097503870429	-14.1006216312639	-14.8879506824147	-14.4810490831303	-14.0724292836379	-9.69656887685506	1.21889229623532	0.257691991025697	0.389453471265372	-0.0650534771842053	-0.0599504412124489	-0.0705021086587873	-0.47437461742696	-0.467310405374957	-0.481917242102084	-0.472034283843207	-0.464975060505622	-0.479561311036285	0.000582291790330388	0.00082190734209259	0.000820260171487907
166	12.7125042093399	0.29	-9.6945712281113	-10.0204976569642	-9.36864479925842	0.356420665445605	-14.8585637288586	-15.2837836533434	-14.4333438043738	1.01	0.66	1.55	-10.529889239392	-10.2369304532194	-9.94397166704684	-14.5424519146401	-14.1378570548055	-13.7332621949709	-14.5488401571216	-14.1437353937932	-13.7379849003378	-9.6945712281113	1.24015730124733	0.100388529218967	-0.022417578841681	-0.0650534771842053	-0.0599504412124489	-0.0705021086587873	-0.47437461742696	-0.467310405374957	-0.481917242102084	-0.472034283843207	-0.464975060505622	-0.479561311036285	0.000582291790330388	0.00082190734209259	0.000820260171487907
166	12.7125042093399	0.29	-9.69449793452581	-10.0184719072372	-9.37052396181442	0.365286520945717	-15.0259376785749	-15.4477611954449	-14.6041141617049	1	0.64	1.54	-10.7181514929353	-10.4254768263675	-10.1328021597998	-14.8427044227622	-14.4374028583311	-14.0321012939001	-14.8255577068787	-14.4190203410781	-14.0161949854955	-9.69449793452581	1.22709070004191	-0.0701238779709174	-0.0158276518485441	-0.0650534771842053	-0.0599504412124489	-0.0705021086587873	-0.47437461742696	-0.467310405374957	-0.481917242102084	-0.472034283843207	-0.464975060505622	-0.479561311036285	0.000582291790330388	0.00082190734209259	0.000820260171487907
166	12.7125042093399	0.29	-9.69415695878482	-10.0135310213624	-9.37478289620721	0.370416209464761	-14.9379268868983	-15.3526796373406	-14.523174136456	1.01	0.65	1.56	-10.5661925278894	-10.2807467610158	-9.99530099414216	-14.5866809279639	-14.1926216381457	-13.7985623483274	-14.5666056794114	-14.1736918934755	-13.7791674745869	-9.69415695878482	1.24031462382242	-0.147171677027275	-0.213402633362249	-0.0650534771842053	-0.0599504412124489	-0.0705021086587873	-0.47437461742696	-0.467310405374957	-0.481917242102084	-0.472034283843207	-0.464975060505622	-0.479561311036285	0.000582291790330388	0.00082190734209259	0.000820260171487907
166	12.7125042093399	0.29	-9.69334278409442	-10.0132533848913	-9.37343218329749	0.370496789636295	-15.0793863497317	-15.497994409973	-14.6607782894903	1.01	0.66	1.54	-10.6634330938402	-10.3754087905114	-10.0873844871827	-14.7194570398061	-14.3218776371917	-13.9242982345773	-14.7275563541823	-14.3293817228182	-13.9318788268956	-9.69334278409442	1.2430471956586	-0.146020760662519	-0.316925319227045	-0.0650534771842053	-0.0599504412124489	-0.0705021086587873	-0.47437461742696	-0.467310405374957	-0.481917242102084	-0.472034283843207	-0.464975060505622	-0.479561311036285	0.000582291790330388	0.00082190734209259	0.000820260171487907
166	12.7125042093399	0.29	-9.69115436338759	-10.0156108691185	-9.36669785765674	0.361038578212074	-14.8579492630687	-15.2789051163358	-14.4369934098017	1	0.64	1.52	-10.6225013764185	-10.3298361561888	-10.0371709359592	-14.7217933532441	-14.3161867318632	-13.9105801104824	-14.7179047627251	-14.3131154983627	-13.9079724682524	-9.69115436338759	1.21963887572582	0.0127853986924459	0.183297139311952	-0.0650534771842053	-0.0599504412124489	-0.0705021086587873	-0.47437461742696	-0.467310405374957	-0.481917242102084	-0.472034283843207	-0.464975060505622	-0.479561311036285	0.000582291790330388	0.00082190734209259	0.000820260171487907
166	12.7125042093399	0.29	-9.69115106863337	-10.0162723585126	-9.3660297787541	0.35918078330643	-14.7846140736978	-15.2051841576486	-14.364043989747	1	0.64	1.54	-10.5652877301163	-10.2730555610384	-9.98082339196041	-14.639301482797	-14.234383516019	-13.8294655492409	-14.6220521345275	-14.2164138345264	-13.8132479065357	-9.69115106863337	1.22984267254227	-0.135091893557622	-0.13428031090128	-0.0650534771842053	-0.0599504412124489	-0.0705021086587873	-0.47437461742696	-0.467310405374957	-0.481917242102084	-0.472034283843207	-0.464975060505622	-0.479561311036285	0.000582291790330388	0.00082190734209259	0.000820260171487907
166	12.7125042093399	0.29	-9.69050825051848	-10.012294147052	-9.36872235398498	0.361579526581133	-14.8484301647842	-15.2686235348073	-14.4282367947612	0.99	0.64	1.56	-10.6713846995638	-10.3777075983176	-10.0840304970714	-14.8198362245722	-14.4119935063209	-14.0041507880696	-14.7786272885836	-14.3727457518768	-13.9673161940021	-9.69050825051848	1.22899301519806	-0.0379338834713058	0.0594429190217024	-0.0650534771842053	-0.0599504412124489	-0.0705021086587873	-0.47437461742696	-0.467310405374957	-0.481917242102084	-0.472034283843207	-0.464975060505622	-0.479561311036285	0.000582291790330388	0.00082190734209259	0.000820260171487907
166	12.7125042093399	0.29	-9.69031110609609	-10.0161599577337	-9.36446225445848	0.358119805060542	-14.7677451609756	-15.188805344522	-14.3466849774292	1	0.64	1.52	-10.5561781186367	-10.2635424441803	-9.97090676972388	-14.6278984286742	-14.2223875634305	-13.8168766981868	-14.631318813226	-14.2246429638759	-13.8184412062032	-9.69031110609609	1.22171047398175	-0.239498289448529	-0.17187325523462	-0.0650534771842053	-0.0599504412124489	-0.0705021086587873	-0.47437461742696	-0.467310405374957	-0.481917242102084	-0.472034283843207	-0.464975060505622	-0.479561311036285	0.000582291790330388	0.00082190734209259	0.000820260171487907
166	12.7125042093399	0.29	-9.69023805146693	-10.0101448884821	-9.37033121445176	0.372299901879837	-15.0912979437062	-15.5086219794784	-14.6739739079341	1	0.65	1.56	-10.7124316865795	-10.4241691168752	-10.1359065471709	-14.8092486675995	-14.4107441822304	-14.0122396968613	-14.7785710903031	-14.3812361467283	-13.9846847423739	-9.69023805146693	1.24090439916329	-0.0377817673305462	-0.0705816755517445	-0.0650534771842053	-0.0599504412124489	-0.0705021086587873	-0.47437461742696	-0.467310405374957	-0.481917242102084	-0.472034283843207	-0.464975060505622	-0.479561311036285	0.000582291790330388	0.00082190734209259	0.000820260171487907
166	12.7125042093399	0.29	-9.68867896790325	-10.0097479710204	-9.3676099647861	0.366396337636886	-14.7298565265569	-15.1423802813394	-14.3173327717745	0.99	0.63	1.52	-10.5447147246934	-10.2574451389004	-9.97017555310738	-14.6232087659851	-14.2248287969821	-13.8264488279791	-14.5859020671377	-14.1859531430148	-13.7893116955033	-9.68867896790325	1.21732470024299	0.154706295600422	0.407547570093664	-0.0650534771842053	-0.0599504412124489	-0.0705021086587873	-0.47437461742696	-0.467310405374957	-0.481917242102084	-0.472034283843207	-0.464975060505622	-0.479561311036285	0.000582291790330388	0.00082190734209259	0.000820260171487907
166	12.7125042093399	0.29	-9.68831518213988	-10.0076423561367	-9.36898800814308	0.369499238814646	-15.0724510676301	-15.4917628674871	-14.6531392677732	1	0.64	1.56	-10.7260752619443	-10.4357551762344	-10.1454350905244	-14.8416028783317	-14.4398888017022	-14.0381747250727	-14.804360753663	-14.4009707419735	-14.0019274771517	-9.68831518213988	1.23989841069643	0.124046987811531	0.113476247652173	-0.0650534771842053	-0.0599504412124489	-0.0705021086587873	-0.47437461742696	-0.467310405374957	-0.481917242102084	-0.472034283843207	-0.464975060505622	-0.479561311036285	0.000582291790330388	0.00082190734209259	0.000820260171487907
166	12.7125042093399	0.29	-9.68722082853554	-10.0081037503767	-9.3663379066944	0.374862401501592	-15.0407056414204	-15.4543596603957	-14.6270516224451	1	0.64	1.56	-10.7169152721543	-10.4300644953664	-10.1432137185785	-14.8378807694309	-14.440727529295	-14.0435742891592	-14.7884535998799	-14.3935004927111	-13.9968602902459	-9.68722082853554	1.23394877884246	0.0102598929398389	0.0860428124643237	-0.0650534771842053	-0.0599504412124489	-0.0705021086587873	-0.47437461742696	-0.467310405374957	-0.481917242102084	-0.472034283843207	-0.464975060505622	-0.479561311036285	0.000582291790330388	0.00082190734209259	0.000820260171487907
166	12.7125042093399	0.29	-9.68503483834519	-10.0069391560927	-9.36313052059773	0.367687880253362	-14.8909002492318	-15.3067765937256	-14.4750239047379	0.99	0.65	1.54	-10.6769414653227	-10.3868550869278	-10.0967687085329	-14.8161533901709	-14.4136069968375	-14.0110606035041	-14.8049262645552	-14.4036090946727	-14.0017409600441	-9.68503483834519	1.22670410885523	-0.0849609822261354	0.0570488242030693	-0.0650534771842053	-0.0599504412124489	-0.0705021086587873	-0.47437461742696	-0.467310405374957	-0.481917242102084	-0.472034283843207	-0.464975060505622	-0.479561311036285	0.000582291790330388	0.00082190734209259	0.000820260171487907
166	12.7125042093399	0.29	-9.68394621923481	-10.004639513053	-9.36325292541663	0.366867284993583	-14.995679517721	-15.4152222504321	-14.5761367850099	1.01	0.65	1.55	-10.5964997918194	-10.3081040484685	-10.0197083051176	-14.6217911708396	-14.2238425635937	-13.8258939563478	-14.6095376029615	-14.2131966582935	-13.8142208181614	-9.68394621923481	1.23793718150722	0.025567210176607	-0.0728405906583336	-0.0650534771842053	-0.0599504412124489	-0.0705021086587873	-0.47437461742696	-0.467310405374957	-0.481917242102084	-0.472034283843207	-0.464975060505622	-0.479561311036285	0.000582291790330388	0.00082190734209259	0.000820260171487907
166	12.7125042093399	0.29	-9.68361898980304	-10.0065593660241	-9.36067861358196	0.365524314014675	-15.0219699234005	-15.443465879798	-14.6004739670031	1.01	0.65	1.57	-10.6468305996973	-10.3562484155458	-10.0656662313943	-14.7076293363168	-14.306216444826	-13.9048035533351	-14.6894465390942	-14.2857038584203	-13.8851561235179	-9.68361898980304	1.24381289383832	0.141095871639899	-3.23112658163566e-05	-0.0650534771842053	-0.0599504412124489	-0.0705021086587873	-0.47437461742696	-0.467310405374957	-0.481917242102084	-0.472034283843207	-0.464975060505622	-0.479561311036285	0.000582291790330388	0.00082190734209259	0.000820260171487907
166	12.7125042093399	0.29	-9.68333867712921	-10.0025110469835	-9.36416630727497	0.36245515170805	-14.6809687836558	-15.0956363949853	-14.2663011723263	1	0.64	1.56	-10.4357227890541	-10.1490600655884	-9.86239734212275	-14.4312732004998	-14.0348552271255	-13.6384372537513	-14.3951485060325	-13.9986785667294	-13.6031072772256	-9.68333867712921	1.23847912059501	0.0654697007278553	0.00171490606604716	-0.0650534771842053	-0.0599504412124489	-0.0705021086587873	-0.47437461742696	-0.467310405374957	-0.481917242102084	-0.472034283843207	-0.464975060505622	-0.479561311036285	0.000582291790330388	0.00082190734209259	0.000820260171487907
166	12.7125042093399	0.29	-9.6799914054796	-10.0007721895119	-9.35921062144734	0.367497916371187	-14.7984136686371	-15.2118759254603	-14.3849514118138	1	0.65	1.58	-10.5592644880084	-10.272261271114	-9.98525805421959	-14.6252346812733	-14.2277174672544	-13.8302002532356	-14.5790575077142	-14.1832248151594	-13.7850478545407	-9.6799914054796	1.24137305110585	-0.17632221486488	-0.207905649045139	-0.0650534771842053	-0.0599504412124489	-0.0705021086587873	-0.47437461742696	-0.467310405374957	-0.481917242102084	-0.472034283843207	-0.464975060505622	-0.479561311036285	0.000582291790330388	0.00082190734209259	0.000820260171487907
166	12.7125042093399	0.29	-9.6795740121447	-9.99881177748678	-9.36033624680262	0.364302676972737	-14.8299686349254	-15.247175465739	-14.4127618041117	0.99	0.65	1.53	-10.6105306792692	-10.3201958636244	-10.0298610479796	-14.7106288026531	-14.3081034407707	-13.9055780788883	-14.71370375074	-14.3109767506622	-13.9064835695103	-9.6795740121447	1.23109266135419	0.161522424232099	0.134404933472246	-0.0650534771842053	-0.0599504412124489	-0.0705021086587873	-0.47437461742696	-0.467310405374957	-0.481917242102084	-0.472034283843207	-0.464975060505622	-0.479561311036285	0.000582291790330388	0.00082190734209259	0.000820260171487907
166	12.7125042093399	0.29	-9.67901389007011	-9.9991386382932	-9.35888914184703	0.36044080029013	-14.6310643416363	-15.0461297021229	-14.2159989811497	1.03	0.65	1.57	-10.1959602139867	-9.91469254013908	-9.63342486629148	-13.9929122964178	-13.6069011891395	-13.2208900818611	-13.9642350730824	-13.5801292877219	-13.1957720885388	-9.67901389007011	1.25351254367829	0.0754954551418909	-0.150984764915483	-0.0650534771842053	-0.0599504412124489	-0.0705021086587873	-0.47437461742696	-0.467310405374957	-0.481917242102084	-0.472034283843207	-0.464975060505622	-0.479561311036285	0.000582291790330388	0.00082190734209259	0.000820260171487907
166	12.7125042093399	0.29	-9.67848573647367	-9.9988534753542	-9.35811799759313	0.362024337879214	-14.5742995355399	-14.9863382567173	-14.1622608143625	1.01	0.65	1.56	-10.2929217845013	-10.0099252141174	-9.72692864373344	-14.1982705238294	-13.8078991649721	-13.4175278061149	-14.1683066130729	-13.7786312780801	-13.3897859686782	-9.67848573647367	1.24198544745331	0.130807999730086	-0.050298219791021	-0.0650534771842053	-0.0599504412124489	-0.0705021086587873	-0.47437461742696	-0.467310405374957	-0.481917242102084	-0.472034283843207	-0.464975060505622	-0.479561311036285	0.000582291790330388	0.00082190734209259	0.000820260171487907
166	12.7125042093399	0.29	-9.67838933047337	-9.99762153193929	-9.35915712900744	0.366580665887315	-14.8643027594274	-15.2804265924415	-14.4481789264133	1	0.64	1.57	-10.5595833680006	-10.2720197794096	-9.98445619081853	-14.6004875880576	-14.2028801768861	-13.8052727657146	-14.5613705071894	-14.1653456251648	-13.7691642377216	-9.67838933047337	1.23574948228293	0.143637611742736	0.109788646749435	-0.0650534771842053	-0.0599504412124489	-0.0705021086587873	-0.47437461742696	-0.467310405374957	-0.481917242102084	-0.472034283843207	-0.464975060505622	-0.479561311036285	0.000582291790330388	0.00082190734209259	0.000820260171487907
166	12.7125042093399	0.29	-9.67722342224637	-9.99658969536152	-9.35785714913121	0.357024204319158	-14.6078373215922	-15.0253326054424	-14.190342037742	1	0.64	1.56	-10.3947786695824	-10.1059483864082	-9.81711810323393	-14.3787350417743	-13.9792061777346	-13.5796773136948	-14.3359635563154	-13.9373362590398	-13.5402604715128	-9.67722342224637	1.23865356907286	0.0436345825507052	0.0155842887048832	-0.0650534771842053	-0.0599504412124489	-0.0705021086587873	-0.47437461742696	-0.467310405374957	-0.481917242102084	-0.472034283843207	-0.464975060505622	-0.479561311036285	0.000582291790330388	0.00082190734209259	0.000820260171487907
166	12.7125042093399	0.29	-9.67668673325048	-10.001435182233	-9.35193828426791	0.364056265229736	-14.9988399040317	-15.4210221142769	-14.5766576937866	0.98	0.64	1.53	-10.8072521801619	-10.511381415028	-10.2155106498942	-15.0244675339198	-14.6131418212517	-14.2018161085835	-15.0099390535538	-14.600069304502	-14.1896818384821	-9.67668673325048	1.22133658007261	0.190364873333547	0.348748844566658	-0.0650534771842053	-0.0599504412124489	-0.0705021086587873	-0.47437461742696	-0.467310405374957	-0.481917242102084	-0.472034283843207	-0.464975060505622	-0.479561311036285	0.000582291790330388	0.00082190734209259	0.000820260171487907
166	12.7125042093399	0.29	-9.67628619764215	-9.99781417898636	-9.35475821629793	0.360253485712156	-14.7844100940181	-15.2039961402229	-14.3648240478133	1	0.64	1.55	-10.5299734833012	-10.2393768599035	-9.94878023650588	-14.5719350497652	-14.169792050208	-13.7676490506509	-14.5477782284547	-14.1468386854176	-13.7438145431454	-9.67628619764215	1.23289387490851	-0.172096592370565	-0.174450948766408	-0.0650534771842053	-0.0599504412124489	-0.0705021086587873	-0.47437461742696	-0.467310405374957	-0.481917242102084	-0.472034283843207	-0.464975060505622	-0.479561311036285	0.000582291790330388	0.00082190734209259	0.000820260171487907
166	12.7125042093399	0.29	-9.67585816554555	-9.99731344829983	-9.35440288279128	0.367077408680033	-15.1230713809223	-15.5459869175054	-14.7001558443392	1	0.65	1.53	-10.7609756443191	-10.4682323265147	-10.1754890087102	-14.888483835132	-14.4834551184956	-14.0784264018592	-14.8901751551842	-14.4854179725736	-14.0790115167877	-9.67585816554555	1.23212961111488	0.0730456653132288	0.104612109403436	-0.0650534771842053	-0.0599504412124489	-0.0705021086587873	-0.47437461742696	-0.467310405374957	-0.481917242102084	-0.472034283843207	-0.464975060505622	-0.479561311036285	0.000582291790330388	0.00082190734209259	0.000820260171487907
166	12.7125042093399	0.29	-9.67517155510997	-9.99740468197127	-9.35293842824866	0.368968112007335	-14.9724341684684	-15.3894387400595	-14.5554295968772	1.01	0.64	1.55	-10.6239975886786	-10.3361212315299	-10.0482448743811	-14.6837464044297	-14.2858638381998	-13.8879812719699	-14.6585991178289	-14.2617702320814	-13.8649474969705	-9.67517155510997	1.23888729002609	-0.0584105370853311	-0.0855864676315149	-0.0650534771842053	-0.0599504412124489	-0.0705021086587873	-0.47437461742696	-0.467310405374957	-0.481917242102084	-0.472034283843207	-0.464975060505622	-0.479561311036285	0.000582291790330388	0.00082190734209259	0.000820260171487907
166	12.7125042093399	0.29	-9.675103999146	-9.99878664148804	-9.35142135680397	0.355443914460117	-14.6133353431078	-15.0324292370675	-14.1942414491481	0.99	0.64	1.54	-10.5104946821624	-10.2174692453336	-9.92444380850479	-14.5986695950712	-14.191668624653	-13.7846676542348	-14.5747806621253	-14.1666098461477	-13.761501420708	-9.675103999146	1.22409868059683	0.0920562114001889	0.219115230786155	-0.0650534771842053	-0.0599504412124489	-0.0705021086587873	-0.47437461742696	-0.467310405374957	-0.481917242102084	-0.472034283843207	-0.464975060505622	-0.479561311036285	0.000582291790330388	0.00082190734209259	0.000820260171487907
166	12.7125042093399	0.29	-9.67380256313924	-9.99395862116294	-9.35364650511553	0.365970628346902	-14.8833847224008	-15.3005906293209	-14.4661788154806	0.98	0.64	1.52	-10.7340547480999	-10.4413659784566	-10.1486772088133	-14.9288043457334	-14.5217360496664	-14.1146677535995	-14.9181722850689	-14.5105276900393	-14.1038149478768	-9.67380256313924	1.22215391189358	-0.158856706203085	0.0235517712434246	-0.0650534771842053	-0.0599504412124489	-0.0705021086587873	-0.47437461742696	-0.467310405374957	-0.481917242102084	-0.472034283843207	-0.464975060505622	-0.479561311036285	0.000582291790330388	0.00082190734209259	0.000820260171487907
166	12.7125042093399	0.29	-9.67338228303019	-9.99325559197982	-9.35350897408057	0.371086448316143	-15.0319056726528	-15.4486686565939	-14.6151426887118	1	0.65	1.56	-10.7219888543053	-10.4327388115972	-10.1434887688891	-14.8497369537072	-14.449131515068	-14.0485260764288	-14.8149629174804	-14.413620224493	-14.014364349742	-9.67338228303019	1.23901365573105	0.158594159852127	0.130373547744984	-0.0650534771842053	-0.0599504412124489	-0.0705021086587873	-0.47437461742696	-0.467310405374957	-0.481917242102084	-0.472034283843207	-0.464975060505622	-0.479561311036285	0.000582291790330388	0.00082190734209259	0.000820260171487907
166	12.7125042093399	0.29	-9.6732982592921	-9.9926390908535	-9.3539574277307	0.366939323321415	-14.9421894678192	-15.3601708596656	-14.5242080759727	0.99	0.64	1.54	-10.7502146489091	-10.4576795122461	-10.1651443755831	-14.9373624804935	-14.5308865618885	-14.1244106432835	-14.9170501832798	-14.5098247840828	-14.1039262090207	-9.6732982592921	1.23003260849961	0.164902866100287	0.206118921420454	-0.0650534771842053	-0.0599504412124489	-0.0705021086587873	-0.47437461742696	-0.467310405374957	-0.481917242102084	-0.472034283843207	-0.464975060505622	-0.479561311036285	0.000582291790330388	0.00082190734209259	0.000820260171487907
166	12.7125042093399	0.29	-9.67323151274308	-9.99536788888365	-9.35109513660251	0.358880116895509	-14.6744079557645	-15.0921158475306	-14.2567000639985	1.02	0.64	1.57	-10.3336408170109	-10.0476343111274	-9.76162780524389	-14.2376595376729	-13.8436006257717	-13.4495417138706	-14.1905775632403	-13.7995810528835	-13.4053863833696	-9.67323151274308	1.23916400009818	-0.0139350077052193	-0.100267240616463	-0.0650534771842053	-0.0599504412124489	-0.0705021086587873	-0.47437461742696	-0.467310405374957	-0.481917242102084	-0.472034283843207	-0.464975060505622	-0.479561311036285	0.000582291790330388	0.00082190734209259	0.000820260171487907
166	12.7125042093399	0.29	-9.67282864959905	-9.99580966064467	-9.34984763855343	0.352658902600958	-14.5972936274013	-15.0184842329386	-14.176103021864	1.01	0.65	1.55	-10.3148408081598	-10.0255630103058	-9.73628521245184	-14.2284219520869	-13.8293884967202	-13.4303550413536	-14.2078044258763	-13.8101478826124	-13.410973221304	-9.67282864959905	1.23728923075529	-0.0273391304859692	-0.128907906824363	-0.0650534771842053	-0.0599504412124489	-0.0705021086587873	-0.47437461742696	-0.467310405374957	-0.481917242102084	-0.472034283843207	-0.464975060505622	-0.479561311036285	0.000582291790330388	0.00082190734209259	0.000820260171487907
166	12.7125042093399	0.29	-9.67033310048695	-9.99292500179406	-9.34774119917984	0.371751070286091	-14.9503479389406	-15.364260144222	-14.5364357336591	1.01	0.66	1.56	-10.577752632278	-10.2927886393588	-10.0078246464395	-14.6045400676525	-14.211094673616	-13.8176492795794	-14.6022974423053	-14.2105162071873	-13.816634444833	-9.67033310048695	1.24080806431864	0.0391380552535189	-0.0386519483610769	-0.0650534771842053	-0.0599504412124489	-0.0705021086587873	-0.47437461742696	-0.467310405374957	-0.481917242102084	-0.472034283843207	-0.464975060505622	-0.479561311036285	0.000582291790330388	0.00082190734209259	0.000820260171487907
166	12.7125042093399	0.29	-9.67027860122093	-9.99112261191383	-9.34943459052804	0.370470480730625	-15.0347542140547	-15.4521468147312	-14.6173616133782	1	0.65	1.54	-10.6973626963406	-10.4084060814612	-10.1194494665817	-14.8011883868194	-14.4013794419557	-14.0015704970919	-14.7951962528809	-14.3958133039403	-13.9958364461639	-9.67027860122093	1.23376993256091	-0.204022255517469	-0.188341281556507	-0.0650534771842053	-0.0599504412124489	-0.0705021086587873	-0.47437461742696	-0.467310405374957	-0.481917242102084	-0.472034283843207	-0.464975060505622	-0.479561311036285	0.000582291790330388	0.00082190734209259	0.000820260171487907
166	12.7125042093399	0.29	-9.66942243014782	-9.98847076979633	-9.35037409049931	0.359308469458285	-14.7657517220871	-15.1856687577414	-14.3458346864328	1	0.65	1.55	-10.5429864709156	-10.2514497795497	-9.9599130881838	-14.6037143253729	-14.1998896057057	-13.7960648860386	-14.5872295476944	-14.1848235786204	-13.7813603841657	-9.66942243014782	1.23256271924748	0.280830155366781	0.306856148834369	-0.0650534771842053	-0.0599504412124489	-0.0705021086587873	-0.47437461742696	-0.467310405374957	-0.481917242102084	-0.472034283843207	-0.464975060505622	-0.479561311036285	0.000582291790330388	0.00082190734209259	0.000820260171487907
166	12.7125042093399	0.29	-9.66927169658795	-9.99178002214112	-9.34676337103478	0.36813397238649	-15.0053508300248	-15.4240218265677	-14.5866798334818	0.99	0.64	1.54	-10.7335652087509	-10.4422123765949	-10.150859544439	-14.8811882620692	-14.4772519872455	-14.0733157124218	-14.852275144698	-14.4484697368165	-14.0462856776463	-9.66927169658795	1.230327867254	0.00744850723536377	0.0722935818871	-0.0650534771842053	-0.0599504412124489	-0.0705021086587873	-0.47437461742696	-0.467310405374957	-0.481917242102084	-0.472034283843207	-0.464975060505622	-0.479561311036285	0.000582291790330388	0.00082190734209259	0.000820260171487907
166	12.7125042093399	0.29	-9.66918371151949	-9.98987900756548	-9.3484884154735	0.368043282060385	-14.7616921682651	-15.1736450378703	-14.3497392986598	1.01	0.65	1.55	-10.4323983787129	-10.1491667334326	-9.86593508815231	-14.3963880132848	-14.0055370780467	-13.6146861428086	-14.3782508081229	-13.9878460399156	-13.597870108791	-9.66918371151949	1.23486970416251	0.269542726153692	0.215431305034236	-0.0650534771842053	-0.0599504412124489	-0.0705021086587873	-0.47437461742696	-0.467310405374957	-0.481917242102084	-0.472034283843207	-0.464975060505622	-0.479561311036285	0.000582291790330388	0.00082190734209259	0.000820260171487907
166	12.7125042093399	0.29	-9.66847023719595	-9.98816034423018	-9.34878013016172	0.366652108167297	-14.8377162948933	-15.2530319502455	-14.4224006395411	0.98	0.63	1.52	-10.7366323070739	-10.4442909878245	-10.1519496685751	-14.9520391556688	-14.5449190525283	-14.1377989493879	-14.9260599717943	-14.5198897721831	-14.1123935467917	-9.66847023719595	1.2112037305183	0.0353733379960846	0.356121185173889	-0.0650534771842053	-0.0599504412124489	-0.0705021086587873	-0.47437461742696	-0.467310405374957	-0.481917242102084	-0.472034283843207	-0.464975060505622	-0.479561311036285	0.000582291790330388	0.00082190734209259	0.000820260171487907
166	12.7125042093399	0.29	-9.66670157258607	-9.99113399176683	-9.34226915340531	0.368904393007536	-15.0196336617339	-15.4380100563322	-14.6012572671356	1	0.65	1.56	-10.6920743424398	-10.4023147492122	-10.1125551559845	-14.7962735764105	-14.3952885032177	-13.994303430025	-14.77016677388	-14.3682287231442	-13.9685040512693	-9.66670157258607	1.23415093061492	-0.033732220915177	-0.05410555001341	-0.0650534771842053	-0.0599504412124489	-0.0705021086587873	-0.47437461742696	-0.467310405374957	-0.481917242102084	-0.472034283843207	-0.464975060505622	-0.479561311036285	0.000582291790330388	0.00082190734209259	0.000820260171487907
166	12.7125042093399	0.29	-9.66594229397387	-9.9898884314367	-9.34199615651104	0.362917894497606	-15.0115621418376	-15.4351432364432	-14.587981047232	1	0.65	1.56	-10.7152630400788	-10.4212079232603	-10.1271528064417	-14.841848153225	-14.4345486425946	-14.0272491319642	-14.816722892669	-14.4084218355895	-14.0020594340658	-9.66594229397387	1.23037135683335	-0.176647637678602	-0.194703290614136	-0.0650534771842053	-0.0599504412124489	-0.0705021086587873	-0.47437461742696	-0.467310405374957	-0.481917242102084	-0.472034283843207	-0.464975060505622	-0.479561311036285	0.000582291790330388	0.00082190734209259	0.000820260171487907
166	12.7125042093399	0.29	-9.66496116430105	-9.98862044422633	-9.34130188437577	0.355095821633234	-14.6085362374176	-15.0278109640141	-14.1892615108212	1	0.64	1.56	-10.409805875099	-10.1193731219419	-9.8289403687847	-14.4066314975943	-14.0046876285375	-13.6027437594807	-14.375121762267	-13.9744659097295	-13.5733699438144	-9.66496116430105	1.2351422213063	-0.113525752847615	-0.141168059923273	-0.0650534771842053	-0.0599504412124489	-0.0705021086587873	-0.47437461742696	-0.467310405374957	-0.481917242102084	-0.472034283843207	-0.464975060505622	-0.479561311036285	0.000582291790330388	0.00082190734209259	0.000820260171487907
166	12.7125042093399	0.29	-9.66456698129998	-9.98325024037609	-9.34588372222387	0.366417245484745	-14.7324869088557	-15.1450657510291	-14.3199080666823	1.01	0.64	1.55	-10.4152614016815	-10.1315309405083	-9.847800479335	-14.3740671971109	-13.9824917428344	-13.5909162885579	-14.3367606705931	-13.9423587986824	-13.5526843620499	-9.66456698129998	1.2364311995732	-0.201313129659342	-0.182012543872477	-0.0650534771842053	-0.0599504412124489	-0.0705021086587873	-0.47437461742696	-0.467310405374957	-0.481917242102084	-0.472034283843207	-0.464975060505622	-0.479561311036285	0.000582291790330388	0.00082190734209259	0.000820260171487907
166	12.7125042093399	0.29	-9.66447856256615	-9.98738035790453	-9.34157676722778	0.360597856983343	-14.9219812920142	-15.3451554435312	-14.4988071404972	0.99	0.65	1.53	-10.6939765706304	-10.3990682213294	-10.1041598720285	-14.8345435839372	-14.4254506022874	-14.0163576206376	-14.8266689722733	-14.4196583032329	-14.0087642965915	-9.66447856256615	1.22558531176963	-0.044137570926407	0.025509938627563	-0.0650534771842053	-0.0599504412124489	-0.0705021086587873	-0.47437461742696	-0.467310405374957	-0.481917242102084	-0.472034283843207	-0.464975060505622	-0.479561311036285	0.000582291790330388	0.00082190734209259	0.000820260171487907
166	12.7125042093399	0.29	-9.6640402532993	-9.98922459419271	-9.33885591240589	0.358926624260972	-14.7985464818919	-15.2197454145237	-14.3773475492602	0.99	0.64	1.53	-10.6501210110269	-10.3553841754184	-10.0606473398099	-14.7972994674582	-14.3877915176354	-13.9782835678127	-14.7792947523277	-14.3696796039709	-13.9618689968747	-9.6640402532993	1.22141738677185	0.051436113385392	0.196212945218049	-0.0650534771842053	-0.0599504412124489	-0.0705021086587873	-0.47437461742696	-0.467310405374957	-0.481917242102084	-0.472034283843207	-0.464975060505622	-0.479561311036285	0.000582291790330388	0.00082190734209259	0.000820260171487907
166	12.7125042093399	0.29	-9.66211092986141	-9.98207702366924	-9.34214483605358	0.362595860578813	-14.9423077839357	-15.3642285145999	-14.5203870532716	1	0.65	1.55	-10.6243257784313	-10.3325686432787	-10.0408115081261	-14.6936446621559	-14.290138994033	-13.8866333259101	-14.6722520447432	-14.2705674442997	-13.8674936611892	-9.66211092986141	1.24402772139823	0.0810143306485238	-0.0370159548054182	-0.0650534771842053	-0.0599504412124489	-0.0705021086587873	-0.47437461742696	-0.467310405374957	-0.481917242102084	-0.472034283843207	-0.464975060505622	-0.479561311036285	0.000582291790330388	0.00082190734209259	0.000820260171487907
166	12.7125042093399	0.29	-9.66127016891606	-9.98431583025612	-9.33822450757599	0.36425633563391	-14.8185927433418	-15.2355212533683	-14.4016642333154	1	0.64	1.56	-10.5728265886483	-10.2834953105735	-9.99416403249868	-14.6424916041214	-14.2417916801702	-13.841091756219	-14.6046576469051	-14.2088961731391	-13.8064952405687	-9.66127016891606	1.2364733276933	0.385382708318226	0.382128307445312	-0.0650534771842053	-0.0599504412124489	-0.0705021086587873	-0.47437461742696	-0.467310405374957	-0.481917242102084	-0.472034283843207	-0.464975060505622	-0.479561311036285	0.000582291790330388	0.00082190734209259	0.000820260171487907
166	12.7125042093399	0.29	-9.65918230150381	-9.98027841430671	-9.33808618870092	0.36059082417473	-14.6984093924916	-15.1152496005345	-14.2815691844488	1	0.65	1.56	-10.5121224843085	-10.2222248353027	-9.93232718629687	-14.5706460659868	-14.168824640739	-13.7670032154911	-14.5369685461715	-14.1348800357577	-13.7354308729668	-9.65918230150381	1.23963126247229	-0.134966801093261	-0.131838139062786	-0.0650534771842053	-0.0599504412124489	-0.0705021086587873	-0.47437461742696	-0.467310405374957	-0.481917242102084	-0.472034283843207	-0.464975060505622	-0.479561311036285	0.000582291790330388	0.00082190734209259	0.000820260171487907
166	12.7125042093399	0.29	-9.65764495302012	-9.97878399212486	-9.33650591391539	0.372249007902289	-15.0864228207116	-15.5036574751096	-14.6691881663135	0.99	0.63	1.52	-10.8571924510858	-10.5650035306756	-10.2728146102655	-15.0895662573965	-14.6834756318439	-14.2773850062913	-15.0650102871606	-14.6588306777024	-14.254320907992	-9.65764495302012	1.22227882151743	-0.0518593179850487	0.133180187021499	-0.0650534771842053	-0.0599504412124489	-0.0705021086587873	-0.47437461742696	-0.467310405374957	-0.481917242102084	-0.472034283843207	-0.464975060505622	-0.479561311036285	0.000582291790330388	0.00082190734209259	0.000820260171487907
166	12.7125042093399	0.29	-9.65561606202006	-9.97655211309847	-9.33468001094165	0.3716932813176	-15.1682523881444	-15.5882494098145	-14.7482553664744	1	0.65	1.53	-10.8130156084573	-10.5216785742958	-10.2303415401344	-14.9726761865698	-14.5692646655281	-14.1658531444865	-14.9712038858144	-14.5665515933894	-14.1633422806699	-9.65561606202006	1.23532862931856	-0.119973471169156	-0.153299259727136	-0.0650534771842053	-0.0599504412124489	-0.0705021086587873	-0.47437461742696	-0.467310405374957	-0.481917242102084	-0.472034283843207	-0.464975060505622	-0.479561311036285	0.000582291790330388	0.00082190734209259	0.000820260171487907
166	12.7125042093399	0.29	-9.65423040687762	-9.97501052326907	-9.33345029048617	0.362882468362395	-14.9048463109558	-15.3254484281655	-14.4842441937462	1	0.66	1.55	-10.6171480454962	-10.3257637530498	-10.0343794606035	-14.6942063168715	-14.2909284410846	-13.8876505652978	-14.6899010477398	-14.2859179059015	-13.883563495307	-9.65423040687762	1.23275966315169	-0.0036605219305925	-0.0254595287170208	-0.0650534771842053	-0.0599504412124489	-0.0705021086587873	-0.47437461742696	-0.467310405374957	-0.481917242102084	-0.472034283843207	-0.464975060505622	-0.479561311036285	0.000582291790330388	0.00082190734209259	0.000820260171487907
166	12.7125042093399	0.29	-9.6523803551838	-9.9738041758232	-9.33095653454441	0.361138168699826	-14.7914318691007	-15.2104127066904	-14.3724510315111	1	0.65	1.55	-10.5459162241539	-10.2554220148283	-9.96492780550272	-14.6001471970336	-14.1979765249088	-13.795805852784	-14.5885983417451	-14.1864705743688	-13.7843905546696	-9.6523803551838	1.23559536999423	-0.111838663794448	-0.186007078246312	-0.0650534771842053	-0.0599504412124489	-0.0705021086587873	-0.47437461742696	-0.467310405374957	-0.481917242102084	-0.472034283843207	-0.464975060505622	-0.479561311036285	0.000582291790330388	0.00082190734209259	0.000820260171487907
166	12.7125042093399	0.29	-9.65205844039115	-9.9705263499869	-9.33359053079539	0.370995831544285	-15.0672362710283	-15.4850599158047	-14.6494126262519	1	0.65	1.54	-10.7328304217642	-10.4432332003151	-10.1536359788661	-14.8570418655523	-14.4561636373367	-14.055285409121	-14.8501718397692	-14.4506869852179	-14.0509885587222	-9.65205844039115	1.23195845540909	-0.00260099825601891	0.0119965112661552	-0.0650534771842053	-0.0599504412124489	-0.0705021086587873	-0.47437461742696	-0.467310405374957	-0.481917242102084	-0.472034283843207	-0.464975060505622	-0.479561311036285	0.000582291790330388	0.00082190734209259	0.000820260171487907
166	12.7125042093399	0.29	-9.64925398240737	-9.96769639158146	-9.33081157323328	0.364850925615898	-14.7807195097583	-15.1960490793389	-14.3653899401778	1	0.63	1.54	-10.5018171087268	-10.2147875553996	-9.92775800207238	-14.5209046567998	-14.124027741653	-13.7271508265061	-14.4816150961142	-14.0842118403788	-13.6904943178241	-9.64925398240737	1.23233415001925	-0.00730254132838507	0.0577532599082092	-0.0650534771842053	-0.0599504412124489	-0.0705021086587873	-0.47437461742696	-0.467310405374957	-0.481917242102084	-0.472034283843207	-0.464975060505622	-0.479561311036285	0.000582291790330388	0.00082190734209259	0.000820260171487907
166	12.7125042093399	0.29	-9.64856334244537	-9.96797679824563	-9.32914988664511	0.369059259395583	-15.0209404462316	-15.4392141141725	-14.6026667782908	1.01	0.65	1.55	-10.612449666462	-10.3249409749571	-10.0374322834523	-14.6435135367111	-14.2467967042838	-13.8500798718564	-14.6312576034374	-14.2328849174169	-13.8362271805178	-9.64856334244537	1.23970018444597	-0.186424021933098	-0.288916627726218	-0.0650534771842053	-0.0599504412124489	-0.0705021086587873	-0.47437461742696	-0.467310405374957	-0.481917242102084	-0.472034283843207	-0.464975060505622	-0.479561311036285	0.000582291790330388	0.00082190734209259	0.000820260171487907
166	12.7125042093399	0.29	-9.64712649963771	-9.96643644850481	-9.32781655077062	0.371053072542632	-14.9705601020622	-15.3856519467388	-14.5554682573856	0.99	0.64	1.56	-10.758322701277	-10.4680722763254	-10.1778218513737	-14.9433584324126	-14.5401992917505	-14.1370401510884	-14.8966646148388	-14.4956020249501	-14.0925671457474	-9.64712649963771	1.23778250109832	-0.132607541082282	-0.101312325692459	-0.0650534771842053	-0.0599504412124489	-0.0705021086587873	-0.47437461742696	-0.467310405374957	-0.481917242102084	-0.472034283843207	-0.464975060505622	-0.479561311036285	0.000582291790330388	0.00082190734209259	0.000820260171487907
166	12.7125042093399	0.29	-9.64699887826146	-9.96721580280091	-9.32678195372201	0.363718214672233	-14.8277921028986	-15.2454645975952	-14.4101196082021	1	0.64	1.55	-10.5588720625761	-10.2695958383374	-9.98031961409859	-14.6120217093318	-14.2117033378694	-13.811384966407	-14.5780232800174	-14.1787209379769	-13.7789816384469	-9.64699887826146	1.23219723315485	0.227370158207128	0.27061532972976	-0.0650534771842053	-0.0599504412124489	-0.0705021086587873	-0.47437461742696	-0.467310405374957	-0.481917242102084	-0.472034283843207	-0.464975060505622	-0.479561311036285	0.000582291790330388	0.00082190734209259	0.000820260171487907
166	12.7125042093399	0.29	-9.6467549448104	-9.96896773894524	-9.32454215067556	0.362318433381571	-14.8223036060214	-15.2410871320264	-14.4035200800163	1.01	0.65	1.56	-10.4731442613414	-10.1853708076415	-9.89759735394159	-14.4496473631005	-14.0526104444194	-13.6555735257384	-14.4212422935473	-14.0236017803633	-13.6277977194206	-9.6467549448104	1.23817886588247	-0.0504030934108282	-0.13905251982116	-0.0650534771842053	-0.0599504412124489	-0.0705021086587873	-0.47437461742696	-0.467310405374957	-0.481917242102084	-0.472034283843207	-0.464975060505622	-0.479561311036285	0.000582291790330388	0.00082190734209259	0.000820260171487907
166	12.7125042093399	0.29	-9.64617847284679	-9.96656730434685	-9.32578964134673	0.373238602532087	-15.0540238000115	-15.4694822619131	-14.6385653381099	0.99	0.65	1.55	-10.7722638566528	-10.4829569427362	-10.1936500288195	-14.9386429079909	-14.5374410125188	-14.1362391170468	-14.927748012923	-14.5274678545717	-14.126450725466	-9.64617847284679	1.23297586493067	0.109764232395041	0.113354110345829	-0.0650534771842053	-0.0599504412124489	-0.0705021086587873	-0.47437461742696	-0.467310405374957	-0.481917242102084	-0.472034283843207	-0.464975060505622	-0.479561311036285	0.000582291790330388	0.00082190734209259	0.000820260171487907
166	12.7125042093399	0.29	-9.64564876312147	-9.96452257482589	-9.32677495141705	0.372230112946655	-14.8804840001509	-15.2920397871855	-14.4689282131163	1.01	0.64	1.57	-10.5437138973891	-10.2599501528726	-9.97618640835604	-14.5658607332241	-14.1738486562662	-13.7818365793082	-14.5094492354263	-14.1183713122303	-13.7265984865647	-9.64564876312147	1.23675511250911	0.105695879751837	0.123935686025994	-0.0650534771842053	-0.0599504412124489	-0.0705021086587873	-0.47437461742696	-0.467310405374957	-0.481917242102084	-0.472034283843207	-0.464975060505622	-0.479561311036285	0.000582291790330388	0.00082190734209259	0.000820260171487907
166	12.7125042093399	0.29	-9.64482838495433	-9.9665822352521	-9.32307453465657	0.371277329895346	-15.150123656847	-15.5699925396232	-14.7302547740708	0.99	0.64	1.56	-10.8539253406319	-10.5612324896296	-10.2685396386272	-15.0581807741062	-14.6521136856232	-14.2460465971402	-15.0245681842202	-14.6218518877635	-14.2148764860484	-9.64482838495433	1.2348851903063	0.00651081287290764	0.0348381432978277	-0.0650534771842053	-0.0599504412124489	-0.0705021086587873	-0.47437461742696	-0.467310405374957	-0.481917242102084	-0.472034283843207	-0.464975060505622	-0.479561311036285	0.000582291790330388	0.00082190734209259	0.000820260171487907
166	12.7125042093399	0.29	-9.64452937196953	-9.96594439462026	-9.32311434931879	0.357162897613696	-14.657758487567	-15.0765540083941	-14.2389629667399	0.99	0.65	1.55	-10.4947800448116	-10.2032567383328	-9.91173343185407	-14.5517563302456	-14.1475386046379	-13.7433208790303	-14.5352576766308	-14.1315580770149	-13.7286523674487	-9.64452937196953	1.22733312094698	-0.177578994492577	-0.128754811176257	-0.0650534771842053	-0.0599504412124489	-0.0705021086587873	-0.47437461742696	-0.467310405374957	-0.481917242102084	-0.472034283843207	-0.464975060505622	-0.479561311036285	0.000582291790330388	0.00082190734209259	0.000820260171487907
166	12.7125042093399	0.29	-9.64226162875593	-9.96262596340149	-9.32189729411037	0.361736093162444	-15.0702919360554	-15.4966191484468	-14.6439647236639	0.99	0.64	1.54	-10.7970686731441	-10.5000307098744	-10.2029927466047	-14.9762246316949	-14.5642139835518	-14.1522033354087	-14.9608540126458	-14.5490242697952	-14.1362078217249	-9.64226162875593	1.23070220955834	-0.0938984146944449	-0.0497172511933055	-0.0650534771842053	-0.0599504412124489	-0.0705021086587873	-0.47437461742696	-0.467310405374957	-0.481917242102084	-0.472034283843207	-0.464975060505622	-0.479561311036285	0.000582291790330388	0.00082190734209259	0.000820260171487907
166	12.7125042093399	0.29	-9.64085782614302	-9.96528745163964	-9.31642820064641	0.361108313324589	-14.8363635640821	-15.256644325302	-14.4160828028622	1	0.64	1.54	-10.5548341214601	-10.2640759688459	-9.97331781623167	-14.6001502200346	-14.1979541592518	-13.795758098469	-14.5801295322644	-14.177165108918	-13.7775397650884	-9.64085782614302	1.2331009654013	0.0442004409367342	0.0525524421285161	-0.0650534771842053	-0.0599504412124489	-0.0705021086587873	-0.47437461742696	-0.467310405374957	-0.481917242102084	-0.472034283843207	-0.464975060505622	-0.479561311036285	0.000582291790330388	0.00082190734209259	0.000820260171487907
166	12.7125042093399	0.29	-9.64085385207588	-9.96495256858369	-9.31675513556808	0.363159762060915	-14.8605157704463	-15.2796155547672	-14.4414159861253	0.99	0.65	1.54	-10.6383294038846	-10.3465340021794	-10.0547386004743	-14.7519810045912	-14.3473535429139	-13.9427260812365	-14.7439084920629	-14.3424109331967	-13.936234394057	-9.64085385207588	1.23245701959799	0.0611977893790568	0.064225969707725	-0.0650534771842053	-0.0599504412124489	-0.0705021086587873	-0.47437461742696	-0.467310405374957	-0.481917242102084	-0.472034283843207	-0.464975060505622	-0.479561311036285	0.000582291790330388	0.00082190734209259	0.000820260171487907
166	12.7125042093399	0.29	-9.64060134545382	-9.96373207204258	-9.31747061886505	0.361342460892312	-14.8427267290878	-15.2629744648396	-14.4224789933359	1	0.65	1.54	-10.5830234697645	-10.2916325838777	-10.0002416979909	-14.6518752212859	-14.2484533718654	-13.8450315224448	-14.6478580390158	-14.2449091336513	-13.841484650049	-9.64060134545382	1.22782085092802	0.342809695180001	0.366299957141569	-0.0650534771842053	-0.0599504412124489	-0.0705021086587873	-0.47437461742696	-0.467310405374957	-0.481917242102084	-0.472034283843207	-0.464975060505622	-0.479561311036285	0.000582291790330388	0.00082190734209259	0.000820260171487907
166	12.7125042093399	0.29	-9.63927332063687	-9.96065959005814	-9.3178870512156	0.350020818689277	-14.4202048057389	-14.8387008734045	-14.0017087380734	1	0.64	1.56	-10.2547797334091	-9.96556405140154	-9.67634836939395	-14.17928351605	-13.779385004421	-13.3794864927921	-14.1403456155933	-13.7408194495836	-13.3428537262957	-9.63927332063687	1.24246765190122	-0.0596006235938959	-0.146567166368885	-0.0650534771842053	-0.0599504412124489	-0.0705021086587873	-0.47437461742696	-0.467310405374957	-0.481917242102084	-0.472034283843207	-0.464975060505622	-0.479561311036285	0.000582291790330388	0.00082190734209259	0.000820260171487907
166	12.7125042093399	0.29	-9.6390178812382	-9.96019655440952	-9.31783920806688	0.368277837143676	-15.2104240967478	-15.6346857265062	-14.7861624669894	1.01	0.65	1.56	-10.7823671402133	-10.4897776545286	-10.1971881688439	-14.8968286918396	-14.4925894938417	-14.0883502958438	-14.8802730303345	-14.4750719560381	-14.0724659188914	-9.6390178812382	1.24291399370955	0.0208229519577382	-0.0779469167959358	-0.0650534771842053	-0.0599504412124489	-0.0705021086587873	-0.47437461742696	-0.467310405374957	-0.481917242102084	-0.472034283843207	-0.464975060505622	-0.479561311036285	0.000582291790330388	0.00082190734209259	0.000820260171487907
166	12.7125042093399	0.29	-9.63887209786696	-9.95802367331301	-9.31972052242092	0.361061567399996	-14.8864526184354	-15.3081950151785	-14.4647102216924	1	0.65	1.56	-10.592747667629	-10.3009163455815	-10.0090850235341	-14.6537947252447	-14.2500811259159	-13.846367526587	-14.6354954600025	-14.2316410335622	-13.8279796382401	-9.63887209786696	1.24561780673262	0.217321677943339	0.105675282880035	-0.0650534771842053	-0.0599504412124489	-0.0705021086587873	-0.47437461742696	-0.467310405374957	-0.481917242102084	-0.472034283843207	-0.464975060505622	-0.479561311036285	0.000582291790330388	0.00082190734209259	0.000820260171487907
166	12.7125042093399	0.29	-9.63832673682068	-9.95630352291319	-9.32034995072816	0.37576711322644	-15.0612679308212	-15.4746890331614	-14.647846828481	0.99	0.64	1.54	-10.7677573193155	-10.4800863948049	-10.1924154702944	-14.9280187942388	-14.5292025096308	-14.1303862250228	-14.8961466330106	-14.4981824881576	-14.1013881937447	-9.63832673682068	1.22470290821683	0.0377883566749652	0.215927620221392	-0.0650534771842053	-0.0599504412124489	-0.0705021086587873	-0.47437461742696	-0.467310405374957	-0.481917242102084	-0.472034283843207	-0.464975060505622	-0.479561311036285	0.000582291790330388	0.00082190734209259	0.000820260171487907
166	12.7125042093399	0.29	-9.63780239338175	-9.95733883634981	-9.31826595041369	0.364865683333576	-14.9116270800643	-15.3306217341165	-14.4926324260122	1	0.64	1.57	-10.6079694754898	-10.3180476068491	-10.0281257382084	-14.6746940099757	-14.273626235513	-13.8725584610503	-14.6201536934455	-14.2216861338763	-13.8221250234637	-9.63780239338175	1.24131004492694	-0.154791403727856	-0.199685005440999	-0.0650534771842053	-0.0599504412124489	-0.0705021086587873	-0.47437461742696	-0.467310405374957	-0.481917242102084	-0.472034283843207	-0.464975060505622	-0.479561311036285	0.000582291790330388	0.00082190734209259	0.000820260171487907
166	12.7125042093399	0.29	-9.63780163157906	-9.95618901430246	-9.31941424885567	0.367059028592741	-14.873069871697	-15.2890105878443	-14.4571291555497	1.01	0.65	1.56	-10.508900207872	-10.2230033898099	-9.9371065717478	-14.5004709544179	-14.1059826231685	-13.7114942919191	-14.4685511877089	-14.0729279595444	-13.6797952178457	-9.63780163157906	1.24596234839003	-0.0350569817482463	-0.191492367548924	-0.0650534771842053	-0.0599504412124489	-0.0705021086587873	-0.47437461742696	-0.467310405374957	-0.481917242102084	-0.472034283843207	-0.464975060505622	-0.479561311036285	0.000582291790330388	0.00082190734209259	0.000820260171487907
166	12.7125042093399	0.29	-9.63691481531074	-9.95698846813712	-9.31684116248437	0.363729116157151	-14.7507678925196	-15.1662609663471	-14.3352748186921	1	0.64	1.54	-10.530153803435	-10.2416709676606	-9.95318813188626	-14.5862829962068	-14.186678929571	-13.7870748629352	-14.5724051431507	-14.1744554170017	-13.7734862046356	-9.63691481531074	1.23145845107224	-0.115846322804826	-0.0710256309847126	-0.0650534771842053	-0.0599504412124489	-0.0705021086587873	-0.47437461742696	-0.467310405374957	-0.481917242102084	-0.472034283843207	-0.464975060505622	-0.479561311036285	0.000582291790330388	0.00082190734209259	0.000820260171487907
166	12.7125042093399	0.29	-9.63666682115938	-9.95674236162378	-9.31659128069498	0.366207116374869	-14.8644576598213	-15.2809207580213	-14.4479945616212	1.01	0.64	1.55	-10.5481955400302	-10.2607171698073	-9.97323879958436	-14.5785064958507	-14.1811868527131	-13.7838672095754	-14.5354135272834	-14.1386113483511	-13.7411764023865	-9.63666682115938	1.23375271436994	-0.0932337993380787	-0.0565400639632159	-0.0650534771842053	-0.0599504412124489	-0.0705021086587873	-0.47437461742696	-0.467310405374957	-0.481917242102084	-0.472034283843207	-0.464975060505622	-0.479561311036285	0.000582291790330388	0.00082190734209259	0.000820260171487907
166	12.7125042093399	0.29	-9.63565035114982	-9.95509931331901	-9.31620138898063	0.364909396942959	-14.7302107472674	-15.1440688363079	-14.3163526582269	0.98	0.63	1.54	-10.6230212873509	-10.332714677064	-10.0424080667771	-14.7737126687514	-14.3699756969236	-13.9662387250957	-14.7286490379158	-14.3248877907022	-13.9238693304415	-9.63565035114982	1.22600874085447	-0.0829418850539306	0.096227120648038	-0.0650534771842053	-0.0599504412124489	-0.0705021086587873	-0.47437461742696	-0.467310405374957	-0.481917242102084	-0.472034283843207	-0.464975060505622	-0.479561311036285	0.000582291790330388	0.00082190734209259	0.000820260171487907
166	12.7125042093399	0.29	-9.63366462897077	-9.95128797133369	-9.31604128660785	0.367907786359133	-14.8132910274277	-15.2268043000303	-14.3997777548252	1.01	0.65	1.58	-10.5090589039218	-10.2236651171687	-9.93827133041568	-14.5234700699018	-14.1290571964049	-13.734644322908	-14.4808666858269	-14.0909990705807	-13.6976704593244	-9.63366462897077	1.24985920945799	-0.0632260597369621	-0.20387491130841	-0.0650534771842053	-0.0599504412124489	-0.0705021086587873	-0.47437461742696	-0.467310405374957	-0.481917242102084	-0.472034283843207	-0.464975060505622	-0.479561311036285	0.000582291790330388	0.00082190734209259	0.000820260171487907
166	12.7125042093399	0.29	-9.63317803424069	-9.95455479404901	-9.31180127443238	0.366921189187051	-15.0627588737497	-15.4841294290677	-14.6413883184316	1	0.64	1.53	-10.7591357469378	-10.4663467318887	-10.1735577168396	-14.9079106340765	-14.5022207558506	-14.0965308776247	-14.8967088279436	-14.4914253896766	-14.0867163892972	-9.63317803424069	1.22909214892635	0.0379261320302697	0.0671751432837654	-0.0650534771842053	-0.0599504412124489	-0.0705021086587873	-0.47437461742696	-0.467310405374957	-0.481917242102084	-0.472034283843207	-0.464975060505622	-0.479561311036285	0.000582291790330388	0.00082190734209259	0.000820260171487907
166	12.7125042093399	0.29	-9.63287863273098	-9.95300591763585	-9.31275134782611	0.359096030129205	-14.7548640752099	-15.1746651631855	-14.3350629872342	0.99	0.64	1.55	-10.5726464368115	-10.2801583700749	-9.98767030333829	-14.6648800767766	-14.2591819908512	-13.8534839049258	-14.6300502985976	-14.2255680912963	-13.8202426061646	-9.63287863273098	1.23404948958933	-0.190834211100873	-0.159827898158748	-0.0650534771842053	-0.0599504412124489	-0.0705021086587873	-0.47437461742696	-0.467310405374957	-0.481917242102084	-0.472034283843207	-0.464975060505622	-0.479561311036285	0.000582291790330388	0.00082190734209259	0.000820260171487907
166	12.7125042093399	0.29	-9.6311441843105	-9.95067464322508	-9.31161372539592	0.363705596502506	-14.9857560143311	-15.4078895790511	-14.5636224496111	1.01	0.66	1.56	-10.6016617675717	-10.3112055535042	-10.0207493394367	-14.6343091914585	-14.2333695900608	-13.832429988663	-14.6396996877223	-14.2401050127439	-13.8377607116286	-9.6311441843105	1.24751698907085	0.0355461322646314	-0.175058002202855	-0.0650534771842053	-0.0599504412124489	-0.0705021086587873	-0.47437461742696	-0.467310405374957	-0.481917242102084	-0.472034283843207	-0.464975060505622	-0.479561311036285	0.000582291790330388	0.00082190734209259	0.000820260171487907
166	12.7125042093399	0.29	-9.63001410647718	-9.95364483167702	-9.30638338127733	0.35866024741184	-14.5530953982016	-14.9675481258315	-14.1386426705718	0.99	0.64	1.53	-10.4318101685575	-10.1429524249827	-9.85409468140789	-14.4714016983887	-14.0706873090911	-13.6699729197936	-14.4515469659759	-14.0497344364878	-13.6495408012658	-9.63001410647718	1.22156847589435	-0.0125037475765426	0.144734040926309	-0.0650534771842053	-0.0599504412124489	-0.0705021086587873	-0.47437461742696	-0.467310405374957	-0.481917242102084	-0.472034283843207	-0.464975060505622	-0.479561311036285	0.000582291790330388	0.00082190734209259	0.000820260171487907
166	12.7125042093399	0.29	-9.62748216526023	-9.94853648621813	-9.30642784430233	0.361864556395952	-14.7913754762903	-15.2096959681413	-14.3730549844393	1.02	0.65	1.56	-10.423094416804	-10.1364224154583	-9.84975041411253	-14.3656110065034	-13.9705058397355	-13.5754006729677	-14.341665755292	-13.946917551279	-13.5526856445852	-9.62748216526023	1.24634979294048	0.0156329951126593	-0.111283782561995	-0.0650534771842053	-0.0599504412124489	-0.0705021086587873	-0.47437461742696	-0.467310405374957	-0.481917242102084	-0.472034283843207	-0.464975060505622	-0.479561311036285	0.000582291790330388	0.00082190734209259	0.000820260171487907
166	12.7125042093399	0.29	-9.62683882409938	-9.94802424263916	-9.3056534055596	0.365008055782123	-14.934610140647	-15.3541217087158	-14.5150985725781	0.99	0.65	1.52	-10.7224179443956	-10.429455673373	-10.1364934023504	-14.8859911525356	-14.4792700382231	-14.0725489239106	-14.9056761164767	-14.4972995558874	-14.0919065032392	-9.62683882409938	1.22604789323001	-0.23127622007704	-0.142629688721901	-0.0650534771842053	-0.0599504412124489	-0.0705021086587873	-0.47437461742696	-0.467310405374957	-0.481917242102084	-0.472034283843207	-0.464975060505622	-0.479561311036285	0.000582291790330388	0.00082190734209259	0.000820260171487907
166	12.7125042093399	0.29	-9.62300533355657	-9.94146976666022	-9.30454090045292	0.366677291592005	-14.6110966825473	-15.0200469580937	-14.2021464070009	1.01	0.64	1.56	-10.3672921536038	-10.08502226492	-9.80275237623625	-14.3280436147589	-13.9379344892253	-13.5478253636917	-14.2914054897183	-13.9029901013034	-13.5119867750982	-9.62300533355657	1.23530014351333	-0.00136454589548681	-6.75711894198005e-05	-0.0650534771842053	-0.0599504412124489	-0.0705021086587873	-0.47437461742696	-0.467310405374957	-0.481917242102084	-0.472034283843207	-0.464975060505622	-0.479561311036285	0.000582291790330388	0.00082190734209259	0.000820260171487907
166	12.7125042093399	0.29	-9.62254001964763	-9.94029679702692	-9.30478324226834	0.361746240478499	-14.7968702095358	-15.2154533287313	-14.3782870903403	1.01	0.66	1.57	-10.4664454390962	-10.1785093990629	-9.89057335902959	-14.4461750737956	-14.0487551026525	-13.6513351315094	-14.4273814985023	-14.0310611036246	-13.6327468978264	-9.62254001964763	1.24717268008839	0.175564087317956	-0.0143344640666308	-0.0650534771842053	-0.0599504412124489	-0.0705021086587873	-0.47437461742696	-0.467310405374957	-0.481917242102084	-0.472034283843207	-0.464975060505622	-0.479561311036285	0.000582291790330388	0.00082190734209259	0.000820260171487907
166	12.7125042093399	0.29	-9.62246641114492	-9.93971118851831	-9.30522163377153	0.368462496359992	-14.9872311323267	-15.4051014284479	-14.5693608362055	1	0.64	1.54	-10.6637339997989	-10.3744754249722	-10.0852168501455	-14.7540931909208	-14.3538817856714	-13.9536703804219	-14.7325750279925	-14.33378667405	-13.9350798591251	-9.62246641114492	1.23968617066003	0.0478760546907024	0.0538383077505717	-0.0650534771842053	-0.0599504412124489	-0.0705021086587873	-0.47437461742696	-0.467310405374957	-0.481917242102084	-0.472034283843207	-0.464975060505622	-0.479561311036285	0.000582291790330388	0.00082190734209259	0.000820260171487907
166	12.7125042093399	0.29	-9.62221026573793	-9.9390220927214	-9.30539843875446	0.375282883447255	-15.1313072561175	-15.5470799297666	-14.7155345824685	1	0.65	1.53	-10.7712879586098	-10.4832334034505	-10.1951788482912	-14.9078567154653	-14.5091786696222	-14.110500623779	-14.9056603055809	-14.5064789912375	-14.1071616973781	-9.62221026573793	1.22910351614304	-0.0531091872931756	0.0111080601951888	-0.0650534771842053	-0.0599504412124489	-0.0705021086587873	-0.47437461742696	-0.467310405374957	-0.481917242102084	-0.472034283843207	-0.464975060505622	-0.479561311036285	0.000582291790330388	0.00082190734209259	0.000820260171487907
166	12.7125042093399	0.29	-9.62030108587951	-9.93773389515348	-9.30286827660555	0.363119321151955	-14.835233628558	-15.2536569821439	-14.416810274972	1	0.65	1.55	-10.5591038502288	-10.2694568725206	-9.97980989481242	-14.6094376310443	-14.2086858706801	-13.8079341103158	-14.5945312949133	-14.1939836358724	-13.7942244745305	-9.62030108587951	1.23866777645951	-0.0903485929384032	-0.146525412549048	-0.0650534771842053	-0.0599504412124489	-0.0705021086587873	-0.47437461742696	-0.467310405374957	-0.481917242102084	-0.472034283843207	-0.464975060505622	-0.479561311036285	0.000582291790330388	0.00082190734209259	0.000820260171487907
166	12.7125042093399	0.29	-9.61960135251883	-9.94291361778942	-9.29628908724824	0.359508322809372	-14.6985719071477	-15.1163970593817	-14.2807467549137	1	0.64	1.55	-10.4485881464409	-10.1597836835939	-9.87097922074685	-14.4482726522193	-14.0489148094267	-13.6495569666341	-14.4238456665877	-14.0240437434764	-13.6263222560938	-9.61960135251883	1.23121357063932	-0.0141513524004695	0.0131293611065126	-0.0650534771842053	-0.0599504412124489	-0.0705021086587873	-0.47437461742696	-0.467310405374957	-0.481917242102084	-0.472034283843207	-0.464975060505622	-0.479561311036285	0.000582291790330388	0.00082190734209259	0.000820260171487907
166	12.7125042093399	0.29	-9.61749734240198	-9.93924695530236	-9.29574772950159	0.367691670767758	-14.8603151459611	-15.2753339197628	-14.4452963721594	1	0.64	1.54	-10.6090479186052	-10.3208084548062	-10.0325689910072	-14.6972628453154	-14.2979498066385	-13.8986367679617	-14.6730247185057	-14.2741914065785	-13.8762511982974	-9.61749734240198	1.22699903307654	-0.0960921772061643	0.0305921794160354	-0.0650534771842053	-0.0599504412124489	-0.0705021086587873	-0.47437461742696	-0.467310405374957	-0.481917242102084	-0.472034283843207	-0.464975060505622	-0.479561311036285	0.000582291790330388	0.00082190734209259	0.000820260171487907
166	12.7125042093399	0.29	-9.61585850388022	-9.93606759020937	-9.29564941755106	0.362074341123441	-14.6733778001684	-15.0881727196282	-14.2585828807086	0.99	0.64	1.53	-10.5023628333961	-10.2136382259459	-9.92491361849562	-14.5619986665942	-14.1616690059835	-13.7613393453729	-14.5463272899009	-14.1462472862873	-13.7467277740741	-9.61585850388022	1.22593215416605	-0.0858958004505588	0.0319827319342032	-0.0650534771842053	-0.0599504412124489	-0.0705021086587873	-0.47437461742696	-0.467310405374957	-0.481917242102084	-0.472034283843207	-0.464975060505622	-0.479561311036285	0.000582291790330388	0.00082190734209259	0.000820260171487907
166	12.7125042093399	0.29	-9.61461501356287	-9.93198096038967	-9.29724906673607	0.377067404603514	-15.2012096306397	-15.6173179015754	-14.7851013597041	0.99	0.64	1.55	-10.8678018433308	-10.5782398159456	-10.2886777885603	-15.0671465902193	-14.6656970996536	-14.2642476090878	-15.0284903062952	-14.6296621748037	-14.2286886771352	-9.61461501356287	1.23504041162477	-0.110902531958728	-0.0617555472305391	-0.0650534771842053	-0.0599504412124489	-0.0705021086587873	-0.47437461742696	-0.467310405374957	-0.481917242102084	-0.472034283843207	-0.464975060505622	-0.479561311036285	0.000582291790330388	0.00082190734209259	0.000820260171487907
166	12.7125042093399	0.29	-9.61456951802319	-9.93435827032308	-9.29478076572331	0.364379656468062	-14.9360798890055	-15.3562020870951	-14.5159576909159	1	0.65	1.54	-10.6548909235868	-10.3633894071419	-10.071887890697	-14.7552424515574	-14.3515615897835	-13.9478807280095	-14.7492123014824	-14.3450557480365	-13.9428506051517	-9.61456951802319	1.23477705012905	0.0779699544225838	0.0417494425891588	-0.0650534771842053	-0.0599504412124489	-0.0705021086587873	-0.47437461742696	-0.467310405374957	-0.481917242102084	-0.472034283843207	-0.464975060505622	-0.479561311036285	0.000582291790330388	0.00082190734209259	0.000820260171487907
166	12.7125042093399	0.29	-9.61396854472343	-9.93603181256966	-9.29190527687719	0.362650149232763	-15.0033613235757	-15.4269562505296	-14.5797663966218	1	0.65	1.54	-10.6615618996463	-10.3688156533516	-10.0760694070568	-14.741873577557	-14.3370897200132	-13.9323058624694	-14.7462457345818	-14.3407825737538	-13.934509762784	-9.61396854472343	1.23254781339655	-0.245864496379323	-0.269793863572658	-0.0650534771842053	-0.0599504412124489	-0.0705021086587873	-0.47437461742696	-0.467310405374957	-0.481917242102084	-0.472034283843207	-0.464975060505622	-0.479561311036285	0.000582291790330388	0.00082190734209259	0.000820260171487907
166	12.7125042093399	0.29	-9.61306277210557	-9.93108766830515	-9.29503787590598	0.366143949524953	-14.7526198664413	-15.1660058137288	-14.3392339191537	1	0.64	1.54	-10.5319912010698	-10.244916462147	-9.95784172322415	-14.589908371963	-14.1922253453798	-13.7945423187965	-14.5555287792415	-14.1592096053499	-13.7616324290839	-9.61306277210557	1.226651091066	-0.0719262709824702	0.0347071674995479	-0.0650534771842053	-0.0599504412124489	-0.0705021086587873	-0.47437461742696	-0.467310405374957	-0.481917242102084	-0.472034283843207	-0.464975060505622	-0.479561311036285	0.000582291790330388	0.00082190734209259	0.000820260171487907
166	12.7125042093399	0.29	-9.61250307842511	-9.93272983821452	-9.29227631863571	0.370521616895767	-15.0856663213798	-15.5044264265934	-14.6669062161661	1	0.65	1.56	-10.7476633583066	-10.4573789895146	-10.1670946207227	-14.8783284889271	-14.4764787053879	-14.0746289218487	-14.8513045337619	-14.4487165797404	-14.0484511196249	-9.61250307842511	1.23896725439774	-0.139917194597125	-0.158768483973555	-0.0650534771842053	-0.0599504412124489	-0.0705021086587873	-0.47437461742696	-0.467310405374957	-0.481917242102084	-0.472034283843207	-0.464975060505622	-0.479561311036285	0.000582291790330388	0.00082190734209259	0.000820260171487907
166	12.7125042093399	0.29	-9.61177861025053	-9.92896618437948	-9.29459103612158	0.375118351639362	-15.0662536825292	-15.4803841409583	-14.6521232241001	1.01	0.64	1.56	-10.6702202126047	-10.3847710178076	-10.0993218230106	-14.7388463670434	-14.3445534898693	-13.9502606126951	-14.7008135696145	-14.3065520452352	-13.913883871872	-9.61177861025053	1.23792626959101	0.124088545004966	0.125814948789503	-0.0650534771842053	-0.0599504412124489	-0.0705021086587873	-0.47437461742696	-0.467310405374957	-0.481917242102084	-0.472034283843207	-0.464975060505622	-0.479561311036285	0.000582291790330388	0.00082190734209259	0.000820260171487907
166	12.7125042093399	0.29	-9.61057683979502	-9.93464436643786	-9.28650931315218	0.364213465719119	-14.890196393275	-15.3091782888127	-14.4712144977373	1	0.65	1.53	-10.6112171540222	-10.3208091521503	-10.0304011502784	-14.6888533690959	-14.2868485382843	-13.8848437074726	-14.7024688256946	-14.2987707354963	-13.8965176392916	-9.61057683979502	1.22526231553738	-0.100976823616616	-0.0518257557022874	-0.0650534771842053	-0.0599504412124489	-0.0705021086587873	-0.47437461742696	-0.467310405374957	-0.481917242102084	-0.472034283843207	-0.464975060505622	-0.479561311036285	0.000582291790330388	0.00082190734209259	0.000820260171487907
166	12.7125042093399	0.29	-9.61014641339626	-9.92848316443835	-9.29180966235418	0.364814541646459	-14.8853533711098	-15.3036559285882	-14.4670508136315	1.01	0.65	1.57	-10.5618818366102	-10.2731885854907	-9.9844953343712	-14.5963554833607	-14.1973859262141	-13.7984163690675	-14.5684306235705	-14.1699519735283	-13.7717642862906	-9.61014641339626	1.24598996038791	0.157698732276261	0.00486201648917115	-0.0650534771842053	-0.0599504412124489	-0.0705021086587873	-0.47437461742696	-0.467310405374957	-0.481917242102084	-0.472034283843207	-0.464975060505622	-0.479561311036285	0.000582291790330388	0.00082190734209259	0.000820260171487907
166	12.7125042093399	0.29	-9.60934325436388	-9.93248297449082	-9.28620353423695	0.356146567971025	-14.7717468938915	-15.1947349956025	-14.3487587921805	1.01	0.65	1.55	-10.4733326632414	-10.1817780488902	-9.89022343453895	-14.4668858021393	-14.0641594258723	-13.6614330496053	-14.4637374915507	-14.0605295180067	-13.6572187166157	-9.60934325436388	1.23743925772058	0.0134180987109241	-0.0606677006476008	-0.0650534771842053	-0.0599504412124489	-0.0705021086587873	-0.47437461742696	-0.467310405374957	-0.481917242102084	-0.472034283843207	-0.464975060505622	-0.479561311036285	0.000582291790330388	0.00082190734209259	0.000820260171487907
166	12.7125042093399	0.29	-9.60843484283517	-9.92590622854464	-9.2909634571257	0.365882001636508	-14.8075813404001	-15.2227416352461	-14.392421045554	0.99	0.64	1.54	-10.593360422119	-10.3044543405709	-10.0155482590229	-14.686733973417	-14.2861918796977	-13.8856497859785	-14.6551139986582	-14.2526712358651	-13.8544586939702	-9.60843484283517	1.22882149197194	-0.118215795211695	-0.0185916767669665	-0.0650534771842053	-0.0599504412124489	-0.0705021086587873	-0.47437461742696	-0.467310405374957	-0.481917242102084	-0.472034283843207	-0.464975060505622	-0.479561311036285	0.000582291790330388	0.00082190734209259	0.000820260171487907
166	12.7125042093399	0.29	-9.60792377198205	-9.93083511031356	-9.28501243365055	0.359227373221564	-14.7509574188297	-15.1705276251006	-14.3313872125588	1	0.65	1.52	-10.5484591468163	-10.2567211605417	-9.96498317426716	-14.619879428171	-14.2155384600175	-13.8111974918639	-14.6250028792245	-14.2211979113593	-13.8162574437591	-9.60792377198205	1.21695713832243	-0.00730397086280097	0.153631564006507	-0.0650534771842053	-0.0599504412124489	-0.0705021086587873	-0.47437461742696	-0.467310405374957	-0.481917242102084	-0.472034283843207	-0.464975060505622	-0.479561311036285	0.000582291790330388	0.00082190734209259	0.000820260171487907
166	12.7125042093399	0.29	-9.60673051016642	-9.92704519018819	-9.28641583014464	0.358406263274179	-14.687174619355	-15.1056767648554	-14.2686724738547	1.02	0.64	1.56	-10.3469206782803	-10.0602596719189	-9.77359866555764	-14.258055098239	-13.8630362757022	-13.4680174531654	-14.2166124956471	-13.8235024017489	-13.4299717899567	-9.60673051016642	1.23992028424114	-0.153965317146929	-0.246835800714175	-0.0650534771842053	-0.0599504412124489	-0.0705021086587873	-0.47437461742696	-0.467310405374957	-0.481917242102084	-0.472034283843207	-0.464975060505622	-0.479561311036285	0.000582291790330388	0.00082190734209259	0.000820260171487907
166	12.7125042093399	0.29	-9.60599940737715	-9.92709912171509	-9.28489969303922	0.364810937658806	-14.8810930325778	-15.2992791196294	-14.4629069455262	1	0.64	1.55	-10.6021086305941	-10.3123136482256	-10.022518665857	-14.6750433842765	-14.2739199769449	-13.8727965696133	-14.6445843266394	-14.2448662838177	-13.8445117312928	-9.60599940737715	1.22940106954786	0.131286495043758	0.21392183626662	-0.0650534771842053	-0.0599504412124489	-0.0705021086587873	-0.47437461742696	-0.467310405374957	-0.481917242102084	-0.472034283843207	-0.464975060505622	-0.479561311036285	0.000582291790330388	0.00082190734209259	0.000820260171487907
166	12.7125042093399	0.29	-9.60551268411031	-9.92534789787823	-9.28567747034239	0.365426627888948	-14.9625449971166	-15.382462004177	-14.5426279900563	0.99	0.64	1.56	-10.7239868029353	-10.4312388383494	-10.1384908737634	-14.8783367802121	-14.4721815984807	-14.0660264167494	-14.8393926527079	-14.4363706765079	-14.0308257698557	-9.60551268411031	1.23401163338841	-0.0580217360069455	-0.0169103995323112	-0.0650534771842053	-0.0599504412124489	-0.0705021086587873	-0.47437461742696	-0.467310405374957	-0.481917242102084	-0.472034283843207	-0.464975060505622	-0.479561311036285	0.000582291790330388	0.00082190734209259	0.000820260171487907
166	12.7125042093399	0.29	-9.60549508684475	-9.9266558350263	-9.2843343386632	0.357973188038656	-14.5646199343999	-14.9800210484058	-14.149218820394	1.01	0.65	1.56	-10.3146823120786	-10.0286526390088	-9.74262296593897	-14.2420985007117	-13.8471602316759	-13.4522219626401	-14.2106393989643	-13.8174456748938	-13.423146302881	-9.60549508684475	1.23785917720894	0.0519149438233761	-0.00964947498092326	-0.0650534771842053	-0.0599504412124489	-0.0705021086587873	-0.47437461742696	-0.467310405374957	-0.481917242102084	-0.472034283843207	-0.464975060505622	-0.479561311036285	0.000582291790330388	0.00082190734209259	0.000820260171487907
166	12.7125042093399	0.29	-9.60511830639727	-9.92160578823949	-9.28863082455505	0.366434232639773	-15.0142802676066	-15.4347352648316	-14.5938252703816	1	0.64	1.56	-10.6961011278539	-10.4047304569052	-10.1133597859564	-14.8052105643874	-14.4019043424175	-13.9985981204476	-14.7661342057071	-14.3632889345359	-13.9602288453096	-9.60511830639727	1.2382667893077	0.396101829089358	0.38368162697251	-0.0650534771842053	-0.0599504412124489	-0.0705021086587873	-0.47437461742696	-0.467310405374957	-0.481917242102084	-0.472034283843207	-0.464975060505622	-0.479561311036285	0.000582291790330388	0.00082190734209259	0.000820260171487907
166	12.7125042093399	0.29	-9.60474732261904	-9.92861830741541	-9.28087633782267	0.353494763341846	-14.7258366644601	-15.1499595213606	-14.3017138075596	1	0.64	1.54	-10.5165825167735	-10.2221709696301	-9.9277594224867	-14.5662767073176	-14.1584940407831	-13.7507113742485	-14.5471484010345	-14.1390338303143	-13.7315069812934	-9.60474732261904	1.23133702763028	0.0530229039796368	0.0944150715070273	-0.0650534771842053	-0.0599504412124489	-0.0705021086587873	-0.47437461742696	-0.467310405374957	-0.481917242102084	-0.472034283843207	-0.464975060505622	-0.479561311036285	0.000582291790330388	0.00082190734209259	0.000820260171487907
166	12.7125042093399	0.29	-9.60438636327655	-9.92204950655251	-9.28672322000058	0.368548128535379	-14.9546300063145	-15.3715146163162	-14.5377453963128	0.99	0.64	1.55	-10.7691782840136	-10.4771117700082	-10.1850452560028	-14.969700691725	-14.5637135141122	-14.1577263364993	-14.9410836400182	-14.5339982731247	-14.1294524553205	-9.60438636327655	1.23153425824392	0.0478319235601006	0.138173252026803	-0.0650534771842053	-0.0599504412124489	-0.0705021086587873	-0.47437461742696	-0.467310405374957	-0.481917242102084	-0.472034283843207	-0.464975060505622	-0.479561311036285	0.000582291790330388	0.00082190734209259	0.000820260171487907
166	12.7125042093399	0.29	-9.60398324117105	-9.92507683531704	-9.28288964702506	0.363347105671935	-14.8332939254902	-15.2514566114708	-14.4151312395095	1	0.65	1.55	-10.5413180053015	-10.2522973587386	-9.96327671217566	-14.5761666517666	-14.1765189883546	-13.7768713249425	-14.5676555796436	-14.1694908021395	-13.7700579565492	-9.60398324117105	1.23601252611519	0.132146441703892	0.129063168728194	-0.0650534771842053	-0.0599504412124489	-0.0705021086587873	-0.47437461742696	-0.467310405374957	-0.481917242102084	-0.472034283843207	-0.464975060505622	-0.479561311036285	0.000582291790330388	0.00082190734209259	0.000820260171487907
166	12.7125042093399	0.29	-9.60231585977177	-9.92058624833321	-9.28404547121033	0.368585793865145	-14.9563143222255	-15.3732121475851	-14.5394164968658	1	0.64	1.54	-10.6215828012002	-10.3335418420833	-10.0455008829665	-14.6850843008118	-14.2868474423428	-13.8886105838738	-14.6711481839631	-14.2724962334843	-13.8744792953589	-9.60231585977177	1.23939634441175	-0.244127192443505	-0.291861406000679	-0.0650534771842053	-0.0599504412124489	-0.0705021086587873	-0.47437461742696	-0.467310405374957	-0.481917242102084	-0.472034283843207	-0.464975060505622	-0.479561311036285	0.000582291790330388	0.00082190734209259	0.000820260171487907
166	12.7125042093399	0.29	-9.60099650033984	-9.92053438674616	-9.28145861393351	0.362206326830865	-14.687965483788	-15.1030541721348	-14.2728767954411	1.01	0.65	1.54	-10.4141967351638	-10.1279754706621	-9.84175420616045	-14.3873535861207	-13.9919350395949	-13.5965164930692	-14.3886907840282	-13.9941498621026	-13.5995780822018	-9.60099650033984	1.23321207041959	-0.054749252621402	-0.0543533430337963	-0.0650534771842053	-0.0599504412124489	-0.0705021086587873	-0.47437461742696	-0.467310405374957	-0.481917242102084	-0.472034283843207	-0.464975060505622	-0.479561311036285	0.000582291790330388	0.00082190734209259	0.000820260171487907
166	12.7125042093399	0.29	-9.60090377853155	-9.91872354658725	-9.28308401047585	0.368560979181455	-14.9705021063233	-15.387817654901	-14.5531865577456	0.99	0.65	1.52	-10.7462593854706	-10.4548222739073	-10.1633851623441	-14.9192580763115	-14.5146498005886	-14.1100415248657	-14.922207133786	-14.5180273737692	-14.1133618281471	-9.60090377853155	1.22858243019691	0.0706729378058513	0.170888268543288	-0.0650534771842053	-0.0599504412124489	-0.0705021086587873	-0.47437461742696	-0.467310405374957	-0.481917242102084	-0.472034283843207	-0.464975060505622	-0.479561311036285	0.000582291790330388	0.00082190734209259	0.000820260171487907
166	12.7125042093399	0.29	-9.6008557243213	-9.92078580343312	-9.28092564520948	0.361447039376097	-15.0151572335265	-15.4401907495856	-14.5901237174674	1	0.65	1.55	-10.7180310461661	-10.4229879022915	-10.1279447584168	-14.8452876955304	-14.4366305145102	-14.02797333349	-14.8232962095001	-14.4162541716138	-14.0074671894264	-9.6008557243213	1.2327074988866	-0.084773752326101	-0.0850665509834573	-0.0650534771842053	-0.0599504412124489	-0.0705021086587873	-0.47437461742696	-0.467310405374957	-0.481917242102084	-0.472034283843207	-0.464975060505622	-0.479561311036285	0.000582291790330388	0.00082190734209259	0.000820260171487907
166	12.7125042093399	0.29	-9.59998231724367	-9.9195605080494	-9.28040412643793	0.365997434254532	-15.0246876412167	-15.4458301763069	-14.6035451061266	1	0.65	1.55	-10.6887954821559	-10.3973571861866	-10.1059188902172	-14.7870968918514	-14.3839152304856	-13.9807335691198	-14.7689962507169	-14.3675188456747	-13.964054426433	-9.59998231724367	1.23959380193874	0.00528010211144614	-0.051623013704653	-0.0650534771842053	-0.0599504412124489	-0.0705021086587873	-0.47437461742696	-0.467310405374957	-0.481917242102084	-0.472034283843207	-0.464975060505622	-0.479561311036285	0.000582291790330388	0.00082190734209259	0.000820260171487907
166	12.7125042093399	0.29	-9.5994410269498	-9.91602587890632	-9.28285617499329	0.365047894199985	-14.8772441296405	-15.2951083802584	-14.4593798790226	1.01	0.65	1.53	-10.5416518126168	-10.2536525827036	-9.9656533527903	-14.5607965230553	-14.1629937630984	-13.7651910031415	-14.5581633072762	-14.1605064974172	-13.7638387852539	-9.5994410269498	1.23449738584117	-0.0462143224547211	-0.0697521559348596	-0.0650534771842053	-0.0599504412124489	-0.0705021086587873	-0.47437461742696	-0.467310405374957	-0.481917242102084	-0.472034283843207	-0.464975060505622	-0.479561311036285	0.000582291790330388	0.00082190734209259	0.000820260171487907
166	12.7125042093399	0.29	-9.59683110169606	-9.91462540176668	-9.27903680162543	0.362988200120001	-14.8846061345339	-15.304541063921	-14.4646712051468	1	0.64	1.56	-10.6088426274448	-10.3177510121504	-10.0266593968561	-14.6860153989895	-14.2830519377661	-13.8800884765428	-14.6467774916054	-14.2461481897552	-13.8434713157075	-9.59683110169606	1.24214338072906	0.0547814595307759	0.00450078962983343	-0.0650534771842053	-0.0599504412124489	-0.0705021086587873	-0.47437461742696	-0.467310405374957	-0.481917242102084	-0.472034283843207	-0.464975060505622	-0.479561311036285	0.000582291790330388	0.00082190734209259	0.000820260171487907
166	12.7125042093399	0.29	-9.59680454085158	-9.91277985316863	-9.28082922853452	0.369431699371634	-14.8793501693291	-15.2933499593222	-14.4653503793361	1	0.65	1.54	-10.5916285187738	-10.3049070356377	-10.0181855525016	-14.6571339437574	-14.2603568876673	-13.8635798315772	-14.6377303860657	-14.2418475286075	-13.84689161213	-9.59680454085158	1.23973159815792	0.0848429290576141	0.0102758255781571	-0.0650534771842053	-0.0599504412124489	-0.0705021086587873	-0.47437461742696	-0.467310405374957	-0.481917242102084	-0.472034283843207	-0.464975060505622	-0.479561311036285	0.000582291790330388	0.00082190734209259	0.000820260171487907
166	12.7125042093399	0.29	-9.59650111887679	-9.91394856311531	-9.27905367463827	0.359852692503147	-14.6413418664021	-15.0572291414866	-14.2254545913176	0.99	0.64	1.52	-10.5375485344474	-10.2464968206904	-9.95544510693335	-14.6415145138294	-14.2371094591511	-13.8327044044728	-14.6332362347856	-14.2295679802965	-13.8245200776877	-9.59650111887679	1.2291895565288	0.202490531949662	0.283164406252064	-0.0650534771842053	-0.0599504412124489	-0.0705021086587873	-0.47437461742696	-0.467310405374957	-0.481917242102084	-0.472034283843207	-0.464975060505622	-0.479561311036285	0.000582291790330388	0.00082190734209259	0.000820260171487907
166	12.7125042093399	0.29	-9.5956287569752	-9.91917985231171	-9.27207766163868	0.360323780822475	-14.8908725581231	-15.3134156000353	-14.4683295162108	0.99	0.65	1.55	-10.7191848223775	-10.4234103798909	-10.1276359374043	-14.8951653705126	-14.4841631062348	-14.0731608419569	-14.8828327038013	-14.4721784804044	-14.060830589551	-9.5956287569752	1.23433671634263	0.120235197911125	0.126018212941819	-0.0650534771842053	-0.0599504412124489	-0.0705021086587873	-0.47437461742696	-0.467310405374957	-0.481917242102084	-0.472034283843207	-0.464975060505622	-0.479561311036285	0.000582291790330388	0.00082190734209259	0.000820260171487907
166	12.7125042093399	0.29	-9.59531742920617	-9.91150078985376	-9.27913406855858	0.376192394501733	-15.2002784831025	-15.6171373461487	-14.7834196200564	1.01	0.64	1.54	-10.7628720616918	-10.4755851850188	-10.1882983083458	-14.8659741270088	-14.469165612407	-14.0723570978051	-14.8486663441715	-14.4539621840039	-14.0567350531175	-9.59531742920617	1.23632121184018	-0.0372195756525153	-0.0393836405739975	-0.0650534771842053	-0.0599504412124489	-0.0705021086587873	-0.47437461742696	-0.467310405374957	-0.481917242102084	-0.472034283843207	-0.464975060505622	-0.479561311036285	0.000582291790330388	0.00082190734209259	0.000820260171487907
166	12.7125042093399	0.29	-9.59267490104171	-9.91365973488888	-9.27169006719454	0.364148102044313	-14.8762399072508	-15.2948881783521	-14.4575916361495	0.99	0.63	1.52	-10.6786434577349	-10.3863500085016	-10.0940565592683	-14.8239164163292	-14.4181594793527	-14.0124025423762	-14.8050827777624	-14.4011864021373	-13.9947200829667	-9.59267490104171	1.21837442650885	-0.183949362946513	0.0539511081092293	-0.0650534771842053	-0.0599504412124489	-0.0705021086587873	-0.47437461742696	-0.467310405374957	-0.481917242102084	-0.472034283843207	-0.464975060505622	-0.479561311036285	0.000582291790330388	0.00082190734209259	0.000820260171487907
166	12.7125042093399	0.29	-9.59215687757507	-9.91508240244556	-9.26923135270459	0.356545938342543	-14.8924968353176	-15.3185715000394	-14.4664221705958	1.01	0.65	1.56	-10.5766316442109	-10.2824505071721	-9.98826937013317	-14.6191081421494	-14.2124885301195	-13.8058689180896	-14.603934655759	-14.1957599663037	-13.7935033286899	-9.59215687757507	1.24228996940397	-0.106517331608707	-0.231857674969893	-0.0650534771842053	-0.0599504412124489	-0.0705021086587873	-0.47437461742696	-0.467310405374957	-0.481917242102084	-0.472034283843207	-0.464975060505622	-0.479561311036285	0.000582291790330388	0.00082190734209259	0.000820260171487907
166	12.7125042093399	0.29	-9.59141460045346	-9.911686647779	-9.27114255312792	0.363933309120833	-14.8392897910009	-15.257091976523	-14.4214876054788	1	0.65	1.53	-10.5458190436998	-10.2570309672198	-9.96824289073977	-14.5827132627218	-14.183378351365	-13.7840434400081	-14.5790698147378	-14.1804127357768	-13.780515899918	-9.59141460045346	1.22668494063541	0.369147576375229	0.47464875236481	-0.0650534771842053	-0.0599504412124489	-0.0705021086587873	-0.47437461742696	-0.467310405374957	-0.481917242102084	-0.472034283843207	-0.464975060505622	-0.479561311036285	0.000582291790330388	0.00082190734209259	0.000820260171487907
166	12.7125042093399	0.29	-9.59136794897937	-9.91183547659743	-9.27090042136132	0.364708557919935	-14.9829976426313	-15.4041404661412	-14.5618548191214	1	0.65	1.53	-10.6748597683908	-10.3830135213825	-10.0911672743742	-14.7757878191096	-14.3718238968511	-13.9678599745927	-14.7683581762504	-14.3648460713565	-13.961081129211	-9.59136794897937	1.23169466660115	-0.116135862494619	-0.131394603326808	-0.0650534771842053	-0.0599504412124489	-0.0705021086587873	-0.47437461742696	-0.467310405374957	-0.481917242102084	-0.472034283843207	-0.464975060505622	-0.479561311036285	0.000582291790330388	0.00082190734209259	0.000820260171487907
166	12.7125042093399	0.29	-9.59079630999178	-9.91353943014439	-9.26805318983916	0.366592912286008	-15.1464371731434	-15.5704481335542	-14.7224262127327	1	0.65	1.54	-10.8183233508255	-10.5237211894315	-10.2291190280376	-14.9894968371719	-14.5813062125035	-14.173115587835	-14.9961784034892	-14.5891397190362	-14.1789463075884	-9.59079630999178	1.23704300516017	0.0214161925886076	-0.0275052976191479	-0.0650534771842053	-0.0599504412124489	-0.0705021086587873	-0.47437461742696	-0.467310405374957	-0.481917242102084	-0.472034283843207	-0.464975060505622	-0.479561311036285	0.000582291790330388	0.00082190734209259	0.000820260171487907
166	12.7125042093399	0.29	-9.59054576332106	-9.90915923240746	-9.27193229423466	0.359134682470236	-14.7006898891431	-15.1189145085544	-14.2824652697317	0.99	0.64	1.55	-10.5495059681303	-10.2576819012635	-9.96585783439661	-14.6412602214557	-14.2362486394168	-13.831237057378	-14.6176256931395	-14.2124474982712	-13.808175168918	-9.59054576332106	1.23393286539318	-0.125415965850774	-0.102947344460398	-0.0650534771842053	-0.0599504412124489	-0.0705021086587873	-0.47437461742696	-0.467310405374957	-0.481917242102084	-0.472034283843207	-0.464975060505622	-0.479561311036285	0.000582291790330388	0.00082190734209259	0.000820260171487907
166	12.7125042093399	0.29	-9.590300793223	-9.90826066277946	-9.27234092366654	0.366480867420598	-15.0655701653963	-15.487419098072	-14.6437212327206	1	0.65	1.55	-10.716141500014	-10.4242534310235	-10.1323653620331	-14.8241629445809	-14.4203798948435	-14.016596845106	-14.8059385660528	-14.4009145430056	-14.0005856947846	-9.590300793223	1.23083013504347	0.209739054661919	0.237134632850696	-0.0650534771842053	-0.0599504412124489	-0.0705021086587873	-0.47437461742696	-0.467310405374957	-0.481917242102084	-0.472034283843207	-0.464975060505622	-0.479561311036285	0.000582291790330388	0.00082190734209259	0.000820260171487907
166	12.7125042093399	0.29	-9.58733760629909	-9.90370604344985	-9.27096916914834	0.371699052105744	-15.1620695987899	-15.5818902368971	-14.7422489606827	1.01	0.65	1.55	-10.7471930248279	-10.4576329416192	-10.1680728584105	-14.8488884932392	-14.4488170161822	-14.0487455391252	-14.8236845841466	-14.4253227883403	-14.0210194217883	-9.58733760629909	1.24502610827608	0.159303086540452	0.05219876569039	-0.0650534771842053	-0.0599504412124489	-0.0705021086587873	-0.47437461742696	-0.467310405374957	-0.481917242102084	-0.472034283843207	-0.464975060505622	-0.479561311036285	0.000582291790330388	0.00082190734209259	0.000820260171487907
166	12.7125042093399	0.29	-9.58686921195924	-9.90867609029363	-9.26506233362485	0.363603164030109	-14.9893230405355	-15.4116505450519	-14.566995536019	0.99	0.65	1.53	-10.75222511706	-10.4575804657027	-10.1629358143454	-14.9217733421966	-14.512870007661	-14.1039666731253	-14.9234528429159	-14.5165989929791	-14.1072967509814	-9.58686921195924	1.2312066792422	-0.0256153041832555	0.00781338660453461	-0.0650534771842053	-0.0599504412124489	-0.0705021086587873	-0.47437461742696	-0.467310405374957	-0.481917242102084	-0.472034283843207	-0.464975060505622	-0.479561311036285	0.000582291790330388	0.00082190734209259	0.000820260171487907
166	12.7125042093399	0.29	-9.584085415753	-9.90329362434039	-9.2648772071656	0.359767881008239	-14.7643865069869	-15.1838460781305	-14.3449269358434	1.02	0.66	1.58	-10.3864719573154	-10.0995416861251	-9.81261141493475	-14.3052174125093	-13.9100302952209	-13.5148431779326	-14.2818673760461	-13.8874435691387	-13.4936281424667	-9.584085415753	1.25225969094695	-0.0149767263792295	-0.24705639336877	-0.0650534771842053	-0.0599504412124489	-0.0705021086587873	-0.47437461742696	-0.467310405374957	-0.481917242102084	-0.472034283843207	-0.464975060505622	-0.479561311036285	0.000582291790330388	0.00082190734209259	0.000820260171487907
166	12.7125042093399	0.29	-9.58404699340219	-9.90076133000006	-9.26733265680432	0.365326133714793	-14.8723859236184	-15.2898631138882	-14.4549087333485	1	0.65	1.54	-10.61703044951	-10.3271411281959	-10.0372518068818	-14.7071910057775	-14.3056232002243	-13.904055394671	-14.697899290038	-14.3009651531491	-13.8971567062683	-9.58404699340219	1.23574633684527	0.0827844292179304	0.103407516362884	-0.0650534771842053	-0.0599504412124489	-0.0705021086587873	-0.47437461742696	-0.467310405374957	-0.481917242102084	-0.472034283843207	-0.464975060505622	-0.479561311036285	0.000582291790330388	0.00082190734209259	0.000820260171487907
166	12.7125042093399	0.29	-9.58316442478832	-9.90026660989333	-9.26606223968331	0.361558021121541	-14.7976387563464	-15.216414295107	-14.3788632175858	1.02	0.65	1.56	-10.4116711446808	-10.1251283949599	-9.83858564523903	-14.3414562552237	-13.9467607012374	-13.552065147251	-14.3304624206716	-13.9352063605346	-13.5425284945011	-9.58316442478832	1.24504152597671	0.111686977963406	-0.0995398894221884	-0.0650534771842053	-0.0599504412124489	-0.0705021086587873	-0.47437461742696	-0.467310405374957	-0.481917242102084	-0.472034283843207	-0.464975060505622	-0.479561311036285	0.000582291790330388	0.00082190734209259	0.000820260171487907
166	12.7125042093399	0.29	-9.58143231417284	-9.89727673777354	-9.26558789057214	0.37216102145424	-15.0897182956497	-15.507122668853	-14.6723139224463	1	0.65	1.55	-10.7872196767803	-10.496860674408	-10.2065016720357	-14.9533308167566	-14.5508328285639	-14.1483348403712	-14.9306121507879	-14.5289288330389	-14.1275682779988	-9.58143231417284	1.24032999917713	0.0186209149785218	-0.0158329339811668	-0.0650534771842053	-0.0599504412124489	-0.0705021086587873	-0.47437461742696	-0.467310405374957	-0.481917242102084	-0.472034283843207	-0.464975060505622	-0.479561311036285	0.000582291790330388	0.00082190734209259	0.000820260171487907
166	12.7125042093399	0.29	-9.57925871575629	-9.90030055578691	-9.25821687572567	0.360162851499777	-14.8280117407256	-15.2489179733934	-14.4071055080579	1.01	0.65	1.55	-10.497644453206	-10.2078846167118	-9.91812478021753	-14.4935658488783	-14.0935091228852	-13.6934523968921	-14.4819433481236	-14.0828363260034	-13.6838210259528	-9.57925871575629	1.23892608970001	0.136712225585258	0.0564720358657523	-0.0650534771842053	-0.0599504412124489	-0.0705021086587873	-0.47437461742696	-0.467310405374957	-0.481917242102084	-0.472034283843207	-0.464975060505622	-0.479561311036285	0.000582291790330388	0.00082190734209259	0.000820260171487907
166	12.7125042093399	0.29	-9.57884911958983	-9.89969876193959	-9.25799947724007	0.362225672336468	-14.7412594288926	-15.1578367860472	-14.3246820717379	1.01	0.65	1.56	-10.4500446713807	-10.1628498656311	-9.8756550598816	-14.4358557313473	-14.0391203189192	-13.6423849064911	-14.4097506351304	-14.0142618826167	-13.6183297819774	-9.57884911958983	1.23538480303031	0.123687936193798	0.107645988964701	-0.0650534771842053	-0.0599504412124489	-0.0705021086587873	-0.47437461742696	-0.467310405374957	-0.481917242102084	-0.472034283843207	-0.464975060505622	-0.479561311036285	0.000582291790330388	0.00082190734209259	0.000820260171487907
166	12.7125042093399	0.29	-9.57836786563829	-9.89450780761389	-9.26222792366269	0.364081718461316	-14.6405167281145	-15.0525903283188	-14.2284431279102	0.99	0.64	1.54	-10.5275645528612	-10.239366220743	-9.95116788862479	-14.6239902867471	-14.2236498672331	-13.823309447719	-14.6000316437706	-14.2008491097239	-13.7996966678243	-9.57836786563829	1.22792158055931	-0.0823115098227955	0.00747456007284116	-0.0650534771842053	-0.0599504412124489	-0.0705021086587873	-0.47437461742696	-0.467310405374957	-0.481917242102084	-0.472034283843207	-0.464975060505622	-0.479561311036285	0.000582291790330388	0.00082190734209259	0.000820260171487907
166	12.7125042093399	0.29	-9.57795453522595	-9.89613630677123	-9.25977276368066	0.364348329289364	-14.9059110054292	-15.3252129698253	-14.486609041033	1	0.64	1.56	-10.6434054762603	-10.3521990288949	-10.0609925815295	-14.7447075603065	-14.3412883806412	-13.9378692009759	-14.7091724340884	-14.3085897526466	-13.9062147528918	-9.57795453522595	1.23928580257023	0.357979174467508	0.318249007788558	-0.0650534771842053	-0.0599504412124489	-0.0705021086587873	-0.47437461742696	-0.467310405374957	-0.481917242102084	-0.472034283843207	-0.464975060505622	-0.479561311036285	0.000582291790330388	0.00082190734209259	0.000820260171487907
166	12.7125042093399	0.29	-9.57786186017766	-9.895328466213	-9.26039525414231	0.361456571981014	-14.6299887885417	-15.0441108032226	-14.2158667738609	0.99	0.64	1.54	-10.4818478461653	-10.1933120859327	-9.90477632570006	-14.5390247139918	-14.1388062973099	-13.738587880628	-14.5142132875628	-14.1162876406776	-13.7157351655902	-9.57786186017766	1.22428253443864	-0.148512856861924	-0.0115321062552288	-0.0650534771842053	-0.0599504412124489	-0.0705021086587873	-0.47437461742696	-0.467310405374957	-0.481917242102084	-0.472034283843207	-0.464975060505622	-0.479561311036285	0.000582291790330388	0.00082190734209259	0.000820260171487907
166	12.7125042093399	0.29	-9.57735807711773	-9.89563312337249	-9.25908303086297	0.359561099291676	-14.7912919852186	-15.2117046398925	-14.3708793305447	1.01	0.64	1.54	-10.4468847601041	-10.1581595541499	-9.86943434819565	-14.4102160321365	-14.0119544750058	-13.6136929178752	-14.3954001443927	-13.9961634746134	-13.5981256558482	-9.57735807711773	1.23556056338409	0.15935824144514	0.127167847565184	-0.0650534771842053	-0.0599504412124489	-0.0705021086587873	-0.47437461742696	-0.467310405374957	-0.481917242102084	-0.472034283843207	-0.464975060505622	-0.479561311036285	0.000582291790330388	0.00082190734209259	0.000820260171487907
166	12.7125042093399	0.29	-9.57670878842747	-9.89311693264388	-9.26030064421107	0.370517271242837	-14.946929471944	-15.3618422730109	-14.5320166708771	1	0.64	1.54	-10.6574932054851	-10.3696416392698	-10.0817900730544	-14.7581440940643	-14.3595367658681	-13.9609294376718	-14.7400584826661	-14.34201800376	-13.9421789799714	-9.57670878842747	1.22983541229296	-0.228176369446184	-0.166978784547449	-0.0650534771842053	-0.0599504412124489	-0.0705021086587873	-0.47437461742696	-0.467310405374957	-0.481917242102084	-0.472034283843207	-0.464975060505622	-0.479561311036285	0.000582291790330388	0.00082190734209259	0.000820260171487907
166	12.7125042093399	0.29	-9.57626310168805	-9.89500857603064	-9.25751762734546	0.3613072843639	-14.6899074069078	-15.1058600123512	-14.2739548014644	0.99	0.64	1.53	-10.5767026496867	-10.2854642150302	-9.99422578037368	-14.6986969787101	-14.2939559510614	-13.8892149234126	-14.6677734313727	-14.2625728632986	-13.8606845030007	-9.57626310168805	1.22050836939462	-0.267312708992782	-0.0914251187416748	-0.0650534771842053	-0.0599504412124489	-0.0705021086587873	-0.47437461742696	-0.467310405374957	-0.481917242102084	-0.472034283843207	-0.464975060505622	-0.479561311036285	0.000582291790330388	0.00082190734209259	0.000820260171487907
166	12.7125042093399	0.29	-9.57579403809643	-9.89559021178342	-9.25599786440944	0.370224331234487	-14.8732786806217	-15.2864064075602	-14.4601509536831	1	0.64	1.55	-10.619939819651	-10.33292719674	-10.0459145738291	-14.714069810926	-14.3164099520336	-13.9187500931411	-14.6771799314301	-14.279317041931	-13.8827093477651	-9.57579403809643	1.22879530232692	0.28860044791598	0.404961197175707	-0.0650534771842053	-0.0599504412124489	-0.0705021086587873	-0.47437461742696	-0.467310405374957	-0.481917242102084	-0.472034283843207	-0.464975060505622	-0.479561311036285	0.000582291790330388	0.00082190734209259	0.000820260171487907
166	12.7125042093399	0.29	-9.5757454357951	-9.89105371670685	-9.26043715488334	0.359928100120877	-14.5993079496709	-15.01393338549	-14.1846825138517	1	0.65	1.55	-10.4147438004912	-10.1271297838074	-9.83951576712362	-14.4212524773385	-14.0229945431949	-13.6247366090513	-14.4051275312612	-14.0044853701018	-13.6075118628311	-9.5757454357951	1.23853881289911	0.127519099651183	0.0975884051712303	-0.0650534771842053	-0.0599504412124489	-0.0705021086587873	-0.47437461742696	-0.467310405374957	-0.481917242102084	-0.472034283843207	-0.464975060505622	-0.479561311036285	0.000582291790330388	0.00082190734209259	0.000820260171487907
166	12.7125042093399	0.29	-9.57108975970596	-9.89234173072427	-9.24983778868765	0.3584615503025	-14.7450067941055	-15.165106328947	-14.3249072592641	1	0.65	1.53	-10.5099720822401	-10.218827774566	-9.92768346689187	-14.547961888906	-14.1449583167679	-13.7419547446297	-14.5498532983046	-14.1463917316383	-13.7446932716558	-9.57108975970596	1.23002307585126	-0.0954887210376086	-0.0610805257052061	-0.0650534771842053	-0.0599504412124489	-0.0705021086587873	-0.47437461742696	-0.467310405374957	-0.481917242102084	-0.472034283843207	-0.464975060505622	-0.479561311036285	0.000582291790330388	0.00082190734209259	0.000820260171487907
166	12.7125042093399	0.29	-9.5674172857516	-9.88798454424692	-9.24685002725627	0.355784096114366	-14.6464755144442	-15.066208164607	-14.2267428642815	1	0.65	1.55	-10.454664575966	-10.1634058849211	-9.87214719387625	-14.4784904171071	-14.0751311188196	-13.6717718205322	-14.4600093049069	-14.0587669454563	-13.6559908831408	-9.5674172857516	1.23161308572868	-0.0734279926812557	-0.0754875459365061	-0.0650534771842053	-0.0599504412124489	-0.0705021086587873	-0.47437461742696	-0.467310405374957	-0.481917242102084	-0.472034283843207	-0.464975060505622	-0.479561311036285	0.000582291790330388	0.00082190734209259	0.000820260171487907
166	12.7125042093399	0.29	-9.56715410157743	-9.88486004160635	-9.24944816154852	0.363344627320682	-14.9203743302587	-15.3409941372506	-14.4997545232668	1	0.65	1.56	-10.6525681254728	-10.3604957142055	-10.0684233029382	-14.7564371663479	-14.351844758759	-13.9472523511701	-14.7356964717138	-14.3316789151474	-13.9300751560561	-9.56715410157743	1.23770857477663	0.130513392013636	0.0750343098487164	-0.0650534771842053	-0.0599504412124489	-0.0705021086587873	-0.47437461742696	-0.467310405374957	-0.481917242102084	-0.472034283843207	-0.464975060505622	-0.479561311036285	0.000582291790330388	0.00082190734209259	0.000820260171487907
166	12.7125042093399	0.29	-9.56586720667308	-9.88233827703434	-9.24939613631183	0.367890397592208	-14.9901974567806	-15.4086647204395	-14.5717301931217	1	0.65	1.54	-10.6573674021523	-10.3679354847539	-10.0785035673555	-14.7405752623012	-14.3402519178267	-13.9399285733521	-14.7267968347965	-14.323775146664	-13.9253588811238	-9.56586720667308	1.23237658633107	-0.171601195014601	-0.161747287413387	-0.0650534771842053	-0.0599504412124489	-0.0705021086587873	-0.47437461742696	-0.467310405374957	-0.481917242102084	-0.472034283843207	-0.464975060505622	-0.479561311036285	0.000582291790330388	0.00082190734209259	0.000820260171487907
166	12.7125042093399	0.29	-9.56415115046274	-9.88138866550138	-9.24691363542411	0.36748531472321	-15.0042072318472	-15.4234306492305	-14.5849838144639	1.02	0.65	1.59	-10.5673924331678	-10.2801607225701	-9.99292901197246	-14.5633473726995	-14.1675018313946	-13.7716562900897	-14.5139965568056	-14.1211496799621	-13.7278198898589	-9.56415115046274	1.25597704118511	0.0447178900412598	-0.118370098641193	-0.0650534771842053	-0.0599504412124489	-0.0705021086587873	-0.47437461742696	-0.467310405374957	-0.481917242102084	-0.472034283843207	-0.464975060505622	-0.479561311036285	0.000582291790330388	0.00082190734209259	0.000820260171487907
166	12.7125042093399	0.29	-9.5634788629973	-9.87988179737363	-9.24707592862098	0.369957538587058	-14.9982254751814	-15.4150622387163	-14.5813887116465	1	0.64	1.57	-10.6641629980853	-10.3757947047179	-10.0874264113506	-14.7512385137557	-14.3523521242631	-13.9534657347705	-14.7080026877647	-14.310223809933	-13.9111059449043	-9.5634788629973	1.23943544594826	0.13898185004539	0.131406590063511	-0.0650534771842053	-0.0599504412124489	-0.0705021086587873	-0.47437461742696	-0.467310405374957	-0.481917242102084	-0.472034283843207	-0.464975060505622	-0.479561311036285	0.000582291790330388	0.00082190734209259	0.000820260171487907
166	12.7125042093399	0.29	-9.56225030036456	-9.88150956634309	-9.24299103438603	0.358149473074229	-14.6819946447769	-15.1005828838586	-14.2634064056951	1	0.64	1.55	-10.4864657198872	-10.1957808335063	-9.90509594712546	-14.5267924658699	-14.1241097002731	-13.7214269346764	-14.4972612942304	-14.095341971008	-13.6931133874693	-9.56225030036456	1.23502253095445	-0.044408390187892	-0.0350376198523466	-0.0650534771842053	-0.0599504412124489	-0.0705021086587873	-0.47437461742696	-0.467310405374957	-0.481917242102084	-0.472034283843207	-0.464975060505622	-0.479561311036285	0.000582291790330388	0.00082190734209259	0.000820260171487907
166	12.7125042093399	0.29	-9.56093023629089	-9.88005208791563	-9.24180838466614	0.360267673969959	-14.6148237189091	-15.0295840854789	-14.2000633523393	1.01	0.65	1.55	-10.3715773452077	-10.0853605612209	-9.79914377723403	-14.3327453074759	-13.9372150876195	-13.5416848677631	-14.3136814195034	-13.9167991679071	-13.52365274334	-9.56093023629089	1.23632650462179	0.14224348736364	0.071124013395352	-0.0650534771842053	-0.0599504412124489	-0.0705021086587873	-0.47437461742696	-0.467310405374957	-0.481917242102084	-0.472034283843207	-0.464975060505622	-0.479561311036285	0.000582291790330388	0.00082190734209259	0.000820260171487907
166	12.7125042093399	0.29	-9.56092252952974	-9.87641573899281	-9.24542932006667	0.368153111733906	-14.8714749373084	-15.2863935327719	-14.456556341845	1	0.64	1.54	-10.6024389792604	-10.3146569670853	-10.0268749549102	-14.6804558847811	-14.2819842555236	-13.883512626266	-14.6586632210105	-14.2601736364125	-13.862245604718	-9.56092252952974	1.23851958392195	-0.102539226687291	-0.110149949896305	-0.0650534771842053	-0.0599504412124489	-0.0705021086587873	-0.47437461742696	-0.467310405374957	-0.481917242102084	-0.472034283843207	-0.464975060505622	-0.479561311036285	0.000582291790330388	0.00082190734209259	0.000820260171487907
166	12.7125042093399	0.29	-9.56020856096089	-9.87497461019924	-9.24544251172253	0.374232746901676	-15.0895342939027	-15.5050893079272	-14.6739792798781	1.01	0.65	1.58	-10.700260704687	-10.4134808675061	-10.1267010303252	-14.7872522513781	-14.3909361325432	-13.9946200137084	-14.7518289025188	-14.3558623287829	-13.9603393973154	-9.56020856096089	1.25005751471736	0.113562745087549	-0.0340467937875193	-0.0650534771842053	-0.0599504412124489	-0.0705021086587873	-0.47437461742696	-0.467310405374957	-0.481917242102084	-0.472034283843207	-0.464975060505622	-0.479561311036285	0.000582291790330388	0.00082190734209259	0.000820260171487907
166	12.7125042093399	0.29	-9.55908011213165	-9.87512422636307	-9.24303599790023	0.364666946286343	-14.8871790383726	-15.3056661663718	-14.4686919103734	1.01	0.66	1.55	-10.5123704005195	-10.2249414412337	-9.93751248194782	-14.5010498843608	-14.1045625539098	-13.7080752234588	-14.5016139096016	-14.1052558929929	-13.708173905537	-9.55908011213165	1.24156091546292	0.0715237195626548	-0.0116132169084062	-0.0650534771842053	-0.0599504412124489	-0.0705021086587873	-0.47437461742696	-0.467310405374957	-0.481917242102084	-0.472034283843207	-0.464975060505622	-0.479561311036285	0.000582291790330388	0.00082190734209259	0.000820260171487907
166	12.7125042093399	0.29	-9.55778232025967	-9.87465555064976	-9.24090908986959	0.359356127742525	-14.737480909635	-15.156550583633	-14.3184112356371	0.99	0.64	1.56	-10.5608131953162	-10.2688129464144	-9.97681269751253	-14.6488911975031	-14.2438580057689	-13.8388248140348	-14.6063348519839	-14.2013144766422	-13.7973187716984	-9.55778232025967	1.23835784474581	0.142262797485758	0.157747042916276	-0.0650534771842053	-0.0599504412124489	-0.0705021086587873	-0.47437461742696	-0.467310405374957	-0.481917242102084	-0.472034283843207	-0.464975060505622	-0.479561311036285	0.000582291790330388	0.00082190734209259	0.000820260171487907
166	12.7125042093399	0.29	-9.55774303822832	-9.87317487362699	-9.24231120282965	0.363789357340904	-14.8551673477694	-15.2735466454717	-14.4367880500671	1.01	0.65	1.55	-10.538546731543	-10.2498705070426	-9.9611942825422	-14.5627496007093	-14.163840749217	-13.7649318977247	-14.5453885346277	-14.1460521023661	-13.7486123645918	-9.55774303822832	1.23374386147525	-0.0268375410050169	-0.0215890010225039	-0.0650534771842053	-0.0599504412124489	-0.0705021086587873	-0.47437461742696	-0.467310405374957	-0.481917242102084	-0.472034283843207	-0.464975060505622	-0.479561311036285	0.000582291790330388	0.00082190734209259	0.000820260171487907
166	12.7125042093399	0.29	-9.55703505898049	-9.87338893132936	-9.24068118663162	0.371165656338913	-15.1285841968154	-15.5479564457326	-14.7092119478981	1	0.65	1.54	-10.772840968598	-10.4822670555569	-10.1916931425158	-14.9105115664684	-14.5083330042913	-14.1061544421142	-14.9079191064005	-14.5065590629692	-14.1048603919913	-9.55703505898049	1.24147276391506	0.0432296384908978	-0.00370713554072093	-0.0650534771842053	-0.0599504412124489	-0.0705021086587873	-0.47437461742696	-0.467310405374957	-0.481917242102084	-0.472034283843207	-0.464975060505622	-0.479561311036285	0.000582291790330388	0.00082190734209259	0.000820260171487907
166	12.7125042093399	0.29	-9.55609162056404	-9.87162347413556	-9.24055976699253	0.36976492302073	-15.1080034295276	-15.52806473037	-14.6879421286852	1	0.65	1.56	-10.7784852168189	-10.4869083461718	-10.1953314755247	-14.9287293598764	-14.5248811287077	-14.1210328975389	-14.9021315235845	-14.4998027487665	-14.0973161259759	-9.55609162056404	1.24379031902806	0.0246692799789666	-0.0648464754093998	-0.0650534771842053	-0.0599504412124489	-0.0705021086587873	-0.47437461742696	-0.467310405374957	-0.481917242102084	-0.472034283843207	-0.464975060505622	-0.479561311036285	0.000582291790330388	0.00082190734209259	0.000820260171487907
166	12.7125042093399	0.29	-9.55551376552446	-9.87407453935282	-9.2369529916961	0.364898296028514	-14.8805845809235	-15.2986775670043	-14.4624915948427	0.98	0.64	1.52	-10.7391657444028	-10.4456782939726	-10.1521908435424	-14.939428553562	-14.5311533763813	-14.1228781992006	-14.9433749709855	-14.5354625210767	-14.1264018612054	-9.55551376552446	1.22166930823596	-0.134746250993652	0.0153635255858502	-0.0650534771842053	-0.0599504412124489	-0.0705021086587873	-0.47437461742696	-0.467310405374957	-0.481917242102084	-0.472034283843207	-0.464975060505622	-0.479561311036285	0.000582291790330388	0.00082190734209259	0.000820260171487907
166	12.7125042093399	0.29	-9.55548447638159	-9.873064281733	-9.23790467103019	0.365634656458749	-14.901543221934	-15.3195607207558	-14.4835257231122	0.99	0.64	1.53	-10.6645113497524	-10.373513948336	-10.0825165469197	-14.7874099843915	-14.3839130272397	-13.9804160700878	-14.7768106741722	-14.3749471231656	-13.9697037706171	-9.55548447638159	1.22630511534195	-0.21215217207828	-0.0889484273622162	-0.0650534771842053	-0.0599504412124489	-0.0705021086587873	-0.47437461742696	-0.467310405374957	-0.481917242102084	-0.472034283843207	-0.464975060505622	-0.479561311036285	0.000582291790330388	0.00082190734209259	0.000820260171487907
166	12.7125042093399	0.29	-9.55333406072903	-9.8683953742857	-9.23827274717236	0.370384287245997	-14.9110747907092	-15.3251103272733	-14.497039254145	1.02	0.65	1.59	-10.4764290564166	-10.1933894023444	-9.91034974827225	-14.4256177250553	-14.0358836058541	-13.6461494866528	-14.385883081194	-13.9977225280335	-13.6081787850214	-9.55333406072903	1.25707363506786	0.0931632008385063	-0.162869934410174	-0.0650534771842053	-0.0599504412124489	-0.0705021086587873	-0.47437461742696	-0.467310405374957	-0.481917242102084	-0.472034283843207	-0.464975060505622	-0.479561311036285	0.000582291790330388	0.00082190734209259	0.000820260171487907
166	12.7125042093399	0.29	-9.55299565120029	-9.87401134083858	-9.23197996156201	0.358466506451607	-14.6865423522998	-15.1049716696121	-14.2681130349876	1.01	0.65	1.54	-10.4166125982583	-10.1280575321827	-9.83950246610707	-14.3912715267363	-13.9926127240653	-13.5939539213943	-14.3825025009075	-13.9820911000367	-13.5850370765968	-9.55299565120029	1.23426261145692	-0.12042626000896	-0.178497538416431	-0.0650534771842053	-0.0599504412124489	-0.0705021086587873	-0.47437461742696	-0.467310405374957	-0.481917242102084	-0.472034283843207	-0.464975060505622	-0.479561311036285	0.000582291790330388	0.00082190734209259	0.000820260171487907
166	12.7125042093399	0.29	-9.55172027092315	-9.86729414473679	-9.23614639710952	0.368762162010957	-14.8679940135616	-15.2822729770714	-14.4537150500518	1	0.65	1.55	-10.5576976598002	-10.2714946813483	-9.9852917028965	-14.596197801989	-14.2005172834127	-13.8048367648364	-14.5793101305633	-14.1830936678381	-13.7872859608208	-9.55172027092315	1.24107648593282	0.136204877334178	0.0734176887589218	-0.0650534771842053	-0.0599504412124489	-0.0705021086587873	-0.47437461742696	-0.467310405374957	-0.481917242102084	-0.472034283843207	-0.464975060505622	-0.479561311036285	0.000582291790330388	0.00082190734209259	0.000820260171487907
166	12.7125042093399	0.29	-9.55058691990151	-9.87062963485692	-9.23054420494611	0.36418827418196	-14.8279238984716	-15.2451762601456	-14.4106715367976	1.01	0.64	1.55	-10.5117449899829	-10.2240441233257	-9.93634325666856	-14.5218785474058	-14.124422459234	-13.7269663710621	-14.4783701778885	-14.082707827493	-13.684777307535	-9.55058691990151	1.2377101127455	-0.0839059312355005	-0.0645209360656163	-0.0650534771842053	-0.0599504412124489	-0.0705021086587873	-0.47437461742696	-0.467310405374957	-0.481917242102084	-0.472034283843207	-0.464975060505622	-0.479561311036285	0.000582291790330388	0.00082190734209259	0.000820260171487907
166	12.7125042093399	0.29	-9.54859567946757	-9.86369160806679	-9.23349975086835	0.362027282409377	-14.8339837549701	-15.2533614903986	-14.4146060195416	1	0.65	1.55	-10.5409197018111	-10.2511064015322	-9.96129310125335	-14.5747029373045	-14.1739843208712	-13.7732657044379	-14.5586520576919	-14.1596981726669	-13.7583009859721	-9.54859567946757	1.24862987024401	0.157616218064217	0.0358012907623733	-0.0650534771842053	-0.0599504412124489	-0.0705021086587873	-0.47437461742696	-0.467310405374957	-0.481917242102084	-0.472034283843207	-0.464975060505622	-0.479561311036285	0.000582291790330388	0.00082190734209259	0.000820260171487907
166	12.7125042093399	0.29	-9.54709522003376	-9.86754837719779	-9.22664206286973	0.359313368254359	-14.7695851683512	-15.1896067527266	-14.3495635839758	1	0.65	1.55	-10.5151397313565	-10.2243760715863	-9.93361241181608	-14.5488088739659	-14.1465065725636	-13.7442042711613	-14.5266829188585	-14.1239718046126	-13.7229313894521	-9.54709522003376	1.23782981965577	0.171409152527514	0.116372993625683	-0.0650534771842053	-0.0599504412124489	-0.0705021086587873	-0.47437461742696	-0.467310405374957	-0.481917242102084	-0.472034283843207	-0.464975060505622	-0.479561311036285	0.000582291790330388	0.00082190734209259	0.000820260171487907
166	12.7125042093399	0.29	-9.54649408036876	-9.86501604646116	-9.22797211427636	0.372119436481988	-15.0256404670402	-15.441309339214	-14.6099715948664	1.01	0.65	1.56	-10.5950240345924	-10.3098136554486	-10.0246032763048	-14.6095271447613	-14.2162492472818	-13.8229713498024	-14.5896901777879	-14.1945299318614	-13.8034988595508	-9.54649408036876	1.2396028544023	0.0239617037827318	-0.0533668577244841	-0.0650534771842053	-0.0599504412124489	-0.0705021086587873	-0.47437461742696	-0.467310405374957	-0.481917242102084	-0.472034283843207	-0.464975060505622	-0.479561311036285	0.000582291790330388	0.00082190734209259	0.000820260171487907
166	12.7125042093399	0.29	-9.54495906844606	-9.86074030772297	-9.22917782916916	0.371478464372738	-14.9316185449558	-15.3452535786192	-14.5179835112924	1.01	0.65	1.57	-10.5377225146373	-10.2536756473278	-9.96962878001825	-14.5350520897391	-14.1432562338	-13.7514603778609	-14.5096543405628	-14.1198686740758	-13.728386946469	-9.54495906844606	1.24182358005212	-0.00341922457952511	-0.117488810752129	-0.0650534771842053	-0.0599504412124489	-0.0705021086587873	-0.47437461742696	-0.467310405374957	-0.481917242102084	-0.472034283843207	-0.464975060505622	-0.479561311036285	0.000582291790330388	0.00082190734209259	0.000820260171487907
166	12.7125042093399	0.29	-9.54448957578437	-9.86171974963782	-9.22725940193092	0.367577712866115	-14.9578841807309	-15.3757302601982	-14.5400381012636	1.01	0.65	1.58	-10.5808307654583	-10.2932893883636	-10.0057480112689	-14.6062405233218	-14.2093058584217	-13.8123711935216	-14.5630644110314	-14.1677708652837	-13.7712628891269	-9.54448957578437	1.24873677909929	-0.0975472095689585	-0.220829922960013	-0.0650534771842053	-0.0599504412124489	-0.0705021086587873	-0.47437461742696	-0.467310405374957	-0.481917242102084	-0.472034283843207	-0.464975060505622	-0.479561311036285	0.000582291790330388	0.00082190734209259	0.000820260171487907
166	12.7125042093399	0.29	-9.54395380242931	-9.8600264746164	-9.22788113024222	0.370532186591815	-15.0565813005238	-15.4745245700752	-14.6386380309724	1	0.64	1.54	-10.7557572231653	-10.4652606512031	-10.174764079241	-14.9049986505285	-14.5024374060488	-14.0998761615691	-14.8900705017274	-14.4860704229898	-14.0840222833298	-9.54395380242931	1.23331432601018	-0.130652550034071	-0.0656992501520072	-0.0650534771842053	-0.0599504412124489	-0.0705021086587873	-0.47437461742696	-0.467310405374957	-0.481917242102084	-0.472034283843207	-0.464975060505622	-0.479561311036285	0.000582291790330388	0.00082190734209259	0.000820260171487907
166	12.7125042093399	0.29	-9.54275695413372	-9.8572058551806	-9.22830805308685	0.375612853632752	-15.1577132627378	-15.5739185657621	-14.7415079597136	0.99	0.65	1.55	-10.8521089595213	-10.5620916925838	-10.2720744256463	-15.0532065568066	-14.6509170257546	-14.2486274947026	-15.0259776798766	-14.6253597109141	-14.2221620678888	-9.54275695413372	1.24315294875605	-0.069335949532294	-0.0964653250442149	-0.0650534771842053	-0.0599504412124489	-0.0705021086587873	-0.47437461742696	-0.467310405374957	-0.481917242102084	-0.472034283843207	-0.464975060505622	-0.479561311036285	0.000582291790330388	0.00082190734209259	0.000820260171487907
166	12.7125042093399	0.29	-9.54243347191226	-9.85771937126224	-9.22714757256229	0.366312670767461	-14.6282239740291	-15.0379752458056	-14.2184727022526	0.99	0.64	1.56	-10.4713054555106	-10.1859857460802	-9.9006660366497	-14.5210268192051	-14.1253612386057	-13.7296956580064	-14.4727681285243	-14.0788439269166	-13.6849036764259	-9.54243347191226	1.23001904434361	0.12993145538576	0.22974052972787	-0.0650534771842053	-0.0599504412124489	-0.0705021086587873	-0.47437461742696	-0.467310405374957	-0.481917242102084	-0.472034283843207	-0.464975060505622	-0.479561311036285	0.000582291790330388	0.00082190734209259	0.000820260171487907
166	12.7125042093399	0.29	-9.54065577097689	-9.86128103994045	-9.22003050201332	0.365900781083155	-15.1549814072656	-15.5798645654781	-14.7300982490532	1	0.65	1.55	-10.8315022951951	-10.5361131482595	-10.240724001324	-15.0113212201787	-14.6019429780145	-14.1925647358504	-15.0025233464011	-14.59484153455	-14.185169740241	-9.54065577097689	1.23103899043425	0.107198239334665	0.066472689215154	-0.0650534771842053	-0.0599504412124489	-0.0705021086587873	-0.47437461742696	-0.467310405374957	-0.481917242102084	-0.472034283843207	-0.464975060505622	-0.479561311036285	0.000582291790330388	0.00082190734209259	0.000820260171487907
166	12.7125042093399	0.29	-9.53976343562065	-9.85435241924429	-9.22517445199701	0.376002899057843	-15.2988324044921	-15.7185634993815	-14.8791013096027	1	0.64	1.54	-10.8895662898724	-10.5987833832857	-10.3080004766989	-15.0712758728068	-14.6688292291474	-14.266382585488	-15.0564271694505	-14.6552868217898	-14.2532942706391	-9.53976343562065	1.23861763316484	-0.270449417422462	-0.262380153642802	-0.0650534771842053	-0.0599504412124489	-0.0705021086587873	-0.47437461742696	-0.467310405374957	-0.481917242102084	-0.472034283843207	-0.464975060505622	-0.479561311036285	0.000582291790330388	0.00082190734209259	0.000820260171487907
166	12.7125042093399	0.29	-9.53922771354623	-9.8549925879599	-9.22346283913256	0.367715072201445	-14.7432075534781	-15.1549350260914	-14.3314800808649	1	0.65	1.56	-10.5200741648549	-10.2342660409571	-9.94845791705935	-14.5711331789017	-14.1752663654491	-13.7793995519964	-14.5471511779488	-14.1528816757145	-13.7548472474896	-9.53922771354623	1.23369335754829	-0.085823986734953	-0.0705407558257042	-0.0650534771842053	-0.0599504412124489	-0.0705021086587873	-0.47437461742696	-0.467310405374957	-0.481917242102084	-0.472034283843207	-0.464975060505622	-0.479561311036285	0.000582291790330388	0.00082190734209259	0.000820260171487907
166	12.7125042093399	0.29	-9.53918651399693	-9.85380394836147	-9.22456907963238	0.370056757428949	-15.0752829036349	-15.4941721197461	-14.6563936875237	1	0.65	1.57	-10.7180735317321	-10.4283074580605	-10.138541384389	-14.8253744264786	-14.4245663404403	-14.023758254402	-14.7975925634015	-14.396272614751	-13.9977561365359	-9.53918651399693	1.24088311009879	0.0880725910161564	0.0198804251454361	-0.0650534771842053	-0.0599504412124489	-0.0705021086587873	-0.47437461742696	-0.467310405374957	-0.481917242102084	-0.472034283843207	-0.464975060505622	-0.479561311036285	0.000582291790330388	0.00082190734209259	0.000820260171487907
166	12.7125042093399	0.29	-9.53844127411796	-9.85402232231065	-9.22286022592527	0.363977048339006	-14.4453552186661	-14.8520277025229	-14.0386827348093	1.01	0.64	1.57	-10.2434546988746	-9.96297238029136	-9.68249006170811	-14.1527191833875	-13.765194895195	-13.3776706070024	-14.1095954303056	-13.7238996514826	-13.3380401936262	-9.53844127411796	1.24099042934861	-0.0536851249320844	-0.106378208774904	-0.0650534771842053	-0.0599504412124489	-0.0705021086587873	-0.47437461742696	-0.467310405374957	-0.481917242102084	-0.472034283843207	-0.464975060505622	-0.479561311036285	0.000582291790330388	0.00082190734209259	0.000820260171487907
166	12.7125042093399	0.29	-9.53618048430939	-9.85554497455056	-9.21681599406821	0.357466531490647	-14.613151305201	-15.0303963933714	-14.1959062170306	1.02	0.65	1.57	-10.2994259824322	-10.013513037113	-9.7276000917938	-14.1947468750201	-13.8006994888823	-13.4066521027444	-14.1628549661312	-13.7685221727602	-13.3751316587039	-9.53618048430939	1.25041473796543	0.207991777430731	0.0393558146681347	-0.0650534771842053	-0.0599504412124489	-0.0705021086587873	-0.47437461742696	-0.467310405374957	-0.481917242102084	-0.472034283843207	-0.464975060505622	-0.479561311036285	0.000582291790330388	0.00082190734209259	0.000820260171487907
166	12.7125042093399	0.29	-9.53491010427954	-9.85387753481461	-9.21594267374448	0.362993001056771	-14.7955122086637	-15.2129292244531	-14.3780951928743	1	0.64	1.55	-10.5407786647705	-10.2515575483486	-9.96233643192658	-14.5893557820255	-14.1890485655143	-13.7887413490031	-14.5565077382951	-14.1586944045425	-13.7578188842978	-9.53491010427954	1.23471737672295	-0.0697662075248333	-0.0510696823701515	-0.0650534771842053	-0.0599504412124489	-0.0705021086587873	-0.47437461742696	-0.467310405374957	-0.481917242102084	-0.472034283843207	-0.464975060505622	-0.479561311036285	0.000582291790330388	0.00082190734209259	0.000820260171487907
166	12.7125042093399	0.29	-9.53404755829848	-9.85108736433047	-9.21700775226649	0.366749378968408	-14.9597976179494	-15.3784427105836	-14.5411525253153	0.99	0.64	1.54	-10.7095723705145	-10.4180272510571	-10.1264821315996	-14.852083612483	-14.4477675164534	-14.0434514204238	-14.8315796269969	-14.4281663620251	-14.025298002388	-9.53404755829848	1.23373290473601	0.147069835571363	0.228516418294113	-0.0650534771842053	-0.0599504412124489	-0.0705021086587873	-0.47437461742696	-0.467310405374957	-0.481917242102084	-0.472034283843207	-0.464975060505622	-0.479561311036285	0.000582291790330388	0.00082190734209259	0.000820260171487907
166	12.7125042093399	0.29	-9.5332801122531	-9.85147730528035	-9.21508291922584	0.363825146481927	-15.0261695095475	-15.4493321754132	-14.6030068436818	1.01	0.65	1.56	-10.6488473982915	-10.3571717062749	-10.0654960142583	-14.7093401230862	-14.306446100941	-13.9035520787957	-14.6903092483186	-14.2889407793073	-13.8854852462293	-9.5332801122531	1.25136097439611	-0.110262591870118	-0.296082608786258	-0.0650534771842053	-0.0599504412124489	-0.0705021086587873	-0.47437461742696	-0.467310405374957	-0.481917242102084	-0.472034283843207	-0.464975060505622	-0.479561311036285	0.000582291790330388	0.00082190734209259	0.000820260171487907
166	12.7125042093399	0.29	-9.53261281437485	-9.84744533990834	-9.21778028884136	0.378122058228559	-15.1985022329077	-15.6136039493072	-14.7834005165081	0.99	0.64	1.56	-10.9163424364235	-10.6261216458311	-10.3359008552387	-15.162104118601	-14.7590059316421	-14.3559077446832	-15.1144513018876	-14.7132464284764	-14.3107439257784	-9.53261281437485	1.235531781992	-0.228870365967302	-0.154825830389538	-0.0650534771842053	-0.0599504412124489	-0.0705021086587873	-0.47437461742696	-0.467310405374957	-0.481917242102084	-0.472034283843207	-0.464975060505622	-0.479561311036285	0.000582291790330388	0.00082190734209259	0.000820260171487907
166	12.7125042093399	0.29	-9.5312322860738	-9.84686867386212	-9.21559589828547	0.361692002546958	-14.7485809971876	-15.1658470901188	-14.3313149042563	0.99	0.64	1.53	-10.5659002994553	-10.2751950121043	-9.98448972475321	-14.655198243202	-14.2519819061431	-13.8487655690841	-14.6442490135399	-14.2419288576663	-13.8401090533047	-9.5312322860738	1.23213882337544	0.0308100594807891	0.0588364149865958	-0.0650534771842053	-0.0599504412124489	-0.0705021086587873	-0.47437461742696	-0.467310405374957	-0.481917242102084	-0.472034283843207	-0.464975060505622	-0.479561311036285	0.000582291790330388	0.00082190734209259	0.000820260171487907
166	12.7125042093399	0.29	-9.53119031548168	-9.85138107646323	-9.21099955450012	0.358290613365008	-14.7135397542227	-15.1328986070967	-14.2941809013487	0.99	0.64	1.54	-10.5335187605562	-10.2416166961307	-9.94971463170516	-14.6052105474709	-14.2004748454622	-13.7957391434534	-14.5722234447459	-14.1696749034301	-13.7655226562455	-9.53119031548168	1.21899881002318	0.0176985220238571	0.19164297801237	-0.0650534771842053	-0.0599504412124489	-0.0705021086587873	-0.47437461742696	-0.467310405374957	-0.481917242102084	-0.472034283843207	-0.464975060505622	-0.479561311036285	0.000582291790330388	0.00082190734209259	0.000820260171487907
166	12.7125042093399	0.29	-9.53038126462031	-9.84550039627227	-9.21526213296835	0.377898817815353	-15.2231386316639	-15.6391106494895	-14.8071666138383	0.99	0.64	1.54	-10.9206704607067	-10.6302004058959	-10.3397303510852	-15.1608114778505	-14.7575613516983	-14.3543112255461	-15.1312071370521	-14.7283729506287	-14.3249985844435	-9.53038126462031	1.2293053811487	-0.0447545105625723	0.0866861729068125	-0.0650534771842053	-0.0599504412124489	-0.0705021086587873	-0.47437461742696	-0.467310405374957	-0.481917242102084	-0.472034283843207	-0.464975060505622	-0.479561311036285	0.000582291790330388	0.00082190734209259	0.000820260171487907
166	12.7125042093399	0.29	-9.52977956928562	-9.84627690618489	-9.21328223238634	0.36592253202756	-14.7007592239681	-15.1128885478497	-14.2886299000865	1.01	0.64	1.56	-10.3957434880634	-10.1122509762635	-9.82875846446359	-14.3485106239954	-13.9572259292494	-13.5659412345034	-14.3139877524229	-13.9238594790936	-13.5339726859379	-9.52977956928562	1.23675797071682	0.169962809698363	0.138887844129228	-0.0650534771842053	-0.0599504412124489	-0.0705021086587873	-0.47437461742696	-0.467310405374957	-0.481917242102084	-0.472034283843207	-0.464975060505622	-0.479561311036285	0.000582291790330388	0.00082190734209259	0.000820260171487907
166	12.7125042093399	0.29	-9.52972127064412	-9.85030094625561	-9.20914159503263	0.35974744508613	-14.8408654659084	-15.262516526443	-14.4192144053738	0.98	0.65	1.52	-10.6993060211221	-10.4037208387589	-10.1081356563957	-14.8761041573877	-14.4651283472244	-14.0541525370611	-14.8869064587357	-14.4788064057429	-14.0673619240495	-9.52972127064412	1.22698773402981	-0.23206592025116	-0.168208814794934	-0.0650534771842053	-0.0599504412124489	-0.0705021086587873	-0.47437461742696	-0.467310405374957	-0.481917242102084	-0.472034283843207	-0.464975060505622	-0.479561311036285	0.000582291790330388	0.00082190734209259	0.000820260171487907
166	12.7125042093399	0.29	-9.52922599294681	-9.85024831669964	-9.20820366919398	0.354608887342921	-14.5310967609777	-14.9485926899203	-14.1136008320352	1	0.64	1.57	-10.3738988938595	-10.084168573067	-9.79443825227441	-14.3670943972312	-13.9658390051018	-13.5645836129723	-14.3193385508317	-13.9176438638998	-13.5184445400956	-9.52922599294681	1.2368247428371	-0.143611322537738	-0.131365405695446	-0.0650534771842053	-0.0599504412124489	-0.0705021086587873	-0.47437461742696	-0.467310405374957	-0.481917242102084	-0.472034283843207	-0.464975060505622	-0.479561311036285	0.000582291790330388	0.00082190734209259	0.000820260171487907
166	12.7125042093399	0.29	-9.52854584681086	-9.84772960602523	-9.20936208759649	0.358963464486191	-14.8308871969406	-15.2529728270026	-14.4088015668785	1	0.65	1.55	-10.5853629990017	-10.2924411101644	-9.99951922132716	-14.6600815640705	-14.2544026296154	-13.8487236951603	-14.6352452049963	-14.231696906534	-13.824410732388	-9.52854584681086	1.24162764473834	0.0906518344516924	0.0177630332775064	-0.0650534771842053	-0.0599504412124489	-0.0705021086587873	-0.47437461742696	-0.467310405374957	-0.481917242102084	-0.472034283843207	-0.464975060505622	-0.479561311036285	0.000582291790330388	0.00082190734209259	0.000820260171487907
166	12.7125042093399	0.29	-9.52851526612462	-9.84232718353704	-9.21470334871219	0.361263805432966	-14.8378002676915	-15.2579801215737	-14.4176204138092	1	0.65	1.53	-10.5986817515931	-10.3068113654578	-10.0149409793225	-14.6838067010533	-14.2794386454573	-13.8750705898612	-14.6814408122059	-14.2773449898795	-13.8740542834751	-9.52851526612462	1.24245935516303	0.0417599801963587	-0.0293979969409144	-0.0650534771842053	-0.0599504412124489	-0.0705021086587873	-0.47437461742696	-0.467310405374957	-0.481917242102084	-0.472034283843207	-0.464975060505622	-0.479561311036285	0.000582291790330388	0.00082190734209259	0.000820260171487907
166	12.7125042093399	0.29	-9.52827417444571	-9.84584693277423	-9.21070141611718	0.364471226816414	-14.9224245119955	-15.3420796483763	-14.5027693756148	1.01	0.64	1.54	-10.5797437898126	-10.2903538293415	-10.0009638688705	-14.6164458507316	-14.2166391284702	-13.8168324062088	-14.6019043578733	-14.2023210914389	-13.8050124984315	-9.52827417444571	1.2389744905972	-0.0362399864796165	-0.0989078139670935	-0.0650534771842053	-0.0599504412124489	-0.0705021086587873	-0.47437461742696	-0.467310405374957	-0.481917242102084	-0.472034283843207	-0.464975060505622	-0.479561311036285	0.000582291790330388	0.00082190734209259	0.000820260171487907
166	12.7125042093399	0.29	-9.52824504441072	-9.84429381960032	-9.21219626922112	0.369061973038462	-14.9710866793772	-15.3879696883252	-14.5542036704292	1	0.64	1.55	-10.6664151055253	-10.3774460398237	-10.0884769741221	-14.7655756389419	-14.3655542114315	-13.965532783921	-14.7295039292803	-14.3307123945019	-13.9316656200745	-9.52824504441072	1.23633436262038	-0.0927186508748059	-0.0622641574041256	-0.0650534771842053	-0.0599504412124489	-0.0705021086587873	-0.47437461742696	-0.467310405374957	-0.481917242102084	-0.472034283843207	-0.464975060505622	-0.479561311036285	0.000582291790330388	0.00082190734209259	0.000820260171487907
166	12.7125042093399	0.29	-9.52646948237653	-9.84758667073574	-9.20535229401731	0.358063392790483	-14.7104985620344	-15.1299779926338	-14.291019131435	1	0.64	1.56	-10.48983428555	-10.1990030817421	-9.90817187793421	-14.5223375197402	-14.1197049530096	-13.7170723862789	-14.4829509455518	-14.08123915908	-13.678919247749	-9.52646948237653	1.23438713275686	-0.0112150345132496	-0.0140823542557815	-0.0650534771842053	-0.0599504412124489	-0.0705021086587873	-0.47437461742696	-0.467310405374957	-0.481917242102084	-0.472034283843207	-0.464975060505622	-0.479561311036285	0.000582291790330388	0.00082190734209259	0.000820260171487907
166	12.7125042093399	0.29	-9.52606928639472	-9.84389636975031	-9.20824220303913	0.372310613859309	-15.1444593705635	-15.5632438965265	-14.7256748446005	0.99	0.64	1.54	-10.854220607077	-10.5621491300858	-10.2700776530946	-15.0612883257067	-14.6560107027504	-14.2507330797942	-15.0383816463847	-14.6335512253015	-14.2307552836352	-9.52606928639472	1.23123783976506	0.217857568064993	0.258092208726745	-0.0650534771842053	-0.0599504412124489	-0.0705021086587873	-0.47437461742696	-0.467310405374957	-0.481917242102084	-0.472034283843207	-0.464975060505622	-0.479561311036285	0.000582291790330388	0.00082190734209259	0.000820260171487907
166	12.7125042093399	0.29	-9.52275845257532	-9.8363318834232	-9.20918502172743	0.365086058503207	-14.8253593287962	-15.2417319873633	-14.408986670229	0.99	0.64	1.55	-10.6797991724546	-10.3880491024439	-10.0962990324331	-14.8462991998611	-14.4407289488651	-14.0351586978691	-14.8143632750175	-14.4078491914265	-14.0016189303135	-9.52275845257532	1.23930245317476	-0.0444112997207028	-0.0223473385133475	-0.0650534771842053	-0.0599504412124489	-0.0705021086587873	-0.47437461742696	-0.467310405374957	-0.481917242102084	-0.472034283843207	-0.464975060505622	-0.479561311036285	0.000582291790330388	0.00082190734209259	0.000820260171487907
166	12.7125042093399	0.29	-9.52267275913382	-9.84135694041834	-9.20398857784929	0.36429127153287	-14.9403267758429	-15.3606486276342	-14.5200049240515	1	0.64	1.55	-10.6330511788997	-10.3420931685936	-10.0511351582875	-14.7116883023838	-14.3091243078457	-13.9065603133077	-14.6785783704699	-14.2767339441484	-13.8758474818587	-9.52267275913382	1.2304848182744	-0.0153462003178157	0.0389024103237007	-0.0650534771842053	-0.0599504412124489	-0.0705021086587873	-0.47437461742696	-0.467310405374957	-0.481917242102084	-0.472034283843207	-0.464975060505622	-0.479561311036285	0.000582291790330388	0.00082190734209259	0.000820260171487907
166	12.7125042093399	0.29	-9.52249713917373	-9.84191846586807	-9.20307581247939	0.370160031134	-15.0620682911248	-15.4804976290196	-14.64363895323	1	0.64	1.53	-10.7354089367991	-10.4452367368413	-10.1550645368835	-14.8636827845557	-14.4619256127087	-14.0601684408616	-14.8515660723159	-14.4527036374952	-14.0495990627282	-9.52249713917373	1.22603848041346	0.0279439141322994	0.10716527272706	-0.0650534771842053	-0.0599504412124489	-0.0705021086587873	-0.47437461742696	-0.467310405374957	-0.481917242102084	-0.472034283843207	-0.464975060505622	-0.479561311036285	0.000582291790330388	0.00082190734209259	0.000820260171487907
166	12.7125042093399	0.29	-9.52214661640335	-9.83731397592488	-9.20697925688182	0.376799559076909	-15.2109794561057	-15.6275926605298	-14.7943662516817	1	0.65	1.55	-10.8064319985237	-10.5183452559849	-10.2302585134461	-14.9454960033102	-14.5470666919696	-14.1486373806291	-14.9311547054654	-14.5339278131037	-14.1369865939623	-9.52214661640335	1.24737221772924	0.0363222053841523	-0.0662637229977112	-0.0650534771842053	-0.0599504412124489	-0.0705021086587873	-0.47437461742696	-0.467310405374957	-0.481917242102084	-0.472034283843207	-0.464975060505622	-0.479561311036285	0.000582291790330388	0.00082190734209259	0.000820260171487907
166	12.7125042093399	0.29	-9.52206521255324	-9.84253019149034	-9.20160023361615	0.36189085004382	-14.7593960744817	-15.1767883811764	-14.3420037677869	1	0.65	1.52	-10.53367834593	-10.2439809348333	-9.95428352373669	-14.5891371022227	-14.1879063915583	-13.7866756808939	-14.5894784161999	-14.1880044083479	-13.7873785049219	-9.52206521255324	1.2243035061025	-0.114567808599429	0.0140457204502936	-0.0650534771842053	-0.0599504412124489	-0.0705021086587873	-0.47437461742696	-0.467310405374957	-0.481917242102084	-0.472034283843207	-0.464975060505622	-0.479561311036285	0.000582291790330388	0.00082190734209259	0.000820260171487907
166	12.7125042093399	0.29	-9.52205853724249	-9.83564135104517	-9.20847572343982	0.372598466266982	-14.8395354358269	-15.2496353983983	-14.4294354732554	0.99	0.63	1.54	-10.6283186843267	-10.3424972216642	-10.0566757590017	-14.7439542296567	-14.3474532694847	-13.9509523093127	-14.7024969811028	-14.3072113611549	-13.9109673123014	-9.52205853724249	1.2321899488301	-0.121623372718069	0.00103713232871629	-0.0650534771842053	-0.0599504412124489	-0.0705021086587873	-0.47437461742696	-0.467310405374957	-0.481917242102084	-0.472034283843207	-0.464975060505622	-0.479561311036285	0.000582291790330388	0.00082190734209259	0.000820260171487907
166	12.7125042093399	0.29	-9.5199291817551	-9.84003861207899	-9.1998197514312	0.359833857391596	-14.9550712617579	-15.3798873866792	-14.5302551368366	1	0.66	1.55	-10.6285087553168	-10.334933009955	-10.0413572645931	-14.6958916932216	-14.2899685804956	-13.8840454677695	-14.6989826388441	-14.2944342951162	-13.8865616211397	-9.5199291817551	1.24433487605874	0.0818501271593111	-0.0775927613301409	-0.0650534771842053	-0.0599504412124489	-0.0705021086587873	-0.47437461742696	-0.467310405374957	-0.481917242102084	-0.472034283843207	-0.464975060505622	-0.479561311036285	0.000582291790330388	0.00082190734209259	0.000820260171487907
166	12.7125042093399	0.29	-9.51971565354388	-9.8372491151887	-9.20218219189906	0.358698379197043	-14.6196625319715	-15.0359764951169	-14.2033485688262	1	0.65	1.54	-10.4058983292225	-10.1177813070302	-9.82966428483793	-14.3961201666808	-13.9975224538915	-13.5989247411022	-14.3891450382283	-13.9907511255145	-13.5920956622809	-9.51971565354388	1.23620029969829	0.227779614060078	0.247370605516816	-0.0650534771842053	-0.0599504412124489	-0.0705021086587873	-0.47437461742696	-0.467310405374957	-0.481917242102084	-0.472034283843207	-0.464975060505622	-0.479561311036285	0.000582291790330388	0.00082190734209259	0.000820260171487907
166	12.7125042093399	0.29	-9.51854419021081	-9.83254516977182	-9.2045432106498	0.371752756703394	-14.8437698294066	-15.2547298517278	-14.4328098070854	1.01	0.65	1.56	-10.5108330482683	-10.2276728595193	-9.94451267077025	-14.516643254957	-14.1255671694365	-13.7344910839161	-14.4961549697996	-14.1037314102913	-13.7133352717765	-9.51854419021081	1.24864474715503	-0.154119067381971	-0.26105622123256	-0.0650534771842053	-0.0599504412124489	-0.0705021086587873	-0.47437461742696	-0.467310405374957	-0.481917242102084	-0.472034283843207	-0.464975060505622	-0.479561311036285	0.000582291790330388	0.00082190734209259	0.000820260171487907
166	12.7125042093399	0.29	-9.51829516068075	-9.83450389024978	-9.20208643111171	0.367273183402663	-14.9145181514588	-15.3314258414708	-14.4976104614468	1	0.65	1.54	-10.6024111140315	-10.3140995915538	-10.0257880690761	-14.6637456932019	-14.2649942393522	-13.8662427855024	-14.6604809787881	-14.2614624959292	-13.8624287266818	-9.51829516068075	1.23073984297529	0.126314914157701	0.132694690759459	-0.0650534771842053	-0.0599504412124489	-0.0705021086587873	-0.47437461742696	-0.467310405374957	-0.481917242102084	-0.472034283843207	-0.464975060505622	-0.479561311036285	0.000582291790330388	0.00082190734209259	0.000820260171487907
166	12.7125042093399	0.29	-9.51611425341795	-9.83476792697561	-9.19746057986028	0.362837481025868	-14.8579432381915	-15.2772625857793	-14.4386238906037	1.01	0.65	1.56	-10.4999353306111	-10.2117406355324	-9.9235459404537	-14.4876310554826	-14.0899849478657	-13.6923388402487	-14.4616301642449	-14.0674378653994	-13.6677661473147	-9.51611425341795	1.24224477719381	-0.137329453241543	-0.222735188015704	-0.0650534771842053	-0.0599504412124489	-0.0705021086587873	-0.47437461742696	-0.467310405374957	-0.481917242102084	-0.472034283843207	-0.464975060505622	-0.479561311036285	0.000582291790330388	0.00082190734209259	0.000820260171487907
166	12.7125042093399	0.29	-9.51534152891975	-9.83036020998554	-9.20032284785396	0.364610339881684	-14.817633536066	-15.2342165895496	-14.4010504825825	1.02	0.66	1.55	-10.4113742908777	-10.1266729366886	-9.84197158249953	-14.3345114733113	-13.9425310570788	-13.5505506408463	-14.3348810504151	-13.942847986209	-13.5514708626885	-9.51534152891975	1.2516673800282	0.42436239392853	0.191280024096623	-0.0650534771842053	-0.0599504412124489	-0.0705021086587873	-0.47437461742696	-0.467310405374957	-0.481917242102084	-0.472034283843207	-0.464975060505622	-0.479561311036285	0.000582291790330388	0.00082190734209259	0.000820260171487907
166	12.7125042093399	0.29	-9.51408264330759	-9.82994336403345	-9.19822192258173	0.377602307364687	-15.0830930930372	-15.4954984013098	-14.6706877847646	1	0.64	1.55	-10.7762537750965	-10.4894489144173	-10.2026440537381	-14.9365821848066	-14.5390521653821	-14.1415221459577	-14.8902734952983	-14.4942613801956	-14.0986847598848	-9.51408264330759	1.23470136714567	0.0337127482851676	0.123315050298005	-0.0650534771842053	-0.0599504412124489	-0.0705021086587873	-0.47437461742696	-0.467310405374957	-0.481917242102084	-0.472034283843207	-0.464975060505622	-0.479561311036285	0.000582291790330388	0.00082190734209259	0.000820260171487907
166	12.7125042093399	0.29	-9.51090085992541	-9.82418974623504	-9.19761197361577	0.372485329394454	-14.9880952631912	-15.4024010203256	-14.5737895060568	0.98	0.64	1.54	-10.7993975064302	-10.5089069163856	-10.2184163263411	-15.0163735271879	-14.6124514376783	-14.2085293481687	-14.9782739668127	-14.5743951051517	-14.1743385751352	-9.51090085992541	1.23211396391579	0.0701589936836922	0.199111486111238	-0.0650534771842053	-0.0599504412124489	-0.0705021086587873	-0.47437461742696	-0.467310405374957	-0.481917242102084	-0.472034283843207	-0.464975060505622	-0.479561311036285	0.000582291790330388	0.00082190734209259	0.000820260171487907
166	12.7125042093399	0.29	-9.51010924569657	-9.82402424500208	-9.19619424639106	0.370967708374935	-14.8428861826443	-15.2545132660277	-14.4312590992609	0.99	0.64	1.55	-10.6844467695818	-10.396138150052	-10.1078295305221	-14.8504198826574	-14.4496968365193	-14.0489737903812	-14.8288947564698	-14.4276532756049	-14.0281393600823	-9.51010924569657	1.2379982897916	-0.11510927751975	-0.0861875770016941	-0.0650534771842053	-0.0599504412124489	-0.0705021086587873	-0.47437461742696	-0.467310405374957	-0.481917242102084	-0.472034283843207	-0.464975060505622	-0.479561311036285	0.000582291790330388	0.00082190734209259	0.000820260171487907
166	12.7125042093399	0.29	-9.50922750735888	-9.82524247870463	-9.19321253601313	0.365802118404903	-14.8008896268762	-15.2159337543147	-14.3858454994377	1	0.64	1.56	-10.5616639702395	-10.2735740851489	-9.98548420005825	-14.6283345264612	-14.2293183084987	-13.8303020905363	-14.5985367280709	-14.200093667029	-13.8027863718779	-9.50922750735888	1.23743562091417	0.161908346516558	0.147973203476968	-0.0650534771842053	-0.0599504412124489	-0.0705021086587873	-0.47437461742696	-0.467310405374957	-0.481917242102084	-0.472034283843207	-0.464975060505622	-0.479561311036285	0.000582291790330388	0.00082190734209259	0.000820260171487907
166	12.7125042093399	0.29	-9.50744317995069	-9.82738810720451	-9.18749825269687	0.362772838099208	-14.8793205025591	-15.2993018715527	-14.4593391335654	1	0.66	1.58	-10.573386778435	-10.2831365767338	-9.99288637503252	-14.6199776399563	-14.218644410804	-13.8173111816518	-14.5919023092971	-14.1932732711519	-13.7917115711803	-9.50744317995069	1.24857363050852	-0.0602675211669887	-0.226748542068675	-0.0650534771842053	-0.0599504412124489	-0.0705021086587873	-0.47437461742696	-0.467310405374957	-0.481917242102084	-0.472034283843207	-0.464975060505622	-0.479561311036285	0.000582291790330388	0.00082190734209259	0.000820260171487907
166	12.7125042093399	0.29	-9.50741990482368	-9.82437458446127	-9.1904652251861	0.372262395220052	-14.8703065635664	-15.2815524615977	-14.4590606655351	0.98	0.64	1.55	-10.7115313093486	-10.4232704586482	-10.1350096079477	-14.8924933644325	-14.4917175386143	-14.0909417127961	-14.8521276384519	-14.4535219859889	-14.0539102054427	-9.50741990482368	1.22971319301873	-0.146258738281844	-0.0256932835285185	-0.0650534771842053	-0.0599504412124489	-0.0705021086587873	-0.47437461742696	-0.467310405374957	-0.481917242102084	-0.472034283843207	-0.464975060505622	-0.479561311036285	0.000582291790330388	0.00082190734209259	0.000820260171487907
166	12.7125042093399	0.29	-9.50734612293899	-9.82061327958047	-9.1940789662975	0.372846346089538	-15.0929198816356	-15.5098012323674	-14.6760385309037	1	0.64	1.55	-10.7328673532151	-10.4443831765065	-10.1558989997978	-14.8479615862723	-14.4488695418957	-14.0497774975191	-14.8015314663385	-14.4058903885743	-14.0077274070903	-9.50734612293899	1.24075265036073	0.10516089748311	0.117905936153379	-0.0650534771842053	-0.0599504412124489	-0.0705021086587873	-0.47437461742696	-0.467310405374957	-0.481917242102084	-0.472034283843207	-0.464975060505622	-0.479561311036285	0.000582291790330388	0.00082190734209259	0.000820260171487907
166	12.7125042093399	0.29	-9.50720576887204	-9.82067592381572	-9.19373561392835	0.367465149176389	-14.8374226842302	-15.2520040596555	-14.422841308805	1	0.65	1.56	-10.5912746318899	-10.3033816319129	-10.015488631936	-14.6717986155935	-14.2729884378474	-13.8741782601014	-14.6474572659106	-14.2501646443793	-13.8505864306754	-9.50720576887204	1.24351750262135	-0.0568878710905235	-0.131541883634746	-0.0650534771842053	-0.0599504412124489	-0.0705021086587873	-0.47437461742696	-0.467310405374957	-0.481917242102084	-0.472034283843207	-0.464975060505622	-0.479561311036285	0.000582291790330388	0.00082190734209259	0.000820260171487907
166	12.7125042093399	0.29	-9.5066597611962	-9.82417704187025	-9.18914248052216	0.357576661727745	-14.5985502156041	-15.0152784903587	-14.1818219408495	1.01	0.66	1.58	-10.3269848832693	-10.0403737094183	-9.75376253556728	-14.2527541120293	-13.8571886461326	-13.4616231802359	-14.239519385866	-13.8449552683204	-13.4479097475658	-9.5066597611962	1.25626557207077	-0.130972188210089	-0.395906638897208	-0.0650534771842053	-0.0599504412124489	-0.0705021086587873	-0.47437461742696	-0.467310405374957	-0.481917242102084	-0.472034283843207	-0.464975060505622	-0.479561311036285	0.000582291790330388	0.00082190734209259	0.000820260171487907
166	12.7125042093399	0.29	-9.50645795693607	-9.82137355003613	-9.191542363836	0.373860698168627	-14.9598688351976	-15.3721804125771	-14.5475572578182	0.99	0.64	1.53	-10.7391373457026	-10.4510929343139	-10.1630485229252	-14.9114252791279	-14.5114720445963	-14.1115188100648	-14.8991818718876	-14.5002509470116	-14.099358713059	-9.50645795693607	1.22912595883518	-0.0770843752543394	0.033983586108991	-0.0650534771842053	-0.0599504412124489	-0.0705021086587873	-0.47437461742696	-0.467310405374957	-0.481917242102084	-0.472034283843207	-0.464975060505622	-0.479561311036285	0.000582291790330388	0.00082190734209259	0.000820260171487907
166	12.7125042093399	0.29	-9.50607874731551	-9.82085443619614	-9.19130305843489	0.368458961309399	-15.0719424766714	-15.4921778656982	-14.6517070876445	1.01	0.66	1.56	-10.65608039178	-10.367027288481	-10.0779741851819	-14.7075361095835	-14.3085846379301	-13.9096331662766	-14.7041162492249	-14.3045742596212	-13.905966298171	-9.50607874731551	1.24912006160005	-0.0617657561938373	-0.230448641932573	-0.0650534771842053	-0.0599504412124489	-0.0705021086587873	-0.47437461742696	-0.467310405374957	-0.481917242102084	-0.472034283843207	-0.464975060505622	-0.479561311036285	0.000582291790330388	0.00082190734209259	0.000820260171487907
166	12.7125042093399	0.29	-9.50560037724166	-9.82176020080227	-9.18944055368106	0.367793816451425	-14.819383243042	-15.2331679687863	-14.4055985172978	0.99	0.64	1.54	-10.6099244878902	-10.3217228017154	-10.0335211155406	-14.7147110268742	-14.315009357521	-13.9153076881679	-14.6851264960686	-14.2862541545475	-13.8861442680483	-9.50560037724166	1.23688614067681	-0.0937294720936187	-0.0503533029733616	-0.0650534771842053	-0.0599504412124489	-0.0705021086587873	-0.47437461742696	-0.467310405374957	-0.481917242102084	-0.472034283843207	-0.464975060505622	-0.479561311036285	0.000582291790330388	0.00082190734209259	0.000820260171487907
166	12.7125042093399	0.29	-9.50381313746246	-9.81999505928187	-9.18763121564304	0.369949089107576	-14.9590167290607	-15.3747713227495	-14.543262135372	0.99	0.64	1.54	-10.7054376281864	-10.4159481276316	-10.1264586270768	-14.8454999681572	-14.444057587142	-14.0426152061269	-14.8243210571079	-14.4228161614066	-14.0225824965882	-9.50381313746246	1.23720719214984	-0.20623348140901	-0.186332348275468	-0.0650534771842053	-0.0599504412124489	-0.0705021086587873	-0.47437461742696	-0.467310405374957	-0.481917242102084	-0.472034283843207	-0.464975060505622	-0.479561311036285	0.000582291790330388	0.00082190734209259	0.000820260171487907
166	12.7125042093399	0.29	-9.50278675258083	-9.81884425298813	-9.18672925217353	0.361514404929372	-14.8405246252022	-15.2605535224198	-14.4204957279847	1	0.64	1.57	-10.5905904625865	-10.2990968397406	-10.0076032168948	-14.6673033682543	-14.2636029880634	-13.8599026078726	-14.6282081674058	-14.2247021541116	-13.8226850626674	-9.50278675258083	1.24521239070526	0.0540321397738777	-0.0434513481188606	-0.0650534771842053	-0.0599504412124489	-0.0705021086587873	-0.47437461742696	-0.467310405374957	-0.481917242102084	-0.472034283843207	-0.464975060505622	-0.479561311036285	0.000582291790330388	0.00082190734209259	0.000820260171487907
166	12.7125042093399	0.29	-9.50277952489679	-9.81692636694948	-9.18863268284411	0.36755590710177	-14.9593385776584	-15.3772448856066	-14.5414322697103	1	0.65	1.56	-10.6618093718421	-10.3720541248015	-10.0822988777608	-14.7607128905808	-14.3595620295082	-13.9584111684356	-14.7351608165807	-14.3365771562032	-13.9344402881351	-9.50277952489679	1.24076178011239	-0.226467755081578	-0.293750055132464	-0.0650534771842053	-0.0599504412124489	-0.0705021086587873	-0.47437461742696	-0.467310405374957	-0.481917242102084	-0.472034283843207	-0.464975060505622	-0.479561311036285	0.000582291790330388	0.00082190734209259	0.000820260171487907
166	12.7125042093399	0.29	-9.5011499009772	-9.81396087383295	-9.18833892812144	0.36565264393449	-14.7184697812969	-15.1313357021513	-14.3056038604424	0.97	0.64	1.52	-10.6845995057868	-10.3930649644383	-10.1015304230897	-14.8980506422541	-14.4915500187516	-14.0850493952491	-14.8832345020758	-14.4756409343643	-14.0702069727028	-9.5011499009772	1.22279432746253	-0.0351958132541474	0.204240575870428	-0.0650534771842053	-0.0599504412124489	-0.0705021086587873	-0.47437461742696	-0.467310405374957	-0.481917242102084	-0.472034283843207	-0.464975060505622	-0.479561311036285	0.000582291790330388	0.00082190734209259	0.000820260171487907
166	12.7125042093399	0.29	-9.49774901392383	-9.81136402981732	-9.18413399803033	0.360917763774391	-14.600071055018	-15.013829033577	-14.1863130764591	0.99	0.65	1.54	-10.4612525907665	-10.1729565994194	-9.88466060807239	-14.5107289451343	-14.11083562929	-13.7109423134458	-14.498326208473	-14.099959890211	-13.6992547588785	-9.49774901392383	1.23393045521783	-0.193488848799929	-0.15317461706415	-0.0650534771842053	-0.0599504412124489	-0.0705021086587873	-0.47437461742696	-0.467310405374957	-0.481917242102084	-0.472034283843207	-0.464975060505622	-0.479561311036285	0.000582291790330388	0.00082190734209259	0.000820260171487907
166	12.7125042093399	0.29	-9.49628335800848	-9.81207114335528	-9.18049557266169	0.367874617055279	-14.8171473700612	-15.2307977919294	-14.403496948193	1.01	0.64	1.58	-10.4928382251539	-10.2078651713635	-9.92289211757315	-14.4909927737265	-14.0974345795971	-13.7038763854678	-14.4323221609944	-14.0396779663235	-13.6474034571144	-9.49628335800848	1.24406676861026	-0.00232760144820307	-0.0764579047254039	-0.0650534771842053	-0.0599504412124489	-0.0705021086587873	-0.47437461742696	-0.467310405374957	-0.481917242102084	-0.472034283843207	-0.464975060505622	-0.479561311036285	0.000582291790330388	0.00082190734209259	0.000820260171487907
166	12.7125042093399	0.29	-9.49625357299787	-9.81393372044791	-9.17857342554782	0.373694043539701	-15.063598189571	-15.4789164954543	-14.6482798836878	0.99	0.63	1.52	-10.7796574432278	-10.4904260187519	-10.2011945942761	-14.9493398183141	-14.5482307039108	-14.1471215895074	-14.9280486560013	-14.5283210651811	-14.1281601040924	-9.49625357299787	1.2274808149842	0.08228062683991	0.205150353818424	-0.0650534771842053	-0.0599504412124489	-0.0705021086587873	-0.47437461742696	-0.467310405374957	-0.481917242102084	-0.472034283843207	-0.464975060505622	-0.479561311036285	0.000582291790330388	0.00082190734209259	0.000820260171487907
166	12.7125042093399	0.29	-9.49620139327354	-9.81119487727415	-9.18120790927293	0.377174631799372	-14.9669469593058	-15.3765491744424	-14.5573447441693	1.01	0.64	1.54	-10.6103727197169	-10.3277324393708	-10.0450921590246	-14.6624040933888	-14.2718253537935	-13.8812466141982	-14.6376515319825	-14.2455898407582	-13.8561863905883	-9.49620139327354	1.23809207848863	0.00193566581296115	0.0156509189857228	-0.0650534771842053	-0.0599504412124489	-0.0705021086587873	-0.47437461742696	-0.467310405374957	-0.481917242102084	-0.472034283843207	-0.464975060505622	-0.479561311036285	0.000582291790330388	0.00082190734209259	0.000820260171487907
166	12.7125042093399	0.29	-9.49567496319411	-9.8134774084576	-9.17787251793063	0.370333106807463	-15.0785322809878	-15.4972635549114	-14.6598010070642	1.01	0.65	1.56	-10.6753339430178	-10.3868897176434	-10.098445492269	-14.7424545784307	-14.3441180098802	-13.9457814413296	-14.7089730221404	-14.3128226059445	-13.9147785074369	-9.49567496319411	1.23825570374819	-0.0142056344406584	-0.065225281281539	-0.0650534771842053	-0.0599504412124489	-0.0705021086587873	-0.47437461742696	-0.467310405374957	-0.481917242102084	-0.472034283843207	-0.464975060505622	-0.479561311036285	0.000582291790330388	0.00082190734209259	0.000820260171487907
166	12.7125042093399	0.29	-9.49412019963986	-9.81282506901225	-9.17541533026747	0.36254706137555	-14.6929300016824	-15.1078529417581	-14.2780070616068	0.99	0.64	1.54	-10.5630711114249	-10.2729663203155	-9.98286152920613	-14.6716101297747	-14.2686681873188	-13.865726244863	-14.6424538879626	-14.2414514112719	-13.8385496059255	-9.49412019963986	1.22446512689807	0.0560112799860356	0.166234134475113	-0.0650534771842053	-0.0599504412124489	-0.0705021086587873	-0.47437461742696	-0.467310405374957	-0.481917242102084	-0.472034283843207	-0.464975060505622	-0.479561311036285	0.000582291790330388	0.00082190734209259	0.000820260171487907
166	12.7125042093399	0.29	-9.49406988764918	-9.80779109774194	-9.18034867755642	0.370240773955718	-14.9134736159765	-15.3277032115973	-14.4992440203557	1	0.65	1.56	-10.638848373178	-10.3513345951086	-10.0638208170393	-14.7350254119198	-14.3368128725993	-13.9386003332787	-14.7001259925062	-14.3027877995227	-13.9063682050102	-9.49406988764918	1.24389758594688	-0.0169232183822381	-0.10663265923429	-0.0650534771842053	-0.0599504412124489	-0.0705021086587873	-0.47437461742696	-0.467310405374957	-0.481917242102084	-0.472034283843207	-0.464975060505622	-0.479561311036285	0.000582291790330388	0.00082190734209259	0.000820260171487907
166	12.7125042093399	0.29	-9.49315968319852	-9.80797459375748	-9.17834477263957	0.371505388216696	-15.2591137800926	-15.681796701173	-14.8364308590122	1	0.65	1.56	-10.8892484237685	-10.5957425570724	-10.3022366903764	-15.0843148946049	-14.6777363370808	-14.2711577795568	-15.061546182515	-14.6557130329293	-14.2492813732195	-9.49315968319852	1.24350587783531	-0.157585982800026	-0.23449686459509	-0.0650534771842053	-0.0599504412124489	-0.0705021086587873	-0.47437461742696	-0.467310405374957	-0.481917242102084	-0.472034283843207	-0.464975060505622	-0.479561311036285	0.000582291790330388	0.00082190734209259	0.000820260171487907
166	12.7125042093399	0.29	-9.49231205499494	-9.80693591639884	-9.17768819359103	0.370585383275518	-15.0756141480959	-15.4940380166875	-14.6571902795042	1	0.65	1.55	-10.7190966022243	-10.4296222984127	-10.1401479946012	-14.8273845246807	-14.4269639508296	-14.0265433769786	-14.8114470132383	-14.4110369442321	-14.0119646074992	-9.49231205499494	1.24150336875524	-0.343684457463008	-0.432804454511715	-0.0650534771842053	-0.0599504412124489	-0.0705021086587873	-0.47437461742696	-0.467310405374957	-0.481917242102084	-0.472034283843207	-0.464975060505622	-0.479561311036285	0.000582291790330388	0.00082190734209259	0.000820260171487907
166	12.7125042093399	0.29	-9.49081477653445	-9.80673948131887	-9.17489007175003	0.36808700108373	-14.9121088141526	-15.3282202353291	-14.4959973929762	0.99	0.65	1.53	-10.7136746107123	-10.4228331235832	-10.1319916364541	-14.8789111445781	-14.4749970066759	-14.0710828687737	-14.8790801527087	-14.4761593292081	-14.0713201714482	-9.49081477653445	1.22949728317263	0.154143974613462	0.205542027067565	-0.0650534771842053	-0.0599504412124489	-0.0705021086587873	-0.47437461742696	-0.467310405374957	-0.481917242102084	-0.472034283843207	-0.464975060505622	-0.479561311036285	0.000582291790330388	0.00082190734209259	0.000820260171487907
166	12.7125042093399	0.29	-9.48850261775388	-9.80208372419939	-9.17492151130837	0.374068278992811	-14.9817705921607	-15.3945027902535	-14.569038394068	0.99	0.65	1.54	-10.7422386803874	-10.4542353688547	-10.1662320573219	-14.9089820448667	-14.509266833889	-14.1095516229113	-14.8978223507318	-14.4980854860869	-14.0994556510728	-9.48850261775388	1.23757885303996	0.0228704271513556	0.0477996505970728	-0.0650534771842053	-0.0599504412124489	-0.0705021086587873	-0.47437461742696	-0.467310405374957	-0.481917242102084	-0.472034283843207	-0.464975060505622	-0.479561311036285	0.000582291790330388	0.00082190734209259	0.000820260171487907
166	12.7125042093399	0.29	-9.4884416691304	-9.80259434261467	-9.17428899564613	0.37225535248751	-15.0691709884249	-15.4859228633644	-14.6524191134854	1.02	0.66	1.57	-10.5814487341781	-10.296684394432	-10.0119200546859	-14.5676529322378	-14.1756132245275	-13.7835735168172	-14.5494423513206	-14.1583850350503	-13.7669603767077	-9.4884416691304	1.25287872770553	-0.0375839854552695	-0.252870860634327	-0.0650534771842053	-0.0599504412124489	-0.0705021086587873	-0.47437461742696	-0.467310405374957	-0.481917242102084	-0.472034283843207	-0.464975060505622	-0.479561311036285	0.000582291790330388	0.00082190734209259	0.000820260171487907
166	12.7125042093399	0.29	-9.48826229509165	-9.80172775076305	-9.17479683942026	0.369073028132154	-14.81145023592	-15.2238782380878	-14.3990222337522	1.01	0.65	1.57	-10.4937696279275	-10.2094843508667	-9.92519907380581	-14.4953007608194	-14.1026105513924	-13.7099203419653	-14.4535129194012	-14.0621954855915	-13.6709392502473	-9.48826229509165	1.24573026347469	0.0332480155024454	-0.0461282620251244	-0.0650534771842053	-0.0599504412124489	-0.0705021086587873	-0.47437461742696	-0.467310405374957	-0.481917242102084	-0.472034283843207	-0.464975060505622	-0.479561311036285	0.000582291790330388	0.00082190734209259	0.000820260171487907
166	12.7125042093399	0.29	-9.48782383901017	-9.80024692675916	-9.17540075126117	0.378400763395884	-15.1241992973455	-15.5370269628906	-14.7113716318003	1.01	0.64	1.56	-10.7301942473869	-10.4450868679265	-10.1599794884662	-14.8328160984385	-14.4386997170996	-14.0445833357607	-14.7879367074339	-14.394521623869	-14.0022157228025	-9.48782383901017	1.24055879793838	-0.00410833585243377	-0.0276684842676427	-0.0650534771842053	-0.0599504412124489	-0.0705021086587873	-0.47437461742696	-0.467310405374957	-0.481917242102084	-0.472034283843207	-0.464975060505622	-0.479561311036285	0.000582291790330388	0.00082190734209259	0.000820260171487907
166	12.7125042093399	0.29	-9.48606312118418	-9.80034125850978	-9.17178498385858	0.366477947758101	-15.0527313699157	-15.4742234554773	-14.6312392843541	1.01	0.65	1.56	-10.6704478602781	-10.3798026246418	-10.0891573890056	-14.7415346811706	-14.3399998180466	-13.9384649549226	-14.7296025226424	-14.3263539193167	-13.9259448155864	-9.48606312118418	1.24225302052999	-0.0165504934342078	-0.159246100168509	-0.0650534771842053	-0.0599504412124489	-0.0705021086587873	-0.47437461742696	-0.467310405374957	-0.481917242102084	-0.472034283843207	-0.464975060505622	-0.479561311036285	0.000582291790330388	0.00082190734209259	0.000820260171487907
166	12.7125042093399	0.29	-9.4857426436078	-9.8040441511221	-9.1674411360935	0.355194151462187	-14.5141776258912	-14.9306547793708	-14.0977004724116	1	0.64	1.55	-10.3574003681334	-10.0684900231746	-9.77957967821583	-14.3420765827939	-13.9420172874413	-13.5419579920886	-14.3146413187892	-13.9154100913799	-13.5147595463159	-9.4857426436078	1.23088043355607	-0.0385122683712625	0.0247880224649139	-0.0650534771842053	-0.0599504412124489	-0.0705021086587873	-0.47437461742696	-0.467310405374957	-0.481917242102084	-0.472034283843207	-0.464975060505622	-0.479561311036285	0.000582291790330388	0.00082190734209259	0.000820260171487907
166	12.7125042093399	0.29	-9.48435251252468	-9.8003987481886	-9.16830627686075	0.364479660419891	-14.8728830624464	-15.2911373576455	-14.4546287672473	1.01	0.64	1.6	-10.5054950463209	-10.2181411155082	-9.93078718469548	-14.4932035662497	-14.0967749356647	-13.7003463050796	-14.4230883748606	-14.0285680616485	-13.6338931358565	-9.48435251252468	1.25749713460676	0.0376471680137084	-0.127384253854387	-0.0650534771842053	-0.0599504412124489	-0.0705021086587873	-0.47437461742696	-0.467310405374957	-0.481917242102084	-0.472034283843207	-0.464975060505622	-0.479561311036285	0.000582291790330388	0.00082190734209259	0.000820260171487907
166	12.7125042093399	0.29	-9.47868354980687	-9.79388585723859	-9.16348124237515	0.359620860104673	-14.7063119773769	-15.1242550134131	-14.2883689413408	1	0.64	1.56	-10.4769433064267	-10.1874238894383	-9.89790447244996	-14.4997227247182	-14.0990379880567	-13.6983532513951	-14.4647405040426	-14.063953049934	-13.6640073334997	-9.47868354980687	1.23798041110516	0.0383121342863932	0.0240554482430937	-0.0650534771842053	-0.0599504412124489	-0.0705021086587873	-0.47437461742696	-0.467310405374957	-0.481917242102084	-0.472034283843207	-0.464975060505622	-0.479561311036285	0.000582291790330388	0.00082190734209259	0.000820260171487907
166	12.7125042093399	0.29	-9.47560831361884	-9.79080850087323	-9.16040812636444	0.35622405370042	-14.4704228945486	-14.8847126016784	-14.0561331874187	0.99	0.65	1.57	-10.3571429500882	-10.0688701540779	-9.78059735806774	-14.3587093968158	-13.9590600606171	-13.5594107244183	-14.3205845528407	-13.9210783022584	-13.5241231038556	-9.47560831361884	1.2440105397138	0.0109413135067304	-0.0452975879834078	-0.0650534771842053	-0.0599504412124489	-0.0705021086587873	-0.47437461742696	-0.467310405374957	-0.481917242102084	-0.472034283843207	-0.464975060505622	-0.479561311036285	0.000582291790330388	0.00082190734209259	0.000820260171487907
166	12.7125042093399	0.29	-9.47516486512478	-9.79302873164974	-9.15730099859982	0.367655467091068	-14.74316223578	-15.1549412241532	-14.3313832474067	0.99	0.64	1.55	-10.5578252448974	-10.2709557325408	-9.98408622018428	-14.6437408926793	-14.24585186615	-13.8479628396207	-14.6191299797393	-14.2204357772317	-13.8225064082055	-9.47516486512478	1.23092630746937	-0.183923434177123	-0.078429553451509	-0.0650534771842053	-0.0599504412124489	-0.0705021086587873	-0.47437461742696	-0.467310405374957	-0.481917242102084	-0.472034283843207	-0.464975060505622	-0.479561311036285	0.000582291790330388	0.00082190734209259	0.000820260171487907
166	12.7125042093399	0.29	-9.47374847237644	-9.78805296388701	-9.15944398086587	0.369466820613446	-14.7469456129824	-15.1572304784398	-14.3366607475249	1	0.64	1.56	-10.5403827603489	-10.2550694553324	-9.96975615031596	-14.6093141519071	-14.2138606091398	-13.8184070663724	-14.5693721354602	-14.1752591353044	-13.7802804935211	-9.47374847237644	1.24366280215697	0.129128512637705	0.0901453151796803	-0.0650534771842053	-0.0599504412124489	-0.0705021086587873	-0.47437461742696	-0.467310405374957	-0.481917242102084	-0.472034283843207	-0.464975060505622	-0.479561311036285	0.000582291790330388	0.00082190734209259	0.000820260171487907
166	12.7125042093399	0.29	-9.47372604864708	-9.79049260707642	-9.15695949021774	0.363452236670883	-14.7581543935096	-15.1741043111371	-14.3422044758821	1	0.64	1.55	-10.5129917226783	-10.2248114155311	-9.93663110838388	-14.5504228636581	-14.1515691937817	-13.7527155239053	-14.5285793418338	-14.1301028705242	-13.7303400565688	-9.47372604864708	1.23569769342469	0.101563162986942	0.129671140154815	-0.0650534771842053	-0.0599504412124489	-0.0705021086587873	-0.47437461742696	-0.467310405374957	-0.481917242102084	-0.472034283843207	-0.464975060505622	-0.479561311036285	0.000582291790330388	0.00082190734209259	0.000820260171487907
166	12.7125042093399	0.29	-9.47117345612289	-9.78511049337491	-9.15723641887086	0.372871190451933	-14.8358158455345	-15.2455739604734	-14.4260577305956	1.01	0.64	1.57	-10.5289811807379	-10.245991803491	-9.96300242624404	-14.5547079551923	-14.1635183738314	-13.7723287924704	-14.5084428122062	-14.1203060735129	-13.728346899188	-9.47117345612289	1.24130245994777	-0.10470604177398	-0.172168850275104	-0.0650534771842053	-0.0599504412124489	-0.0705021086587873	-0.47437461742696	-0.467310405374957	-0.481917242102084	-0.472034283843207	-0.464975060505622	-0.479561311036285	0.000582291790330388	0.00082190734209259	0.000820260171487907
166	12.7125042093399	0.29	-9.47105287654614	-9.78969605345126	-9.15240969964102	0.370510922220851	-15.2763901242627	-15.7004542171523	-14.8523260313731	1.02	0.65	1.57	-10.7628485928581	-10.4721476002428	-10.1814466076274	-14.8356865413507	-14.4349795383215	-14.0342725352924	-14.7957211295027	-14.3976511087824	-13.9964381686859	-9.47105287654614	1.25111324189494	-0.0742397283928453	-0.247222432709349	-0.0650534771842053	-0.0599504412124489	-0.0705021086587873	-0.47437461742696	-0.467310405374957	-0.481917242102084	-0.472034283843207	-0.464975060505622	-0.479561311036285	0.000582291790330388	0.00082190734209259	0.000820260171487907
166	12.7125042093399	0.29	-9.47088729737975	-9.78563950162858	-9.15613509313092	0.370662292694683	-14.9101512451092	-15.3239144715039	-14.4963880187146	0.99	0.63	1.55	-10.6700651033462	-10.3819611354461	-10.093857167546	-14.7964690199027	-14.3969474242746	-13.9974258286465	-14.7480122725223	-14.3492243137479	-13.9512890900998	-9.47088729737975	1.22925268156676	0.198670938105104	0.328224059600463	-0.0650534771842053	-0.0599504412124489	-0.0705021086587873	-0.47437461742696	-0.467310405374957	-0.481917242102084	-0.472034283843207	-0.464975060505622	-0.479561311036285	0.000582291790330388	0.00082190734209259	0.000820260171487907
166	12.7125042093399	0.29	-9.47084497535673	-9.78801408363775	-9.15367586707571	0.363572414126489	-14.7882238702302	-15.2049130472025	-14.3715346932579	0.99	0.64	1.52	-10.6300880795121	-10.338771539967	-10.0474550004219	-14.7642357227408	-14.3596232653834	-13.955010808026	-14.768206928681	-14.3637867231911	-13.9598835688712	-9.47084497535673	1.22105039056362	-0.0310739228399444	0.154916590524953	-0.0650534771842053	-0.0599504412124489	-0.0705021086587873	-0.47437461742696	-0.467310405374957	-0.481917242102084	-0.472034283843207	-0.464975060505622	-0.479561311036285	0.000582291790330388	0.00082190734209259	0.000820260171487907
166	12.7125042093399	0.29	-9.46963926162568	-9.78485218090116	-9.15442634235021	0.367296459124852	-14.7996275421389	-15.2133029610078	-14.38595212327	0.99	0.65	1.57	-10.5927309881014	-10.3046967302089	-10.0166624723164	-14.6890580405211	-14.2896377270444	-13.8902174135677	-14.6487237086511	-14.2517440885578	-13.8551210103135	-9.46963926162568	1.24222641322626	-0.241812102675033	-0.27876775003351	-0.0650534771842053	-0.0599504412124489	-0.0705021086587873	-0.47437461742696	-0.467310405374957	-0.481917242102084	-0.472034283843207	-0.464975060505622	-0.479561311036285	0.000582291790330388	0.00082190734209259	0.000820260171487907
166	12.7125042093399	0.29	-9.46898940484141	-9.78228228230135	-9.15569652738148	0.362633306042878	-14.75294341922	-15.1694833904332	-14.3364034480067	1.01	0.65	1.57	-10.4659669424767	-10.178581178787	-9.89119541509732	-14.4620418987322	-14.0649276159886	-13.667813333245	-14.4312250915971	-14.0363986384511	-13.6402024998765	-9.46898940484141	1.24407237728597	0.202619332275548	0.105690435971058	-0.0650534771842053	-0.0599504412124489	-0.0705021086587873	-0.47437461742696	-0.467310405374957	-0.481917242102084	-0.472034283843207	-0.464975060505622	-0.479561311036285	0.000582291790330388	0.00082190734209259	0.000820260171487907
166	12.7125042093399	0.29	-9.4687475613412	-9.7854800957173	-9.1520150269651	0.358102781216941	-14.5217076375369	-14.9357680942429	-14.1076471808309	0.99	0.64	1.55	-10.4038588834287	-10.1154353799574	-9.82701187648605	-14.4295008479537	-14.0294755078812	-13.6294501678087	-14.3949075159493	-13.9988116343391	-13.5985517447992	-9.4687475613412	1.23033662492281	-0.0383368437534306	0.0583103916641904	-0.0650534771842053	-0.0599504412124489	-0.0705021086587873	-0.47437461742696	-0.467310405374957	-0.481917242102084	-0.472034283843207	-0.464975060505622	-0.479561311036285	0.000582291790330388	0.00082190734209259	0.000820260171487907
166	12.7125042093399	0.29	-9.46807947577989	-9.78304200188019	-9.1531169496796	0.357580311970651	-14.724595044505	-15.1449180386691	-14.3042720503408	1.02	0.65	1.57	-10.3596537992827	-10.0721381658339	-9.78462253238507	-14.2681815659505	-13.8721909913059	-13.4762004166613	-14.2427990517066	-13.8485801339554	-13.4519629160922	-9.46807947577989	1.24758311339763	0.0346806386072523	-0.120576090928884	-0.0650534771842053	-0.0599504412124489	-0.0705021086587873	-0.47437461742696	-0.467310405374957	-0.481917242102084	-0.472034283843207	-0.464975060505622	-0.479561311036285	0.000582291790330388	0.00082190734209259	0.000820260171487907
166	12.7125042093399	0.29	-9.46679786027964	-9.78021866372934	-9.15337705682995	0.364567426132713	-14.532668530718	-14.9412779199864	-14.1240591414497	1	0.64	1.55	-10.3540637168675	-10.070904025009	-9.78774433315061	-14.3317318987559	-13.9397921831795	-13.5478524676031	-14.3007858957697	-13.9091508683988	-13.5194945321631	-9.46679786027964	1.23849501893589	0.206185497666031	0.194020825481644	-0.0650534771842053	-0.0599504412124489	-0.0705021086587873	-0.47437461742696	-0.467310405374957	-0.481917242102084	-0.472034283843207	-0.464975060505622	-0.479561311036285	0.000582291790330388	0.00082190734209259	0.000820260171487907
166	12.7125042093399	0.29	-9.46613032018508	-9.77819802084744	-9.15406261952273	0.365809663178758	-14.7997957177268	-15.2148024215258	-14.3847890139278	0.99	0.65	1.54	-10.6033619967121	-10.3141392917746	-10.0249165868371	-14.7089671031905	-14.307757821291	-13.9065485393915	-14.7055751959708	-14.3046528054988	-13.9040112426305	-9.46613032018508	1.23434667680923	-0.099160545262234	-0.0874410458805155	-0.0650534771842053	-0.0599504412124489	-0.0705021086587873	-0.47437461742696	-0.467310405374957	-0.481917242102084	-0.472034283843207	-0.464975060505622	-0.479561311036285	0.000582291790330388	0.00082190734209259	0.000820260171487907
166	12.7125042093399	0.29	-9.46455573008363	-9.78315458294558	-9.14595687722168	0.359897701119404	-14.6897100044248	-15.1069304161779	-14.2724895926717	1	0.64	1.56	-10.4632483443244	-10.1742762856579	-9.88530422699147	-14.4798646375565	-14.0799624125657	-13.6800601875749	-14.4455933972592	-14.0464364942293	-13.645711094597	-9.46455573008363	1.23945200044056	0.147454163767332	0.0800378267237102	-0.0650534771842053	-0.0599504412124489	-0.0705021086587873	-0.47437461742696	-0.467310405374957	-0.481917242102084	-0.472034283843207	-0.464975060505622	-0.479561311036285	0.000582291790330388	0.00082190734209259	0.000820260171487907
166	12.7125042093399	0.29	-9.46348350885339	-9.78094134117818	-9.14602567652859	0.357940486363374	-14.6916238078154	-15.1106770431223	-14.2725705725085	0.99	0.65	1.54	-10.5265529781039	-10.234627866508	-9.94270275491202	-14.6001316663684	-14.1952370085553	-13.7903423507423	-14.589115727183	-14.1863179262875	-13.7804461421733	-9.46348350885339	1.23328340504381	0.0147923786288602	0.0168774943055826	-0.0650534771842053	-0.0599504412124489	-0.0705021086587873	-0.47437461742696	-0.467310405374957	-0.481917242102084	-0.472034283843207	-0.464975060505622	-0.479561311036285	0.000582291790330388	0.00082190734209259	0.000820260171487907
166	12.7125042093399	0.29	-9.46273055857384	-9.7785619396581	-9.14689917748959	0.369281109547975	-14.7916885245696	-15.2033822938322	-14.379994755307	1.01	0.65	1.56	-10.4957878886001	-10.2115714955813	-9.92735510256248	-14.5066678495217	-14.1138404739427	-13.7210130983636	-14.4890288750068	-14.0963154428239	-13.7042224375169	-9.46273055857384	1.2429520203962	0.169793687742518	0.110487625745362	-0.0650534771842053	-0.0599504412124489	-0.0705021086587873	-0.47437461742696	-0.467310405374957	-0.481917242102084	-0.472034283843207	-0.464975060505622	-0.479561311036285	0.000582291790330388	0.00082190734209259	0.000820260171487907
166	12.7125042093399	0.29	-9.46244422062355	-9.77595667572373	-9.14893176552336	0.371406080545479	-15.002329573728	-15.4179878696429	-14.586671277813	1.01	0.66	1.56	-10.5905060531349	-10.3049933301945	-10.0194806072542	-14.609354576106	-14.2154964748502	-13.8216383735945	-14.6015883074479	-14.2089107338001	-13.8142158892324	-9.46244422062355	1.2500580270905	-0.0519496346098036	-0.220221859885962	-0.0650534771842053	-0.0599504412124489	-0.0705021086587873	-0.47437461742696	-0.467310405374957	-0.481917242102084	-0.472034283843207	-0.464975060505622	-0.479561311036285	0.000582291790330388	0.00082190734209259	0.000820260171487907
166	12.7125042093399	0.29	-9.46176549888666	-9.7736867466709	-9.14984425110242	0.376383268150044	-15.1443981773711	-15.5595557007225	-14.7292406540197	0.99	0.64	1.52	-10.8802526462204	-10.5899475225443	-10.2996423988682	-15.1128978181313	-14.7096579474358	-14.3064180767403	-15.1112240593067	-14.7072792442807	-14.3021681176769	-9.46176549888666	1.23186180062288	-0.0346910088408793	0.0669546848852836	-0.0650534771842053	-0.0599504412124489	-0.0705021086587873	-0.47437461742696	-0.467310405374957	-0.481917242102084	-0.472034283843207	-0.464975060505622	-0.479561311036285	0.000582291790330388	0.00082190734209259	0.000820260171487907
166	12.7125042093399	0.29	-9.46123100891293	-9.77283960704613	-9.14962241077972	0.373802740681897	-14.9546556147859	-15.3668745382481	-14.5424366913237	1	0.65	1.55	-10.6748239159415	-10.3884700180278	-10.1021161201141	-14.78956544877	-14.3928329360791	-13.9961004233881	-14.7621967558152	-14.3688488244477	-13.9726231334882	-9.46123100891293	1.23959839281611	0.0703997957085476	0.141459343935508	-0.0650534771842053	-0.0599504412124489	-0.0705021086587873	-0.47437461742696	-0.467310405374957	-0.481917242102084	-0.472034283843207	-0.464975060505622	-0.479561311036285	0.000582291790330388	0.00082190734209259	0.000820260171487907
166	12.7125042093399	0.29	-9.45872229520232	-9.77315975971739	-9.14428483068725	0.356082580273122	-14.6867358060956	-15.1073483043603	-14.2661233078309	1.02	0.66	1.56	-10.2876704165119	-10.0012453822811	-9.71482034805024	-14.1449057917816	-13.7510892170301	-13.3572726422786	-14.1373598463681	-13.7443653010227	-13.3496367298147	-9.45872229520232	1.25444915337845	0.135440144824925	-0.127274982696852	-0.0650534771842053	-0.0599504412124489	-0.0705021086587873	-0.47437461742696	-0.467310405374957	-0.481917242102084	-0.472034283843207	-0.464975060505622	-0.479561311036285	0.000582291790330388	0.00082190734209259	0.000820260171487907
166	12.7125042093399	0.29	-9.45620288046153	-9.77342144986517	-9.1389843110579	0.364682055631064	-14.902215277492	-15.3211114235163	-14.4833191314676	0.98	0.65	1.53	-10.7701946111358	-10.4757255683997	-10.1812565256635	-14.9909349998865	-14.581066242773	-14.1711974856595	-14.9904067930845	-14.5795070747273	-14.1716556252777	-9.45620288046153	1.22691573974021	0.156468374238257	0.253912958060254	-0.0650534771842053	-0.0599504412124489	-0.0705021086587873	-0.47437461742696	-0.467310405374957	-0.481917242102084	-0.472034283843207	-0.464975060505622	-0.479561311036285	0.000582291790330388	0.00082190734209259	0.000820260171487907
166	12.7125042093399	0.29	-9.45619017665073	-9.77344339496249	-9.13893695833898	0.366904502520045	-15.1594998779839	-15.5835919301738	-14.735407825794	1	0.65	1.55	-10.8332528106445	-10.5384365425502	-10.2436202744559	-15.0132956532534	-14.6047236505822	-14.196151647911	-15.0081378045984	-14.5990019098183	-14.1915219016264	-9.45619017665073	1.23172992317953	-0.088986868637014	-0.0765835657286857	-0.0650534771842053	-0.0599504412124489	-0.0705021086587873	-0.47437461742696	-0.467310405374957	-0.481917242102084	-0.472034283843207	-0.464975060505622	-0.479561311036285	0.000582291790330388	0.00082190734209259	0.000820260171487907
166	12.7125042093399	0.29	-9.45589826969265	-9.77006398595977	-9.14173255342553	0.372838557071031	-15.1667073368642	-15.5856337472306	-14.7477809264979	1	0.65	1.56	-10.8307827705584	-10.5396620486735	-10.2485413267886	-15.0077845725577	-14.604390176122	-14.2009957796862	-14.9735234943793	-14.5699417971979	-14.1674092662131	-9.45589826969265	1.23967306860569	-0.0435913350566071	-0.14907551422054	-0.0650534771842053	-0.0599504412124489	-0.0705021086587873	-0.47437461742696	-0.467310405374957	-0.481917242102084	-0.472034283843207	-0.464975060505622	-0.479561311036285	0.000582291790330388	0.00082190734209259	0.000820260171487907
166	12.7125042093399	0.29	-9.45299791148659	-9.76894618426263	-9.13704963871054	0.374240523716541	-15.2879453322764	-15.7089574542245	-14.8669332103284	1	0.65	1.55	-10.9035544113271	-10.6113307807732	-10.3191071502194	-15.1016917408971	-14.6969548063572	-14.2922178718172	-15.0756484419026	-14.6718441189755	-14.2690744083261	-9.45299791148659	1.23607148879256	-0.108921795419904	-0.07989685302492	-0.0650534771842053	-0.0599504412124489	-0.0705021086587873	-0.47437461742696	-0.467310405374957	-0.481917242102084	-0.472034283843207	-0.464975060505622	-0.479561311036285	0.000582291790330388	0.00082190734209259	0.000820260171487907
166	12.7125042093399	0.29	-9.45221440525365	-9.76750424206932	-9.13692456843797	0.361220387267531	-14.765929672866	-15.1841136223454	-14.3477457233867	1.01	0.65	1.57	-10.4797044515557	-10.1910841009757	-9.90246375039574	-14.4829604317542	-14.0840868626977	-13.6852132936412	-14.4546348440474	-14.0553581365203	-13.6579739807329	-9.45221440525365	1.24151924570209	-0.165299124772762	-0.244312302587438	-0.0650534771842053	-0.0599504412124489	-0.0705021086587873	-0.47437461742696	-0.467310405374957	-0.481917242102084	-0.472034283843207	-0.464975060505622	-0.479561311036285	0.000582291790330388	0.00082190734209259	0.000820260171487907
166	12.7125042093399	0.29	-9.45192973386531	-9.76572641874297	-9.13813304898766	0.376320923689383	-15.2190620048166	-15.6363217210649	-14.8018022885683	0.99	0.65	1.54	-10.8894404045127	-10.5988525735416	-10.3082647425706	-15.1016765629572	-14.6986840056319	-14.2956914483066	-15.085097497891	-14.6818078309494	-14.2790005353537	-9.45192973386531	1.2339397217688	0.00638156533321816	0.0604359422063959	-0.0650534771842053	-0.0599504412124489	-0.0705021086587873	-0.47437461742696	-0.467310405374957	-0.481917242102084	-0.472034283843207	-0.464975060505622	-0.479561311036285	0.000582291790330388	0.00082190734209259	0.000820260171487907
166	12.7125042093399	0.29	-9.450485536971	-9.76438518994322	-9.13658588399877	0.36872469129524	-14.8680131586958	-15.2823260015825	-14.4537003158091	1	0.64	1.55	-10.5778491059786	-10.291077397649	-10.0043056893193	-14.6347861057049	-14.2380284501055	-13.8412707945061	-14.6081782869049	-14.2102351086009	-13.8141992372782	-9.450485536971	1.2354480001285	0.0239454602438496	0.024568140211572	-0.0650534771842053	-0.0599504412124489	-0.0705021086587873	-0.47437461742696	-0.467310405374957	-0.481917242102084	-0.472034283843207	-0.464975060505622	-0.479561311036285	0.000582291790330388	0.00082190734209259	0.000820260171487907
166	12.7125042093399	0.29	-9.44972403901471	-9.76524259254428	-9.13420548548515	0.3583098618472	-14.6336667474282	-15.0507316366845	-14.2166018581718	0.99	0.64	1.55	-10.5135246874058	-10.222188550712	-9.93085241401821	-14.5975935768995	-14.1930854177267	-13.788577258554	-14.5694213613652	-14.1662790772197	-13.7636963792515	-9.44972403901471	1.23721883691973	0.154321115889165	0.150619320764386	-0.0650534771842053	-0.0599504412124489	-0.0705021086587873	-0.47437461742696	-0.467310405374957	-0.481917242102084	-0.472034283843207	-0.464975060505622	-0.479561311036285	0.000582291790330388	0.00082190734209259	0.000820260171487907
166	12.7125042093399	0.29	-9.44885579372813	-9.76043045770276	-9.1372811297535	0.367808548781664	-14.8197201474853	-15.2335011717549	-14.4059391232156	0.99	0.64	1.54	-10.6391774113651	-10.3501900225156	-10.0612026336661	-14.7709652870574	-14.3697479255973	-13.9685305641372	-14.7397812374918	-14.339769252222	-13.9403168901962	-9.44885579372813	1.22864361426771	0.0436691629857504	0.153121812684795	-0.0650534771842053	-0.0599504412124489	-0.0705021086587873	-0.47437461742696	-0.467310405374957	-0.481917242102084	-0.472034283843207	-0.464975060505622	-0.479561311036285	0.000582291790330388	0.00082190734209259	0.000820260171487907
166	12.7125042093399	0.29	-9.44644736485794	-9.76071628422915	-9.13217844548673	0.368917205131599	-15.0684918355694	-15.4882176400676	-14.6487660310712	1	0.65	1.56	-10.7023017474615	-10.4122727515288	-10.1222437555961	-14.7973545270161	-14.3963508946014	-13.9953472621866	-14.7753798054947	-14.3749185945824	-13.9757395227027	-9.44644736485794	1.23844089501408	-0.141959834336099	-0.209134650024713	-0.0650534771842053	-0.0599504412124489	-0.0705021086587873	-0.47437461742696	-0.467310405374957	-0.481917242102084	-0.472034283843207	-0.464975060505622	-0.479561311036285	0.000582291790330388	0.00082190734209259	0.000820260171487907
166	12.7125042093399	0.29	-9.44535504645636	-9.75967112485208	-9.13103896806064	0.37326711234331	-15.0132532957978	-15.4275613333121	-14.5989452582835	1.01	0.65	1.55	-10.6084532334159	-10.3235626181566	-10.0386720028972	-14.6401196738438	-14.246958426904	-13.8537971799643	-14.6338551559955	-14.2436498448435	-13.8492617394729	-9.44535504645636	1.23769126733129	-0.196196696447247	-0.262688211335741	-0.0650534771842053	-0.0599504412124489	-0.0705021086587873	-0.47437461742696	-0.467310405374957	-0.481917242102084	-0.472034283843207	-0.464975060505622	-0.479561311036285	0.000582291790330388	0.00082190734209259	0.000820260171487907
166	12.7125042093399	0.29	-9.44515260843114	-9.76157493073443	-9.12873028612785	0.367851063819208	-15.0214621824483	-15.4408377006597	-14.6020866642369	1.01	0.65	1.55	-10.6458376222456	-10.3566950409832	-10.0675524597207	-14.7066920680761	-14.3072560577513	-13.9078200474265	-14.6820109845535	-14.2843002510025	-13.8851524972311	-9.44515260843114	1.24249596078297	0.18367836661788	0.0867714452506202	-0.0650534771842053	-0.0599504412124489	-0.0705021086587873	-0.47437461742696	-0.467310405374957	-0.481917242102084	-0.472034283843207	-0.464975060505622	-0.479561311036285	0.000582291790330388	0.00082190734209259	0.000820260171487907
166	12.7125042093399	0.29	-9.44263607929951	-9.75844255478451	-9.12682960381452	0.361261244060585	-14.7512826233848	-15.1690147714024	-14.3335504753671	1	0.64	1.55	-10.5042109016957	-10.2149405272302	-9.92567015276471	-14.535463630574	-14.135178540452	-13.73489345033	-14.5117923452607	-14.1134162584107	-13.71353749829	-9.44263607929951	1.23759486840792	-0.12514254885931	-0.143374170318257	-0.0650534771842053	-0.0599504412124489	-0.0705021086587873	-0.47437461742696	-0.467310405374957	-0.481917242102084	-0.472034283843207	-0.464975060505622	-0.479561311036285	0.000582291790330388	0.00082190734209259	0.000820260171487907
166	12.7125042093399	0.29	-9.43874368866652	-9.75143316611661	-9.12605421121643	0.375940299172389	-15.1109913243202	-15.5256242174642	-14.6963584311763	1	0.65	1.54	-10.732044592941	-10.4454307578646	-10.1588169227883	-14.8405521450634	-14.4442150325858	-14.0478779201083	-14.8439875249212	-14.4481170086263	-14.052946277837	-9.43874368866652	1.23687045302505	-0.055872063133747	-0.0953008558587956	-0.0650534771842053	-0.0599504412124489	-0.0705021086587873	-0.47437461742696	-0.467310405374957	-0.481917242102084	-0.472034283843207	-0.464975060505622	-0.479561311036285	0.000582291790330388	0.00082190734209259	0.000820260171487907
166	12.7125042093399	0.29	-9.43715859679492	-9.75496325519164	-9.11935393839821	0.371545112382272	-15.1163148088051	-15.5350065298584	-14.6976230877517	1.01	0.65	1.55	-10.6827644419279	-10.3948479211848	-10.1069314004417	-14.7428988598735	-14.3455556283086	-13.9482123967437	-14.7404712118293	-14.3412097902727	-13.9419541008126	-9.43715859679492	1.23933744960785	0.301084869429659	0.233107422120502	-0.0650534771842053	-0.0599504412124489	-0.0705021086587873	-0.47437461742696	-0.467310405374957	-0.481917242102084	-0.472034283843207	-0.464975060505622	-0.479561311036285	0.000582291790330388	0.00082190734209259	0.000820260171487907
166	12.7125042093399	0.29	-9.43549290144281	-9.75282307181204	-9.11816273107358	0.359937289714452	-14.7754110455111	-15.1950295015597	-14.3557925894625	1.01	0.65	1.55	-10.453097071332	-10.1644294873995	-9.87576190346696	-14.4281217362119	-14.0296818275557	-13.6312419188994	-14.4206966559243	-14.0223362274036	-13.6243797826103	-9.43549290144281	1.24240075668308	0.0625814809776434	-0.0756898106974911	-0.0650534771842053	-0.0599504412124489	-0.0705021086587873	-0.47437461742696	-0.467310405374957	-0.481917242102084	-0.472034283843207	-0.464975060505622	-0.479561311036285	0.000582291790330388	0.00082190734209259	0.000820260171487907
166	12.7125042093399	0.29	-9.43529123089921	-9.75193825622403	-9.11864420557438	0.367597934293162	-14.8071196654937	-15.2207361727109	-14.3935031582764	1	0.64	1.56	-10.5634462014175	-10.2763894078151	-9.98933261421257	-14.629971906864	-14.2324091469462	-13.8348463870284	-14.5829867159827	-14.1848779777976	-13.7894555748313	-9.43529123089921	1.2371119501363	-0.116485807982048	-0.110153488337916	-0.0650534771842053	-0.0599504412124489	-0.0705021086587873	-0.47437461742696	-0.467310405374957	-0.481917242102084	-0.472034283843207	-0.464975060505622	-0.479561311036285	0.000582291790330388	0.00082190734209259	0.000820260171487907
166	12.7125042093399	0.29	-9.43473646930254	-9.75173996844374	-9.11773297016133	0.364186556593144	-14.9134241141591	-15.3330839771061	-14.4937642512122	1.01	0.65	1.55	-10.5352985043743	-10.2469519504095	-9.95860539644474	-14.5348397056326	-14.1370274424291	-13.7392151792256	-14.5212192255613	-14.1245276076931	-13.7254680153455	-9.43473646930254	1.2391817738683	0.121112698236252	0.0662818753161782	-0.0650534771842053	-0.0599504412124489	-0.0705021086587873	-0.47437461742696	-0.467310405374957	-0.481917242102084	-0.472034283843207	-0.464975060505622	-0.479561311036285	0.000582291790330388	0.00082190734209259	0.000820260171487907
166	12.7125042093399	0.29	-9.43121640889856	-9.74372992113546	-9.11870289666166	0.371841959322631	-14.8963353847886	-15.3086719736654	-14.4839987959117	0.98	0.64	1.56	-10.727393404757	-10.4384528087558	-10.1495122127546	-14.9128361938312	-14.5111613772814	-14.1094865607315	-14.8751331292967	-14.4746381044769	-14.0749062796709	-9.43121640889856	1.24150956998884	0.26024255145298	0.265514174502464	-0.0650534771842053	-0.0599504412124489	-0.0705021086587873	-0.47437461742696	-0.467310405374957	-0.481917242102084	-0.472034283843207	-0.464975060505622	-0.479561311036285	0.000582291790330388	0.00082190734209259	0.000820260171487907
166	12.7125042093399	0.29	-9.43099329764658	-9.74578146612155	-9.11620512917161	0.36838323528431	-14.7040921099053	-15.114137825017	-14.2940463947936	0.99	0.63	1.53	-10.5313932204055	-10.2456771104838	-9.95996100056212	-14.6081541816957	-14.2118357745696	-13.8155173674435	-14.5704785145815	-14.1743531018643	-13.7818895515668	-9.43099329764658	1.22321943639547	0.0938650760932965	0.307676765929097	-0.0650534771842053	-0.0599504412124489	-0.0705021086587873	-0.47437461742696	-0.467310405374957	-0.481917242102084	-0.472034283843207	-0.464975060505622	-0.479561311036285	0.000582291790330388	0.00082190734209259	0.000820260171487907
166	12.7125042093399	0.29	-9.43004349713805	-9.74491331227338	-9.11517368200272	0.363931923169729	-14.8577965014491	-15.2761209981696	-14.4394720047287	1.02	0.66	1.57	-10.4151769322487	-10.129965545866	-9.8447541594834	-14.3267802229863	-13.9344526728757	-13.5421251227651	-14.3219545303799	-13.9305922009939	-13.5388813963932	-9.43004349713805	1.25621328411772	-0.0628875248952642	-0.338768789651425	-0.0650534771842053	-0.0599504412124489	-0.0705021086587873	-0.47437461742696	-0.467310405374957	-0.481917242102084	-0.472034283843207	-0.464975060505622	-0.479561311036285	0.000582291790330388	0.00082190734209259	0.000820260171487907
166	12.7125042093399	0.29	-9.42891787539294	-9.74666645092564	-9.11116929986024	0.359234586572121	-14.8574128749423	-15.2800044352204	-14.4348213146643	1.01	0.66	1.54	-10.527224817608	-10.2360785434082	-9.94493226920838	-14.5387400106912	-14.1366492356759	-13.7345584606606	-14.5494629503824	-14.1446187235592	-13.744290132338	-9.42891787539294	1.24451934578754	-0.214561938869096	-0.347315037764417	-0.0650534771842053	-0.0599504412124489	-0.0705021086587873	-0.47437461742696	-0.467310405374957	-0.481917242102084	-0.472034283843207	-0.464975060505622	-0.479561311036285	0.000582291790330388	0.00082190734209259	0.000820260171487907
166	12.7125042093399	0.29	-9.42863506807708	-9.74115256891637	-9.11611756723779	0.377262296152583	-15.1954243515748	-15.6112017517869	-14.7796469513626	0.99	0.64	1.54	-10.8625782303854	-10.5732722174314	-10.2839662044773	-15.059384214205	-14.6583035211917	-14.2572228281783	-15.0313165097011	-14.6309796297836	-14.2297277536032	-9.42863506807708	1.23544315075788	0.168695234663824	0.255709445171466	-0.0650534771842053	-0.0599504412124489	-0.0705021086587873	-0.47437461742696	-0.467310405374957	-0.481917242102084	-0.472034283843207	-0.464975060505622	-0.479561311036285	0.000582291790330388	0.00082190734209259	0.000820260171487907
166	12.7125042093399	0.29	-9.42781702410773	-9.74561604605654	-9.11001800215891	0.364933585102999	-14.8561024012154	-15.2734757446124	-14.4387290578184	0.99	0.63	1.55	-10.6766644479698	-10.3849066836279	-10.0931489192861	-14.8281910671621	-14.4229858744662	-14.0177806817703	-14.7793841895608	-14.374888303934	-13.9721571530869	-9.42781702410773	1.23089845155586	0.0671786430077728	0.229402045852144	-0.0650534771842053	-0.0599504412124489	-0.0705021086587873	-0.47437461742696	-0.467310405374957	-0.481917242102084	-0.472034283843207	-0.464975060505622	-0.479561311036285	0.000582291790330388	0.00082190734209259	0.000820260171487907
166	12.7125042093399	0.29	-9.42707190468828	-9.74096764103299	-9.11317616834356	0.366866038200136	-14.8932352440325	-15.3099129528065	-14.4765575352584	1	0.65	1.57	-10.5804869952801	-10.2925263065096	-10.0045656177391	-14.6296711000048	-14.2315069920273	-13.8333428840498	-14.5883727327624	-14.1912603119596	-13.7972525771627	-9.42707190468828	1.24256337771146	0.0731343650050865	0.040161039332524	-0.0650534771842053	-0.0599504412124489	-0.0705021086587873	-0.47437461742696	-0.467310405374957	-0.481917242102084	-0.472034283843207	-0.464975060505622	-0.479561311036285	0.000582291790330388	0.00082190734209259	0.000820260171487907
166	12.7125042093399	0.29	-9.42523475965923	-9.74078821423148	-9.10968130508697	0.355935173450242	-14.6195950801359	-15.0384193591913	-14.2007708010805	1	0.65	1.55	-10.4027740049998	-10.1130537745184	-9.82333354403704	-14.389230476026	-13.9884862929878	-13.5877421099497	-14.3651350862455	-13.9659723539004	-13.5656401363819	-9.42523475965923	1.23621028083431	-0.0112538549535039	-0.0618807427313363	-0.0650534771842053	-0.0599504412124489	-0.0705021086587873	-0.47437461742696	-0.467310405374957	-0.481917242102084	-0.472034283843207	-0.464975060505622	-0.479561311036285	0.000582291790330388	0.00082190734209259	0.000820260171487907
166	12.7125042093399	0.29	-9.42508061891949	-9.7420964361974	-9.10806480164157	0.365382373279318	-14.862702417886	-15.2798571931376	-14.4455476426344	1	0.66	1.53	-10.5541919101754	-10.2660523354005	-9.97791276062568	-14.5903738729292	-14.1920426544586	-13.7937114359881	-14.6077356296447	-14.2092318663236	-13.8102001784916	-9.42508061891949	1.23666202738389	0.238016465033153	0.20031401163166	-0.0650534771842053	-0.0599504412124489	-0.0705021086587873	-0.47437461742696	-0.467310405374957	-0.481917242102084	-0.472034283843207	-0.464975060505622	-0.479561311036285	0.000582291790330388	0.00082190734209259	0.000820260171487907
166	12.7125042093399	0.29	-9.42336845205786	-9.74108314664647	-9.10565375746925	0.367898795442963	-14.9207682115688	-15.3372897633517	-14.5042466597858	1.01	0.65	1.54	-10.5598747335416	-10.2730955516578	-9.98631636977404	-14.5802217715521	-14.1842602495799	-13.7882987276076	-14.573118072368	-14.1782058641397	-13.7814363719238	-9.42336845205786	1.23461396701162	-0.218755685916226	-0.205832720930111	-0.0650534771842053	-0.0599504412124489	-0.0705021086587873	-0.47437461742696	-0.467310405374957	-0.481917242102084	-0.472034283843207	-0.464975060505622	-0.479561311036285	0.000582291790330388	0.00082190734209259	0.000820260171487907
166	12.7125042093399	0.29	-9.41485369980185	-9.72891400633494	-9.10079339326875	0.356309229870532	-14.439825771033	-14.8531627164251	-14.0264888256409	1	0.65	1.57	-10.3097213758392	-10.0228202745255	-9.73591917321187	-14.2793106673613	-13.8819429978463	-13.4845753283313	-14.2556770509955	-13.8569235685609	-13.4621099010794	-9.41485369980185	1.24629148028521	0.155407014183646	0.0295980447157441	-0.0650534771842053	-0.0599504412124489	-0.0705021086587873	-0.47437461742696	-0.467310405374957	-0.481917242102084	-0.472034283843207	-0.464975060505622	-0.479561311036285	0.000582291790330388	0.00082190734209259	0.000820260171487907
[truncated: 1,376 more rows]
