# Supplementary material for: Re-expressing coefficients from regression models for inclusion in a meta-analysis
Source: BMC Med Res Methodol. 2024 Jan 8;24:6. doi: 10.1186/s12874-023-02132-y (PMC10773134; doi:10.1186/s12874-023-02132-y)
Supplement: Supplementary file 2 — Additional file 2. [file 12874_2023_2132_MOESM2_ESM.zip › Supp_Files_R1/simdata/simdata_scenario_167.csv]

ex_no	errsd	rsquare	beta	b_low_ci	b_hi_ci	lrsquare	lbeta	lb_low_ci	lb_hi_ci	x_median	x_25	x_75	rbl	rb	rbu	altl	alt	altu	dzl	dz	dzu	observed_beta	xlog	error	ylog	RelBias_rb	RelBias_rbl	RelBias_rbu	RelBias_alt	RelBias_altl	RelBias_altu	RelBias_dz	RelBias_dzl	RelBias_dzu	MC_SE_RelBias_rb	MC_SE_RelBias_alt	MC_SE_RelBias_dz
167	13.6648837358257	0.11	-2.32685576022069	-3.35300748983376	-1.30070403060762	0.241358464688989	-12.4611640168154	-15.9104651796896	-9.01186285394116	1.99	1.25	2.92	-6.48632021931515	-5.08012174412419	-3.67392326893323	-7.68387615227236	-6.01805415096167	-4.35223214965098	-7.6968202844401	-6.02721078441407	-4.35843645836309	-2.32685576022069	2.58009003735537	1.98509627394048	-8.621437672917	-0.234080710676566	-0.197410336782451	-0.298322685107905	-0.460984805812619	-0.417566220905492	-0.537049430409091	-0.4595276832293	-0.416418350093776	-0.535822191883415	0.00448719809031356	0.00540537961244833	0.00540458685025613
167	13.6648837358257	0.11	-2.25749555596075	-3.23659533382474	-1.27839577809676	0.301712818835103	-14.3272333501069	-17.7302803677134	-10.9241863325004	1.96	1.35	3.07	-7.30502741903698	-5.90294289153249	-4.500858364028	-8.67378458233718	-7.00898875609438	-5.34419292985158	-8.70167738356882	-7.03403981261335	-5.36510027124378	-2.25749555596075	2.59884163832917	0.608546774168929	-9.86021429395537	-0.234080710676566	-0.197410336782451	-0.298322685107905	-0.460984805812619	-0.417566220905492	-0.537049430409091	-0.4595276832293	-0.416418350093776	-0.535822191883415	0.00448719809031356	0.00540537961244833	0.00540458685025613
167	13.6648837358257	0.12	-3.8776984352652	-5.50766426158676	-2.24773260894365	0.188534590758225	-12.4880936729675	-16.5331175896666	-8.44306975626831	2.17	1.38	3.1	-6.26671048208664	-4.73348520611612	-3.2002599301456	-7.31133435276889	-5.52252941870016	-3.73372448463142	-7.34841874355883	-5.55066471047465	-3.75305168488694	-3.8776984352652	2.41593858654462	0.0544418114820812	-10.5288386513177	-0.234080710676566	-0.197410336782451	-0.298322685107905	-0.460984805812619	-0.417566220905492	-0.537049430409091	-0.4595276832293	-0.416418350093776	-0.535822191883415	0.00448719809031356	0.00540537961244833	0.00540458685025613
167	13.6648837358257	0.13	-2.08357277830251	-2.91801991875575	-1.24912563784926	0.259262838478715	-12.2269710592744	-15.4537281757756	-9.0002139427732	2	1.26	3.33	-6.26325044739612	-4.95547618582701	-3.6477019242579	-7.41017879300373	-5.86292450698928	-4.31567022097484	-7.32777385190832	-5.7991839916714	-4.26868203557189	-2.08357277830251	2.64151218467365	0.351096398396851	-10.3929160060844	-0.234080710676566	-0.197410336782451	-0.298322685107905	-0.460984805812619	-0.417566220905492	-0.537049430409091	-0.4595276832293	-0.416418350093776	-0.535822191883415	0.00448719809031356	0.00540537961244833	0.00540458685025613
167	13.6648837358257	0.14	-4.03412573487863	-5.62439605866843	-2.44385541108884	0.189585725834588	-10.5693597064084	-13.981169905462	-7.15754950735479	2.08	1.32	3.06	-5.49064381153979	-4.15076777239205	-2.8108917332443	-6.45268976819068	-4.87804666526686	-3.30340356234304	-6.46639008251826	-4.88761275253515	-3.30969925595491	-4.03412573487863	2.35717577902661	-0.918169012677373	-11.218840992996	-0.234080710676566	-0.197410336782451	-0.298322685107905	-0.460984805812619	-0.417566220905492	-0.537049430409091	-0.4595276832293	-0.416418350093776	-0.535822191883415	0.00448719809031356	0.00540537961244833	0.00540458685025613
167	13.6648837358257	0.14	-2.01916424478449	-2.81665595877858	-1.2216725307904	0.306713990304149	-13.2688979153608	-16.3835514178568	-10.1542444128649	1.9	1.33	3.11	-6.92615442175518	-5.60943312132728	-4.29271182089938	-8.27129144049265	-6.69884806736558	-5.12640469423852	-8.27890152776895	-6.70612402241844	-5.13075239913824	-2.01916424478449	2.5507155596153	1.14501329157611	-9.21813472684264	-0.234080710676566	-0.197410336782451	-0.298322685107905	-0.460984805812619	-0.417566220905492	-0.537049430409091	-0.4595276832293	-0.416418350093776	-0.535822191883415	0.00448719809031356	0.00540537961244833	0.00540458685025613
167	13.6648837358257	0.15	-4.23831234037069	-5.79322817635516	-2.68339650438622	0.228240050292648	-12.7742919620747	-16.4417697388648	-9.10681418528452	1.91	1.22	2.87	-6.91282357718509	-5.37085898049881	-3.82889438381254	-8.24518508384725	-6.40602582418113	-4.56686656451501	-8.24806460896416	-6.40768910483165	-4.56907413829919	-4.23831234037069	2.26770577733306	-1.14234507878	-10.5242555239788	-0.234080710676566	-0.197410336782451	-0.298322685107905	-0.460984805812619	-0.417566220905492	-0.537049430409091	-0.4595276832293	-0.416418350093776	-0.535822191883415	0.00448719809031356	0.00540537961244833	0.00540458685025613
167	13.6648837358257	0.15	-4.16958531930841	-5.69644361411193	-2.64272702450489	0.234655235650058	-14.196169853187	-18.1990269128408	-10.1933127935332	2.03	1.32	3.01	-7.28567252639502	-5.68319642444316	-4.0807203224913	-8.59706027446417	-6.70614579993106	-4.81523132539795	-8.62493686695428	-6.72846808353515	-4.83192676442658	-4.16958531930841	2.44988885168895	1.50292349849457	-9.04579496333154	-0.234080710676566	-0.197410336782451	-0.298322685107905	-0.460984805812619	-0.417566220905492	-0.537049430409091	-0.4595276832293	-0.416418350093776	-0.535822191883415	0.00448719809031356	0.00540537961244833	0.00540458685025613
167	13.6648837358257	0.15	-4.0680373154951	-5.57359047455326	-2.56248415643695	0.224345727400666	-13.7102437803729	-17.6904523608891	-9.73003519985666	1.98	1.41	2.84	-7.2190170001097	-5.59479661158793	-3.97057622306616	-8.55366591767745	-6.62916032641976	-4.70465473516206	-8.67204444515998	-6.71775497779361	-4.77067542488923	-4.0680373154951	2.36042559875034	0.979101535187114	-9.41386438307824	-0.234080710676566	-0.197410336782451	-0.298322685107905	-0.460984805812619	-0.417566220905492	-0.537049430409091	-0.4595276832293	-0.416418350093776	-0.535822191883415	0.00448719809031356	0.00540537961244833	0.00540458685025613
167	13.6648837358257	0.15	-3.93536933213658	-5.3722885577865	-2.49845010648666	0.199603955601946	-11.3044589398298	-14.8387567150559	-7.77016116460372	1.84	1.22	2.88	-6.44312721703578	-4.90850200375474	-3.37387679047369	-7.74182370596053	-5.89787472656884	-4.05392574717716	-7.74198415406632	-5.8981011830737	-4.05290873716058	-3.93536933213658	2.2434347491947	-1.38855376865798	-10.8600872788777	-0.234080710676566	-0.197410336782451	-0.298322685107905	-0.460984805812619	-0.417566220905492	-0.537049430409091	-0.4595276832293	-0.416418350093776	-0.535822191883415	0.00448719809031356	0.00540537961244833	0.00540458685025613
167	13.6648837358257	0.15	-3.89154645676969	-5.35133705035474	-2.43175586318465	0.193456705314063	-11.1594094648366	-14.7169398947663	-7.60187903490683	2.34	1.48	3.41	-5.24489756890665	-3.97704685831936	-2.70919614773207	-6.04607859800818	-4.58455814960231	-3.12303770119644	-6.05821375975137	-4.59513566882084	-3.13003657237031	-3.89154645676969	2.63637735479354	-0.601913469058024	-12.3887750111775	-0.234080710676566	-0.197410336782451	-0.298322685107905	-0.460984805812619	-0.417566220905492	-0.537049430409091	-0.4595276832293	-0.416418350093776	-0.535822191883415	0.00448719809031356	0.00540537961244833	0.00540458685025613
167	13.6648837358257	0.15	-3.53114060438436	-4.84283551411148	-2.21944569465724	0.184780970984319	-10.9915359324731	-14.5960969146301	-7.38697495031614	2.02	1.4	3.08	-5.87177305147702	-4.42171663151584	-2.97166021155467	-6.93587776973257	-5.22303669091451	-3.51019561209644	-6.98305985939023	-5.25756577594803	-3.53389707172519	-3.53114060438436	2.43706012259564	0.940476359600057	-9.72553629231339	-0.234080710676566	-0.197410336782451	-0.298322685107905	-0.460984805812619	-0.417566220905492	-0.537049430409091	-0.4595276832293	-0.416418350093776	-0.535822191883415	0.00448719809031356	0.00540537961244833	0.00540458685025613
167	13.6648837358257	0.15	-3.35332480635562	-4.61974108626667	-2.08690852644456	0.20252964606499	-11.1571179459086	-14.6137285457004	-7.70050734611684	1.91	1.35	3.17	-6.16014202316551	-4.70307292906621	-3.24600383496692	-7.35171278015832	-5.61279938491829	-3.87388598967827	-7.35651152447908	-5.61565357746583	-3.87506124475215	-3.35332480635562	2.5166831681691	1.02561415754377	-9.87924010034592	-0.234080710676566	-0.197410336782451	-0.298322685107905	-0.460984805812619	-0.417566220905492	-0.537049430409091	-0.4595276832293	-0.416418350093776	-0.535822191883415	0.00448719809031356	0.00540537961244833	0.00540458685025613
167	13.6648837358257	0.15	-3.29910669522085	-4.53043544530461	-2.06777794513709	0.256492891681716	-14.6734763259833	-18.5740040834253	-10.7729485685413	2	1.47	3.07	-7.5354792191205	-5.95303389781064	-4.37058857650077	-8.91732825318084	-7.04469560932395	-5.17206296546706	-9.01261076743071	-7.12225448281994	-5.22530252624652	-3.29910669522085	2.52627353230332	0.376830073371774	-10.7545794062647	-0.234080710676566	-0.197410336782451	-0.298322685107905	-0.460984805812619	-0.417566220905492	-0.537049430409091	-0.4595276832293	-0.416418350093776	-0.535822191883415	0.00448719809031356	0.00540537961244833	0.00540458685025613
167	13.6648837358257	0.15	-3.15319162837345	-4.31480676137278	-1.99157649537413	0.248728485528302	-12.3867954091502	-15.7478852748437	-9.02570554345667	2	1.28	3.02	-6.37578984337648	-5.01499744145336	-3.65420503953023	-7.54161910888097	-5.93200238159427	-4.32238565430756	-7.54033894345172	-5.93208774862469	-4.3222754839804	-3.15319162837345	2.55196939096435	1.19750516072101	-9.2721953235975	-0.234080710676566	-0.197410336782451	-0.298322685107905	-0.460984805812619	-0.417566220905492	-0.537049430409091	-0.4595276832293	-0.416418350093776	-0.535822191883415	0.00448719809031356	0.00540537961244833	0.00540458685025613
167	13.6648837358257	0.15	-3.01058438604686	-4.15027697129499	-1.87089180079873	0.220602177523602	-12.4305734634852	-16.0785440053659	-8.78260292160454	1.94	1.32	2.93	-6.67936331714753	-5.16392008974206	-3.64847686233658	-7.94536358924782	-6.14268467078142	-4.34000575231502	-7.99665119444304	-6.17826937734319	-4.36519949248168	-3.01058438604686	2.45259732679624	-0.408030271407767	-10.4822258809352	-0.234080710676566	-0.197410336782451	-0.298322685107905	-0.460984805812619	-0.417566220905492	-0.537049430409091	-0.4595276832293	-0.416418350093776	-0.535822191883415	0.00448719809031356	0.00540537961244833	0.00540458685025613
167	13.6648837358257	0.15	-2.65567817205035	-3.63059112330405	-1.68076522079665	0.200923183026687	-9.91157531600944	-12.997656791333	-6.82549384068586	1.91	1.21	3.21	-5.47341748218999	-4.17384383059441	-2.87427017899883	-6.53067486987196	-4.9800727066642	-3.42947054345643	-6.45319898947489	-4.92111292990078	-3.38910986721632	-2.65567817205035	2.61494027818343	-0.534659215864799	-11.0380098089032	-0.234080710676566	-0.197410336782451	-0.298322685107905	-0.460984805812619	-0.417566220905492	-0.537049430409091	-0.4595276832293	-0.416418350093776	-0.535822191883415	0.00448719809031356	0.00540537961244833	0.00540458685025613
167	13.6648837358257	0.16	-4.90840929960846	-6.63845490193442	-3.1783636972825	0.234570906789723	-13.4380954007721	-17.2280899972032	-9.64810080434091	1.91	1.29	2.9	-7.24226731055971	-5.64904635702469	-4.05582540348966	-8.63781419396865	-6.73758792829253	-4.83736166261641	-8.67809449443152	-6.76720694645219	-4.85886122303011	-4.90840929960846	2.30709629512751	1.16449780141764	-8.74468161374894	-0.234080710676566	-0.197410336782451	-0.298322685107905	-0.460984805812619	-0.417566220905492	-0.537049430409091	-0.4595276832293	-0.416418350093776	-0.535822191883415	0.00448719809031356	0.00540537961244833	0.00540458685025613
167	13.6648837358257	0.16	-4.24613645171426	-5.74701482758503	-2.74525807584349	0.239260705955156	-12.9247614137517	-16.5230022758962	-9.32652055160721	2.02	1.27	2.8	-6.63331851943617	-5.18877004394063	-3.7442215684451	-7.83198968442975	-6.12640465552006	-4.42081962661037	-7.88883361248903	-6.16583540024961	-4.44991547280417	-4.24613645171426	2.3324759643928	-0.146871846392388	-10.1288051728176	-0.234080710676566	-0.197410336782451	-0.298322685107905	-0.460984805812619	-0.417566220905492	-0.537049430409091	-0.4595276832293	-0.416418350093776	-0.535822191883415	0.00448719809031356	0.00540537961244833	0.00540458685025613
167	13.6648837358257	0.16	-4.22755448855488	-5.72833278628413	-2.72677619082564	0.247448034908088	-13.5902269611326	-17.2905395534796	-9.88991436878555	2.1	1.43	3.11	-6.7258920541658	-5.2864978128341	-3.8471035715024	-7.88871205497606	-6.20046511137197	-4.51221816776787	-7.94690158239684	-6.2444901633775	-4.54504522497857	-4.22755448855488	2.46526710530553	0.103103049727267	-10.7988356851692	-0.234080710676566	-0.197410336782451	-0.298322685107905	-0.460984805812619	-0.417566220905492	-0.537049430409091	-0.4595276832293	-0.416418350093776	-0.535822191883415	0.00448719809031356	0.00540537961244833	0.00540458685025613
167	13.6648837358257	0.16	-4.09891463663929	-5.54857555533185	-2.64925371794672	0.244755453305394	-12.4785409249209	-15.9009102906801	-9.05617155916174	2.07	1.37	2.95	-6.26762476871576	-4.91863740809285	-3.56965004746994	-7.37150396142813	-5.78492754058317	-4.19835111973821	-7.43423086528747	-5.83434467103662	-4.2340039102065	-4.09891463663929	2.42471247026447	-0.256943858286039	-10.5634160052059	-0.234080710676566	-0.197410336782451	-0.298322685107905	-0.460984805812619	-0.417566220905492	-0.537049430409091	-0.4595276832293	-0.416418350093776	-0.535822191883415	0.00448719809031356	0.00540537961244833	0.00540458685025613
167	13.6648837358257	0.16	-3.9684897528824	-5.39172970688617	-2.54524979887862	0.292164768588937	-14.6312952956038	-18.186956740051	-11.0756338511566	2.14	1.34	3.19	-6.96969811238229	-5.60707943945942	-4.24446076653656	-8.14962046531903	-6.55631974494072	-4.96301902456241	-8.14386766856041	-6.55065949826716	-4.96091896935874	-3.9684897528824	2.501912959244	-0.863080056523223	-11.5163233755111	-0.234080710676566	-0.197410336782451	-0.298322685107905	-0.460984805812619	-0.417566220905492	-0.537049430409091	-0.4595276832293	-0.416418350093776	-0.535822191883415	0.00448719809031356	0.00540537961244833	0.00540458685025613
167	13.6648837358257	0.16	-3.9682899950537	-5.39872702807892	-2.53785296202848	0.190577771344203	-10.9481485979227	-14.4708642291572	-7.42543296668828	2.04	1.37	3.18	-5.76128475567502	-4.358786083625	-2.95628741157498	-6.79030870172464	-5.13730952864997	-3.4843103555753	-6.79896039419691	-5.14441504905284	-3.48845884702751	-3.9682899950537	2.46423647730239	0.215874311620544	-10.6291750421687	-0.234080710676566	-0.197410336782451	-0.298322685107905	-0.460984805812619	-0.417566220905492	-0.537049430409091	-0.4595276832293	-0.416418350093776	-0.535822191883415	0.00448719809031356	0.00540537961244833	0.00540458685025613
167	13.6648837358257	0.16	-3.88354342985812	-5.24867160485757	-2.51841525485867	0.235328097343199	-13.2235837537925	-16.9452318561802	-9.50193565140474	1.92	1.41	3.18	-7.1094248898377	-5.5479958179373	-3.9865667460369	-8.47564449662541	-6.61415528685254	-4.75266607707967	-8.51081176261294	-6.64199009340544	-4.77239115570622	-3.88354342985812	2.45967194905224	0.961335034548242	-9.7868906474488	-0.234080710676566	-0.197410336782451	-0.298322685107905	-0.460984805812619	-0.417566220905492	-0.537049430409091	-0.4595276832293	-0.416418350093776	-0.535822191883415	0.00448719809031356	0.00540537961244833	0.00540458685025613
167	13.6648837358257	0.16	-3.80268762879608	-5.17144467656313	-2.43393058102904	0.194214941475756	-11.5316966056458	-15.1990009691027	-7.86439224218898	2.07	1.39	3.01	-6.00176124900493	-4.55362098888877	-3.10548072877262	-7.06148997376632	-5.35765213298033	-3.65381429219434	-7.11864151218178	-5.39890983306798	-3.68279512641275	-3.80268762879608	2.50758882003368	-0.0443752619262037	-11.3637586815853	-0.234080710676566	-0.197410336782451	-0.298322685107905	-0.460984805812619	-0.417566220905492	-0.537049430409091	-0.4595276832293	-0.416418350093776	-0.535822191883415	0.00448719809031356	0.00540537961244833	0.00540458685025613
167	13.6648837358257	0.16	-3.74631824073661	-5.06966383981776	-2.42297264165546	0.262473811384311	-14.0551659409803	-17.7336355575599	-10.3766963244007	2.12	1.33	3.32	-6.86485969546078	-5.44088897440526	-4.01691825334973	-8.04363947582664	-6.3751556884774	-4.70667190112816	-7.9997984012357	-6.34084915875327	-4.6792166813654	-3.74631824073661	2.61791123489279	0.151345154493648	-10.9138035438619	-0.234080710676566	-0.197410336782451	-0.298322685107905	-0.460984805812619	-0.417566220905492	-0.537049430409091	-0.4595276832293	-0.416418350093776	-0.535822191883415	0.00448719809031356	0.00540537961244833	0.00540458685025613
167	13.6648837358257	0.16	-3.73786257115964	-5.05277231279633	-2.42295282952295	0.191388651266876	-10.4492638994855	-13.8026455554509	-7.09588224352014	2.21	1.4	3.31	-5.16114221933461	-3.90723190390887	-2.65332158848313	-6.00513030427606	-4.54617131535321	-3.08721232643035	-6.00384194910332	-4.54634622817909	-3.08768076879024	-3.73786257115964	2.60781683430127	-0.0311402870608308	-11.4331824523608	-0.234080710676566	-0.197410336782451	-0.298322685107905	-0.460984805812619	-0.417566220905492	-0.537049430409091	-0.4595276832293	-0.416418350093776	-0.535822191883415	0.00448719809031356	0.00540537961244833	0.00540458685025613
167	13.6648837358257	0.16	-3.63479404451871	-4.95894529668013	-2.31064279235728	0.199256486938812	-9.8378201326869	-12.9169274054782	-6.75871285989555	1.89	1.19	2.83	-5.49163038209294	-4.18254823599271	-2.87346608989249	-6.56659425004361	-5.0012647039316	-3.43593515781958	-6.56594063303345	-5.00052558069228	-3.43521418738775	-3.63479404451871	2.2804837825763	-0.660016077629114	-10.0029021833989	-0.234080710676566	-0.197410336782451	-0.298322685107905	-0.460984805812619	-0.417566220905492	-0.537049430409091	-0.4595276832293	-0.416418350093776	-0.535822191883415	0.00448719809031356	0.00540537961244833	0.00540458685025613
167	13.6648837358257	0.16	-3.56925739163425	-4.82438280813101	-2.31413197513749	0.180256365954023	-10.6584071872139	-14.2071251924412	-7.10968918198673	2.19	1.49	3.34	-5.35117698372959	-4.01453654070583	-2.67789609768206	-6.23527774413076	-4.67780273785981	-3.12032773158887	-6.26631975690837	-4.70056234419214	-3.1357320716521	-3.56925739163425	2.69371496078681	0.52649679901831	-11.5463882225787	-0.234080710676566	-0.197410336782451	-0.298322685107905	-0.460984805812619	-0.417566220905492	-0.537049430409091	-0.4595276832293	-0.416418350093776	-0.535822191883415	0.00448719809031356	0.00540537961244833	0.00540458685025613
167	13.6648837358257	0.16	-3.40424213279404	-4.61080303437439	-2.19768123121368	0.215489616565147	-11.3813501182626	-14.7718631573277	-7.99083707919758	1.89	1.34	2.95	-6.25989671636331	-4.82309343610127	-3.38629015583924	-7.47972545108057	-5.76294088569314	-4.04615632030571	-7.52676153104994	-5.80062586074978	-4.06749827975873	-3.40424213279404	2.42800326891498	-0.364359108466911	-10.8022713760729	-0.234080710676566	-0.197410336782451	-0.298322685107905	-0.460984805812619	-0.417566220905492	-0.537049430409091	-0.4595276832293	-0.416418350093776	-0.535822191883415	0.00448719809031356	0.00540537961244833	0.00540458685025613
167	13.6648837358257	0.17	-5.88972834534275	-7.89293792990148	-3.88651876078403	0.188300676606362	-13.5567645757412	-17.9513020017515	-9.16222714973091	2.04	1.34	2.8	-7.16445671385688	-5.4105742844374	-3.65669185501792	-8.44849253528958	-6.38027393832786	-4.31205534136615	-8.54077238303192	-6.44951512812484	-4.35885430376727	-5.88972834534275	2.20929972938351	-1.49696811908065	-11.4053401142293	-0.234080710676566	-0.197410336782451	-0.298322685107905	-0.460984805812619	-0.417566220905492	-0.537049430409091	-0.4595276832293	-0.416418350093776	-0.535822191883415	0.00448719809031356	0.00540537961244833	0.00540458685025613
167	13.6648837358257	0.17	-4.48581423458162	-6.01437731032548	-2.95725115883777	0.262893167735668	-13.8652903457164	-17.4901400015203	-10.2404406899125	2	1.24	2.81	-7.10018042387461	-5.62866066683492	-4.15714090979523	-8.40333947700489	-6.66173865458857	-4.92013783217225	-8.43974783119105	-6.68873653369453	-4.94016125785218	-4.48581423458162	2.22760242176633	-0.747504315061679	-10.0607923460971	-0.234080710676566	-0.197410336782451	-0.298322685107905	-0.460984805812619	-0.417566220905492	-0.537049430409091	-0.4595276832293	-0.416418350093776	-0.535822191883415	0.00448719809031356	0.00540537961244833	0.00540458685025613
167	13.6648837358257	0.17	-4.39884463324344	-5.92507935209506	-2.87260991439181	0.280068890935133	-13.9792936298692	-17.4786141467116	-10.4799731130267	1.79	1.28	2.65	-7.76181463024323	-6.20785406131288	-4.65389349238254	-9.37580168744643	-7.49871149417732	-5.6216213009082	-9.48544821800904	-7.58971669782793	-5.68859885968321	-4.39884463324344	2.2154095121249	-0.841884589763538	-10.2206626276789	-0.234080710676566	-0.197410336782451	-0.298322685107905	-0.460984805812619	-0.417566220905492	-0.537049430409091	-0.4595276832293	-0.416418350093776	-0.535822191883415	0.00448719809031356	0.00540537961244833	0.00540458685025613
167	13.6648837358257	0.17	-4.30541032084703	-5.78332110674017	-2.8274995349539	0.22556010911369	-12.693485730721	-16.3657089324938	-9.02126252894818	1.87	1.21	2.95	-7.0243539176696	-5.44819271742276	-3.87203151717591	-8.4176310292308	-6.52883903757257	-4.64004704591433	-8.39174914377831	-6.51024803849977	-4.62641855075027	-4.30541032084703	2.34886917113415	0.900167539498295	-8.87203865928985	-0.234080710676566	-0.197410336782451	-0.298322685107905	-0.460984805812619	-0.417566220905492	-0.537049430409091	-0.4595276832293	-0.416418350093776	-0.535822191883415	0.00448719809031356	0.00540537961244833	0.00540458685025613
167	13.6648837358257	0.17	-4.20432281613719	-5.63224373082215	-2.77640190145224	0.231262328583701	-11.6747226301314	-14.9980158971183	-8.35142936314457	1.98	1.43	3.06	-6.13497521463071	-4.77557394690497	-3.41617267917922	-7.27300497226957	-5.66143657409568	-4.0498681759218	-7.33602690491601	-5.71261562389617	-4.08772114587336	-4.20432281613719	2.34755206238308	-0.597503637986745	-10.8813410701564	-0.234080710676566	-0.197410336782451	-0.298322685107905	-0.460984805812619	-0.417566220905492	-0.537049430409091	-0.4595276832293	-0.416418350093776	-0.535822191883415	0.00448719809031356	0.00540537961244833	0.00540458685025613
167	13.6648837358257	0.17	-4.18467072637289	-5.62849222622616	-2.74084922651961	0.271639318848919	-13.4511826407823	-16.8901088848222	-10.0122563967424	2.02	1.22	3.1	-6.79600591629083	-5.41229884491814	-4.02859177354545	-8.02795575911619	-6.39341640035428	-4.75887704159237	-7.96939773775861	-6.34657856371306	-4.72316788242996	-4.18467072637289	2.40970091774708	-1.49375114072762	-11.7816851636389	-0.234080710676566	-0.197410336782451	-0.298322685107905	-0.460984805812619	-0.417566220905492	-0.537049430409091	-0.4595276832293	-0.416418350093776	-0.535822191883415	0.00448719809031356	0.00540537961244833	0.00540458685025613
167	13.6648837358257	0.17	-4.17782707631965	-5.61929682700107	-2.73635732563823	0.267363657672863	-14.3315782449833	-18.0355914189046	-10.627565071062	2.11	1.32	3.17	-7.00420056508317	-5.56573089900604	-4.12726123292892	-8.21234594962622	-6.52575653430322	-4.83916711898022	-8.1968881288509	-6.51713055695872	-4.83115567119908	-4.17782707631965	2.48495994028973	0.488981548693547	-10.3921128610983	-0.234080710676566	-0.197410336782451	-0.298322685107905	-0.460984805812619	-0.417566220905492	-0.537049430409091	-0.4595276832293	-0.416418350093776	-0.535822191883415	0.00448719809031356	0.00540537961244833	0.00540458685025613
167	13.6648837358257	0.17	-4.16878442826261	-5.58590687022773	-2.7516619862975	0.240571079558609	-12.625743716314	-16.1281319763048	-9.12335545632327	1.98	1.26	3.25	-6.60714474624454	-5.17233591498593	-3.73752708372731	-7.8353274412844	-6.13380621837676	-4.43228499546911	-7.76798899876563	-6.07982369526707	-4.39409205424557	-4.16878442826261	2.44893763694487	-0.0296273549475662	-10.4202184034899	-0.234080710676566	-0.197410336782451	-0.298322685107905	-0.460984805812619	-0.417566220905492	-0.537049430409091	-0.4595276832293	-0.416418350093776	-0.535822191883415	0.00448719809031356	0.00540537961244833	0.00540458685025613
167	13.6648837358257	0.17	-4.15884698556676	-5.60747416483672	-2.71021980629681	0.228308978425269	-15.153351908138	-19.5030027748776	-10.8037010413985	2.17	1.49	3.27	-7.383715990264	-5.73696512694663	-4.09021426362927	-8.61249609282869	-6.69169694577537	-4.77089779872204	-8.67063585916271	-6.73477267187643	-4.80308147428083	-4.15884698556676	2.59834746670546	1.67643818875826	-10.1220366258896	-0.234080710676566	-0.197410336782451	-0.298322685107905	-0.460984805812619	-0.417566220905492	-0.537049430409091	-0.4595276832293	-0.416418350093776	-0.535822191883415	0.00448719809031356	0.00540537961244833	0.00540458685025613
167	13.6648837358257	0.17	-4.11506052186198	-5.51347896723617	-2.71664207648778	0.233436743505433	-11.5060992202671	-14.7614887885821	-8.250709651952	2.21	1.37	3.19	-5.50944338235412	-4.29443148409553	-3.07941958583694	-6.408028638448	-4.9948493933299	-3.5816701482118	-6.41729537546677	-5.00173132993649	-3.58632562744897	-4.11506052186198	2.43669955288156	-1.35061844596228	-11.9863209258284	-0.234080710676566	-0.197410336782451	-0.298322685107905	-0.460984805812619	-0.417566220905492	-0.537049430409091	-0.4595276832293	-0.416418350093776	-0.535822191883415	0.00448719809031356	0.00540537961244833	0.00540458685025613
167	13.6648837358257	0.17	-4.09921668116958	-5.49269185160439	-2.70574151073478	0.213405909382621	-10.435227833264	-13.5631757722113	-7.30727989431662	1.96	1.27	3.04	-5.59221761345871	-4.30253694781389	-3.01285628216906	-6.64110765334659	-5.10953132155758	-3.57795498976858	-6.63395022945024	-5.10248621351914	-3.57512816315285	-4.09921668116958	2.32103356348785	1.49469388127372	-8.53682644193276	-0.234080710676566	-0.197410336782451	-0.298322685107905	-0.460984805812619	-0.417566220905492	-0.537049430409091	-0.4595276832293	-0.416418350093776	-0.535822191883415	0.00448719809031356	0.00540537961244833	0.00540458685025613
167	13.6648837358257	0.17	-3.95524052630926	-5.34054870597517	-2.56993234664335	0.19862021864737	-11.6922404499579	-15.3590694909011	-8.02541140901474	2.01	1.44	2.95	-6.19720205013731	-4.71768009970286	-3.23815814926842	-7.32498698051907	-5.57621730403509	-3.82744762755111	-7.41751201220666	-5.64806042184998	-3.87546432889066	-3.95524052630926	2.52048567219945	0.542051502755502	-10.586339925541	-0.234080710676566	-0.197410336782451	-0.298322685107905	-0.460984805812619	-0.417566220905492	-0.537049430409091	-0.4595276832293	-0.416418350093776	-0.535822191883415	0.00448719809031356	0.00540537961244833	0.00540458685025613
167	13.6648837358257	0.17	-3.84983546417693	-5.18153624337666	-2.5181346849772	0.308929492812293	-15.7287004456053	-19.4016063017726	-12.0557945894379	2.01	1.3	2.86	-7.84211370436353	-6.35752810348698	-4.87294250261043	-9.27276193001942	-7.51734121557565	-5.76192050113189	-9.3316549751963	-7.56362384609923	-5.7994697769568	-3.84983546417693	2.34129190169423	0.831563961960986	-9.03717747926148	-0.234080710676566	-0.197410336782451	-0.298322685107905	-0.460984805812619	-0.417566220905492	-0.537049430409091	-0.4595276832293	-0.416418350093776	-0.535822191883415	0.00448719809031356	0.00540537961244833	0.00540458685025613
167	13.6648837358257	0.17	-3.83027537952717	-5.16216357058043	-2.49838718847392	0.211776378172129	-12.0592007847173	-15.6915697155403	-8.42683185389431	2.07	1.34	2.89	-6.17757046333141	-4.74755323588016	-3.31753600842891	-7.26372949515223	-5.58228233477264	-3.90083517439304	-7.32542318768518	-5.62967248360044	-3.93358481554897	-3.83027537952717	2.51376048618614	1.14838947078843	-9.39120444552962	-0.234080710676566	-0.197410336782451	-0.298322685107905	-0.460984805812619	-0.417566220905492	-0.537049430409091	-0.4595276832293	-0.416418350093776	-0.535822191883415	0.00448719809031356	0.00540537961244833	0.00540458685025613
167	13.6648837358257	0.17	-3.70951235921328	-4.97027443121237	-2.4487502872142	0.308847838391764	-13.6070835031836	-16.7851652485295	-10.4290017578377	1.91	1.24	2.85	-7.06237816066481	-5.72519650181253	-4.38801484296025	-8.42495424889805	-6.82978417417133	-5.23461409944461	-8.44743223677915	-6.84688549699306	-5.24885058860948	-3.70951235921328	2.31908035835617	0.950629647062733	-8.18314863135373	-0.234080710676566	-0.197410336782451	-0.298322685107905	-0.460984805812619	-0.417566220905492	-0.537049430409091	-0.4595276832293	-0.416418350093776	-0.535822191883415	0.00448719809031356	0.00540537961244833	0.00540458685025613
167	13.6648837358257	0.17	-3.56301289836964	-4.77966295333217	-2.34636284340711	0.242479549821757	-12.403013035816	-15.8257402186794	-8.98028585295257	1.94	1.35	3.14	-6.57365441114785	-5.15193098255088	-3.73020755395391	-7.81943676609552	-6.12828056081376	-4.437124355532	-7.83349680884095	-6.13857596579437	-4.44401678630987	-3.56301289836964	2.46656317794288	-0.345160659489734	-10.760172549814	-0.234080710676566	-0.197410336782451	-0.298322685107905	-0.460984805812619	-0.417566220905492	-0.537049430409091	-0.4595276832293	-0.416418350093776	-0.535822191883415	0.00448719809031356	0.00540537961244833	0.00540458685025613
167	13.6648837358257	0.17	-3.54432722720527	-4.74914131480022	-2.33951313961032	0.220817773145509	-11.4376416762513	-14.7921158618265	-8.083167490676	1.9	1.39	3.07	-6.24791986252687	-4.83105116786797	-3.41418247320907	-7.45986402410054	-5.76815733855968	-4.07645065301883	-7.50824082337688	-5.80627208065216	-4.10362778985303	-3.54432722720527	2.49080499471809	-2.06949492144231	-12.9031985846848	-0.234080710676566	-0.197410336782451	-0.298322685107905	-0.460984805812619	-0.417566220905492	-0.537049430409091	-0.4595276832293	-0.416418350093776	-0.535822191883415	0.00448719809031356	0.00540537961244833	0.00540458685025613
167	13.6648837358257	0.17	-3.5247064610713	-4.73551875022237	-2.31389417192023	0.24552316618459	-11.9519912753746	-15.2231562365404	-8.68082631420886	1.98	1.25	3.08	-6.21367910986164	-4.87847837564607	-3.5432776414305	-7.36284942001748	-5.78071397695548	-4.19857853389349	-7.33081472615198	-5.75659556991065	-4.18048441777939	-3.5247064610713	2.43168426099387	-0.659498401903837	-10.7240306274526	-0.234080710676566	-0.197410336782451	-0.298322685107905	-0.460984805812619	-0.417566220905492	-0.537049430409091	-0.4595276832293	-0.416418350093776	-0.535822191883415	0.00448719809031356	0.00540537961244833	0.00540458685025613
167	13.6648837358257	0.17	-3.43785022496562	-4.61785723674754	-2.25784321318369	0.282354398275692	-12.7422140403201	-15.9138847584509	-9.57054332218928	1.71	1.12	2.72	-7.33727450832095	-5.87494025982319	-4.41260601132543	-8.94428645627686	-7.16167134509964	-5.37905623392243	-8.92530132223832	-7.14512257628949	-5.3676058817108	-3.43785022496562	2.30789043896081	0.309194144228139	-8.58311985018876	-0.234080710676566	-0.197410336782451	-0.298322685107905	-0.460984805812619	-0.417566220905492	-0.537049430409091	-0.4595276832293	-0.416418350093776	-0.535822191883415	0.00448719809031356	0.00540537961244833	0.00540458685025613
167	13.6648837358257	0.17	-3.40584006882206	-4.60169519646045	-2.20998494118367	0.243777702297208	-12.9817122134326	-16.5515229254175	-9.41190150144769	2.06	1.39	3	-6.54806588752339	-5.13578764259118	-3.72350939765897	-7.70728754255069	-6.04498989455035	-4.38269224655002	-7.77075746801085	-6.09482073015895	-4.41840379175043	-3.40584006882206	2.63149498984715	-0.797122108741748	-12.0779730111599	-0.234080710676566	-0.197410336782451	-0.298322685107905	-0.460984805812619	-0.417566220905492	-0.537049430409091	-0.4595276832293	-0.416418350093776	-0.535822191883415	0.00448719809031356	0.00540537961244833	0.00540458685025613
167	13.6648837358257	0.17	-3.39406008272673	-4.58520457149786	-2.2029155939556	0.205409755978434	-10.9764131000165	-14.3470113107336	-7.60581488929933	2.12	1.27	2.97	-5.55351781552056	-4.24880864601045	-2.94409947650035	-6.50704044463697	-4.978316558893	-3.44959267314903	-6.51079661967234	-4.98354599741156	-3.45325444012143	-3.39406008272673	2.4886031886455	1.4250520567525	-8.99828821764003	-0.234080710676566	-0.197410336782451	-0.298322685107905	-0.460984805812619	-0.417566220905492	-0.537049430409091	-0.4595276832293	-0.416418350093776	-0.535822191883415	0.00448719809031356	0.00540537961244833	0.00540458685025613
167	13.6648837358257	0.17	-3.38040845513976	-4.53892639337571	-2.22189051690382	0.243978830663871	-11.7940955809115	-15.0355581429919	-8.5526330188311	2.22	1.37	3.51	-5.59650382335255	-4.38997344719936	-3.18344307104617	-6.50578828193395	-5.10322849983902	-3.7006687177441	-6.45258974081288	-5.06202344713091	-3.6702974876177	-3.38040845513976	2.69723825561426	2.15229405951283	-9.60961226500606	-0.234080710676566	-0.197410336782451	-0.298322685107905	-0.460984805812619	-0.417566220905492	-0.537049430409091	-0.4595276832293	-0.416418350093776	-0.535822191883415	0.00448719809031356	0.00540537961244833	0.00540458685025613
167	13.6648837358257	0.17	-3.2194992895874	-4.31470543662375	-2.12429314255106	0.229330230007442	-10.7918864121291	-13.8806618547022	-7.703110969556	1.89	1.23	2.95	-5.90670197475483	-4.59232113346661	-3.27794029217839	-7.06436913247794	-5.49237997792063	-3.92039082336331	-7.05326341362239	-5.48321986669674	-3.91453597944931	-3.2194992895874	2.38033814085892	-0.211764418440271	-10.0439618409746	-0.234080710676566	-0.197410336782451	-0.298322685107905	-0.460984805812619	-0.417566220905492	-0.537049430409091	-0.4595276832293	-0.416418350093776	-0.535822191883415	0.00448719809031356	0.00540537961244833	0.00540458685025613
167	13.6648837358257	0.17	-3.07261510414972	-4.13633148448127	-2.00889872381817	0.225090784391439	-11.2431463318933	-14.5001622436438	-7.98613042014284	2.01	1.24	2.88	-5.86283592323103	-4.54592997631197	-3.2290240293929	-6.93288174437071	-5.37562288227777	-3.81836402018482	-6.94516370091586	-5.38501829523653	-3.82552181265783	-3.07261510414972	2.48064529579367	-1.73226371363174	-12.0134676550885	-0.234080710676566	-0.197410336782451	-0.298322685107905	-0.460984805812619	-0.417566220905492	-0.537049430409091	-0.4595276832293	-0.416418350093776	-0.535822191883415	0.00448719809031356	0.00540537961244833	0.00540458685025613
167	13.6648837358257	0.17	-3.02520871034669	-4.06761030810192	-1.98280711259146	0.276923550050882	-13.4781933800804	-16.8785879035185	-10.0777988566424	1.82	1.27	3.04	-7.39968343880317	-5.90892821779109	-4.418172996779	-8.9112203634131	-7.11594785044518	-5.32067533747726	-8.89953139287869	-7.10559072734432	-5.31309554334402	-3.02520871034669	2.51125728703683	-0.26729995130265	-10.5038465380981	-0.234080710676566	-0.197410336782451	-0.298322685107905	-0.460984805812619	-0.417566220905492	-0.537049430409091	-0.4595276832293	-0.416418350093776	-0.535822191883415	0.00448719809031356	0.00540537961244833	0.00540458685025613
167	13.6648837358257	0.17	-2.96527584017449	-3.98608832173536	-1.94446335861362	0.234143492128598	-11.5687995488308	-14.8354782099779	-8.30212088768376	2.1	1.32	3.24	-5.78460621789549	-4.51087244081855	-3.2371386637416	-6.78803001020194	-5.29334864761271	-3.79866728502348	-6.76409845492173	-5.27771290134096	-3.78521475911912	-2.96527584017449	2.71735139681905	1.18443882987548	-10.1084200761095	-0.234080710676566	-0.197410336782451	-0.298322685107905	-0.460984805812619	-0.417566220905492	-0.537049430409091	-0.4595276832293	-0.416418350093776	-0.535822191883415	0.00448719809031356	0.00540537961244833	0.00540458685025613
167	13.6648837358257	0.17	-2.92879745475692	-3.94285927394579	-1.91473563556804	0.251408750995228	-11.7613968847491	-14.9300634739711	-8.59273029552706	2.01	1.28	2.96	-6.01658214440786	-4.7396590519152	-3.46273595942254	-7.10958631599623	-5.60069061290949	-4.09179490982276	-7.12378836178035	-5.61299519196559	-4.0997181340601	-2.92879745475692	2.50755733285886	0.275175436248167	-10.2072312300228	-0.234080710676566	-0.197410336782451	-0.298322685107905	-0.460984805812619	-0.417566220905492	-0.537049430409091	-0.4595276832293	-0.416418350093776	-0.535822191883415	0.00448719809031356	0.00540537961244833	0.00540458685025613
167	13.6648837358257	0.18	-5.22730957888338	-6.97546043318463	-3.47915872458213	0.206008892071328	-12.531510477785	-16.3725937210898	-8.69042723448024	1.83	1.24	2.89	-7.14040680443365	-5.46523563765874	-3.79006447088384	-8.58843999295632	-6.57355380540135	-4.55866761784638	-8.60069927254409	-6.5824021782054	-4.56459788532906	-5.22730957888338	2.23800413532666	-0.838200364649858	-10.2488037522915	-0.234080710676566	-0.197410336782451	-0.298322685107905	-0.460984805812619	-0.417566220905492	-0.537049430409091	-0.4595276832293	-0.416418350093776	-0.535822191883415	0.00448719809031356	0.00540537961244833	0.00540458685025613
167	13.6648837358257	0.18	-5.17995869067787	-6.91865376377483	-3.44126361758091	0.211095802454365	-12.9504914867951	-16.8592968621076	-9.04168611148261	2.1	1.45	3.04	-6.56886430181685	-5.04588191989144	-3.52289953796604	-7.70714527324261	-5.9202539741117	-4.1333626749808	-7.78887762243027	-5.98311124554924	-4.17735360136111	-5.17995869067787	2.40020229598399	0.480536561804396	-10.131725699775	-0.234080710676566	-0.197410336782451	-0.298322685107905	-0.460984805812619	-0.417566220905492	-0.537049430409091	-0.4595276832293	-0.416418350093776	-0.535822191883415	0.00448719809031356	0.00540537961244833	0.00540458685025613
167	13.6648837358257	0.18	-5.134124067764	-6.82207079112847	-3.44617734439952	0.207022567211928	-12.041341447829	-15.7207829458898	-8.3618999497682	1.83	1.27	2.71	-6.84730215219992	-5.24469445923177	-3.64208676626362	-8.233413301483	-6.30638697738488	-4.37936065328676	-8.30583612818456	-6.36574197290822	-4.41902453148599	-5.134124067764	2.18050189726101	0.990831601967955	-8.16656488173067	-0.234080710676566	-0.197410336782451	-0.298322685107905	-0.460984805812619	-0.417566220905492	-0.537049430409091	-0.4595276832293	-0.416418350093776	-0.535822191883415	0.00448719809031356	0.00540537961244833	0.00540458685025613
167	13.6648837358257	0.18	-5.0824483403877	-6.78609854090253	-3.37879813987288	0.244054589604411	-13.7446301832637	-17.5213976666184	-9.96786269990896	1.74	1.19	2.8	-7.970578294164	-6.25250639729223	-4.53443450042047	-9.68416933683569	-7.59672993556327	-5.50929053429084	-9.68521708472829	-7.59968882315134	-5.51109410557448	-5.0824483403877	2.15679499215824	-0.917285911691216	-9.65547331911151	-0.234080710676566	-0.197410336782451	-0.298322685107905	-0.460984805812619	-0.417566220905492	-0.537049430409091	-0.4595276832293	-0.416418350093776	-0.535822191883415	0.00448719809031356	0.00540537961244833	0.00540458685025613
167	13.6648837358257	0.18	-4.95518188243701	-6.60272597739454	-3.30763778747949	0.24649057582318	-14.2669372682353	-18.1615151917855	-10.3723593446852	2.2	1.41	3.19	-6.80412089258265	-5.34503673921837	-3.88595258585409	-7.91981264667454	-6.22147816484986	-4.52314368302518	-7.95498460258212	-6.24639773639383	-4.54154730737937	-4.95518188243701	2.47166428251762	-0.296719563195943	-11.507960697425	-0.234080710676566	-0.197410336782451	-0.298322685107905	-0.460984805812619	-0.417566220905492	-0.537049430409091	-0.4595276832293	-0.416418350093776	-0.535822191883415	0.00448719809031356	0.00540537961244833	0.00540458685025613
167	13.6648837358257	0.18	-4.74841643875557	-6.31536765343425	-3.1814652240769	0.213766546407802	-13.1577973077786	-17.0976006329578	-9.21799398259928	2.02	1.44	3	-6.86388514284921	-5.2822388001853	-3.70059245752139	-8.10419258734394	-6.23674196728654	-4.36929134722914	-8.19008318576867	-6.30576452919265	-4.41514751358118	-4.74841643875557	2.32977351274752	-0.728456533378351	-10.9737322626874	-0.234080710676566	-0.197410336782451	-0.298322685107905	-0.460984805812619	-0.417566220905492	-0.537049430409091	-0.4595276832293	-0.416418350093776	-0.535822191883415	0.00448719809031356	0.00540537961244833	0.00540458685025613
167	13.6648837358257	0.18	-4.60167693345855	-6.15354143627526	-3.04981243064185	0.213817733258331	-11.6640124225428	-15.1560040701586	-8.17202077492708	1.99	1.37	2.89	-6.1776409576325	-4.75429278972745	-3.3309446218224	-7.31792165964328	-5.63184918334357	-3.94577670704386	-7.39499626483767	-5.69129789737696	-3.98774479714339	-4.60167693345855	2.2892364255904	2.08253932769373	-7.89440696646456	-0.234080710676566	-0.197410336782451	-0.298322685107905	-0.460984805812619	-0.417566220905492	-0.537049430409091	-0.4595276832293	-0.416418350093776	-0.535822191883415	0.00448719809031356	0.00540537961244833	0.00540458685025613
167	13.6648837358257	0.18	-4.54714296472733	-6.06840248858267	-3.02588344087199	0.246837744035124	-13.1150048711355	-16.6917863441393	-9.53822339813171	1.97	1.31	2.92	-6.86505189775838	-5.39398164003649	-3.92291138231459	-8.14821213198302	-6.40218126441116	-4.6561503968393	-8.19457774612806	-6.43656869737288	-4.68222401301151	-4.54714296472733	2.31051399774669	1.69714458883463	-8.07029859688207	-0.234080710676566	-0.197410336782451	-0.298322685107905	-0.460984805812619	-0.417566220905492	-0.537049430409091	-0.4595276832293	-0.416418350093776	-0.535822191883415	0.00448719809031356	0.00540537961244833	0.00540458685025613
167	13.6648837358257	0.18	-4.53661027881703	-6.0401920520484	-3.03302850558567	0.20306883	-11.4342545852655	-14.9708232337744	-7.89768593675655	2.13	1.25	3.26	-5.75355145574916	-4.39438573865751	-3.03522002156586	-6.73149922095365	-5.14131217976414	-3.55112513857464	-6.66877874187898	-5.0928303798963	-3.51826068478524	-4.53661027881703	2.46296170800698	0.235225856452424	-10.232231229648	-0.234080710676566	-0.197410336782451	-0.298322685107905	-0.460984805812619	-0.417566220905492	-0.537049430409091	-0.4595276832293	-0.416418350093776	-0.535822191883415	0.00448719809031356	0.00540537961244833	0.00540458685025613
167	13.6648837358257	0.18	-4.49932229561582	-5.99246907883443	-3.00617551239721	0.215070905185197	-12.3904012736639	-16.0860885548281	-8.69471399249974	2.14	1.33	2.99	-6.17964236214146	-4.75990470484409	-3.34016704754673	-7.22941031024604	-5.56849444230035	-3.90757857435466	-7.26200208925745	-5.59332806833553	-3.92666694727657	-4.49932229561582	2.41915203726639	-0.8994538230298	-11.5991161896889	-0.234080710676566	-0.197410336782451	-0.298322685107905	-0.460984805812619	-0.417566220905492	-0.537049430409091	-0.4595276832293	-0.416418350093776	-0.535822191883415	0.00448719809031356	0.00540537961244833	0.00540458685025613
167	13.6648837358257	0.18	-4.27815109649442	-5.70640124517271	-2.84990094781613	0.249031724040272	-13.0346387768297	-16.5686499617523	-9.50062759190722	2.04	1.36	2.79	-6.60258389673981	-5.19428536944084	-3.78598684214188	-7.78340186033225	-6.12324069483849	-4.46307952934472	-7.87894168743273	-6.19838929533998	-4.51746925721952	-4.27815109649442	2.38710870272367	-1.69842236925603	-12.101557813793	-0.234080710676566	-0.197410336782451	-0.298322685107905	-0.460984805812619	-0.417566220905492	-0.537049430409091	-0.4595276832293	-0.416418350093776	-0.535822191883415	0.00448719809031356	0.00540537961244833	0.00540458685025613
167	13.6648837358257	0.18	-4.23000997140063	-5.6511047820577	-2.80891516074357	0.221795220287072	-12.3927309505505	-16.0170242675493	-8.76843763355166	1.85	1.26	2.95	-6.92507084295568	-5.35808264610831	-3.79109444926094	-8.31265148746444	-6.43168491531555	-4.55071834316667	-8.32665556149077	-6.43957258094266	-4.55635467031944	-4.23000997140063	2.2569915130152	-1.6332227856691	-11.0310619052521	-0.234080710676566	-0.197410336782451	-0.298322685107905	-0.460984805812619	-0.417566220905492	-0.537049430409091	-0.4595276832293	-0.416418350093776	-0.535822191883415	0.00448719809031356	0.00540537961244833	0.00540458685025613
167	13.6648837358257	0.18	-4.1015237718471	-5.45958808129882	-2.74345946239539	0.266916458656619	-13.6606668153786	-17.1953168273687	-10.1260168033886	2.19	1.23	3.31	-6.45718326059886	-5.12985192273305	-3.80252058486723	-7.51948026639512	-5.97378434926791	-4.4280884321407	-7.42081251027132	-5.89613106446308	-4.37051244567101	-4.1015237718471	2.56219919640013	-0.848535907587611	-11.8461981524013	-0.234080710676566	-0.197410336782451	-0.298322685107905	-0.460984805812619	-0.417566220905492	-0.537049430409091	-0.4595276832293	-0.416418350093776	-0.535822191883415	0.00448719809031356	0.00540537961244833	0.00540458685025613
167	13.6648837358257	0.18	-4.0794520168144	-5.4569968583034	-2.70190717532539	0.262065171468569	-14.7451482671251	-18.6082750034136	-10.8820215308365	1.77	1.34	2.6	-8.34682021583303	-6.61399842913526	-4.88117664243749	-10.1067373548062	-8.0085521503831	-5.91036694596002	-10.2721559391524	-8.13901223480999	-6.00866923005741	-4.0794520168144	2.25664426814836	-0.360735731274366	-9.86678894828491	-0.234080710676566	-0.197410336782451	-0.298322685107905	-0.460984805812619	-0.417566220905492	-0.537049430409091	-0.4595276832293	-0.416418350093776	-0.535822191883415	0.00448719809031356	0.00540537961244833	0.00540458685025613
167	13.6648837358257	0.18	-4.07321331080742	-5.4509994595766	-2.69542716203824	0.192871441338793	-11.7123404686176	-15.4531581666429	-7.97152277059219	1.97	1.31	2.96	-6.33630437216892	-4.80244577317715	-3.26858717418539	-7.51561478743748	-5.69627504437608	-3.87693530131468	-7.54409599044767	-5.71965933078617	-3.89366311393678	-4.07321331080742	2.40113624835814	-0.344935654008351	-10.926980569044	-0.234080710676566	-0.197410336782451	-0.298322685107905	-0.460984805812619	-0.417566220905492	-0.537049430409091	-0.4595276832293	-0.416418350093776	-0.535822191883415	0.00448719809031356	0.00540537961244833	0.00540458685025613
167	13.6648837358257	0.18	-4.01136855375444	-5.33749181805812	-2.68524528945075	0.326706582570822	-14.3696246604319	-17.5903532450198	-11.1488960758441	1.92	1.31	3.46	-7.3675877178503	-6.01860967108724	-4.66963162432418	-8.78008097122046	-7.1724806368149	-5.56488030240934	-8.68201232859087	-7.09059915382674	-5.50087570766696	-4.01136855375444	2.59337811910658	1.25833719955934	-9.48630769729938	-0.234080710676566	-0.197410336782451	-0.298322685107905	-0.460984805812619	-0.417566220905492	-0.537049430409091	-0.4595276832293	-0.416418350093776	-0.535822191883415	0.00448719809031356	0.00540537961244833	0.00540458685025613
167	13.6648837358257	0.18	-3.98980724260797	-5.31752593495666	-2.66208855025928	0.212408215131597	-11.5851980721085	-15.0682011546697	-8.10219498954739	1.85	1.25	3.53	-6.50791439044221	-5.00361499529313	-3.49931560014405	-7.80998506520539	-6.00471303720111	-4.19944100919684	-7.66351999353842	-5.89115520713153	-4.12023579265043	-3.98980724260797	2.51232272106984	-0.270042900254821	-10.9616831308915	-0.234080710676566	-0.197410336782451	-0.298322685107905	-0.460984805812619	-0.417566220905492	-0.537049430409091	-0.4595276832293	-0.416418350093776	-0.535822191883415	0.00448719809031356	0.00540537961244833	0.00540458685025613
167	13.6648837358257	0.18	-3.95518561083316	-5.26229782918302	-2.6480733924833	0.269582327473973	-13.1665257856421	-16.5502626472889	-9.78278892399535	2.04	1.24	3.05	-6.59333348293556	-5.24531224467481	-3.89729100641406	-7.77201562117472	-6.18301027986242	-4.59400493855012	-7.74589905483641	-6.16160639131666	-4.57687578339665	-3.95518561083316	2.45732969473018	-0.936390974013629	-11.158068825068	-0.234080710676566	-0.197410336782451	-0.298322685107905	-0.460984805812619	-0.417566220905492	-0.537049430409091	-0.4595276832293	-0.416418350093776	-0.535822191883415	0.00448719809031356	0.00540537961244833	0.00540458685025613
167	13.6648837358257	0.18	-3.91325722955966	-5.21562564793587	-2.61088881118345	0.243508446285104	-14.4943778751572	-18.4830658864074	-10.5056898639069	1.89	1.39	2.92	-7.86581714522289	-6.16835576415893	-4.47089438309497	-9.4076279563045	-7.37744026589487	-5.34725257548524	-9.50227290136931	-7.45592205076863	-5.40352506445067	-3.91325722955966	2.32702971629803	2.63963989316253	-7.33118782520643	-0.234080710676566	-0.197410336782451	-0.298322685107905	-0.460984805812619	-0.417566220905492	-0.537049430409091	-0.4595276832293	-0.416418350093776	-0.535822191883415	0.00448719809031356	0.00540537961244833	0.00540458685025613
167	13.6648837358257	0.18	-3.85035715632586	-5.15351238315372	-2.547201929498	0.224068986616691	-11.8786428467594	-15.3298654055896	-8.42742028792914	2.09	1.37	3.03	-5.99562997498484	-4.64582990325547	-3.2960298315261	-7.04012103902963	-5.45517401542855	-3.87022699182747	-7.08353825990253	-5.49069044679127	-3.89376894477755	-3.85035715632586	2.50082905846273	-3.05797870223514	-13.6130527476036	-0.234080710676566	-0.197410336782451	-0.298322685107905	-0.460984805812619	-0.417566220905492	-0.537049430409091	-0.4595276832293	-0.416418350093776	-0.535822191883415	0.00448719809031356	0.00540537961244833	0.00540458685025613
167	13.6648837358257	0.18	-3.64740752830938	-4.84460066917785	-2.45021438744092	0.295891579586354	-14.0372148261964	-17.4180178944629	-10.6564117579299	2.09	1.37	3.19	-6.81086364238891	-5.48888838439741	-4.16691312640592	-7.99701879693659	-6.44481315278791	-4.89260750863923	-8.00930581630169	-6.45400288374467	-4.90024862351661	-3.64740752830938	2.65742932483298	-0.513163250989852	-12.0234967472256	-0.234080710676566	-0.197410336782451	-0.298322685107905	-0.460984805812619	-0.417566220905492	-0.537049430409091	-0.4595276832293	-0.416418350093776	-0.535822191883415	0.00448719809031356	0.00540537961244833	0.00540458685025613
167	13.6648837358257	0.18	-3.60850279489461	-4.81616363070529	-2.40084195908393	0.236432970313636	-13.0789350944367	-16.7486084678266	-9.40926172104674	2.22	1.51	3.58	-6.22823566663331	-4.86360942720892	-3.49898318778453	-7.23880679059823	-5.65276120444694	-4.06671561829565	-7.23661609846341	-5.65248394653457	-4.06535013725896	-3.60850279489461	2.7365139925634	-2.03083344502755	-14.1890549777958	-0.234080710676566	-0.197410336782451	-0.298322685107905	-0.460984805812619	-0.417566220905492	-0.537049430409091	-0.4595276832293	-0.416418350093776	-0.535822191883415	0.00448719809031356	0.00540537961244833	0.00540458685025613
167	13.6648837358257	0.18	-3.47744517460828	-4.63262411277649	-2.32226623644008	0.299774084732487	-13.7239123767078	-16.9987173797298	-10.4491073736859	1.82	1.26	2.64	-7.4342018092426	-6.00200191236019	-4.56980201547777	-8.94766481447175	-7.22389608267693	-5.50012735088212	-9.03927834157567	-7.29885983304223	-5.55601331052913	-3.47744517460828	2.30014785160443	-0.173728805489512	-9.64099394943155	-0.234080710676566	-0.197410336782451	-0.298322685107905	-0.460984805812619	-0.417566220905492	-0.537049430409091	-0.4595276832293	-0.416418350093776	-0.535822191883415	0.00448719809031356	0.00540537961244833	0.00540458685025613
167	13.6648837358257	0.18	-3.43244661452828	-4.59345337507498	-2.27143985398158	0.22688372920833	-11.9448879040452	-15.3875014302727	-8.50227437781763	2.09	1.4	2.94	-6.01936820587533	-4.67266754113179	-3.32596687638824	-7.06828730686129	-5.48691416450104	-3.90554102214079	-7.14529347554579	-5.54531306689616	-3.94824973533786	-3.43244661452828	2.5732396202965	0.00623830072855247	-11.1653848292151	-0.234080710676566	-0.197410336782451	-0.298322685107905	-0.460984805812619	-0.417566220905492	-0.537049430409091	-0.4595276832293	-0.416418350093776	-0.535822191883415	0.00448719809031356	0.00540537961244833	0.00540458685025613
167	13.6648837358257	0.18	-3.41418201249822	-4.55025412049025	-2.2781099045062	0.230984832947725	-11.6772163461442	-15.0038157762362	-8.35061691605212	2.06	1.36	3.18	-5.92876804149933	-4.61426000686741	-3.29975197223549	-6.976619489897	-5.42978508689006	-3.88295068388312	-6.98683522409251	-5.43491375681083	-3.88762385952869	-3.41418201249822	2.62378056263101	-0.337013823579138	-11.6719317132623	-0.234080710676566	-0.197410336782451	-0.298322685107905	-0.460984805812619	-0.417566220905492	-0.537049430409091	-0.4595276832293	-0.416418350093776	-0.535822191883415	0.00448719809031356	0.00540537961244833	0.00540458685025613
167	13.6648837358257	0.18	-3.39774920714803	-4.53347225553204	-2.26202615876401	0.266901657837166	-12.2966912957538	-15.4785377261937	-9.11484486531385	2.04	1.48	3.04	-6.16982043344766	-4.90152096809188	-3.6332215027361	-7.27365423993188	-5.77844511947236	-4.28323599901285	-7.36393520615347	-5.85009989369624	-4.33491841347998	-3.39774920714803	2.56722657409777	2.4822114804939	-8.83366674599731	-0.234080710676566	-0.197410336782451	-0.298322685107905	-0.460984805812619	-0.417566220905492	-0.537049430409091	-0.4595276832293	-0.416418350093776	-0.535822191883415	0.00448719809031356	0.00540537961244833	0.00540458685025613
167	13.6648837358257	0.18	-3.28362707286311	-4.38876149989326	-2.17849264583296	0.255643647894136	-12.0462902089946	-15.255600653842	-8.83697976414722	2.22	1.49	3.32	-5.67769861244401	-4.48328497557268	-3.28887133870135	-6.60001223138534	-5.21157209907425	-3.82313196676317	-6.63540945039353	-5.23931016634435	-3.84391330592386	-3.28362707286311	2.71987658731661	-0.256079365685237	-12.2156713630489	-0.234080710676566	-0.197410336782451	-0.298322685107905	-0.460984805812619	-0.417566220905492	-0.537049430409091	-0.4595276832293	-0.416418350093776	-0.535822191883415	0.00448719809031356	0.00540537961244833	0.00540458685025613
167	13.6648837358257	0.18	-3.2139398038422	-4.27705013615578	-2.15082947152863	0.243764877162761	-13.3015722829459	-16.9594678070622	-9.64367675882948	1.97	1.4	2.73	-6.96619074401765	-5.46369088773843	-3.96119103145921	-8.2659235782814	-6.48309140432057	-4.70025923035973	-8.40101234993756	-6.59167834615564	-4.77691042668291	-3.2139398038422	2.45627708552211	2.51311762856698	-7.92931889135674	-0.234080710676566	-0.197410336782451	-0.298322685107905	-0.460984805812619	-0.417566220905492	-0.537049430409091	-0.4595276832293	-0.416418350093776	-0.535822191883415	0.00448719809031356	0.00540537961244833	0.00540458685025613
167	13.6648837358257	0.18	-3.10851948693566	-4.16023953461969	-2.05679943925163	0.289532731290265	-13.9044973109304	-17.3051631417029	-10.5038314801578	2.02	1.27	2.79	-6.96004302118564	-5.59231361643854	-4.22458421169143	-8.22097696966117	-6.60545937832897	-4.98994178699676	-8.27645878573725	-6.65242762582935	-5.02589698924744	-3.10851948693566	2.39369316079398	0.223598317429536	-9.88490745578293	-0.234080710676566	-0.197410336782451	-0.298322685107905	-0.460984805812619	-0.417566220905492	-0.537049430409091	-0.4595276832293	-0.416418350093776	-0.535822191883415	0.00448719809031356	0.00540537961244833	0.00540458685025613
167	13.6648837358257	0.18	-3.08121961052788	-4.10429680089224	-2.05814242016352	0.282625402463306	-11.2466694918919	-14.0442126445094	-8.44912633927444	1.77	1.22	3.03	-6.29788687625413	-5.04337651297561	-3.78886614969709	-7.62529180215549	-6.10636842725414	-4.5874450523528	-7.5864952631303	-6.07519784205547	-4.56415857609973	-3.08121961052788	2.46949944057225	-0.0162503751725138	-9.65334194847767	-0.234080710676566	-0.197410336782451	-0.298322685107905	-0.460984805812619	-0.417566220905492	-0.537049430409091	-0.4595276832293	-0.416418350093776	-0.535822191883415	0.00448719809031356	0.00540537961244833	0.00540458685025613
167	13.6648837358257	0.18	-3.07454504250646	-4.09730080507152	-2.05178927994141	0.259732289512035	-11.9310016469379	-15.0758072060023	-8.78619608787358	2.14	1.48	3.64	-5.77633715986434	-4.57139622614512	-3.36645529242589	-6.75397182803231	-5.34509680991032	-3.93622179178833	-6.73072483576003	-5.3249254090173	-3.92273588952327	-3.07454504250646	2.84230699480398	0.138715478940237	-12.2695051941491	-0.234080710676566	-0.197410336782451	-0.298322685107905	-0.460984805812619	-0.417566220905492	-0.537049430409091	-0.4595276832293	-0.416418350093776	-0.535822191883415	0.00448719809031356	0.00540537961244833	0.00540458685025613
167	13.6648837358257	0.18	-3.04030000414156	-4.06253930538674	-2.01806070289639	0.277967935417007	-12.8009977179222	-16.0221419628311	-9.57985347301329	2.16	1.36	3.32	-6.10435057535756	-4.8771118097584	-3.64987304415923	-7.12931465905463	-5.69601373478165	-4.26271281050868	-7.11145752499254	-5.67973816667967	-4.25187399965183	-3.04030000414156	2.66779979875506	0.369163967468368	-10.5822618934443	-0.234080710676566	-0.197410336782451	-0.298322685107905	-0.460984805812619	-0.417566220905492	-0.537049430409091	-0.4595276832293	-0.416418350093776	-0.535822191883415	0.00448719809031356	0.00540537961244833	0.00540458685025613
167	13.6648837358257	0.18	-2.70435621632971	-3.59799363713525	-1.81071879552418	0.298699934844733	-13.1708143021946	-16.3216986572176	-10.0199299471716	1.98	1.4	3.16	-6.65941352121459	-5.3738217260037	-4.08822993079282	-7.8903320515407	-6.36711290999983	-4.84389376845895	-7.92016379605121	-6.39278673909564	-4.86301740119619	-2.70435621632971	2.70277626352899	0.826429897640071	-10.3658587073892	-0.234080710676566	-0.197410336782451	-0.298322685107905	-0.460984805812619	-0.417566220905492	-0.537049430409091	-0.4595276832293	-0.416418350093776	-0.535822191883415	0.00448719809031356	0.00540537961244833	0.00540458685025613
167	13.6648837358257	0.18	-2.27981401298025	-3.04259047470772	-1.51703755125277	0.334159181803107	-12.8860192124035	-15.725982619934	-10.0460558048731	2.19	1.34	3.54	-5.91330641429554	-4.84541932323218	-3.77753223216881	-6.88796307592481	-5.64406222973849	-4.40016138355217	-6.8107735448594	-5.58184553872597	-4.3513454569873	-2.27981401298025	2.95490723422578	0.618452342663747	-11.3806931380455	-0.234080710676566	-0.197410336782451	-0.298322685107905	-0.460984805812619	-0.417566220905492	-0.537049430409091	-0.4595276832293	-0.416418350093776	-0.535822191883415	0.00448719809031356	0.00540537961244833	0.00540458685025613
167	13.6648837358257	0.18	-2.22531508309246	-2.97524081244807	-1.47538935373685	0.449714980946529	-15.9204146181554	-18.6699860248077	-13.1708432115031	1.97	1.33	3.34	-7.65680459362147	-6.52916952474828	-5.40153445587509	-9.08227431529201	-7.7447070706504	-6.40713982600879	-9.02846458891452	-7.6995415737176	-6.36949764775214	-2.22531508309246	2.90021702849712	0.23635093515035	-11.0297780578499	-0.234080710676566	-0.197410336782451	-0.298322685107905	-0.460984805812619	-0.417566220905492	-0.537049430409091	-0.4595276832293	-0.416418350093776	-0.535822191883415	0.00448719809031356	0.00540537961244833	0.00540458685025613
167	13.6648837358257	0.19	-5.50601109766097	-7.29678729908151	-3.71523489624043	0.263605287100342	-14.1602341037644	-17.8554019267831	-10.4650662807457	1.97	1.37	2.83	-7.31588034765276	-5.80186202599565	-4.28784370433853	-8.67610159207704	-6.88058606328937	-5.08507053450169	-8.7781592631094	-6.96456367946376	-5.14550771408479	-5.50601109766097	2.25937373751046	-0.425127796916875	-10.233673396808	-0.234080710676566	-0.197410336782451	-0.298322685107905	-0.460984805812619	-0.417566220905492	-0.537049430409091	-0.4595276832293	-0.416418350093776	-0.535822191883415	0.00448719809031356	0.00540537961244833	0.00540458685025613
167	13.6648837358257	0.19	-5.07056380180308	-6.70278784339586	-3.4383397602103	0.243233751467193	-12.7675603902967	-16.2836694764145	-9.25145130417879	1.69	1.22	2.88	-7.55969735782846	-5.92734289333496	-4.29498842884145	-9.23126128839081	-7.23796845353858	-5.24467561868635	-9.23314772626565	-7.24013428849154	-5.24503442926422	-5.07056380180308	2.18320879962847	-0.629815526766257	-9.54802769220262	-0.234080710676566	-0.197410336782451	-0.298322685107905	-0.460984805812619	-0.417566220905492	-0.537049430409091	-0.4595276832293	-0.416418350093776	-0.535822191883415	0.00448719809031356	0.00540537961244833	0.00540458685025613
167	13.6648837358257	0.19	-4.85855099851383	-6.43357701416554	-3.28352498286211	0.219946038866819	-13.2470019685259	-17.1420006339372	-9.35200330311456	2.02	1.37	3.05	-6.88004125881775	-5.31676098055101	-3.75348070228427	-8.12284644425018	-6.27717645885427	-4.43150647345836	-8.16925737475053	-6.31332687663449	-4.45728177745885	-4.85855099851383	2.38903596627802	0.849323089669676	-9.79505914247698	-0.234080710676566	-0.197410336782451	-0.298322685107905	-0.460984805812619	-0.417566220905492	-0.537049430409091	-0.4595276832293	-0.416418350093776	-0.535822191883415	0.00448719809031356	0.00540537961244833	0.00540458685025613
167	13.6648837358257	0.19	-4.81051932852015	-6.36932850597966	-3.25171015106064	0.201145307214724	-11.5917482322936	-15.1984758419236	-7.9850206226637	2.13	1.25	3.21	-5.84429237982175	-4.45739208111488	-3.07049178240801	-6.83844148793977	-5.2156211487215	-3.59280080950322	-6.77850223651646	-5.16999210615476	-3.56240079275085	-4.81051932852015	2.40259232154136	1.80874193468913	-8.50748352273552	-0.234080710676566	-0.197410336782451	-0.298322685107905	-0.460984805812619	-0.417566220905492	-0.537049430409091	-0.4595276832293	-0.416418350093776	-0.535822191883415	0.00448719809031356	0.00540537961244833	0.00540458685025613
167	13.6648837358257	0.19	-4.76576193025519	-6.29935674060637	-3.23216711990401	0.214583081133632	-12.0454227686168	-15.6434123102758	-8.44743322695781	1.79	1.17	2.86	-6.94602363658417	-5.34843610869362	-3.75084858080308	-8.39013837863648	-6.46040402524503	-4.53066967185359	-8.35768737646982	-6.43618631440943	-4.51321301048702	-4.76576193025519	2.23149602581838	-0.97910765475466	-10.0664166494257	-0.234080710676566	-0.197410336782451	-0.298322685107905	-0.460984805812619	-0.417566220905492	-0.537049430409091	-0.4595276832293	-0.416418350093776	-0.535822191883415	0.00448719809031356	0.00540537961244833	0.00540458685025613
167	13.6648837358257	0.19	-4.54783510193757	-6.02256990979151	-3.07310029408362	0.207806107977974	-11.953518106693	-15.5974293980928	-8.3096068152932	1.96	1.32	3.16	-6.42463504468885	-4.92369539720263	-3.42275574971641	-7.62800301686399	-5.84592947034861	-4.06385592383323	-7.62054433503284	-5.83761810098797	-4.05885728128831	-4.54783510193757	2.40720051342742	-2.95689966155444	-13.4610222431877	-0.234080710676566	-0.197410336782451	-0.298322685107905	-0.460984805812619	-0.417566220905492	-0.537049430409091	-0.4595276832293	-0.416418350093776	-0.535822191883415	0.00448719809031356	0.00540537961244833	0.00540458685025613
167	13.6648837358257	0.19	-4.48644982206883	-5.94647857168932	-3.02642107244834	0.227027716145774	-12.6979876157498	-16.3561491729626	-9.03982605853696	2.01	1.41	3.1	-6.59223699660963	-5.11783934334676	-3.64344169008389	-7.79006277249077	-6.04776341698552	-4.30546406148026	-7.8413564192357	-6.08652435205877	-4.33447794935153	-4.48644982206883	2.42983752758494	-0.934592723137503	-11.6187677990969	-0.234080710676566	-0.197410336782451	-0.298322685107905	-0.460984805812619	-0.417566220905492	-0.537049430409091	-0.4595276832293	-0.416418350093776	-0.535822191883415	0.00448719809031356	0.00540537961244833	0.00540458685025613
167	13.6648837358257	0.19	-4.46101052746263	-5.89299728422764	-3.02902377069762	0.278935136483699	-13.8747810645205	-17.35773038433	-10.391831744711	2.05	1.37	3.04	-6.89684977741836	-5.51294890390476	-4.12904803039117	-8.12525722222433	-6.49486785167783	-4.86447848113133	-8.17484605231642	-6.53125225184977	-4.89173633344496	-4.46101052746263	2.43082274812302	-1.2930307521161	-11.7820107501359	-0.234080710676566	-0.197410336782451	-0.298322685107905	-0.460984805812619	-0.417566220905492	-0.537049430409091	-0.4595276832293	-0.416418350093776	-0.535822191883415	0.00448719809031356	0.00540537961244833	0.00540458685025613
167	13.6648837358257	0.19	-4.41697042456525	-5.83259165870981	-3.00134919042069	0.281874016151191	-13.20725430528	-16.4985795481266	-9.91592906243341	1.99	1.32	2.81	-6.70978819845911	-5.37124294931672	-4.03269770017434	-7.94441344232446	-6.35957103658527	-4.77472863084609	-8.01920306938608	-6.41947924432604	-4.82209904693752	-4.41697042456525	2.32636560985176	0.365351947150676	-9.59268365648838	-0.234080710676566	-0.197410336782451	-0.298322685107905	-0.460984805812619	-0.417566220905492	-0.537049430409091	-0.4595276832293	-0.416418350093776	-0.535822191883415	0.00448719809031356	0.00540537961244833	0.00540458685025613
167	13.6648837358257	0.19	-4.27840406393179	-5.64519575602599	-2.91161237183759	0.242424929916473	-13.0406482442095	-16.6398719452072	-9.44142454321189	1.93	1.29	3.24	-6.94922137585765	-5.44609669065413	-3.94297200545062	-8.27611518791564	-6.48598182423237	-4.69584846054911	-8.23003669623123	-6.45004722901519	-4.66911276548182	-4.27840406393179	2.46010792263753	0.962675980728549	-9.58143833511397	-0.234080710676566	-0.197410336782451	-0.298322685107905	-0.460984805812619	-0.417566220905492	-0.537049430409091	-0.4595276832293	-0.416418350093776	-0.535822191883415	0.00448719809031356	0.00540537961244833	0.00540458685025613
167	13.6648837358257	0.19	-4.20956440669027	-5.55857853442622	-2.86055027895432	0.245643657162083	-12.6862753107993	-16.1572791131656	-9.21527150843301	2.19	1.3	3.39	-6.06975895111682	-4.7658168547272	-3.46187475833759	-7.06887223937214	-5.55029462185056	-4.03171700432898	-7.00118817302421	-5.49712857534069	-3.9922781543552	-4.20956440669027	2.60881040187615	0.077470972724228	-11.2737399770546	-0.234080710676566	-0.197410336782451	-0.298322685107905	-0.460984805812619	-0.417566220905492	-0.537049430409091	-0.4595276832293	-0.416418350093776	-0.535822191883415	0.00448719809031356	0.00540537961244833	0.00540458685025613
167	13.6648837358257	0.19	-4.18211976532005	-5.51736799747079	-2.84687153316931	0.218131941666498	-11.5613205903973	-14.9787535896153	-8.14388759117929	1.9	1.23	2.93	-6.33410122411929	-4.88896318815482	-3.44382515219036	-7.56474827245554	-5.83883561741394	-4.11292296237233	-7.56125830856318	-5.83544327541016	-4.11046659213875	-4.18211976532005	2.3672632802752	-1.82063410160867	-11.793125755302	-0.234080710676566	-0.197410336782451	-0.298322685107905	-0.460984805812619	-0.417566220905492	-0.537049430409091	-0.4595276832293	-0.416418350093776	-0.535822191883415	0.00448719809031356	0.00540537961244833	0.00540458685025613
167	13.6648837358257	0.19	-4.17766960422758	-5.51536791497599	-2.83997129347917	0.213334753011455	-10.8674302148023	-14.1256209105147	-7.6092395190899	1.79	1.23	2.67	-6.2774142618787	-4.82947700865956	-3.38153975544042	-7.58405609977641	-5.83473115494098	-4.08540621010555	-7.63915769358777	-5.87907169867899	-4.11700150644848	-4.17766960422758	2.25878081167779	0.205782840422147	-9.09670413181881	-0.234080710676566	-0.197410336782451	-0.298322685107905	-0.460984805812619	-0.417566220905492	-0.537049430409091	-0.4595276832293	-0.416418350093776	-0.535822191883415	0.00448719809031356	0.00540537961244833	0.00540458685025613
167	13.6648837358257	0.19	-4.17381186291181	-5.53179175481326	-2.81583197101036	0.272916353003895	-13.5708042796542	-17.0291504084917	-10.1124581508166	1.94	1.3	2.81	-7.06842144128926	-5.63293891032957	-4.19745637936988	-8.40662135541692	-6.69937197868868	-4.99212260196043	-8.47567688568025	-6.75705020235693	-5.03376944507264	-4.17381186291181	2.31979760730709	1.73742920688004	-8.15392394316629	-0.234080710676566	-0.197410336782451	-0.298322685107905	-0.460984805812619	-0.417566220905492	-0.537049430409091	-0.4595276832293	-0.416418350093776	-0.535822191883415	0.00448719809031356	0.00540537961244833	0.00540458685025613
167	13.6648837358257	0.19	-4.12104865235002	-5.43957072971261	-2.80252657498743	0.246148825640973	-11.6061490879006	-14.7773045284988	-8.43499364730237	2.08	1.36	3.1	-5.79351078103438	-4.55024458197826	-3.30697838292213	-6.80622199466047	-5.34563167748445	-3.88504136030842	-6.8282946904379	-5.36253498745849	-3.89800145586778	-4.12104865235002	2.46934116561778	-1.71823519484621	-12.2257487623463	-0.234080710676566	-0.197410336782451	-0.298322685107905	-0.460984805812619	-0.417566220905492	-0.537049430409091	-0.4595276832293	-0.416418350093776	-0.535822191883415	0.00448719809031356	0.00540537961244833	0.00540458685025613
167	13.6648837358257	0.19	-4.06534105363507	-5.35630246567757	-2.77437964159256	0.262919985151576	-12.3696784851001	-15.6033015316891	-9.13605543851121	1.94	1.24	2.95	-6.48434495938827	-5.14053145555215	-3.79671795171602	-7.71401776345498	-6.11536727457962	-4.51671678570425	-7.70702137978697	-6.11033464788295	-4.51254604782702	-4.06534105363507	2.372343519023	0.806482811369599	-9.04127441568339	-0.234080710676566	-0.197410336782451	-0.298322685107905	-0.460984805812619	-0.417566220905492	-0.537049430409091	-0.4595276832293	-0.416418350093776	-0.535822191883415	0.00448719809031356	0.00540537961244833	0.00540458685025613
167	13.6648837358257	0.19	-4.0410988010115	-5.33241282815182	-2.74978477387118	0.326176119100093	-14.280947978942	-17.4856644869249	-11.0762314709592	1.84	1.16	2.98	-7.60117901726994	-6.20805930511986	-4.81493959296978	-9.13574355584861	-7.4613737766493	-5.78700399744998	-9.06415643244051	-7.40161968651673	-5.74111380345219	-4.0410988010115	2.23586339395643	1.83482133668079	-7.04877972836012	-0.234080710676566	-0.197410336782451	-0.298322685107905	-0.460984805812619	-0.417566220905492	-0.537049430409091	-0.4595276832293	-0.416418350093776	-0.535822191883415	0.00448719809031356	0.00540537961244833	0.00540458685025613
167	13.6648837358257	0.19	-4.00105913943138	-5.31005645656802	-2.69206182229473	0.291424089566197	-12.6371387977862	-15.7136938060435	-9.5605837895289	2.25	1.32	3.57	-5.76880437197972	-4.63934084791354	-3.50987732384735	-6.68796187636281	-5.37853820680878	-4.06911453725474	-6.5928443577668	-5.30237685658003	-4.0122761973247	-4.00105913943138	2.57483466125583	0.406053845508691	-10.7943370545639	-0.234080710676566	-0.197410336782451	-0.298322685107905	-0.460984805812619	-0.417566220905492	-0.537049430409091	-0.4595276832293	-0.416418350093776	-0.535822191883415	0.00448719809031356	0.00540537961244833	0.00540458685025613
167	13.6648837358257	0.19	-3.99978950773383	-5.30809843249224	-2.69148058297542	0.296024916984213	-13.867444679377	-17.2062908730834	-10.5285984856706	1.89	1.27	2.97	-7.31569777185124	-5.89610130913757	-4.47650484642389	-8.74783636199999	-7.05033628160086	-5.35283620120173	-8.75740166361969	-7.05958871901611	-5.35935186633712	-3.99978950773383	2.41100195766246	-0.325160647882581	-10.1530597249015	-0.234080710676566	-0.197410336782451	-0.298322685107905	-0.460984805812619	-0.417566220905492	-0.537049430409091	-0.4595276832293	-0.416418350093776	-0.535822191883415	0.00448719809031356	0.00540537961244833	0.00540458685025613
167	13.6648837358257	0.19	-3.97286899952986	-5.26330200897131	-2.6824359900884	0.19874385367403	-11.5536730483588	-15.1756390442524	-7.93170705246525	1.99	1.34	3.04	-6.18374160893345	-4.70786953727714	-3.23199746562083	-7.32465810088271	-5.57648377388517	-3.82830944688763	-7.35248783988834	-5.59519013982541	-3.84326104642823	-3.97286899952986	2.51335314921244	-1.01883335119856	-11.8964949584948	-0.234080710676566	-0.197410336782451	-0.298322685107905	-0.460984805812619	-0.417566220905492	-0.537049430409091	-0.4595276832293	-0.416418350093776	-0.535822191883415	0.00448719809031356	0.00540537961244833	0.00540458685025613
167	13.6648837358257	0.19	-3.96244151772976	-5.23062197993542	-2.6942610555241	0.247331326001629	-13.6763711026448	-17.4013060780041	-9.95143612728552	2.08	1.48	3.26	-6.84293107072495	-5.37812876421671	-3.91332645770847	-8.04416938047125	-6.32222921467488	-4.60028904887852	-8.09586127943516	-6.36287002658116	-4.6300794014116	-3.96244151772976	2.61449183652619	1.07896368138154	-10.4584901962343	-0.234080710676566	-0.197410336782451	-0.298322685107905	-0.460984805812619	-0.417566220905492	-0.537049430409091	-0.4595276832293	-0.416418350093776	-0.535822191883415	0.00448719809031356	0.00540537961244833	0.00540458685025613
167	13.6648837358257	0.19	-3.94833613933887	-5.22761542012824	-2.66905685854951	0.215476171680894	-10.9416214056722	-14.201268540295	-7.68197427104942	1.82	1.14	2.92	-6.21271289588837	-4.78669579524309	-3.3606786945978	-7.47805299534772	-5.76159971163732	-4.04514642792691	-7.42098177488034	-5.71786881989741	-4.01369746207492	-3.94833613933887	2.31162886543092	0.335558705200157	-8.9904723926898	-0.234080710676566	-0.197410336782451	-0.298322685107905	-0.460984805812619	-0.417566220905492	-0.537049430409091	-0.4595276832293	-0.416418350093776	-0.535822191883415	0.00448719809031356	0.00540537961244833	0.00540458685025613
167	13.6648837358257	0.19	-3.93756253565924	-5.22081600333953	-2.65430906797896	0.220590894712199	-12.156819887576	-15.7245696863266	-8.58907008882527	2.02	1.35	3.1	-6.32507485428082	-4.88997774265264	-3.45488063102446	-7.47116020871732	-5.77602763194077	-4.08089505516422	-7.49029481123706	-5.79150149656387	-4.0916332862842	-3.93756253565924	2.48972551234524	2.33851938800715	-8.16219093809045	-0.234080710676566	-0.197410336782451	-0.298322685107905	-0.460984805812619	-0.417566220905492	-0.537049430409091	-0.4595276832293	-0.416418350093776	-0.535822191883415	0.00448719809031356	0.00540537961244833	0.00540458685025613
167	13.6648837358257	0.19	-3.92319900834441	-5.17446124016208	-2.67193677652674	0.232096673241524	-10.9314690702707	-14.035905768036	-7.82703237250548	2.07	1.45	3.1	-5.54268097659726	-4.3167606468285	-3.09084031705974	-6.52139988220996	-5.07900824395607	-3.63661660570218	-6.58372291620761	-5.12725171143572	-3.67133489423142	-3.92319900834441	2.4832513661022	0.420472873363319	-10.370027950462	-0.234080710676566	-0.197410336782451	-0.298322685107905	-0.460984805812619	-0.417566220905492	-0.537049430409091	-0.4595276832293	-0.416418350093776	-0.535822191883415	0.00448719809031356	0.00540537961244833	0.00540458685025613
167	13.6648837358257	0.19	-3.88497350429123	-5.15281727508454	-2.61712973349792	0.26461675625143	-12.4099499372369	-15.639958586726	-9.17994128774767	1.89	1.22	2.77	-6.63852475845736	-5.26751777843479	-3.89651079841222	-7.93505421662327	-6.29628429202694	-4.65751436743061	-7.9648551517662	-6.32111130917841	-4.67566834265072	-3.88497350429123	2.32069958321398	-2.23474906352097	-11.8424885005092	-0.234080710676566	-0.197410336782451	-0.298322685107905	-0.460984805812619	-0.417566220905492	-0.537049430409091	-0.4595276832293	-0.416418350093776	-0.535822191883415	0.00448719809031356	0.00540537961244833	0.00540458685025613
167	13.6648837358257	0.19	-3.83275895179262	-5.06056808910218	-2.60494981448306	0.33388673213679	-15.1202759943224	-18.4546909204955	-11.7858610681493	1.7	1.18	2.98	-8.52849597033554	-6.98755744235881	-5.44661891438208	-10.4024021622108	-8.52288409348993	-6.64336602476901	-10.3317947407414	-8.46497980505288	-6.59846108272436	-3.83275895179262	2.31659074833601	-1.85096522612458	-11.0392595137425	-0.234080710676566	-0.197410336782451	-0.298322685107905	-0.460984805812619	-0.417566220905492	-0.537049430409091	-0.4595276832293	-0.416418350093776	-0.535822191883415	0.00448719809031356	0.00540537961244833	0.00540458685025613
167	13.6648837358257	0.19	-3.81507815041205	-5.0401589544039	-2.58999734642021	0.218828775784003	-11.8765687369668	-15.3800302523887	-8.37310722154483	2.12	1.41	3.08	-5.95030787671585	-4.59487005839633	-3.23943224007681	-6.97121607443944	-5.38322262893265	-3.79522918342587	-7.02229175870022	-5.42365812344287	-3.82377854871479	-3.81507815041205	2.52200812379147	-0.430111527301851	-11.4883284813586	-0.234080710676566	-0.197410336782451	-0.298322685107905	-0.460984805812619	-0.417566220905492	-0.537049430409091	-0.4595276832293	-0.416418350093776	-0.535822191883415	0.00448719809031356	0.00540537961244833	0.00540458685025613
167	13.6648837358257	0.19	-3.7962374088738	-5.01095787465557	-2.58151694309202	0.207985079136482	-11.0545951575436	-14.4226479931585	-7.68654232192862	1.86	1.24	3.07	-6.19783448714356	-4.75048348551071	-3.30313248387786	-7.42923145785133	-5.69431814027433	-3.95940482269733	-7.39424750676841	-5.6662596455227	-3.93983540056943	-3.7962374088738	2.40742389475754	-0.126574668624541	-10.2184721839738	-0.234080710676566	-0.197410336782451	-0.298322685107905	-0.460984805812619	-0.417566220905492	-0.537049430409091	-0.4595276832293	-0.416418350093776	-0.535822191883415	0.00448719809031356	0.00540537961244833	0.00540458685025613
167	13.6648837358257	0.19	-3.78220532547337	-5.01563984021629	-2.54877081073045	0.242358139730805	-12.8415908512431	-16.3865192358629	-9.29666246662326	2.02	1.38	3.31	-6.58272747747852	-5.15867291486831	-3.73461835225811	-7.77331956775266	-6.0917018439508	-4.41008412014895	-7.76472683978888	-6.08870817193963	-4.40586466366859	-3.78220532547337	2.63529200749518	0.0540944932270703	-11.2442908216747	-0.234080710676566	-0.197410336782451	-0.298322685107905	-0.460984805812619	-0.417566220905492	-0.537049430409091	-0.4595276832293	-0.416418350093776	-0.535822191883415	0.00448719809031356	0.00540537961244833	0.00540458685025613
167	13.6648837358257	0.19	-3.74357190382674	-4.93317174539659	-2.55397206225689	0.308124164795086	-13.8338669568188	-17.070401583303	-10.5973323303345	2.12	1.17	3.47	-6.58828162059702	-5.33914864091664	-4.09001566123626	-7.71479824037481	-6.2520786013866	-4.78935896239839	-7.53150832900167	-6.1032309468924	-4.67421420297182	-3.74357190382674	2.64991433017276	-0.56143205007774	-11.6162456345069	-0.234080710676566	-0.197410336782451	-0.298322685107905	-0.460984805812619	-0.417566220905492	-0.537049430409091	-0.4595276832293	-0.416418350093776	-0.535822191883415	0.00448719809031356	0.00540537961244833	0.00540458685025613
167	13.6648837358257	0.19	-3.74025109615351	-4.94756207703463	-2.53294011527239	0.219360084580383	-12.0836927434272	-15.6427232426442	-8.52466224421019	1.98	1.41	3.35	-6.40717140290561	-4.94941254065795	-3.49165367841029	-7.59789164548547	-5.86922025773689	-4.1405488699883	-7.58999218349592	-5.8645111513225	-4.1366209659449	-3.74025109615351	2.62280590329074	-1.26973355330171	-12.6179799561704	-0.234080710676566	-0.197410336782451	-0.298322685107905	-0.460984805812619	-0.417566220905492	-0.537049430409091	-0.4595276832293	-0.416418350093776	-0.535822191883415	0.00448719809031356	0.00540537961244833	0.00540458685025613
167	13.6648837358257	0.19	-3.73230147357513	-4.91704318967469	-2.54755975747558	0.287508973121063	-13.356275685818	-16.6390031915579	-10.0735481800781	2.18	1.37	3.31	-6.28846425209326	-5.04780612302442	-3.80714799395559	-7.33240815752373	-5.88578917050249	-4.43917018348124	-7.31746688690742	-5.8718392190157	-4.42978410951194	-3.73230147357513	2.60554817537727	-0.168918969893726	-11.6703445070065	-0.234080710676566	-0.197410336782451	-0.298322685107905	-0.460984805812619	-0.417566220905492	-0.537049430409091	-0.4595276832293	-0.416418350093776	-0.535822191883415	0.00448719809031356	0.00540537961244833	0.00540458685025613
167	13.6648837358257	0.19	-3.69702927057087	-4.88574991611417	-2.50830862502756	0.232812994671366	-10.3078667179249	-13.229335610944	-7.38639782490582	2.01	1.27	3.15	-5.34137725483791	-4.16182690138103	-2.98227654792415	-6.31430729934244	-4.91990225146295	-3.52549720358345	-6.28366098699274	-4.89748040785871	-3.50858073248756	-3.69702927057087	2.46718024453969	-1.64294382025991	-11.9190679891528	-0.234080710676566	-0.197410336782451	-0.298322685107905	-0.460984805812619	-0.417566220905492	-0.537049430409091	-0.4595276832293	-0.416418350093776	-0.535822191883415	0.00448719809031356	0.00540537961244833	0.00540458685025613
167	13.6648837358257	0.19	-3.65477790670859	-4.82663450979278	-2.48292130362441	0.237012017363603	-10.3412647787702	-13.2381599839859	-7.44436957355447	1.88	1.28	2.87	-5.65014851957215	-4.41373136077476	-3.17731420197737	-6.76214085535563	-5.28238736661023	-3.80263387786482	-6.79637642586659	-5.30891753661429	-3.82062762641436	-3.65477790670859	2.36147173246167	-0.362932355773241	-9.97512288678273	-0.234080710676566	-0.197410336782451	-0.298322685107905	-0.460984805812619	-0.417566220905492	-0.537049430409091	-0.4595276832293	-0.416418350093776	-0.535822191883415	0.00448719809031356	0.00540537961244833	0.00540458685025613
167	13.6648837358257	0.19	-3.65310587650691	-4.82396986169443	-2.4822418913194	0.27435958054377	-11.7894208935638	-14.7829163408934	-8.79592544623416	1.87	1.29	3.26	-6.33387299965595	-5.05128304573836	-3.76869309182077	-7.58713387519602	-6.05076241844549	-4.51439096169497	-7.5345045026859	-6.0094426443844	-4.48324813060189	-3.65310587650691	2.46707751885961	0.401014354460422	-9.45052095899455	-0.234080710676566	-0.197410336782451	-0.298322685107905	-0.460984805812619	-0.417566220905492	-0.537049430409091	-0.4595276832293	-0.416418350093776	-0.535822191883415	0.00448719809031356	0.00540537961244833	0.00540458685025613
167	13.6648837358257	0.19	-3.62959269493984	-4.80399766725341	-2.45518772262626	0.270703151473771	-12.548718960496	-15.7645288547646	-9.33290906622729	2.13	1.41	3.18	-6.06016358039201	-4.82394940727886	-3.58773523416571	-7.09060441414745	-5.64419037656784	-4.19777633898822	-7.12440566420822	-5.66881158300404	-4.21642535039279	-3.62959269493984	2.69301221491591	2.06125677487612	-9.43620646762744	-0.234080710676566	-0.197410336782451	-0.298322685107905	-0.460984805812619	-0.417566220905492	-0.537049430409091	-0.4595276832293	-0.416418350093776	-0.535822191883415	0.00448719809031356	0.00540537961244833	0.00540458685025613
167	13.6648837358257	0.19	-3.62018185710792	-4.78059897528895	-2.45976473892689	0.230353775650194	-12.2058256525405	-15.6892030366711	-8.72244826840982	2.21	1.45	3.43	-5.86331753239984	-4.56152115430467	-3.25972477620949	-6.82137909594143	-5.30687019349143	-3.79236129104144	-6.81721819501758	-5.30472026698991	-3.79142378288163	-3.62018185710792	2.83019750122007	-0.622120784650496	-13.0337267761133	-0.234080710676566	-0.197410336782451	-0.298322685107905	-0.460984805812619	-0.417566220905492	-0.537049430409091	-0.4595276832293	-0.416418350093776	-0.535822191883415	0.00448719809031356	0.00540537961244833	0.00540458685025613
167	13.6648837358257	0.19	-3.60320295913467	-4.76650693837238	-2.43989897989695	0.285811646930442	-12.9834797125325	-16.1878521369023	-9.7791072881628	2.19	1.46	3.3	-6.0889951029669	-4.88368337692323	-3.67837165087955	-7.09307878031646	-5.68900949086979	-4.28494020142311	-7.12214328727188	-5.71127054150999	-4.30248742251843	-3.60320295913467	2.68003092076364	1.42877386442719	-10.3042472299752	-0.234080710676566	-0.197410336782451	-0.298322685107905	-0.460984805812619	-0.417566220905492	-0.537049430409091	-0.4595276832293	-0.416418350093776	-0.535822191883415	0.00448719809031356	0.00540537961244833	0.00540458685025613
167	13.6648837358257	0.19	-3.59798339150747	-4.74668165716968	-2.44928512584526	0.255912800207778	-11.5312252145105	-14.6011435890153	-8.46130684000564	1.97	1.3	3.25	-5.98291765883932	-4.72499777454764	-3.46707789025597	-7.09540922382177	-5.60358585957318	-4.11176249532459	-7.05418703103448	-5.57159102637103	-4.08880279420001	-3.59798339150747	2.595620969049	-0.386790433546609	-11.2524781744247	-0.234080710676566	-0.197410336782451	-0.298322685107905	-0.460984805812619	-0.417566220905492	-0.537049430409091	-0.4595276832293	-0.416418350093776	-0.535822191883415	0.00448719809031356	0.00540537961244833	0.00540458685025613
167	13.6648837358257	0.19	-3.48319888803933	-4.61259485598517	-2.35380292009349	0.255936794236426	-13.8204129260744	-17.4995420666373	-10.1412837855115	2.12	1.19	3.09	-6.75667425819598	-5.33614124870582	-3.91560823921566	-7.9126496427752	-6.24908268948333	-4.58551573619146	-7.83624221414714	-6.19036181499946	-4.5407074650034	-3.48319888803933	2.57745700450423	0.495523473598747	-10.2076263035974	-0.234080710676566	-0.197410336782451	-0.298322685107905	-0.460984805812619	-0.417566220905492	-0.537049430409091	-0.4595276832293	-0.416418350093776	-0.535822191883415	0.00448719809031356	0.00540537961244833	0.00540458685025613
167	13.6648837358257	0.19	-3.41852346403219	-4.5330349545792	-2.30401197348519	0.314763382907738	-15.304157125102	-18.829676100154	-11.7786381500501	2	1.48	2.85	-7.6220546102885	-6.19496165263351	-4.76786869497851	-9.01539634711613	-7.32742515099385	-5.63945395487158	-9.17097536310772	-7.45431595022675	-5.73711539479552	-3.41852346403219	2.49215770282673	0.779534456332434	-10.0158380319028	-0.234080710676566	-0.197410336782451	-0.298322685107905	-0.460984805812619	-0.417566220905492	-0.537049430409091	-0.4595276832293	-0.416418350093776	-0.535822191883415	0.00448719809031356	0.00540537961244833	0.00540458685025613
167	13.6648837358257	0.19	-3.38749759968644	-4.47236397844992	-2.30263122092297	0.249734074258201	-11.9480090707411	-15.1813367148477	-8.71468142663458	2.11	1.38	3.18	-5.88468383884854	-4.63136133567482	-3.37803883250109	-6.89705167341102	-5.42811463200669	-3.95917759060237	-6.91376068492347	-5.44049433470208	-3.96748518372057	-3.38749759968644	2.6390606028937	-0.0965051082523402	-11.1099739595544	-0.234080710676566	-0.197410336782451	-0.298322685107905	-0.460984805812619	-0.417566220905492	-0.537049430409091	-0.4595276832293	-0.416418350093776	-0.535822191883415	0.00448719809031356	0.00540537961244833	0.00540458685025613
167	13.6648837358257	0.19	-3.32237368886868	-4.38294747468164	-2.26179990305571	0.2664950815998	-11.3863326916144	-14.3356822384446	-8.43698314478434	2.11	1.33	3.23	-5.55347964799098	-4.41093530230175	-3.26839095661251	-6.5080459143064	-5.16911401355358	-3.83018211280075	-6.49185813613885	-5.15518810784049	-3.82111787347193	-3.32237368886868	2.70344849239378	-0.306852330728634	-11.3192975281776	-0.234080710676566	-0.197410336782451	-0.298322685107905	-0.460984805812619	-0.417566220905492	-0.537049430409091	-0.4595276832293	-0.416418350093776	-0.535822191883415	0.00448719809031356	0.00540537961244833	0.00540458685025613
167	13.6648837358257	0.19	-3.31428986920418	-4.37672226983698	-2.25185746857139	0.3317845241619	-15.7662487294834	-19.2596143163435	-12.2728831426234	2.08	1.4	2.97	-7.57511123975505	-6.20111524549773	-4.8271192512404	-8.90522810345019	-7.28997159370104	-5.67471508395189	-8.99381656947428	-7.3609009882976	-5.73112834957492	-3.31428986920418	2.58755497057659	-0.734130877418853	-11.4716812886404	-0.234080710676566	-0.197410336782451	-0.298322685107905	-0.460984805812619	-0.417566220905492	-0.537049430409091	-0.4595276832293	-0.416418350093776	-0.535822191883415	0.00448719809031356	0.00540537961244833	0.00540458685025613
167	13.6648837358257	0.19	-3.03876193663902	-4.02890047729959	-2.04862339597846	0.235488039675545	-11.6289082850777	-14.9002967778839	-8.35751979227153	2.16	1.49	3.4	-5.67845370813037	-4.43173839805126	-3.18502308797215	-6.63226640774675	-5.17613970564431	-3.72001300354187	-6.65273356862294	-5.19258256150296	-3.73284074805851	-3.03876193663902	2.79571232193919	-1.63929915809216	-13.941874350942	-0.234080710676566	-0.197410336782451	-0.298322685107905	-0.460984805812619	-0.417566220905492	-0.537049430409091	-0.4595276832293	-0.416418350093776	-0.535822191883415	0.00448719809031356	0.00540537961244833	0.00540458685025613
167	13.6648837358257	0.19	-2.95537689614073	-3.90594427419	-2.00480951809146	0.311608568901157	-13.1814106766857	-16.2402761997252	-10.1225451536461	1.99	1.39	3.11	-6.61966308243296	-5.37284566824794	-4.12602825406293	-7.84155084503757	-6.36459015594209	-4.88762946684662	-7.88159767208378	-6.39721624740529	-4.91243142431641	-2.95537689614073	2.52982718951938	0.972010460446526	-9.66994162455767	-0.234080710676566	-0.197410336782451	-0.298322685107905	-0.460984805812619	-0.417566220905492	-0.537049430409091	-0.4595276832293	-0.416418350093776	-0.535822191883415	0.00448719809031356	0.00540537961244833	0.00540458685025613
167	13.6648837358257	0.19	-2.68318164475965	-3.54806972090344	-1.81829356861586	0.237636672539314	-12.0131761020017	-15.3726213870278	-8.65373081697572	2	1.14	3.07	-6.2283193483156	-4.86721784574482	-3.50611634317404	-7.36832431918665	-5.75809261117604	-4.14786090316542	-7.26852405095678	-5.67891298122727	-4.09202445097517	-2.68318164475965	2.60746167234289	0.668830796737631	-9.43466162150352	-0.234080710676566	-0.197410336782451	-0.298322685107905	-0.460984805812619	-0.417566220905492	-0.537049430409091	-0.4595276832293	-0.416418350093776	-0.535822191883415	0.00448719809031356	0.00540537961244833	0.00540458685025613
167	13.6648837358257	0.2	-5.73097638141625	-7.52124462168952	-3.94070814114299	0.223455747769659	-14.8111056800429	-19.1219295795561	-10.5002817805296	1.95	1.32	2.82	-7.93256656390128	-6.14425867447648	-4.35595078505168	-9.43317510337883	-7.30657190077028	-5.17996869816174	-9.52144818543432	-7.3721617825563	-5.22809598748359	-5.73097638141625	2.28070496327665	-1.00444210466538	-10.8127873334114	-0.234080710676566	-0.197410336782451	-0.298322685107905	-0.460984805812619	-0.417566220905492	-0.537049430409091	-0.4595276832293	-0.416418350093776	-0.535822191883415	0.00448719809031356	0.00540537961244833	0.00540458685025613
167	13.6648837358257	0.2	-5.03236071247621	-6.60903609082554	-3.45568533412688	0.225217277041883	-13.3983449772359	-17.2782914075487	-9.51839854692304	2.04	1.37	2.97	-6.87965646782644	-5.33478736448095	-3.78991826113547	-8.10859577151291	-6.28776080140781	-4.4669258313027	-8.1722974017711	-6.33711561300398	-4.50395469502892	-5.03236071247621	2.37783708554246	-2.87742527740212	-13.33207535625	-0.234080710676566	-0.197410336782451	-0.298322685107905	-0.460984805812619	-0.417566220905492	-0.537049430409091	-0.4595276832293	-0.416418350093776	-0.535822191883415	0.00448719809031356	0.00540537961244833	0.00540458685025613
167	13.6648837358257	0.2	-5.01519975198917	-6.57853732454813	-3.45186217943021	0.263913593799543	-14.1846030624831	-17.8831928575241	-10.4860132674421	2.04	1.35	3.25	-7.14313211267787	-5.66579438294107	-4.18845665320428	-8.42481741124181	-6.68240239896997	-4.93998738669813	-8.41409931093665	-6.67408037664864	-4.93417472413246	-5.01519975198917	2.41233500631654	-2.04864377726384	-12.56497213209	-0.234080710676566	-0.197410336782451	-0.298322685107905	-0.460984805812619	-0.417566220905492	-0.537049430409091	-0.4595276832293	-0.416418350093776	-0.535822191883415	0.00448719809031356	0.00540537961244833	0.00540458685025613
167	13.6648837358257	0.2	-4.98580911854505	-6.54363364506814	-3.42798459202197	0.29763083954565	-14.0419382548882	-17.409815650601	-10.6740608591754	1.76	1.28	2.71	-7.83394136294734	-6.31848855373284	-4.80303574451834	-9.49295097537695	-7.65656765861976	-5.82018434186257	-9.58547239860366	-7.73356730315725	-5.87687457442918	-4.98580911854505	2.2078226686445	-1.82273882711706	-10.9092713603358	-0.234080710676566	-0.197410336782451	-0.298322685107905	-0.460984805812619	-0.417566220905492	-0.537049430409091	-0.4595276832293	-0.416418350093776	-0.535822191883415	0.00448719809031356	0.00540537961244833	0.00540458685025613
167	13.6648837358257	0.2	-4.93199401644171	-6.46784713917203	-3.3961408937114	0.211874255297804	-12.5180035860687	-16.2874640778389	-8.74854309429854	2.14	1.52	3.21	-6.25702927597884	-4.80894475287971	-3.36086022978057	-7.31994964293557	-5.62587002139795	-3.93179039986033	-7.39516039071343	-5.68478306369508	-3.96963951838854	-4.93199401644171	2.51423534529807	1.08098970778201	-10.4244689173003	-0.234080710676566	-0.197410336782451	-0.298322685107905	-0.460984805812619	-0.417566220905492	-0.537049430409091	-0.4595276832293	-0.416418350093776	-0.535822191883415	0.00448719809031356	0.00540537961244833	0.00540458685025613
167	13.6648837358257	0.2	-4.81689047289445	-6.30281999275357	-3.33096095303533	0.239413318015802	-14.7144966795441	-18.8092814405527	-10.6197119185355	2.05	1.41	3.2	-7.46192442810523	-5.83746181731529	-4.21299920652535	-8.78806929345736	-6.87490464996636	-4.96174000647537	-8.8242680269237	-6.90140908597722	-4.98051402745205	-4.81689047289445	2.52025631761783	-1.44056425085938	-12.6214322294809	-0.234080710676566	-0.197410336782451	-0.298322685107905	-0.460984805812619	-0.417566220905492	-0.537049430409091	-0.4595276832293	-0.416418350093776	-0.535822191883415	0.00448719809031356	0.00540537961244833	0.00540458685025613
167	13.6648837358257	0.2	-4.76237391416331	-6.27092012300024	-3.25382770532638	0.259623164491742	-13.1907825013072	-16.6686314256693	-9.71293357694504	2.07	1.38	3.11	-6.56488329692901	-5.19514443056789	-3.82540556420677	-7.71979614058079	-6.10908893744063	-4.49838173430047	-7.75755151693476	-6.13371698461706	-4.51845577135928	-4.76237391416331	2.47604528974508	1.20815311993912	-9.43175402353385	-0.234080710676566	-0.197410336782451	-0.298322685107905	-0.460984805812619	-0.417566220905492	-0.537049430409091	-0.4595276832293	-0.416418350093776	-0.535822191883415	0.00448719809031356	0.00540537961244833	0.00540458685025613
167	13.6648837358257	0.2	-4.67292108935458	-6.13711703925418	-3.20872513945499	0.262463766760154	-14.1637791320078	-17.8707707936896	-10.4567874703261	2.2	1.32	3.24	-6.70634655374294	-5.31522744410432	-3.92410833446571	-7.80859376298802	-6.1888319573541	-4.56907015172017	-7.77869123800654	-6.16687864609993	-4.55161935871243	-4.67292108935458	2.51523493134236	-0.080696569911986	-11.1169055471427	-0.234080710676566	-0.197410336782451	-0.298322685107905	-0.460984805812619	-0.417566220905492	-0.537049430409091	-0.4595276832293	-0.416418350093776	-0.535822191883415	0.00448719809031356	0.00540537961244833	0.00540458685025613
167	13.6648837358257	0.2	-4.66902389848427	-6.1072930711183	-3.23075472585024	0.313688371780709	-15.0006329835842	-18.4648613662534	-11.5364046009149	2.13	1.27	3.25	-7.10898973957073	-5.77525841392242	-4.4415270882741	-8.32034933875147	-6.75935249391706	-5.19835564908266	-8.25940023098334	-6.70946777622331	-5.16090638531108	-4.66902389848427	2.50933940544476	-0.0466025410541934	-10.9520003247621	-0.234080710676566	-0.197410336782451	-0.298322685107905	-0.460984805812619	-0.417566220905492	-0.537049430409091	-0.4595276832293	-0.416418350093776	-0.535822191883415	0.00448719809031356	0.00540537961244833	0.00540458685025613
167	13.6648837358257	0.2	-4.66039810349363	-6.1134829399082	-3.20731326707905	0.242832064885621	-12.8100064227847	-16.341658397336	-9.27835444823335	1.89	1.31	3.19	-6.93852260628304	-5.4390146330321	-3.93950665978116	-8.29422821372464	-6.50173404109188	-4.70923986845912	-8.27426591106587	-6.48604832759855	-4.69714673713212	-4.66039810349363	2.37220042213289	0.0535639172585152	-10.0362782857433	-0.234080710676566	-0.197410336782451	-0.298322685107905	-0.460984805812619	-0.417566220905492	-0.537049430409091	-0.4595276832293	-0.416418350093776	-0.535822191883415	0.00448719809031356	0.00540537961244833	0.00540458685025613
167	13.6648837358257	0.2	-4.5634630572618	-6.00467213889162	-3.12225397563199	0.211588763460185	-11.6899663507905	-15.2130976200554	-8.16683508152565	1.95	1.18	2.78	-6.29339764294279	-4.83593864415613	-3.37847964536947	-7.47929162021196	-5.74719689254902	-4.01510216488608	-7.47822680806758	-5.74712743088422	-4.01492320678663	-4.5634630572618	2.21261479372338	0.811704578449054	-8.22235168777944	-0.234080710676566	-0.197410336782451	-0.298322685107905	-0.460984805812619	-0.417566220905492	-0.537049430409091	-0.4595276832293	-0.416418350093776	-0.535822191883415	0.00448719809031356	0.00540537961244833	0.00540458685025613
167	13.6648837358257	0.2	-4.49692865810505	-5.88616399531545	-3.10769332089465	0.247868612257265	-14.641394257098	-18.6234192877232	-10.6593692264729	1.97	1.37	2.93	-7.6341456195177	-6.00182673786118	-4.36950785620465	-9.05447212784741	-7.11846166193075	-5.18245119601409	-9.1389997481791	-7.18310832818511	-5.23009045943916	-4.49692865810505	2.3957985148884	1.00061814134632	-9.70728549647119	-0.234080710676566	-0.197410336782451	-0.298322685107905	-0.460984805812619	-0.417566220905492	-0.537049430409091	-0.4595276832293	-0.416418350093776	-0.535822191883415	0.00448719809031356	0.00540537961244833	0.00540458685025613
167	13.6648837358257	0.2	-4.43642266459015	-5.80225746388638	-3.07058786529393	0.265759379803128	-12.7108114967493	-16.009441785504	-9.41218120799455	1.88	1.24	3.05	-6.8331128703829	-5.42519912905971	-4.01728538773651	-8.1779653682915	-6.49295444625801	-4.80794352422452	-8.14934020019304	-6.46999894380844	-4.79180770190219	-4.43642266459015	2.4065459782391	0.958966295985196	-8.9744080476304	-0.234080710676566	-0.197410336782451	-0.298322685107905	-0.460984805812619	-0.417566220905492	-0.537049430409091	-0.4595276832293	-0.416418350093776	-0.535822191883415	0.00448719809031356	0.00540537961244833	0.00540458685025613
167	13.6648837358257	0.2	-4.34760615491474	-5.68656768750695	-3.00864462232252	0.271541686914482	-14.5615648325549	-18.2852898776293	-10.8378397874805	1.92	1.32	2.92	-7.66106962817882	-6.10092390243838	-4.54077817669794	-9.13047274854585	-7.27108904313765	-5.41170533772945	-9.18667077809403	-7.31749926491502	-5.44564930207231	-4.34760615491474	2.34811225103552	-0.108683129578772	-10.012368994497	-0.234080710676566	-0.197410336782451	-0.298322685107905	-0.460984805812619	-0.417566220905492	-0.537049430409091	-0.4595276832293	-0.416418350093776	-0.535822191883415	0.00448719809031356	0.00540537961244833	0.00540458685025613
167	13.6648837358257	0.2	-4.32879887846713	-5.67383314208028	-2.98376461485397	0.288559032445997	-14.016613857288	-17.4528315458941	-10.5803961686819	2.01	1.29	2.92	-7.04653324962429	-5.65916970737968	-4.27180616513506	-8.3300336964004	-6.68996692219321	-5.04990014798601	-8.36240315681238	-6.7149826991919	-5.06918720976654	-4.32879887846713	2.40650101995875	-0.209079008451255	-10.4667279452817	-0.234080710676566	-0.197410336782451	-0.298322685107905	-0.460984805812619	-0.417566220905492	-0.537049430409091	-0.4595276832293	-0.416418350093776	-0.535822191883415	0.00448719809031356	0.00540537961244833	0.00540458685025613
167	13.6648837358257	0.2	-4.26757974842186	-5.59405800481267	-2.94110149203104	0.288353980286993	-13.765632204577	-17.1420070832225	-10.3892573259315	2.03	1.36	2.99	-6.85895685331868	-5.507982635374	-4.15700841742932	-8.0926425396041	-6.49867545979113	-4.90470837997817	-8.14769020283761	-6.54108330884801	-4.93776571262452	-4.26757974842186	2.42246266929555	-0.7913287375612	-11.3753559095639	-0.234080710676566	-0.197410336782451	-0.298322685107905	-0.460984805812619	-0.417566220905492	-0.537049430409091	-0.4595276832293	-0.416418350093776	-0.535822191883415	0.00448719809031356	0.00540537961244833	0.00540458685025613
167	13.6648837358257	0.2	-4.26010563299222	-5.58044021579874	-2.9397710501857	0.301107606087164	-14.7517232852897	-18.2606355767375	-11.2428109938419	1.83	1.19	2.68	-7.97766036355958	-6.44469562150259	-4.91173087944559	-9.59938499768086	-7.75479421839759	-5.91020343911432	-9.64094000544127	-7.78885954813304	-5.93583043029511	-4.26010563299222	2.22053201289518	2.56561979302544	-6.51119998786765	-0.234080710676566	-0.197410336782451	-0.298322685107905	-0.460984805812619	-0.417566220905492	-0.537049430409091	-0.4595276832293	-0.416418350093776	-0.535822191883415	0.00448719809031356	0.00540537961244833	0.00540458685025613
167	13.6648837358257	0.2	-4.23538356771774	-5.54592567354798	-2.9248414618875	0.24711903295254	-11.6839470267024	-14.8680353202405	-8.49985873316424	1.87	1.25	3.03	-6.36788310122296	-5.00415873546087	-3.64043436969878	-7.62719754142756	-5.99378264288336	-4.36036774433915	-7.60709363027846	-5.97619622510985	-4.34897077283822	-4.23538356771774	2.3317518838639	-1.0988616167415	-10.6471382566124	-0.234080710676566	-0.197410336782451	-0.298322685107905	-0.460984805812619	-0.417566220905492	-0.537049430409091	-0.4595276832293	-0.416418350093776	-0.535822191883415	0.00448719809031356	0.00540537961244833	0.00540458685025613
167	13.6648837358257	0.2	-4.22154695822609	-5.54101144138138	-2.9020824750708	0.232369807857549	-12.7657034549048	-16.3882701305047	-9.14313677930493	1.86	1.27	2.86	-7.05399234299714	-5.49473334932743	-3.93547435565771	-8.45866397772672	-6.58890749935542	-4.71915102098413	-8.4946179927283	-6.61707551408798	-4.73922861998004	-4.22154695822609	2.35548120036068	0.360022767453177	-9.52368214042828	-0.234080710676566	-0.197410336782451	-0.298322685107905	-0.460984805812619	-0.417566220905492	-0.537049430409091	-0.4595276832293	-0.416418350093776	-0.535822191883415	0.00448719809031356	0.00540537961244833	0.00540458685025613
167	13.6648837358257	0.2	-4.20223742307766	-5.51820990184701	-2.88626494430832	0.283080451461017	-14.0406946370338	-17.5293199472973	-10.5520693267703	1.91	1.26	2.96	-7.37467831168935	-5.90699505355032	-4.4393117954113	-8.79729205168765	-7.04648507197768	-5.29567809226771	-8.80168413973422	-7.04943449068094	-5.2974697403397	-4.20223742307766	2.4004084647619	0.471937046867926	-9.56703234248225	-0.234080710676566	-0.197410336782451	-0.298322685107905	-0.460984805812619	-0.417566220905492	-0.537049430409091	-0.4595276832293	-0.416418350093776	-0.535822191883415	0.00448719809031356	0.00540537961244833	0.00540458685025613
167	13.6648837358257	0.2	-4.16711146228908	-5.47125171454982	-2.86297121002835	0.248929112496856	-12.139069804054	-15.4311733700829	-8.84696623802515	1.97	1.35	3.13	-6.33108843398027	-4.98040703662398	-3.6297256392677	-7.5104153957013	-5.90813508210687	-4.30585476851244	-7.52359785820589	-5.9193476847831	-4.31416607337128	-4.16711146228908	2.44728912225295	1.39424502099127	-9.14805664471745	-0.234080710676566	-0.197410336782451	-0.298322685107905	-0.460984805812619	-0.417566220905492	-0.537049430409091	-0.4595276832293	-0.416418350093776	-0.535822191883415	0.00448719809031356	0.00540537961244833	0.00540458685025613
167	13.6648837358257	0.2	-4.15756947048999	-5.44357132676304	-2.87156761421693	0.231716333795645	-11.6745181283229	-14.9935154446118	-8.35552081203407	2.23	1.39	3.32	-5.56451990184853	-4.33274562656953	-3.10097135129053	-6.46486747009752	-5.03379029125433	-3.60271311241115	-6.46107700009725	-5.02946412583421	-3.59926246106624	-4.15756947048999	2.59494666436754	0.0648023668243333	-11.2536796382233	-0.234080710676566	-0.197410336782451	-0.298322685107905	-0.460984805812619	-0.417566220905492	-0.537049430409091	-0.4595276832293	-0.416418350093776	-0.535822191883415	0.00448719809031356	0.00540537961244833	0.00540458685025613
167	13.6648837358257	0.2	-4.14352580652679	-5.42457372020594	-2.86247789284765	0.261067878330843	-13.114765858061	-16.5596256937023	-9.66990602241963	2.19	1.52	3.52	-6.2387951958376	-4.94095336109695	-3.64311152635629	-7.26990364006894	-5.75756275013079	-4.24522186019265	-7.28334997265764	-5.76773955074146	-4.25277368214639	-4.14352580652679	2.69624994578201	0.278215037007591	-11.8621597943586	-0.234080710676566	-0.197410336782451	-0.298322685107905	-0.460984805812619	-0.417566220905492	-0.537049430409091	-0.4595276832293	-0.416418350093776	-0.535822191883415	0.00448719809031356	0.00540537961244833	0.00540458685025613
167	13.6648837358257	0.2	-4.14055475938424	-5.45378056574501	-2.82732895302347	0.196636583619648	-10.9143607232128	-14.3587135309812	-7.47000791544437	2.01	1.27	2.92	-5.79901886866708	-4.40795643960624	-3.0168940105454	-6.8557291353301	-5.21118418040611	-3.56663922548212	-6.87308980622801	-5.22346236780161	-3.57425279952132	-4.14055475938424	2.34235358429847	1.61388212286641	-8.57764831943909	-0.234080710676566	-0.197410336782451	-0.298322685107905	-0.460984805812619	-0.417566220905492	-0.537049430409091	-0.4595276832293	-0.416418350093776	-0.535822191883415	0.00448719809031356	0.00540537961244833	0.00540458685025613
167	13.6648837358257	0.2	-4.07197943836176	-5.34922499104106	-2.79473388568247	0.238968139047128	-12.5041692441664	-15.9881177196296	-9.02022076870323	2.17	1.53	3.24	-6.06125382035913	-4.74045443814613	-3.41965505593312	-7.07189258062407	-5.53086631305695	-3.98984004548982	-7.14236560143117	-5.58438979729345	-4.02847533522703	-4.07197943836176	2.58409305991583	2.85738791759241	-8.41485724269413	-0.234080710676566	-0.197410336782451	-0.298322685107905	-0.460984805812619	-0.417566220905492	-0.537049430409091	-0.4595276832293	-0.416418350093776	-0.535822191883415	0.00448719809031356	0.00540537961244833	0.00540458685025613
167	13.6648837358257	0.2	-4.03815282348446	-5.31344363326442	-2.7628620137045	0.288197080348732	-14.4869685201628	-18.041628560315	-10.9323084800106	1.98	1.32	2.95	-7.37905784221422	-5.92519562805763	-4.47133341390103	-8.74762647290779	-7.02412140431215	-5.30061633571652	-8.78918666012272	-7.05806425102755	-5.32620803163214	-4.03815282348446	2.40060302153563	-0.189503523089189	-10.2411207738219	-0.234080710676566	-0.197410336782451	-0.298322685107905	-0.460984805812619	-0.417566220905492	-0.537049430409091	-0.4595276832293	-0.416418350093776	-0.535822191883415	0.00448719809031356	0.00540537961244833	0.00540458685025613
167	13.6648837358257	0.2	-4.03293973854121	-5.29281856225566	-2.77306091482677	0.250665336495005	-12.4161576014707	-15.7678445560172	-9.0644706469242	2.11	1.49	3.05	-6.11901405422738	-4.81832774245028	-3.51764143067318	-7.1733857156442	-5.64857722088517	-4.12376872612614	-7.26492211723827	-5.71866315305236	-4.17617327325362	-4.03293973854121	2.59583149847887	0.354817748939957	-11.085346803877	-0.234080710676566	-0.197410336782451	-0.298322685107905	-0.460984805812619	-0.417566220905492	-0.537049430409091	-0.4595276832293	-0.416418350093776	-0.535822191883415	0.00448719809031356	0.00540537961244833	0.00540458685025613
167	13.6648837358257	0.2	-3.99433609465159	-5.24953021879842	-2.73914197050477	0.231941757680851	-12.8934962070005	-16.5567226327041	-9.23026978129694	1.91	1.34	2.83	-6.95969350516358	-5.4198396507206	-3.87998579627762	-8.30069673192761	-6.46414173884669	-4.62758674576578	-8.38526146746894	-6.53189314045011	-4.67484409141862	-3.99433609465159	2.45485361078671	-0.70860490125326	-10.7539624942814	-0.234080710676566	-0.197410336782451	-0.298322685107905	-0.460984805812619	-0.417566220905492	-0.537049430409091	-0.4595276832293	-0.416418350093776	-0.535822191883415	0.00448719809031356	0.00540537961244833	0.00540458685025613
167	13.6648837358257	0.2	-3.96246481242553	-5.21339964502451	-2.71152997982654	0.258043815151751	-12.3678283808267	-15.6421498396687	-9.09350692198465	1.77	1.25	3.02	-7.01429600216432	-5.54601573672973	-4.07773547129513	-8.49265217700005	-6.71491231702812	-4.93717245705618	-8.47426855067028	-6.70090761561113	-4.92811147653718	-3.96246481242553	2.35353949122864	0.0588485051277014	-9.5692331025426	-0.234080710676566	-0.197410336782451	-0.298322685107905	-0.460984805812619	-0.417566220905492	-0.537049430409091	-0.4595276832293	-0.416418350093776	-0.535822191883415	0.00448719809031356	0.00540537961244833	0.00540458685025613
167	13.6648837358257	0.2	-3.95262665594784	-5.17724067658823	-2.72801263530744	0.283919155599948	-15.2122304575332	-18.9841466827498	-11.4403142323167	2.06	1.38	3.09	-7.49980159769788	-6.00968335298549	-4.51956510827311	-8.82487268226531	-7.07147912647524	-5.31808557068518	-8.86835082962504	-7.10567095784858	-5.34489185773132	-3.95262665594784	2.53000316052525	0.19004254962446	-10.6978126556657	-0.234080710676566	-0.197410336782451	-0.298322685107905	-0.460984805812619	-0.417566220905492	-0.537049430409091	-0.4595276832293	-0.416418350093776	-0.535822191883415	0.00448719809031356	0.00540537961244833	0.00540458685025613
167	13.6648837358257	0.2	-3.93997064966864	-5.16613885945446	-2.71380243988282	0.266234409655621	-11.9970123318052	-15.1066167521979	-8.88740791141255	1.91	1.22	2.87	-6.35478607154712	-5.04669232806497	-3.73859858458283	-7.58048332611317	-6.02008731910089	-4.45969131208861	-7.57862273899769	-6.02006070421432	-4.45978508975659	-3.93997064966864	2.40283218641702	1.08896733101097	-8.89496162521324	-0.234080710676566	-0.197410336782451	-0.298322685107905	-0.460984805812619	-0.417566220905492	-0.537049430409091	-0.4595276832293	-0.416418350093776	-0.535822191883415	0.00448719809031356	0.00540537961244833	0.00540458685025613
167	13.6648837358257	0.2	-3.89384761659124	-5.12446791689324	-2.66322731628923	0.241640049814075	-12.5374580169162	-16.0052112848909	-9.06970474894148	2.11	1.41	3.27	-6.20944375640683	-4.86408076835854	-3.51871778031026	-7.27898953573175	-5.7018944695819	-4.12479940343204	-7.29312284478112	-5.70979252036247	-4.13217423922959	-3.89384761659124	2.61636718892123	-2.36439912673567	-13.9640253474241	-0.234080710676566	-0.197410336782451	-0.298322685107905	-0.460984805812619	-0.417566220905492	-0.537049430409091	-0.4595276832293	-0.416418350093776	-0.535822191883415	0.00448719809031356	0.00540537961244833	0.00540458685025613
167	13.6648837358257	0.2	-3.83201621663034	-5.03284927880232	-2.63118315445837	0.263699381891594	-11.5762537672284	-14.5963899518817	-8.55611758257507	1.97	1.37	3.17	-5.98927443607961	-4.75003483616119	-3.51079523624277	-7.10510665150031	-5.63499042654629	-4.16487420159228	-7.11809889588284	-5.64528738061209	-4.17163784807494	-3.83201621663034	2.45136444854964	1.27276683971885	-9.46547916370502	-0.234080710676566	-0.197410336782451	-0.298322685107905	-0.460984805812619	-0.417566220905492	-0.537049430409091	-0.4595276832293	-0.416418350093776	-0.535822191883415	0.00448719809031356	0.00540537961244833	0.00540458685025613
167	13.6648837358257	0.2	-3.78543320421333	-4.9565376495597	-2.61432875886695	0.241919584858096	-11.5909990348099	-14.7945265267625	-8.38747154285734	1.85	1.29	3.04	-6.38068800172668	-4.9990480152001	-3.61740802867351	-7.65480064853786	-5.99727113729275	-4.33974162604765	-7.65195054264539	-5.99706685393673	-4.33972919964171	-3.78543320421333	2.44938227672233	0.674428610611952	-9.55482970079971	-0.234080710676566	-0.197410336782451	-0.298322685107905	-0.460984805812619	-0.417566220905492	-0.537049430409091	-0.4595276832293	-0.416418350093776	-0.535822191883415	0.00448719809031356	0.00540537961244833	0.00540458685025613
167	13.6648837358257	0.2	-3.66421913629108	-4.80498605949866	-2.52345221308351	0.258758750405205	-14.1489867264856	-17.8878799952891	-10.4100934576821	2.06	1.44	3.25	-7.06709957859417	-5.58994683319736	-4.11279408780055	-8.31581582017586	-6.57765859847862	-4.83950137678137	-8.34934202246168	-6.60441825056914	-4.86031816657344	-3.66421913629108	2.69650223000869	-0.522810240689447	-12.0783624773656	-0.234080710676566	-0.197410336782451	-0.298322685107905	-0.460984805812619	-0.417566220905492	-0.537049430409091	-0.4595276832293	-0.416418350093776	-0.535822191883415	0.00448719809031356	0.00540537961244833	0.00540458685025613
167	13.6648837358257	0.2	-3.63660277242861	-4.76237855522196	-2.51082698963526	0.303109606217925	-12.7187594760935	-15.729772297926	-9.70774665426108	1.96	1.4	3.25	-6.47418228290652	-5.23488615734961	-3.99559003179271	-7.68553458910699	-6.21435987963652	-4.74318517016605	-7.6982827390737	-6.22430940709892	-4.74998940516552	-3.63660277242861	2.50970793271816	-0.241272453549377	-10.8533402494613	-0.234080710676566	-0.197410336782451	-0.298322685107905	-0.460984805812619	-0.417566220905492	-0.537049430409091	-0.4595276832293	-0.416418350093776	-0.535822191883415	0.00448719809031356	0.00540537961244833	0.00540458685025613
167	13.6648837358257	0.2	-3.63233179894302	-4.77994969619642	-2.48471390168963	0.242333463351147	-11.6877808211767	-14.9144161078182	-8.46114553453519	2.2	1.36	3.55	-5.59124856670767	-4.38161891769542	-3.17198926868317	-6.50890512305952	-5.10074654711257	-3.69258797116561	-6.44216816517799	-5.04921332647662	-3.65498037248762	-3.63233179894302	2.76139892547161	1.16709137363469	-10.7607171538483	-0.234080710676566	-0.197410336782451	-0.298322685107905	-0.460984805812619	-0.417566220905492	-0.537049430409091	-0.4595276832293	-0.416418350093776	-0.535822191883415	0.00448719809031356	0.00540537961244833	0.00540458685025613
167	13.6648837358257	0.2	-3.53543473064128	-4.62415197631663	-2.44671748496593	0.287885439715858	-12.478130208818	-15.5422099076729	-9.41405050996306	1.96	1.32	3.27	-6.41679110489875	-5.15174839391294	-3.88670568292712	-7.62259340155795	-6.11983196460112	-4.61707052764429	-7.58721111487891	-6.09144320651396	-4.59442648736547	-3.53543473064128	2.54915826738905	0.35183801851295	-10.3560092172595	-0.234080710676566	-0.197410336782451	-0.298322685107905	-0.460984805812619	-0.417566220905492	-0.537049430409091	-0.4595276832293	-0.416418350093776	-0.535822191883415	0.00448719809031356	0.00540537961244833	0.00540458685025613
167	13.6648837358257	0.2	-3.37404837289338	-4.43866956899073	-2.30942717679604	0.304133663997369	-13.510439979195	-16.7011373942073	-10.3197425641828	2.15	1.42	3.09	-6.37073101859064	-5.15362379331832	-3.93651656804601	-7.44224328611824	-6.02042716339442	-4.59861104067061	-7.50118137262441	-6.06825241382867	-4.63314319412146	-3.37404837289338	2.53570068846322	-0.377481987443929	-11.2443435315876	-0.234080710676566	-0.197410336782451	-0.298322685107905	-0.460984805812619	-0.417566220905492	-0.537049430409091	-0.4595276832293	-0.416418350093776	-0.535822191883415	0.00448719809031356	0.00540537961244833	0.00540458685025613
167	13.6648837358257	0.2	-3.33875307161149	-4.37182689504614	-2.30567924817685	0.281173859936294	-12.7889192281469	-15.9815137599994	-9.59632469629432	1.84	1.28	2.78	-6.94713042828462	-5.55931629812873	-4.17150216797284	-8.34960178108171	-6.68161879838403	-5.01363581568635	-8.41213534820674	-6.73237960495814	-5.05142853926473	-3.33875307161149	2.39023342017851	0.299273786333039	-9.72072732519742	-0.234080710676566	-0.197410336782451	-0.298322685107905	-0.460984805812619	-0.417566220905492	-0.537049430409091	-0.4595276832293	-0.416418350093776	-0.535822191883415	0.00448719809031356	0.00540537961244833	0.00540458685025613
167	13.6648837358257	0.2	-3.16064506128659	-4.15804938845734	-2.16324073411584	0.237240974801315	-11.5149841614156	-14.7386323121373	-8.29133601069388	2	1.23	3.14	-5.97586663422237	-4.66881920835596	-3.36177178248955	-7.07079330299249	-5.52426243957197	-3.97773157615145	-7.01624866684039	-5.48244713922874	-3.94761782062417	-3.16064506128659	2.55760220862164	-0.0356761791622965	-10.3994684264851	-0.234080710676566	-0.197410336782451	-0.298322685107905	-0.460984805812619	-0.417566220905492	-0.537049430409091	-0.4595276832293	-0.416418350093776	-0.535822191883415	0.00448719809031356	0.00540537961244833	0.00540458685025613
167	13.6648837358257	0.2	-3.11205592764577	-4.0878327300641	-2.13627912522745	0.341140810431499	-15.6019027803425	-18.9871664024516	-12.2166391582333	2.09	1.3	3.25	-7.43805840540491	-6.1119106272041	-4.78576284900328	-8.73678031526063	-7.17908055381586	-5.62138079237109	-8.69087777196866	-7.14180315898494	-5.5926310804185	-3.11205592764577	2.68311395456367	-0.999039651429478	-12.1353027188197	-0.234080710676566	-0.197410336782451	-0.298322685107905	-0.460984805812619	-0.417566220905492	-0.537049430409091	-0.4595276832293	-0.416418350093776	-0.535822191883415	0.00448719809031356	0.00540537961244833	0.00540458685025613
167	13.6648837358257	0.2	-2.94391328519538	-3.84942222734477	-2.03840434304599	0.2879489003511	-13.7370372938138	-17.1097271574681	-10.3643474301595	1.89	1.31	2.88	-7.26516705184441	-5.83304864060394	-4.40093022936348	-8.68483894724995	-6.97287311545846	-5.26090728366697	-8.74016943775581	-7.01892818386443	-5.29534568936824	-2.94391328519538	2.47624934845467	-0.698273646287036	-10.7215797677909	-0.234080710676566	-0.197410336782451	-0.298322685107905	-0.460984805812619	-0.417566220905492	-0.537049430409091	-0.4595276832293	-0.416418350093776	-0.535822191883415	0.00448719809031356	0.00540537961244833	0.00540458685025613
167	13.6648837358257	0.2	-2.89050087450325	-3.78591275745599	-1.99508899155052	0.342735921489631	-15.2945844696004	-18.6014252169008	-11.9877437223	2.04	1.52	3.17	-7.41319925917126	-6.09532876848372	-4.77745827779619	-8.73912870339391	-7.18554307458798	-5.63195744578204	-8.8355337180495	-7.26491507854831	-5.69470907742782	-2.89050087450325	2.74569769361169	0.339783131012508	-11.2385578314584	-0.234080710676566	-0.197410336782451	-0.298322685107905	-0.460984805812619	-0.417566220905492	-0.537049430409091	-0.4595276832293	-0.416418350093776	-0.535822191883415	0.00448719809031356	0.00540537961244833	0.00540458685025613
167	13.6648837358257	0.2	-2.70652440708406	-3.54395312635501	-1.8690956878131	0.305286532195062	-14.07964400871	-17.3957329629924	-10.7635550544276	1.99	1.23	2.94	-7.08159913076232	-5.73165815925311	-4.3817171877439	-8.3864269730833	-6.7877511420332	-5.1890753109831	-8.37812485682841	-6.77856960217548	-5.18383596888805	-2.70652440708406	2.55498635828591	-1.69264301935258	-11.9633704321494	-0.234080710676566	-0.197410336782451	-0.298322685107905	-0.460984805812619	-0.417566220905492	-0.537049430409091	-0.4595276832293	-0.416418350093776	-0.535822191883415	0.00448719809031356	0.00540537961244833	0.00540458685025613
167	13.6648837358257	0.21	-5.97678634735206	-7.81050325267695	-4.14306944202716	0.256744078882283	-14.6858331858047	-18.587076369977	-10.7845900016324	1.84	1.3	2.67	-8.07791054730832	-6.38243715290492	-4.68696375850152	-9.70814256654985	-7.67049962234256	-5.63285667813527	-9.82691489809164	-7.76431866945711	-5.70290949255542	-5.97678634735206	2.15222535594891	1.91134714112396	-7.18057883008763	-0.234080710676566	-0.197410336782451	-0.298322685107905	-0.460984805812619	-0.417566220905492	-0.537049430409091	-0.4595276832293	-0.416418350093776	-0.535822191883415	0.00448719809031356	0.00540537961244833	0.00540458685025613
167	13.6648837358257	0.21	-5.85885900640731	-7.62051278121854	-4.09720523159607	0.223729038780547	-12.2130239832981	-15.764870276054	-8.66117769054221	1.76	1.09	2.47	-7.09939902931986	-5.49989496226857	-3.90039089521727	-8.60450667262649	-6.66589984675343	-4.72729302088036	-8.64241253627623	-6.69349189549387	-4.74746709791943	-5.85885900640731	1.99524379656417	-0.523041107952544	-8.27115990763989	-0.234080710676566	-0.197410336782451	-0.298322685107905	-0.460984805812619	-0.417566220905492	-0.537049430409091	-0.4595276832293	-0.416418350093776	-0.535822191883415	0.00448719809031356	0.00540537961244833	0.00540458685025613
167	13.6648837358257	0.21	-5.66483498463442	-7.36515394543976	-3.96451602382907	0.26009936984573	-13.9556880500209	-17.6306577549928	-10.2807183450489	1.78	1.34	2.7	-7.8645267426363	-6.2252289963599	-4.5859312500835	-9.51005973612221	-7.52776378843838	-5.54546784075455	-9.64704720246799	-7.63426465350124	-5.62522791521648	-5.66483498463442	2.17312199391022	-1.30244401123607	-10.7077232119463	-0.234080710676566	-0.197410336782451	-0.298322685107905	-0.460984805812619	-0.417566220905492	-0.537049430409091	-0.4595276832293	-0.416418350093776	-0.535822191883415	0.00448719809031356	0.00540537961244833	0.00540458685025613
167	13.6648837358257	0.21	-5.44950051957845	-7.08465617610941	-3.81434486304749	0.2698900765607	-14.6547368433734	-18.4179962260056	-10.8914774607412	1.92	1.35	3.01	-7.7303007516583	-6.15080608365685	-4.57131141565539	-9.21662989562641	-7.33344083937115	-5.45025178311589	-9.269245097717	-7.37337318492776	-5.4803143989227	-5.44950051957845	2.29027939029098	0.920064395806496	-9.14147295704661	-0.234080710676566	-0.197410336782451	-0.298322685107905	-0.460984805812619	-0.417566220905492	-0.537049430409091	-0.4595276832293	-0.416418350093776	-0.535822191883415	0.00448719809031356	0.00540537961244833	0.00540458685025613
167	13.6648837358257	0.21	-5.39021618140593	-7.04542855183138	-3.73500381098047	0.242820734205084	-13.6037299290086	-17.3543229008659	-9.85313695715124	2.07	1.45	3.02	-6.8382327079579	-5.36036303358921	-3.88249335922052	-8.04204666876814	-6.30401033698331	-4.56597400519848	-8.13027544440583	-6.3738059163192	-4.6158140839613	-5.39021618140593	2.37579958658515	-1.99272418423033	-12.6296058896747	-0.234080710676566	-0.197410336782451	-0.298322685107905	-0.460984805812619	-0.417566220905492	-0.537049430409091	-0.4595276832293	-0.416418350093776	-0.535822191883415	0.00448719809031356	0.00540537961244833	0.00540458685025613
167	13.6648837358257	0.21	-5.37208301960227	-7.00376118724719	-3.74040485195735	0.253862244750305	-13.858503060741	-17.5679762266829	-10.1490298947991	1.97	1.21	2.99	-7.22601724025137	-5.70024576245109	-4.17447428465081	-8.57680349964517	-6.76581388872072	-4.95482427779627	-8.5423913094822	-6.73942462867281	-4.93465085475335	-5.37208301960227	2.33002226705191	-0.994883513316984	-10.8140120090731	-0.234080710676566	-0.197410336782451	-0.298322685107905	-0.460984805812619	-0.417566220905492	-0.537049430409091	-0.4595276832293	-0.416418350093776	-0.535822191883415	0.00448719809031356	0.00540537961244833	0.00540458685025613
167	13.6648837358257	0.21	-5.29642217920602	-6.89209146935592	-3.70075288905611	0.318032861794427	-16.7667636376114	-20.600130894713	-12.9333963805099	2.04	1.52	3.05	-8.20305539839632	-6.67659306021414	-5.15013072203196	-9.66858614632501	-7.86941109519462	-6.07023604406423	-9.80318790788488	-7.98049902297153	-6.15676927108646	-5.29642217920602	2.47404391284314	0.745538823304918	-10.4544977071446	-0.234080710676566	-0.197410336782451	-0.298322685107905	-0.460984805812619	-0.417566220905492	-0.537049430409091	-0.4595276832293	-0.416418350093776	-0.535822191883415	0.00448719809031356	0.00540537961244833	0.00540458685025613
167	13.6648837358257	0.21	-5.27381628104917	-6.85402354960216	-3.69360901249617	0.269126090601473	-13.617875847597	-17.1216665835152	-10.1140851116787	1.86	1.27	2.91	-7.36034303106795	-5.85411689358049	-4.34789075609304	-8.82344394046135	-7.01780773170304	-5.21217152294472	-8.84722907783171	-7.03729379590423	-5.22656027606029	-5.27381628104917	2.26955823638875	0.613442158430633	-8.97937541482186	-0.234080710676566	-0.197410336782451	-0.298322685107905	-0.460984805812619	-0.417566220905492	-0.537049430409091	-0.4595276832293	-0.416418350093776	-0.535822191883415	0.00448719809031356	0.00540537961244833	0.00540458685025613
167	13.6648837358257	0.21	-5.18596293137011	-6.74845827563004	-3.62346758711019	0.253379186630207	-13.8474654834805	-17.5587165056894	-10.1362144612717	2.09	1.36	3.02	-6.86194868430353	-5.41159130421173	-3.96123392411994	-8.05604005811053	-6.3532967573157	-4.65055345652087	-8.10131980454154	-6.39230444876801	-4.67819992797343	-5.18596293137011	2.40284825853962	-0.233362792378344	-10.7213642477688	-0.234080710676566	-0.197410336782451	-0.298322685107905	-0.460984805812619	-0.417566220905492	-0.537049430409091	-0.4595276832293	-0.416418350093776	-0.535822191883415	0.00448719809031356	0.00540537961244833	0.00540458685025613
167	13.6648837358257	0.21	-5.16037688167783	-6.72025544476197	-3.60049831859368	0.252509777606155	-14.3104071358688	-18.1545640759905	-10.4662501957471	1.92	1.36	2.96	-7.59940384126221	-5.99026021793443	-4.38111659460665	-9.05513997731637	-7.13775000078646	-5.22036002425654	-9.12487288034463	-7.18935762377806	-5.25847768172125	-5.16037688167783	2.32896817074762	-0.676445489231913	-10.9977586683972	-0.234080710676566	-0.197410336782451	-0.298322685107905	-0.460984805812619	-0.417566220905492	-0.537049430409091	-0.4595276832293	-0.416418350093776	-0.535822191883415	0.00448719809031356	0.00540537961244833	0.00540458685025613
167	13.6648837358257	0.21	-5.13974098104733	-6.70545227190631	-3.57402969018835	0.293525898776563	-16.2853519642052	-20.2299932891769	-12.3407106392335	1.74	1.27	2.61	-9.19578332280456	-7.4026998357217	-5.60961634863884	-11.1707167591895	-8.99254149595664	-6.81436623272374	-11.3104658859096	-9.10714531200204	-6.90045126065661	-5.13974098104733	2.21435388580142	0.722756820420716	-8.63830476604373	-0.234080710676566	-0.197410336782451	-0.298322685107905	-0.460984805812619	-0.417566220905492	-0.537049430409091	-0.4595276832293	-0.416418350093776	-0.535822191883415	0.00448719809031356	0.00540537961244833	0.00540458685025613
167	13.6648837358257	0.21	-5.11978942406703	-6.65152745899254	-3.58805138914152	0.272506746235579	-14.0501228278766	-17.6343162504075	-10.4659294053458	2.05	1.34	3	-7.01821765360359	-5.59175749519769	-4.1652973367918	-8.27110942163426	-6.58999768670269	-4.90888595177112	-8.31073247964708	-6.62185685066951	-4.93261791152506	-5.11978942406703	2.36907158169704	-1.15542978366738	-11.2681870302682	-0.234080710676566	-0.197410336782451	-0.298322685107905	-0.460984805812619	-0.417566220905492	-0.537049430409091	-0.4595276832293	-0.416418350093776	-0.535822191883415	0.00448719809031356	0.00540537961244833	0.00540458685025613
167	13.6648837358257	0.21	-5.06304941182872	-6.60681187390108	-3.51928694975637	0.275382642727528	-13.5112502287809	-16.9331484140969	-10.0893520434649	1.94	1.26	2.79	-7.05331783452953	-5.6279635585143	-4.20260928249907	-8.39521366766041	-6.69868531320559	-5.00215695875076	-8.44338783282702	-6.73820520008598	-5.03117203333038	-5.06304941182872	2.26134048667271	-0.187477842935642	-9.72019653398741	-0.234080710676566	-0.197410336782451	-0.298322685107905	-0.460984805812619	-0.417566220905492	-0.537049430409091	-0.4595276832293	-0.416418350093776	-0.535822191883415	0.00448719809031356	0.00540537961244833	0.00540458685025613
167	13.6648837358257	0.21	-5.05710722057244	-6.57330057110576	-3.54091387003913	0.223831027992514	-12.4770744145939	-16.1046479166483	-8.84950091253955	2.2	1.21	2.99	-6.04205521599278	-4.68108169375719	-3.3201081715216	-7.03476754934821	-5.45018547793595	-3.8656034065237	-7.00257156423677	-5.42512779651581	-3.84742479289543	-5.05710722057244	2.39917077009519	2.72290023718967	-7.37883380934862	-0.234080710676566	-0.197410336782451	-0.298322685107905	-0.460984805812619	-0.417566220905492	-0.537049430409091	-0.4595276832293	-0.416418350093776	-0.535822191883415	0.00448719809031356	0.00540537961244833	0.00540458685025613
167	13.6648837358257	0.21	-5.05683355904943	-6.58083525764394	-3.53283186045492	0.252607754751331	-14.1956765596792	-18.0080243343041	-10.3833287850542	1.86	1.26	2.75	-7.73732468737438	-6.09931198782067	-4.46129928826695	-9.27424519239588	-7.31086223798679	-5.34747928357771	-9.33869694523251	-7.3638759201434	-5.38537782444047	-5.05683355904943	2.2582621753567	-2.01731996918984	-11.5711029421175	-0.234080710676566	-0.197410336782451	-0.298322685107905	-0.460984805812619	-0.417566220905492	-0.537049430409091	-0.4595276832293	-0.416418350093776	-0.535822191883415	0.00448719809031356	0.00540537961244833	0.00540458685025613
167	13.6648837358257	0.21	-5.01633151343722	-6.55692398638611	-3.47573904048834	0.228827109353213	-12.7184963587103	-16.3638811002729	-9.07311161714776	1.99	1.39	2.99	-6.65651586315649	-5.17364262478304	-3.69076938640959	-7.88172651895213	-6.12591288199788	-4.37009924504363	-7.94461931994247	-6.17526184556264	-4.40577394699711	-5.01633151343722	2.32715825334153	-0.619978789742388	-10.7484409585694	-0.234080710676566	-0.197410336782451	-0.298322685107905	-0.460984805812619	-0.417566220905492	-0.537049430409091	-0.4595276832293	-0.416418350093776	-0.535822191883415	0.00448719809031356	0.00540537961244833	0.00540458685025613
167	13.6648837358257	0.21	-4.96612424526734	-6.45190621007615	-3.48034228045854	0.297307632710647	-14.6261886818373	-18.1369089119456	-11.1154684517289	1.97	1.29	3.17	-7.44252222795485	-6.00189011828467	-4.56125800861449	-8.82922713609745	-7.12017370955115	-5.41112028300484	-8.79710664875638	-7.09324662332723	-5.39101129787257	-4.96612424526734	2.36070812385572	-0.14466377539948	-10.1744861048993	-0.234080710676566	-0.197410336782451	-0.298322685107905	-0.460984805812619	-0.417566220905492	-0.537049430409091	-0.4595276832293	-0.416418350093776	-0.535822191883415	0.00448719809031356	0.00540537961244833	0.00540458685025613
167	13.6648837358257	0.21	-4.95981192488092	-6.4653699400118	-3.45425390975005	0.187328485914478	-11.6715306393165	-15.4670296542285	-7.87603162440445	1.83	1.31	2.99	-6.74373188973277	-5.08886807188821	-3.43400425404365	-8.11083218508849	-6.12049168294792	-4.13015118080735	-8.13777800732025	-6.14182484888168	-4.14375676229498	-4.95981192488092	2.35048094223967	-0.0285160285692621	-9.94841473171297	-0.234080710676566	-0.197410336782451	-0.298322685107905	-0.460984805812619	-0.417566220905492	-0.537049430409091	-0.4595276832293	-0.416418350093776	-0.535822191883415	0.00448719809031356	0.00540537961244833	0.00540458685025613
167	13.6648837358257	0.21	-4.95662731632579	-6.47422871790503	-3.43902591474655	0.331780982621324	-15.5231489088486	-18.9626777566043	-12.0836200610929	1.85	1.25	3.07	-8.1823199143574	-6.69817691787599	-5.21403392139457	-9.81728627944667	-8.03658632777067	-6.25588637609466	-9.78369456343507	-8.00996995164421	-6.23446099453061	-4.95662731632579	2.32938988633831	0.89910916114179	-8.69673720120448	-0.234080710676566	-0.197410336782451	-0.298322685107905	-0.460984805812619	-0.417566220905492	-0.537049430409091	-0.4595276832293	-0.416418350093776	-0.535822191883415	0.00448719809031356	0.00540537961244833	0.00540458685025613
167	13.6648837358257	0.21	-4.9399638363628	-6.42232392667686	-3.45760374604874	0.293258782613535	-13.975580193021	-17.3629296613945	-10.5882307246475	1.84	1.16	2.84	-7.53507023404449	-6.06504664648148	-4.59502305891846	-9.05272267507358	-7.28661891615988	-5.52051515724618	-9.0244138724832	-7.26241402400711	-5.50204207157306	-4.9399638363628	2.23967756923552	0.055340605038071	-9.04505065406373	-0.234080710676566	-0.197410336782451	-0.298322685107905	-0.460984805812619	-0.417566220905492	-0.537049430409091	-0.4595276832293	-0.416418350093776	-0.535822191883415	0.00448719809031356	0.00540537961244833	0.00540458685025613
167	13.6648837358257	0.21	-4.88611807508719	-6.3794744805606	-3.39276166961378	0.252144583332587	-13.0188737965138	-16.5194769435783	-9.51827064944927	2.06	1.37	2.94	-6.52445770833512	-5.14187536237497	-3.75929301641481	-7.67679287786585	-6.05002192141216	-4.42325096495847	-7.74472707479059	-6.10213329075795	-4.46042271197954	-4.88611807508719	2.40193665845283	-0.451845126692059	-11.1694990372994	-0.234080710676566	-0.197410336782451	-0.298322685107905	-0.460984805812619	-0.417566220905492	-0.537049430409091	-0.4595276832293	-0.416418350093776	-0.535822191883415	0.00448719809031356	0.00540537961244833	0.00540458685025613
167	13.6648837358257	0.21	-4.8510281400839	-6.30694013583803	-3.39511614432978	0.278018385166527	-14.2954122028881	-17.892147319263	-10.6986770865133	2.16	1.36	3.31	-6.81746720045501	-5.44699873476052	-4.07653026906602	-7.9623235330249	-6.36171248572283	-4.76110143842077	-7.9428197593614	-6.34567737945474	-4.74830934992636	-4.8510281400839	2.50173028084167	-1.75041029902	-12.4373731214766	-0.234080710676566	-0.197410336782451	-0.298322685107905	-0.460984805812619	-0.417566220905492	-0.537049430409091	-0.4595276832293	-0.416418350093776	-0.535822191883415	0.00448719809031356	0.00540537961244833	0.00540458685025613
167	13.6648837358257	0.21	-4.82712530496419	-6.29666424184168	-3.35758636808671	0.229537604460953	-12.4004646451808	-15.9475547512611	-8.85337453910038	1.97	1.23	3.01	-6.54046912036468	-5.08572363318364	-3.63097814600259	-7.758154243937	-6.03256856078152	-4.30698287762603	-7.73249718096873	-6.01183936272196	-4.29172034600416	-4.82712530496419	2.35567836625432	-0.649582485828766	-10.5455420129621	-0.234080710676566	-0.197410336782451	-0.298322685107905	-0.460984805812619	-0.417566220905492	-0.537049430409091	-0.4595276832293	-0.416418350093776	-0.535822191883415	0.00448719809031356	0.00540537961244833	0.00540458685025613
167	13.6648837358257	0.21	-4.80983773021377	-6.24684329968968	-3.37283216073785	0.304275315093422	-13.2460874708517	-16.3733074071829	-10.1188675345205	1.85	1.18	2.9	-7.08341660152043	-5.73051940960084	-4.37762221768125	-8.50392309241581	-6.87971625562464	-5.25550941883348	-8.47009868961082	-6.85305670326025	-5.23450451250044	-4.80983773021377	2.24713801266711	-0.497785248133278	-9.41498440559438	-0.234080710676566	-0.197410336782451	-0.298322685107905	-0.460984805812619	-0.417566220905492	-0.537049430409091	-0.4595276832293	-0.416418350093776	-0.535822191883415	0.00448719809031356	0.00540537961244833	0.00540458685025613
167	13.6648837358257	0.21	-4.78385138810018	-6.23369805035682	-3.33400472584354	0.263672129907706	-12.3338307410197	-15.5518374970011	-9.11582398503838	1.76	1.17	3.09	-6.98567919504683	-5.54019322921713	-4.09470726338744	-8.46147645007266	-6.71061656697771	-4.95975668388277	-8.36861648986523	-6.63760448120756	-4.90637021393646	-4.78385138810018	2.27246945351731	1.1365799096075	-8.12444685767118	-0.234080710676566	-0.197410336782451	-0.298322685107905	-0.460984805812619	-0.417566220905492	-0.537049430409091	-0.4595276832293	-0.416418350093776	-0.535822191883415	0.00448719809031356	0.00540537961244833	0.00540458685025613
167	13.6648837358257	0.21	-4.75486285662137	-6.17807277601404	-3.3316529372287	0.26210419826091	-14.4297628280999	-18.2098793360834	-10.6496463201164	2.22	1.47	2.98	-6.78227149212307	-5.37436669737803	-3.96646190263299	-7.88518409366576	-6.24833005356832	-4.61147601347087	-7.99307984039213	-6.33110945209632	-4.67469940186364	-4.75486285662137	2.54760763204624	0.215195541858891	-11.0930374874973	-0.234080710676566	-0.197410336782451	-0.298322685107905	-0.460984805812619	-0.417566220905492	-0.537049430409091	-0.4595276832293	-0.416418350093776	-0.535822191883415	0.00448719809031356	0.00540537961244833	0.00540458685025613
167	13.6648837358257	0.21	-4.73238574309745	-6.14462044948242	-3.32015103671247	0.279578945775671	-14.4027403229228	-18.0124440586026	-10.793036587243	2.13	1.32	3.01	-6.93723928285235	-5.5470126998775	-4.15678611690265	-8.11991581574982	-6.49268020251725	-4.86544458928469	-8.14959279444182	-6.51517195959277	-4.88380806180142	-4.73238574309745	2.43834528361258	-0.167142641391647	-10.8277032473793	-0.234080710676566	-0.197410336782451	-0.298322685107905	-0.460984805812619	-0.417566220905492	-0.537049430409091	-0.4595276832293	-0.416418350093776	-0.535822191883415	0.00448719809031356	0.00540537961244833	0.00540458685025613
167	13.6648837358257	0.21	-4.65860868364398	-6.06190650277434	-3.25531086451362	0.256935681514294	-12.5911021014731	-15.9342085141771	-9.24799568876919	1.9	1.3	3.11	-6.7482528758481	-5.33242306266828	-3.91659324948845	-8.06210378668466	-6.37061902638609	-4.67913426608752	-8.05761373626002	-6.36682595776583	-4.6759490274651	-4.65860868364398	2.43748544379104	1.12241664246031	-9.33282633797863	-0.234080710676566	-0.197410336782451	-0.298322685107905	-0.460984805812619	-0.417566220905492	-0.537049430409091	-0.4595276832293	-0.416418350093776	-0.535822191883415	0.00448719809031356	0.00540537961244833	0.00540458685025613
167	13.6648837358257	0.21	-4.63200178348507	-6.02081749509276	-3.24318607187739	0.32004227940458	-14.875832851164	-18.2611863826712	-11.4904793196567	2.07	1.39	3.15	-7.19349405559144	-5.85992678374748	-4.52635951190352	-8.45933652735026	-6.89110080668267	-5.32286508601508	-8.49330593884992	-6.91983569749398	-5.34584009591783	-4.63200178348507	2.47137736440019	0.322999276077075	-10.5500642154134	-0.234080710676566	-0.197410336782451	-0.298322685107905	-0.460984805812619	-0.417566220905492	-0.537049430409091	-0.4595276832293	-0.416418350093776	-0.535822191883415	0.00448719809031356	0.00540537961244833	0.00540458685025613
167	13.6648837358257	0.21	-4.62099040183361	-6.04079745248425	-3.20118335118297	0.277958085958655	-13.900400209055	-17.3982754388565	-10.4025249792535	1.98	1.39	3.03	-7.123247331336	-5.69113812697295	-4.25902892260989	-8.44626962897396	-6.74817044533701	-5.05007126170006	-8.50901173498834	-6.79704400923238	-5.08740072271477	-4.62099040183361	2.42397525345982	1.13965647593129	-9.21731474729653	-0.234080710676566	-0.197410336782451	-0.298322685107905	-0.460984805812619	-0.417566220905492	-0.537049430409091	-0.4595276832293	-0.416418350093776	-0.535822191883415	0.00448719809031356	0.00540537961244833	0.00540458685025613
167	13.6648837358257	0.21	-4.61635266469522	-6.01832831957988	-3.21437700981055	0.267194470370506	-14.3487663674725	-18.0588240479281	-10.6387086870168	2	1.38	2.99	-7.33234959294222	-5.82597022677291	-4.3195908606036	-8.67845671448433	-6.89552916047406	-5.11260160646378	-8.74870643686459	-6.95015387189341	-5.15340188289716	-4.61635266469522	2.50088898840047	0.864337470235606	-10.0406439898314	-0.234080710676566	-0.197410336782451	-0.298322685107905	-0.460984805812619	-0.417566220905492	-0.537049430409091	-0.4595276832293	-0.416418350093776	-0.535822191883415	0.00448719809031356	0.00540537961244833	0.00540458685025613
167	13.6648837358257	0.21	-4.60891186487402	-5.99043728878197	-3.22738644096606	0.283280452691138	-13.3753095343553	-16.6969729529261	-10.0536461157844	2.21	1.47	3.31	-6.24060385075241	-4.99911022317821	-3.75761659560401	-7.26046747065339	-5.81608415237255	-4.3717008340917	-7.29299695223765	-5.84285470618601	-4.39156092987903	-4.60891186487402	2.55664541095424	0.817653936327284	-10.4587240727574	-0.234080710676566	-0.197410336782451	-0.298322685107905	-0.460984805812619	-0.417566220905492	-0.537049430409091	-0.4595276832293	-0.416418350093776	-0.535822191883415	0.00448719809031356	0.00540537961244833	0.00540458685025613
167	13.6648837358257	0.21	-4.60746713331881	-5.989911859551	-3.22502240708662	0.333812886363013	-15.2307271930716	-18.5900571721999	-11.8713972139434	1.92	1.29	2.91	-7.7999687955574	-6.39046968705735	-4.98097057855729	-9.29901137665479	-7.61862667398879	-5.9382419713228	-9.33977411314696	-7.65036032989286	-5.96396795331052	-4.60746713331881	2.33940239573456	-1.15244620351797	-10.7206928014156	-0.234080710676566	-0.197410336782451	-0.298322685107905	-0.460984805812619	-0.417566220905492	-0.537049430409091	-0.4595276832293	-0.416418350093776	-0.535822191883415	0.00448719809031356	0.00540537961244833	0.00540458685025613
167	13.6648837358257	0.21	-4.59889605048529	-5.99725916058642	-3.20053294038416	0.269129643309789	-13.1214529133953	-16.4974867738568	-9.74541905293376	2.11	1.42	3.06	-6.39817939478698	-5.08886055257776	-3.77954171036854	-7.49968965691658	-5.96495854473128	-4.43022743254598	-7.56021257408214	-6.01426247640651	-4.46565501282765	-4.59889605048529	2.52534513144107	1.01377122703048	-10.1193379983209	-0.234080710676566	-0.197410336782451	-0.298322685107905	-0.460984805812619	-0.417566220905492	-0.537049430409091	-0.4595276832293	-0.416418350093776	-0.535822191883415	0.00448719809031356	0.00540537961244833	0.00540458685025613
167	13.6648837358257	0.21	-4.55320682252386	-5.94852388223898	-3.15788976280874	0.288683349346389	-13.4379467314921	-16.7313051395052	-10.1445883234791	2.17	1.4	2.91	-6.34072580509625	-5.09262934944003	-3.84453289378382	-7.3974277659268	-5.94133209810822	-4.48523643028964	-7.48188150602884	-6.01028266774961	-4.53718116112927	-4.55320682252386	2.50497082524071	-0.781200255280662	-11.5084736585035	-0.234080710676566	-0.197410336782451	-0.298322685107905	-0.460984805812619	-0.417566220905492	-0.537049430409091	-0.4595276832293	-0.416418350093776	-0.535822191883415	0.00448719809031356	0.00540537961244833	0.00540458685025613
167	13.6648837358257	0.21	-4.51311181446294	-5.88484179144943	-3.14138183747646	0.229911422778789	-12.2607263784126	-15.7641425329803	-8.75731022384482	2.06	1.33	2.96	-6.23317602443663	-4.84791770590841	-3.46265938738018	-7.33581153416906	-5.7055039813222	-4.07519642847534	-7.37793459281459	-5.73937657996796	-4.09726962046867	-4.51311181446294	2.44869482464784	0.212104055704774	-10.2840427162175	-0.234080710676566	-0.197410336782451	-0.298322685107905	-0.460984805812619	-0.417566220905492	-0.537049430409091	-0.4595276832293	-0.416418350093776	-0.535822191883415	0.00448719809031356	0.00540537961244833	0.00540458685025613
167	13.6648837358257	0.21	-4.50818204249495	-5.85326840602446	-3.16309567896543	0.315558863435637	-15.4876928417379	-19.0489230513061	-11.9264626321697	1.89	1.33	3.08	-8.09279056719993	-6.57982890684796	-5.06686724649599	-9.67532809397944	-7.86650821461093	-6.05768833524242	-9.68965175891684	-7.88087176980048	-6.06661174225916	-4.50818204249495	2.43356531508729	-0.200771760049461	-10.0675050588619	-0.234080710676566	-0.197410336782451	-0.298322685107905	-0.460984805812619	-0.417566220905492	-0.537049430409091	-0.4595276832293	-0.416418350093776	-0.535822191883415	0.00448719809031356	0.00540537961244833	0.00540458685025613
167	13.6648837358257	0.21	-4.50048375429305	-5.86366366577619	-3.13730384280991	0.286874267064949	-14.2134362378137	-17.712257882475	-10.7146145931524	2.12	1.34	3.31	-6.84608274554325	-5.49372989193282	-4.14137703832238	-8.01910778934488	-6.43503939499338	-4.85097100064188	-7.98620475840294	-6.40706387497112	-4.82979109062991	-4.50048375429305	2.62452753937669	-1.01807464902362	-12.3029337620133	-0.234080710676566	-0.197410336782451	-0.298322685107905	-0.460984805812619	-0.417566220905492	-0.537049430409091	-0.4595276832293	-0.416418350093776	-0.535822191883415	0.00448719809031356	0.00540537961244833	0.00540458685025613
167	13.6648837358257	0.21	-4.48481639775531	-5.84394346206582	-3.12568933344481	0.316256603075258	-15.9278649351504	-19.5844004635431	-12.2713294067577	2	1.35	3.13	-7.94570334895041	-6.46218861754005	-4.97867388612968	-9.40285730775867	-7.64728241139003	-5.89170751502138	-9.4180647898726	-7.66175703909083	-5.90173264129311	-4.48481639775531	2.46116991634656	-1.45214472632068	-11.9680648908404	-0.234080710676566	-0.197410336782451	-0.298322685107905	-0.460984805812619	-0.417566220905492	-0.537049430409091	-0.4595276832293	-0.416418350093776	-0.535822191883415	0.00448719809031356	0.00540537961244833	0.00540458685025613
167	13.6648837358257	0.21	-4.4795455875571	-5.85318320582379	-3.1059079692904	0.254977693220269	-13.456655952446	-17.0479929092118	-9.86531899568023	2	1.3	3.07	-6.91615177401185	-5.45919249458906	-4.00223321516628	-8.18437167272987	-6.46024868577699	-4.73612569882411	-8.18422088692268	-6.45882068307256	-4.73532103125961	-4.4795455875571	2.42860300226811	-0.77072668638241	-11.0115314937143	-0.234080710676566	-0.197410336782451	-0.298322685107905	-0.460984805812619	-0.417566220905492	-0.537049430409091	-0.4595276832293	-0.416418350093776	-0.535822191883415	0.00448719809031356	0.00540537961244833	0.00540458685025613
167	13.6648837358257	0.21	-4.37332484135107	-5.69812664887227	-3.04852303382987	0.332081798439298	-15.6001313898198	-19.0543738702133	-12.1458889094262	1.95	1.21	2.91	-7.89491918031471	-6.46370105697621	-5.03248293363771	-9.38587236892001	-7.68436911968664	-5.98286587045327	-9.37147142199881	-7.67069664378068	-5.97231579259031	-4.37332484135107	2.36580710680235	0.427258727219407	-9.52721340617184	-0.234080710676566	-0.197410336782451	-0.298322685107905	-0.460984805812619	-0.417566220905492	-0.537049430409091	-0.4595276832293	-0.416418350093776	-0.535822191883415	0.00448719809031356	0.00540537961244833	0.00540458685025613
167	13.6648837358257	0.21	-4.32608192136906	-5.62851967675749	-3.02364416598063	0.324109684280519	-14.0790308933558	-17.2533481600727	-10.9047136266388	2.03	1.28	3.21	-6.9141199399856	-5.64204161025951	-4.36996328053342	-8.16040390707951	-6.65903091064439	-5.15765791420927	-8.10945675198411	-6.61758466789283	-5.12473896164978	-4.32608192136906	2.42450066132038	0.164448961792263	-9.91802483066473	-0.234080710676566	-0.197410336782451	-0.298322685107905	-0.460984805812619	-0.417566220905492	-0.537049430409091	-0.4595276832293	-0.416418350093776	-0.535822191883415	0.00448719809031356	0.00540537961244833	0.00540458685025613
167	13.6648837358257	0.21	-4.26895592559028	-5.55583662662175	-2.98207522455882	0.318612884989443	-15.5167757036553	-19.0596213768824	-11.9739300304282	2.05	1.31	3.06	-7.55818577127174	-6.15325304843836	-4.74832032560497	-8.90067863878716	-7.24620029524254	-5.59172195169792	-8.91236611756543	-7.25708946544455	-5.59869747766759	-4.26895592559028	2.48314462162478	0.779353360641729	-9.56551795603758	-0.234080710676566	-0.197410336782451	-0.298322685107905	-0.460984805812619	-0.417566220905492	-0.537049430409091	-0.4595276832293	-0.416418350093776	-0.535822191883415	0.00448719809031356	0.00540537961244833	0.00540458685025613
167	13.6648837358257	0.21	-4.2210782039288	-5.50894814849023	-2.93320825936737	0.266818052136577	-12.2131661845626	-15.3740752726852	-9.05225709643996	2.32	1.47	3.22	-5.51073385607756	-4.37772725770033	-3.2447206593231	-6.35945232559164	-5.05194925338025	-3.74444618116886	-6.40237721054625	-5.08772439212439	-3.77144893030112	-4.2210782039288	2.55283857757137	0.238046150793548	-11.0615731666986	-0.234080710676566	-0.197410336782451	-0.298322685107905	-0.460984805812619	-0.417566220905492	-0.537049430409091	-0.4595276832293	-0.416418350093776	-0.535822191883415	0.00448719809031356	0.00540537961244833	0.00540458685025613
167	13.6648837358257	0.21	-4.19299986243681	-5.46285484881193	-2.92314487606169	0.252189246673512	-12.4790348032053	-15.8340850461345	-9.12398456027607	2.04	1.34	3.22	-6.32165825521939	-4.98217567677593	-3.64269309833247	-7.45519583791909	-5.87553041776894	-4.29586499761879	-7.44711731004216	-5.86918958399467	-4.29019564949045	-4.19299986243681	2.48974365026942	-0.285663715080259	-10.926904230228	-0.234080710676566	-0.197410336782451	-0.298322685107905	-0.460984805812619	-0.417566220905492	-0.537049430409091	-0.4595276832293	-0.416418350093776	-0.535822191883415	0.00448719809031356	0.00540537961244833	0.00540458685025613
167	13.6648837358257	0.21	-4.18360261909029	-5.45928129492741	-2.90792394325317	0.252157623780341	-13.5647343957476	-17.2119861322161	-9.91748265927915	2.26	1.38	3.39	-6.31389272529187	-4.97596716404048	-3.63804160278908	-7.31878058279417	-5.76791742357601	-4.21705426435785	-7.2924699418362	-5.74579066831769	-4.20074178509216	-4.18360261909029	2.75095246082878	1.55869187981444	-10.5148608611842	-0.234080710676566	-0.197410336782451	-0.298322685107905	-0.460984805812619	-0.417566220905492	-0.537049430409091	-0.4595276832293	-0.416418350093776	-0.535822191883415	0.00448719809031356	0.00540537961244833	0.00540458685025613
167	13.6648837358257	0.21	-4.18319102201946	-5.44950174233496	-2.91688030170397	0.291363209091832	-13.4641223738186	-16.7424926537395	-10.1857520938976	1.98	1.25	3.03	-6.8506587050954	-5.50922189749734	-4.16778508989927	-8.12199104191653	-6.53161291864133	-4.94123479536612	-8.10528279181954	-6.51729072099784	-4.93104551077853	-4.18319102201946	2.48420940124051	-0.326076187943276	-10.5646344983393	-0.234080710676566	-0.197410336782451	-0.298322685107905	-0.460984805812619	-0.417566220905492	-0.537049430409091	-0.4595276832293	-0.416418350093776	-0.535822191883415	0.00448719809031356	0.00540537961244833	0.00540458685025613
167	13.6648837358257	0.21	-4.16313153883194	-5.4140440057624	-2.91221907190148	0.342508223245327	-14.0440428566964	-17.0820393548257	-11.0060463585672	1.88	1.25	2.8	-7.27748959085019	-5.9832068981968	-4.68892420554341	-8.70613683322244	-7.15777292525076	-5.60940901727909	-8.75060350602321	-7.19174129859893	-5.63616757372636	-4.16313153883194	2.34264704538067	-1.72061990315185	-11.4077438051014	-0.234080710676566	-0.197410336782451	-0.298322685107905	-0.460984805812619	-0.417566220905492	-0.537049430409091	-0.4595276832293	-0.416418350093776	-0.535822191883415	0.00448719809031356	0.00540537961244833	0.00540458685025613
167	13.6648837358257	0.21	-4.14483772551023	-5.41482869487928	-2.87484675614117	0.290809590430193	-12.4759382911831	-15.517773931706	-9.43410265066028	1.82	1.23	2.84	-6.80457184997357	-5.47072143670926	-4.13687102344495	-8.1949637731982	-6.58856500828415	-4.9821662433701	-8.21509230423059	-6.60411123075726	-4.9942572832002	-4.14483772551023	2.26138412353913	0.925029845658946	-8.34238646552383	-0.234080710676566	-0.197410336782451	-0.298322685107905	-0.460984805812619	-0.417566220905492	-0.537049430409091	-0.4595276832293	-0.416418350093776	-0.535822191883415	0.00448719809031356	0.00540537961244833	0.00540458685025613
167	13.6648837358257	0.21	-4.13771536054345	-5.40196045967611	-2.8734702614108	0.289504866227579	-13.5469284172488	-16.8603669415879	-10.2334898929097	2	1.44	3.29	-6.84415178737609	-5.4991231603431	-4.15409453331011	-8.10022471441679	-6.50834971445165	-4.91647471448651	-8.12749197964092	-6.52936505954322	-4.93284576920791	-4.13771536054345	2.63449126412626	0.00340855269294417	-11.2705857369857	-0.234080710676566	-0.197410336782451	-0.298322685107905	-0.460984805812619	-0.417566220905492	-0.537049430409091	-0.4595276832293	-0.416418350093776	-0.535822191883415	0.00448719809031356	0.00540537961244833	0.00540458685025613
167	13.6648837358257	0.21	-4.09464895108083	-5.31761594566672	-2.87168195649494	0.28933974172292	-12.7150119842841	-15.8262211196953	-9.60380284887281	2.07	1.33	2.86	-6.2489745221247	-5.02051534206234	-3.79205616199998	-7.35223909839991	-5.90689385295765	-4.46154860751538	-7.41576772636776	-5.95945606591705	-4.49974290597265	-4.09464895108083	2.41483151573595	-0.357836055548953	-10.5212633521913	-0.234080710676566	-0.197410336782451	-0.298322685107905	-0.460984805812619	-0.417566220905492	-0.537049430409091	-0.4595276832293	-0.416418350093776	-0.535822191883415	0.00448719809031356	0.00540537961244833	0.00540458685025613
167	13.6648837358257	0.21	-4.07350537915925	-5.30805611550357	-2.83895464281493	0.281526539932089	-13.6655014966741	-17.0739499413287	-10.2570530520196	1.72	1.23	3.07	-7.84323914474812	-6.27750442279836	-4.7117697008486	-9.55236248239744	-7.64543788921392	-5.7385132960304	-9.50075162513908	-7.60414235950721	-5.70857674569388	-4.07350537915925	2.32942793860735	2.24904879313984	-7.11956632376809	-0.234080710676566	-0.197410336782451	-0.298322685107905	-0.460984805812619	-0.417566220905492	-0.537049430409091	-0.4595276832293	-0.416418350093776	-0.535822191883415	0.00448719809031356	0.00540537961244833	0.00540458685025613
167	13.6648837358257	0.21	-4.06384402769459	-5.29995037604177	-2.82773767934741	0.252635125825718	-13.7149431816985	-17.3979196886694	-10.0319666747277	2.05	1.35	3.25	-6.90250753249827	-5.44131139317267	-3.98011525384707	-8.1293543562592	-6.4084462450186	-4.68753813377799	-8.1158663872951	-6.39650078579378	-4.67990176823695	-4.06384402769459	2.58586004108452	-1.75776835931386	-12.8993180657133	-0.234080710676566	-0.197410336782451	-0.298322685107905	-0.460984805812619	-0.417566220905492	-0.537049430409091	-0.4595276832293	-0.416418350093776	-0.535822191883415	0.00448719809031356	0.00540537961244833	0.00540458685025613
167	13.6648837358257	0.21	-4.05457162540337	-5.29621599655436	-2.81292725425239	0.274600697424331	-13.1967486037099	-16.5455558747915	-9.84794133262824	2.1	1.34	3.13	-6.44784924771283	-5.14280971885196	-3.83777018999109	-7.56545900074513	-6.03421615206178	-4.50297330337842	-7.57356569572454	-6.04146128907274	-4.5070903048425	-4.05457162540337	2.55120700373071	-0.385042050947318	-11.3205354712096	-0.234080710676566	-0.197410336782451	-0.298322685107905	-0.460984805812619	-0.417566220905492	-0.537049430409091	-0.4595276832293	-0.416418350093776	-0.535822191883415	0.00448719809031356	0.00540537961244833	0.00540458685025613
167	13.6648837358257	0.21	-4.05382802873678	-5.26437151813158	-2.84328453934198	0.352618758134543	-15.6576136239895	-18.9699801217258	-12.3452471262531	1.96	1.32	2.96	-7.80788415904568	-6.44454198679905	-5.08119981455243	-9.26879760639012	-7.65036393019752	-6.03193025400493	-9.31524058556477	-7.68970580651147	-6.06434966221823	-4.05382802873678	2.3928146690644	0.682101576593613	-9.43274645252241	-0.234080710676566	-0.197410336782451	-0.298322685107905	-0.460984805812619	-0.417566220905492	-0.537049430409091	-0.4595276832293	-0.416418350093776	-0.535822191883415	0.00448719809031356	0.00540537961244833	0.00540458685025613
167	13.6648837358257	0.21	-4.03346442554268	-5.24937881237609	-2.81755003870926	0.222990625050247	-10.8220306337115	-13.9760477616583	-7.66801350576461	2.07	1.24	3.36	-5.50079678933114	-4.25941527813581	-3.01803376694048	-6.46761962514006	-5.00805226943173	-3.5484849137234	-6.37913389987798	-4.94094615626252	-3.50024663815071	-4.03346442554268	2.5598933893904	1.12477797058172	-9.50684082105857	-0.234080710676566	-0.197410336782451	-0.298322685107905	-0.460984805812619	-0.417566220905492	-0.537049430409091	-0.4595276832293	-0.416418350093776	-0.535822191883415	0.00448719809031356	0.00540537961244833	0.00540458685025613
167	13.6648837358257	0.21	-3.99705934262802	-5.21860481598284	-2.7755138692732	0.340474129728693	-14.3688277326168	-17.4911710786436	-11.2464843865899	1.99	1.26	3.2	-7.12061131011491	-5.84951326620367	-4.57841522229243	-8.43266867616027	-6.92735569214824	-5.42204270813621	-8.37444953936683	-6.88071998307626	-5.38510759834171	-3.99705934262802	2.50947586855096	1.1729545335174	-8.78949157646922	-0.234080710676566	-0.197410336782451	-0.298322685107905	-0.460984805812619	-0.417566220905492	-0.537049430409091	-0.4595276832293	-0.416418350093776	-0.535822191883415	0.00448719809031356	0.00540537961244833	0.00540458685025613
167	13.6648837358257	0.21	-3.9890589497087	-5.21416941435568	-2.76394848506172	0.295697122959017	-15.538998606406	-19.2832471627456	-11.7947500500665	2.11	1.38	3.01	-7.47667723837174	-6.02492288809434	-4.57316853781694	-8.76340285694826	-7.06180362841467	-5.36020439988107	-8.82518452093611	-7.11297577001148	-5.39826787500535	-3.9890589497087	2.54512234272148	-0.541603186886059	-11.5226746019304	-0.234080710676566	-0.197410336782451	-0.298322685107905	-0.460984805812619	-0.417566220905492	-0.537049430409091	-0.4595276832293	-0.416418350093776	-0.535822191883415	0.00448719809031356	0.00540537961244833	0.00540458685025613
167	13.6648837358257	0.21	-3.981567806981	-5.19067602381233	-2.77245959014966	0.352040027476307	-13.5681816366564	-16.4421711320381	-10.6941921412746	2.15	1.2	3.07	-6.27893555509327	-5.18141657888248	-4.0838976026717	-7.33666639134141	-6.05426262784149	-4.77185886434157	-7.27836679693073	-6.00608976085471	-4.73269191423703	-3.981567806981	2.48173829701943	-1.55176601551754	-11.6851333901378	-0.234080710676566	-0.197410336782451	-0.298322685107905	-0.460984805812619	-0.417566220905492	-0.537049430409091	-0.4595276832293	-0.416418350093776	-0.535822191883415	0.00448719809031356	0.00540537961244833	0.00540458685025613
167	13.6648837358257	0.21	-3.97396841155026	-5.18157121153037	-2.76636561157014	0.30063074742922	-12.9698791028103	-16.058452728467	-9.88130547715353	2.01	1.22	2.96	-6.48154230208943	-5.23492651996464	-3.98831073783985	-7.66161892179728	-6.18803522529661	-4.71445152879594	-7.64473950170936	-6.17297006798469	-4.70285077032993	-3.97396841155026	2.36853387976313	-1.53549113728629	-11.5816135478734	-0.234080710676566	-0.197410336782451	-0.298322685107905	-0.460984805812619	-0.417566220905492	-0.537049430409091	-0.4595276832293	-0.416418350093776	-0.535822191883415	0.00448719809031356	0.00540537961244833	0.00540458685025613
167	13.6648837358257	0.21	-3.95282141673085	-5.14087854215362	-2.76476429130808	0.313601292449511	-14.4360766783881	-17.7706014520093	-11.1015519047668	2.25	1.43	3.21	-6.53812654584933	-5.31129440968997	-4.08446227353062	-7.58307419665068	-6.1601651951053	-4.73725619355991	-7.61928005044888	-6.18981463013296	-4.75965976647577	-3.95282141673085	2.68014875411138	-0.615754085250389	-12.5336883206801	-0.234080710676566	-0.197410336782451	-0.298322685107905	-0.460984805812619	-0.417566220905492	-0.537049430409091	-0.4595276832293	-0.416418350093776	-0.535822191883415	0.00448719809031356	0.00540537961244833	0.00540458685025613
167	13.6648837358257	0.21	-3.91983349183273	-5.11325767540179	-2.72640930826367	0.280611464826196	-12.7349566384409	-15.9185088934525	-9.55140438342937	2	1.31	3.24	-6.44426959352984	-5.15547620630356	-3.86668281907727	-7.62246722744312	-6.09804538032782	-4.57362353321251	-7.59259647453138	-6.07455147120703	-4.55536764426086	-3.91983349183273	2.45716170942048	-0.00457106357560549	-10.4368818160295	-0.234080710676566	-0.197410336782451	-0.298322685107905	-0.460984805812619	-0.417566220905492	-0.537049430409091	-0.4595276832293	-0.416418350093776	-0.535822191883415	0.00448719809031356	0.00540537961244833	0.00540458685025613
167	13.6648837358257	0.21	-3.91219014877821	-5.08081404321559	-2.74356625434083	0.273591591986542	-13.5718247555327	-17.0245559037776	-10.1190936072877	2.16	1.36	3.3	-6.46980900326563	-5.15767427299557	-3.84553954272551	-7.55225424594823	-6.0205900062564	-4.48892576656457	-7.53197141144345	-6.0037635347281	-4.47669564089738	-3.91219014877821	2.67564208168633	-0.20407532009119	-11.8236701641526	-0.234080710676566	-0.197410336782451	-0.298322685107905	-0.460984805812619	-0.417566220905492	-0.537049430409091	-0.4595276832293	-0.416418350093776	-0.535822191883415	0.00448719809031356	0.00540537961244833	0.00540458685025613
167	13.6648837358257	0.21	-3.90806921451344	-5.0897719303132	-2.72636649871367	0.356755009196153	-16.3810996096369	-19.8153478094644	-12.9468514098094	2.14	1.39	3.08	-7.58423917946845	-6.26979544627744	-4.95535171308644	-8.86593842449513	-7.32936014351432	-5.79278186253351	-8.92201032890079	-7.37497944121107	-5.82808359790537	-3.90806921451344	2.55287541213663	1.53921411160255	-9.54950676844728	-0.234080710676566	-0.197410336782451	-0.298322685107905	-0.460984805812619	-0.417566220905492	-0.537049430409091	-0.4595276832293	-0.416418350093776	-0.535822191883415	0.00448719809031356	0.00540537961244833	0.00540458685025613
167	13.6648837358257	0.21	-3.90065407891647	-5.08991025969221	-2.71139789814073	0.251827945485653	-12.2870232479222	-15.5936176154142	-8.98042888043024	1.82	1.31	2.91	-6.83272760487393	-5.383861846453	-3.93499608803207	-8.22742860710508	-6.48281938542555	-4.73821016374602	-8.2740062904957	-6.51721432322775	-4.76372864762395	-3.90065407891647	2.37114914089415	-0.420309618038926	-10.1919141023714	-0.234080710676566	-0.197410336782451	-0.298322685107905	-0.460984805812619	-0.417566220905492	-0.537049430409091	-0.4595276832293	-0.416418350093776	-0.535822191883415	0.00448719809031356	0.00540537961244833	0.00540458685025613
167	13.6648837358257	0.21	-3.80966922010177	-4.96811187485802	-2.65122656534553	0.338758060526676	-14.3539524912757	-17.4850193593346	-11.2228856232169	2.18	1.37	3.35	-6.60609353845393	-5.42313113043645	-4.24016872241897	-7.70227293566144	-6.32301615006794	-4.94375936447445	-7.67518823376536	-6.30245646650438	-4.9272944761937	-3.80966922010177	2.63267875070164	-0.387202492315364	-11.8352211225109	-0.234080710676566	-0.197410336782451	-0.298322685107905	-0.460984805812619	-0.417566220905492	-0.537049430409091	-0.4595276832293	-0.416418350093776	-0.535822191883415	0.00448719809031356	0.00540537961244833	0.00540458685025613
167	13.6648837358257	0.21	-3.76003058136668	-4.88344937642611	-2.63661178630726	0.25431432217752	-12.039468175448	-15.2582034240767	-8.82073292681935	2.17	1.36	3.33	-5.77532922078393	-4.55701699760047	-3.33870477441701	-6.73613295294599	-5.31513809709792	-3.89414324124986	-6.71164516274727	-5.29714890118699	-3.88018375077568	-3.76003058136668	2.56180184497554	0.764811295405343	-10.4812553023336	-0.234080710676566	-0.197410336782451	-0.298322685107905	-0.460984805812619	-0.417566220905492	-0.537049430409091	-0.4595276832293	-0.416418350093776	-0.535822191883415	0.00448719809031356	0.00540537961244833	0.00540458685025613
167	13.6648837358257	0.21	-3.75324137750285	-4.88619544067907	-2.62028731432663	0.24854674203064	-12.1444410544199	-15.4413726861272	-8.84750942271266	2.05	1.25	3.21	-6.13331585385946	-4.8237740497161	-3.51423224557275	-7.22520639905381	-5.68253192270654	-4.13985744635927	-7.16324531695307	-5.63495936050005	-4.10520120435553	-3.75324137750285	2.57999298204689	0.899160833206648	-9.86300044874596	-0.234080710676566	-0.197410336782451	-0.298322685107905	-0.460984805812619	-0.417566220905492	-0.537049430409091	-0.4595276832293	-0.416418350093776	-0.535822191883415	0.00448719809031356	0.00540537961244833	0.00540458685025613
167	13.6648837358257	0.21	-3.73773191976571	-4.87218502867064	-2.60327881086078	0.301960123514145	-12.6554552212762	-15.6596532192933	-9.65125722325896	2.07	1.24	2.87	-6.17931675638436	-4.99385685068399	-3.80839694498362	-7.26932133757966	-5.87475146406582	-4.48018159055198	-7.28644148361558	-5.88798592020176	-4.49011134905384	-3.73773191976571	2.40357574528534	-0.529417825819206	-10.5923908755816	-0.234080710676566	-0.197410336782451	-0.298322685107905	-0.460984805812619	-0.417566220905492	-0.537049430409091	-0.4595276832293	-0.416418350093776	-0.535822191883415	0.00448719809031356	0.00540537961244833	0.00540458685025613
167	13.6648837358257	0.21	-3.68873279534605	-4.81481427824738	-2.56265131244472	0.281484512595605	-12.2376133459691	-15.2902351595339	-9.1849915324043	1.98	1.28	2.97	-6.25831536029085	-5.00887283794486	-3.75943031559887	-7.42021109397929	-5.93880168396031	-4.45739227394133	-7.43395031024795	-5.95185915707467	-4.46573153726755	-3.68873279534605	2.51256111963513	0.536872186514886	-9.97225566364921	-0.234080710676566	-0.197410336782451	-0.298322685107905	-0.460984805812619	-0.417566220905492	-0.537049430409091	-0.4595276832293	-0.416418350093776	-0.535822191883415	0.00448719809031356	0.00540537961244833	0.00540458685025613
167	13.6648837358257	0.21	-3.64506302782675	-4.74967825849538	-2.54044779715811	0.296978058034575	-11.7059381650117	-14.5179292901871	-8.89394703983625	1.93	1.27	3.14	-6.05685775761837	-4.88369938768576	-3.71054101775314	-7.21171871851259	-5.8148742630553	-4.418029807598	-7.17922395562326	-5.78978592293916	-4.39784351482318	-3.64506302782675	2.54042232857251	-1.5164021370456	-11.6532593795384	-0.234080710676566	-0.197410336782451	-0.298322685107905	-0.460984805812619	-0.417566220905492	-0.537049430409091	-0.4595276832293	-0.416418350093776	-0.535822191883415	0.00448719809031356	0.00540537961244833	0.00540458685025613
167	13.6648837358257	0.21	-3.62541728226458	-4.7317155808638	-2.51911898366536	0.277628814791557	-12.3002675502803	-15.3980289021189	-9.20250619844178	1.98	1.28	3.14	-6.29822900892616	-5.03115706530907	-3.76408512169198	-7.46644567449759	-5.9643529720428	-4.462260269588	-7.43796059728394	-5.94184977453045	-4.44577784111555	-3.62541728226458	2.61319265991215	-0.549542528471693	-11.4158987286814	-0.234080710676566	-0.197410336782451	-0.298322685107905	-0.460984805812619	-0.417566220905492	-0.537049430409091	-0.4595276832293	-0.416418350093776	-0.535822191883415	0.00448719809031356	0.00540537961244833	0.00540458685025613
167	13.6648837358257	0.21	-3.33874101776174	-4.34663083919899	-2.33085119632449	0.262895248987158	-11.5903124653827	-14.6203907030823	-8.56023422768309	2.02	1.16	3.02	-5.87569902566909	-4.65795949253888	-3.44021995940867	-6.93903479294502	-5.50091875735163	-4.06280272175824	-6.87346387688303	-5.44777490261305	-4.02333266213537	-3.33874101776174	2.49393595061072	0.308200575228559	-9.74447976920427	-0.234080710676566	-0.197410336782451	-0.298322685107905	-0.460984805812619	-0.417566220905492	-0.537049430409091	-0.4595276832293	-0.416418350093776	-0.535822191883415	0.00448719809031356	0.00540537961244833	0.00540458685025613
167	13.6648837358257	0.21	-3.29055045197461	-4.29625308721419	-2.28484781673504	0.279006463565768	-12.9641791294632	-16.2179655189548	-9.71039273997169	1.91	1.27	3.16	-6.82214481115528	-5.45342800708181	-4.08471120300835	-8.13794656293857	-6.50524240322437	-4.87253824351016	-8.0967349390071	-6.4700919021255	-4.84671082301085	-3.29055045197461	2.57164196890608	1.57353102573318	-8.84272429427575	-0.234080710676566	-0.197410336782451	-0.298322685107905	-0.460984805812619	-0.417566220905492	-0.537049430409091	-0.4595276832293	-0.416418350093776	-0.535822191883415	0.00448719809031356	0.00540537961244833	0.00540458685025613
167	13.6648837358257	0.21	-3.27423804264627	-4.27891990890086	-2.26955617639167	0.326739407757299	-13.422410892638	-16.4306117428464	-10.4142100424295	2.12	1.3	3.45	-6.33784351506581	-5.17747854820389	-4.01711358134196	-7.42069407232265	-6.06207525965326	-4.70345644698386	-7.33134397436928	-5.99068201890258	-4.647952661885	-3.27423804264627	2.71077593562972	-1.13600111670459	-12.3175354853099	-0.234080710676566	-0.197410336782451	-0.298322685107905	-0.460984805812619	-0.417566220905492	-0.537049430409091	-0.4595276832293	-0.416418350093776	-0.535822191883415	0.00448719809031356	0.00540537961244833	0.00540458685025613
167	13.6648837358257	0.21	-3.24007717894995	-4.23326266361859	-2.24689169428132	0.29985330972872	-13.7680048796764	-17.0527113760995	-10.4832983832533	2.1	1.47	3.33	-6.63436285908912	-5.35644673758477	-4.07853061608041	-7.78159772173217	-6.28270033084867	-4.78380293996517	-7.81595484160836	-6.3103018462274	-4.80446833081801	-3.24007717894995	2.78644853014464	1.51518984687244	-10.5095403891613	-0.234080710676566	-0.197410336782451	-0.298322685107905	-0.460984805812619	-0.417566220905492	-0.537049430409091	-0.4595276832293	-0.416418350093776	-0.535822191883415	0.00448719809031356	0.00540537961244833	0.00540458685025613
167	13.6648837358257	0.21	-2.7164365170871	-3.54320230689181	-1.8896707272824	0.320836102910808	-13.1397779945814	-16.1246050231704	-10.1549509659924	2.42	1.38	3.63	-5.57115659313741	-4.53987931497753	-3.50860203681765	-6.3853104371455	-5.2033250705994	-4.02133970405329	-6.31897420359853	-5.14896461471071	-3.97740123692452	-2.7164365170871	2.90628188605514	-1.62521291449454	-13.6077942605884	-0.234080710676566	-0.197410336782451	-0.298322685107905	-0.460984805812619	-0.417566220905492	-0.537049430409091	-0.4595276832293	-0.416418350093776	-0.535822191883415	0.00448719809031356	0.00540537961244833	0.00540458685025613
167	13.6648837358257	0.22	-6.30969500521543	-8.16773293802637	-4.45165707240449	0.228487608544431	-14.202865359107	-18.2776208941926	-10.1281098240214	2.1	1.39	2.68	-7.12925129212903	-5.53987834628524	-3.95050540044146	-8.36653127287367	-6.50132300474285	-4.63611473661203	-8.51238306272119	-6.6152772484376	-4.71649558361355	-6.30969500521543	2.23222926856565	-0.566525545537145	-10.6158709264261	-0.234080710676566	-0.197410336782451	-0.298322685107905	-0.460984805812619	-0.417566220905492	-0.537049430409091	-0.4595276832293	-0.416418350093776	-0.535822191883415	0.00448719809031356	0.00540537961244833	0.00540458685025613
167	13.6648837358257	0.22	-5.6832521281183	-7.3325253167448	-4.0339789394918	0.206738074355458	-13.3510686562856	-17.4342584045032	-9.26787890806803	1.98	1.28	3.12	-7.11864600206908	-5.45142381788196	-3.78420163369484	-8.43581693249328	-6.46010678656016	-4.48439664062703	-8.40699769074504	-6.43857125257164	-4.46999617389761	-5.6832521281183	2.33599117880891	-0.916633497223014	-11.2722072392226	-0.234080710676566	-0.197410336782451	-0.298322685107905	-0.460984805812619	-0.417566220905492	-0.537049430409091	-0.4595276832293	-0.416418350093776	-0.535822191883415	0.00448719809031356	0.00540537961244833	0.00540458685025613
167	13.6648837358257	0.22	-5.63775699980785	-7.27538259609357	-4.00013140352212	0.256014041210294	-14.4373749071293	-18.2799660105516	-10.594783803707	1.95	1.32	2.87	-7.56244512107606	-5.97276030844607	-4.38307549581608	-8.98756001213808	-7.09830495968442	-5.20904990723075	-9.05450938469058	-7.1490484327216	-5.24749203267993	-5.63775699980785	2.28968559562213	-0.141485248425127	-9.93161023157457	-0.234080710676566	-0.197410336782451	-0.298322685107905	-0.460984805812619	-0.417566220905492	-0.537049430409091	-0.4595276832293	-0.416418350093776	-0.535822191883415	0.00448719809031356	0.00540537961244833	0.00540458685025613
167	13.6648837358257	0.22	-5.59970049663732	-7.23523555000032	-3.96416544327432	0.278387707585588	-14.4289628533821	-18.0559624796185	-10.8019632271457	1.98	1.39	2.83	-7.38263540639077	-5.89964518142522	-4.41665495645968	-8.75127614928709	-6.99335959632656	-5.23544304336602	-8.86630334207922	-7.08638909300218	-5.30332013230826	-5.59970049663732	2.29479693058912	0.0693598283411363	-10.1039505087778	-0.234080710676566	-0.197410336782451	-0.298322685107905	-0.460984805812619	-0.417566220905492	-0.537049430409091	-0.4595276832293	-0.416418350093776	-0.535822191883415	0.00448719809031356	0.00540537961244833	0.00540458685025613
167	13.6648837358257	0.22	-5.45470174331607	-7.03592516320754	-3.8734783234246	0.277960494120939	-12.9890304494535	-16.2575503917457	-9.7205105071614	1.85	1.15	2.82	-7.03144079390778	-5.61779581639612	-4.20415083888445	-8.44099618528514	-6.74396534732912	-5.0469345093731	-8.40872304850864	-6.72017031250683	-5.02878052687333	-5.45470174331607	2.12331620243353	1.00359921886611	-7.8012196658664	-0.234080710676566	-0.197410336782451	-0.298322685107905	-0.460984805812619	-0.417566220905492	-0.537049430409091	-0.4595276832293	-0.416418350093776	-0.535822191883415	0.00448719809031356	0.00540537961244833	0.00540458685025613
167	13.6648837358257	0.22	-5.42418168733799	-7.03012779030635	-3.81823558436964	0.278739674970042	-15.4849838003679	-19.3740276854114	-11.5959399153244	2.08	1.31	3.03	-7.61575236344348	-6.08700492692785	-4.55825749041222	-8.95193235644171	-7.15496693678569	-5.35800151712966	-8.97152028900198	-7.17030514040609	-5.36948346664656	-5.42418168733799	2.41136042200248	-1.25827097050766	-11.5616835544327	-0.234080710676566	-0.197410336782451	-0.298322685107905	-0.460984805812619	-0.417566220905492	-0.537049430409091	-0.4595276832293	-0.416418350093776	-0.535822191883415	0.00448719809031356	0.00540537961244833	0.00540458685025613
167	13.6648837358257	0.22	-5.35399985523089	-6.94279987810068	-3.7651998323611	0.329347552091779	-16.3485752737185	-19.990969173366	-12.706181374071	1.8	1.12	2.56	-8.8389406659806	-7.22846829308498	-5.61799592018935	-10.6658586783876	-8.72251825062986	-6.77917782287209	-10.7037130605251	-8.75289449690162	-6.8023124884094	-5.35399985523089	2.1268478402583	-0.76566701771826	-9.18644500830932	-0.234080710676566	-0.197410336782451	-0.298322685107905	-0.460984805812619	-0.417566220905492	-0.537049430409091	-0.4595276832293	-0.416418350093776	-0.535822191883415	0.00448719809031356	0.00540537961244833	0.00540458685025613
167	13.6648837358257	0.22	-5.22472266164815	-6.76431225745049	-3.68513306584581	0.280520139078083	-14.9740466465028	-18.7181854573578	-11.2299078356478	1.97	1.41	2.92	-7.69935902185134	-6.15928084503808	-4.61920266822482	-9.13869154705318	-7.31070828555043	-5.48272502404768	-9.24948245084886	-7.39661888522167	-5.54884553277603	-5.22472266164815	2.38344966383806	-0.98605234060865	-11.6053492889971	-0.234080710676566	-0.197410336782451	-0.298322685107905	-0.460984805812619	-0.417566220905492	-0.537049430409091	-0.4595276832293	-0.416418350093776	-0.535822191883415	0.00448719809031356	0.00540537961244833	0.00540458685025613
167	13.6648837358257	0.22	-5.21617851125208	-6.76471568017415	-3.66764134233002	0.234601367776731	-12.1322333531188	-15.5536407308263	-8.71082597541125	2.1	1.46	2.92	-6.06774718185202	-4.73299634548307	-3.39824550911412	-7.12104567646082	-5.55459582487414	-3.98814597328746	-7.22209586705438	-5.63737204788126	-4.04683298378112	-5.21617851125208	2.37009204277362	-1.62775251060814	-11.6739194751147	-0.234080710676566	-0.197410336782451	-0.298322685107905	-0.460984805812619	-0.417566220905492	-0.537049430409091	-0.4595276832293	-0.416418350093776	-0.535822191883415	0.00448719809031356	0.00540537961244833	0.00540458685025613
167	13.6648837358257	0.22	-5.19473756753605	-6.70717362130755	-3.68230151376455	0.304293569086635	-15.1266431969406	-18.6976826342729	-11.5556037596083	1.94	1.27	2.89	-7.76551131781386	-6.28238917324753	-4.7992670286812	-9.23687815159466	-7.47274209247066	-5.70860603334666	-9.27167943395267	-7.50263061102684	-5.72937028783124	-5.19473756753605	2.33009642822943	-1.90680860250053	-11.9055407906415	-0.234080710676566	-0.197410336782451	-0.298322685107905	-0.460984805812619	-0.417566220905492	-0.537049430409091	-0.4595276832293	-0.416418350093776	-0.535822191883415	0.00448719809031356	0.00540537961244833	0.00540458685025613
167	13.6648837358257	0.22	-5.11042912410329	-6.61421394083465	-3.60664430737193	0.26767710640476	-13.5616278454889	-17.0638442265671	-10.0594114644107	1.99	1.3	2.83	-6.93587744601857	-5.51234454885475	-4.08881165169094	-8.21112842354613	-6.52586055012594	-4.84059267670575	-8.2710710627549	-6.57521236317105	-4.87645251048764	-5.11042912410329	2.28736658184197	-0.0937699426249728	-9.92224430424389	-0.234080710676566	-0.197410336782451	-0.298322685107905	-0.460984805812619	-0.417566220905492	-0.537049430409091	-0.4595276832293	-0.416418350093776	-0.535822191883415	0.00448719809031356	0.00540537961244833	0.00540458685025613
167	13.6648837358257	0.22	-5.0382517854185	-6.50041602813056	-3.57608754270644	0.281381129476013	-14.0934799996037	-17.6099387670621	-10.5770212321452	1.97	1.25	2.84	-7.21752761184703	-5.77628817394937	-4.33504873605171	-8.56003887833491	-6.8507186949049	-5.14139851147489	-8.59178223135525	-6.87694319885333	-5.1595595513928	-5.0382517854185	2.29671413289483	0.666426454093839	-9.26375839456658	-0.234080710676566	-0.197410336782451	-0.298322685107905	-0.460984805812619	-0.417566220905492	-0.537049430409091	-0.4595276832293	-0.416418350093776	-0.535822191883415	0.00448719809031356	0.00540537961244833	0.00540458685025613
167	13.6648837358257	0.22	-5.02952668686568	-6.51072457627978	-3.54832879745158	0.30054662128609	-14.3968130307212	-17.8258746337613	-10.9677514276811	2.04	1.24	3.1	-7.10903355856605	-5.74150941115435	-4.37398526374264	-8.38179133494826	-6.76943404971694	-5.15707676448562	-8.33260036527323	-6.72976201227647	-5.12602462928838	-5.02952668686568	2.41916650215781	-1.87829286324729	-12.2072461885938	-0.234080710676566	-0.197410336782451	-0.298322685107905	-0.460984805812619	-0.417566220905492	-0.537049430409091	-0.4595276832293	-0.416418350093776	-0.535822191883415	0.00448719809031356	0.00540537961244833	0.00540458685025613
167	13.6648837358257	0.22	-4.98452448510141	-6.44153375868884	-3.52751521151398	0.318510759409775	-14.7226903530182	-18.085018433766	-11.3603622722703	2.11	1.41	3.27	-7.01692417638206	-5.71235258940055	-4.40778100241904	-8.22569736131419	-6.69639324017258	-5.16708911903097	-8.24159128654093	-6.70803997696353	-5.17739641340426	-4.98452448510141	2.5000793580758	-0.371252714763571	-11.1905216414655	-0.234080710676566	-0.197410336782451	-0.298322685107905	-0.460984805812619	-0.417566220905492	-0.537049430409091	-0.4595276832293	-0.416418350093776	-0.535822191883415	0.00448719809031356	0.00540537961244833	0.00540458685025613
167	13.6648837358257	0.22	-4.95898736658346	-6.42737505500189	-3.49059967816503	0.258549571553382	-13.4177531662454	-16.9653512273421	-9.87015510514879	2.01	1.22	2.79	-6.8413501521778	-5.41076612182575	-3.9801820914737	-8.08535017119797	-6.3946352425025	-4.70392031380703	-8.11000878630268	-6.41389767167275	-4.71762061404833	-4.95898736658346	2.31520634011061	-0.890253961705751	-10.2944566818382	-0.234080710676566	-0.197410336782451	-0.298322685107905	-0.460984805812619	-0.417566220905492	-0.537049430409091	-0.4595276832293	-0.416418350093776	-0.535822191883415	0.00448719809031356	0.00540537961244833	0.00540458685025613
167	13.6648837358257	0.22	-4.86342612050842	-6.30808843402952	-3.41876380698731	0.312333515498178	-15.6868773435426	-19.3210168652353	-12.0527378218499	1.83	1.3	2.76	-8.40727312461354	-6.82592760098337	-5.24458207735319	-10.1068893628922	-8.2058586701883	-6.3048279774844	-10.2083225688522	-8.28708644323268	-6.36768180511519	-4.86342612050842	2.27896253507523	0.0759922394910792	-9.33682702189865	-0.234080710676566	-0.197410336782451	-0.298322685107905	-0.460984805812619	-0.417566220905492	-0.537049430409091	-0.4595276832293	-0.416418350093776	-0.535822191883415	0.00448719809031356	0.00540537961244833	0.00540458685025613
167	13.6648837358257	0.22	-4.84144026119576	-6.25734611537138	-3.42553440702014	0.264140565639069	-14.0555370906229	-17.7183335563262	-10.3927406249196	2.13	1.45	3.19	-6.80887069978367	-5.4013169106355	-3.99376312148732	-7.96605124137798	-6.31928100535245	-4.67251076932691	-8.01683847837445	-6.35883578717693	-4.70248011262146	-4.84144026119576	2.55447836661327	-0.368743033454127	-11.9096693114679	-0.234080710676566	-0.197410336782451	-0.298322685107905	-0.460984805812619	-0.417566220905492	-0.537049430409091	-0.4595276832293	-0.416418350093776	-0.535822191883415	0.00448719809031356	0.00540537961244833	0.00540458685025613
167	13.6648837358257	0.22	-4.83735321940649	-6.24941664351158	-3.42528979530139	0.279137947568946	-12.1857888459395	-15.2432134174683	-9.12836427441066	1.96	1.17	2.93	-6.28574773867095	-5.02497685917773	-3.76420597968451	-7.46493664119477	-5.96764862936784	-4.4703606175409	-7.41988142669792	-5.93005421244591	-4.44289467202202	-4.83735321940649	2.26614700433883	1.31661821440471	-7.89175466811717	-0.234080710676566	-0.197410336782451	-0.298322685107905	-0.460984805812619	-0.417566220905492	-0.537049430409091	-0.4595276832293	-0.416418350093776	-0.535822191883415	0.00448719809031356	0.00540537961244833	0.00540458685025613
167	13.6648837358257	0.22	-4.82584035226002	-6.2259224726591	-3.42575823186095	0.245522692757426	-12.4848758650113	-15.9018914669587	-9.06786026306392	1.81	1.26	2.94	-6.99998643108787	-5.49582179141926	-3.99165715175065	-8.43798449304858	-6.62482127773886	-4.81165806242913	-8.44675354446882	-6.63126656448778	-4.81581015762274	-4.82584035226002	2.2943660081314	0.297479216061621	-9.43458622452387	-0.234080710676566	-0.197410336782451	-0.298322685107905	-0.460984805812619	-0.417566220905492	-0.537049430409091	-0.4595276832293	-0.416418350093776	-0.535822191883415	0.00448719809031356	0.00540537961244833	0.00540458685025613
167	13.6648837358257	0.22	-4.81003794792855	-6.21826298669594	-3.40181290916117	0.309816954652827	-13.8466280291358	-17.0733313795872	-10.6199246786844	1.99	1.22	3.25	-6.96190374764574	-5.64616766494389	-4.33043158224205	-8.24765523998759	-6.68892389432567	-5.13019254866375	-8.1482458052365	-6.60676968618342	-5.06909501394948	-4.81003794792855	2.40616583948723	-1.71584534191225	-11.9352171973992	-0.234080710676566	-0.197410336782451	-0.298322685107905	-0.460984805812619	-0.417566220905492	-0.537049430409091	-0.4595276832293	-0.416418350093776	-0.535822191883415	0.00448719809031356	0.00540537961244833	0.00540458685025613
167	13.6648837358257	0.22	-4.78862165749446	-6.19276216363718	-3.38448115135173	0.297580884049727	-15.5516854413471	-19.2821126591238	-11.8212582235705	2.13	1.38	3.03	-7.41051853270898	-5.97683745631639	-4.54315637992381	-8.67012072866327	-6.99274984512002	-5.31537896157678	-8.72866622644537	-7.03844308832674	-5.34870489802383	-4.78862165749446	2.58494758126542	-0.705956614511177	-11.9886963830069	-0.234080710676566	-0.197410336782451	-0.298322685107905	-0.460984805812619	-0.417566220905492	-0.537049430409091	-0.4595276832293	-0.416418350093776	-0.535822191883415	0.00448719809031356	0.00540537961244833	0.00540458685025613
167	13.6648837358257	0.22	-4.76616556694637	-6.17476137191133	-3.3575697619814	0.265351415432836	-13.3238073680239	-16.7851367224109	-9.86247801363698	1.87	1.21	3.01	-7.1908735693647	-5.70801512257617	-4.22515667578764	-8.61346733203056	-6.83725020538638	-5.06103307874219	-8.57174164111523	-6.80401614345881	-5.03447350817729	-4.76616556694637	2.30404989930965	0.713708551065892	-8.84961421379974	-0.234080710676566	-0.197410336782451	-0.298322685107905	-0.460984805812619	-0.417566220905492	-0.537049430409091	-0.4595276832293	-0.416418350093776	-0.535822191883415	0.00448719809031356	0.00540537961244833	0.00540458685025613
167	13.6648837358257	0.22	-4.73486517431202	-6.13343479742319	-3.33629555120085	0.32553842771102	-15.9710403000507	-19.5602277589435	-12.3818528411578	1.99	1.34	3.13	-7.96804278710815	-6.50595351106002	-5.04386423501189	-9.43756913307216	-7.70583036232247	-5.97409159157277	-9.44700661041974	-7.71391532979086	-5.98045345383448	-4.73486517431202	2.48403302399358	1.31297150318921	-9.12899241846563	-0.234080710676566	-0.197410336782451	-0.298322685107905	-0.460984805812619	-0.417566220905492	-0.537049430409091	-0.4595276832293	-0.416418350093776	-0.535822191883415	0.00448719809031356	0.00540537961244833	0.00540458685025613
167	13.6648837358257	0.22	-4.73455966278511	-6.1303919014575	-3.33872742411273	0.300198741365447	-13.4657196579008	-16.675667356791	-10.2557719590106	2.02	1.36	3.04	-6.71623102321097	-5.42340418414649	-4.130577345082	-7.93537181016767	-6.40786901601337	-4.88036622185908	-7.97475213893959	-6.43929581758678	-4.90435415922153	-4.73455966278511	2.44552054489211	0.236250610963724	-10.1139320055641	-0.234080710676566	-0.197410336782451	-0.298322685107905	-0.460984805812619	-0.417566220905492	-0.537049430409091	-0.4595276832293	-0.416418350093776	-0.535822191883415	0.00448719809031356	0.00540537961244833	0.00540458685025613
167	13.6648837358257	0.22	-4.72367356172961	-6.12940334111967	-3.31794378233956	0.256597181985039	-13.7305277181462	-17.379401584394	-10.0816538518984	2.11	1.36	2.92	-6.72946401023442	-5.31658651606058	-3.90370902188674	-7.88541283003235	-6.22983932479055	-4.57426581954875	-7.95430627615216	-6.28345979288386	-4.61252380171074	-4.72367356172961	2.43588987642571	-1.12318759618647	-11.767675092294	-0.234080710676566	-0.197410336782451	-0.298322685107905	-0.460984805812619	-0.417566220905492	-0.537049430409091	-0.4595276832293	-0.416418350093776	-0.535822191883415	0.00448719809031356	0.00540537961244833	0.00540458685025613
167	13.6648837358257	0.22	-4.66761982699901	-6.04278177786916	-3.29245787612887	0.284843140385827	-12.4161089833943	-15.4877379128607	-9.34448005392781	2.01	1.22	3.19	-6.25792663366827	-5.01681391632996	-3.77570119899165	-7.39900730280643	-5.93158804451941	-4.46416878623239	-7.32374852457791	-5.87219867619818	-4.41860651660329	-4.66761982699901	2.43516951887941	0.472131975057034	-9.6758749009115	-0.234080710676566	-0.197410336782451	-0.298322685107905	-0.460984805812619	-0.417566220905492	-0.537049430409091	-0.4595276832293	-0.416418350093776	-0.535822191883415	0.00448719809031356	0.00540537961244833	0.00540458685025613
167	13.6648837358257	0.22	-4.66396177967634	-6.02610009829838	-3.3018234610543	0.229707246185984	-12.2885446947924	-15.8019356059246	-8.77515378366022	2.13	1.45	2.92	-6.09089323092451	-4.73664844396415	-3.38240365700379	-7.13048304353262	-5.54509661101628	-3.95971017849994	-7.22743274334339	-5.6205660836813	-4.01385489590769	-4.66396177967634	2.43482242098115	-1.3893006707649	-12.3701244675022	-0.234080710676566	-0.197410336782451	-0.298322685107905	-0.460984805812619	-0.417566220905492	-0.537049430409091	-0.4595276832293	-0.416418350093776	-0.535822191883415	0.00448719809031356	0.00540537961244833	0.00540458685025613
167	13.6648837358257	0.22	-4.62343715165026	-5.96345528435396	-3.28341901894656	0.273985112207038	-13.9301836966647	-17.4705776136687	-10.3897897796607	2.01	1.43	3.07	-7.04172705464267	-5.61472857864756	-4.18773010265246	-8.32130940355353	-6.63500492952174	-4.94870045548995	-8.3970761938064	-6.69505054854341	-4.99498655666238	-4.62343715165026	2.51783673739356	2.21863852977271	-8.84236937114663	-0.234080710676566	-0.197410336782451	-0.298322685107905	-0.460984805812619	-0.417566220905492	-0.537049430409091	-0.4595276832293	-0.416418350093776	-0.535822191883415	0.00448719809031356	0.00540537961244833	0.00540458685025613
167	13.6648837358257	0.22	-4.61896239818642	-5.97534621968173	-3.2625785766911	0.231281741999853	-12.1699086453233	-15.6339710161539	-8.70584627449268	2.17	1.55	3.13	-5.9209925927125	-4.60906182239257	-3.29713105207265	-6.90683537532629	-5.37646868215102	-3.84610198897575	-7.00369516883351	-5.45185196592938	-3.90015380305633	-4.61896239818642	2.53696889102199	-0.117842881041104	-11.3790395475136	-0.234080710676566	-0.197410336782451	-0.298322685107905	-0.460984805812619	-0.417566220905492	-0.537049430409091	-0.4595276832293	-0.416418350093776	-0.535822191883415	0.00448719809031356	0.00540537961244833	0.00540458685025613
167	13.6648837358257	0.22	-4.61090714748254	-5.98257489979118	-3.2392393951739	0.252720419746524	-12.8430170664956	-16.2910698991203	-9.3949642338709	2	1.33	2.99	-6.59315539396405	-5.19769467389678	-3.80223395382952	-7.79807867870467	-6.14759240348528	-4.49710612826588	-7.83666253724084	-6.17808527989476	-4.51863475014291	-4.61090714748254	2.44357304492649	1.65290391046789	-8.81235863607749	-0.234080710676566	-0.197410336782451	-0.298322685107905	-0.460984805812619	-0.417566220905492	-0.537049430409091	-0.4595276832293	-0.416418350093776	-0.535822191883415	0.00448719809031356	0.00540537961244833	0.00540458685025613
167	13.6648837358257	0.22	-4.59832473490295	-5.9359474492129	-3.260702020593	0.325506015385439	-16.7470190299127	-20.5108707557	-12.9831673041253	1.92	1.29	2.87	-8.60301735866227	-7.02431881787112	-5.44562027707998	-10.2556237631682	-8.3736633305864	-6.49170289800462	-10.3144813159358	-8.42443356962701	-6.52920526488053	-4.59832473490295	2.32296643016344	-0.0928689121513288	-9.94948952820476	-0.234080710676566	-0.197410336782451	-0.298322685107905	-0.460984805812619	-0.417566220905492	-0.537049430409091	-0.4595276832293	-0.416418350093776	-0.535822191883415	0.00448719809031356	0.00540537961244833	0.00540458685025613
167	13.6648837358257	0.22	-4.57806103534554	-5.90955640688704	-3.24656566380403	0.263399320674398	-14.3051319413713	-18.0400928577236	-10.5701710250189	1.97	1.3	2.77	-7.40436282246557	-5.87138813267282	-4.33841344288006	-8.78436591875042	-6.96567997072196	-5.1469940226935	-8.86549373856169	-7.02789665590972	-5.19460692843502	-4.57806103534554	2.38534059236117	-0.222248323945151	-10.3352035271783	-0.234080710676566	-0.197410336782451	-0.298322685107905	-0.460984805812619	-0.417566220905492	-0.537049430409091	-0.4595276832293	-0.416418350093776	-0.535822191883415	0.00448719809031356	0.00540537961244833	0.00540458685025613
167	13.6648837358257	0.22	-4.57623685245539	-5.91700396559695	-3.23546973931383	0.278874772242939	-12.8174284669387	-16.0354362797244	-9.59942065415305	1.98	1.33	3.02	-6.55769212524016	-5.24168773815973	-3.9256833510793	-7.77371011969034	-6.2136739932567	-4.65363786682307	-7.80357763477289	-6.23667972385883	-4.67139156944993	-4.57623685245539	2.4357526115608	0.0142700040031507	-10.064301753209	-0.234080710676566	-0.197410336782451	-0.298322685107905	-0.460984805812619	-0.417566220905492	-0.537049430409091	-0.4595276832293	-0.416418350093776	-0.535822191883415	0.00448719809031356	0.00540537961244833	0.00540458685025613
167	13.6648837358257	0.22	-4.56491028887201	-5.89440169216974	-3.23541888557429	0.262776176356721	-12.8120473236618	-16.1625554975902	-9.4615391497334	1.78	1.38	2.92	-7.20275151468995	-5.70961648240239	-4.21648145011484	-8.70782223404127	-6.90268507138029	-5.09754790871931	-8.79572813866888	-6.97594728805854	-5.14900944628771	-4.56491028887201	2.36224745285727	-1.51825061743698	-11.4511637212809	-0.234080710676566	-0.197410336782451	-0.298322685107905	-0.460984805812619	-0.417566220905492	-0.537049430409091	-0.4595276832293	-0.416418350093776	-0.535822191883415	0.00448719809031356	0.00540537961244833	0.00540458685025613
167	13.6648837358257	0.22	-4.54977840238071	-5.90337413291835	-3.19618267184307	0.283369302157316	-14.1350105432886	-17.6445724044101	-10.6254486821671	2.18	1.33	3.42	-6.64991468739811	-5.32722539622714	-4.00453610505617	-7.74952308630987	-6.20811816913568	-4.6667132519615	-7.68001544093518	-6.1517352357885	-4.62506210442486	-4.54977840238071	2.57034289421976	-0.0689446044619994	-11.4145792064811	-0.234080710676566	-0.197410336782451	-0.298322685107905	-0.460984805812619	-0.417566220905492	-0.537049430409091	-0.4595276832293	-0.416418350093776	-0.535822191883415	0.00448719809031356	0.00540537961244833	0.00540458685025613
167	13.6648837358257	0.22	-4.52164838548881	-5.8419128192308	-3.20138395174682	0.287471765472347	-14.1296284194549	-17.602747257018	-10.6565095818918	1.91	1.33	2.89	-7.41374921890724	-5.95097572717914	-4.48820223545104	-8.84609873797846	-7.10071480913934	-5.35533088030022	-8.91291919147374	-7.15255092938024	-5.39629580552995	-4.52164838548881	2.41483282141283	-0.431342561587901	-10.7268720157621	-0.234080710676566	-0.197410336782451	-0.298322685107905	-0.460984805812619	-0.417566220905492	-0.537049430409091	-0.4595276832293	-0.416418350093776	-0.535822191883415	0.00448719809031356	0.00540537961244833	0.00540458685025613
167	13.6648837358257	0.22	-4.48686846947999	-5.80761399193213	-3.16612294702784	0.263823648423871	-13.2697433346897	-16.7305875810511	-9.80889908832831	1.91	1.31	2.83	-7.05293921980742	-5.59398722541048	-4.13503523101354	-8.41733373380944	-6.67614676824514	-4.93495980268085	-8.48286212282645	-6.72979155782301	-4.97426797406781	-4.48686846947999	2.34126874301665	1.28747228375554	-8.51133122669637	-0.234080710676566	-0.197410336782451	-0.298322685107905	-0.460984805812619	-0.417566220905492	-0.537049430409091	-0.4595276832293	-0.416418350093776	-0.535822191883415	0.00448719809031356	0.00540537961244833	0.00540458685025613
167	13.6648837358257	0.22	-4.46315689340025	-5.78684701461631	-3.1394667721842	0.304234494298469	-13.6241116116841	-16.8408880173798	-10.4073352059885	2.09	1.42	3.37	-6.58454666624116	-5.32683303877046	-4.06911941129975	-7.73112952840769	-6.25440721835528	-4.77768490830288	-7.73011734242489	-6.25423794056919	-4.77652671047912	-4.46315689340025	2.56096848189684	-0.0367655967442008	-11.3971955685453	-0.234080710676566	-0.197410336782451	-0.298322685107905	-0.460984805812619	-0.417566220905492	-0.537049430409091	-0.4595276832293	-0.416418350093776	-0.535822191883415	0.00448719809031356	0.00540537961244833	0.00540458685025613
167	13.6648837358257	0.22	-4.4578578396729	-5.78773047896246	-3.12798520038335	0.288590370751429	-13.9066297179304	-17.3156242471	-10.4976351887608	2.05	1.5	3.21	-6.87512918456079	-5.52159566806471	-4.16806215156862	-8.0984238284921	-6.50405552087246	-4.90968721325282	-8.1714031319121	-6.56179946900081	-4.95462971744967	-4.4578578396729	2.62623439911144	-1.10374570707511	-12.7751820276608	-0.234080710676566	-0.197410336782451	-0.298322685107905	-0.460984805812619	-0.417566220905492	-0.537049430409091	-0.4595276832293	-0.416418350093776	-0.535822191883415	0.00448719809031356	0.00540537961244833	0.00540458685025613
167	13.6648837358257	0.22	-4.44336842795657	-5.75407593376625	-3.13266092214689	0.284048132049862	-14.7622425986336	-18.4214223506404	-11.1030628466267	2.03	1.37	2.88	-7.3831611892861	-5.91659072499732	-4.45002026070855	-8.71422951211983	-6.98325936344504	-5.25228921477024	-8.80501630395738	-7.05682149591884	-5.30680458854687	-4.44336842795657	2.49796859887596	0.410881944012447	-10.5115658559307	-0.234080710676566	-0.197410336782451	-0.298322685107905	-0.460984805812619	-0.417566220905492	-0.537049430409091	-0.4595276832293	-0.416418350093776	-0.535822191883415	0.00448719809031356	0.00540537961244833	0.00540458685025613
167	13.6648837358257	0.22	-4.43107395437517	-5.71882125468543	-3.14332665406491	0.23539638278293	-13.1273454789726	-16.8212074078959	-9.43348355004926	2.13	1.52	2.93	-6.48415348498672	-5.06026237427816	-3.63637126356961	-7.59095583562156	-5.92401587790017	-4.25707592017878	-7.7242078498077	-6.02835659069308	-4.33036409645262	-4.43107395437517	2.56281655265753	0.653210215635318	-10.9159924168412	-0.234080710676566	-0.197410336782451	-0.298322685107905	-0.460984805812619	-0.417566220905492	-0.537049430409091	-0.4595276832293	-0.416418350093776	-0.535822191883415	0.00448719809031356	0.00540537961244833	0.00540458685025613
167	13.6648837358257	0.22	-4.42416410517388	-5.74235348539402	-3.10597472495374	0.254526856725025	-12.5082120070421	-15.8503924155948	-9.16603159848945	1.96	1.37	2.88	-6.52459345396028	-5.14883140064087	-3.77306934732146	-7.74557775044338	-6.11236151631509	-4.4791452821868	-7.83019784465847	-6.17728485944291	-4.52804361887157	-4.42416410517388	2.43267642823072	0.231985873131792	-9.97349577473903	-0.234080710676566	-0.197410336782451	-0.298322685107905	-0.460984805812619	-0.417566220905492	-0.537049430409091	-0.4595276832293	-0.416418350093776	-0.535822191883415	0.00448719809031356	0.00540537961244833	0.00540458685025613
167	13.6648837358257	0.22	-4.39402822898134	-5.68600477275866	-3.10205168520401	0.274577873230267	-13.9972075136062	-17.5493427635537	-10.4450722636587	2.23	1.35	3.15	-6.50719460579153	-5.19008343821525	-3.87297227063898	-7.55872713017014	-6.02877689524892	-4.4988266603277	-7.56550536656288	-6.03444765675811	-4.5016394942907	-4.39402822898134	2.57671978718228	-1.24018019712999	-12.4576386507237	-0.234080710676566	-0.197410336782451	-0.298322685107905	-0.460984805812619	-0.417566220905492	-0.537049430409091	-0.4595276832293	-0.416418350093776	-0.535822191883415	0.00448719809031356	0.00540537961244833	0.00540458685025613
167	13.6648837358257	0.22	-4.39161045890879	-5.67119553101098	-3.11202538680661	0.313032532418162	-13.9499321449418	-17.1764264639127	-10.7234378259709	2.09	1.34	3.18	-6.71977251258486	-5.45750134796375	-4.19523018334264	-7.8908896450918	-6.40863076749547	-4.92637188989914	-7.8862353318248	-6.40533799658394	-4.92279000501354	-4.39161045890879	2.55781439736009	-0.842928810414066	-11.9371568806552	-0.234080710676566	-0.197410336782451	-0.298322685107905	-0.460984805812619	-0.417566220905492	-0.537049430409091	-0.4595276832293	-0.416418350093776	-0.535822191883415	0.00448719809031356	0.00540537961244833	0.00540458685025613
167	13.6648837358257	0.22	-4.36981173054006	-5.65637548485384	-3.08324797622627	0.274442929739057	-13.0045339090092	-16.3058721210958	-9.70319569692268	1.84	1.28	2.73	-7.08988807591883	-5.65444701207252	-4.21900594822621	-8.52167206242694	-6.79634750440079	-5.07102294637465	-8.59748649858619	-6.85890366366424	-5.1164743997199	-4.36981173054006	2.33170514763094	0.111362585200595	-9.39820977370206	-0.234080710676566	-0.197410336782451	-0.298322685107905	-0.460984805812619	-0.417566220905492	-0.537049430409091	-0.4595276832293	-0.416418350093776	-0.535822191883415	0.00448719809031356	0.00540537961244833	0.00540458685025613
167	13.6648837358257	0.22	-4.33447525139834	-5.61310907656433	-3.05584142623236	0.289932952586719	-13.613966064152	-16.9403395887097	-10.2875925395944	1.97	1.19	2.93	-6.94376519521896	-5.58030039658439	-4.21683559794981	-8.2355303239743	-6.61841693100444	-5.00130353803457	-8.20373464596182	-6.59486205912692	-4.98207935857972	-4.33447525139834	2.3603195408083	-0.850813174867502	-10.7791308240177	-0.234080710676566	-0.197410336782451	-0.298322685107905	-0.460984805812619	-0.417566220905492	-0.537049430409091	-0.4595276832293	-0.416418350093776	-0.535822191883415	0.00448719809031356	0.00540537961244833	0.00540458685025613
167	13.6648837358257	0.22	-4.32115009931851	-5.59179027547487	-3.05050992316215	0.286713320568985	-14.4799275456905	-18.0457521053974	-10.9141029859836	2.08	1.41	3.05	-7.07807221024683	-5.67945143926062	-4.2808306682744	-8.31609942422088	-6.67284557729577	-5.02959173037066	-8.38662269587601	-6.72977385157609	-5.07056585533739	-4.32115009931851	2.484249132074	1.36937726698896	-9.45418591296835	-0.234080710676566	-0.197410336782451	-0.298322685107905	-0.460984805812619	-0.417566220905492	-0.537049430409091	-0.4595276832293	-0.416418350093776	-0.535822191883415	0.00448719809031356	0.00540537961244833	0.00540458685025613
167	13.6648837358257	0.22	-4.29770835126625	-5.55124349631776	-3.04417320621474	0.274122156692929	-13.9308813222881	-17.4702333004308	-10.3915293441454	2.07	1.46	3.33	-6.87592826986777	-5.48291136476875	-4.08989445966974	-8.08441137594649	-6.44656390685345	-4.80871643776041	-8.10879567709999	-6.46565072325445	-4.82229987007411	-4.29770835126625	2.67100410914884	-2.27925577806038	-13.9869625688746	-0.234080710676566	-0.197410336782451	-0.298322685107905	-0.460984805812619	-0.417566220905492	-0.537049430409091	-0.4595276832293	-0.416418350093776	-0.535822191883415	0.00448719809031356	0.00540537961244833	0.00540458685025613
167	13.6648837358257	0.22	-4.29679896220968	-5.56871212214116	-3.0248858022782	0.325116293157308	-14.8657275447843	-18.2097311335203	-11.5217239560484	1.87	1.36	2.91	-7.78472303632122	-6.35514993719656	-4.92557683807189	-9.32028777723368	-7.60872622003149	-5.8971646628293	-9.40850225014567	-7.6777801905083	-5.95235737760373	-4.29679896220968	2.38017393992399	-1.27259898293212	-11.235468544281	-0.234080710676566	-0.197410336782451	-0.298322685107905	-0.460984805812619	-0.417566220905492	-0.537049430409091	-0.4595276832293	-0.416418350093776	-0.535822191883415	0.00448719809031356	0.00540537961244833	0.00540458685025613
167	13.6648837358257	0.22	-4.29092889193592	-5.56077689752034	-3.0210808863515	0.313303145337879	-14.5201768551794	-17.8764517102936	-11.1639020000652	2.11	1.39	3.21	-6.93318659561612	-5.63149204158546	-4.3297974875548	-8.12685367307077	-6.6010500585641	-5.07524644405743	-8.14555418075869	-6.61705290282395	-5.0863518868428	-4.29092889193592	2.63103646723126	0.949046528263593	-10.5246547109581	-0.234080710676566	-0.197410336782451	-0.298322685107905	-0.460984805812619	-0.417566220905492	-0.537049430409091	-0.4595276832293	-0.416418350093776	-0.535822191883415	0.00448719809031356	0.00540537961244833	0.00540458685025613
167	13.6648837358257	0.22	-4.28176944227432	-5.5555855917017	-3.00795329284693	0.279253616776971	-13.5666952131846	-16.9696122602466	-10.1637781661227	2.07	1.39	2.99	-6.69821436503461	-5.35502116190833	-4.01182795878205	-7.88024166040719	-6.30001647494512	-4.71979128948306	-7.94714091142505	-6.35340428210684	-4.75703518741333	-4.28176944227432	2.52037113400962	2.09701100740847	-8.47882531379448	-0.234080710676566	-0.197410336782451	-0.298322685107905	-0.460984805812619	-0.417566220905492	-0.537049430409091	-0.4595276832293	-0.416418350093776	-0.535822191883415	0.00448719809031356	0.00540537961244833	0.00540458685025613
167	13.6648837358257	0.22	-4.26879856418301	-5.52061548612352	-3.0169816422425	0.245824842623423	-11.8395754174558	-15.0773366314954	-8.6018142034162	2.08	1.28	3.03	-5.9136691735214	-4.64374669645125	-3.3738242193811	-6.94800496215905	-5.45596551704639	-3.96392607193372	-6.94713184370297	-5.45394797179994	-3.96391150417731	-4.26879856418301	2.44298012432096	-0.956017285269383	-11.5156020824553	-0.234080710676566	-0.197410336782451	-0.298322685107905	-0.460984805812619	-0.417566220905492	-0.537049430409091	-0.4595276832293	-0.416418350093776	-0.535822191883415	0.00448719809031356	0.00540537961244833	0.00540458685025613
167	13.6648837358257	0.22	-4.25940128744876	-5.50316188427307	-3.01564069062446	0.350241214134973	-14.9294173645126	-18.1042495635937	-11.7545851654316	1.99	1.3	3.06	-7.38067440345206	-6.08637039683178	-4.79206639021151	-8.74335315626663	-7.21008445982353	-5.67681576338042	-8.74661850675929	-7.21271331021359	-5.67909184056055	-4.25940128744876	2.50357694854708	0.566199156728678	-9.87612462011303	-0.234080710676566	-0.197410336782451	-0.298322685107905	-0.460984805812619	-0.417566220905492	-0.537049430409091	-0.4595276832293	-0.416418350093776	-0.535822191883415	0.00448719809031356	0.00540537961244833	0.00540458685025613
167	13.6648837358257	0.22	-4.25405971259263	-5.51831021809711	-2.98980920708814	0.234501863352173	-11.9047427215246	-15.2629260063428	-8.54655943670641	1.9	1.25	2.93	-6.44770485374192	-5.02906633998124	-3.61042782622056	-7.69865165264906	-6.0047770125689	-4.31090237248873	-7.70601522261683	-6.01159334548083	-4.3155225440725	-4.25405971259263	2.36330162491769	-0.297346362079173	-10.2129997637915	-0.234080710676566	-0.197410336782451	-0.298322685107905	-0.460984805812619	-0.417566220905492	-0.537049430409091	-0.4595276832293	-0.416418350093776	-0.535822191883415	0.00448719809031356	0.00540537961244833	0.00540458685025613
167	13.6648837358257	0.22	-4.24319701522227	-5.49115682901617	-2.99523720142837	0.268649688695655	-13.8647816696806	-17.4364247368862	-10.293138602475	2.01	1.28	3.13	-7.03239356197867	-5.5918918484383	-4.15139013489792	-8.31140695447608	-6.60891464451988	-4.90642233456368	-8.28648625771631	-6.5888647611942	-4.89190155119628	-4.24319701522227	2.55692244418443	1.8727494542765	-8.86973020736465	-0.234080710676566	-0.197410336782451	-0.298322685107905	-0.460984805812619	-0.417566220905492	-0.537049430409091	-0.4595276832293	-0.416418350093776	-0.535822191883415	0.00448719809031356	0.00540537961244833	0.00540458685025613
167	13.6648837358257	0.22	-4.23483575929671	-5.47216199506409	-2.99750952352932	0.30904352769824	-14.4492453734213	-17.8224768647888	-11.0760138820537	2.26	1.45	3.29	-6.52316521899352	-5.28853624418615	-4.05390726937878	-7.55805798374529	-6.12755652214872	-4.69705506055216	-7.58651736796826	-6.15153509204241	-4.71535469961509	-4.23483575929671	2.69828467936541	0.310853464838394	-11.4529439082555	-0.234080710676566	-0.197410336782451	-0.298322685107905	-0.460984805812619	-0.417566220905492	-0.537049430409091	-0.4595276832293	-0.416418350093776	-0.535822191883415	0.00448719809031356	0.00540537961244833	0.00540458685025613
167	13.6648837358257	0.22	-4.23143900914289	-5.47939464256031	-2.98348337572546	0.257626465167262	-12.3022606581441	-15.5627770604411	-9.04174425584703	2.04	1.33	3.51	-6.20361125557256	-4.90390901260439	-3.60420676963622	-7.31354379768184	-5.78130251332436	-4.24906122896688	-7.22955419330522	-5.7159487514487	-4.20157248689418	-4.23143900914289	2.55332375269735	0.809739427926383	-10.3060303746856	-0.234080710676566	-0.197410336782451	-0.298322685107905	-0.460984805812619	-0.417566220905492	-0.537049430409091	-0.4595276832293	-0.416418350093776	-0.535822191883415	0.00448719809031356	0.00540537961244833	0.00540458685025613
167	13.6648837358257	0.22	-4.20039505330964	-5.44918835190366	-2.95160175471562	0.33060680328936	-14.6930799874349	-17.9573273230909	-11.4288326517788	1.9	1.21	3.01	-7.5980421333832	-6.2168851079607	-4.8357280825382	-9.0754448631409	-7.4257285004889	-5.7760121378369	-9.02839105806448	-7.38858714556263	-5.74590376910232	-4.20039505330964	2.48453203214942	-0.332632551018337	-10.2873187781144	-0.234080710676566	-0.197410336782451	-0.298322685107905	-0.460984805812619	-0.417566220905492	-0.537049430409091	-0.4595276832293	-0.416418350093776	-0.535822191883415	0.00448719809031356	0.00540537961244833	0.00540458685025613
167	13.6648837358257	0.22	-4.15280781771026	-5.37380821932314	-2.93180741609737	0.280476390506133	-14.0292949388484	-17.5375864822263	-10.5210033954706	1.93	1.35	2.93	-7.32614474295411	-5.86059236074255	-4.39503997853099	-8.72554502254178	-6.98005080388348	-5.23455658522517	-8.79652625512063	-7.03688903324888	-5.27675364856283	-4.15280781771026	2.47899152034635	0.134706040187429	-10.4267859972469	-0.234080710676566	-0.197410336782451	-0.298322685107905	-0.460984805812619	-0.417566220905492	-0.537049430409091	-0.4595276832293	-0.416418350093776	-0.535822191883415	0.00448719809031356	0.00540537961244833	0.00540458685025613
167	13.6648837358257	0.22	-4.10053410517023	-5.31243543645505	-2.88863277388542	0.281590045039165	-13.4436000489223	-16.7961755520437	-10.0910245458008	2.22	1.39	3.04	-6.24319013565095	-4.9970275050415	-3.75086487443205	-7.25556064764227	-5.80732531494252	-4.35908998224276	-7.3083631660414	-5.8501653700747	-4.39079673404089	-4.10053410517023	2.50798938065268	0.570066895374871	-10.6155860654337	-0.234080710676566	-0.197410336782451	-0.298322685107905	-0.460984805812619	-0.417566220905492	-0.537049430409091	-0.4595276832293	-0.416418350093776	-0.535822191883415	0.00448719809031356	0.00540537961244833	0.00540458685025613
167	13.6648837358257	0.22	-4.09076271498994	-5.29042999763648	-2.8910954323434	0.356459555702655	-14.3264192408411	-17.3318443454605	-11.3209941362217	1.91	1.15	2.82	-7.31231538719146	-6.04432475679349	-4.77633412639552	-8.72847882795799	-7.21491865099075	-5.70135847402351	-8.69560264331279	-7.18659729510541	-5.68153507498713	-4.09076271498994	2.28115540421813	-0.87200089408029	-9.93356682068061	-0.234080710676566	-0.197410336782451	-0.298322685107905	-0.460984805812619	-0.417566220905492	-0.537049430409091	-0.4595276832293	-0.416418350093776	-0.535822191883415	0.00448719809031356	0.00540537961244833	0.00540458685025613
167	13.6648837358257	0.22	-4.04711891738762	-5.24213774796963	-2.85210008680561	0.27621984274718	-12.3975919526517	-15.5308682914717	-9.26431561383173	2.07	1.39	3.02	-6.12407333961038	-4.88857164504406	-3.65306995047775	-7.20323975441911	-5.75002154009928	-4.29680332577945	-7.25636885294034	-5.79165619752121	-4.32848461375728	-4.04711891738762	2.49272061190739	0.298810036958316	-10.386380255356	-0.234080710676566	-0.197410336782451	-0.298322685107905	-0.460984805812619	-0.417566220905492	-0.537049430409091	-0.4595276832293	-0.416418350093776	-0.535822191883415	0.00448719809031356	0.00540537961244833	0.00540458685025613
167	13.6648837358257	0.22	-4.040873754266	-5.23013310469739	-2.85161440383461	0.259185936133458	-14.3024553678791	-18.0776987579963	-10.5272119777618	1.99	1.45	3.1	-7.3631036881087	-5.8254351551056	-4.2877666221025	-8.72080071235131	-6.89959848486806	-5.07839625738482	-8.79743833805854	-6.95977113366824	-5.12311435273706	-4.040873754266	2.55303930905406	0.925374107623821	-10.1385770600309	-0.234080710676566	-0.197410336782451	-0.298322685107905	-0.460984805812619	-0.417566220905492	-0.537049430409091	-0.4595276832293	-0.416418350093776	-0.535822191883415	0.00448719809031356	0.00540537961244833	0.00540458685025613
167	13.6648837358257	0.22	-4.02314686754531	-5.20117803239981	-2.84511570269082	0.33573565257148	-14.872763979727	-18.1390099588503	-11.6065180006036	1.97	1.22	3.06	-7.45190585203417	-6.11005987580786	-4.76821389958155	-8.8425776544839	-7.25031689854601	-5.65805614260812	-8.79222075770249	-7.20994219373688	-5.62583608634615	-4.02314686754531	2.41050379374557	0.717301040258137	-9.24604847199213	-0.234080710676566	-0.197410336782451	-0.298322685107905	-0.460984805812619	-0.417566220905492	-0.537049430409091	-0.4595276832293	-0.416418350093776	-0.535822191883415	0.00448719809031356	0.00540537961244833	0.00540458685025613
167	13.6648837358257	0.22	-4.0103904813569	-5.18132178588941	-2.83945917682438	0.246594876039961	-11.8811542372171	-15.123552484653	-8.63875598978112	2.03	1.42	3.59	-6.06503544489448	-4.76472850199078	-3.46442155908709	-7.1593838998916	-5.62445526237167	-4.08952662485174	-7.11247899404845	-5.58620182921246	-4.06183185736736	-4.0103904813569	2.63597240584369	-0.355226068105618	-11.8479344403176	-0.234080710676566	-0.197410336782451	-0.298322685107905	-0.460984805812619	-0.417566220905492	-0.537049430409091	-0.4595276832293	-0.416418350093776	-0.535822191883415	0.00448719809031356	0.00540537961244833	0.00540458685025613
167	13.6648837358257	0.22	-4.00488940301405	-5.19625693235583	-2.81352187367227	0.243742200701772	-12.446772692466	-15.8698112350157	-9.02373414991636	2.12	1.37	2.9	-6.12891907381293	-4.80694202549495	-3.48496497717698	-7.17785343397359	-5.6296265147364	-4.08139959549921	-7.24905726425929	-5.68576497435572	-4.12173118407775	-4.00488940301405	2.47983841108694	1.14659953501904	-9.69103246836513	-0.234080710676566	-0.197410336782451	-0.298322685107905	-0.460984805812619	-0.417566220905492	-0.537049430409091	-0.4595276832293	-0.416418350093776	-0.535822191883415	0.00448719809031356	0.00540537961244833	0.00540458685025613
167	13.6648837358257	0.22	-3.99191493325248	-5.16916769579243	-2.81466217071254	0.304994440263941	-14.1391578169539	-17.4715582447712	-10.8067573891366	2.19	1.33	3.06	-6.57350446209423	-5.31972109744801	-4.06593773280178	-7.65786826102446	-6.1972610780994	-4.73665389517434	-7.6764162186347	-6.21159820972533	-4.74985118344776	-3.99191493325248	2.53200997723334	-0.652624316604746	-11.4423313103131	-0.234080710676566	-0.197410336782451	-0.298322685107905	-0.460984805812619	-0.417566220905492	-0.537049430409091	-0.4595276832293	-0.416418350093776	-0.535822191883415	0.00448719809031356	0.00540537961244833	0.00540458685025613
167	13.6648837358257	0.22	-3.97589456054669	-5.15557713312747	-2.7962119879659	0.302746182773256	-14.3424110455882	-17.7407268778452	-10.9440952133312	1.8	1.2	2.86	-7.82385692125483	-6.32516202403408	-4.82646712681332	-9.43521544394787	-7.62785759188797	-5.82049973982807	-9.42900496878045	-7.62452794781925	-5.81729939034606	-3.97589456054669	2.3513318391117	-0.984882122502301	-10.1839591191439	-0.234080710676566	-0.197410336782451	-0.298322685107905	-0.460984805812619	-0.417566220905492	-0.537049430409091	-0.4595276832293	-0.416418350093776	-0.535822191883415	0.00448719809031356	0.00540537961244833	0.00540458685025613
167	13.6648837358257	0.22	-3.96292760299855	-5.12254337428161	-2.80331183171549	0.282916655833327	-12.7767045892562	-15.9525538056625	-9.60085537284996	1.95	1.38	3.27	-6.59867021006976	-5.28500082075011	-3.97133143143046	-7.8419231961683	-6.28074584857464	-4.71956850098098	-7.8404675628373	-6.27966327385292	-4.71970661748735	-3.96292760299855	2.55690914913178	0.543463755854502	-10.235397627861	-0.234080710676566	-0.197410336782451	-0.298322685107905	-0.460984805812619	-0.417566220905492	-0.537049430409091	-0.4595276832293	-0.416418350093776	-0.535822191883415	0.00448719809031356	0.00540537961244833	0.00540458685025613
167	13.6648837358257	0.22	-3.91464757942715	-5.0560379965737	-2.77325716228061	0.339964172757751	-14.0715887389631	-17.1328174278706	-11.0103600500556	2.01	1.29	3.05	-6.90591436046269	-5.67199102868209	-4.4380676969015	-8.16090035133069	-6.70274074693491	-5.24458114253913	-8.15988981930981	-6.70114021638431	-5.24446993362023	-3.91464757942715	2.43102539088552	0.520608709238826	-9.51150974944528	-0.234080710676566	-0.197410336782451	-0.298322685107905	-0.460984805812619	-0.417566220905492	-0.537049430409091	-0.4595276832293	-0.416418350093776	-0.535822191883415	0.00448719809031356	0.00540537961244833	0.00540458685025613
167	13.6648837358257	0.22	-3.8278262151042	-4.96585596666033	-2.68979646354808	0.281260821684729	-13.7290794525818	-17.1556361220506	-10.302522783113	1.93	1.25	3.01	-7.16453519372999	-5.73353690972202	-4.30253862571405	-8.53251950313687	-6.82828881166942	-5.12405812020196	-8.52128550888641	-6.81816274584518	-5.1168682777429	-3.8278262151042	2.53954384076257	0.375436025035815	-10.3053467414697	-0.234080710676566	-0.197410336782451	-0.298322685107905	-0.460984805812619	-0.417566220905492	-0.537049430409091	-0.4595276832293	-0.416418350093776	-0.535822191883415	0.00448719809031356	0.00540537961244833	0.00540458685025613
167	13.6648837358257	0.22	-3.82778532863101	-4.9528728146501	-2.70269784261191	0.311371222173638	-14.0466814861972	-17.3081451514894	-10.785217820905	2.08	1.24	3.41	-6.79562263584908	-5.51508817557784	-4.23455371530659	-7.98593254966054	-6.48110181151811	-4.97627107337569	-7.86171009418871	-6.37909236215285	-4.89818099406833	-3.82778532863101	2.74801085679604	-1.36716187726453	-12.9237277931101	-0.234080710676566	-0.197410336782451	-0.298322685107905	-0.460984805812619	-0.417566220905492	-0.537049430409091	-0.4595276832293	-0.416418350093776	-0.535822191883415	0.00448719809031356	0.00540537961244833	0.00540458685025613
167	13.6648837358257	0.22	-3.70595022494088	-4.78430099530783	-2.62759945457394	0.339562063832166	-14.268981743694	-17.37593605858	-11.1620274288079	2.07	1.35	3	-6.84697698060256	-5.62268353234806	-4.39839008409356	-8.05238656476368	-6.61255638248298	-5.17272620020228	-8.10177976727431	-6.65209588925208	-5.20183269837551	-3.70595022494088	2.49602783998012	0.633902167745484	-10.0440890750756	-0.234080710676566	-0.197410336782451	-0.298322685107905	-0.460984805812619	-0.417566220905492	-0.537049430409091	-0.4595276832293	-0.416418350093776	-0.535822191883415	0.00448719809031356	0.00540537961244833	0.00540458685025613
167	13.6648837358257	0.22	-3.65050862039418	-4.71169915276064	-2.58931808802772	0.337314368656278	-16.6546920949883	-20.2993638904985	-13.0100202994781	1.91	1.28	2.7	-8.55269176505141	-7.01708923977397	-5.48148671449653	-10.2059500023518	-8.37351139390014	-6.54107278544849	-10.3068035663021	-8.45500413631394	-6.60752538068699	-3.65050862039418	2.47091532417312	0.380842504879093	-9.72534439495929	-0.234080710676566	-0.197410336782451	-0.298322685107905	-0.460984805812619	-0.417566220905492	-0.537049430409091	-0.4595276832293	-0.416418350093776	-0.535822191883415	0.00448719809031356	0.00540537961244833	0.00540458685025613
167	13.6648837358257	0.22	-3.57334023590404	-4.63054521522903	-2.51613525657905	0.321811263159416	-14.3023140706956	-17.5439664311422	-11.060661710249	1.96	1.15	2.96	-7.21996530015795	-5.88591021920122	-4.5518551382445	-8.57061803800714	-6.98699871780173	-5.40337939759632	-8.49899031797482	-6.92848372073075	-5.35777678924474	-3.57334023590404	2.55975395760406	0.207251796451199	-10.1397876995681	-0.234080710676566	-0.197410336782451	-0.298322685107905	-0.460984805812619	-0.417566220905492	-0.537049430409091	-0.4595276832293	-0.416418350093776	-0.535822191883415	0.00448719809031356	0.00540537961244833	0.00540458685025613
167	13.6648837358257	0.22	-3.39254072667594	-4.38689241929723	-2.39818903405465	0.293599575353899	-13.5184494365099	-16.7923094593488	-10.2445894136709	1.98	1.29	3.3	-6.86974225350542	-5.53040447001563	-4.19106668652584	-8.14427928391338	-6.55645537994196	-4.96863147597055	-8.0813219328731	-6.5052334951241	-4.93031267208337	-3.39254072667594	2.62349650596915	-0.570740578264468	-11.2319971637836	-0.234080710676566	-0.197410336782451	-0.298322685107905	-0.460984805812619	-0.417566220905492	-0.537049430409091	-0.4595276832293	-0.416418350093776	-0.535822191883415	0.00448719809031356	0.00540537961244833	0.00540458685025613
167	13.6648837358257	0.22	-3.27013050522884	-4.21862207195126	-2.32163893850642	0.319338962640555	-13.7127124672565	-16.8384198732829	-10.5870050612301	1.91	1.28	2.9	-7.09561983345645	-5.77846349511301	-4.46130715676958	-8.46752372984925	-6.89570156172	-5.32387939359076	-8.50069164885058	-6.92279909066888	-5.3450711220315	-3.27013050522884	2.62553856053688	0.0634871698185113	-10.5944042543632	-0.234080710676566	-0.197410336782451	-0.298322685107905	-0.460984805812619	-0.417566220905492	-0.537049430409091	-0.4595276832293	-0.416418350093776	-0.535822191883415	0.00448719809031356	0.00540537961244833	0.00540458685025613
167	13.6648837358257	0.22	-3.15194806506268	-4.06951026219969	-2.23438586792567	0.32288257722856	-11.6366208819786	-14.2676280766238	-9.00561368733344	2.08	1.35	3.36	-5.60967859616909	-4.57523161823382	-3.54078464029854	-6.59419059750535	-5.37819570250781	-4.16220080751026	-6.56046331163342	-5.34943342189796	-4.14083351632378	-3.15194806506268	2.68118369968752	1.70413673218511	-9.45008938898127	-0.234080710676566	-0.197410336782451	-0.298322685107905	-0.460984805812619	-0.417566220905492	-0.537049430409091	-0.4595276832293	-0.416418350093776	-0.535822191883415	0.00448719809031356	0.00540537961244833	0.00540458685025613
167	13.6648837358257	0.22	-3.06876590343321	-3.97752904037815	-2.16000276648827	0.385652484762943	-15.6575374404614	-18.7429831314651	-12.5720917494577	1.93	1.19	2.81	-7.83655077560788	-6.54650790178487	-5.25646502796187	-9.33527396918908	-7.79851321768312	-6.26175246617716	-9.33143947590652	-7.79523188068725	-6.26048172703866	-3.06876590343321	2.44030054345804	-0.52136483158179	-9.92991759833424	-0.234080710676566	-0.197410336782451	-0.298322685107905	-0.460984805812619	-0.417566220905492	-0.537049430409091	-0.4595276832293	-0.416418350093776	-0.535822191883415	0.00448719809031356	0.00540537961244833	0.00540458685025613
167	13.6648837358257	0.22	-3.06831148241689	-3.97493471861857	-2.16168824621521	0.260151372341689	-12.2439458070801	-15.4677246140135	-9.02016700014677	2.01	1.31	3.12	-6.25187832725202	-4.94886360738422	-3.64584888751642	-7.39237588774872	-5.85165898759013	-4.31094208743154	-7.38499641825449	-5.84644258722284	-4.30651950555822	-3.06831148241689	2.72417116890841	0.748780731048815	-10.4338704229826	-0.234080710676566	-0.197410336782451	-0.298322685107905	-0.460984805812619	-0.417566220905492	-0.537049430409091	-0.4595276832293	-0.416418350093776	-0.535822191883415	0.00448719809031356	0.00540537961244833	0.00540458685025613
167	13.6648837358257	0.22	-2.7956081212013	-3.62603742544395	-1.96517881695866	0.350012231751308	-14.4154904895817	-17.4825758748792	-11.3484051042842	1.87	1.28	3.14	-7.48599048272597	-6.17267303063148	-4.85935557853699	-8.96595977866007	-7.39300140003765	-5.82004302141523	-8.93584953984761	-7.36669797161299	-5.79849118001568	-2.7956081212013	2.48924961087639	0.357894491164496	-9.6140959423173	-0.234080710676566	-0.197410336782451	-0.298322685107905	-0.460984805812619	-0.417566220905492	-0.537049430409091	-0.4595276832293	-0.416418350093776	-0.535822191883415	0.00448719809031356	0.00540537961244833	0.00540458685025613
167	13.6648837358257	0.23	-5.81262615408919	-7.46419936130898	-4.1610529468694	0.256963900582787	-13.9744719788654	-17.6846074501162	-10.2643365076146	1.91	1.25	3.04	-7.45182848767566	-5.88847497384796	-4.32512146002026	-8.89250400289818	-7.0269045191406	-5.16130503538302	-8.86613826550391	-7.00621085155711	-5.1455129055915	-5.81262615408919	2.27362379260118	-1.65646835320883	-11.4106444087476	-0.234080710676566	-0.197410336782451	-0.298322685107905	-0.460984805812619	-0.417566220905492	-0.537049430409091	-0.4595276832293	-0.416418350093776	-0.535822191883415	0.00448719809031356	0.00540537961244833	0.00540458685025613
167	13.6648837358257	0.23	-5.79697291176389	-7.43314315917901	-4.16080266434877	0.29172706506365	-16.1319095081849	-20.056399271284	-12.2074197450857	2.12	1.34	3.17	-7.73988354823968	-6.22539965001891	-4.71091575179815	-9.06310896920052	-7.28970598243386	-5.5163029956672	-9.06105820777814	-7.29053024328534	-5.51400154506664	-5.79697291176389	2.45838525863356	-0.763639571209224	-11.604918998503	-0.234080710676566	-0.197410336782451	-0.298322685107905	-0.460984805812619	-0.417566220905492	-0.537049430409091	-0.4595276832293	-0.416418350093776	-0.535822191883415	0.00448719809031356	0.00540537961244833	0.00540458685025613
167	13.6648837358257	0.23	-5.7453647644363	-7.36549949337962	-4.12523003549299	0.253616186539939	-14.9558779772697	-18.9616847537241	-10.9500712008153	1.86	1.39	2.83	-8.15464849494569	-6.43191411638571	-4.70917973782573	-9.77655689132502	-7.71118145900906	-5.64580602669311	-9.90165974093327	-7.81344218494176	-5.71927277580792	-5.7453647644363	2.24976242580452	1.45790243420504	-8.47818749907578	-0.234080710676566	-0.197410336782451	-0.298322685107905	-0.460984805812619	-0.417566220905492	-0.537049430409091	-0.4595276832293	-0.416418350093776	-0.535822191883415	0.00448719809031356	0.00540537961244833	0.00540458685025613
167	13.6648837358257	0.23	-5.73541549366791	-7.39712070175289	-4.07371028558293	0.272275311684171	-15.0202046631604	-18.8541042516627	-11.1863050746582	2.09	1.34	2.82	-7.37587021747211	-5.87601928771401	-4.37616835795591	-8.66127178256607	-6.90004006983923	-5.13880835711239	-8.7540607072625	-6.97445596678045	-5.19421551592492	-5.73541549366791	2.30064668017166	0.147106168502868	-10.0539913223854	-0.234080710676566	-0.197410336782451	-0.298322685107905	-0.460984805812619	-0.417566220905492	-0.537049430409091	-0.4595276832293	-0.416418350093776	-0.535822191883415	0.00448719809031356	0.00540537961244833	0.00540458685025613
167	13.6648837358257	0.23	-5.65936111413811	-7.25371322772937	-4.06500900054685	0.272971651942116	-13.9281340588269	-17.47704661238	-10.3792215052738	1.89	1.31	2.87	-7.43492507386549	-5.92517920463623	-4.41543333540698	-8.89152278964823	-7.08599823231063	-5.28047367497303	-8.95517545472583	-7.13837448126413	-5.31914553045126	-5.65936111413811	2.25848433317331	-0.188219658375756	-10.0711071607996	-0.234080710676566	-0.197410336782451	-0.298322685107905	-0.460984805812619	-0.417566220905492	-0.537049430409091	-0.4595276832293	-0.416418350093776	-0.535822191883415	0.00448719809031356	0.00540537961244833	0.00540458685025613
167	13.6648837358257	0.23	-5.5528007661257	-7.15436583191392	-3.95123570033748	0.292197236696803	-14.5595022683196	-18.0974390194661	-11.0215655171731	1.76	1.12	2.71	-8.15959597716865	-6.56444572131861	-4.96929546546857	-9.89234042041316	-7.95844940464092	-6.02455838886868	-9.87468818663469	-7.94148797636637	-6.01311979020042	-5.5528007661257	2.17096596691436	-2.49827991495825	-11.0906172125952	-0.234080710676566	-0.197410336782451	-0.298322685107905	-0.460984805812619	-0.417566220905492	-0.537049430409091	-0.4595276832293	-0.416418350093776	-0.535822191883415	0.00448719809031356	0.00540537961244833	0.00540458685025613
167	13.6648837358257	0.23	-5.51466384659167	-7.10688815198931	-3.92243954119403	0.290694969750783	-14.7153106715599	-18.3041387862566	-11.1264825568632	2.05	1.25	2.77	-7.28560611963138	-5.85714295181649	-4.4286797840016	-8.58643416644598	-6.90292221860875	-5.21941027077153	-8.63344828731775	-6.94120119596269	-5.2490241990305	-5.51466384659167	2.2600148429399	-0.404509312648042	-10.0926792789334	-0.234080710676566	-0.197410336782451	-0.298322685107905	-0.460984805812619	-0.417566220905492	-0.537049430409091	-0.4595276832293	-0.416418350093776	-0.535822191883415	0.00448719809031356	0.00540537961244833	0.00540458685025613
167	13.6648837358257	0.23	-5.4185184727001	-6.9539637734287	-3.88307317197151	0.261415543075917	-13.7701476569043	-17.3839004280616	-10.1563948857471	1.85	1.34	2.92	-7.50544576085725	-5.94521907126543	-4.38499238167362	-9.00637207706757	-7.13413389978037	-5.26189572249317	-9.07641734805772	-7.18789265986303	-5.30132332923792	-5.4185184727001	2.28049084176233	-0.266284649349784	-10.105197491602	-0.234080710676566	-0.197410336782451	-0.298322685107905	-0.460984805812619	-0.417566220905492	-0.537049430409091	-0.4595276832293	-0.416418350093776	-0.535822191883415	0.00448719809031356	0.00540537961244833	0.00540458685025613
167	13.6648837358257	0.23	-5.40247775150473	-6.94296738236369	-3.86198812064577	0.299618798335673	-15.0349658815712	-18.6239424259062	-11.4459893372362	2.21	1.44	3.15	-6.96092202057807	-5.61949895947321	-4.27807589836836	-8.09852605635521	-6.53787797254702	-4.97722988873882	-8.15652872441212	-6.58302732532061	-5.01335572219943	-5.40247775150473	2.49375605808581	-0.214797282400844	-11.0980868521624	-0.234080710676566	-0.197410336782451	-0.298322685107905	-0.460984805812619	-0.417566220905492	-0.537049430409091	-0.4595276832293	-0.416418350093776	-0.535822191883415	0.00448719809031356	0.00540537961244833	0.00540458685025613
167	13.6648837358257	0.23	-5.37930128720806	-6.91612228766866	-3.84248028674745	0.337857540480046	-16.545318561069	-20.1616606478443	-12.9289764742938	2.13	1.38	3.2	-7.75250976977885	-6.36196323453672	-4.97141669929459	-9.07119024541705	-7.44411558948318	-5.81704093354931	-9.09085057811606	-7.4595442549787	-5.82989954055781	-5.37930128720806	2.46207529934553	-0.213576310775939	-11.1324251162343	-0.234080710676566	-0.197410336782451	-0.298322685107905	-0.460984805812619	-0.417566220905492	-0.537049430409091	-0.4595276832293	-0.416418350093776	-0.535822191883415	0.00448719809031356	0.00540537961244833	0.00540458685025613
167	13.6648837358257	0.23	-5.37836763920829	-6.89531001460402	-3.86142526381255	0.292729969079924	-13.7153807577468	-17.0439099093538	-10.3868516061398	1.99	1.2	3.02	-6.94370873236864	-5.58766208234071	-4.23161543231278	-8.22450302971467	-6.61832825893267	-5.01215348815068	-8.17232423409028	-6.5756088079966	-4.97942497014589	-5.37836763920829	2.31357722075005	0.762035791127127	-8.71700472643233	-0.234080710676566	-0.197410336782451	-0.298322685107905	-0.460984805812619	-0.417566220905492	-0.537049430409091	-0.4595276832293	-0.416418350093776	-0.535822191883415	0.00448719809031356	0.00540537961244833	0.00540458685025613
167	13.6648837358257	0.23	-5.34209470095585	-6.86813537506335	-3.81605402684836	0.319845586354168	-15.7651897360287	-19.3545598520089	-12.1758196200485	2.08	1.41	3.39	-7.59112776358812	-6.18332684486133	-4.77552592613454	-8.91882070945539	-7.2647945384091	-5.61076836736281	-8.90246573722298	-7.25274782804043	-5.60097312741864	-5.34209470095585	2.49428533091272	0.284524304421721	-10.3346717070173	-0.234080710676566	-0.197410336782451	-0.298322685107905	-0.460984805812619	-0.417566220905492	-0.537049430409091	-0.4595276832293	-0.416418350093776	-0.535822191883415	0.00448719809031356	0.00540537961244833	0.00540458685025613
167	13.6648837358257	0.23	-5.29017787529378	-6.80815398457342	-3.77220176601413	0.324694021632212	-14.7930589890265	-18.1239206955034	-11.4621972825495	2.18	1.29	3	-6.84142993023353	-5.5840939842749	-4.32675803831626	-7.97524499475332	-6.50953354086319	-5.04382208697306	-7.98567996004032	-6.51764033989156	-5.05082460844216	-5.29017787529378	2.41565804912969	1.98613267186491	-8.26966497808908	-0.234080710676566	-0.197410336782451	-0.298322685107905	-0.460984805812619	-0.417566220905492	-0.537049430409091	-0.4595276832293	-0.416418350093776	-0.535822191883415	0.00448719809031356	0.00540537961244833	0.00540458685025613
167	13.6648837358257	0.23	-5.26878934985891	-6.77499048259729	-3.76258821712053	0.319742362233101	-16.6854065885688	-20.4851903220369	-12.8856228551006	1.92	1.22	2.69	-8.59279122416719	-6.99892034450274	-5.40504946483829	-10.2435790383519	-8.34350467289418	-6.44343030743645	-10.3071843121069	-8.39678390959749	-6.48608026951552	-5.26878934985891	2.22802922600669	-0.0412834537272025	-9.15541365963822	-0.234080710676566	-0.197410336782451	-0.298322685107905	-0.460984805812619	-0.417566220905492	-0.537049430409091	-0.4595276832293	-0.416418350093776	-0.535822191883415	0.00448719809031356	0.00540537961244833	0.00540458685025613
167	13.6648837358257	0.23	-5.26654204004477	-6.77015314259766	-3.76293093749188	0.311669066164396	-15.9296302772859	-19.6257237974201	-12.2335367571517	2.09	1.3	3.36	-7.68479590655009	-6.23752574994636	-4.79025559334264	-9.02576374492206	-7.32595041644477	-5.62613708796748	-8.94253514504334	-7.25945235643414	-5.57604532149098	-5.26654204004477	2.55449565304131	-0.472496662101555	-11.619687378424	-0.234080710676566	-0.197410336782451	-0.298322685107905	-0.460984805812619	-0.417566220905492	-0.537049430409091	-0.4595276832293	-0.416418350093776	-0.535822191883415	0.00448719809031356	0.00540537961244833	0.00540458685025613
167	13.6648837358257	0.23	-5.23506554193797	-6.74326400171639	-3.72686708215954	0.303998691477952	-14.4924342680617	-17.9161363878419	-11.0687321482815	1.95	1.34	3.14	-7.41757205994824	-6.00010365964623	-4.58263525934421	-8.81687023621547	-7.1320015422016	-5.44713284818772	-8.82072804580367	-7.13387147956954	-5.44773593017666	-5.23506554193797	2.37248570657355	0.316310839455458	-9.89856328270231	-0.234080710676566	-0.197410336782451	-0.298322685107905	-0.460984805812619	-0.417566220905492	-0.537049430409091	-0.4595276832293	-0.416418350093776	-0.535822191883415	0.00448719809031356	0.00540537961244833	0.00540458685025613
167	13.6648837358257	0.23	-5.19859458887429	-6.66500266486317	-3.73218651288541	0.253563558454602	-14.6782595103366	-18.6102550924471	-10.7462639282261	2.34	1.46	3.5	-6.62280460010094	-5.22353101145752	-3.8242574228141	-7.63237882439142	-6.01980126060078	-4.40722369681014	-7.61985988796834	-6.00910741163484	-4.39924058483384	-5.19859458887429	2.66070824737065	0.636980522834212	-11.5667127858285	-0.234080710676566	-0.197410336782451	-0.298322685107905	-0.460984805812619	-0.417566220905492	-0.537049430409091	-0.4595276832293	-0.416418350093776	-0.535822191883415	0.00448719809031356	0.00540537961244833	0.00540458685025613
167	13.6648837358257	0.23	-5.18547506462296	-6.68305217738468	-3.68789795186124	0.258362429170936	-12.7616132911353	-16.1373784270551	-9.38584815521551	1.91	1.33	3.22	-6.78030195975182	-5.36193607893658	-3.94357019812133	-8.08590393642396	-6.39442023451031	-4.70293653259665	-8.0674225993095	-6.38111166060113	-4.69225567449953	-5.18547506462296	2.3480318163912	-0.754923500238594	-10.8617347035557	-0.234080710676566	-0.197410336782451	-0.298322685107905	-0.460984805812619	-0.417566220905492	-0.537049430409091	-0.4595276832293	-0.416418350093776	-0.535822191883415	0.00448719809031356	0.00540537961244833	0.00540458685025613
167	13.6648837358257	0.23	-5.16129694006418	-6.65229052883439	-3.67030335129396	0.254927633663906	-13.2038703933081	-16.7282078458135	-9.67953294080265	1.97	1.29	3.12	-6.8800687232176	-5.43055995930567	-3.98105119539373	-8.16604550086662	-6.44560418026393	-4.72516285966123	-8.14960839189093	-6.43461522888558	-4.71538269391356	-5.16129694006418	2.3924741979368	1.68495987942465	-8.64970132630252	-0.234080710676566	-0.197410336782451	-0.298322685107905	-0.460984805812619	-0.417566220905492	-0.537049430409091	-0.4595276832293	-0.416418350093776	-0.535822191883415	0.00448719809031356	0.00540537961244833	0.00540458685025613
167	13.6648837358257	0.23	-5.13504239109408	-6.60553401123788	-3.66455077095028	0.296053575418576	-14.4223790567047	-17.8945973098444	-10.950160803565	1.8	1.36	2.54	-7.91877512537346	-6.38223786461577	-4.84570060385809	-9.5574358865463	-7.70293741620509	-5.84843894586389	-9.74664298282095	-7.85433164081646	-5.96251695714828	-5.13504239109408	2.24008388942929	-1.74341630301034	-10.953046668605	-0.234080710676566	-0.197410336782451	-0.298322685107905	-0.460984805812619	-0.417566220905492	-0.537049430409091	-0.4595276832293	-0.416418350093776	-0.535822191883415	0.00448719809031356	0.00540537961244833	0.00540458685025613
167	13.6648837358257	0.23	-5.13302534740054	-6.60252145876409	-3.66352923603699	0.273596357215646	-13.6522507346774	-17.1254009628393	-10.1791005065155	1.82	1.23	2.59	-7.4875935080744	-5.96905755336116	-4.45052159864793	-9.01135823195358	-7.18379221073914	-5.3562261895247	-9.10133391613516	-7.25552406807902	-5.41075257407815	-5.13302534740054	2.21777686064184	-0.515818095833532	-9.74751713282993	-0.234080710676566	-0.197410336782451	-0.298322685107905	-0.460984805812619	-0.417566220905492	-0.537049430409091	-0.4595276832293	-0.416418350093776	-0.535822191883415	0.00448719809031356	0.00540537961244833	0.00540458685025613
167	13.6648837358257	0.23	-5.13148975833333	-6.59341812409835	-3.66956139256832	0.2664574089361	-12.6681914958379	-15.9498912798712	-9.38649171180461	2.01	1.26	3.34	-6.43035407936999	-5.10730483575807	-3.78425559214614	-7.59923723667838	-6.03568957601831	-4.47214191535824	-7.51255049642071	-5.96534794622857	-4.42124343109739	-5.13148975833333	2.40670724805541	2.04846440904997	-8.3808958188184	-0.234080710676566	-0.197410336782451	-0.298322685107905	-0.460984805812619	-0.417566220905492	-0.537049430409091	-0.4595276832293	-0.416418350093776	-0.535822191883415	0.00448719809031356	0.00540537961244833	0.00540458685025613
167	13.6648837358257	0.23	-5.10977075226487	-6.57210261878745	-3.6474388857423	0.356914775947243	-16.5702043968008	-20.0428888979832	-13.0975198956184	2.02	1.26	3.05	-8.07235664045745	-6.67371855310298	-5.27508046574852	-9.53765223977773	-7.88513312043678	-6.23261400109584	-9.51967430752874	-7.85708586095722	-6.21914004205454	-5.10977075226487	2.37778770170471	-0.908032478459666	-10.9643488506943	-0.234080710676566	-0.197410336782451	-0.298322685107905	-0.460984805812619	-0.417566220905492	-0.537049430409091	-0.4595276832293	-0.416418350093776	-0.535822191883415	0.00448719809031356	0.00540537961244833	0.00540458685025613
167	13.6648837358257	0.23	-5.09733720917805	-6.56863169965364	-3.62604271870245	0.316270342958895	-15.5371423650627	-19.1038669960718	-11.9704177340536	2.05	1.36	3.27	-7.58124862651924	-6.16581654590593	-4.75038446529262	-8.92921220223313	-7.2621130173529	-5.59501383247267	-8.91769387132049	-7.25249457992925	-5.58770617447181	-5.09733720917805	2.41551434196135	0.441433248688456	-10.0398606461738	-0.234080710676566	-0.197410336782451	-0.298322685107905	-0.460984805812619	-0.417566220905492	-0.537049430409091	-0.4595276832293	-0.416418350093776	-0.535822191883415	0.00448719809031356	0.00540537961244833	0.00540458685025613
167	13.6648837358257	0.23	-5.06345334012315	-6.5214211128223	-3.605485567424	0.292800131035489	-13.1134003959782	-16.295298265322	-9.9315025266344	1.87	1.16	3.05	-6.98871097684798	-5.6240618489449	-4.25941272104182	-8.37342586293865	-6.7383906841661	-5.10335550539355	-8.28371908773681	-6.66603679693706	-5.04685240400277	-5.06345334012315	2.2911994184079	0.600087316633403	-8.74834414028963	-0.234080710676566	-0.197410336782451	-0.298322685107905	-0.460984805812619	-0.417566220905492	-0.537049430409091	-0.4595276832293	-0.416418350093776	-0.535822191883415	0.00448719809031356	0.00540537961244833	0.00540458685025613
167	13.6648837358257	0.23	-4.99369511960427	-6.440214528255	-3.54717571095354	0.306517794298395	-14.5390736129455	-17.9534548567065	-11.1246923691845	1.9	1.17	2.76	-7.59086459839864	-6.1472368445449	-4.70360909069117	-9.0653748470129	-7.34132529263193	-5.61727573825097	-9.0660198439474	-7.34039658955442	-5.61667677067408	-4.99369511960427	2.23270510856769	-0.155896223500613	-9.17673069514626	-0.234080710676566	-0.197410336782451	-0.298322685107905	-0.460984805812619	-0.417566220905492	-0.537049430409091	-0.4595276832293	-0.416418350093776	-0.535822191883415	0.00448719809031356	0.00540537961244833	0.00540458685025613
167	13.6648837358257	0.23	-4.9807785889541	-6.40962185672342	-3.55193532118478	0.25040573531258	-13.4337258790369	-17.0626086204283	-9.80484313764553	2.36	1.58	3.29	-6.01907462166777	-4.73893531239673	-3.45879600312569	-6.92522420658622	-5.45236462440846	-3.9795050422307	-7.0063735083255	-5.51403397099574	-4.02531721172613	-4.9807785889541	2.62130293498477	-0.339486056535595	-12.426990325276	-0.234080710676566	-0.197410336782451	-0.298322685107905	-0.460984805812619	-0.417566220905492	-0.537049430409091	-0.4595276832293	-0.416418350093776	-0.535822191883415	0.00448719809031356	0.00540537961244833	0.00540458685025613
167	13.6648837358257	0.23	-4.98058973496084	-6.39209918980878	-3.5690802801129	0.309799723303312	-13.8935749794529	-17.131348913883	-10.6558010450228	1.9	1.2	3.16	-7.23545829258142	-5.8679782195796	-4.50049814657779	-8.63882297184855	-7.00611115312303	-5.37339933439752	-8.55142124862895	-6.93285688148922	-5.31772743638782	-4.98058973496084	2.3082782169487	0.114530695254583	-9.39994302155503	-0.234080710676566	-0.197410336782451	-0.298322685107905	-0.460984805812619	-0.417566220905492	-0.537049430409091	-0.4595276832293	-0.416418350093776	-0.535822191883415	0.00448719809031356	0.00540537961244833	0.00540458685025613
167	13.6648837358257	0.23	-4.95132787700064	-6.36684216336399	-3.53581359063729	0.29995959696636	-14.4053536749222	-17.8412461105563	-10.9694612392882	1.95	1.27	2.95	-7.37854734041963	-5.95757624704317	-4.53660515366671	-8.7683773630858	-7.07975083622085	-5.3911243093559	-8.78202210250813	-7.0896935048744	-5.3991297371554	-4.95132787700064	2.33941635359167	-1.55840084597579	-11.4727047585116	-0.234080710676566	-0.197410336782451	-0.298322685107905	-0.460984805812619	-0.417566220905492	-0.537049430409091	-0.4595276832293	-0.416418350093776	-0.535822191883415	0.00448719809031356	0.00540537961244833	0.00540458685025613
167	13.6648837358257	0.23	-4.94358590607588	-6.3437912490051	-3.54338056314665	0.272137712436298	-12.7680259647337	-16.0281900800335	-9.50786184943386	1.97	1.33	3.03	-6.58982920617402	-5.24944550741279	-3.90906180865156	-7.8209483827815	-6.23015271977528	-4.63935705676907	-7.84948276718191	-6.25251637059774	-4.65487223349991	-4.94358590607588	2.37038270082245	2.130124527138	-8.35664158020717	-0.234080710676566	-0.197410336782451	-0.298322685107905	-0.460984805812619	-0.417566220905492	-0.537049430409091	-0.4595276832293	-0.416418350093776	-0.535822191883415	0.00448719809031356	0.00540537961244833	0.00540458685025613
167	13.6648837358257	0.23	-4.90616988351715	-6.29685950153206	-3.51548026550223	0.298020600850859	-13.7420483403752	-17.0349288690714	-10.4491678116789	2.27	1.36	3.05	-6.22787359918275	-5.02401511127536	-3.82015662336797	-7.21433644066312	-5.81979301899644	-4.42524959732977	-7.24845927375602	-5.84790193251224	-4.4461880469793	-4.90616988351715	2.45352673472009	1.37455655001454	-9.33591153392532	-0.234080710676566	-0.197410336782451	-0.298322685107905	-0.460984805812619	-0.417566220905492	-0.537049430409091	-0.4595276832293	-0.416418350093776	-0.535822191883415	0.00448719809031356	0.00540537961244833	0.00540458685025613
167	13.6648837358257	0.23	-4.9050981168644	-6.31408698725208	-3.49610924647673	0.258454306037425	-14.2595966239861	-18.0307116071305	-10.4884816408417	1.9	1.34	2.87	-7.63143817246451	-6.03532641258587	-4.43921465270723	-9.1159693104555	-7.20936855050832	-5.30276779056113	-9.20208636651324	-7.2760669930008	-5.35198301145206	-4.9050981168644	2.38800834355753	-0.0343524614203397	-10.3450229019921	-0.234080710676566	-0.197410336782451	-0.298322685107905	-0.460984805812619	-0.417566220905492	-0.537049430409091	-0.4595276832293	-0.416418350093776	-0.535822191883415	0.00448719809031356	0.00540537961244833	0.00540458685025613
167	13.6648837358257	0.23	-4.89197395155395	-6.28599912465386	-3.49794877845405	0.24175639494853	-12.4443816423574	-15.8852984743428	-9.00346481037203	1.94	1.35	2.73	-6.59876563254126	-5.16940604121779	-3.74004644989433	-7.84940512053523	-6.14914432632064	-4.44888353210605	-7.9559722597195	-6.23597022098668	-4.51153903974078	-4.89197395155395	2.33298894668717	1.11428352841331	-8.68197836428444	-0.234080710676566	-0.197410336782451	-0.298322685107905	-0.460984805812619	-0.417566220905492	-0.537049430409091	-0.4595276832293	-0.416418350093776	-0.535822191883415	0.00448719809031356	0.00540537961244833	0.00540458685025613
167	13.6648837358257	0.23	-4.88055296755928	-6.25545019879055	-3.505655736328	0.302339969117105	-13.6738316223689	-16.9168531271661	-10.4308101175716	2.04	1.32	3.26	-6.74834886083964	-5.45466614614888	-4.16098343145812	-7.95699248824495	-6.43160844909112	-4.90622440993729	-7.92081634146492	-6.40209136565901	-4.8838096732543	-4.88055296755928	2.4546444148735	-1.4211993526329	-11.9641503645452	-0.234080710676566	-0.197410336782451	-0.298322685107905	-0.460984805812619	-0.417566220905492	-0.537049430409091	-0.4595276832293	-0.416418350093776	-0.535822191883415	0.00448719809031356	0.00540537961244833	0.00540458685025613
167	13.6648837358257	0.23	-4.87192025549787	-6.25998957249482	-3.48385093850091	0.301632145563719	-14.8300592847831	-18.3532135319119	-11.3069050376544	2.05	1.46	3.06	-7.30552089404468	-5.90312469129859	-4.50072848855251	-8.61000009085327	-6.95719098823348	-5.3043818856137	-8.69759407419935	-7.02810129060083	-5.36004961533563	-4.87192025549787	2.49260111226469	1.07954498529958	-9.70663949313669	-0.234080710676566	-0.197410336782451	-0.298322685107905	-0.460984805812619	-0.417566220905492	-0.537049430409091	-0.4595276832293	-0.416418350093776	-0.535822191883415	0.00448719809031356	0.00540537961244833	0.00540458685025613
167	13.6648837358257	0.23	-4.84998731845973	-6.21651948396605	-3.48345515295341	0.255532088451223	-13.1258920111402	-16.6238497477211	-9.6279342745593	1.93	1.31	2.82	-6.93850290032648	-5.4785167798544	-4.01853065938233	-8.26227981617337	-6.52374716318535	-4.78521451019732	-8.33172220348425	-6.57929154670173	-4.82545503541198	-4.84998731845973	2.3851694254808	0.474735874042052	-9.93561535968869	-0.234080710676566	-0.197410336782451	-0.298322685107905	-0.460984805812619	-0.417566220905492	-0.537049430409091	-0.4595276832293	-0.416418350093776	-0.535822191883415	0.00448719809031356	0.00540537961244833	0.00540458685025613
167	13.6648837358257	0.23	-4.8225025855851	-6.2092700612344	-3.43573510993579	0.318936002469656	-14.4585711028149	-17.7573486121643	-11.1597935934655	2.02	1.18	3.22	-7.12956288467195	-5.80510605222923	-4.48064921978651	-8.41808572594679	-6.85426037842245	-5.29043503089811	-8.29828648724298	-6.75696841360913	-5.2137779031361	-4.8225025855851	2.39429168555299	0.339139351870398	-9.57333555777642	-0.234080710676566	-0.197410336782451	-0.298322685107905	-0.460984805812619	-0.417566220905492	-0.537049430409091	-0.4595276832293	-0.416418350093776	-0.535822191883415	0.00448719809031356	0.00540537961244833	0.00540458685025613
167	13.6648837358257	0.23	-4.8060833367008	-6.16231277805094	-3.44985389535066	0.283800062723471	-14.4045240285251	-17.9772134962533	-10.8318345607969	2.01	1.4	3.32	-7.25629703177024	-5.81422170760969	-4.37214638344915	-8.57750773708443	-6.87286248947554	-5.16821724186665	-8.57437603146775	-6.86982438629492	-5.16567338083939	-4.8060833367008	2.55041896012608	0.0787785219516403	-11.1021307347265	-0.234080710676566	-0.197410336782451	-0.298322685107905	-0.460984805812619	-0.417566220905492	-0.537049430409091	-0.4595276832293	-0.416418350093776	-0.535822191883415	0.00448719809031356	0.00540537961244833	0.00540458685025613
167	13.6648837358257	0.23	-4.78000058769911	-6.1398966804041	-3.42010449499412	0.311261157693816	-13.5596488550978	-16.7088378747945	-10.4104598354012	2.02	1.27	3.31	-6.71169445617065	-5.44671153854858	-4.18172862092652	-7.92548235956607	-6.43173143508102	-4.93798051059597	-7.85009706621316	-6.36955060952881	-4.8914433344491	-4.78000058769911	2.4141694947082	0.446736897588881	-9.67545168861378	-0.234080710676566	-0.197410336782451	-0.298322685107905	-0.460984805812619	-0.417566220905492	-0.537049430409091	-0.4595276832293	-0.416418350093776	-0.535822191883415	0.00448719809031356	0.00540537961244833	0.00540458685025613
167	13.6648837358257	0.23	-4.7720981100042	-6.13496535151189	-3.40923086849652	0.308324372440794	-15.176502868488	-18.7254904375151	-11.6275152994609	1.8	1.29	2.97	-8.27413416276124	-6.705961655553	-5.13778914834476	-9.98280181553496	-8.09079051331477	-6.19877921109458	-10.0069493949289	-8.11095405384935	-6.21523450392442	-4.7720981100042	2.35781935940616	-0.278862206216025	-9.84954361597532	-0.234080710676566	-0.197410336782451	-0.298322685107905	-0.460984805812619	-0.417566220905492	-0.537049430409091	-0.4595276832293	-0.416418350093776	-0.535822191883415	0.00448719809031356	0.00540537961244833	0.00540458685025613
167	13.6648837358257	0.23	-4.76932432438777	-6.14910190861658	-3.38954674015895	0.259952811346358	-13.508997854817	-17.0676950949044	-9.95030061472956	2.3	1.43	3.5	-6.1681788515199	-4.88208363285016	-3.59598841418043	-7.12929443948597	-5.64280195737315	-4.15630947526032	-7.10699278059239	-5.62550246098348	-4.14473586815584	-4.76932432438777	2.65515709364869	-0.312418578773086	-12.1835894458801	-0.234080710676566	-0.197410336782451	-0.298322685107905	-0.460984805812619	-0.417566220905492	-0.537049430409091	-0.4595276832293	-0.416418350093776	-0.535822191883415	0.00448719809031356	0.00540537961244833	0.00540458685025613
167	13.6648837358257	0.23	-4.75255169102838	-6.09337551320872	-3.41172786884803	0.356453261852611	-14.6473497981839	-17.7201425153575	-11.5745570810103	1.88	1.26	2.9	-7.55679544473259	-6.24639593820376	-4.93599643167493	-9.04230956311087	-7.47431184820108	-5.90631413329129	-9.06541312960712	-7.49126038049999	-5.91972493911543	-4.75255169102838	2.34049592748663	-0.84830839762369	-10.4852815596515	-0.234080710676566	-0.197410336782451	-0.298322685107905	-0.460984805812619	-0.417566220905492	-0.537049430409091	-0.4595276832293	-0.416418350093776	-0.535822191883415	0.00448719809031356	0.00540537961244833	0.00540458685025613
167	13.6648837358257	0.23	-4.70422470666234	-6.03025908692825	-3.37819032639643	0.314452196835846	-13.5756375595905	-16.705226161807	-10.446048957374	1.91	1.25	3.02	-7.03339143555184	-5.71574260766855	-4.39809377978525	-8.39162390247641	-6.8195212404172	-5.24741857835799	-8.37400927688902	-6.80707878153193	-5.23692970710136	-4.70422470666234	2.35441854244547	-0.669488604586385	-10.1516091606439	-0.234080710676566	-0.197410336782451	-0.298322685107905	-0.460984805812619	-0.417566220905492	-0.537049430409091	-0.4595276832293	-0.416418350093776	-0.535822191883415	0.00448719809031356	0.00540537961244833	0.00540458685025613
167	13.6648837358257	0.23	-4.69914637479914	-6.05101602506423	-3.34727672453405	0.259212314010174	-13.6207287533045	-17.2157782044591	-10.0256793021499	1.93	1.37	2.91	-7.17605296088488	-5.67752847061213	-4.17900398033939	-8.54262783965935	-6.75873116292179	-4.97483448618423	-8.62537816778019	-6.82391068752178	-5.02391829790505	-4.69914637479914	2.38438714292766	-0.354093317133754	-10.8185327450098	-0.234080710676566	-0.197410336782451	-0.298322685107905	-0.460984805812619	-0.417566220905492	-0.537049430409091	-0.4595276832293	-0.416418350093776	-0.535822191883415	0.00448719809031356	0.00540537961244833	0.00540458685025613
167	13.6648837358257	0.23	-4.66398578247886	-5.9908811262677	-3.33709043869002	0.306214233078523	-15.3392676062452	-18.9441416272112	-11.7343935852793	1.92	1.36	3.13	-7.94314349217812	-6.4316455218173	-4.92014755145648	-9.46826094261829	-7.6665489111402	-5.86483687966211	-9.49060444556951	-7.6856020733569	-5.87732408811277	-4.66398578247886	2.41917911947615	-1.31128174625763	-11.9150397683843	-0.234080710676566	-0.197410336782451	-0.298322685107905	-0.460984805812619	-0.417566220905492	-0.537049430409091	-0.4595276832293	-0.416418350093776	-0.535822191883415	0.00448719809031356	0.00540537961244833	0.00540458685025613
167	13.6648837358257	0.23	-4.64519077441539	-5.96868372219553	-3.32169782663524	0.279819269806032	-13.8925875398832	-17.3723575629683	-10.4128175167982	2.04	1.28	3.12	-6.94211427226797	-5.55157409636444	-4.16103392046091	-8.18849173601317	-6.54829592643592	-4.90810011685867	-8.16709838917509	-6.52862882835884	-4.89431041771503	-4.64519077441539	2.50552013305507	0.0993907554041508	-10.5673192310103	-0.234080710676566	-0.197410336782451	-0.298322685107905	-0.460984805812619	-0.417566220905492	-0.537049430409091	-0.4595276832293	-0.416418350093776	-0.535822191883415	0.00448719809031356	0.00540537961244833	0.00540458685025613
167	13.6648837358257	0.23	-4.64290491328364	-5.96701323921299	-3.3187965873543	0.329015028063714	-15.28955864114	-18.6985738562628	-11.8805434260172	1.92	1.31	3.11	-7.85026024971236	-6.41904646626226	-4.98783268281217	-9.36024261337804	-7.65373762901215	-5.94723264464625	-9.35507275096201	-7.64698138190343	-5.94365566329282	-4.64290491328364	2.45747837656787	1.33492260223248	-8.88863788986369	-0.234080710676566	-0.197410336782451	-0.298322685107905	-0.460984805812619	-0.417566220905492	-0.537049430409091	-0.4595276832293	-0.416418350093776	-0.535822191883415	0.00448719809031356	0.00540537961244833	0.00540458685025613
167	13.6648837358257	0.23	-4.63109638433736	-5.96013058627998	-3.30206218239474	0.291853187236541	-13.7519719569521	-17.0964617261171	-10.407482187787	1.82	1.24	2.6	-7.49460720361299	-6.02847710500297	-4.56234700639295	-9.02536617083245	-7.25978184672603	-5.49419752261962	-9.11658411306364	-7.33752658604452	-5.55287066331623	-4.63109638433736	2.24153775902438	1.02401059883251	-8.04317395536522	-0.234080710676566	-0.197410336782451	-0.298322685107905	-0.460984805812619	-0.417566220905492	-0.537049430409091	-0.4595276832293	-0.416418350093776	-0.535822191883415	0.00448719809031356	0.00540537961244833	0.00540458685025613
167	13.6648837358257	0.23	-4.60883131957731	-5.91074043125039	-3.30692220790422	0.279580354560562	-13.2540871538193	-16.5758967206828	-9.93227758695571	2.2	1.38	3.6	-6.2129187817751	-4.96784990886789	-3.72278103596069	-7.23232797308529	-5.78296950660107	-4.33361104011686	-7.15805158481533	-5.72420478956245	-4.28954373440305	-4.60883131957731	2.62200547399728	-0.593721737029818	-12.2581871859756	-0.234080710676566	-0.197410336782451	-0.298322685107905	-0.460984805812619	-0.417566220905492	-0.537049430409091	-0.4595276832293	-0.416418350093776	-0.535822191883415	0.00448719809031356	0.00540537961244833	0.00540458685025613
167	13.6648837358257	0.23	-4.5840767989049	-5.88504222541794	-3.28311137239186	0.25763521914721	-12.9676898409909	-16.4044888967156	-9.53089078526619	1.96	1.24	2.61	-6.75897448461941	-5.34294517260237	-3.92691586058533	-8.02546487382784	-6.34410129866363	-4.66273772349943	-8.10542672829535	-6.40777828724057	-4.71103342874474	-4.5840767989049	2.23906014532901	0.279020268531364	-8.84398076598144	-0.234080710676566	-0.197410336782451	-0.298322685107905	-0.460984805812619	-0.417566220905492	-0.537049430409091	-0.4595276832293	-0.416418350093776	-0.535822191883415	0.00448719809031356	0.00540537961244833	0.00540458685025613
167	13.6648837358257	0.23	-4.57361164201802	-5.87266186599627	-3.27456141803977	0.31128192712399	-13.6626771016262	-16.8356404288776	-10.4897137743748	1.86	1.27	3.13	-7.25750522204372	-5.88970469113067	-4.52190416021761	-8.70573633588865	-7.06499197292913	-5.4242476099696	-8.67039182355639	-7.0363508555451	-5.40385301426348	-4.57361164201802	2.43100525866143	0.878637951436424	-9.12817593734968	-0.234080710676566	-0.197410336782451	-0.298322685107905	-0.460984805812619	-0.417566220905492	-0.537049430409091	-0.4595276832293	-0.416418350093776	-0.535822191883415	0.00448719809031356	0.00540537961244833	0.00540458685025613
167	13.6648837358257	0.23	-4.54123549273429	-5.82525768941471	-3.25721329605387	0.359571829094441	-16.0679295311085	-19.4159473743757	-12.7199116878413	2.07	1.27	2.89	-7.65254232672862	-6.33296477729324	-5.01338722785787	-9.00019145692544	-7.44823001978356	-5.89626858264167	-9.03119392595844	-7.47240196480082	-5.91664612008605	-4.54123549273429	2.45548018044246	0.202124983622289	-10.2360917613089	-0.234080710676566	-0.197410336782451	-0.298322685107905	-0.460984805812619	-0.417566220905492	-0.537049430409091	-0.4595276832293	-0.416418350093776	-0.535822191883415	0.00448719809031356	0.00540537961244833	0.00540458685025613
167	13.6648837358257	0.23	-4.52540817993358	-5.81443392242983	-3.23638243743734	0.262466871060205	-14.0273080173618	-17.6985525652755	-10.3560634694482	2.12	1.5	3.44	-6.83153432992501	-5.41445612140362	-3.99737791288223	-7.99984127094596	-6.34041892316834	-4.68099657539072	-8.02064596220027	-6.35815472754815	-4.69255555782037	-4.52540817993358	2.66244205396429	-0.207974454253558	-11.9934428345292	-0.234080710676566	-0.197410336782451	-0.298322685107905	-0.460984805812619	-0.417566220905492	-0.537049430409091	-0.4595276832293	-0.416418350093776	-0.535822191883415	0.00448719809031356	0.00540537961244833	0.00540458685025613
167	13.6648837358257	0.23	-4.49482677766642	-5.78270940282541	-3.20694415250743	0.30308931219419	-14.4997559382521	-17.9325630804542	-11.06694879605	2.1	1.3	3.08	-6.97163924173379	-5.63706744212498	-4.30249564251617	-8.17597605495472	-6.61085963127329	-5.04574320759187	-8.17476428334228	-6.60999503907645	-5.04508069993353	-4.49482677766642	2.56804997876595	-0.764029810556442	-11.5685523549764	-0.234080710676566	-0.197410336782451	-0.298322685107905	-0.460984805812619	-0.417566220905492	-0.537049430409091	-0.4595276832293	-0.416418350093776	-0.535822191883415	0.00448719809031356	0.00540537961244833	0.00540458685025613
167	13.6648837358257	0.23	-4.47974527330667	-5.74253263046951	-3.21695791614383	0.331533813414036	-14.3254850402021	-17.5014127205906	-11.1495573598135	2	1.25	3.37	-7.10360730507239	-5.81453747791225	-4.52546765075212	-8.40710064764057	-6.8814898821027	-5.35587911656483	-8.29295111365174	-6.78783038765275	-5.28296373324089	-4.47974527330667	2.52363403521672	0.843857081375269	-9.64106555374505	-0.234080710676566	-0.197410336782451	-0.298322685107905	-0.460984805812619	-0.417566220905492	-0.537049430409091	-0.4595276832293	-0.416418350093776	-0.535822191883415	0.00448719809031356	0.00540537961244833	0.00540458685025613
167	13.6648837358257	0.23	-4.45962978256267	-5.73906402033702	-3.18019554478833	0.25247316430241	-12.883765230742	-16.3450238200507	-9.42250664143337	2.04	1.33	2.95	-6.5150384957387	-5.13539945689011	-3.75576041804151	-7.6805928106208	-6.05413339829911	-4.42767398597743	-7.72752358358845	-6.09090953263601	-4.45405284972889	-4.45962978256267	2.46314710027852	-0.0629871182578327	-10.8902059255127	-0.234080710676566	-0.197410336782451	-0.298322685107905	-0.460984805812619	-0.417566220905492	-0.537049430409091	-0.4595276832293	-0.416418350093776	-0.535822191883415	0.00448719809031356	0.00540537961244833	0.00540458685025613
167	13.6648837358257	0.23	-4.43397589074366	-5.70827400098567	-3.15967778050165	0.279243743606043	-12.9617009924193	-16.2129478456285	-9.71045413921016	1.92	1.32	3.04	-6.78804466058057	-5.42681109267599	-4.0655775247714	-8.08872856584094	-6.46666368618093	-4.84459880652092	-8.11283844388172	-6.48388562446121	-4.85801005495709	-4.43397589074366	2.47499341939779	-0.0414156694737635	-10.5389886348293	-0.234080710676566	-0.197410336782451	-0.298322685107905	-0.460984805812619	-0.417566220905492	-0.537049430409091	-0.4595276832293	-0.416418350093776	-0.535822191883415	0.00448719809031356	0.00540537961244833	0.00540458685025613
167	13.6648837358257	0.23	-4.40193515280074	-5.6535417427479	-3.15032856285358	0.334541454194502	-13.6878583264185	-16.7019502699562	-10.6737663828808	2.05	1.25	3.01	-6.6434478269798	-5.44454816263148	-4.24564849828315	-7.82851095877694	-6.41575068651156	-5.00299041424617	-7.81531218076209	-6.4047954668251	-4.99149481413607	-4.40193515280074	2.42631790567023	0.426311653656583	-9.55127641072184	-0.234080710676566	-0.197410336782451	-0.298322685107905	-0.460984805812619	-0.417566220905492	-0.537049430409091	-0.4595276832293	-0.416418350093776	-0.535822191883415	0.00448719809031356	0.00540537961244833	0.00540458685025613
167	13.6648837358257	0.23	-4.3785504412454	-5.62265654399737	-3.13444433849342	0.268826245495402	-13.2932288063481	-16.7160988080189	-9.87035880467734	2.24	1.35	3.34	-6.15945443405315	-4.89821447303636	-3.63697451201957	-7.14599020517479	-5.68274236329242	-4.21949452141006	-7.11171363973514	-5.65624248807016	-4.20002975834396	-4.3785504412454	2.64236026632937	0.377189435902898	-11.0596937964095	-0.234080710676566	-0.197410336782451	-0.298322685107905	-0.460984805812619	-0.417566220905492	-0.537049430409091	-0.4595276832293	-0.416418350093776	-0.535822191883415	0.00448719809031356	0.00540537961244833	0.00540458685025613
167	13.6648837358257	0.23	-4.37092951967755	-5.62386438153842	-3.11799465781668	0.302965990629949	-15.0879530237653	-18.6610584396703	-11.5148476078603	2.12	1.39	3.19	-7.20559264822402	-5.82590980764934	-4.44622696707465	-8.43848021024862	-6.82273159455652	-5.20698297886443	-8.46486515274801	-6.84355429476667	-5.22090450906306	-4.37092951967755	2.56773201693639	-0.201347353955582	-11.4319602426658	-0.234080710676566	-0.197410336782451	-0.298322685107905	-0.460984805812619	-0.417566220905492	-0.537049430409091	-0.4595276832293	-0.416418350093776	-0.535822191883415	0.00448719809031356	0.00540537961244833	0.00540458685025613
167	13.6648837358257	0.23	-4.37006514028506	-5.6362865341514	-3.10384374641872	0.280954248893843	-13.9664551423839	-17.4549020078037	-10.4780082769641	2.19	1.46	3.19	-6.55660358087549	-5.24623453960103	-3.93586549832658	-7.63570765125723	-6.10967442521096	-4.58364119916468	-7.69042125307643	-6.15367799866943	-4.61623224071169	-4.37006514028506	2.6426976145926	-0.21853011616534	-11.9438942260323	-0.234080710676566	-0.197410336782451	-0.298322685107905	-0.460984805812619	-0.417566220905492	-0.537049430409091	-0.4595276832293	-0.416418350093776	-0.535822191883415	0.00448719809031356	0.00540537961244833	0.00540458685025613
167	13.6648837358257	0.23	-4.3565826203171	-5.58523881567261	-3.12792642496159	0.358090488496652	-16.4197352855071	-19.8520897004163	-12.9873808705978	2.17	1.4	3.3	-7.52135958563335	-6.2209437518621	-4.92052791809084	-8.77433354831907	-7.2572830540415	-5.74023255976392	-8.78038978267679	-7.26144418756252	-5.74390675258716	-4.3565826203171	2.63775431945603	-0.735593864420707	-12.2256656800055	-0.234080710676566	-0.197410336782451	-0.298322685107905	-0.460984805812619	-0.417566220905492	-0.537049430409091	-0.4595276832293	-0.416418350093776	-0.535822191883415	0.00448719809031356	0.00540537961244833	0.00540458685025613
167	13.6648837358257	0.23	-4.35264341824033	-5.59155563363922	-3.11373120284144	0.344706323367895	-15.6089938775242	-18.969105735378	-12.2488820196704	1.92	1.34	2.99	-7.94896246590784	-6.54091490626364	-5.13286734661944	-9.4739554691485	-7.79577672120182	-6.11759797325514	-9.52822462247036	-7.83874460700539	-6.1508728081847	-4.35264341824033	2.4685237972152	0.255123079828147	-10.264552055905	-0.234080710676566	-0.197410336782451	-0.298322685107905	-0.460984805812619	-0.417566220905492	-0.537049430409091	-0.4595276832293	-0.416418350093776	-0.535822191883415	0.00448719809031356	0.00540537961244833	0.00540458685025613
167	13.6648837358257	0.23	-4.3211350797191	-5.55861155847209	-3.0836586009661	0.304882381331636	-14.8803896943648	-18.3884152673905	-11.3723641213392	2	1.27	3.09	-7.47054556831324	-6.04536212988118	-4.62017869144911	-8.84314587962729	-7.15610643437708	-5.46906698912687	-8.81630497367622	-7.13468420285481	-5.45385906904111	-4.3211350797191	2.53048088797357	-0.0943347741646245	-10.6846387955592	-0.234080710676566	-0.197410336782451	-0.298322685107905	-0.460984805812619	-0.417566220905492	-0.537049430409091	-0.4595276832293	-0.416418350093776	-0.535822191883415	0.00448719809031356	0.00540537961244833	0.00540458685025613
167	13.6648837358257	0.23	-4.28825414052925	-5.52718760217473	-3.04932067888377	0.329215542372739	-14.8291996618363	-18.1340706044474	-11.5243287192253	1.82	1.26	2.76	-7.95495406849811	-6.50519151246519	-5.05542895643227	-9.58129340653763	-7.83513619437086	-6.08897898220409	-9.64893816417723	-7.89280822922337	-6.1333405860968	-4.28825414052925	2.36523636195416	-0.39204366182483	-10.0636705726456	-0.234080710676566	-0.197410336782451	-0.298322685107905	-0.460984805812619	-0.417566220905492	-0.537049430409091	-0.4595276832293	-0.416418350093776	-0.535822191883415	0.00448719809031356	0.00540537961244833	0.00540458685025613
167	13.6648837358257	0.23	-4.28481948579128	-5.50078768777325	-3.06885128380931	0.238667780660375	-12.5236731273494	-16.0159397462159	-9.03140650848287	2.02	1.4	2.95	-6.43394134943661	-5.03102407087409	-3.62810679231157	-7.59764372204449	-5.94098179817544	-4.2843198743064	-7.67633150716626	-6.00097701197958	-4.32737247685094	-4.28481948579128	2.49987642305194	1.25086586098022	-9.54906156491694	-0.234080710676566	-0.197410336782451	-0.298322685107905	-0.460984805812619	-0.417566220905492	-0.537049430409091	-0.4595276832293	-0.416418350093776	-0.535822191883415	0.00448719809031356	0.00540537961244833	0.00540458685025613
167	13.6648837358257	0.23	-4.21255945538171	-5.4315286096944	-2.99359030106902	0.311080741845113	-13.844639917618	-17.0613707806841	-10.6279090545519	2.24	1.44	3.45	-6.2935875980479	-5.10700196396915	-3.92041632989039	-7.30317621586059	-5.92624392630706	-4.54931163675352	-7.29255430487323	-5.91763768737027	-4.54317929784984	-4.21255945538171	2.64957532602831	0.571246614830426	-11.0647422872381	-0.234080710676566	-0.197410336782451	-0.298322685107905	-0.460984805812619	-0.417566220905492	-0.537049430409091	-0.4595276832293	-0.416418350093776	-0.535822191883415	0.00448719809031356	0.00540537961244833	0.00540458685025613
167	13.6648837358257	0.23	-4.19101579665837	-5.38099311222394	-3.00103848109281	0.287901210544045	-15.2170414633485	-18.9535335238354	-11.4805494028616	2.12	1.38	3.15	-7.33105124523414	-5.88581071853276	-4.44057019183138	-8.58842453619074	-6.89530593900612	-5.2021873418215	-8.61274834425683	-6.91494911873476	-5.21801372323371	-4.19101579665837	2.62533496806579	-1.61307015194077	-12.9629910058646	-0.234080710676566	-0.197410336782451	-0.298322685107905	-0.460984805812619	-0.417566220905492	-0.537049430409091	-0.4595276832293	-0.416418350093776	-0.535822191883415	0.00448719809031356	0.00540537961244833	0.00540458685025613
167	13.6648837358257	0.23	-4.18128999797308	-5.36332146927402	-2.99925852667214	0.267755721006081	-13.6253817795898	-17.143356834122	-10.1074067250576	2.23	1.42	3.33	-6.34625050219993	-5.04394132363143	-3.74163214506294	-7.36940022117084	-5.85713127665808	-4.34486233214532	-7.37529630268835	-5.8629038153292	-4.34890025033824	-4.18128999797308	2.62835712099152	0.667398480595615	-11.1332976446568	-0.234080710676566	-0.197410336782451	-0.298322685107905	-0.460984805812619	-0.417566220905492	-0.537049430409091	-0.4595276832293	-0.416418350093776	-0.535822191883415	0.00448719809031356	0.00540537961244833	0.00540458685025613
167	13.6648837358257	0.23	-4.16197977816174	-5.33691720602069	-2.98704235030279	0.332185144567251	-14.1703295141066	-17.3072488076808	-11.0334102205324	1.97	1.24	3.19	-7.1183640153841	-5.82816857954839	-4.53797314371268	-8.44891896035457	-6.91756194393385	-5.38620492751312	-8.37789088232149	-6.85847628529566	-5.34081100941219	-4.16197977816174	2.49881965915811	0.119987904960376	-10.2511606182092	-0.234080710676566	-0.197410336782451	-0.298322685107905	-0.460984805812619	-0.417566220905492	-0.537049430409091	-0.4595276832293	-0.416418350093776	-0.535822191883415	0.00448719809031356	0.00540537961244833	0.00540458685025613
167	13.6648837358257	0.23	-4.14372048466347	-5.32449150862746	-2.96294946069949	0.289531492753093	-14.8608535125186	-18.495429273657	-11.2262777513801	1.83	1.24	3.09	-8.06469666609776	-6.47988613859722	-4.89507561109669	-9.69974301834755	-7.79362608847607	-5.8875091586046	-9.65517118148095	-7.7582829455695	-5.8603214386865	-4.14372048466347	2.52216915633113	-0.54963984796967	-10.7784886104951	-0.234080710676566	-0.197410336782451	-0.298322685107905	-0.460984805812619	-0.417566220905492	-0.537049430409091	-0.4595276832293	-0.416418350093776	-0.535822191883415	0.00448719809031356	0.00540537961244833	0.00540458685025613
167	13.6648837358257	0.23	-4.11076982922354	-5.27864538167168	-2.94289427677541	0.284507116834895	-13.1622596699473	-16.4211669758526	-9.90335236404187	1.79	1.16	3.1	-7.29961896433042	-5.85095325085443	-4.40228753737844	-8.81962813116678	-7.06930486886186	-5.31898160655695	-8.71026331211139	-6.98172804457536	-5.25420780016873	-4.11076982922354	2.43646721765461	0.034151853434532	-9.69290065831346	-0.234080710676566	-0.197410336782451	-0.298322685107905	-0.460984805812619	-0.417566220905492	-0.537049430409091	-0.4595276832293	-0.416418350093776	-0.535822191883415	0.00448719809031356	0.00540537961244833	0.00540458685025613
167	13.6648837358257	0.23	-4.10061619218415	-5.27747227572891	-2.9237601086394	0.316655162577037	-13.9741205452194	-17.179183904134	-10.7690571863048	2.18	1.12	3.32	-6.49515700570751	-5.28337710710702	-4.07159720850654	-7.57400880865849	-6.16095110765291	-4.74789340664732	-7.39208890171871	-6.01424046550359	-4.63370270895899	-4.10061619218415	2.59113088436022	-1.7224888276969	-12.4488634533227	-0.234080710676566	-0.197410336782451	-0.298322685107905	-0.460984805812619	-0.417566220905492	-0.537049430409091	-0.4595276832293	-0.416418350093776	-0.535822191883415	0.00448719809031356	0.00540537961244833	0.00540458685025613
167	13.6648837358257	0.23	-4.05912118530884	-5.21940332326536	-2.89883904735232	0.307660325626766	-14.1723029544628	-17.4916277569316	-10.852978151994	1.97	1.33	3.03	-7.18966288559403	-5.82530579606674	-4.46094870653946	-8.53236316086043	-6.91320655307749	-5.29404994529455	-8.55879915689314	-6.93450200628641	-5.31032753031871	-4.05912118530884	2.58022527558583	0.752593056667137	-9.67896968004295	-0.234080710676566	-0.197410336782451	-0.298322685107905	-0.460984805812619	-0.417566220905492	-0.537049430409091	-0.4595276832293	-0.416418350093776	-0.535822191883415	0.00448719809031356	0.00540537961244833	0.00540458685025613
167	13.6648837358257	0.23	-4.01531516414879	-5.14700510990735	-2.88362521839024	0.314688419935589	-13.9952085150601	-17.2197538650856	-10.7706631650347	1.96	1.27	2.73	-7.10269880822334	-5.77265805420739	-4.44261730019143	-8.4356421055944	-6.855996383641	-5.2763506616876	-8.50449139940089	-6.91517037995509	-5.32169415331686	-4.01531516414879	2.29338242032673	-0.89272520454511	-10.2311442308922	-0.234080710676566	-0.197410336782451	-0.298322685107905	-0.460984805812619	-0.417566220905492	-0.537049430409091	-0.4595276832293	-0.416418350093776	-0.535822191883415	0.00448719809031356	0.00540537961244833	0.00540458685025613
167	13.6648837358257	0.23	-4.01089105119877	-5.14924747776394	-2.8725346246336	0.316053898450604	-14.4033793830499	-17.7114915382233	-11.0952672278764	2.11	1.25	3.24	-6.86348167998192	-5.5815361632332	-4.29959064648447	-8.04376347077243	-6.54136760232873	-5.03897173388503	-7.96853813858556	-6.48027874338003	-4.99071075533206	-4.01089105119877	2.68923303244971	-2.68692271268465	-13.6374542926693	-0.234080710676566	-0.197410336782451	-0.298322685107905	-0.460984805812619	-0.417566220905492	-0.537049430409091	-0.4595276832293	-0.416418350093776	-0.535822191883415	0.00448719809031356	0.00540537961244833	0.00540458685025613
167	13.6648837358257	0.23	-4.00044522282378	-5.15455504754963	-2.84633539809792	0.330820601478612	-13.6881737974463	-16.7277006182628	-10.6486469766299	2.09	1.41	3.22	-6.53718931708914	-5.34934152404854	-4.16149373100794	-7.67476767332885	-6.28021484631629	-4.88566201930372	-7.70044199343043	-6.30189106650886	-4.90304170488065	-4.00044522282378	2.60797972223925	-0.611340988944938	-11.6632477879587	-0.234080710676566	-0.197410336782451	-0.298322685107905	-0.460984805812619	-0.417566220905492	-0.537049430409091	-0.4595276832293	-0.416418350093776	-0.535822191883415	0.00448719809031356	0.00540537961244833	0.00540458685025613
167	13.6648837358257	0.23	-3.98678949069976	-5.11892709206055	-2.85465188933897	0.34490704702292	-15.3722292203828	-18.6799035531898	-12.0645548875758	2.05	1.35	3.03	-7.43077068431054	-6.11499464748665	-4.79921861066275	-8.75641764834703	-7.20590761384367	-5.65539757934032	-8.79550077959954	-7.24015965014191	-5.68280276948879	-3.98678949069976	2.5773630215324	-0.947551017976235	-11.9167930152014	-0.234080710676566	-0.197410336782451	-0.298322685107905	-0.460984805812619	-0.417566220905492	-0.537049430409091	-0.4595276832293	-0.416418350093776	-0.535822191883415	0.00448719809031356	0.00540537961244833	0.00540458685025613
167	13.6648837358257	0.23	-3.98618227194705	-5.11207743231721	-2.86028711157689	0.319574269513617	-14.3986875697712	-17.6789820372275	-11.118393102315	2.17	1.36	3.07	-6.69235104941923	-5.45060070002367	-4.20885035062812	-7.80588767485557	-6.35752316498194	-4.90915865510831	-7.83847076339077	-6.38669298314198	-4.92922102259332	-3.98618227194705	2.65092096026681	0.851666058487266	-10.4152303116474	-0.234080710676566	-0.197410336782451	-0.298322685107905	-0.460984805812619	-0.417566220905492	-0.537049430409091	-0.4595276832293	-0.416418350093776	-0.535822191883415	0.00448719809031356	0.00540537961244833	0.00540458685025613
167	13.6648837358257	0.23	-3.9581507816212	-5.08462716830626	-2.83167439493615	0.351158914480801	-14.8611901568055	-18.0151515646795	-11.7072287489315	1.86	1.28	2.97	-7.7379932067334	-6.38328176504466	-5.02857032335591	-9.27438633170789	-7.65069438180111	-6.02700243189432	-9.28963001621132	-7.663335617955	-6.03827413484476	-3.9581507816212	2.36982364564883	1.9856792826986	-7.52613096703061	-0.234080710676566	-0.197410336782451	-0.298322685107905	-0.460984805812619	-0.417566220905492	-0.537049430409091	-0.4595276832293	-0.416418350093776	-0.535822191883415	0.00448719809031356	0.00540537961244833	0.00540458685025613
167	13.6648837358257	0.23	-3.94741705639816	-5.08162550511235	-2.81320860768397	0.341976417865614	-14.6660846459174	-17.8423903781359	-11.4897789136988	2.02	1.16	3.05	-7.1856522154174	-5.9064610399162	-4.627269864415	-8.48988023404969	-6.97851013835301	-5.46714004265634	-8.39625061541315	-6.90079842311679	-5.40696895330534	-3.94741705639816	2.5191011070023	0.42648720764623	-9.77015677684327	-0.234080710676566	-0.197410336782451	-0.298322685107905	-0.460984805812619	-0.417566220905492	-0.537049430409091	-0.4595276832293	-0.416418350093776	-0.535822191883415	0.00448719809031356	0.00540537961244833	0.00540458685025613
167	13.6648837358257	0.23	-3.93464333282669	-5.05545122520991	-2.81383544044347	0.270730955256093	-12.2014630488656	-15.3280628972004	-9.07486320053072	2.06	1.35	3.38	-6.06607888091106	-4.82872740106373	-3.59137592121641	-7.14047817266094	-5.68397201650746	-4.22746586035399	-7.09863039791148	-5.64824711245531	-4.20191690638865	-3.93464333282669	2.62075642697816	1.43251384058948	-9.58542639999459	-0.234080710676566	-0.197410336782451	-0.298322685107905	-0.460984805812619	-0.417566220905492	-0.537049430409091	-0.4595276832293	-0.416418350093776	-0.535822191883415	0.00448719809031356	0.00540537961244833	0.00540458685025613
167	13.6648837358257	0.23	-3.89284351067642	-5.00329091041356	-2.78239611093927	0.322245505530743	-14.1187340706076	-17.3155968007335	-10.9218713404817	2.04	1.28	3.3	-6.89534499265916	-5.62230360274537	-4.34926221283157	-8.12729565540998	-6.62680746106752	-5.12631926672506	-8.0568545904471	-6.5692571766416	-5.08199324562625	-3.89284351067642	2.60177591527475	0.00952632460616805	-10.7101200076462	-0.234080710676566	-0.197410336782451	-0.298322685107905	-0.460984805812619	-0.417566220905492	-0.537049430409091	-0.4595276832293	-0.416418350093776	-0.535822191883415	0.00448719809031356	0.00540537961244833	0.00540458685025613
167	13.6648837358257	0.23	-3.86295597265497	-4.96807680706896	-2.75783513824098	0.270837110012137	-13.7201504620454	-17.2349659295859	-10.2053349945049	1.93	1.22	2.81	-7.19367894887317	-5.72663490937113	-4.25959086986908	-8.56616857086905	-6.81922564603478	-5.07228272120052	-8.58301599047102	-6.83351628322493	-5.08339801439208	-3.86295597265497	2.45891008408534	-0.0143976883247978	-9.79735744468364	-0.234080710676566	-0.197410336782451	-0.298322685107905	-0.460984805812619	-0.417566220905492	-0.537049430409091	-0.4595276832293	-0.416418350093776	-0.535822191883415	0.00448719809031356	0.00540537961244833	0.00540458685025613
167	13.6648837358257	0.23	-3.83260894281826	-4.92234634090956	-2.74287154472697	0.360212899943456	-14.590321236057	-17.6262279609441	-11.5544145111699	1.86	1.2	3.12	-7.58539135086366	-6.27889851166893	-4.9724056724742	-9.09547915007142	-7.52889176796354	-5.96230438585565	-9.00836138542759	-7.45513575682416	-5.90404692719966	-3.83260894281826	2.53365117082239	0.173202400325175	-9.88801428721123	-0.234080710676566	-0.197410336782451	-0.298322685107905	-0.460984805812619	-0.417566220905492	-0.537049430409091	-0.4595276832293	-0.416418350093776	-0.535822191883415	0.00448719809031356	0.00540537961244833	0.00540458685025613
167	13.6648837358257	0.23	-3.8014169668887	-4.88322367808601	-2.7196102556914	0.313149274821506	-13.698089733401	-16.8654753760989	-10.530704090703	2.13	1.47	3.1	-6.5009545974838	-5.28005629508064	-4.05915799267747	-7.61056162601448	-6.18127587571374	-4.75199012541299	-7.68550001874111	-6.24140230087192	-4.79928288676425	-3.8014169668887	2.57353273087363	0.366312765943908	-10.5884413364204	-0.234080710676566	-0.197410336782451	-0.298322685107905	-0.460984805812619	-0.417566220905492	-0.537049430409091	-0.4595276832293	-0.416418350093776	-0.535822191883415	0.00448719809031356	0.00540537961244833	0.00540458685025613
167	13.6648837358257	0.23	-3.78484086846884	-4.86215664781473	-2.70752508912294	0.336900239358166	-15.0463978535078	-18.3421669601024	-11.7506287469132	2.2	1.37	3.59	-6.88181355092476	-5.6452710776272	-4.40872860432963	-8.01256769096978	-6.57284832096091	-5.13312895095203	-7.93049586681084	-6.5057952939498	-5.08049102715351	-3.78484086846884	2.75275089948684	1.27523264059569	-10.5141283222161	-0.234080710676566	-0.197410336782451	-0.298322685107905	-0.460984805812619	-0.417566220905492	-0.537049430409091	-0.4595276832293	-0.416418350093776	-0.535822191883415	0.00448719809031356	0.00540537961244833	0.00540458685025613
167	13.6648837358257	0.23	-3.77342150608519	-4.8494392089198	-2.69740380325057	0.26530974157663	-12.1918972369469	-15.3595115549734	-9.02428291892034	2.29	1.44	3.4	-5.55740096625175	-4.41129011443801	-3.26517926262427	-6.42479849809966	-5.09980299676641	-3.77480749543316	-6.42500867971461	-5.09862676140584	-3.77438236521554	-3.77342150608519	2.75928143216106	1.28098375770802	-10.663503655784	-0.234080710676566	-0.197410336782451	-0.298322685107905	-0.460984805812619	-0.417566220905492	-0.537049430409091	-0.4595276832293	-0.416418350093776	-0.535822191883415	0.00448719809031356	0.00540537961244833	0.00540458685025613
167	13.6648837358257	0.23	-3.762689639294	-4.83401000387625	-2.69136927471176	0.288019072840385	-13.3555795905921	-16.634053691406	-10.0771054897782	1.74	1.24	2.67	-7.56851970123268	-6.07680900447024	-4.58509830770781	-9.19614773000739	-7.38364112642077	-5.57113452283416	-9.27165711804688	-7.44420288765047	-5.61631269186338	-3.762689639294	2.34520366856102	0.80283203276885	-8.27364623185077	-0.234080710676566	-0.197410336782451	-0.298322685107905	-0.460984805812619	-0.417566220905492	-0.537049430409091	-0.4595276832293	-0.416418350093776	-0.535822191883415	0.00448719809031356	0.00540537961244833	0.00540458685025613
167	13.6648837358257	0.23	-3.72615853178082	-4.78182672691389	-2.67049033664775	0.371841251848027	-15.9078624020378	-19.136008706148	-12.6797160979277	1.74	1.24	2.81	-8.67435980491311	-7.21103989454143	-5.74771998416976	-10.5301646250873	-8.75377998092552	-6.97739533676375	-10.5714307289807	-8.78881628446909	-7.00463404440716	-3.72615853178082	2.40754845171423	-0.215148332329522	-9.56320839707636	-0.234080710676566	-0.197410336782451	-0.298322685107905	-0.460984805812619	-0.417566220905492	-0.537049430409091	-0.4595276832293	-0.416418350093776	-0.535822191883415	0.00448719809031356	0.00540537961244833	0.00540458685025613
167	13.6648837358257	0.23	-3.65144655294963	-4.70865598770744	-2.59423711819182	0.30156965900855	-12.8778632429998	-15.9376911173824	-9.81803536861721	2.12	1.35	3.5	-6.15053069276438	-4.96970938575331	-3.78888807874224	-7.20205677698627	-5.81935623919795	-4.43665570140963	-7.13795131641917	-5.76627159974713	-4.39638352983128	-3.65144655294963	2.74097030788896	0.547388302855238	-11.0059654343411	-0.234080710676566	-0.197410336782451	-0.298322685107905	-0.460984805812619	-0.417566220905492	-0.537049430409091	-0.4595276832293	-0.416418350093776	-0.535822191883415	0.00448719809031356	0.00540537961244833	0.00540458685025613
167	13.6648837358257	0.23	-3.61477550490678	-4.65002253138401	-2.57952847842954	0.353674839387864	-14.7306652724415	-17.8397407942458	-11.6215897506371	1.96	1.2	3	-7.36635214744774	-6.08255854244155	-4.79876493743537	-8.75085127388813	-7.22576983888367	-5.7006884038792	-8.69994744611451	-7.18380125967573	-5.66739455585915	-3.61477550490678	2.46145965034849	0.0904101720710838	-9.75170114099887	-0.234080710676566	-0.197410336782451	-0.298322685107905	-0.460984805812619	-0.417566220905492	-0.537049430409091	-0.4595276832293	-0.416418350093776	-0.535822191883415	0.00448719809031356	0.00540537961244833	0.00540458685025613
167	13.6648837358257	0.23	-3.57286067985128	-4.60191803714175	-2.5438033225608	0.302979503208673	-13.0052634391362	-16.085051034711	-9.92547584356144	2.3	1.44	3.71	-5.80000323239139	-4.68948278885252	-3.57896234531365	-6.70086757173199	-5.41785959230594	-4.13485161287989	-6.64469452926246	-5.37215799644142	-4.10006298606023	-3.57286067985128	2.89187611607682	-0.726510910762963	-13.0127308273371	-0.234080710676566	-0.197410336782451	-0.298322685107905	-0.460984805812619	-0.417566220905492	-0.537049430409091	-0.4595276832293	-0.416418350093776	-0.535822191883415	0.00448719809031356	0.00540537961244833	0.00540458685025613
167	13.6648837358257	0.23	-3.43726747027674	-4.41013540297315	-2.46439953758033	0.271894642155562	-12.7934325923164	-16.0620894834758	-9.52477570115706	1.95	1.2	3.1	-6.63790649923417	-5.28708356651956	-3.93626063380494	-7.88695850447006	-6.28195180266794	-4.67694510086581	-7.8193245229561	-6.22799154539352	-4.63784388199007	-3.43726747027674	2.62592951880745	-0.295159423973979	-10.9474494543372	-0.234080710676566	-0.197410336782451	-0.298322685107905	-0.460984805812619	-0.417566220905492	-0.537049430409091	-0.4595276832293	-0.416418350093776	-0.535822191883415	0.00448719809031356	0.00540537961244833	0.00540458685025613
167	13.6648837358257	0.23	-3.40965697983472	-4.37597747609818	-2.44333648357125	0.323090580367221	-14.0232685325964	-17.1923823909087	-10.8541546742841	2.06	1.22	3.32	-6.79684568741514	-5.54396651272973	-4.29108733804432	-7.99893048925048	-6.52446808556607	-5.05000568188167	-7.8865432349663	-6.43452762107766	-4.97994704794067	-3.40965697983472	2.69738552255211	-0.208675799554456	-11.2709094474933	-0.234080710676566	-0.197410336782451	-0.298322685107905	-0.460984805812619	-0.417566220905492	-0.537049430409091	-0.4595276832293	-0.416418350093776	-0.535822191883415	0.00448719809031356	0.00540537961244833	0.00540458685025613
167	13.6648837358257	0.23	-3.40648079724863	-4.36799167939339	-2.44496991510387	0.325375716200395	-15.8702449614536	-19.4381025264703	-12.3023873964369	1.95	1.29	2.64	-8.03766277724532	-6.56235231904622	-5.08704186084711	-9.551305309536	-7.79816624372408	-6.04502717791217	-9.67249872714315	-7.89609489672401	-6.12248492902077	-3.40648079724863	2.3172245709034	0.539783117114207	-9.11806378912944	-0.234080710676566	-0.197410336782451	-0.298322685107905	-0.460984805812619	-0.417566220905492	-0.537049430409091	-0.4595276832293	-0.416418350093776	-0.535822191883415	0.00448719809031356	0.00540537961244833	0.00540458685025613
167	13.6648837358257	0.23	-3.33164067983737	-4.27147156661854	-2.3918097930562	0.383018683719321	-15.0002376339385	-17.9726538872642	-12.0278213806127	2.04	1.36	3.32	-7.16756937300817	-5.98215736681211	-4.79674536061605	-8.45080695057224	-7.05316606285676	-5.65552517514127	-8.42767962059257	-7.03157096826287	-5.639250782063	-3.33164067983737	2.72636989811283	-0.24648013307756	-11.5580127501822	-0.234080710676566	-0.197410336782451	-0.298322685107905	-0.460984805812619	-0.417566220905492	-0.537049430409091	-0.4595276832293	-0.416418350093776	-0.535822191883415	0.00448719809031356	0.00540537961244833	0.00540458685025613
167	13.6648837358257	0.23	-2.72744305525593	-3.50831752063587	-1.94656858987599	0.277074599912396	-11.5463106207024	-14.4582148213238	-8.63440642008108	1.82	1.19	3.03	-6.34179639344091	-5.06454994318688	-3.78730349293286	-7.6381507800515	-6.0998167867975	-4.56148279354349	-7.58175457583201	-6.05645702220298	-4.52891003019176	-2.72744305525593	2.57121084742185	-0.453408816569832	-10.1037116739641	-0.234080710676566	-0.197410336782451	-0.298322685107905	-0.460984805812619	-0.417566220905492	-0.537049430409091	-0.4595276832293	-0.416418350093776	-0.535822191883415	0.00448719809031356	0.00540537961244833	0.00540458685025613
167	13.6648837358257	0.24	-6.44871190317279	-8.24958652022394	-4.64783728612165	0.279191373703651	-16.1552854768663	-20.2081220187204	-12.1024489350122	1.9	1.33	3.09	-8.55672097469635	-6.84062922640955	-5.12453747812275	-10.2222477715158	-8.17212657421176	-6.12200537690768	-10.2373783731168	-8.18467462505217	-6.13126926894994	-6.44871190317279	2.27183093483403	0.216480372645465	-9.88920816748794	-0.234080710676566	-0.197410336782451	-0.298322685107905	-0.460984805812619	-0.417566220905492	-0.537049430409091	-0.4595276832293	-0.416418350093776	-0.535822191883415	0.00448719809031356	0.00540537961244833	0.00540458685025613
167	13.6648837358257	0.24	-6.2549065431504	-7.97356429178847	-4.53624879451234	0.331600620678145	-16.0558249483175	-19.6148286330847	-12.4968212635503	1.72	1.21	2.47	-8.974636928218	-7.3462380013418	-5.71783907446561	-10.9195738976477	-8.938276764505	-6.95697963136231	-11.0592828001094	-9.05257499479208	-7.04307339983549	-6.2549065431504	2.05572719011713	-0.158515901178627	-8.42204685773165	-0.234080710676566	-0.197410336782451	-0.298322685107905	-0.460984805812619	-0.417566220905492	-0.537049430409091	-0.4595276832293	-0.416418350093776	-0.535822191883415	0.00448719809031356	0.00540537961244833	0.00540458685025613
167	13.6648837358257	0.24	-5.96312189614417	-7.64183321901479	-4.28441057327356	0.295987226098099	-14.3960506543304	-17.8624820776434	-10.9296192310173	1.83	1.26	2.82	-7.78181663975182	-6.27166068196039	-4.76150472416895	-9.35757553796692	-7.54162444282587	-5.72567334768483	-9.40188996183509	-7.57596849801842	-5.7525305791145	-5.96312189614417	2.17154176707133	0.958143498550064	-7.86470472908547	-0.234080710676566	-0.197410336782451	-0.298322685107905	-0.460984805812619	-0.417566220905492	-0.537049430409091	-0.4595276832293	-0.416418350093776	-0.535822191883415	0.00448719809031356	0.00540537961244833	0.00540458685025613
167	13.6648837358257	0.24	-5.8471109196974	-7.47995036461044	-4.21427147478435	0.259699819586802	-12.4447582028981	-15.7252580966705	-9.16425830912577	1.93	1.21	3.01	-6.57376609470667	-5.20239025827855	-3.83101442185043	-7.83070322424331	-6.19711343275161	-4.56352364125992	-7.79249762675893	-6.16796122212893	-4.54207799288121	-5.8471109196974	2.18362999750581	-1.15325586862777	-10.0905431154339	-0.234080710676566	-0.197410336782451	-0.298322685107905	-0.460984805812619	-0.417566220905492	-0.537049430409091	-0.4595276832293	-0.416418350093776	-0.535822191883415	0.00448719809031356	0.00540537961244833	0.00540458685025613
167	13.6648837358257	0.24	-5.78027525434982	-7.39677062887829	-4.16377987982135	0.290964464319089	-14.9975674191267	-18.6528445525469	-11.3422902857065	1.87	1.27	2.95	-8.00340810743908	-6.43503205829875	-4.86665600915843	-9.59016097961538	-7.71083924743375	-5.83151751525213	-9.60527792724694	-7.72626332585553	-5.84265003433508	-5.78027525434982	2.30283782724005	0.0312126040588082	-9.85210985928039	-0.234080710676566	-0.197410336782451	-0.298322685107905	-0.460984805812619	-0.417566220905492	-0.537049430409091	-0.4595276832293	-0.416418350093776	-0.535822191883415	0.00448719809031356	0.00540537961244833	0.00540458685025613
167	13.6648837358257	0.24	-5.72449330408895	-7.29610933178945	-4.15287727638845	0.281248885870502	-13.6785296630758	-17.0925707090041	-10.2644886171475	1.79	1.17	2.69	-7.59471636190695	-6.07776061352004	-4.56080486513313	-9.17520607786054	-7.34256599767849	-5.50992591749644	-9.19869921293636	-7.36185760193179	-5.52499576365362	-5.72449330408895	2.17906187819643	-0.741143319393155	-9.5212282489564	-0.234080710676566	-0.197410336782451	-0.298322685107905	-0.460984805812619	-0.417566220905492	-0.537049430409091	-0.4595276832293	-0.416418350093776	-0.535822191883415	0.00448719809031356	0.00540537961244833	0.00540458685025613
167	13.6648837358257	0.24	-5.63801230263348	-7.18819354541348	-4.08783105985347	0.277438073015156	-15.2063826791379	-19.0378566942072	-11.3749086640687	1.86	1.31	2.78	-8.17340085580069	-6.52845870203009	-4.88351654825949	-9.79517782888257	-7.82384408437731	-5.85251033987204	-9.89089345081347	-7.90291265214249	-5.90876184613644	-5.63801230263348	2.30206362230468	1.06424638480419	-8.9415386330914	-0.234080710676566	-0.197410336782451	-0.298322685107905	-0.460984805812619	-0.417566220905492	-0.537049430409091	-0.4595276832293	-0.416418350093776	-0.535822191883415	0.00448719809031356	0.00540537961244833	0.00540458685025613
167	13.6648837358257	0.24	-5.61196028340777	-7.18213842642945	-4.04178214038608	0.300093418681856	-15.7620472493515	-19.5203337987993	-12.0037606999037	1.83	1.33	2.66	-8.5012507330866	-6.86448895365393	-5.22772717422125	-10.2219001676469	-8.25385851908512	-6.28581687052333	-10.3681548872317	-8.3718001721547	-6.37445132303992	-5.61196028340777	2.22499175041587	0.147057259100189	-9.3220975973745	-0.234080710676566	-0.197410336782451	-0.298322685107905	-0.460984805812619	-0.417566220905492	-0.537049430409091	-0.4595276832293	-0.416418350093776	-0.535822191883415	0.00448719809031356	0.00540537961244833	0.00540458685025613
167	13.6648837358257	0.24	-5.61122182198089	-7.16005034005402	-4.06239330390775	0.24821668902424	-14.0869400878006	-17.9145967959714	-10.2592833796299	2	1.34	3.04	-7.26433443514754	-5.71222702532064	-4.16011961549375	-8.59553337074155	-6.7590002161565	-4.92246706157145	-8.63025835253815	-6.78365601854076	-4.9403080497802	-5.61122182198089	2.36826746458999	0.20399124491748	-9.93415804355468	-0.234080710676566	-0.197410336782451	-0.298322685107905	-0.460984805812619	-0.417566220905492	-0.537049430409091	-0.4595276832293	-0.416418350093776	-0.535822191883415	0.00448719809031356	0.00540537961244833	0.00540458685025613
167	13.6648837358257	0.24	-5.57897427467535	-7.13488671060974	-4.02306183874095	0.293500379718243	-14.5231369569766	-18.041150662743	-11.0051232512102	2.09	1.29	2.97	-7.04830446464452	-5.67388926394224	-4.29947406323996	-8.27429250188752	-6.66081035923938	-5.04732821659124	-8.29573016604592	-6.67633426608269	-5.06012788152256	-5.57897427467535	2.32553589042276	-0.849013724922669	-10.6189777891519	-0.234080710676566	-0.197410336782451	-0.298322685107905	-0.460984805812619	-0.417566220905492	-0.537049430409091	-0.4595276832293	-0.416418350093776	-0.535822191883415	0.00448719809031356	0.00540537961244833	0.00540458685025613
167	13.6648837358257	0.24	-5.50505709431736	-7.03415687853457	-3.97595731010015	0.28821948184706	-15.0220795011433	-18.7078382027928	-11.3363207994937	1.93	1.25	2.99	-7.81704779738759	-6.27695793622283	-4.73686807505806	-9.31076125973016	-7.47638472942057	-5.64200819911098	-9.30092020095539	-7.46724889682581	-5.63838754052269	-5.50505709431736	2.3250768284778	-0.279560498141186	-10.199925294246	-0.234080710676566	-0.197410336782451	-0.298322685107905	-0.460984805812619	-0.417566220905492	-0.537049430409091	-0.4595276832293	-0.416418350093776	-0.535822191883415	0.00448719809031356	0.00540537961244833	0.00540458685025613
167	13.6648837358257	0.24	-5.46359542248826	-6.97591078452769	-3.95128006044883	0.270786478108288	-14.7284396718123	-18.5020414810825	-10.9548378625422	2.03	1.28	3.09	-7.42157518868788	-5.90790062535376	-4.39422606201964	-8.76110994147228	-6.97422926886336	-5.18734859625445	-8.74335735456505	-6.95972138061521	-5.1758095030814	-5.46359542248826	2.39129095944439	-1.60344414086449	-12.165718974708	-0.234080710676566	-0.197410336782451	-0.298322685107905	-0.460984805812619	-0.417566220905492	-0.537049430409091	-0.4595276832293	-0.416418350093776	-0.535822191883415	0.00448719809031356	0.00540537961244833	0.00540458685025613
167	13.6648837358257	0.24	-5.46065813171594	-6.97133154673289	-3.94998471669898	0.283370264053029	-14.3240463733721	-17.880535251434	-10.7675574953103	2.3	1.46	3.23	-6.44476787218908	-5.16288537052893	-3.88100286886877	-7.4451915136153	-5.96432192884771	-4.48345234408013	-7.49269091109077	-6.00081291160363	-4.51098931689709	-5.46065813171594	2.52587910567946	-1.26451246876309	-12.7577971045271	-0.234080710676566	-0.197410336782451	-0.298322685107905	-0.460984805812619	-0.417566220905492	-0.537049430409091	-0.4595276832293	-0.416418350093776	-0.535822191883415	0.00448719809031356	0.00540537961244833	0.00540458685025613
167	13.6648837358257	0.24	-5.45957213986552	-6.97804166009222	-3.94110261963882	0.294224410432944	-15.5242087852614	-19.2781624048733	-11.7702551656495	2.05	1.31	3.21	-7.65289260916867	-6.16267775843022	-4.67246290769177	-9.01421168362516	-7.25891302667753	-5.50361436972989	-8.98100592177274	-7.23256404023047	-5.48290069902444	-5.45957213986552	2.3923459736064	0.487632190416147	-9.67002366348251	-0.234080710676566	-0.197410336782451	-0.298322685107905	-0.460984805812619	-0.417566220905492	-0.537049430409091	-0.4595276832293	-0.416418350093776	-0.535822191883415	0.00448719809031356	0.00540537961244833	0.00540458685025613
167	13.6648837358257	0.24	-5.42798661029993	-6.94703105823365	-3.90894216236622	0.288248975377075	-15.3958400538924	-19.1730316655818	-11.6186484422029	2.1	1.34	3.19	-7.48037088329156	-6.00669709786637	-4.53302331244118	-8.77904137567008	-7.04952243358318	-5.32000349149627	-8.77326075279952	-7.04580342901591	-5.31854335983157	-5.42798661029993	2.51394505482629	3.1768105550087	-7.65213734385198	-0.234080710676566	-0.197410336782451	-0.298322685107905	-0.460984805812619	-0.417566220905492	-0.537049430409091	-0.4595276832293	-0.416418350093776	-0.535822191883415	0.00448719809031356	0.00540537961244833	0.00540458685025613
167	13.6648837358257	0.24	-5.42410029241946	-6.91698937062548	-3.93121121421345	0.308397311515897	-14.5497335106746	-17.951570861614	-11.1478961597353	1.9	1.14	2.9	-7.60712612447163	-6.16556950622215	-4.72401288797268	-9.08941623099283	-7.36696442601214	-5.64451262103146	-9.01928546840175	-7.31022259610134	-5.60168625128152	-5.42410029241946	2.27713310324419	-0.904396312005859	-10.147042052898	-0.234080710676566	-0.197410336782451	-0.298322685107905	-0.460984805812619	-0.417566220905492	-0.537049430409091	-0.4595276832293	-0.416418350093776	-0.535822191883415	0.00448719809031356	0.00540537961244833	0.00540458685025613
167	13.6648837358257	0.24	-5.36030501619484	-6.83046611223207	-3.89014392015761	0.267040097063679	-13.1419178355911	-16.5412693760036	-9.74256629517863	1.86	1.2	2.95	-7.12751351725658	-5.6627574877498	-4.19800145824303	-8.54894795630014	-6.7920767789095	-5.03520560151886	-8.51541732213553	-6.76583803507361	-5.01587905136976	-5.36030501619484	2.31254926638425	-0.303219901685665	-9.75173913584294	-0.234080710676566	-0.197410336782451	-0.298322685107905	-0.460984805812619	-0.417566220905492	-0.537049430409091	-0.4595276832293	-0.416418350093776	-0.535822191883415	0.00448719809031356	0.00540537961244833	0.00540458685025613
167	13.6648837358257	0.24	-5.29826722374437	-6.78186014033855	-3.81467430715019	0.288870455802282	-13.8357395476433	-17.2250444296248	-10.4464346656618	1.89	1.29	2.86	-7.30622443072877	-5.8686071152499	-4.43098979977104	-8.73177304226151	-7.01365608056634	-5.29553911887117	-8.78561166056626	-7.05476422450378	-5.32870052631162	-5.29826722374437	2.32517968598313	-1.80015077516547	-11.3707832712363	-0.234080710676566	-0.197410336782451	-0.298322685107905	-0.460984805812619	-0.417566220905492	-0.537049430409091	-0.4595276832293	-0.416418350093776	-0.535822191883415	0.00448719809031356	0.00540537961244833	0.00540458685025613
167	13.6648837358257	0.24	-5.2907551537594	-6.76399023828243	-3.81752006923636	0.311880009499118	-14.7027236955063	-18.1124661360113	-11.2929812550013	2	1.29	3.06	-7.3372171226144	-5.9559573631586	-4.5746976037028	-8.67989116997012	-7.04586778083216	-5.4118443916942	-8.67533807735188	-7.04465259098268	-5.40924194117101	-5.2907551537594	2.40256903887459	0.087587624197762	-10.1345893098928	-0.234080710676566	-0.197410336782451	-0.298322685107905	-0.460984805812619	-0.417566220905492	-0.537049430409091	-0.4595276832293	-0.416418350093776	-0.535822191883415	0.00448719809031356	0.00540537961244833	0.00540458685025613
167	13.6648837358257	0.24	-5.27447522850934	-6.73972174278821	-3.80922871423047	0.332961565411814	-15.4548144441241	-18.8701048145808	-12.0395240736674	1.92	1.34	2.89	-7.92634360086723	-6.49175883099063	-5.05717406111402	-9.45205062946215	-7.74132894492082	-6.03060726037949	-9.53245931660191	-7.8077343728168	-6.08278589686768	-5.27447522850934	2.38528252154054	-0.461916312815248	-10.5036957312788	-0.234080710676566	-0.197410336782451	-0.298322685107905	-0.460984805812619	-0.417566220905492	-0.537049430409091	-0.4595276832293	-0.416418350093776	-0.535822191883415	0.00448719809031356	0.00540537961244833	0.00540458685025613
167	13.6648837358257	0.24	-5.24861415425616	-6.68720381228637	-3.81002449622595	0.290583920314282	-13.2158253424567	-16.4398212118188	-9.99182947309462	1.78	1.15	2.62	-7.3143535767171	-5.87994346881174	-4.44553336090638	-8.83929065030656	-7.10582675325445	-5.37236285620234	-8.87340172295136	-7.13332032923588	-5.39108850073518	-5.24861415425616	2.10106052105406	0.161875264808824	-8.11142987512115	-0.234080710676566	-0.197410336782451	-0.298322685107905	-0.460984805812619	-0.417566220905492	-0.537049430409091	-0.4595276832293	-0.416418350093776	-0.535822191883415	0.00448719809031356	0.00540537961244833	0.00540458685025613
167	13.6648837358257	0.24	-5.21306817215941	-6.64217808944501	-3.78395825487381	0.311650026626742	-14.5892420413213	-17.9744804274534	-11.2040036551892	1.99	1.35	3.1	-7.31826285233075	-5.93997186764804	-4.56168088296534	-8.66697089361612	-7.03466988336011	-5.4023688731041	-8.69109501571517	-7.0558731364801	-5.41424160107143	-5.21306817215941	2.43475267624802	0.496781097192618	-9.93591781119902	-0.234080710676566	-0.197410336782451	-0.298322685107905	-0.460984805812619	-0.417566220905492	-0.537049430409091	-0.4595276832293	-0.416418350093776	-0.535822191883415	0.00448719809031356	0.00540537961244833	0.00540458685025613
167	13.6648837358257	0.24	-5.18293297875548	-6.6121037709339	-3.75376218657705	0.278419263157507	-14.6361874507664	-18.3149880630715	-10.9573868384613	2.14	1.42	2.88	-7.03435499152398	-5.62141443372106	-4.20847387591814	-8.2289486629289	-6.57605862141972	-4.92316857991055	-8.33606168620109	-6.66433765483404	-4.98875866510262	-5.18293297875548	2.45005597889037	2.68979217811697	-8.02221826600391	-0.234080710676566	-0.197410336782451	-0.298322685107905	-0.460984805812619	-0.417566220905492	-0.537049430409091	-0.4595276832293	-0.416418350093776	-0.535822191883415	0.00448719809031356	0.00540537961244833	0.00540458685025613
167	13.6648837358257	0.24	-5.17191671224119	-6.5993240798194	-3.74450934466298	0.351826389907796	-15.9825611477878	-19.3695463774931	-12.5955759180826	1.85	1.21	2.83	-8.37849099028746	-6.91341665771061	-5.44834232513376	-10.0583891152832	-8.29956551125306	-6.54074190722287	-10.068342267423	-8.30972303281771	-6.54874812940292	-5.17191671224119	2.27278403198629	-1.36039796582422	-10.5571629576446	-0.234080710676566	-0.197410336782451	-0.298322685107905	-0.460984805812619	-0.417566220905492	-0.537049430409091	-0.4595276832293	-0.416418350093776	-0.535822191883415	0.00448719809031356	0.00540537961244833	0.00540458685025613
167	13.6648837358257	0.24	-5.14461613798964	-6.55582929607698	-3.7334029799023	0.253087215724273	-14.0686936869981	-17.8421478421084	-10.2952395318877	2.05	1.33	3.03	-7.09898906360928	-5.59761658221222	-4.09624410081516	-8.36581454379804	-6.59651984169523	-4.82722513959242	-8.39599053001995	-6.62060226362773	-4.84496280488536	-5.14461613798964	2.42090291214399	0.554897722452639	-10.0058118503721	-0.234080710676566	-0.197410336782451	-0.298322685107905	-0.460984805812619	-0.417566220905492	-0.537049430409091	-0.4595276832293	-0.416418350093776	-0.535822191883415	0.00448719809031356	0.00540537961244833	0.00540458685025613
167	13.6648837358257	0.24	-5.13865310700982	-6.55216758422407	-3.72513862979557	0.339294794463378	-16.1637204738894	-19.6853369644404	-12.6421039833385	1.91	1.36	3	-8.29338959595438	-6.80974023722434	-5.3260908784943	-9.89636389012209	-8.1259497826622	-6.3555356752023	-9.96252196187127	-8.18031198330289	-6.39584910132969	-5.13865310700982	2.40239619312944	-0.435532168484959	-10.6179780726398	-0.234080710676566	-0.197410336782451	-0.298322685107905	-0.460984805812619	-0.417566220905492	-0.537049430409091	-0.4595276832293	-0.416418350093776	-0.535822191883415	0.00448719809031356	0.00540537961244833	0.00540458685025613
167	13.6648837358257	0.24	-5.11862954884713	-6.52325215505038	-3.71400694264388	0.261019216429323	-13.6373648432104	-17.2199477770623	-10.0547819093585	1.77	1.26	2.81	-7.70119528688755	-6.09897377249857	-4.49675225810958	-9.31832820499931	-7.37966474147071	-5.44100127794211	-9.36823823818908	-7.4217127140266	-5.47029246210898	-5.11862954884713	2.31698904783169	-0.569794897192164	-10.2721972445286	-0.234080710676566	-0.197410336782451	-0.298322685107905	-0.460984805812619	-0.417566220905492	-0.537049430409091	-0.4595276832293	-0.416418350093776	-0.535822191883415	0.00448719809031356	0.00540537961244833	0.00540458685025613
167	13.6648837358257	0.24	-5.11061096024527	-6.5421768404798	-3.67904508001073	0.310816630286438	-16.4214036063855	-20.2391845654682	-12.6036226473029	1.97	1.39	2.85	-8.31706475413926	-6.74819070434249	-5.17931665454572	-9.8698070984797	-8.00803438285928	-6.14626166723885	-9.99552302463933	-8.10859373961704	-6.22189010037108	-5.11061096024527	2.44191741444253	-0.702658896300156	-11.1305676368291	-0.234080710676566	-0.197410336782451	-0.298322685107905	-0.460984805812619	-0.417566220905492	-0.537049430409091	-0.4595276832293	-0.416418350093776	-0.535822191883415	0.00448719809031356	0.00540537961244833	0.00540458685025613
167	13.6648837358257	0.24	-5.08146131354118	-6.47687876860431	-3.68604385847805	0.311619753246873	-14.614830553112	-18.0062457048844	-11.2234154013395	2.05	1.29	2.85	-7.1591349716136	-5.81073624295867	-4.46233751430374	-8.43540867853559	-6.84662813690285	-5.25784759527011	-8.48952668127009	-6.88806560941435	-5.2899878620132	-5.08146131354118	2.38090031131527	-1.28958907881204	-11.3508948397648	-0.234080710676566	-0.197410336782451	-0.298322685107905	-0.460984805812619	-0.417566220905492	-0.537049430409091	-0.4595276832293	-0.416418350093776	-0.535822191883415	0.00448719809031356	0.00540537961244833	0.00540458685025613
167	13.6648837358257	0.24	-5.07018660468624	-6.49432661672096	-3.64604659265152	0.30440031252783	-14.2225996070758	-17.5793696262531	-10.8658295878986	2.24	1.37	3.46	-6.49359846652732	-5.25364975889779	-4.01370105126826	-7.53730396618413	-6.09806032337864	-4.65881668057315	-7.48683720663787	-6.05599121108024	-4.62721547429711	-5.07018660468624	2.54254907065416	1.57739631722424	-9.77176922662038	-0.234080710676566	-0.197410336782451	-0.298322685107905	-0.460984805812619	-0.417566220905492	-0.537049430409091	-0.4595276832293	-0.416418350093776	-0.535822191883415	0.00448719809031356	0.00540537961244833	0.00540458685025613
167	13.6648837358257	0.24	-5.04649915314545	-6.46656997601197	-3.62642833027894	0.312946259048242	-14.8990117987772	-18.3457111130751	-11.4523124844793	2.07	1.33	3.07	-7.23023261807355	-5.87185312254299	-4.51347362701242	-8.50338998537712	-6.90581613004051	-5.30824227470391	-8.51972709387846	-6.92040108897149	-5.31890910725664	-5.04649915314545	2.38673281378162	0.919712165241533	-9.38068633708307	-0.234080710676566	-0.197410336782451	-0.298322685107905	-0.460984805812619	-0.417566220905492	-0.537049430409091	-0.4595276832293	-0.416418350093776	-0.535822191883415	0.00448719809031356	0.00540537961244833	0.00540458685025613
167	13.6648837358257	0.24	-4.98615960697987	-6.36730363360826	-3.60501558035147	0.290549121810391	-14.1936996734659	-17.6565399085764	-10.7308594383553	1.9	1.26	2.85	-7.45830097423145	-5.9955622477957	-4.53282352135995	-8.90516468343342	-7.15866379901607	-5.41216291459872	-8.93994302341913	-7.18535069788335	-5.43261596565722	-4.98615960697987	2.3568786889714	0.0585590557964007	-9.94380642071336	-0.234080710676566	-0.197410336782451	-0.298322685107905	-0.460984805812619	-0.417566220905492	-0.537049430409091	-0.4595276832293	-0.416418350093776	-0.535822191883415	0.00448719809031356	0.00540537961244833	0.00540458685025613
167	13.6648837358257	0.24	-4.97742147117188	-6.37487871986972	-3.57996422247404	0.325950191970966	-16.3171600070616	-19.9806955379058	-12.6536244762174	2.18	1.42	2.86	-7.54879868387566	-6.1646981083425	-4.78059753280934	-8.80135924766265	-7.18759699087008	-5.57383473407751	-8.9248854656187	-7.28930436614555	-5.65368147007192	-4.97742147117188	2.45381592707324	-0.336750895679147	-11.2221432894086	-0.234080710676566	-0.197410336782451	-0.298322685107905	-0.460984805812619	-0.417566220905492	-0.537049430409091	-0.4595276832293	-0.416418350093776	-0.535822191883415	0.00448719809031356	0.00540537961244833	0.00540458685025613
167	13.6648837358257	0.24	-4.96600161449238	-6.34353533044775	-3.58846789853702	0.299636269369212	-13.3339419541878	-16.5167368640318	-10.1511470443437	1.92	1.27	2.98	-6.92916362234725	-5.59390552092951	-4.25864741951178	-8.26061268386201	-6.66878275893026	-5.0769528339985	-8.27007285727688	-6.67549979248881	-5.08242257493367	-4.96600161449238	2.32852216520372	-0.686714947199502	-10.2295455474626	-0.234080710676566	-0.197410336782451	-0.298322685107905	-0.460984805812619	-0.417566220905492	-0.537049430409091	-0.4595276832293	-0.416418350093776	-0.535822191883415	0.00448719809031356	0.00540537961244833	0.00540458685025613
167	13.6648837358257	0.24	-4.96287086325816	-6.33250561156927	-3.59323611494705	0.245046864577599	-13.4432025446184	-17.1272365066087	-9.7591685826282	2.14	1.34	3.22	-6.55800382746036	-5.14739045653484	-3.73677708560931	-7.6668998715974	-6.01776520242618	-4.36863053325495	-7.65828121874213	-6.00932200463768	-4.36316831194394	-4.96287086325816	2.55148078140098	-1.45950103942506	-12.8347304238792	-0.234080710676566	-0.197410336782451	-0.298322685107905	-0.460984805812619	-0.417566220905492	-0.537049430409091	-0.4595276832293	-0.416418350093776	-0.535822191883415	0.00448719809031356	0.00540537961244833	0.00540458685025613
167	13.6648837358257	0.24	-4.95983614851219	-6.32926705307521	-3.59040524394917	0.261054471255338	-13.2921539842224	-16.7837297466815	-9.80057822176336	1.91	1.28	2.96	-7.08114501850991	-5.60803059816032	-4.13491617781073	-8.4525595184012	-6.69414512597287	-4.93573073354454	-8.46938891655361	-6.7076681350887	-4.94479302483462	-4.95983614851219	2.3779375385924	-1.08427619394724	-11.3780009266988	-0.234080710676566	-0.197410336782451	-0.298322685107905	-0.460984805812619	-0.417566220905492	-0.537049430409091	-0.4595276832293	-0.416418350093776	-0.535822191883415	0.00448719809031356	0.00540537961244833	0.00540458685025613
167	13.6648837358257	0.24	-4.94442290218559	-6.32027792568995	-3.56856787868122	0.29256771247492	-15.0266040050704	-18.6747780045245	-11.3784300056162	2.22	1.35	3.21	-6.94050636141426	-5.58465758802466	-4.22880881463507	-8.06572933198295	-6.49006487008436	-4.91440040818577	-8.0629832860449	-6.48902894589076	-4.91259088688366	-4.94442290218559	2.59157629255909	0.72279958474043	-10.8515322262565	-0.234080710676566	-0.197410336782451	-0.298322685107905	-0.460984805812619	-0.417566220905492	-0.537049430409091	-0.4595276832293	-0.416418350093776	-0.535822191883415	0.00448719809031356	0.00540537961244833	0.00540458685025613
167	13.6648837358257	0.24	-4.89736798997939	-6.25777937176702	-3.53695660819177	0.325229624847314	-14.1816788654914	-17.3709839329419	-10.9923737980409	1.86	1.3	3.2	-7.47602060084451	-6.10342648189987	-4.73083236295523	-8.96446573671266	-7.31859374054633	-5.67272174438	-8.9255188779787	-7.28800176163966	-5.64922783265207	-4.89736798997939	2.37926428450226	0.269386810117651	-9.70145660221271	-0.234080710676566	-0.197410336782451	-0.298322685107905	-0.460984805812619	-0.417566220905492	-0.537049430409091	-0.4595276832293	-0.416418350093776	-0.535822191883415	0.00448719809031356	0.00540537961244833	0.00540458685025613
167	13.6648837358257	0.24	-4.84914879594765	-6.20827712977485	-3.49002046212045	0.287171191691693	-13.7562909039741	-17.1401245089013	-10.372457299047	2.1	1.28	3.11	-6.68844685899829	-5.36800188588889	-4.0475569127795	-7.84992759272949	-6.3001810450467	-4.75043449736391	-7.82857045974658	-6.28361971202087	-4.73858705063327	-4.84914879594765	2.44460734999849	0.685056380825154	-9.42875284453861	-0.234080710676566	-0.197410336782451	-0.298322685107905	-0.460984805812619	-0.417566220905492	-0.537049430409091	-0.4595276832293	-0.416418350093776	-0.535822191883415	0.00448719809031356	0.00540537961244833	0.00540458685025613
167	13.6648837358257	0.24	-4.84290452841025	-6.2055218489198	-3.4802872079007	0.310206280620166	-15.019872989101	-18.5167958025044	-11.5229501756977	2.13	1.38	3.41	-7.13905300847345	-5.7908328521519	-4.44261269583034	-8.35795284487105	-6.77954174781578	-5.20113065076052	-8.32398432066752	-6.75228642862744	-5.17960123141842	-4.84290452841025	2.57517556558552	-0.0988868485186992	-11.5334262066791	-0.234080710676566	-0.197410336782451	-0.298322685107905	-0.460984805812619	-0.417566220905492	-0.537049430409091	-0.4595276832293	-0.416418350093776	-0.535822191883415	0.00448719809031356	0.00540537961244833	0.00540458685025613
167	13.6648837358257	0.24	-4.82952020132591	-6.16987072381913	-3.4891696788327	0.252419653548206	-11.8946139988977	-15.0905874949461	-8.69864050284927	2.09	1.38	3.33	-5.89615051376217	-4.64742903244098	-3.39870755111979	-6.92187114885686	-5.45591651042959	-3.98996187200233	-6.91293768737584	-5.44813965755698	-3.98414534957127	-4.82952020132591	2.46789239326372	1.29254588580955	-9.7645036373876	-0.234080710676566	-0.197410336782451	-0.298322685107905	-0.460984805812619	-0.417566220905492	-0.537049430409091	-0.4595276832293	-0.416418350093776	-0.535822191883415	0.00448719809031356	0.00540537961244833	0.00540458685025613
167	13.6648837358257	0.24	-4.82750677558007	-6.17035913762729	-3.48465441353285	0.316003105321774	-13.8070028110241	-16.9785141221154	-10.6354914999328	1.96	1.24	3.13	-7.00728707372494	-5.69835685435816	-4.38942663499139	-8.32339680022078	-6.76862310749718	-5.21384941477357	-8.2701167882332	-6.72360519555568	-5.18018179721412	-4.82750677558007	2.37987640526007	1.81914086059586	-8.1227695358143	-0.234080710676566	-0.197410336782451	-0.298322685107905	-0.460984805812619	-0.417566220905492	-0.537049430409091	-0.4595276832293	-0.416418350093776	-0.535822191883415	0.00448719809031356	0.00540537961244833	0.00540458685025613
167	13.6648837358257	0.24	-4.80240666302026	-6.12333168376592	-3.48148164227461	0.266666693381617	-12.8936799069042	-16.2320052788435	-9.55535453496494	1.98	1.33	3.11	-6.6413123688496	-5.27543913242317	-3.90956589599674	-7.8736738565282	-6.25434927191372	-4.63502468729925	-7.87995876187296	-6.26028423249803	-4.63885797693705	-4.80240666302026	2.4555459644203	-0.596963435101825	-11.0441603296101	-0.234080710676566	-0.197410336782451	-0.298322685107905	-0.460984805812619	-0.417566220905492	-0.537049430409091	-0.4595276832293	-0.416418350093776	-0.535822191883415	0.00448719809031356	0.00540537961244833	0.00540458685025613
167	13.6648837358257	0.24	-4.75869581548286	-6.0670736162132	-3.45031801475253	0.365344775324889	-16.764450575461	-20.2142374511495	-13.3146636997724	2.09	1.29	3.29	-7.90972456198896	-6.55984114193895	-5.20995772188893	-9.28859216012581	-7.7033894828018	-6.1181868054778	-9.22036743295301	-7.64713109159124	-6.07186919766641	-4.75869581548286	2.55529581948549	-1.25359496322155	-12.4187267714597	-0.234080710676566	-0.197410336782451	-0.298322685107905	-0.460984805812619	-0.417566220905492	-0.537049430409091	-0.4595276832293	-0.416418350093776	-0.535822191883415	0.00448719809031356	0.00540537961244833	0.00540458685025613
167	13.6648837358257	0.24	-4.72746277147523	-6.02678543599458	-3.42814010695587	0.280533481152226	-13.8453938250217	-17.3072077362922	-10.3835799137513	2.1	1.25	3.1	-6.73167868775842	-5.38519811835852	-4.03871754895863	-7.89532981873095	-6.31609398722028	-4.73685815570961	-7.85590716944796	-6.28539848886132	-4.71270448947091	-4.72746277147523	2.4934477018917	1.49355339591322	-9.09073222149108	-0.234080710676566	-0.197410336782451	-0.298322685107905	-0.460984805812619	-0.417566220905492	-0.537049430409091	-0.4595276832293	-0.416418350093776	-0.535822191883415	0.00448719809031356	0.00540537961244833	0.00540458685025613
167	13.6648837358257	0.24	-4.71449243156365	-6.04162067779148	-3.38736418533582	0.279270853309002	-13.9271173876444	-17.4202890988672	-10.4339456764216	2.16	1.38	3.55	-6.61733610345688	-5.29040684590789	-3.96347758835889	-7.72378895132455	-6.17499025371991	-4.62619155611526	-7.65851694046915	-6.12208274949714	-4.58545992155609	-4.71449243156365	2.65646754544585	0.271298683878899	-11.0718670615736	-0.234080710676566	-0.197410336782451	-0.298322685107905	-0.460984805812619	-0.417566220905492	-0.537049430409091	-0.4595276832293	-0.416418350093776	-0.535822191883415	0.00448719809031356	0.00540537961244833	0.00540458685025613
167	13.6648837358257	0.24	-4.65424359748127	-5.95212525864683	-3.3563619363157	0.271248906267738	-14.0973159271159	-17.7049917508364	-10.4896401033954	1.91	1.29	3.15	-7.45761645376243	-5.93800757952796	-4.41839870529349	-8.89865763531146	-7.08541352504733	-5.27216941478319	-8.87428728204788	-7.06430665584423	-5.25639266357577	-4.65424359748127	2.42497211707109	2.08201986652913	-8.27478810943371	-0.234080710676566	-0.197410336782451	-0.298322685107905	-0.460984805812619	-0.417566220905492	-0.537049430409091	-0.4595276832293	-0.416418350093776	-0.535822191883415	0.00448719809031356	0.00540537961244833	0.00540458685025613
167	13.6648837358257	0.24	-4.64455603077218	-5.95025432480778	-3.33885773673659	0.290943271882736	-13.8743359284187	-17.2560275302923	-10.492644326545	1.8	1.24	3.04	-7.61621400060528	-6.12365223465387	-4.63109046870246	-9.18655433913415	-7.38625043927826	-5.58594653942238	-9.15749486698373	-7.36483777481264	-5.5672396510227	-4.64455603077218	2.3671096541331	1.21259901628736	-8.53083613309273	-0.234080710676566	-0.197410336782451	-0.298322685107905	-0.460984805812619	-0.417566220905492	-0.537049430409091	-0.4595276832293	-0.416418350093776	-0.535822191883415	0.00448719809031356	0.00540537961244833	0.00540458685025613
167	13.6648837358257	0.24	-4.63848643819463	-5.93751054995511	-3.33946232643416	0.299073922235622	-13.6660712588671	-16.9325209848409	-10.3996215328932	1.89	1.3	3.18	-7.18948636583958	-5.80256378115099	-4.41564119646241	-8.59425145321134	-6.93633587587795	-5.27842029854455	-8.56701678596757	-6.91469770271622	-5.26073731931078	-4.63848643819463	2.39532838622679	-0.0183653854766673	-10.1153867465803	-0.234080710676566	-0.197410336782451	-0.298322685107905	-0.460984805812619	-0.417566220905492	-0.537049430409091	-0.4595276832293	-0.416418350093776	-0.535822191883415	0.00448719809031356	0.00540537961244833	0.00540458685025613
167	13.6648837358257	0.24	-4.63700812205625	-5.94126395213491	-3.33275229197759	0.331922210612924	-14.5404926014033	-17.7612642973407	-11.319720905466	1.93	1.26	3.15	-7.43017952549856	-6.08281418534977	-4.73544884520099	-8.85227541385428	-7.2470316868155	-5.64178795977673	-8.80334579638876	-7.20592401634638	-5.61241578006183	-4.63700812205625	2.48989912237748	-2.89303191178779	-12.9271506874735	-0.234080710676566	-0.197410336782451	-0.298322685107905	-0.460984805812619	-0.417566220905492	-0.537049430409091	-0.4595276832293	-0.416418350093776	-0.535822191883415	0.00448719809031356	0.00540537961244833	0.00540458685025613
167	13.6648837358257	0.24	-4.63171192884588	-5.92453655952273	-3.33888729816902	0.362801665428685	-17.1188326604512	-20.6609446517157	-13.5767206691867	2	1.37	3.01	-8.36478746241015	-6.93072844553353	-5.49666942865691	-9.89427543346877	-8.19800102547103	-6.50172661747329	-9.96038322573299	-8.25294492092645	-6.54412904846756	-4.63171192884588	2.48041674020495	0.175453303938312	-10.3825008191239	-0.234080710676566	-0.197410336782451	-0.298322685107905	-0.460984805812619	-0.417566220905492	-0.537049430409091	-0.4595276832293	-0.416418350093776	-0.535822191883415	0.00448719809031356	0.00540537961244833	0.00540458685025613
167	13.6648837358257	0.24	-4.59373337322206	-5.85593887818011	-3.331527868264	0.321306525207907	-14.502619254137	-17.7934759512434	-11.2117625570307	2.27	1.33	3.28	-6.49829148944629	-5.29644952633626	-4.09460756322622	-7.52603846764867	-6.1341173971503	-4.74219632665193	-7.49390785011798	-6.10792760040294	-4.72246150461194	-4.59373337322206	2.62894749750794	0.277861389601893	-11.2247100803844	-0.234080710676566	-0.197410336782451	-0.298322685107905	-0.460984805812619	-0.417566220905492	-0.537049430409091	-0.4595276832293	-0.416418350093776	-0.535822191883415	0.00448719809031356	0.00540537961244833	0.00540458685025613
167	13.6648837358257	0.24	-4.58849484398764	-5.85025749476433	-3.32673219321096	0.305352377606245	-13.8987399890137	-17.1717136907295	-10.6257662872979	2.02	1.28	3.08	-6.91292015931042	-5.59529943193368	-4.27767870455694	-8.16697854129262	-6.61033099466138	-5.05368344803014	-8.15323831131476	-6.60082257279254	-5.04508050571571	-4.58849484398764	2.54709883570271	-0.377436981530991	-10.9156405308224	-0.234080710676566	-0.197410336782451	-0.298322685107905	-0.460984805812619	-0.417566220905492	-0.537049430409091	-0.4595276832293	-0.416418350093776	-0.535822191883415	0.00448719809031356	0.00540537961244833	0.00540458685025613
167	13.6648837358257	0.24	-4.58738786310033	-5.85033747688044	-3.32443824932023	0.284143590026431	-13.6068666104463	-16.9788670015658	-10.2348662193267	2.13	1.25	3.04	-6.52845768382972	-5.23190698576187	-3.93535628769403	-7.63887943070768	-6.12179914344906	-4.60471885619044	-7.62124283640112	-6.10684229168697	-4.59596128785359	-4.58738786310033	2.45818537901835	0.851561073572744	-9.54244312428269	-0.234080710676566	-0.197410336782451	-0.298322685107905	-0.460984805812619	-0.417566220905492	-0.537049430409091	-0.4595276832293	-0.416418350093776	-0.535822191883415	0.00448719809031356	0.00540537961244833	0.00540458685025613
167	13.6648837358257	0.24	-4.57496852085215	-5.85982289699989	-3.2901141447044	0.305814799251639	-13.5982790763436	-16.7970109485081	-10.3995472041792	2.15	1.36	3.15	-6.41722779133526	-5.19516565599404	-3.97310352065283	-7.49891629344108	-6.07086325304857	-4.64281021265605	-7.51243129482164	-6.07972832297897	-4.64924205852672	-4.57496852085215	2.58042382365082	1.57434893925339	-9.54797611228629	-0.234080710676566	-0.197410336782451	-0.298322685107905	-0.460984805812619	-0.417566220905492	-0.537049430409091	-0.4595276832293	-0.416418350093776	-0.535822191883415	0.00448719809031356	0.00540537961244833	0.00540458685025613
167	13.6648837358257	0.24	-4.565922657119	-5.8307976840569	-3.3010476301811	0.350359568102382	-16.6990208329505	-20.2492468320684	-13.1487948338325	2.17	1.43	3.44	-7.67019665184908	-6.32540927296164	-4.9806218940742	-8.94758148111984	-7.37883491652214	-5.81008835192445	-8.9351813946173	-7.36782225251424	-5.80162178587455	-4.565922657119	2.73298993224383	0.0184227089378846	-11.889561173566	-0.234080710676566	-0.197410336782451	-0.298322685107905	-0.460984805812619	-0.417566220905492	-0.537049430409091	-0.4595276832293	-0.416418350093776	-0.535822191883415	0.00448719809031356	0.00540537961244833	0.00540458685025613
167	13.6648837358257	0.24	-4.56183499857986	-5.81693144406022	-3.3067385530995	0.321798452457108	-14.0903390549435	-17.2840405218882	-10.8966375879987	2.04	1.34	3	-6.88396951719284	-5.61196697139808	-4.33996442560331	-8.11418579024742	-6.61486698058842	-5.11554817092942	-8.15219916284821	-6.6477766915658	-5.14155187448255	-4.56183499857986	2.56668502540529	-0.160067012341097	-10.924858309222	-0.234080710676566	-0.197410336782451	-0.298322685107905	-0.460984805812619	-0.417566220905492	-0.537049430409091	-0.4595276832293	-0.416418350093776	-0.535822191883415	0.00448719809031356	0.00540537961244833	0.00540458685025613
167	13.6648837358257	0.24	-4.54322288546134	-5.8059186200455	-3.28052715087717	0.35420235725478	-15.3806624676365	-18.623185034121	-12.138139901152	2.25	1.55	3.29	-6.83973673906631	-5.64885555066586	-4.4579743622654	-7.93016128297762	-6.54942394568518	-5.16868660839275	-8.0045389542062	-6.61310368100981	-5.21846563889428	-4.54322288546134	2.67361323980722	-1.37253858735509	-13.0292985622679	-0.234080710676566	-0.197410336782451	-0.298322685107905	-0.460984805812619	-0.417566220905492	-0.537049430409091	-0.4595276832293	-0.416418350093776	-0.535822191883415	0.00448719809031356	0.00540537961244833	0.00540458685025613
167	13.6648837358257	0.24	-4.5221740886936	-5.76330528859442	-3.28104288879279	0.342189975634146	-13.1906537714158	-16.0460631717849	-10.3352443710467	1.87	1.3	3.23	-6.8618082863333	-5.64074417393598	-4.41968006153867	-8.21588980238677	-6.75386583283248	-5.29184186327818	-8.17953538567875	-6.72408968575981	-5.26815168918128	-4.5221740886936	2.3995690805724	-0.729271685224091	-10.6689802348752	-0.234080710676566	-0.197410336782451	-0.298322685107905	-0.460984805812619	-0.417566220905492	-0.537049430409091	-0.4595276832293	-0.416418350093776	-0.535822191883415	0.00448719809031356	0.00540537961244833	0.00540458685025613
167	13.6648837358257	0.24	-4.52052357644368	-5.76416651394013	-3.27688063894723	0.274469752263267	-13.5429115062777	-16.9806910149825	-10.105131997573	2.16	1.44	3.28	-6.47153717888255	-5.16135976126429	-3.85118234364603	-7.55862417366228	-6.02836352200274	-4.49810287034319	-7.58238686095228	-6.04996027435408	-4.51289967487612	-4.52052357644368	2.61376262074147	-0.362639590001072	-11.7604714699628	-0.234080710676566	-0.197410336782451	-0.298322685107905	-0.460984805812619	-0.417566220905492	-0.537049430409091	-0.4595276832293	-0.416418350093776	-0.535822191883415	0.00448719809031356	0.00540537961244833	0.00540458685025613
167	13.6648837358257	0.24	-4.5187913451658	-5.77311515044737	-3.26446753988424	0.289100635400881	-13.9525519742218	-17.3685581756888	-10.5365457727548	2.25	1.29	3.36	-6.38432943848016	-5.1286748968969	-3.87302035531364	-7.40336716141033	-5.9472907341503	-4.49121430689026	-7.33124872161614	-5.8890522171091	-4.44924655199247	-4.5187913451658	2.6175943642858	1.51610897513964	-9.92519366563661	-0.234080710676566	-0.197410336782451	-0.298322685107905	-0.460984805812619	-0.417566220905492	-0.537049430409091	-0.4595276832293	-0.416418350093776	-0.535822191883415	0.00448719809031356	0.00540537961244833	0.00540458685025613
167	13.6648837358257	0.24	-4.49700481918005	-5.74092410424596	-3.25308553411413	0.283046722411915	-13.68651486523	-17.0874214037122	-10.2856083267478	2.16	1.42	3.13	-6.4982875124556	-5.20493446825395	-3.9115814240523	-7.58658018396543	-6.07662443682371	-4.56666868968199	-7.63730550194877	-6.11532104710505	-4.59765717569987	-4.49700481918005	2.65927796431078	-0.527255518664755	-11.882219078207	-0.234080710676566	-0.197410336782451	-0.298322685107905	-0.460984805812619	-0.417566220905492	-0.537049430409091	-0.4595276832293	-0.416418350093776	-0.535822191883415	0.00448719809031356	0.00540537961244833	0.00540458685025613
167	13.6648837358257	0.24	-4.4951288030951	-5.73818443382325	-3.25207317236696	0.30992136786735	-14.3883383885022	-17.7404589852999	-11.0362177917046	2.25	1.34	3.41	-6.52431237687142	-5.2915211668709	-4.05872995687037	-7.56643568726366	-6.13673170200386	-4.70702771674406	-7.50992568311696	-6.08937526875274	-4.67177797968807	-4.4951288030951	2.69740832882169	1.18710536789162	-10.5850164177618	-0.234080710676566	-0.197410336782451	-0.298322685107905	-0.460984805812619	-0.417566220905492	-0.537049430409091	-0.4595276832293	-0.416418350093776	-0.535822191883415	0.00448719809031356	0.00540537961244833	0.00540458685025613
167	13.6648837358257	0.24	-4.48724063699996	-5.73644935316889	-3.23803192083104	0.318341896004538	-13.5878986593361	-16.6922735537165	-10.4835237649557	1.91	1.27	3.2	-7.03644464937264	-5.72782949608539	-4.41921434279813	-8.39755597802742	-6.8358057545812	-5.27405553113499	-8.34627333620479	-6.79360392371445	-5.24199652452718	-4.48724063699996	2.38384096610653	0.940783902061402	-9.1088785811013	-0.234080710676566	-0.197410336782451	-0.298322685107905	-0.460984805812619	-0.417566220905492	-0.537049430409091	-0.4595276832293	-0.416418350093776	-0.535822191883415	0.00448719809031356	0.00540537961244833	0.00540458685025613
167	13.6648837358257	0.24	-4.46769048942556	-5.71922644346531	-3.2161545353858	0.36641612438936	-15.7317125134751	-18.961516993183	-12.5019080337672	2.28	1.5	3.45	-6.90196238101653	-5.72631862714404	-4.55067487327155	-7.98843339634486	-6.62772591821224	-5.26701844007962	-8.00927842172478	-6.64203905377373	-5.27936232305431	-4.46769048942556	2.77269714249043	-1.44542554960198	-13.4631225773725	-0.234080710676566	-0.197410336782451	-0.298322685107905	-0.460984805812619	-0.417566220905492	-0.537049430409091	-0.4595276832293	-0.416418350093776	-0.535822191883415	0.00448719809031356	0.00540537961244833	0.00540458685025613
167	13.6648837358257	0.24	-4.45831744312429	-5.68813404261756	-3.22850084363103	0.256154211812593	-13.0691231456559	-16.5462666545961	-9.59197963671562	2.06	1.26	3.16	-6.53612817518373	-5.16258233959619	-3.78903650400865	-7.69079443555933	-6.07459928359914	-4.45840413163895	-7.64824500233131	-6.03882959642389	-4.43279922823956	-4.45831744312429	2.56548383712823	0.903494114541066	-10.1607394474714	-0.234080710676566	-0.197410336782451	-0.298322685107905	-0.460984805812619	-0.417566220905492	-0.537049430409091	-0.4595276832293	-0.416418350093776	-0.535822191883415	0.00448719809031356	0.00540537961244833	0.00540458685025613
167	13.6648837358257	0.24	-4.44906949174673	-5.69217261730008	-3.20596636619338	0.311232557022593	-14.0671248683322	-17.334391661967	-10.7998580746973	2.07	1.42	3.54	-6.83456280506124	-5.54635260781601	-4.25814241057079	-8.03876430216621	-6.52358060385668	-5.00839690554716	-7.99873476482702	-6.49068895291299	-4.98354301840622	-4.44906949174673	2.59320474097126	0.9738186123475	-10.2735536818457	-0.234080710676566	-0.197410336782451	-0.298322685107905	-0.460984805812619	-0.417566220905492	-0.537049430409091	-0.4595276832293	-0.416418350093776	-0.535822191883415	0.00448719809031356	0.00540537961244833	0.00540458685025613
167	13.6648837358257	0.24	-4.43755081413985	-5.67489166166946	-3.20020996661024	0.284112968710508	-12.6463576205102	-15.7805643506063	-9.51215089041404	2.19	1.33	3.08	-5.93300002807275	-4.75463604789408	-3.57627206771541	-6.91070950558815	-5.53816085897898	-4.16561221236981	-6.92658953872102	-5.55095307920126	-4.17569868816387	-4.43755081413985	2.46391795687564	-0.940079077283586	-11.4351456039025	-0.234080710676566	-0.197410336782451	-0.298322685107905	-0.460984805812619	-0.417566220905492	-0.537049430409091	-0.4595276832293	-0.416418350093776	-0.535822191883415	0.00448719809031356	0.00540537961244833	0.00540458685025613
167	13.6648837358257	0.24	-4.41975862172001	-5.66478482195283	-3.1747324214872	0.299043949584148	-14.2709552588373	-17.6822275807435	-10.8596829369312	2.05	1.33	3.04	-7.03590987074206	-5.67853538317314	-4.32116089560422	-8.29161612432188	-6.69198958068587	-5.09236303704986	-8.32021383347138	-6.7136963873474	-5.10865605956853	-4.41975862172001	2.56496611333705	1.09308228596434	-9.93994759016224	-0.234080710676566	-0.197410336782451	-0.298322685107905	-0.460984805812619	-0.417566220905492	-0.537049430409091	-0.4595276832293	-0.416418350093776	-0.535822191883415	0.00448719809031356	0.00540537961244833	0.00540458685025613
167	13.6648837358257	0.24	-4.4093636337833	-5.64200300063269	-3.17672426693392	0.312291054008035	-15.1122314673328	-18.6135903192286	-11.610872615437	2.05	1.44	3.29	-7.3935655653276	-6.00277927449101	-4.61199298365443	-8.70987444046369	-7.07148037204399	-5.43308630362429	-8.73591509537711	-7.09317817002882	-5.4509989718071	-4.4093636337833	2.62238289078853	-0.764616116367385	-12.2874716519858	-0.234080710676566	-0.197410336782451	-0.298322685107905	-0.460984805812619	-0.417566220905492	-0.537049430409091	-0.4595276832293	-0.416418350093776	-0.535822191883415	0.00448719809031356	0.00540537961244833	0.00540458685025613
167	13.6648837358257	0.24	-4.38538544534594	-5.60246125648719	-3.16830963420469	0.297755981710915	-13.2247221342978	-16.3956458502344	-10.0537984183612	2.03	1.35	3.65	-6.56828510756155	-5.29797644080645	-4.02766777405135	-7.75169746481459	-6.25251642891811	-4.75333539302164	-7.64184256832708	-6.16525132547206	-4.68669923645858	-4.38538544534594	2.66892036159513	-0.509880552753283	-11.9213949758759	-0.234080710676566	-0.197410336782451	-0.298322685107905	-0.460984805812619	-0.417566220905492	-0.537049430409091	-0.4595276832293	-0.416418350093776	-0.535822191883415	0.00448719809031356	0.00540537961244833	0.00540458685025613
167	13.6648837358257	0.24	-4.35956794903	-5.57126850470745	-3.14786739335256	0.309432169110923	-13.962317036603	-17.218909380651	-10.7057246925549	2.14	1.33	3.19	-6.60350711525787	-5.35459347967182	-4.10567984408577	-7.7225781231193	-6.26201588679534	-4.80145365047138	-7.70931532508327	-6.25141189763385	-4.79298352849837	-4.35956794903	2.57064872982906	1.21041362125969	-9.77913627253994	-0.234080710676566	-0.197410336782451	-0.298322685107905	-0.460984805812619	-0.417566220905492	-0.537049430409091	-0.4595276832293	-0.416418350093776	-0.535822191883415	0.00448719809031356	0.00540537961244833	0.00540458685025613
167	13.6648837358257	0.24	-4.33986433535524	-5.55892333322396	-3.12080533748652	0.300962056353178	-13.5952947929396	-16.8302523919015	-10.3603371939778	1.81	1.2	2.75	-7.41737966476573	-5.9916786026435	-4.56597754052126	-8.94361130283228	-7.22455191664147	-5.50549253045066	-8.97216487987835	-7.24204529665777	-5.52101284158236	-4.33986433535524	2.29178290616856	-0.938666441744284	-10.2150426377775	-0.234080710676566	-0.197410336782451	-0.298322685107905	-0.460984805812619	-0.417566220905492	-0.537049430409091	-0.4595276832293	-0.416418350093776	-0.535822191883415	0.00448719809031356	0.00540537961244833	0.00540458685025613
167	13.6648837358257	0.24	-4.32371583493959	-5.51239510699068	-3.13503656288849	0.334495662999837	-14.1884885983849	-17.3131416096915	-11.0638355870782	1.96	1.22	3.05	-7.14935744994898	-5.859050826893	-4.56874420383702	-8.49318995566329	-6.96035021063934	-5.4275104656154	-8.44353051410556	-6.91946257943342	-5.39634481153046	-4.32371583493959	2.4857272875911	0.286516125736486	-9.85206711432428	-0.234080710676566	-0.197410336782451	-0.298322685107905	-0.460984805812619	-0.417566220905492	-0.537049430409091	-0.4595276832293	-0.416418350093776	-0.535822191883415	0.00448719809031356	0.00540537961244833	0.00540458685025613
167	13.6648837358257	0.24	-4.32222718133209	-5.5394159578258	-3.10503840483837	0.300033971469218	-12.8097388668603	-15.8645122944444	-9.75496543927621	2.1	1.36	3.01	-6.1817588976547	-4.99143722461467	-3.80111555157464	-7.25308012311705	-5.85647138929575	-4.45986265547445	-7.29677721800263	-5.89084501517936	-4.48847039346921	-4.32222718133209	2.4609219859022	0.00497594645167992	-10.4661266871372	-0.234080710676566	-0.197410336782451	-0.298322685107905	-0.460984805812619	-0.417566220905492	-0.537049430409091	-0.4595276832293	-0.416418350093776	-0.535822191883415	0.00448719809031356	0.00540537961244833	0.00540458685025613
167	13.6648837358257	0.24	-4.32100212246813	-5.52276594633933	-3.11923829859693	0.313880980290317	-13.5279085296591	-16.6506307148593	-10.405186344459	2.03	1.35	2.96	-6.66063984846922	-5.41147828944904	-4.16231673042885	-7.85822623290426	-6.38446479923599	-4.91070336556773	-7.91472624672483	-6.42770921016155	-4.94517271739645	-4.32100212246813	2.46430769625376	-1.40894592435646	-11.9354243983712	-0.234080710676566	-0.197410336782451	-0.298322685107905	-0.460984805812619	-0.417566220905492	-0.537049430409091	-0.4595276832293	-0.416418350093776	-0.535822191883415	0.00448719809031356	0.00540537961244833	0.00540458685025613
167	13.6648837358257	0.24	-4.31750220628981	-5.50828402287549	-3.12672038970413	0.296653275188636	-13.8264837426564	-17.1504558427006	-10.5025116426121	2.05	1.38	3.18	-6.82049047387602	-5.49859441165384	-4.17669834943165	-8.0367956071898	-6.47916445049802	-4.92153329380625	-8.05634404258788	-6.49636422576199	-4.93500669809909	-4.31750220628981	2.51950592174131	-0.993275954670029	-11.6681821598076	-0.234080710676566	-0.197410336782451	-0.298322685107905	-0.460984805812619	-0.417566220905492	-0.537049430409091	-0.4595276832293	-0.416418350093776	-0.535822191883415	0.00448719809031356	0.00540537961244833	0.00540458685025613
167	13.6648837358257	0.24	-4.296223310623	-5.4907665475418	-3.1016800737042	0.317095385292897	-13.8105257166706	-16.9748481874356	-10.6462032459056	2.2	1.34	3.16	-6.34871028776968	-5.16523186120937	-3.98175343464906	-7.38722298501395	-6.01015289696843	-4.63308280892292	-7.38615478448826	-6.01093080281818	-4.63384087713778	-4.296223310623	2.6151871687107	-0.999352601590375	-12.048121735013	-0.234080710676566	-0.197410336782451	-0.298322685107905	-0.460984805812619	-0.417566220905492	-0.537049430409091	-0.4595276832293	-0.416418350093776	-0.535822191883415	0.00448719809031356	0.00540537961244833	0.00540458685025613
167	13.6648837358257	0.24	-4.20526144702779	-5.38549579195889	-3.02502710209668	0.306840670282581	-14.0976096840722	-17.4058040594756	-10.7894153086689	2.08	1.44	3.53	-6.84011867314842	-5.54006714756076	-4.24001562197309	-8.0397360345946	-6.51168197639126	-4.98362791818793	-8.01074101693559	-6.48802582765579	-4.96715947196663	-4.20526144702779	2.71850110588482	-0.0368964727333132	-12.0250032613911	-0.234080710676566	-0.197410336782451	-0.298322685107905	-0.460984805812619	-0.417566220905492	-0.537049430409091	-0.4595276832293	-0.416418350093776	-0.535822191883415	0.00448719809031356	0.00540537961244833	0.00540458685025613
167	13.6648837358257	0.24	-4.18663418842931	-5.35305481906418	-3.02021355779444	0.316623110848305	-14.0885221447879	-17.3200636513132	-10.8569806382626	2.04	1.31	3.29	-6.89811147924637	-5.61107616513923	-4.3240408510321	-8.13080359641389	-6.61377514708572	-5.09674669775756	-8.08059584872636	-6.57308920273565	-5.06602674334107	-4.18663418842931	2.61347064116725	0.188804844719851	-10.4954888964194	-0.234080710676566	-0.197410336782451	-0.298322685107905	-0.460984805812619	-0.417566220905492	-0.537049430409091	-0.4595276832293	-0.416418350093776	-0.535822191883415	0.00448719809031356	0.00540537961244833	0.00540458685025613
167	13.6648837358257	0.24	-4.18280291993904	-5.34786941959207	-3.01773642028602	0.307013807733298	-12.8413433315298	-15.8535117850423	-9.82917487801721	2.15	1.38	3.57	-6.0450876988745	-4.89652057304396	-3.74795344721343	-7.06128139655588	-5.71963739032701	-4.37799338409815	-6.99541182734486	-5.66710015593307	-4.33691247086005	-4.18280291993904	2.62875066879284	0.951033031463499	-10.1833799469032	-0.234080710676566	-0.197410336782451	-0.298322685107905	-0.460984805812619	-0.417566220905492	-0.537049430409091	-0.4595276832293	-0.416418350093776	-0.535822191883415	0.00448719809031356	0.00540537961244833	0.00540458685025613
167	13.6648837358257	0.24	-4.10798235317369	-5.23748135655391	-2.97848334979346	0.318480783293557	-14.2081607827911	-17.4532060637102	-10.9631155018721	2.08	1.31	3.02	-6.84086222916623	-5.56895220798505	-4.29704218680387	-8.03622277158528	-6.54206137303457	-5.04789997448386	-8.05523684036969	-6.55727433828966	-5.05955926517092	-4.10798235317369	2.45627790028584	0.125391498949522	-10.6212370514155	-0.234080710676566	-0.197410336782451	-0.298322685107905	-0.460984805812619	-0.417566220905492	-0.537049430409091	-0.4595276832293	-0.416418350093776	-0.535822191883415	0.00448719809031356	0.00540537961244833	0.00540458685025613
167	13.6648837358257	0.24	-4.09294952665979	-5.21832905373753	-2.96756999958205	0.322418681764256	-13.1677028705289	-16.1480447971849	-10.187360943873	1.83	1.18	2.85	-7.02930110949081	-5.73194771006522	-4.43459431063963	-8.45110459773821	-6.89133797115659	-5.33157134457498	-8.43617798628142	-6.88006610097364	-5.32246013543387	-4.09294952665979	2.42057545280466	1.43158878528126	-8.14549137384602	-0.234080710676566	-0.197410336782451	-0.298322685107905	-0.460984805812619	-0.417566220905492	-0.537049430409091	-0.4595276832293	-0.416418350093776	-0.535822191883415	0.00448719809031356	0.00540537961244833	0.00540458685025613
167	13.6648837358257	0.24	-4.06128398011523	-5.1925104968736	-2.93005746335685	0.399956920647599	-15.435041106284	-18.3867794678653	-12.4833027447026	2.07	1.33	3.37	-7.24102772034442	-6.07858275075259	-4.91613778116075	-8.51475601786874	-7.14783191779051	-5.78090781771228	-8.45330770489754	-7.09739349494635	-5.73989408959246	-4.06128398011523	2.61952493142294	-0.381878644801701	-11.3485706206818	-0.234080710676566	-0.197410336782451	-0.298322685107905	-0.460984805812619	-0.417566220905492	-0.537049430409091	-0.4595276832293	-0.416418350093776	-0.535822191883415	0.00448719809031356	0.00540537961244833	0.00540458685025613
167	13.6648837358257	0.24	-4.05735124614921	-5.19578984129666	-2.91891265100175	0.275493002646979	-11.764069203666	-14.7426476193461	-8.78549078798587	1.97	1.32	3.12	-6.04597114646564	-4.82445384349112	-3.6029365405166	-7.17150453054307	-5.72258645597708	-4.27366838141109	-7.17313446539899	-5.72299539372665	-4.27383810146663	-4.05735124614921	2.48763609102632	0.384206056893594	-10.2177475645726	-0.234080710676566	-0.197410336782451	-0.298322685107905	-0.460984805812619	-0.417566220905492	-0.537049430409091	-0.4595276832293	-0.416418350093776	-0.535822191883415	0.00448719809031356	0.00540537961244833	0.00540458685025613
167	13.6648837358257	0.24	-4.04306740782684	-5.15624644998407	-2.92988836566961	0.306908355718637	-15.0662648283901	-18.6012047238425	-11.5313249329377	2.03	1.34	3.39	-7.43744014932797	-6.02404223805183	-4.6106443267757	-8.77382162196779	-7.10646015008836	-5.43909867820893	-8.7127351513012	-7.05677839516816	-5.40017820618569	-4.04306740782684	2.70281288197355	-1.45295595783582	-12.8848881642201	-0.234080710676566	-0.197410336782451	-0.298322685107905	-0.460984805812619	-0.417566220905492	-0.537049430409091	-0.4595276832293	-0.416418350093776	-0.535822191883415	0.00448719809031356	0.00540537961244833	0.00540458685025613
167	13.6648837358257	0.24	-3.9968759266371	-5.11776445557018	-2.87598739770403	0.294241312456972	-12.1249111869099	-15.0567515500861	-9.19307082373359	1.83	1.19	3.2	-6.55509788515394	-5.27869370857338	-4.00228953199282	-7.88122108658996	-6.34659510727982	-4.81196912796968	-7.77530230991715	-6.26153423532837	-4.74869814844511	-3.9968759266371	2.41503361555446	0.689326343365061	-9.15821978925194	-0.234080710676566	-0.197410336782451	-0.298322685107905	-0.460984805812619	-0.417566220905492	-0.537049430409091	-0.4595276832293	-0.416418350093776	-0.535822191883415	0.00448719809031356	0.00540537961244833	0.00540458685025613
167	13.6648837358257	0.24	-3.99380543657209	-5.10136458990962	-2.88624628323456	0.300938788369258	-13.4554635285704	-16.6573257767238	-10.2536012804171	2.07	1.33	3.09	-6.56040787040918	-5.29936977976299	-4.03833168911679	-7.71452777491612	-6.23164537374759	-4.74876297257907	-7.72339909736858	-6.23929956465814	-4.75414583950603	-3.99380543657209	2.51441326784004	0.895461284197771	-9.65793706716824	-0.234080710676566	-0.197410336782451	-0.298322685107905	-0.460984805812619	-0.417566220905492	-0.537049430409091	-0.4595276832293	-0.416418350093776	-0.535822191883415	0.00448719809031356	0.00540537961244833	0.00540458685025613
167	13.6648837358257	0.24	-3.94661246986646	-5.0352744406788	-2.85795049905412	0.361546503998374	-16.0987996117079	-19.4389152868086	-12.7586839366072	2.09	1.24	3.09	-7.59906235132706	-6.29334405885837	-4.98762576638968	-8.92199342497405	-7.38896086362922	-5.85592830228439	-8.87528873836083	-7.35352971718937	-5.82578272569809	-3.94661246986646	2.61471681423789	-0.00946943163696759	-10.7467343869168	-0.234080710676566	-0.197410336782451	-0.298322685107905	-0.460984805812619	-0.417566220905492	-0.537049430409091	-0.4595276832293	-0.416418350093776	-0.535822191883415	0.00448719809031356	0.00540537961244833	0.00540458685025613
167	13.6648837358257	0.24	-3.94098939755097	-5.04724408134269	-2.83473471375924	0.278252151120115	-12.4115268281587	-15.5324577469935	-9.29059590932401	1.97	1.34	3.37	-6.36932575996758	-5.08953952006868	-3.80975328016978	-7.55491353173177	-6.03690758480631	-4.51890163788084	-7.50840648867086	-6.00057974449875	-4.49132875606918	-3.94098939755097	2.6318741258022	-0.960401174304176	-12.0677309335629	-0.234080710676566	-0.197410336782451	-0.298322685107905	-0.460984805812619	-0.417566220905492	-0.537049430409091	-0.4595276832293	-0.416418350093776	-0.535822191883415	0.00448719809031356	0.00540537961244833	0.00540458685025613
167	13.6648837358257	0.24	-3.93657987853608	-5.01795368591498	-2.85520607115718	0.316269652869062	-13.4235686012846	-16.5051036762257	-10.3420335263436	1.93	1.29	2.96	-6.88351983730801	-5.59835324679024	-4.31318665627248	-8.1953675147985	-6.66527640211673	-5.13518528943496	-8.21411623272756	-6.68037687116394	-5.1478285674264	-3.93657987853608	2.44806422577224	-1.01210759714333	-11.0693297321478	-0.234080710676566	-0.197410336782451	-0.298322685107905	-0.460984805812619	-0.417566220905492	-0.537049430409091	-0.4595276832293	-0.416418350093776	-0.535822191883415	0.00448719809031356	0.00540537961244833	0.00540458685025613
167	13.6648837358257	0.24	-3.92345168261707	-5.00560279597106	-2.84130056926308	0.314667694268172	-14.7960916797584	-18.2053271515117	-11.386856208005	2.04	1.55	3.06	-7.27565469843961	-5.91317327354033	-4.55069184864105	-8.5820864695876	-6.97495503106561	-5.36782359254362	-8.71503783567151	-7.08310785935535	-5.45162613390711	-3.92345168261707	2.64710160586226	0.0909388907433859	-11.2103684162563	-0.234080710676566	-0.197410336782451	-0.298322685107905	-0.460984805812619	-0.417566220905492	-0.537049430409091	-0.4595276832293	-0.416418350093776	-0.535822191883415	0.00448719809031356	0.00540537961244833	0.00540458685025613
167	13.6648837358257	0.24	-3.88859322378957	-4.9652525654798	-2.81193388209933	0.348114493908385	-14.6379722660474	-17.7654267025277	-11.5105178295672	1.98	1.13	2.9	-7.27154988229883	-5.99145448575836	-4.71135908921788	-8.62159399578136	-7.10383465100855	-5.58607530623573	-8.55039575231392	-7.04542452757446	-5.54038482528956	-3.88859322378957	2.35432291353328	-0.619718158901294	-9.87805747786009	-0.234080710676566	-0.197410336782451	-0.298322685107905	-0.460984805812619	-0.417566220905492	-0.537049430409091	-0.4595276832293	-0.416418350093776	-0.535822191883415	0.00448719809031356	0.00540537961244833	0.00540458685025613
167	13.6648837358257	0.24	-3.79092085362265	-4.84982463165078	-2.73201707559453	0.395699096265457	-15.8939401359448	-18.9605683508708	-12.8273119210189	2.1	1.42	3.42	-7.39729015707418	-6.20087355764054	-5.00445695820691	-8.68149113035029	-7.27737153038381	-5.87325193041733	-8.66286297507979	-7.26125900949872	-5.86113931667859	-3.79092085362265	2.6542194458195	1.87641726244967	-9.30774300052486	-0.234080710676566	-0.197410336782451	-0.298322685107905	-0.460984805812619	-0.417566220905492	-0.537049430409091	-0.4595276832293	-0.416418350093776	-0.535822191883415	0.00448719809031356	0.00540537961244833	0.00540458685025613
167	13.6648837358257	0.24	-3.67881154293922	-4.68942135249447	-2.66820173338398	0.273949435060519	-13.0068420439706	-16.3128626562418	-9.70082143169942	2.12	1.33	3.07	-6.30184834396566	-5.0246941767548	-3.74754000954395	-7.38081754875171	-5.88499578737316	-4.3891740259946	-7.39803560855706	-5.89890212762644	-4.40004831010591	-3.67881154293922	2.6271086331132	-0.697228326566971	-11.8975968414004	-0.234080710676566	-0.197410336782451	-0.298322685107905	-0.460984805812619	-0.417566220905492	-0.537049430409091	-0.4595276832293	-0.416418350093776	-0.535822191883415	0.00448719809031356	0.00540537961244833	0.00540458685025613
167	13.6648837358257	0.24	-3.6406384737057	-4.66077417239015	-2.62050277502125	0.322343526879654	-12.7066609680843	-15.5831466917064	-9.83017524446224	1.82	1.07	2.74	-6.81323413617002	-5.55558244924737	-4.29793076232472	-8.19974831844123	-6.68616063028558	-5.17257294212992	-8.13825149798722	-6.63648449309988	-5.13457086791604	-3.6406384737057	2.27233109245038	-1.45921633212465	-9.93725884186149	-0.234080710676566	-0.197410336782451	-0.298322685107905	-0.460984805812619	-0.417566220905492	-0.537049430409091	-0.4595276832293	-0.416418350093776	-0.535822191883415	0.00448719809031356	0.00540537961244833	0.00540458685025613
167	13.6648837358257	0.24	-3.62703295238974	-4.64680897384942	-2.60725693093007	0.327914857743485	-13.686940742388	-16.7462504752389	-10.6276310095371	2.07	1.39	3.18	-6.6090364114559	-5.40165632071683	-4.19427622997776	-7.77507596680242	-6.35467648011944	-4.93427699343646	-7.79736509266698	-6.37307784898599	-4.94884140470994	-3.62703295238974	2.68627889136684	0.178686986163799	-10.8001987029315	-0.234080710676566	-0.197410336782451	-0.298322685107905	-0.460984805812619	-0.417566220905492	-0.537049430409091	-0.4595276832293	-0.416418350093776	-0.535822191883415	0.00448719809031356	0.00540537961244833	0.00540458685025613
167	13.6648837358257	0.24	-3.58645566929282	-4.58192629799064	-2.59098504059499	0.343958055943875	-14.6671567996566	-17.8297581862443	-11.504555413069	1.89	1.14	2.85	-7.57315605222552	-6.22984709753139	-4.88653814283726	-9.05362246100175	-7.44771178909508	-5.84180111718841	-9.00495245819593	-7.40724242337165	-5.81126174105238	-3.58645566929282	2.57210906052149	0.908315210956935	-9.26626420470852	-0.234080710676566	-0.197410336782451	-0.298322685107905	-0.460984805812619	-0.417566220905492	-0.537049430409091	-0.4595276832293	-0.416418350093776	-0.535822191883415	0.00448719809031356	0.00540537961244833	0.00540458685025613
167	13.6648837358257	0.24	-3.53213126709169	-4.50171211137004	-2.56255042281334	0.363439313390371	-13.3997307133352	-16.1684918301679	-10.6309695965025	1.97	1.26	3.28	-6.65128620946874	-5.51229174869029	-4.37329728791184	-7.89487099652513	-6.54291980236343	-5.19096860820172	-7.82068955793706	-6.48289181205379	-5.14386371746178	-3.53213126709169	2.59011883364726	-0.622881541286398	-10.8977560475229	-0.234080710676566	-0.197410336782451	-0.298322685107905	-0.460984805812619	-0.417566220905492	-0.537049430409091	-0.4595276832293	-0.416418350093776	-0.535822191883415	0.00448719809031356	0.00540537961244833	0.00540458685025613
167	13.6648837358257	0.24	-3.52960273968633	-4.51977586218104	-2.53942961719163	0.424675350524799	-15.7623992297956	-18.6268129709752	-12.897985488616	1.95	1.27	3.1	-7.71730639961493	-6.53054629575842	-5.34378619190191	-9.17459670259481	-7.76373586957718	-6.35287503655955	-9.14361209448931	-7.738848315651	-6.33056649984063	-3.52960273968633	2.61087503657038	1.29995729468743	-9.36520036950833	-0.234080710676566	-0.197410336782451	-0.298322685107905	-0.460984805812619	-0.417566220905492	-0.537049430409091	-0.4595276832293	-0.416418350093776	-0.535822191883415	0.00448719809031356	0.00540537961244833	0.00540458685025613
167	13.6648837358257	0.24	-3.4978346822262	-4.47534619562954	-2.52032316882286	0.354331284629801	-15.1918964925311	-18.3937213864988	-11.9900715985635	2.08	1.4	3.11	-7.22293057074942	-5.96562333950037	-4.70831610825133	-8.48835318020646	-7.01077178435454	-5.53319038850262	-8.53786573219618	-7.05122953307827	-5.56581137667092	-3.4978346822262	2.75120874071175	1.71901725603033	-9.94509609136467	-0.234080710676566	-0.197410336782451	-0.298322685107905	-0.460984805812619	-0.417566220905492	-0.537049430409091	-0.4595276832293	-0.416418350093776	-0.535822191883415	0.00448719809031356	0.00540537961244833	0.00540458685025613
167	13.6648837358257	0.24	-3.10139342616513	-3.96263259806546	-2.24015425426479	0.352087640977337	-13.9960861944189	-16.960404334873	-11.0317680539647	1.97	1.25	2.62	-6.96231171849165	-5.74544763205088	-4.52858354561011	-8.26021160604992	-6.81650220948458	-5.37279281291924	-8.34710117468899	-6.888356041296	-5.4305788634139	-3.10139342616513	2.47312777203501	1.0208972759392	-8.5802237976344	-0.234080710676566	-0.197410336782451	-0.298322685107905	-0.460984805812619	-0.417566220905492	-0.537049430409091	-0.4595276832293	-0.416418350093776	-0.535822191883415	0.00448719809031356	0.00540537961244833	0.00540458685025613
167	13.6648837358257	0.25	-6.69104214201833	-8.50647527084468	-4.87560901319198	0.244295709840444	-13.8550255364766	-17.6596414128779	-10.0504096600753	1.73	1.1	2.41	-8.06874471680128	-6.33040396941867	-4.59206322203605	-9.81397980524703	-7.69964336404975	-5.58530692285246	-9.87761459838912	-7.74882638889391	-5.62305940699519	-6.69104214201833	1.95587180462355	1.29072079687356	-6.30408319560624	-0.234080710676566	-0.197410336782451	-0.298322685107905	-0.460984805812619	-0.417566220905492	-0.537049430409091	-0.4595276832293	-0.416418350093776	-0.535822191883415	0.00448719809031356	0.00540537961244833	0.00540458685025613
167	13.6648837358257	0.25	-6.30982790355791	-8.00648394211034	-4.61317186500547	0.316309323498041	-16.1986097756379	-19.916846508524	-12.4803730427518	1.97	1.22	2.91	-8.1638527298423	-6.63975918978411	-5.11566564972592	-9.68260179387157	-7.87497599103809	-6.0673501882046	-9.67764111403579	-7.87099633368842	-6.06245380037983	-6.30982790355791	2.26029931553477	-0.894422280848929	-10.2983835698649	-0.234080710676566	-0.197410336782451	-0.298322685107905	-0.460984805812619	-0.417566220905492	-0.537049430409091	-0.4595276832293	-0.416418350093776	-0.535822191883415	0.00448719809031356	0.00540537961244833	0.00540458685025613
167	13.6648837358257	0.25	-6.27385453610025	-7.96582763266453	-4.58188143953597	0.279269012702093	-15.5039005952857	-19.3925756952061	-11.6152254953654	2.03	1.28	2.86	-7.75611732965537	-6.2008303576753	-4.64554338569523	-9.15032782898631	-7.31546831656563	-5.48060880414494	-9.19783986486585	-7.35152759460701	-5.50819979133156	-6.27385453610025	2.26641922229271	0.343419462363928	-9.42503644777415	-0.234080710676566	-0.197410336782451	-0.298322685107905	-0.460984805812619	-0.417566220905492	-0.537049430409091	-0.4595276832293	-0.416418350093776	-0.535822191883415	0.00448719809031356	0.00540537961244833	0.00540458685025613
167	13.6648837358257	0.25	-6.22707227326844	-7.89028075845514	-4.56386378808174	0.340876218563325	-17.9321203146146	-21.8252802429285	-14.0389603863008	2.28	1.44	2.96	-7.93128330752395	-6.51651318731157	-5.10174306709919	-9.17686703286072	-7.53991160309603	-5.90295617333134	-9.28937837249242	-7.63078301004003	-5.97492241170965	-6.22707227326844	2.45145794170896	-1.38124613052254	-12.3212890754778	-0.234080710676566	-0.197410336782451	-0.298322685107905	-0.460984805812619	-0.417566220905492	-0.537049430409091	-0.4595276832293	-0.416418350093776	-0.535822191883415	0.00448719809031356	0.00540537961244833	0.00540458685025613
167	13.6648837358257	0.25	-6.22479371852956	-7.90030543398707	-4.54928200307206	0.295852643802644	-16.3644071010216	-20.3060727790253	-12.4227414230178	2.04	1.35	3.19	-8.0975910221345	-6.52574613839963	-4.95390125466476	-9.54719470446846	-7.69396340281109	-5.84073210115372	-9.54870758388309	-7.69748854513741	-5.84114650387444	-6.22479371852956	2.38934233266384	0.016560189833756	-10.4117981750947	-0.234080710676566	-0.197410336782451	-0.298322685107905	-0.460984805812619	-0.417566220905492	-0.537049430409091	-0.4595276832293	-0.416418350093776	-0.535822191883415	0.00448719809031356	0.00540537961244833	0.00540458685025613
167	13.6648837358257	0.25	-6.01394678360734	-7.65672851982915	-4.37116504738552	0.306397764264738	-16.3367100742946	-20.1743348516894	-12.4990852968998	1.85	1.32	2.71	-8.72020163449484	-7.06141773393845	-5.40263383338205	-10.4668311231121	-8.47579792404241	-6.48476472497273	-10.5976310848212	-8.58102953870233	-6.5669752263824	-6.01394678360734	2.22753760885663	-1.04195984258806	-10.4404237392608	-0.234080710676566	-0.197410336782451	-0.298322685107905	-0.460984805812619	-0.417566220905492	-0.537049430409091	-0.4595276832293	-0.416418350093776	-0.535822191883415	0.00448719809031356	0.00540537961244833	0.00540458685025613
167	13.6648837358257	0.25	-5.95326454239435	-7.58334738035013	-4.32318170443856	0.277158653632565	-15.5113141104525	-19.4223457173151	-11.6002825035899	2.09	1.41	2.88	-7.60332429091329	-6.07226094502313	-4.54119759913296	-8.92962625337585	-7.13148863278515	-5.33335101219445	-9.04464456471452	-7.22169768565136	-5.40296110551731	-5.95326454239435	2.40335889879795	1.57663482502658	-9.05236168657961	-0.234080710676566	-0.197410336782451	-0.298322685107905	-0.460984805812619	-0.417566220905492	-0.537049430409091	-0.4595276832293	-0.416418350093776	-0.535822191883415	0.00448719809031356	0.00540537961244833	0.00540458685025613
167	13.6648837358257	0.25	-5.95300915617235	-7.54427795776825	-4.36174035457644	0.300859071345785	-14.0168683583974	-17.3529545634877	-10.680782153307	2.05	1.33	2.73	-6.90791252201169	-5.57987402653012	-4.25183553104855	-8.14153104104135	-6.5763307580024	-5.01113047496344	-8.24344041556882	-6.65736851133851	-5.07258455266255	-5.95300915617235	2.22387514673663	-0.722877264439903	-10.0345729178078	-0.234080710676566	-0.197410336782451	-0.298322685107905	-0.460984805812619	-0.417566220905492	-0.537049430409091	-0.4595276832293	-0.416418350093776	-0.535822191883415	0.00448719809031356	0.00540537961244833	0.00540458685025613
167	13.6648837358257	0.25	-5.93646113331147	-7.52310623176982	-4.34981603485312	0.405198399736695	-17.7916612374029	-21.1571966584279	-14.4261258163778	2.05	1.43	2.82	-8.389730666899	-7.05515235824292	-5.72057404958684	-9.87985899729925	-8.30824173878602	-6.73662448027279	-10.0341525369348	-8.43493815205354	-6.84136336302236	-5.93646113331147	2.32050213585911	-0.884735956399785	-10.7849184087571	-0.234080710676566	-0.197410336782451	-0.298322685107905	-0.460984805812619	-0.417566220905492	-0.537049430409091	-0.4595276832293	-0.416418350093776	-0.535822191883415	0.00448719809031356	0.00540537961244833	0.00540458685025613
167	13.6648837358257	0.25	-5.90994640585436	-7.50321286993264	-4.31667994177609	0.344272073756879	-15.0316966992132	-18.2706479231789	-11.7927454752475	1.74	1.11	2.73	-8.28410730192311	-6.81553215352966	-5.34695700513621	-10.0570175210101	-8.27414756773415	-6.49127761445815	-10.0220139398185	-8.24399698970228	-6.46871303001211	-5.90994640585436	2.12691027212768	-0.566232137332799	-8.88404031005932	-0.234080710676566	-0.197410336782451	-0.298322685107905	-0.460984805812619	-0.417566220905492	-0.537049430409091	-0.4595276832293	-0.416418350093776	-0.535822191883415	0.00448719809031356	0.00540537961244833	0.00540458685025613
167	13.6648837358257	0.25	-5.75871991063118	-7.31205140475221	-4.20538841651015	0.305442049681236	-15.691531002982	-19.3859028963388	-11.9971591096252	2.04	1.39	3.04	-7.74131791325798	-6.26605480742239	-4.7907917015868	-9.12982139661094	-7.38995115485	-5.65008091308906	-9.19114420487228	-7.44310176644811	-5.6880679205924	-5.75871991063118	2.40613844415102	1.28426244456105	-9.25458626781657	-0.234080710676566	-0.197410336782451	-0.298322685107905	-0.460984805812619	-0.417566220905492	-0.537049430409091	-0.4595276832293	-0.416418350093776	-0.535822191883415	0.00448719809031356	0.00540537961244833	0.00540458685025613
167	13.6648837358257	0.25	-5.75458095692027	-7.30371399464141	-4.20544791919913	0.361543588825824	-16.4560960872253	-19.8703637903457	-13.0418283841048	2.03	1.23	3.13	-7.95630220732397	-6.5891935851894	-5.22208496305484	-9.38878781988553	-7.77553929745734	-6.16229077502916	-9.32098087349582	-7.72120746839461	-6.11774984498767	-5.75458095692027	2.42197196569301	-0.977959161684745	-11.2612147889873	-0.234080710676566	-0.197410336782451	-0.298322685107905	-0.460984805812619	-0.417566220905492	-0.537049430409091	-0.4595276832293	-0.416418350093776	-0.535822191883415	0.00448719809031356	0.00540537961244833	0.00540458685025613
167	13.6648837358257	0.25	-5.65636130553245	-7.19890850336213	-4.11381410770276	0.299286475528541	-14.8181522393656	-18.3581763329246	-11.2781281458066	1.99	1.32	2.89	-7.46971030949938	-6.0293191732562	-4.58892803701301	-8.84510133899848	-7.13949228055027	-5.43388322210207	-8.90281307037841	-7.18614093985024	-5.46883789095167	-5.65636130553245	2.33726949894547	0.330064508185403	-9.69939742414705	-0.234080710676566	-0.197410336782451	-0.298322685107905	-0.460984805812619	-0.417566220905492	-0.537049430409091	-0.4595276832293	-0.416418350093776	-0.535822191883415	0.00448719809031356	0.00540537961244833	0.00540458685025613
167	13.6648837358257	0.25	-5.6163475532467	-7.12338839261028	-4.10930671388311	0.264372737581637	-14.413483866612	-18.1673173317947	-10.6596504014293	1.96	1.21	2.73	-7.49689438269408	-5.94784382642698	-4.39879327015989	-8.90469259441672	-7.06475483984324	-5.22481708526976	-8.94336213799062	-7.09590391549108	-5.2473668429562	-5.6163475532467	2.28050821021971	0.791098831766687	-8.76187099986108	-0.234080710676566	-0.197410336782451	-0.298322685107905	-0.460984805812619	-0.417566220905492	-0.537049430409091	-0.4595276832293	-0.416418350093776	-0.535822191883415	0.00448719809031356	0.00540537961244833	0.00540458685025613
167	13.6648837358257	0.25	-5.61120874731168	-7.14133220724929	-4.08108528737406	0.298082738099247	-13.8742242356996	-17.1982831992059	-10.5501652721933	1.95	1.42	2.9	-7.11706509633605	-5.74148918836252	-4.36591328038899	-8.45880524551707	-6.82389976854404	-5.188994291571	-8.57032464134937	-6.91343857810012	-5.2572413210377	-5.61120874731168	2.28896714622728	0.835955295187445	-9.17545150366057	-0.234080710676566	-0.197410336782451	-0.298322685107905	-0.460984805812619	-0.417566220905492	-0.537049430409091	-0.4595276832293	-0.416418350093776	-0.535822191883415	0.00448719809031356	0.00540537961244833	0.00540458685025613
167	13.6648837358257	0.25	-5.60712099929253	-7.11216114943669	-4.10208084914838	0.283583244027465	-14.4471488118369	-18.0323224306329	-10.8619751930409	2.1	1.37	3.22	-7.02162989073831	-5.62559439159152	-4.22955889244472	-8.23732739518002	-6.59958777621577	-4.96184815725153	-8.2436027659834	-6.60281014377251	-4.96333740871451	-5.60712099929253	2.43859041280259	1.02239839593487	-9.67849265728941	-0.234080710676566	-0.197410336782451	-0.298322685107905	-0.460984805812619	-0.417566220905492	-0.537049430409091	-0.4595276832293	-0.416418350093776	-0.535822191883415	0.00448719809031356	0.00540537961244833	0.00540458685025613
167	13.6648837358257	0.25	-5.59752994691672	-7.12635199300002	-4.06870790083341	0.284542705651624	-14.1900174886074	-17.7030852099544	-10.6769497672604	1.91	1.26	2.95	-7.45449559932839	-5.97519707264004	-4.4958985459517	-8.89431071806421	-7.12928978997805	-5.3642688618919	-8.90184687773762	-7.13415751182615	-5.36958060991338	-5.59752994691672	2.27445592045247	0.142223228089988	-9.66213710068399	-0.234080710676566	-0.197410336782451	-0.298322685107905	-0.460984805812619	-0.417566220905492	-0.537049430409091	-0.4595276832293	-0.416418350093776	-0.535822191883415	0.00448719809031356	0.00540537961244833	0.00540458685025613
167	13.6648837358257	0.25	-5.58694606595931	-7.11216707202836	-4.06172505989026	0.237900570010324	-13.0893430058965	-16.7470708400457	-9.43161517174739	2.03	1.47	3.06	-6.71262715153698	-5.2465222185041	-3.78041728547122	-7.92294313733452	-6.19249308319655	-4.46204302905859	-8.0132616285361	-6.2608157212264	-4.51154550304649	-5.58694606595931	2.37005529577943	0.00286953000189235	-10.5293389909606	-0.234080710676566	-0.197410336782451	-0.298322685107905	-0.460984805812619	-0.417566220905492	-0.537049430409091	-0.4595276832293	-0.416418350093776	-0.535822191883415	0.00448719809031356	0.00540537961244833	0.00540458685025613
167	13.6648837358257	0.25	-5.57484562402354	-7.07306029908902	-4.07663094895807	0.309457745217839	-14.7809266251589	-18.2282464226804	-11.3336068276375	1.9	1.23	2.88	-7.69917209592405	-6.24310727348563	-4.78704245104722	-9.19259504410758	-7.45409457887798	-5.71559411364837	-9.20149217058234	-7.45887707870335	-5.72044951946979	-5.57484562402354	2.30750917647744	-1.65710548555431	-11.3272276953902	-0.234080710676566	-0.197410336782451	-0.298322685107905	-0.460984805812619	-0.417566220905492	-0.537049430409091	-0.4595276832293	-0.416418350093776	-0.535822191883415	0.00448719809031356	0.00540537961244833	0.00540458685025613
167	13.6648837358257	0.25	-5.52731833256848	-7.03667655358505	-4.01796011155191	0.319513553467675	-15.1817953314132	-18.6409795508723	-11.7226111119541	1.81	1.18	3.32	-8.19002346197848	-6.67021063028905	-5.15039779859962	-9.86802765090865	-8.03682959428012	-6.20563153765158	-9.69472480474806	-7.89639003138933	-6.09708761907525	-5.52731833256848	2.38693997052809	0.524964013919923	-9.26505314056899	-0.234080710676566	-0.197410336782451	-0.298322685107905	-0.460984805812619	-0.417566220905492	-0.537049430409091	-0.4595276832293	-0.416418350093776	-0.535822191883415	0.00448719809031356	0.00540537961244833	0.00540458685025613
167	13.6648837358257	0.25	-5.51993434407132	-7.00414640178651	-4.03572228635613	0.33652789046184	-15.6624937209608	-19.096073759006	-12.2289136829156	2.15	1.36	3.15	-7.29016444785039	-5.97935242239932	-4.66854039694825	-8.51771181133049	-6.98617995748996	-5.45464810364943	-8.53522800812431	-7.00133874943849	-5.46723423085676	-5.51993434407132	2.42291403287747	0.926283141821686	-9.64386469888878	-0.234080710676566	-0.197410336782451	-0.298322685107905	-0.460984805812619	-0.417566220905492	-0.537049430409091	-0.4595276832293	-0.416418350093776	-0.535822191883415	0.00448719809031356	0.00540537961244833	0.00540458685025613
167	13.6648837358257	0.25	-5.50678188821003	-6.98318462533493	-4.03037915108514	0.303298796706696	-14.5325518027675	-17.9714179977221	-11.0936856078129	1.92	1.21	2.9	-7.54997757694409	-6.10527451203795	-4.66057144713181	-9.00354111544934	-7.28069580737586	-5.55785049930238	-8.98878996372848	-7.26855116323639	-5.54917033476046	-5.50678188821003	2.2806941784468	-0.471291313867223	-10.0132023869099	-0.234080710676566	-0.197410336782451	-0.298322685107905	-0.460984805812619	-0.417566220905492	-0.537049430409091	-0.4595276832293	-0.416418350093776	-0.535822191883415	0.00448719809031356	0.00540537961244833	0.00540458685025613
167	13.6648837358257	0.25	-5.47110245821617	-6.9336117450998	-4.00859317133253	0.325274365904998	-15.3781561945996	-18.8361834727933	-11.9201289164058	2.21	1.5	3.19	-7.02192783632938	-5.73281223397779	-4.4436966316262	-8.16528315175066	-6.66626548112153	-5.16724781049239	-8.24289940404422	-6.72719847144368	-5.21596735065397	-5.47110245821617	2.47905191794662	-0.405615517926661	-11.4131046369524	-0.234080710676566	-0.197410336782451	-0.298322685107905	-0.460984805812619	-0.417566220905492	-0.537049430409091	-0.4595276832293	-0.416418350093776	-0.535822191883415	0.00448719809031356	0.00540537961244833	0.00540458685025613
167	13.6648837358257	0.25	-5.45467270208584	-6.91381875071132	-3.99552665346036	0.331495188936723	-16.3466751070876	-19.9710118864854	-12.7223383276899	1.95	1.3	3.11	-8.25742629022688	-6.75886958328869	-5.26031287635049	-9.81229827109396	-8.03156358842059	-6.25082890574721	-9.80408832462772	-8.0276389043489	-6.24553469486926	-5.45467270208584	2.43322001221159	0.74242918671521	-9.5458194937513	-0.234080710676566	-0.197410336782451	-0.298322685107905	-0.460984805812619	-0.417566220905492	-0.537049430409091	-0.4595276832293	-0.416418350093776	-0.535822191883415	0.00448719809031356	0.00540537961244833	0.00540458685025613
167	13.6648837358257	0.25	-5.44969605437906	-6.9142398955911	-3.98515221316702	0.298888083657756	-14.750928557632	-18.278243151254	-11.22361396401	2.33	1.48	3.49	-6.52813370442332	-5.26834188011179	-4.00855005580026	-7.52839716604158	-6.07557563551396	-4.62275410498633	-7.53152871458785	-6.07530769488225	-4.62464093770214	-5.44969605437906	2.61324251629408	0.320088752946967	-11.4532742723005	-0.234080710676566	-0.197410336782451	-0.298322685107905	-0.460984805812619	-0.417566220905492	-0.537049430409091	-0.4595276832293	-0.416418350093776	-0.535822191883415	0.00448719809031356	0.00540537961244833	0.00540458685025613
167	13.6648837358257	0.25	-5.43982230738573	-6.89661099491711	-3.98303361985435	0.335335179099575	-15.1274218657224	-18.4525789627515	-11.8022647686934	1.93	1.24	3.09	-7.70022318965032	-6.31264198273835	-4.92506077582637	-9.1689122754974	-7.51667310684514	-5.86443393819288	-9.12247072635619	-7.48103951110346	-5.83375733794599	-5.43982230738573	2.39772233238305	0.188000491574815	-9.68001153737807	-0.234080710676566	-0.197410336782451	-0.298322685107905	-0.460984805812619	-0.417566220905492	-0.537049430409091	-0.4595276832293	-0.416418350093776	-0.535822191883415	0.00448719809031356	0.00540537961244833	0.00540458685025613
167	13.6648837358257	0.25	-5.42530513291156	-6.89382459499664	-3.95678567082648	0.306414990447108	-15.049330639192	-18.5843963459571	-11.514264932427	2.1	1.33	3.1	-7.22700842654209	-5.85230950301593	-4.47761057948976	-8.4759346432763	-6.86366888374056	-5.25140312420482	-8.48694689028715	-6.87306576459816	-5.25987146786236	-5.42530513291156	2.45355811442171	-0.194412262693866	-10.987024759895	-0.234080710676566	-0.197410336782451	-0.298322685107905	-0.460984805812619	-0.417566220905492	-0.537049430409091	-0.4595276832293	-0.416418350093776	-0.535822191883415	0.00448719809031356	0.00540537961244833	0.00540458685025613
167	13.6648837358257	0.25	-5.42503355088135	-6.90324779546556	-3.94681930629714	0.30504637388392	-14.7515216271824	-18.2278217286415	-11.2752215257232	1.79	1.17	2.65	-8.10546534067148	-6.55963993127137	-5.01381452187125	-9.79406832883619	-7.92620275322919	-6.05833717762219	-9.83072613028497	-7.95565760413058	-6.08177495568134	-5.42503355088135	2.14297877397414	1.23987112386379	-7.30519899396897	-0.234080710676566	-0.197410336782451	-0.298322685107905	-0.460984805812619	-0.417566220905492	-0.537049430409091	-0.4595276832293	-0.416418350093776	-0.535822191883415	0.00448719809031356	0.00540537961244833	0.00540458685025613
167	13.6648837358257	0.25	-5.42274297935956	-6.8863113522451	-3.95917460647402	0.297952954847892	-14.1642367831692	-17.5588312523682	-10.7696423139703	2.08	1.25	3.14	-6.90633467923703	-5.57115438348627	-4.2359740877355	-8.11906226038498	-6.54942909698936	-4.97979593359374	-8.06691045822661	-6.5059697224875	-4.94831784788852	-5.42274297935956	2.42402478085186	-0.366852517086489	-10.5006903812488	-0.234080710676566	-0.197410336782451	-0.298322685107905	-0.460984805812619	-0.417566220905492	-0.537049430409091	-0.4595276832293	-0.416418350093776	-0.535822191883415	0.00448719809031356	0.00540537961244833	0.00540458685025613
167	13.6648837358257	0.25	-5.36999943215287	-6.80852978110571	-3.93146908320002	0.284264294864073	-14.7814401165626	-18.4434321451847	-11.1194480879405	1.97	1.39	3.35	-7.55833619804582	-6.05760863882545	-4.55688107960508	-8.96403180636868	-7.18419968180354	-5.40436755723841	-8.94373307334013	-7.16765465871869	-5.39093377689804	-5.36999943215287	2.53036432239223	-0.0242129553797661	-11.1029495637252	-0.234080710676566	-0.197410336782451	-0.298322685107905	-0.460984805812619	-0.417566220905492	-0.537049430409091	-0.4595276832293	-0.416418350093776	-0.535822191883415	0.00448719809031356	0.00540537961244833	0.00540458685025613
167	13.6648837358257	0.25	-5.36595881933923	-6.81233499685213	-3.91958264182634	0.344290604329268	-14.1296862585121	-17.1741520468052	-11.0852204702189	1.79	1.17	2.96	-7.61147136132201	-6.2621841246093	-4.91289688789658	-9.18984609353795	-7.56076001375911	-5.93167393398027	-9.12607880593162	-7.50872605583351	-5.88974155296255	-5.36595881933923	2.28131990246251	0.491831630811457	-8.42344653024891	-0.234080710676566	-0.197410336782451	-0.298322685107905	-0.460984805812619	-0.417566220905492	-0.537049430409091	-0.4595276832293	-0.416418350093776	-0.535822191883415	0.00448719809031356	0.00540537961244833	0.00540458685025613
167	13.6648837358257	0.25	-5.35931837842105	-6.82241612305833	-3.89622063378378	0.279561057814563	-14.2777954755663	-17.8563436698856	-10.699247281247	2.1	1.42	3.23	-6.94990302869344	-5.55708916971911	-4.16427531074478	-8.15240367328866	-6.51859946433348	-4.8847952553783	-8.18218327870851	-6.54378274058107	-4.90321259586796	-5.35931837842105	2.45976153852577	0.415730394770706	-10.353731463796	-0.234080710676566	-0.197410336782451	-0.298322685107905	-0.460984805812619	-0.417566220905492	-0.537049430409091	-0.4595276832293	-0.416418350093776	-0.535822191883415	0.00448719809031356	0.00540537961244833	0.00540458685025613
167	13.6648837358257	0.25	-5.3531842061127	-6.79770202630627	-3.90866638591912	0.299212392917305	-14.7836788046372	-18.3160911810379	-11.2512664282365	1.88	1.32	3.08	-7.80056915163903	-6.29616372245303	-4.79175829326702	-9.33117529481918	-7.53157958566985	-5.73198387652051	-9.34266758676163	-7.53914014931489	-5.73809581932976	-5.3531842061127	2.38331245227602	2.37232230966521	-7.57665905036708	-0.234080710676566	-0.197410336782451	-0.298322685107905	-0.460984805812619	-0.417566220905492	-0.537049430409091	-0.4595276832293	-0.416418350093776	-0.535822191883415	0.00448719809031356	0.00540537961244833	0.00540458685025613
167	13.6648837358257	0.25	-5.34842308851558	-6.7907983265153	-3.90604785051587	0.2964483268392	-15.1263152977161	-18.7645617003616	-11.4880688950706	1.77	1.25	2.58	-8.41184524234879	-6.78087905292821	-5.14991286350763	-10.1839920946156	-8.20942571814166	-6.23485934166768	-10.3068811611635	-8.31055754860288	-6.31012365226488	-5.34842308851558	2.2197971297153	0.386111718109849	-8.57122308732406	-0.234080710676566	-0.197410336782451	-0.298322685107905	-0.460984805812619	-0.417566220905492	-0.537049430409091	-0.4595276832293	-0.416418350093776	-0.535822191883415	0.00448719809031356	0.00540537961244833	0.00540458685025613
167	13.6648837358257	0.25	-5.34202606974722	-6.78220611477631	-3.90184602471812	0.297907624606488	-14.916360339998	-18.4915957810069	-11.3411248989892	2.13	1.28	3.02	-7.12057165478763	-5.74385325568723	-4.36713485658683	-8.33421389282219	-6.72284528864954	-5.11147668447689	-8.33924846955804	-6.72539634360942	-5.11404358780418	-5.34202606974722	2.43787148876638	-0.216602484762861	-10.8195509659731	-0.234080710676566	-0.197410336782451	-0.298322685107905	-0.460984805812619	-0.417566220905492	-0.537049430409091	-0.4595276832293	-0.416418350093776	-0.535822191883415	0.00448719809031356	0.00540537961244833	0.00540458685025613
167	13.6648837358257	0.25	-5.32136828104792	-6.7714311812739	-3.87130538082194	0.321360856079467	-15.3336168288668	-18.8126056501843	-11.8546280075493	1.94	1.31	2.86	-7.81156225231341	-6.36698098280927	-4.92239971330513	-9.29121137258386	-7.57300066308544	-5.85478995358702	-9.35730298748185	-7.62700447798055	-5.89518893382948	-5.32136828104792	2.32052736767801	-0.187195766390656	-9.70523686131814	-0.234080710676566	-0.197410336782451	-0.298322685107905	-0.460984805812619	-0.417566220905492	-0.537049430409091	-0.4595276832293	-0.416418350093776	-0.535822191883415	0.00448719809031356	0.00540537961244833	0.00540458685025613
167	13.6648837358257	0.25	-5.32010580426821	-6.77040720123445	-3.86980440730197	0.298405286617923	-15.503909578704	-19.215555898181	-11.792263259227	2.05	1.25	3.28	-7.64715499321224	-6.17004265592548	-4.69293031863873	-9.01223098296428	-7.27144273122484	-5.5306544794854	-8.91516253151717	-7.19370301787429	-5.4720588999773	-5.32010580426821	2.47302276187328	1.24941559491821	-9.44552763986388	-0.234080710676566	-0.197410336782451	-0.298322685107905	-0.460984805812619	-0.417566220905492	-0.537049430409091	-0.4595276832293	-0.416418350093776	-0.535822191883415	0.00448719809031356	0.00540537961244833	0.00540458685025613
167	13.6648837358257	0.25	-5.30926553286103	-6.73734202512734	-3.88118904059472	0.319239017823672	-13.1203075770476	-16.1116685472332	-10.128946606862	2.01	1.31	2.79	-6.51556844231751	-5.3058602684072	-4.09615209449689	-7.70504109001537	-6.27449036072381	-4.84393963143225	-7.77670020100555	-6.33418160627333	-4.88983171234005	-5.30926553286103	2.25787508201271	-0.951274556105035	-10.5218384129364	-0.234080710676566	-0.197410336782451	-0.298322685107905	-0.460984805812619	-0.417566220905492	-0.537049430409091	-0.4595276832293	-0.416418350093776	-0.535822191883415	0.00448719809031356	0.00540537961244833	0.00540458685025613
167	13.6648837358257	0.25	-5.28026868564444	-6.68983898200138	-3.87069838928751	0.292806523169208	-15.3103024653841	-19.0252097672159	-11.5953951635523	2.03	1.27	3.06	-7.62373791208029	-6.13510887811072	-4.64647984414114	-8.99782116219747	-7.2408853940766	-5.48394962595572	-8.98229196036146	-7.22721774000644	-5.47276340657922	-5.28026868564444	2.42270041741414	-1.0587383357176	-11.3938535314366	-0.234080710676566	-0.197410336782451	-0.298322685107905	-0.460984805812619	-0.417566220905492	-0.537049430409091	-0.4595276832293	-0.416418350093776	-0.535822191883415	0.00448719809031356	0.00540537961244833	0.00540458685025613
167	13.6648837358257	0.25	-5.27782807341857	-6.69059047077519	-3.86506567606194	0.301959172953777	-14.7965108350221	-18.3089683233941	-11.2840533466501	1.88	1.43	3.06	-7.80140109725119	-6.30475261221227	-4.80810412717334	-9.33322539893521	-7.5427063011843	-5.75218720343339	-9.41470852093969	-7.60760928350358	-5.8016313757168	-5.27782807341857	2.40932390006124	1.1964703888556	-8.91496845481703	-0.234080710676566	-0.197410336782451	-0.298322685107905	-0.460984805812619	-0.417566220905492	-0.537049430409091	-0.4595276832293	-0.416418350093776	-0.535822191883415	0.00448719809031356	0.00540537961244833	0.00540458685025613
167	13.6648837358257	0.25	-5.25808174334918	-6.68564910700346	-3.83051437969491	0.308569427468372	-15.9099822557195	-19.6283556484705	-12.1916088629686	2.05	1.37	3.22	-7.78405008559322	-6.3094484814407	-4.83484687728819	-9.1667433375504	-7.43020589473203	-5.69366845191365	-9.16794459641609	-7.43086134062264	-5.69433014602162	-5.25808174334918	2.50175255686437	1.08763739993312	-9.74324791963801	-0.234080710676566	-0.197410336782451	-0.298322685107905	-0.460984805812619	-0.417566220905492	-0.537049430409091	-0.4595276832293	-0.416418350093776	-0.535822191883415	0.00448719809031356	0.00540537961244833	0.00540458685025613
167	13.6648837358257	0.25	-5.2457609936005	-6.67557287303445	-3.81594911416656	0.284138833635486	-14.189016636808	-17.7053242795866	-10.6727089940293	2.1	1.25	3.1	-6.89262612466158	-5.52373880363651	-4.15485148261145	-8.08558154954812	-6.47977124356201	-4.87396093757591	-8.04619386206106	-6.44748520352186	-4.85007970147113	-5.2457609936005	2.42593443102771	-1.74879168364126	-12.2219806997093	-0.234080710676566	-0.197410336782451	-0.298322685107905	-0.460984805812619	-0.417566220905492	-0.537049430409091	-0.4595276832293	-0.416418350093776	-0.535822191883415	0.00448719809031356	0.00540537961244833	0.00540458685025613
167	13.6648837358257	0.25	-5.24298158367184	-6.65915007026518	-3.82681309707849	0.315090174832098	-14.653450095279	-18.026514384151	-11.280385806407	2.04	1.32	3.16	-7.20473843096347	-5.85661059025826	-4.50848274955306	-8.49857339007757	-6.90834724887569	-5.3181211076738	-8.48566370812211	-6.89863774299983	-5.30954123812516	-5.24298158367184	2.42768606518209	4.67146249350301e-05	-10.3634885485186	-0.234080710676566	-0.197410336782451	-0.298322685107905	-0.460984805812619	-0.417566220905492	-0.537049430409091	-0.4595276832293	-0.416418350093776	-0.535822191883415	0.00448719809031356	0.00540537961244833	0.00540458685025613
167	13.6648837358257	0.25	-5.22531579009347	-6.62478462388783	-3.82584695629911	0.292793742342786	-14.0863477964167	-17.504378980891	-10.6683166119425	2.03	1.17	3.37	-7.01886861774057	-5.64831375022114	-4.2777588827017	-8.28508134615116	-6.66727665636666	-5.04947196658216	-8.11543446537161	-6.53176276825797	-4.94657424726052	-5.22531579009347	2.48552374118366	2.69548944355392	-7.6686198469714	-0.234080710676566	-0.197410336782451	-0.298322685107905	-0.460984805812619	-0.417566220905492	-0.537049430409091	-0.4595276832293	-0.416418350093776	-0.535822191883415	0.00448719809031356	0.00540537961244833	0.00540458685025613
167	13.6648837358257	0.25	-5.1940839468811	-6.61162922962867	-3.77653866413353	0.335118126224188	-15.2329759644805	-18.5829659245795	-11.8829860043814	1.9	1.25	2.74	-7.84997663942664	-6.4348450056594	-5.01971337189215	-9.37291580552756	-7.68324075727062	-5.99356570901368	-9.43479462317913	-7.73261836555345	-6.0321837599789	-5.1940839468811	2.29193079596309	0.663179545752823	-8.44661495820018	-0.234080710676566	-0.197410336782451	-0.298322685107905	-0.460984805812619	-0.417566220905492	-0.537049430409091	-0.4595276832293	-0.416418350093776	-0.535822191883415	0.00448719809031356	0.00540537961244833	0.00540458685025613
167	13.6648837358257	0.25	-5.14236143820741	-6.51743740558419	-3.76728547083063	0.291880149743905	-14.2870109948089	-17.7613960215608	-10.8126259680569	1.96	1.24	2.9	-7.31229293564058	-5.88190305772933	-4.45151317981809	-8.68096105287183	-6.98283996693344	-5.28471888099504	-8.69243354009834	-6.99114730507136	-5.29219652420612	-5.14236143820741	2.29541658501472	1.10116292103392	-8.55831052586595	-0.234080710676566	-0.197410336782451	-0.298322685107905	-0.460984805812619	-0.417566220905492	-0.537049430409091	-0.4595276832293	-0.416418350093776	-0.535822191883415	0.00448719809031356	0.00540537961244833	0.00540458685025613
167	13.6648837358257	0.25	-5.12775891037443	-6.50846689745226	-3.7470509232966	0.308297799874305	-15.4122167653052	-19.0165499956843	-11.8078835349261	1.86	1.31	2.71	-8.16410897771631	-6.61671109053396	-5.06931320335161	-9.78400244457994	-7.9295753721029	-6.07514829962587	-9.89972277395545	-8.02259018415989	-6.14707363330464	-5.12775891037443	2.21061380044432	-1.09209764597587	-10.4086684020514	-0.234080710676566	-0.197410336782451	-0.298322685107905	-0.460984805812619	-0.417566220905492	-0.537049430409091	-0.4595276832293	-0.416418350093776	-0.535822191883415	0.00448719809031356	0.00540537961244833	0.00540458685025613
167	13.6648837358257	0.25	-5.12340307823691	-6.50278639776488	-3.74401975870894	0.317886955723415	-14.6983270021145	-18.0599204643074	-11.3367335399216	2.06	1.31	3.45	-7.13685539300798	-5.80843279684168	-4.48001020067539	-8.39833974429313	-6.83511004826614	-5.27188035223915	-8.30908614240775	-6.76278753360774	-5.21476974762502	-5.12340307823691	2.4919262230838	1.32460303602444	-9.39553579759013	-0.234080710676566	-0.197410336782451	-0.298322685107905	-0.460984805812619	-0.417566220905492	-0.537049430409091	-0.4595276832293	-0.416418350093776	-0.535822191883415	0.00448719809031356	0.00540537961244833	0.00540458685025613
167	13.6648837358257	0.25	-5.11242172700473	-6.51199622691241	-3.71284722709704	0.336166904501725	-14.8350773035336	-18.089899341743	-11.5802552653243	1.85	1.27	2.88	-7.80156593774459	-6.39787052368995	-4.9941751096353	-9.35929963290531	-7.67532925076552	-5.99135886862573	-9.39261315468174	-7.70280901592813	-6.01317409374263	-5.11242172700473	2.29489935447025	0.728007741884833	-8.49467136626443	-0.234080710676566	-0.197410336782451	-0.298322685107905	-0.460984805812619	-0.417566220905492	-0.537049430409091	-0.4595276832293	-0.416418350093776	-0.535822191883415	0.00448719809031356	0.00540537961244833	0.00540458685025613
167	13.6648837358257	0.25	-5.08482929940581	-6.47647625047963	-3.69318234833198	0.260067673801191	-13.6990594861041	-17.3067479453343	-10.0913710268739	1.97	1.31	2.72	-7.11070562010303	-5.62843924148249	-4.14617286286195	-8.43788802254998	-6.6789630451144	-4.92003806767882	-8.53656307326905	-6.75682224746225	-4.97748613083303	-5.08482929940581	2.29455632995151	0.57198991484164	-9.17665188218556	-0.234080710676566	-0.197410336782451	-0.298322685107905	-0.460984805812619	-0.417566220905492	-0.537049430409091	-0.4595276832293	-0.416418350093776	-0.535822191883415	0.00448719809031356	0.00540537961244833	0.00540458685025613
167	13.6648837358257	0.25	-5.04943701601723	-6.42613537441229	-3.67273865762216	0.291432592329236	-14.4607626087893	-17.9812126411492	-10.9403125764294	1.89	1.31	3	-7.64695438528007	-6.14979613737042	-4.65263788946078	-9.14442478419587	-7.35408443452647	-5.56374408485708	-9.16654197739827	-7.37443096712231	-5.57959166830795	-5.04943701601723	2.44371519677104	0.819070251226256	-9.79012095786569	-0.234080710676566	-0.197410336782451	-0.298322685107905	-0.460984805812619	-0.417566220905492	-0.537049430409091	-0.4595276832293	-0.416418350093776	-0.535822191883415	0.00448719809031356	0.00540537961244833	0.00540458685025613
167	13.6648837358257	0.25	-5.03110166347155	-6.39171505216035	-3.67048827478275	0.321889990318895	-15.6034754009882	-19.1394012080439	-12.0675495939325	1.99	1.3	2.99	-7.78644201928687	-6.34792881911589	-4.90941561894491	-9.21985971890618	-7.51652848282694	-5.8131972467477	-9.23884552711771	-7.53327144994672	-5.8255070910427	-5.03110166347155	2.39847023290836	0.466687772445258	-9.76399208117787	-0.234080710676566	-0.197410336782451	-0.298322685107905	-0.460984805812619	-0.417566220905492	-0.537049430409091	-0.4595276832293	-0.416418350093776	-0.535822191883415	0.00448719809031356	0.00540537961244833	0.00540458685025613
167	13.6648837358257	0.25	-5.02599415066708	-6.39087916535296	-3.66110913598121	0.326437224780107	-15.1238429189786	-18.5156943398296	-11.7319914981277	2.04	1.4	3.14	-7.37796411704876	-6.02641026148702	-4.67485640592529	-8.69732369261579	-7.1040791086986	-5.51083452478141	-8.73843285061307	-7.13856950676537	-5.53674469832306	-5.02599415066708	2.48351454798312	1.60207267806657	-9.29857491374453	-0.234080710676566	-0.197410336782451	-0.298322685107905	-0.460984805812619	-0.417566220905492	-0.537049430409091	-0.4595276832293	-0.416418350093776	-0.535822191883415	0.00448719809031356	0.00540537961244833	0.00540458685025613
167	13.6648837358257	0.25	-5.01597237218596	-6.3895293128021	-3.64241543156982	0.330781386965737	-15.7348956611679	-19.229216698032	-12.2405746243039	2.12	1.33	3.2	-7.44479025241329	-6.09192769942586	-4.73906514643843	-8.72338697673793	-7.13817863964322	-5.55297030254851	-8.70465043425756	-7.12487197395983	-5.54210606415459	-5.01597237218596	2.44727021272963	0.595349130210382	-9.92340310000036	-0.234080710676566	-0.197410336782451	-0.298322685107905	-0.460984805812619	-0.417566220905492	-0.537049430409091	-0.4595276832293	-0.416418350093776	-0.535822191883415	0.00448719809031356	0.00540537961244833	0.00540458685025613
167	13.6648837358257	0.25	-5.01068344735659	-6.37850864045337	-3.6428582542598	0.331704482203777	-15.6038011250305	-19.0617970103532	-12.1458052397077	1.98	1.19	3.02	-7.78499714166624	-6.37272273393283	-4.96044832619943	-9.22593017487505	-7.55225646165353	-5.87858274843202	-9.16355996077284	-7.50216679171456	-5.83912290844371	-5.01068344735659	2.44002805374582	-0.929862885455957	-10.8427703340008	-0.234080710676566	-0.197410336782451	-0.298322685107905	-0.460984805812619	-0.417566220905492	-0.537049430409091	-0.4595276832293	-0.416418350093776	-0.535822191883415	0.00448719809031356	0.00540537961244833	0.00540458685025613
167	13.6648837358257	0.25	-5.00173567202816	-6.35853049844956	-3.64494084560676	0.249406016337192	-13.6631593387486	-17.3638746019855	-9.96244407551159	1.82	1.3	3.16	-7.6044820577146	-5.98375952515392	-4.36303699259324	-9.15560330711049	-7.20429453073334	-5.25298575435619	-9.13043739156224	-7.18459314008999	-5.23785445619466	-5.00173567202816	2.44201763243735	-1.18706780504849	-11.4088091361461	-0.234080710676566	-0.197410336782451	-0.298322685107905	-0.460984805812619	-0.417566220905492	-0.537049430409091	-0.4595276832293	-0.416418350093776	-0.535822191883415	0.00448719809031356	0.00540537961244833	0.00540458685025613
167	13.6648837358257	0.25	-5.00166390922226	-6.34386007534275	-3.65946774310176	0.329514633234057	-14.5897997604978	-17.8391168301117	-11.3404826908838	1.7	1.22	2.97	-8.25882014769209	-6.75451219700531	-5.25020424631852	-10.0779731686857	-8.24231445553425	-6.40665574238276	-10.0516401620544	-8.22126772143087	-6.38911759670998	-5.00166390922226	2.34430878903535	-0.138143274999103	-9.6124239372129	-0.234080710676566	-0.197410336782451	-0.298322685107905	-0.460984805812619	-0.417566220905492	-0.537049430409091	-0.4595276832293	-0.416418350093776	-0.535822191883415	0.00448719809031356	0.00540537961244833	0.00540458685025613
167	13.6648837358257	0.25	-4.97067746737268	-6.31508382181158	-3.62627111293377	0.339086479361019	-14.8327815772533	-18.0659262975765	-11.5996368569301	1.74	1.29	2.74	-8.19153685376839	-6.72554924295615	-5.25956163214392	-9.94471049215552	-8.16496846878811	-6.38522644542071	-10.0424136837165	-8.24432313401915	-6.44774311016061	-4.97067746737268	2.2938224157563	0.499323741657826	-8.93881878255079	-0.234080710676566	-0.197410336782451	-0.298322685107905	-0.460984805812619	-0.417566220905492	-0.537049430409091	-0.4595276832293	-0.416418350093776	-0.535822191883415	0.00448719809031356	0.00540537961244833	0.00540458685025613
167	13.6648837358257	0.25	-4.92585893972136	-6.26434373110452	-3.58737414833819	0.288370559422168	-13.8909594555496	-17.2979364318299	-10.4839824792694	1.97	1.31	3.4	-7.0866504092662	-5.69087381600219	-4.29509722273817	-8.40403880307743	-6.7487912640031	-5.09354372492876	-8.32502756303367	-6.6842505575894	-5.04561141091936	-4.92585893972136	2.57586742086286	0.0458412599637984	-11.0345130058316	-0.234080710676566	-0.197410336782451	-0.298322685107905	-0.460984805812619	-0.417566220905492	-0.537049430409091	-0.4595276832293	-0.416418350093776	-0.535822191883415	0.00448719809031356	0.00540537961244833	0.00540458685025613
167	13.6648837358257	0.25	-4.91995437167424	-6.26330944784839	-3.57659929550009	0.314073673420705	-15.3432697146152	-18.8834579120831	-11.8030815171472	1.94	1.24	3.06	-7.84016721420165	-6.37032691444746	-4.90048661469327	-9.32501949450872	-7.57680557578071	-5.82859165705269	-9.28237372267209	-7.54267659959076	-5.80360593557391	-4.91995437167424	2.40376329693166	0.099720747522533	-9.90126994692378	-0.234080710676566	-0.197410336782451	-0.298322685107905	-0.460984805812619	-0.417566220905492	-0.537049430409091	-0.4595276832293	-0.416418350093776	-0.535822191883415	0.00448719809031356	0.00540537961244833	0.00540458685025613
167	13.6648837358257	0.25	-4.91134870855132	-6.22928927862426	-3.59340813847838	0.333795806580162	-14.1548298327406	-17.2769769044063	-11.0326827610749	1.85	1.13	2.72	-7.45048135627436	-6.10409427260236	-4.75770718893037	-8.93797604730532	-7.32278168216176	-5.70758731701819	-8.9235787764065	-7.31168679676072	-5.69700715890235	-4.91134870855132	2.27291415858048	0.439950451124148	-8.62191588446842	-0.234080710676566	-0.197410336782451	-0.298322685107905	-0.460984805812619	-0.417566220905492	-0.537049430409091	-0.4595276832293	-0.416418350093776	-0.535822191883415	0.00448719809031356	0.00540537961244833	0.00540458685025613
167	13.6648837358257	0.25	-4.88907846239775	-6.22532709271604	-3.55282983207947	0.290631031875692	-12.7794082067964	-15.896584074898	-9.66223233869477	1.9	1.19	3.21	-6.71475027086571	-5.39804868226951	-4.0813470936733	-8.01733537096656	-6.44520866581373	-4.8730819606609	-7.91072119887048	-6.36030601601086	-4.80921860627825	-4.88907846239775	2.38436093174752	1.07811048774046	-8.70422244137927	-0.234080710676566	-0.197410336782451	-0.298322685107905	-0.460984805812619	-0.417566220905492	-0.537049430409091	-0.4595276832293	-0.416418350093776	-0.535822191883415	0.00448719809031356	0.00540537961244833	0.00540458685025613
167	13.6648837358257	0.25	-4.87405280300401	-6.18625462635813	-3.5618509796499	0.308104824787167	-14.805213188025	-18.2691585123741	-11.3412678636759	2.41	1.45	3.42	-6.34132102246256	-5.13896737869304	-3.93661373492352	-7.2741716262113	-5.89494374463915	-4.51571586306699	-7.27433413689216	-5.89887702625933	-4.51607461795568	-4.87405280300401	2.73875713684323	-0.349554571036425	-12.5342727956222	-0.234080710676566	-0.197410336782451	-0.298322685107905	-0.460984805812619	-0.417566220905492	-0.537049430409091	-0.4595276832293	-0.416418350093776	-0.535822191883415	0.00448719809031356	0.00540537961244833	0.00540458685025613
167	13.6648837358257	0.25	-4.87314662576628	-6.17732890685214	-3.56896434468042	0.285894780543639	-14.2647783626068	-17.7846634069622	-10.7448933182515	2.18	1.34	3.11	-6.72322137002657	-5.39258239144558	-4.06194341286459	-7.83975408659272	-6.28813443940733	-4.73651479222195	-7.85068436290567	-6.29869523229605	-4.74309442103428	-4.87314662576628	2.5648372261218	0.936683185098348	-10.3920874264385	-0.234080710676566	-0.197410336782451	-0.298322685107905	-0.460984805812619	-0.417566220905492	-0.537049430409091	-0.4595276832293	-0.416418350093776	-0.535822191883415	0.00448719809031356	0.00540537961244833	0.00540458685025613
167	13.6648837358257	0.25	-4.86991757504129	-6.18611974465673	-3.55371540542584	0.35828861783412	-17.4320924208825	-21.0744983709886	-13.7896864707765	2.18	1.47	3.36	-7.96891903605608	-6.5916127959796	-5.21430655590313	-9.29280078612373	-7.68668175635251	-6.08056272658129	-9.32429751650396	-7.71458295343737	-6.10057249461649	-4.86991757504129	2.68626836126681	0.893421228397962	-10.9359288491406	-0.234080710676566	-0.197410336782451	-0.298322685107905	-0.460984805812619	-0.417566220905492	-0.537049430409091	-0.4595276832293	-0.416418350093776	-0.535822191883415	0.00448719809031356	0.00540537961244833	0.00540458685025613
167	13.6648837358257	0.25	-4.85687265089866	-6.18759017668134	-3.52615512511599	0.294762408632883	-14.614574699729	-18.1439945292254	-11.0851548702326	1.88	1.35	3.25	-7.74190420064088	-6.23592765507971	-4.72995110951854	-9.2649979279059	-7.46274499213022	-5.66049205635454	-9.25135496753014	-7.45252313389063	-5.65328725869151	-4.85687265089866	2.42597745059798	-0.396452843836386	-10.9782785447025	-0.234080710676566	-0.197410336782451	-0.298322685107905	-0.460984805812619	-0.417566220905492	-0.537049430409091	-0.4595276832293	-0.416418350093776	-0.535822191883415	0.00448719809031356	0.00540537961244833	0.00540458685025613
167	13.6648837358257	0.25	-4.84650999133908	-6.16719644632574	-3.52582353635242	0.289572465948727	-13.7976802580724	-17.1718956203589	-10.4234648957859	1.91	1.33	2.83	-7.21661979338619	-5.79858011337818	-4.38054043337017	-8.60668165950866	-6.91549985198631	-5.22431804446395	-8.69022599935384	-6.98224285250636	-5.27372052477141	-4.84650999133908	2.35704183694976	1.35319505827297	-8.66408144536025	-0.234080710676566	-0.197410336782451	-0.298322685107905	-0.460984805812619	-0.417566220905492	-0.537049430409091	-0.4595276832293	-0.416418350093776	-0.535822191883415	0.00448719809031356	0.00540537961244833	0.00540458685025613
167	13.6648837358257	0.25	-4.83427194730091	-6.14516090443176	-3.52338299017005	0.353640953877464	-15.8405396644081	-19.1841146991326	-12.4969646296836	2.08	1.35	2.83	-7.52714744558842	-6.21525045808251	-4.9033534705766	-8.84435503879428	-7.30288360945125	-5.76141218010822	-8.9361658820803	-7.38018309305852	-5.82246211974467	-4.83427194730091	2.39605467282905	-1.14060331953929	-11.6756867336045	-0.234080710676566	-0.197410336782451	-0.298322685107905	-0.460984805812619	-0.417566220905492	-0.537049430409091	-0.4595276832293	-0.416418350093776	-0.535822191883415	0.00448719809031356	0.00540537961244833	0.00540458685025613
167	13.6648837358257	0.25	-4.83089326953367	-6.14623066285841	-3.51555587620894	0.33890957515101	-14.9302630530491	-18.1859409795119	-11.6745851265863	1.95	1.23	2.77	-7.53538008444876	-6.18638359116388	-4.83738709787901	-8.95850923704598	-7.35474175479571	-5.75097427254545	-9.0033873603107	-7.3917551965793	-5.78058538824237	-4.83089326953367	2.32531892761807	-1.59075495862332	-11.1653720352592	-0.234080710676566	-0.197410336782451	-0.298322685107905	-0.460984805812619	-0.417566220905492	-0.537049430409091	-0.4595276832293	-0.416418350093776	-0.535822191883415	0.00448719809031356	0.00540537961244833	0.00540458685025613
167	13.6648837358257	0.25	-4.81909427766349	-6.13678018754661	-3.50140836778037	0.315820198210414	-14.104708155946	-17.3459746483659	-10.8634416635262	1.91	1.35	2.98	-7.31288420098135	-5.94639964164758	-4.5799150823138	-8.72770590201115	-7.09684794969951	-5.46598999738788	-8.77865305407266	-7.13785739611488	-5.49681855862727	-4.81909427766349	2.38392936102674	0.466319253461655	-9.82681271168731	-0.234080710676566	-0.197410336782451	-0.298322685107905	-0.460984805812619	-0.417566220905492	-0.537049430409091	-0.4595276832293	-0.416418350093776	-0.535822191883415	0.00448719809031356	0.00540537961244833	0.00540458685025613
167	13.6648837358257	0.25	-4.81127883052392	-6.12309048517099	-3.49946717587686	0.247008580687285	-12.979904287685	-16.5182148192342	-9.44159375613583	2.16	1.38	3.17	-6.2906100328325	-4.94311988497933	-3.59562973712617	-7.34620011895664	-5.77259561434	-4.19899110972336	-7.36595645387696	-5.78945130683667	-4.21108683796506	-4.81127883052392	2.52168403216692	1.32334705138872	-9.51181851512967	-0.234080710676566	-0.197410336782451	-0.298322685107905	-0.460984805812619	-0.417566220905492	-0.537049430409091	-0.4595276832293	-0.416418350093776	-0.535822191883415	0.00448719809031356	0.00540537961244833	0.00540458685025613
167	13.6648837358257	0.25	-4.81097420780075	-6.10570925485624	-3.51623916074527	0.362778075590757	-14.8600835615065	-17.9349874923396	-11.7851796306734	2.1	1.34	3.26	-6.98377223162005	-5.78642382553816	-4.58907541945628	-8.19292584187245	-6.7882713983186	-5.38361695476476	-8.17123081237195	-6.77103108382858	-5.37051413615054	-4.81097420780075	2.56478289398534	1.88750091826278	-9.13199733398766	-0.234080710676566	-0.197410336782451	-0.298322685107905	-0.460984805812619	-0.417566220905492	-0.537049430409091	-0.4595276832293	-0.416418350093776	-0.535822191883415	0.00448719809031356	0.00540537961244833	0.00540458685025613
167	13.6648837358257	0.25	-4.80633959781028	-6.10106891810346	-3.5116102775171	0.292883949648932	-14.4669205240662	-17.9765326219493	-10.9573084261832	1.93	1.31	3.08	-7.4996430237219	-6.03546534055061	-4.57128765737932	-8.92956298299461	-7.18621775991963	-5.44287253684465	-8.93120585780004	-7.18784691319232	-5.44449128172991	-4.80633959781028	2.45219745965105	-0.0828066771089646	-10.2778655911809	-0.234080710676566	-0.197410336782451	-0.298322685107905	-0.460984805812619	-0.417566220905492	-0.537049430409091	-0.4595276832293	-0.416418350093776	-0.535822191883415	0.00448719809031356	0.00540537961244833	0.00540458685025613
167	13.6648837358257	0.25	-4.80498577909586	-6.10292355683802	-3.5070480013537	0.323971054721614	-14.0473019342349	-17.2154678664583	-10.8791360020114	1.99	1.39	3.07	-7.01638438788065	-5.72515779110728	-4.43393119433391	-8.31130118564595	-6.78177079628516	-5.25224040692437	-8.36003939877005	-6.82234535497652	-5.28232675709646	-4.80498577909586	2.44112726962388	0.601271570509906	-9.9916270939713	-0.234080710676566	-0.197410336782451	-0.298322685107905	-0.460984805812619	-0.417566220905492	-0.537049430409091	-0.4595276832293	-0.416418350093776	-0.535822191883415	0.00448719809031356	0.00540537961244833	0.00540458685025613
167	13.6648837358257	0.25	-4.79755352369894	-6.09764754393968	-3.4974595034582	0.278787737077096	-13.0345688301449	-16.3078012889245	-9.76133637136533	2.09	1.24	3.02	-6.37933163265865	-5.09889934167169	-3.81846705068474	-7.49096609885079	-5.98741126960299	-4.48385644035519	-7.47208518409139	-5.97446446147516	-4.4730788627937	-4.79755352369894	2.45290517551796	-0.346527563592059	-10.6461100110575	-0.234080710676566	-0.197410336782451	-0.298322685107905	-0.460984805812619	-0.417566220905492	-0.537049430409091	-0.4595276832293	-0.416418350093776	-0.535822191883415	0.00448719809031356	0.00540537961244833	0.00540458685025613
167	13.6648837358257	0.25	-4.79358376886567	-6.08913570869932	-3.49803182903202	0.269458573983053	-12.8341698518098	-16.1335295456552	-9.53481015796441	1.92	1.17	2.86	-6.77086843767052	-5.38620364052474	-4.00153884337896	-8.0725616873997	-6.42169635243895	-4.7708310174782	-8.04449307772537	-6.39762206065732	-4.75456301987762	-4.79358376886567	2.34476934911731	0.681201694173199	-8.83965548979631	-0.234080710676566	-0.197410336782451	-0.298322685107905	-0.460984805812619	-0.417566220905492	-0.537049430409091	-0.4595276832293	-0.416418350093776	-0.535822191883415	0.00448719809031356	0.00540537961244833	0.00540458685025613
167	13.6648837358257	0.25	-4.77877104122173	-6.08175453223842	-3.47578755020503	0.34372377369667	-14.6369941006558	-17.7947307656862	-11.4792574356254	2.02	1.27	2.99	-7.16785463826788	-5.89589398323439	-4.62393332820091	-8.46920684216459	-6.96631672703009	-5.46342661189559	-8.46830899863235	-6.9676929297193	-5.46513678187256	-4.77877104122173	2.45523614750593	0.657390149064485	-9.74039848811564	-0.234080710676566	-0.197410336782451	-0.298322685107905	-0.460984805812619	-0.417566220905492	-0.537049430409091	-0.4595276832293	-0.416418350093776	-0.535822191883415	0.00448719809031356	0.00540537961244833	0.00540458685025613
167	13.6648837358257	0.25	-4.77291340202493	-6.07195027070261	-3.47387653334724	0.321971987326099	-15.0576369743201	-18.4692287474502	-11.6460452011899	1.84	1.34	3.14	-8.02214803120768	-6.54031602834841	-5.05848402548914	-9.63985428053088	-7.85920344733501	-6.07855261413914	-9.64607154709864	-7.86417985929752	-6.08313319652786	-4.77291340202493	2.49662503894531	-0.43105087411479	-10.9437771645661	-0.234080710676566	-0.197410336782451	-0.298322685107905	-0.460984805812619	-0.417566220905492	-0.537049430409091	-0.4595276832293	-0.416418350093776	-0.535822191883415	0.00448719809031356	0.00540537961244833	0.00540458685025613
167	13.6648837358257	0.25	-4.76481835878628	-6.05566926535357	-3.47396745221898	0.309142544697687	-14.6586127977291	-18.0799286554912	-11.237296939967	2.11	1.38	3.47	-7.00734096798402	-5.68132208642011	-4.35530320485621	-8.21262366979371	-6.65852574547676	-5.10442782115981	-8.16146299043459	-6.61618675378812	-5.07188025899474	-4.76481835878628	2.63609072368194	0.0925512131847537	-11.4969473271851	-0.234080710676566	-0.197410336782451	-0.298322685107905	-0.460984805812619	-0.417566220905492	-0.537049430409091	-0.4595276832293	-0.416418350093776	-0.535822191883415	0.00448719809031356	0.00540537961244833	0.00540458685025613
167	13.6648837358257	0.25	-4.75140018614564	-6.040140793506	-3.46265957878528	0.37368035614322	-17.3328152362007	-20.8363178961615	-13.82931257624	1.9	1.31	2.85	-8.81886798828118	-7.33602790066294	-5.85318781304469	-10.5343787996254	-8.76308579433291	-6.99179278904042	-10.6146397436828	-8.82865576975628	-7.04317800521132	-4.75140018614564	2.40896011064351	0.216530820976307	-9.83936689365941	-0.234080710676566	-0.197410336782451	-0.298322685107905	-0.460984805812619	-0.417566220905492	-0.537049430409091	-0.4595276832293	-0.416418350093776	-0.535822191883415	0.00448719809031356	0.00540537961244833	0.00540458685025613
167	13.6648837358257	0.25	-4.74963857928264	-6.03140955339157	-3.46786760517371	0.355318367885332	-14.4407863723727	-17.4777537299349	-11.4038190148105	1.98	1.29	2.95	-7.15557370088896	-5.91220775752919	-4.66884181416942	-8.48454463690744	-7.01025420438266	-5.53596377185789	-8.50727681248063	-7.03120392875752	-5.55072998830296	-4.74963857928264	2.44001968188569	-1.18224476362242	-11.0262637158252	-0.234080710676566	-0.197410336782451	-0.298322685107905	-0.460984805812619	-0.417566220905492	-0.537049430409091	-0.4595276832293	-0.416418350093776	-0.535822191883415	0.00448719809031356	0.00540537961244833	0.00540458685025613
167	13.6648837358257	0.25	-4.74363113618036	-6.04025634605456	-3.44700592630617	0.290156860006367	-15.6095537017477	-19.4214468742585	-11.7976605292369	2.07	1.34	3.05	-7.658480724023	-6.15533265412291	-4.65218458422281	-9.00810739824542	-7.24006491866436	-5.4720224390833	-9.04161311269337	-7.26680006974934	-5.49199586241255	-4.74363113618036	2.52861750405895	0.457958763502437	-10.3517981410891	-0.234080710676566	-0.197410336782451	-0.298322685107905	-0.460984805812619	-0.417566220905492	-0.537049430409091	-0.4595276832293	-0.416418350093776	-0.535822191883415	0.00448719809031356	0.00540537961244833	0.00540458685025613
167	13.6648837358257	0.25	-4.73030476483865	-6.00298670500367	-3.45762282467363	0.301325308776254	-14.210614968799	-17.5890691611136	-10.8321607764844	2.08	1.27	2.99	-6.91250748555172	-5.5847743531129	-4.25704122067408	-8.12491127103519	-6.56430335629121	-5.00369544154723	-8.12951052359252	-6.56461517710886	-5.0075148726777	-4.73030476483865	2.44929781344892	-1.03926803667953	-11.3472126260808	-0.234080710676566	-0.197410336782451	-0.298322685107905	-0.460984805812619	-0.417566220905492	-0.537049430409091	-0.4595276832293	-0.416418350093776	-0.535822191883415	0.00448719809031356	0.00540537961244833	0.00540458685025613
167	13.6648837358257	0.25	-4.7282130434241	-6.01879480239656	-3.43763128445164	0.257252608020507	-12.7312556127628	-16.1087712932092	-9.35373993231635	1.79	1.26	2.81	-7.15314418623665	-5.65334906134756	-4.15355393645847	-8.64046171102244	-6.82882168062622	-5.01718165023001	-8.69060782164965	-6.86795432173386	-5.04481171408913	-4.7282130434241	2.32867291109194	-1.29100382791938	-11.0926655701333	-0.234080710676566	-0.197410336782451	-0.298322685107905	-0.460984805812619	-0.417566220905492	-0.537049430409091	-0.4595276832293	-0.416418350093776	-0.535822191883415	0.00448719809031356	0.00540537961244833	0.00540458685025613
167	13.6648837358257	0.25	-4.70998046769837	-5.96910841336462	-3.45085252203212	0.299429857622584	-13.8119657302918	-17.110486430188	-10.5134450303956	1.82	1.2	2.85	-7.47758562740641	-6.03607365883198	-4.59456169025755	-8.99833017550923	-7.2636525280023	-5.52897488049537	-8.99593396224722	-7.26201303792342	-5.52783820993514	-4.70998046769837	2.27905089622819	0.245123329459351	-9.05236561410755	-0.234080710676566	-0.197410336782451	-0.298322685107905	-0.460984805812619	-0.417566220905492	-0.537049430409091	-0.4595276832293	-0.416418350093776	-0.535822191883415	0.00448719809031356	0.00540537961244833	0.00540458685025613
167	13.6648837358257	0.25	-4.69956829599864	-5.98667843457984	-3.41245815741745	0.260605696288479	-12.3813021689525	-15.6374032796791	-9.12520105822591	2.23	1.38	3.35	-5.78332394299917	-4.57909027467891	-3.37485660635864	-6.7144776653056	-5.31635434566457	-3.91823102602354	-6.69604822613211	-5.30304272790465	-3.90715391908213	-4.69956829599864	2.60048083693597	-0.896488505810728	-12.6053354358176	-0.234080710676566	-0.197410336782451	-0.298322685107905	-0.460984805812619	-0.417566220905492	-0.537049430409091	-0.4595276832293	-0.416418350093776	-0.535822191883415	0.00448719809031356	0.00540537961244833	0.00540458685025613
167	13.6648837358257	0.25	-4.69040187577619	-5.94507932067686	-3.43572443087552	0.311784235157954	-14.6710187462986	-18.0741677594593	-11.2678697331379	1.92	1.35	2.96	-7.57215875740988	-6.14641208150615	-4.72066540560242	-9.02438686561041	-7.32520305450468	-5.62601924339896	-9.08645506761466	-7.37627345573586	-5.66601642445628	-4.69040187577619	2.44196867718641	1.91078920868396	-8.46169316739341	-0.234080710676566	-0.197410336782451	-0.298322685107905	-0.460984805812619	-0.417566220905492	-0.537049430409091	-0.4595276832293	-0.416418350093776	-0.535822191883415	0.00448719809031356	0.00540537961244833	0.00540458685025613
167	13.6648837358257	0.25	-4.68800267756782	-5.9418184554695	-3.43418689966614	0.352612164402397	-16.2587320346672	-19.6983147435547	-12.8191493257796	2.08	1.39	3.12	-7.74489756611772	-6.39253742275875	-5.04017727939978	-9.10414738371927	-7.51444449147308	-5.92474159922689	-9.14666875242166	-7.55019743830252	-5.95379157175772	-4.68800267756782	2.57288820266837	-0.178188600838405	-11.1711590088844	-0.234080710676566	-0.197410336782451	-0.298322685107905	-0.460984805812619	-0.417566220905492	-0.537049430409091	-0.4595276832293	-0.416418350093776	-0.535822191883415	0.00448719809031356	0.00540537961244833	0.00540458685025613
167	13.6648837358257	0.25	-4.68574318129772	-5.93972647336216	-3.43175988923327	0.325119775611657	-14.0563027843657	-17.2182034583684	-10.894402110363	1.96	1.21	2.97	-7.08653876217869	-5.78518744857292	-4.48383613496715	-8.41239726382153	-6.8675691612399	-5.32274105865826	-8.37988378022055	-6.84013385870126	-5.30217638226365	-4.68574318129772	2.3978931885396	1.97222317603267	-7.80249223202552	-0.234080710676566	-0.197410336782451	-0.298322685107905	-0.460984805812619	-0.417566220905492	-0.537049430409091	-0.4595276832293	-0.416418350093776	-0.535822191883415	0.00448719809031356	0.00540537961244833	0.00540458685025613
[truncated: 1,369 more rows]
