# Supplementary material for: Re-expressing coefficients from regression models for inclusion in a meta-analysis
Source: BMC Med Res Methodol. 2024 Jan 8;24:6. doi: 10.1186/s12874-023-02132-y (PMC10773134; doi:10.1186/s12874-023-02132-y)
Supplement: Supplementary file 2 — Additional file 2. [file 12874_2023_2132_MOESM2_ESM.zip › Supp_Files_R1/simdata/simdata_scenario_168.csv]

ex_no	errsd	rsquare	beta	b_low_ci	b_hi_ci	lrsquare	lbeta	lb_low_ci	lb_hi_ci	x_median	x_25	x_75	rbl	rb	rbu	altl	alt	altu	dzl	dz	dzu	observed_beta	xlog	error	ylog	RelBias_rb	RelBias_rbl	RelBias_rbu	RelBias_alt	RelBias_altl	RelBias_altu	RelBias_dz	RelBias_dzl	RelBias_dzu	MC_SE_RelBias_rb	MC_SE_RelBias_alt	MC_SE_RelBias_dz
168	13.6648837358257	0.24	-4.66357365614745	-4.83872272045331	-4.48842459184158	0.305602765938943	-14.3741602585509	-14.8356106313985	-13.9127098857033	2.03	1.31	3.06	-5.93597241934955	-5.75133851689833	-5.56670461444711	-7.00361134347581	-6.78576934519051	-6.5679273469052	-7.01055266470101	-6.79142263859841	-6.57469572893952	-4.66357365614745	2.47125888914218	0.162836131632874	-10.3552125845458	-0.244951400840955	-0.238858707005355	-0.251485494362569	-0.473064269865708	-0.465855224418598	-0.48079559141864	-0.470603448379884	-0.463525979881149	-0.478416841526215	0.000688207640625903	0.000824222855877006	0.000838702152925148
168	13.6648837358257	0.24	-4.51315848637237	-4.68213502495962	-4.34418194778512	0.321140991828538	-14.6444699528007	-15.0979234395065	-14.191016466095	2.03	1.29	3.11	-6.05449408616523	-5.87265242664091	-5.69081076711658	-7.14687403632768	-6.93222365981699	-6.7175732833063	-7.1342415225323	-6.91788390727305	-6.70340270501329	-4.51315848637237	2.4841063591054	-0.0966635143279293	-10.5854046468917	-0.244951400840955	-0.238858707005355	-0.251485494362569	-0.473064269865708	-0.465855224418598	-0.48079559141864	-0.470603448379884	-0.463525979881149	-0.478416841526215	0.000688207640625903	0.000824222855877006	0.000838702152925148
168	13.6648837358257	0.24	-4.37747689510484	-4.54114585211171	-4.21380793809797	0.340301824536107	-15.0900033219211	-15.5374558909781	-14.6425507528641	1.99	1.27	3.11	-6.31369593378864	-6.13187212134204	-5.95004830889543	-7.47409985290317	-7.25885836137224	-7.0436168698413	-7.44994875308664	-7.23740974330656	-7.02346775594054	-4.37747689510484	2.47727717545957	0.0557837331089738	-10.3060162362121	-0.244951400840955	-0.238858707005355	-0.251485494362569	-0.473064269865708	-0.465855224418598	-0.48079559141864	-0.470603448379884	-0.463525979881149	-0.478416841526215	0.000688207640625903	0.000824222855877006	0.000838702152925148
168	13.6648837358257	0.25	-4.90309861661479	-5.0816550215628	-4.72454221166677	0.321436463484771	-14.706230198065	-15.1612876349069	-14.2511727612232	2	1.31	3.07	-6.13592110721055	-5.95175492034378	-5.76758873347701	-7.25728306286716	-7.03945983382818	-6.8216366047892	-7.26272580916242	-7.0430645330082	-6.82569629646743	-4.90309861661479	2.44389439665705	0.0701734435160881	-10.2773995620599	-0.244951400840955	-0.238858707005355	-0.251485494362569	-0.473064269865708	-0.465855224418598	-0.48079559141864	-0.470603448379884	-0.463525979881149	-0.478416841526215	0.000688207640625903	0.000824222855877006	0.000838702152925148
168	13.6648837358257	0.25	-4.84815525491771	-5.02474478337098	-4.67156572646444	0.315106754817671	-14.5402861759579	-14.9968197346877	-14.0837526172281	2.01	1.29	3.08	-6.06377860873101	-5.87918490976225	-5.6945912107935	-7.17053223443094	-6.95224671410828	-6.73396119378561	-7.16362955105646	-6.94698153694316	-6.72733447162748	-4.84815525491771	2.4640054467607	-0.0523253978421824	-10.4799277633996	-0.244951400840955	-0.238858707005355	-0.251485494362569	-0.473064269865708	-0.465855224418598	-0.48079559141864	-0.470603448379884	-0.463525979881149	-0.478416841526215	0.000688207640625903	0.000824222855877006	0.000838702152925148
168	13.6648837358257	0.25	-4.83851600606038	-5.01613027895051	-4.66090173317024	0.319205280986383	-14.8669826991548	-15.3293776244482	-14.4045877738613	1.98	1.28	3.05	-6.26539893462009	-6.07640961337807	-5.88742029213605	-7.42629737376479	-7.20229074391492	-6.97828411406505	-7.4234171667629	-7.19874057798015	-6.97645869504193	-4.83851600606038	2.4305680670932	0.187700053061604	-10.0698764276506	-0.244951400840955	-0.238858707005355	-0.251485494362569	-0.473064269865708	-0.465855224418598	-0.48079559141864	-0.470603448379884	-0.463525979881149	-0.478416841526215	0.000688207640625903	0.000824222855877006	0.000838702152925148
168	13.6648837358257	0.25	-4.80455524869663	-4.98029031831803	-4.62882017907524	0.322467079316308	-14.876261295975	-15.3354947045161	-14.4170278874339	1.99	1.3	3.06	-6.24153835837804	-6.05463060025961	-5.86772284214118	-7.39122946732213	-7.16989330784444	-6.94855714836675	-7.39179522485653	-7.17331040604074	-6.95146396530316	-4.80455524869663	2.45578923015759	0.207492214458816	-10.1457323335671	-0.244951400840955	-0.238858707005355	-0.251485494362569	-0.473064269865708	-0.465855224418598	-0.48079559141864	-0.470603448379884	-0.463525979881149	-0.478416841526215	0.000688207640625903	0.000824222855877006	0.000838702152925148
168	13.6648837358257	0.25	-4.80251219245285	-4.97748645062173	-4.62753793428397	0.32478633962464	-14.7882178369011	-15.2423212224836	-14.3341144513185	2	1.29	3.07	-6.19184167749643	-6.00737264369896	-5.82290360990149	-7.3293556382452	-7.11099747869165	-6.89263931913809	-7.32261935720125	-7.10460591830787	-6.88715461489481	-4.80251219245285	2.45713088748663	-0.197649618681497	-10.5311268288438	-0.244951400840955	-0.238858707005355	-0.251485494362569	-0.473064269865708	-0.465855224418598	-0.48079559141864	-0.470603448379884	-0.463525979881149	-0.478416841526215	0.000688207640625903	0.000824222855877006	0.000838702152925148
168	13.6648837358257	0.25	-4.79337685485204	-4.96922464129474	-4.61752906840934	0.321796199426937	-14.796540911943	-15.2540155492145	-14.3390662746715	2	1.29	3.12	-6.18459997025983	-5.99912109625872	-5.8136422222576	-7.31771238461147	-7.09825097079513	-6.87878955697878	-7.29927389233937	-7.08077062083184	-6.86206211675835	-4.79337685485204	2.45127902112257	0.134509535561932	-10.2177087556799	-0.244951400840955	-0.238858707005355	-0.251485494362569	-0.473064269865708	-0.465855224418598	-0.48079559141864	-0.470603448379884	-0.463525979881149	-0.478416841526215	0.000688207640625903	0.000824222855877006	0.000838702152925148
168	13.6648837358257	0.25	-4.79224913221678	-4.96680614058974	-4.61769212384383	0.313804080798283	-14.4802643598843	-14.936289127318	-14.0242395924505	1.98	1.28	3.11	-6.10827257207887	-5.92177888844969	-5.73528520482051	-7.24097283259302	-7.01989630388966	-6.79881977518631	-7.21960670528431	-7.00050754049806	-6.77882121831814	-4.79224913221678	2.45868069713732	0.000463108666648488	-10.3165747548071	-0.244951400840955	-0.238858707005355	-0.251485494362569	-0.473064269865708	-0.465855224418598	-0.48079559141864	-0.470603448379884	-0.463525979881149	-0.478416841526215	0.000688207640625903	0.000824222855877006	0.000838702152925148
168	13.6648837358257	0.25	-4.77732126731715	-4.95261640144818	-4.60202613318613	0.325873084192963	-14.7174495552613	-15.1682624315862	-14.2666366789364	2.05	1.31	3.14	-6.02890533850997	-5.84972145578096	-5.67053757305194	-7.10322366539086	-6.89211018378959	-6.68099670218831	-7.09178734542153	-6.88241760739096	-6.67126813381264	-4.77732126731715	2.48725915786371	-0.0232172294620672	-10.5688036331991	-0.244951400840955	-0.238858707005355	-0.251485494362569	-0.473064269865708	-0.465855224418598	-0.48079559141864	-0.470603448379884	-0.463525979881149	-0.478416841526215	0.000688207640625903	0.000824222855877006	0.000838702152925148
168	13.6648837358257	0.25	-4.77687072429	-4.95359545692968	-4.60014599165032	0.315529691225303	-14.6344807342566	-15.0935219444331	-14.17543952408	1.98	1.31	3.06	-6.1591891002497	-5.97186889568157	-5.78454869111344	-7.29787484717414	-7.07592364758687	-6.8539724479996	-7.30608701257474	-7.08178618481924	-6.8617602433635	-4.77687072429	2.44122531188842	0.138807190952585	-10.1914785464161	-0.244951400840955	-0.238858707005355	-0.251485494362569	-0.473064269865708	-0.465855224418598	-0.48079559141864	-0.470603448379884	-0.463525979881149	-0.478416841526215	0.000688207640625903	0.000824222855877006	0.000838702152925148
168	13.6648837358257	0.25	-4.7665080474398	-4.94163020498127	-4.59138588989833	0.328282238033748	-14.8301013225004	-15.2818854923295	-14.3783171526712	2	1.28	3.08	-6.18936987056093	-6.00639118444653	-5.82341249833214	-7.32168643522171	-7.10523264556686	-6.88877885591201	-7.31181371121177	-7.09601339996451	-6.87898272701405	-4.7665080474398	2.45894887153511	0.0692238321592934	-10.2383602434827	-0.244951400840955	-0.238858707005355	-0.251485494362569	-0.473064269865708	-0.465855224418598	-0.48079559141864	-0.470603448379884	-0.463525979881149	-0.478416841526215	0.000688207640625903	0.000824222855877006	0.000838702152925148
168	13.6648837358257	0.25	-4.75059022844862	-4.92434750703107	-4.57683294986618	0.323377177892825	-14.6044150201279	-15.0543191415869	-14.1545108986688	1.99	1.28	3.11	-6.13712494684451	-5.95371460583035	-5.77030426481618	-7.27016718949961	-7.05289544499297	-6.83562370048633	-7.24841507608034	-7.03249951704656	-6.81537068080536	-4.75059022844862	2.45832002809741	0.103311179605131	-10.2394048273248	-0.244951400840955	-0.238858707005355	-0.251485494362569	-0.473064269865708	-0.465855224418598	-0.48079559141864	-0.470603448379884	-0.463525979881149	-0.478416841526215	0.000688207640625903	0.000824222855877006	0.000838702152925148
168	13.6648837358257	0.25	-4.73763836082	-4.91046605754586	-4.56481066409414	0.324016963715951	-14.6425538776404	-15.092974247957	-14.1921335073238	2	1.3	3.07	-6.12467380931633	-5.94189486860263	-5.75911592788893	-7.24818219216068	-7.03187433570506	-6.81556647924945	-7.24647157772886	-7.03060488927782	-6.81493657006021	-4.73763836082	2.46501892073544	0.326266729209791	-10.0525534044122	-0.244951400840955	-0.238858707005355	-0.251485494362569	-0.473064269865708	-0.465855224418598	-0.48079559141864	-0.470603448379884	-0.463525979881149	-0.478416841526215	0.000688207640625903	0.000824222855877006	0.000838702152925148
168	13.6648837358257	0.25	-4.72779942054359	-4.90130219338918	-4.554296647698	0.324166875501019	-14.8147229254239	-15.270283488172	-14.3591623626759	2.01	1.3	3.09	-6.17342133614193	-5.98924876985317	-5.8050762035644	-7.29994985153557	-7.08216939808335	-6.86438894463113	-7.29740841350849	-7.07847541203672	-6.86199084808467	-4.72779942054359	2.46871948465021	-0.00140552414189947	-10.4475720139348	-0.244951400840955	-0.238858707005355	-0.251485494362569	-0.473064269865708	-0.465855224418598	-0.48079559141864	-0.470603448379884	-0.463525979881149	-0.478416841526215	0.000688207640625903	0.000824222855877006	0.000838702152925148
168	13.6648837358257	0.25	-4.72429012448714	-4.89886744343752	-4.54971280553675	0.32232681254264	-14.687714339175	-15.1412728491697	-14.2341558291803	2.01	1.28	3.08	-6.12508351733802	-5.94160596024023	-5.75812840314244	-7.24376598743373	-7.02677817268798	-6.80979035794224	-7.23341957229524	-7.01488822438917	-6.79893915290013	-4.72429012448714	2.45002075130974	-0.240413773529631	-10.5699083568633	-0.244951400840955	-0.238858707005355	-0.251485494362569	-0.473064269865708	-0.465855224418598	-0.48079559141864	-0.470603448379884	-0.463525979881149	-0.478416841526215	0.000688207640625903	0.000824222855877006	0.000838702152925148
168	13.6648837358257	0.25	-4.71771434578295	-4.8895171070014	-4.5459115845645	0.325398507291093	-14.6651598506861	-15.1148566947888	-14.2154630065834	1.99	1.29	3.09	-6.15911135505924	-5.97586562572314	-5.79261989638705	-7.29551886136445	-7.07846276389061	-6.86140666641678	-7.28390102233054	-7.06854993373942	-6.85125236450985	-4.71771434578295	2.45372221725235	0.0284563781740821	-10.3108856376549	-0.244951400840955	-0.238858707005355	-0.251485494362569	-0.473064269865708	-0.465855224418598	-0.48079559141864	-0.470603448379884	-0.463525979881149	-0.478416841526215	0.000688207640625903	0.000824222855877006	0.000838702152925148
168	13.6648837358257	0.25	-4.70311400105864	-4.87668659598523	-4.52954140613205	0.320415734343494	-14.6181339579159	-15.0715259503633	-14.1647419654685	2.02	1.29	3.13	-6.06442206659333	-5.88198795787268	-5.69955384915203	-7.16379220377279	-6.948286087707	-6.73277997164121	-7.14575366207167	-6.93116418044082	-6.7161253160198	-4.70311400105864	2.47196216350203	-0.152125224623038	-10.5807171774106	-0.244951400840955	-0.238858707005355	-0.251485494362569	-0.473064269865708	-0.465855224418598	-0.48079559141864	-0.470603448379884	-0.463525979881149	-0.478416841526215	0.000688207640625903	0.000824222855877006	0.000838702152925148
168	13.6648837358257	0.25	-4.6908615922933	-4.86358088391693	-4.51814230066967	0.323479092298069	-14.9081120691081	-15.3672649570529	-14.4489591811633	2	1.31	3.04	-6.24227082780251	-6.05576030130809	-5.86924977481366	-7.38896545561394	-7.168193259823	-6.94742106403206	-7.40204139444551	-7.18049030645142	-6.9568934159597	-4.6908615922933	2.44715939152273	-0.0171688864772387	-10.3690344026557	-0.244951400840955	-0.238858707005355	-0.251485494362569	-0.473064269865708	-0.465855224418598	-0.48079559141864	-0.470603448379884	-0.463525979881149	-0.478416841526215	0.000688207640625903	0.000824222855877006	0.000838702152925148
168	13.6648837358257	0.25	-4.67136281501118	-4.84404570946022	-4.49867992056215	0.316441608954313	-14.4792439438592	-14.9324587301016	-14.0260291576167	2.01	1.31	3.13	-6.02167885743812	-5.83891499078212	-5.65615112412612	-7.11665932171247	-6.9006617226869	-6.68466412366134	-7.11231918086643	-6.89489418446153	-6.67892816425719	-4.67136281501118	2.49022252350754	-0.0257532128649928	-10.5652034076971	-0.244951400840955	-0.238858707005355	-0.251485494362569	-0.473064269865708	-0.465855224418598	-0.48079559141864	-0.470603448379884	-0.463525979881149	-0.478416841526215	0.000688207640625903	0.000824222855877006	0.000838702152925148
168	13.6648837358257	0.25	-4.66791321374621	-4.84072468989145	-4.49510173760097	0.319619313351994	-14.7573949714034	-15.2159446046295	-14.2988453381773	2	1.31	3.11	-6.17204501625193	-5.98604348614672	-5.80004195604151	-7.30359506309797	-7.08349299750577	-6.86339093191357	-7.29867901959459	-7.07750851372361	-6.85891011129612	-4.66791321374621	2.47318528967792	-0.107511975542228	-10.5778558592389	-0.244951400840955	-0.238858707005355	-0.251485494362569	-0.473064269865708	-0.465855224418598	-0.48079559141864	-0.470603448379884	-0.463525979881149	-0.478416841526215	0.000688207640625903	0.000824222855877006	0.000838702152925148
168	13.6648837358257	0.25	-4.65668236508856	-4.82707459104961	-4.48629013912752	0.317281154976419	-14.470277794006	-14.9223344238469	-14.0182211641651	1.98	1.3	3.1	-6.08818018383989	-5.9037450855772	-5.71930998731451	-7.2134405842457	-6.99491689033487	-6.77639319642403	-7.20444166312185	-6.98562829529109	-6.76919593794053	-4.65668236508856	2.46134616210145	-0.102737162327267	-10.5044280461285	-0.244951400840955	-0.238858707005355	-0.251485494362569	-0.473064269865708	-0.465855224418598	-0.48079559141864	-0.470603448379884	-0.463525979881149	-0.478416841526215	0.000688207640625903	0.000824222855877006	0.000838702152925148
168	13.6648837358257	0.25	-4.65593292207817	-4.8263979408027	-4.48546790335364	0.32255855812571	-14.5274439671106	-14.975815439356	-14.0790724948651	1.97	1.29	3.11	-6.1406628265487	-5.95681320291705	-5.77296357928541	-7.28358252005402	-7.0655142198027	-6.84744591955138	-7.26570538888172	-7.04999219318852	-6.83271626963319	-4.65593292207817	2.4753678443973	-0.0237586306632205	-10.412950325227	-0.244951400840955	-0.238858707005355	-0.251485494362569	-0.473064269865708	-0.465855224418598	-0.48079559141864	-0.470603448379884	-0.463525979881149	-0.478416841526215	0.000688207640625903	0.000824222855877006	0.000838702152925148
168	13.6648837358257	0.25	-4.65283883339684	-4.82241356370656	-4.48326410308711	0.320265790375959	-14.6297574190901	-15.083666196546	-14.1758486416343	1.99	1.29	3.07	-6.14684977920698	-5.96187425454817	-5.77689872988936	-7.28111041283373	-7.06200188292161	-6.8428933530095	-7.27917089858394	-7.06060626611601	-6.84143567563106	-4.65283883339684	2.45837372407966	0.168119289814906	-10.1931221067084	-0.244951400840955	-0.238858707005355	-0.251485494362569	-0.473064269865708	-0.465855224418598	-0.48079559141864	-0.470603448379884	-0.463525979881149	-0.478416841526215	0.000688207640625903	0.000824222855877006	0.000838702152925148
168	13.6648837358257	0.25	-4.65166936514558	-4.8221231308149	-4.48121559947627	0.329527292643441	-14.8865654880752	-15.338792538939	-14.4343384372114	1.99	1.28	3.1	-6.23981488666154	-6.05584909685329	-5.87188330704504	-7.3884002144519	-7.17057117536028	-6.95274213626865	-7.37065223868122	-7.15477566941592	-6.93726585610019	-4.65166936514558	2.46275726690183	0.179643907483439	-10.1715988317613	-0.244951400840955	-0.238858707005355	-0.251485494362569	-0.473064269865708	-0.465855224418598	-0.48079559141864	-0.470603448379884	-0.463525979881149	-0.478416841526215	0.000688207640625903	0.000824222855877006	0.000838702152925148
168	13.6648837358257	0.25	-4.63980340714831	-4.80990116809243	-4.4697056462042	0.319489300988826	-14.5247809509617	-14.9762376258842	-14.0733242760393	1.99	1.3	3.06	-6.08674247942336	-5.90325844361184	-5.71977440780032	-7.20571662189609	-6.98850126061389	-6.7712858993317	-7.20851405925983	-6.99005436293612	-6.77212614439264	-4.63980340714831	2.46160777784352	-0.0805287856664386	-10.4127672787103	-0.244951400840955	-0.238858707005355	-0.251485494362569	-0.473064269865708	-0.465855224418598	-0.48079559141864	-0.470603448379884	-0.463525979881149	-0.478416841526215	0.000688207640625903	0.000824222855877006	0.000838702152925148
168	13.6648837358257	0.25	-4.62991142949128	-4.79864382851839	-4.46117903046418	0.326498721763286	-14.680098173159	-15.1291273871613	-14.2310689591567	2.01	1.31	3.1	-6.10186779335402	-5.92076568289648	-5.73966357243894	-7.21165361706202	-6.99761330446115	-6.78357299186028	-7.20871582730537	-6.99540207280694	-6.78267965469277	-4.62991142949128	2.47751830307567	-0.164985170851318	-10.6434153244443	-0.244951400840955	-0.238858707005355	-0.251485494362569	-0.473064269865708	-0.465855224418598	-0.48079559141864	-0.470603448379884	-0.463525979881149	-0.478416841526215	0.000688207640625903	0.000824222855877006	0.000838702152925148
168	13.6648837358257	0.25	-4.62950589778194	-4.79991721547212	-4.45909458009176	0.319209908092093	-14.5461063230135	-14.9985164910154	-14.0936961550116	1.97	1.3	3.08	-6.15024822218716	-5.96473421931095	-5.77922021643474	-7.29502395734595	-7.07497932719217	-6.8549346970384	-7.29287116428056	-7.0713412722876	-6.85268969936315	-4.62950589778194	2.44401192411081	0.437450820499883	-9.89773049947622	-0.244951400840955	-0.238858707005355	-0.251485494362569	-0.473064269865708	-0.465855224418598	-0.48079559141864	-0.470603448379884	-0.463525979881149	-0.478416841526215	0.000688207640625903	0.000824222855877006	0.000838702152925148
168	13.6648837358257	0.25	-4.62934907854711	-4.79799420490271	-4.46070395219152	0.339909383820469	-15.1033038589009	-15.5515425384783	-14.6550651793236	2.02	1.3	3.15	-6.25292940611563	-6.07270260137565	-5.89247579663567	-7.38529704792831	-7.17243226047334	-6.95956747301837	-7.36779988275542	-7.15452335547593	-6.94458610679535	-4.62934907854711	2.50040675648202	-0.0965486038573986	-10.6119326623116	-0.244951400840955	-0.238858707005355	-0.251485494362569	-0.473064269865708	-0.465855224418598	-0.48079559141864	-0.470603448379884	-0.463525979881149	-0.478416841526215	0.000688207640625903	0.000824222855877006	0.000838702152925148
168	13.6648837358257	0.25	-4.6218472390288	-4.79142763309725	-4.45226684496035	0.327585669955735	-14.8682512570364	-15.3219139764952	-14.4145885375776	1.99	1.29	3.1	-6.23533424907264	-6.05071379652942	-5.8660933439862	-7.38370846186568	-7.16508608442383	-6.94646370698198	-7.37458974416868	-7.15229208407223	-6.93372976344834	-4.6218472390288	2.4749650231622	-0.332443322288309	-10.7635549215406	-0.244951400840955	-0.238858707005355	-0.251485494362569	-0.473064269865708	-0.465855224418598	-0.48079559141864	-0.470603448379884	-0.463525979881149	-0.478416841526215	0.000688207640625903	0.000824222855877006	0.000838702152925148
168	13.6648837358257	0.25	-4.60078579126086	-4.77170794724937	-4.42986363527236	0.320809846335125	-14.664675191056	-15.1190994023033	-14.2102509798087	2	1.29	3.05	-6.14095800625495	-5.95638352043141	-5.77180903460786	-7.26891164734744	-7.05043504671944	-6.83195844609143	-7.26801966288345	-7.05013030134999	-6.83177515842836	-4.60078579126086	2.44811035684003	0.120168451612094	-10.2203823536435	-0.244951400840955	-0.238858707005355	-0.251485494362569	-0.473064269865708	-0.465855224418598	-0.48079559141864	-0.470603448379884	-0.463525979881149	-0.478416841526215	0.000688207640625903	0.000824222855877006	0.000838702152925148
168	13.6648837358257	0.25	-4.59445778589044	-4.76334196204937	-4.42557360973151	0.322324138632843	-14.6822253487634	-15.1356171330932	-14.2288335644337	1.99	1.28	3.07	-6.16739147412414	-5.98264548058288	-5.79789948704163	-7.30528048070201	-7.08644869320039	-6.86761690569878	-7.2951135487038	-7.07583132511668	-6.85715637682006	-4.59445778589044	2.46884422330392	0.0417010336457756	-10.3210097049418	-0.244951400840955	-0.238858707005355	-0.251485494362569	-0.473064269865708	-0.465855224418598	-0.48079559141864	-0.470603448379884	-0.463525979881149	-0.478416841526215	0.000688207640625903	0.000824222855877006	0.000838702152925148
168	13.6648837358257	0.25	-4.58943587325578	-4.75804515823916	-4.42082658827241	0.333178346588598	-14.9946686358979	-15.4464418766361	-14.5428953951598	2	1.28	3.1	-6.2655999396747	-6.08234541332341	-5.89909088697211	-7.41431678448948	-7.19746490699304	-6.9806130294966	-7.40282499015467	-7.18394404330265	-6.96651376820763	-4.58943587325578	2.46208744419468	-0.0898913708960336	-10.4125995395827	-0.244951400840955	-0.238858707005355	-0.251485494362569	-0.473064269865708	-0.465855224418598	-0.48079559141864	-0.470603448379884	-0.463525979881149	-0.478416841526215	0.000688207640625903	0.000824222855877006	0.000838702152925148
168	13.6648837358257	0.25	-4.58839164040096	-4.75637951441062	-4.4204037663913	0.314257110956088	-14.4582026984372	-14.9130541411471	-14.0033512557274	2.03	1.32	3.11	-5.96491783488891	-5.78298652442991	-5.60105521397092	-7.03724925426413	-6.82261159884391	-6.60797394342368	-7.03613276235941	-6.82366828923095	-6.60839193527169	-4.58839164040096	2.48967678010845	0.0907567331428697	-10.4520732871317	-0.244951400840955	-0.238858707005355	-0.251485494362569	-0.473064269865708	-0.465855224418598	-0.48079559141864	-0.470603448379884	-0.463525979881149	-0.478416841526215	0.000688207640625903	0.000824222855877006	0.000838702152925148
168	13.6648837358257	0.25	-4.58545342443899	-4.75279025334616	-4.41811659553182	0.326604822075112	-14.6242821486651	-15.0714961892818	-14.1770681080484	1.97	1.27	3.05	-6.17756860418222	-5.99426262168608	-5.81095663918994	-7.32675313194577	-7.10934758497236	-6.89194203799895	-7.31425625015061	-7.09621073238433	-6.87880056037468	-4.58545342443899	2.45441350515378	-0.0289762968776347	-10.2230307297411	-0.244951400840955	-0.238858707005355	-0.251485494362569	-0.473064269865708	-0.465855224418598	-0.48079559141864	-0.470603448379884	-0.463525979881149	-0.478416841526215	0.000688207640625903	0.000824222855877006	0.000838702152925148
168	13.6648837358257	0.25	-4.58446636604905	-4.75169799596954	-4.41723473612856	0.324196956603304	-14.5801753628001	-15.0284926856204	-14.1318580399797	2.01	1.3	3.1	-6.06955510721358	-5.88849325668081	-5.70743140614805	-7.17557179675531	-6.96151618885628	-6.74746058095725	-7.17273300102786	-6.95847911725286	-6.74293289818374	-4.58446636604905	2.47163460129954	-0.0199646746257134	-10.4418936662007	-0.244951400840955	-0.238858707005355	-0.251485494362569	-0.473064269865708	-0.465855224418598	-0.48079559141864	-0.470603448379884	-0.463525979881149	-0.478416841526215	0.000688207640625903	0.000824222855877006	0.000838702152925148
168	13.6648837358257	0.25	-4.58417952047495	-4.75178382024674	-4.41657522070315	0.317672342118113	-14.4130593012023	-14.8629221474556	-13.963196454949	2	1.29	3.14	-6.03259205113436	-5.85000083498694	-5.66740961883952	-7.13953523119226	-6.92343966074082	-6.70734409028937	-7.11822976268755	-6.90501178910125	-6.68710225399947	-4.58417952047495	2.49056492711007	0.174330432813208	-10.3251870136751	-0.244951400840955	-0.238858707005355	-0.251485494362569	-0.473064269865708	-0.465855224418598	-0.48079559141864	-0.470603448379884	-0.463525979881149	-0.478416841526215	0.000688207640625903	0.000824222855877006	0.000838702152925148
168	13.6648837358257	0.25	-4.55668340060766	-4.72494533396063	-4.3884214672547	0.325228608726652	-14.6968082247917	-15.147650004023	-14.2459664455604	2	1.31	3.08	-6.15418779826104	-5.97101978368751	-5.78785176911398	-7.2849907171226	-7.06816644565351	-6.85134217418441	-7.28835295403908	-7.07116395956159	-6.85616032991093	-4.55668340060766	2.48784104758744	-0.231465301197054	-10.6947432258038	-0.244951400840955	-0.238858707005355	-0.251485494362569	-0.473064269865708	-0.465855224418598	-0.48079559141864	-0.470603448379884	-0.463525979881149	-0.478416841526215	0.000688207640625903	0.000824222855877006	0.000838702152925148
168	13.6648837358257	0.25	-4.5518402084675	-4.71785300987529	-4.38582740705971	0.337881655839117	-15.0644846558207	-15.5135990251815	-14.6153702864598	2.02	1.29	3.09	-6.24289728875968	-6.06216715165385	-5.88143701454802	-7.37477278629922	-7.16127516890417	-6.94777755150912	-7.36838903532918	-7.15704169072219	-6.94138051863729	-4.5518402084675	2.49307955620493	-0.122619137834002	-10.613317920703	-0.244951400840955	-0.238858707005355	-0.251485494362569	-0.473064269865708	-0.465855224418598	-0.48079559141864	-0.470603448379884	-0.463525979881149	-0.478416841526215	0.000688207640625903	0.000824222855877006	0.000838702152925148
168	13.6648837358257	0.25	-4.54989261120944	-4.71651275928469	-4.3832724631342	0.322465358994162	-14.4474874462175	-14.8934862690309	-14.0014886234041	2.02	1.3	3.1	-5.98713438106096	-5.8078442647145	-5.62855414836804	-7.07106291990821	-6.85931358994264	-6.64756425997707	-7.06638130655863	-6.85603704254027	-6.64430300003716	-4.54989261120944	2.49031962619168	-0.153595753706559	-10.6711319653858	-0.244951400840955	-0.238858707005355	-0.251485494362569	-0.473064269865708	-0.465855224418598	-0.48079559141864	-0.470603448379884	-0.463525979881149	-0.478416841526215	0.000688207640625903	0.000824222855877006	0.000838702152925148
168	13.6648837358257	0.25	-4.54748087994574	-4.71333706101031	-4.38162469888117	0.325496606610588	-14.6370821158505	-15.0858177042201	-14.1883465274809	2.01	1.29	3.12	-6.09133170562891	-5.9101418377363	-5.7289519698437	-7.20096634144307	-6.98676980722716	-6.77257327301126	-7.18899377920702	-6.97390266193154	-6.75881660527447	-4.54748087994574	2.49539570601695	0.0521172694117319	-10.4504797012719	-0.244951400840955	-0.238858707005355	-0.251485494362569	-0.473064269865708	-0.465855224418598	-0.48079559141864	-0.470603448379884	-0.463525979881149	-0.478416841526215	0.000688207640625903	0.000824222855877006	0.000838702152925148
168	13.6648837358257	0.25	-4.54673131621669	-4.71387154212553	-4.37959109030785	0.332288670052018	-14.7978595582974	-15.2445973315375	-14.3511217850573	1.98	1.29	3.08	-6.22706302039825	-6.04458104287803	-5.86209906535781	-7.37990580661415	-7.16364016082054	-6.94737451502694	-7.37191649366482	-7.1586084567486	-6.94406054131686	-4.54673131621669	2.46338003782244	-0.0724544675456666	-10.3728348226554	-0.244951400840955	-0.238858707005355	-0.251485494362569	-0.473064269865708	-0.465855224418598	-0.48079559141864	-0.470603448379884	-0.463525979881149	-0.478416841526215	0.000688207640625903	0.000824222855877006	0.000838702152925148
168	13.6648837358257	0.25	-4.51393678950093	-4.68152392274562	-4.34634965625624	0.320195746910171	-14.6725588744894	-15.1278688734695	-14.2172488755094	1.99	1.29	3.04	-6.17064143325116	-5.98492097466053	-5.79920051606989	-7.31078296568985	-7.09074717528918	-6.87071138488852	-7.31335797491178	-7.09289396634063	-6.87172651370638	-4.51393678950093	2.46049087853444	0.0700949866497757	-10.2987189557783	-0.244951400840955	-0.238858707005355	-0.251485494362569	-0.473064269865708	-0.465855224418598	-0.48079559141864	-0.470603448379884	-0.463525979881149	-0.478416841526215	0.000688207640625903	0.000824222855877006	0.000838702152925148
168	13.6648837358257	0.25	-4.49819922014679	-4.66262512048711	-4.33377331980647	0.330830192790882	-14.8299330912668	-15.2791146927403	-14.3807514897933	2.01	1.32	3.09	-6.18145363236703	-5.99972875511743	-5.81800387786783	-7.31058702809099	-7.09566742999742	-6.88074783190385	-7.31615259833589	-7.10198941575808	-6.88621751275604	-4.49819922014679	2.49319772750163	0.165478018811113	-10.3422293526471	-0.244951400840955	-0.238858707005355	-0.251485494362569	-0.473064269865708	-0.465855224418598	-0.48079559141864	-0.470603448379884	-0.463525979881149	-0.478416841526215	0.000688207640625903	0.000824222855877006	0.000838702152925148
168	13.6648837358257	0.25	-4.47617595072224	-4.64151172415193	-4.31084017729254	0.330299081976032	-14.8839843613301	-15.3353444319115	-14.4326242907487	1.99	1.29	3.08	-6.23444721437469	-6.05095081185108	-5.86745440932746	-7.38102573971393	-7.16378247441706	-6.94653920912019	-7.37293001077917	-7.15533859203429	-6.93932663697341	-4.47617595072224	2.47579012150246	-0.0831744388748465	-10.4355457507406	-0.244951400840955	-0.238858707005355	-0.251485494362569	-0.473064269865708	-0.465855224418598	-0.48079559141864	-0.470603448379884	-0.463525979881149	-0.478416841526215	0.000688207640625903	0.000824222855877006	0.000838702152925148
168	13.6648837358257	0.25	-4.4718418309179	-4.63681290120271	-4.30687076063309	0.334645458638704	-14.8661781871021	-15.3126053349152	-14.419751039289	2	1.3	3.05	-6.21111774657784	-6.03003741963874	-5.84895709269964	-7.34979640018069	-7.13551877908522	-6.92124115798975	-7.35421938012858	-7.1420750089484	-6.9261468017913	-4.4718418309179	2.47584024461306	0.154831833751864	-10.2574927134286	-0.244951400840955	-0.238858707005355	-0.251485494362569	-0.473064269865708	-0.465855224418598	-0.48079559141864	-0.470603448379884	-0.463525979881149	-0.478416841526215	0.000688207640625903	0.000824222855877006	0.000838702152925148
168	13.6648837358257	0.25	-4.45995199461626	-4.62399531288413	-4.29590867634838	0.334604774323786	-15.2613318008315	-15.7196671736217	-14.8029964280413	2.03	1.32	3.13	-6.29351892007506	-6.11001997518422	-5.92652103029338	-7.42642838828097	-7.20989741556711	-6.99336644285325	-7.42310244102758	-7.20621481566752	-6.99134644726445	-4.45995199461626	2.50796893885579	-0.153269817682305	-10.8144451746785	-0.244951400840955	-0.238858707005355	-0.251485494362569	-0.473064269865708	-0.465855224418598	-0.48079559141864	-0.470603448379884	-0.463525979881149	-0.478416841526215	0.000688207640625903	0.000824222855877006	0.000838702152925148
168	13.6648837358257	0.25	-4.37640195599799	-4.53687015798922	-4.21593375400677	0.33463789274736	-14.8656951174422	-15.3121153434438	-14.4192748914406	2.03	1.31	3.14	-6.14179572435803	-5.9627334737267	-5.78367122309536	-7.25028246459561	-7.03890260859119	-6.82752275258677	-7.2419508658478	-7.02758706890155	-6.82014546140635	-4.37640195599799	2.51762589595019	0.0506541248322964	-10.538146168636	-0.244951400840955	-0.238858707005355	-0.251485494362569	-0.473064269865708	-0.465855224418598	-0.48079559141864	-0.470603448379884	-0.463525979881149	-0.478416841526215	0.000688207640625903	0.000824222855877006	0.000838702152925148
168	13.6648837358257	0.25	-4.37146942559058	-4.53409896366486	-4.20883988751629	0.327476184626795	-14.8368211799628	-15.2896374295995	-14.384004930326	2	1.32	3.12	-6.1924020689726	-6.00900855856229	-5.82561504815198	-7.32524589028303	-7.10830219969664	-6.89135850911025	-7.32529076619295	-7.10713925875761	-6.88936208756694	-4.37146942559058	2.48919669057871	-0.0731426534453277	-10.5848217468892	-0.244951400840955	-0.238858707005355	-0.251485494362569	-0.473064269865708	-0.465855224418598	-0.48079559141864	-0.470603448379884	-0.463525979881149	-0.478416841526215	0.000688207640625903	0.000824222855877006	0.000838702152925148
168	13.6648837358257	0.25	-4.34293696258372	-4.50429520004853	-4.18157872511891	0.321561998401244	-14.394510944765	-14.8397946530206	-13.9492272365094	2	1.3	3.1	-6.02070974260788	-5.84005198937048	-5.65939423613308	-7.12483315020601	-6.91104500825349	-6.69725686630098	-7.11770582356848	-6.90497833907137	-6.69263493023193	-4.34293696258372	2.50154702447377	0.217937505162452	-10.2438600397605	-0.244951400840955	-0.238858707005355	-0.251485494362569	-0.473064269865708	-0.465855224418598	-0.48079559141864	-0.470603448379884	-0.463525979881149	-0.478416841526215	0.000688207640625903	0.000824222855877006	0.000838702152925148
168	13.6648837358257	0.25	-4.2139447619693	-4.37078748537543	-4.05710203856317	0.337565220462344	-15.0964012059527	-15.5467855783132	-14.6460168335922	1.99	1.27	3.08	-6.3318664287847	-6.14843470439167	-5.96500297999864	-7.4993116032173	-7.28205944311404	-7.06480728301078	-7.48329065568103	-7.26910193484565	-7.0512206896521	-4.2139447619693	2.47998011323544	-0.0522749521680723	-10.4010666054352	-0.244951400840955	-0.238858707005355	-0.251485494362569	-0.473064269865708	-0.465855224418598	-0.48079559141864	-0.470603448379884	-0.463525979881149	-0.478416841526215	0.000688207640625903	0.000824222855877006	0.000838702152925148
168	13.6648837358257	0.26	-5.08106933064102	-5.26200903115713	-4.90012963012492	0.325084948483122	-15.0771670009501	-15.5398281572858	-14.6145058446145	2.01	1.3	3.09	-6.26964726150057	-6.08298353378988	-5.89631980607919	-7.41049162813463	-7.18986199240208	-6.96923235666952	-7.40671036308089	-7.18724539169556	-6.96593718586296	-5.08106933064102	2.4413084364338	-0.0791811299081616	-10.4916365622645	-0.244951400840955	-0.238858707005355	-0.251485494362569	-0.473064269865708	-0.465855224418598	-0.48079559141864	-0.470603448379884	-0.463525979881149	-0.478416841526215	0.000688207640625903	0.000824222855877006	0.000838702152925148
168	13.6648837358257	0.26	-5.06547147935962	-5.24599421235037	-4.88494874636887	0.322367715113721	-14.7839586782624	-15.2404464854053	-14.3274708711195	2	1.29	3.05	-6.19174958987534	-6.00629188721769	-5.82083418456005	-7.32941848408641	-7.10988487825425	-6.89035127242208	-7.32947391800065	-7.10989076225678	-6.8936032237485	-5.06547147935962	2.43000735151184	-0.2344488895607	-10.5101365091874	-0.244951400840955	-0.238858707005355	-0.251485494362569	-0.473064269865708	-0.465855224418598	-0.48079559141864	-0.470603448379884	-0.463525979881149	-0.478416841526215	0.000688207640625903	0.000824222855877006	0.000838702152925148
168	13.6648837358257	0.26	-5.04644156468059	-5.22616043627399	-4.86672269308718	0.330693205288435	-15.0898245156132	-15.5470193746392	-14.6326296565871	1.98	1.27	3.07	-6.34713021542966	-6.16047866286282	-5.97382711029598	-7.5213064256199	-7.30012559680058	-7.07894476798125	-7.50900603650493	-7.28816845036812	-7.06809615668816	-5.04644156468059	2.42319388506587	-0.265305211686901	-10.4664493145149	-0.244951400840955	-0.238858707005355	-0.251485494362569	-0.473064269865708	-0.465855224418598	-0.48079559141864	-0.470603448379884	-0.463525979881149	-0.478416841526215	0.000688207640625903	0.000824222855877006	0.000838702152925148
168	13.6648837358257	0.26	-5.00532071326868	-5.1831383163197	-4.82750311021767	0.332072304396457	-15.094904415447	-15.5508320676425	-14.6389767632515	1.98	1.28	3.07	-6.35023195495169	-6.16405244162891	-5.97787292830612	-7.52538120349516	-7.30474803293157	-7.08411486236799	-7.51491257083609	-7.29446728719387	-7.07492253913526	-5.00532071326868	2.44907033386258	0.0722115355942201	-10.2071447104539	-0.244951400840955	-0.238858707005355	-0.251485494362569	-0.473064269865708	-0.465855224418598	-0.48079559141864	-0.470603448379884	-0.463525979881149	-0.478416841526215	0.000688207640625903	0.000824222855877006	0.000838702152925148
168	13.6648837358257	0.26	-5.00001555522518	-5.17960003579601	-4.82043107465436	0.323314291086111	-15.1744467513252	-15.6419784757799	-14.7069150268706	2	1.31	3.08	-6.32971224566371	-6.14051998420529	-5.95132772274687	-7.48629890790918	-7.26253678960573	-7.03877467130227	-7.48677566925882	-7.26472106067566	-7.0383633278011	-5.00001555522518	2.46169512778799	0.139528812847977	-10.3322054069225	-0.244951400840955	-0.238858707005355	-0.251485494362569	-0.473064269865708	-0.465855224418598	-0.48079559141864	-0.470603448379884	-0.463525979881149	-0.478416841526215	0.000688207640625903	0.000824222855877006	0.000838702152925148
168	13.6648837358257	0.26	-4.99330758363092	-5.17057586679045	-4.81603930047138	0.329574711070582	-14.9949604321727	-15.4504314483026	-14.5394894160427	1.99	1.27	3.09	-6.2874940161428	-6.10214182723948	-5.91678963833615	-7.44543830227725	-7.2259504931233	-7.00646268396936	-7.42567224797408	-7.20759765433339	-6.98737241576237	-4.99330758363092	2.42985734899677	-0.0199510663079249	-10.2690521709266	-0.244951400840955	-0.238858707005355	-0.251485494362569	-0.473064269865708	-0.465855224418598	-0.48079559141864	-0.470603448379884	-0.463525979881149	-0.478416841526215	0.000688207640625903	0.000824222855877006	0.000838702152925148
168	13.6648837358257	0.26	-4.97508282203119	-5.1535800981538	-4.79658554590857	0.330564599995874	-14.8468368930711	-15.29680037703	-14.3968734091122	1.98	1.28	3.06	-6.26297301736705	-6.07874434932046	-5.89451568127387	-7.42624431774722	-7.20779740835557	-6.98935049896392	-7.41895909389852	-7.20307451216513	-6.98248669187595	-4.97508282203119	2.43510435868555	-0.106653321591708	-10.3405743252119	-0.244951400840955	-0.238858707005355	-0.251485494362569	-0.473064269865708	-0.465855224418598	-0.48079559141864	-0.470603448379884	-0.463525979881149	-0.478416841526215	0.000688207640625903	0.000824222855877006	0.000838702152925148
168	13.6648837358257	0.26	-4.9689547549935	-5.14680727401783	-4.79110223596918	0.321036547504129	-14.9152959025725	-15.3772459352929	-14.453345869852	2	1.29	3.07	-6.23918172716191	-6.05174958130565	-5.8643174354494	-7.38347796259117	-7.16166985073796	-6.93986173888475	-7.37754359844922	-7.15567249091731	-6.93623829505667	-4.9689547549935	2.44208789297178	-0.133732845971501	-10.4499129468534	-0.244951400840955	-0.238858707005355	-0.251485494362569	-0.473064269865708	-0.465855224418598	-0.48079559141864	-0.470603448379884	-0.463525979881149	-0.478416841526215	0.000688207640625903	0.000824222855877006	0.000838702152925148
168	13.6648837358257	0.26	-4.96859064223365	-5.14561114535157	-4.79157013911572	0.321998494316131	-14.6779642040145	-15.1315624858119	-14.2243659222171	1.98	1.28	3.09	-6.17721186848994	-5.99203781971126	-5.80686377093257	-7.31987517230329	-7.10044754847122	-6.88101992463916	-7.30240080422714	-7.08213039378056	-6.86424072669978	-4.96859064223365	2.43596209068185	-0.0865472935329699	-10.3338251655238	-0.244951400840955	-0.238858707005355	-0.251485494362569	-0.473064269865708	-0.465855224418598	-0.48079559141864	-0.470603448379884	-0.463525979881149	-0.478416841526215	0.000688207640625903	0.000824222855877006	0.000838702152925148
168	13.6648837358257	0.26	-4.96801581411445	-5.14673688595057	-4.78929474227832	0.321951397288025	-14.8558473998965	-15.314992393288	-14.396702406505	1.99	1.29	3.06	-6.23502083045069	-6.04809428654672	-5.86116774264274	-7.38398160475494	-7.16260910269585	-6.94123660063677	-7.38081685831877	-7.16049333448134	-6.93975651426079	-4.96801581411445	2.4365115037333	0.0160207075985033	-10.2976176494566	-0.244951400840955	-0.238858707005355	-0.251485494362569	-0.473064269865708	-0.465855224418598	-0.48079559141864	-0.470603448379884	-0.463525979881149	-0.478416841526215	0.000688207640625903	0.000824222855877006	0.000838702152925148
168	13.6648837358257	0.26	-4.96711960462086	-5.14618795045815	-4.78805125878356	0.322443391999244	-14.7419178475486	-15.1970287155739	-14.2868069795233	1.99	1.28	3.09	-6.1974234278967	-6.0118269663397	-5.82623050478271	-7.34214502784811	-7.12226717808347	-6.90238932831883	-7.3252180820202	-7.10579698803319	-6.88567903895807	-4.96711960462086	2.43790703994158	0.292315043334312	-9.96050614670698	-0.244951400840955	-0.238858707005355	-0.251485494362569	-0.473064269865708	-0.465855224418598	-0.48079559141864	-0.470603448379884	-0.463525979881149	-0.478416841526215	0.000688207640625903	0.000824222855877006	0.000838702152925148
168	13.6648837358257	0.26	-4.96418633652709	-5.14264856421096	-4.78572410884323	0.325868871365606	-14.8769288838493	-15.3326311700415	-14.421226597657	1.97	1.28	3.03	-6.29164321298871	-6.104648811032	-5.91765440907528	-7.46387847980405	-7.24204398516405	-7.02020949052404	-7.46398279203286	-7.24165270644575	-7.02017945610204	-4.96418633652709	2.42471512827263	0.164345849923293	-10.0216612862627	-0.244951400840955	-0.238858707005355	-0.251485494362569	-0.473064269865708	-0.465855224418598	-0.48079559141864	-0.470603448379884	-0.463525979881149	-0.478416841526215	0.000688207640625903	0.000824222855877006	0.000838702152925148
168	13.6648837358257	0.26	-4.95759442323022	-5.13471494453968	-4.78047390192076	0.324771924592928	-14.7805287721996	-15.234410966062	-14.3266465783373	1.99	1.29	3.07	-6.19955320777859	-6.0148485403529	-5.83014387292721	-7.3412935065706	-7.12257271651364	-6.90385192645668	-7.33229002291162	-7.11934680441126	-6.90098362443969	-4.95759442323022	2.44305913642484	0.142767254246941	-10.1401487099324	-0.244951400840955	-0.238858707005355	-0.251485494362569	-0.473064269865708	-0.465855224418598	-0.48079559141864	-0.470603448379884	-0.463525979881149	-0.478416841526215	0.000688207640625903	0.000824222855877006	0.000838702152925148
168	13.6648837358257	0.26	-4.9574898191864	-5.13355053038824	-4.78142910798455	0.331794864401853	-15.2148571647866	-15.6746954450414	-14.7550188845319	1.99	1.29	3.07	-6.37054731272425	-6.18365873611133	-5.99677015949841	-7.54167832704444	-7.32043304643901	-7.09918776583358	-7.53714481710875	-7.31550948007538	-7.09408684963604	-4.9574898191864	2.45413637759307	-0.26195428034005	-10.6226425293663	-0.244951400840955	-0.238858707005355	-0.251485494362569	-0.473064269865708	-0.465855224418598	-0.48079559141864	-0.470603448379884	-0.463525979881149	-0.478416841526215	0.000688207640625903	0.000824222855877006	0.000838702152925148
168	13.6648837358257	0.26	-4.95693786845106	-5.13298227366969	-4.78089346323242	0.333388400020312	-15.1107633121555	-15.5658192250502	-14.6557073992609	2.03	1.29	3.1	-6.24070991647169	-6.05826709691355	-5.8758242773554	-7.36633004442472	-7.15098050229113	-6.93563096015754	-7.3560123084079	-7.1394876503979	-6.92494694613614	-4.95693786845106	2.46476307881287	-0.28778878959065	-10.700423076913	-0.244951400840955	-0.238858707005355	-0.251485494362569	-0.473064269865708	-0.465855224418598	-0.48079559141864	-0.470603448379884	-0.463525979881149	-0.478416841526215	0.000688207640625903	0.000824222855877006	0.000838702152925148
168	13.6648837358257	0.26	-4.95665588104198	-5.13290836613882	-4.78040339594515	0.32894654818903	-14.9899314295132	-15.4458976865407	-14.5339651724858	2.01	1.3	3.11	-6.24044415485225	-6.05622488697789	-5.87200561910353	-7.37819006250745	-7.16038428813863	-6.94257851376981	-7.37109348400835	-7.15310183910521	-6.93601725845037	-4.95665588104198	2.47297212881192	0.15886816899815	-10.3567363873029	-0.244951400840955	-0.238858707005355	-0.251485494362569	-0.473064269865708	-0.465855224418598	-0.48079559141864	-0.470603448379884	-0.463525979881149	-0.478416841526215	0.000688207640625903	0.000824222855877006	0.000838702152925148
168	13.6648837358257	0.26	-4.94832854630239	-5.1254411162205	-4.77121597638429	0.337108006204936	-15.1931164034904	-15.646849946607	-14.7393828603739	2	1.28	3.07	-6.33367446007051	-6.1500080630947	-5.96634166611888	-7.4914937678471	-7.27425246866421	-7.05701116948131	-7.4835110236117	-7.26466326217295	-7.04958701599728	-4.94832854630239	2.44961595943206	0.105437590641428	-10.2353846866065	-0.244951400840955	-0.238858707005355	-0.251485494362569	-0.473064269865708	-0.465855224418598	-0.48079559141864	-0.470603448379884	-0.463525979881149	-0.478416841526215	0.000688207640625903	0.000824222855877006	0.000838702152925148
168	13.6648837358257	0.26	-4.94771842741914	-5.12337364278483	-4.77206321205345	0.328797957038061	-15.0785814033443	-15.5373986479272	-14.6197641587613	1.99	1.28	3.11	-6.3265940640293	-6.13977061167231	-5.95294715931532	-7.49269403274555	-7.27143580873353	-7.0501775847215	-7.47013328062516	-7.25213865258236	-7.03086225735573	-4.94771842741914	2.45862992057265	0.191929628128261	-10.1651129624409	-0.244951400840955	-0.238858707005355	-0.251485494362569	-0.473064269865708	-0.465855224418598	-0.48079559141864	-0.470603448379884	-0.463525979881149	-0.478416841526215	0.000688207640625903	0.000824222855877006	0.000838702152925148
168	13.6648837358257	0.26	-4.94390016391785	-5.11960174186853	-4.76819858596717	0.323544896734483	-14.8601802771402	-15.3177881184759	-14.4025724358046	2.01	1.3	3.07	-6.1826247082599	-5.99792326672979	-5.81322182519968	-7.30828606797576	-7.08995630746706	-6.87162654695837	-7.30902097154577	-7.08845163398261	-6.87060233820156	-4.94390016391785	2.45927610942215	0.0207738989061937	-10.4007628168945	-0.244951400840955	-0.238858707005355	-0.251485494362569	-0.473064269865708	-0.465855224418598	-0.48079559141864	-0.470603448379884	-0.463525979881149	-0.478416841526215	0.000688207640625903	0.000824222855877006	0.000838702152925148
168	13.6648837358257	0.26	-4.94088361471426	-5.11678118463485	-4.76498604479368	0.331910032934719	-14.9677610068776	-15.4200138363706	-14.5155081773846	1.99	1.29	3.07	-6.27561742795599	-6.09156015221514	-5.90750287647429	-7.43150352879879	-7.21354532629971	-6.99558712380063	-7.42096393150483	-7.20479671627246	-6.9874020348728	-4.94088361471426	2.44644373670291	-0.064351031815205	-10.3659733823944	-0.244951400840955	-0.238858707005355	-0.251485494362569	-0.473064269865708	-0.465855224418598	-0.48079559141864	-0.470603448379884	-0.463525979881149	-0.478416841526215	0.000688207640625903	0.000824222855877006	0.000838702152925148
168	13.6648837358257	0.26	-4.94017766229277	-5.11742912711412	-4.76292619747142	0.319607836652558	-14.7012935692478	-15.1581120441964	-14.2444750942993	1.98	1.3	3.05	-6.19369641455197	-6.00703761811741	-5.82037882168286	-7.34086886818825	-7.11963785265114	-6.89840683711402	-7.34670279741544	-7.12630685343555	-6.90413778792718	-4.94017766229277	2.44112313834084	0.062744312795876	-10.2304140017871	-0.244951400840955	-0.238858707005355	-0.251485494362569	-0.473064269865708	-0.465855224418598	-0.48079559141864	-0.470603448379884	-0.463525979881149	-0.478416841526215	0.000688207640625903	0.000824222855877006	0.000838702152925148
168	13.6648837358257	0.26	-4.93717571492169	-5.11337902416926	-4.76097240567412	0.323023496577946	-14.8151695092141	-15.2719352613941	-14.3584037570342	1.98	1.29	3.01	-6.2496507315071	-6.06273097521042	-5.87581121891373	-7.40963352543846	-7.18802003816943	-6.96640655090041	-7.41773514326443	-7.19679481419452	-6.97428070116256	-4.93717571492169	2.42356688041089	-0.146111861498891	-10.3621178153186	-0.244951400840955	-0.238858707005355	-0.251485494362569	-0.473064269865708	-0.465855224418598	-0.48079559141864	-0.470603448379884	-0.463525979881149	-0.478416841526215	0.000688207640625903	0.000824222855877006	0.000838702152925148
168	13.6648837358257	0.26	-4.93497971734688	-5.11144276353872	-4.75851667115504	0.316104080482711	-14.4452575317853	-14.8977615207598	-13.9927535428109	2	1.29	3.1	-6.03919607676292	-5.85576178624041	-5.6723274957179	-7.14542153537588	-6.92838679877092	-6.71135206216596	-7.13316280989435	-6.91932256231083	-6.70088364091708	-4.93497971734688	2.45239784503198	0.174235600866364	-10.206564031499	-0.244951400840955	-0.238858707005355	-0.251485494362569	-0.473064269865708	-0.465855224418598	-0.48079559141864	-0.470603448379884	-0.463525979881149	-0.478416841526215	0.000688207640625903	0.000824222855877006	0.000838702152925148
168	13.6648837358257	0.26	-4.9318855709591	-5.10693433232991	-4.75683680958828	0.330045366313323	-14.9118914912449	-15.3643573142696	-14.4594256682202	2	1.28	3.06	-6.23178658827679	-6.04826635440667	-5.86474612053655	-7.37417173951426	-7.15700934104895	-6.93984694258365	-7.36616659026553	-7.14819941290253	-6.93174068506595	-4.9318855709591	2.44381315059531	0.039755081447751	-10.2395671440967	-0.244951400840955	-0.238858707005355	-0.251485494362569	-0.473064269865708	-0.465855224418598	-0.48079559141864	-0.470603448379884	-0.463525979881149	-0.478416841526215	0.000688207640625903	0.000824222855877006	0.000838702152925148
168	13.6648837358257	0.26	-4.93133020431818	-5.1072578150844	-4.75540259355195	0.331394692221939	-15.1875907331934	-15.6470195047164	-14.7281619616703	2.01	1.29	3.09	-6.32754413045463	-6.14175438143972	-5.95596463242481	-7.4826607232696	-7.26295436815326	-7.04324801303691	-7.4747759116719	-7.25459628773704	-7.03491638347664	-4.93133020431818	2.4596544907944	0.381379499997254	-10.0251784094537	-0.244951400840955	-0.238858707005355	-0.251485494362569	-0.473064269865708	-0.465855224418598	-0.48079559141864	-0.470603448379884	-0.463525979881149	-0.478416841526215	0.000688207640625903	0.000824222855877006	0.000838702152925148
168	13.6648837358257	0.26	-4.92851872393228	-5.10384306534909	-4.75319438251548	0.324142392880281	-14.6474223761242	-15.0978635268486	-14.1969812253998	2.02	1.32	3.13	-6.0731789883623	-5.8919871444164	-5.7107953004705	-7.17367004192536	-6.95964531035617	-6.74562057878698	-7.16928209943049	-6.955575143827	-6.74097513346788	-4.92851872393228	2.47750751885721	0.166413212473139	-10.3787567373979	-0.244951400840955	-0.238858707005355	-0.251485494362569	-0.473064269865708	-0.465855224418598	-0.48079559141864	-0.470603448379884	-0.463525979881149	-0.478416841526215	0.000688207640625903	0.000824222855877006	0.000838702152925148
168	13.6648837358257	0.26	-4.92632001938061	-5.10507491397238	-4.74756512478884	0.324261276391279	-14.7900359152611	-15.2447393723227	-14.3353324581994	2	1.3	3.06	-6.17254989980042	-5.9884418143962	-5.80433372899197	-7.30133556952037	-7.08355929643724	-6.86578302335411	-7.30747972540469	-7.09013146257065	-6.87129783108466	-4.92632001938061	2.44158745340612	-0.124021104713494	-10.4769476370894	-0.244951400840955	-0.238858707005355	-0.251485494362569	-0.473064269865708	-0.465855224418598	-0.48079559141864	-0.470603448379884	-0.463525979881149	-0.478416841526215	0.000688207640625903	0.000824222855877006	0.000838702152925148
168	13.6648837358257	0.26	-4.92595334126695	-5.1013376884186	-4.75056899411529	0.325449949602321	-14.6079195587417	-15.0558086879776	-14.1600304295058	1.97	1.27	3.06	-6.1925426909202	-6.00832325700782	-5.82410382309545	-7.35009183779976	-7.13143694510942	-6.91278205241909	-7.33477941165271	-7.11557754562706	-6.89952085842374	-4.92595334126695	2.42447314735844	0.0175451638069492	-10.1470033842461	-0.244951400840955	-0.238858707005355	-0.251485494362569	-0.473064269865708	-0.465855224418598	-0.48079559141864	-0.470603448379884	-0.463525979881149	-0.478416841526215	0.000688207640625903	0.000824222855877006	0.000838702152925148
168	13.6648837358257	0.26	-4.92591816254181	-5.10181629507541	-4.75002003000822	0.326251110976708	-14.7128481967991	-15.1631326508712	-14.2625637427269	1.99	1.28	3.04	-6.16154744714544	-5.97857410698157	-5.79560076681771	-7.29397722982588	-7.07737524984134	-6.8607732698568	-7.29345056804424	-7.07466690086656	-6.85808396664606	-4.92591816254181	2.44082703927793	0.0467339482192554	-10.2031206792282	-0.244951400840955	-0.238858707005355	-0.251485494362569	-0.473064269865708	-0.465855224418598	-0.48079559141864	-0.470603448379884	-0.463525979881149	-0.478416841526215	0.000688207640625903	0.000824222855877006	0.000838702152925148
168	13.6648837358257	0.26	-4.9222587516869	-5.09708192172949	-4.74743558164432	0.334256641606229	-14.8961761181927	-15.3438949529649	-14.4484572834205	2.01	1.26	3.1	-6.20614041065022	-6.02505171305377	-5.84396301545733	-7.33939489755559	-7.12523901721754	-6.91108313687949	-7.31186837531954	-7.10031901334402	-6.88721812100056	-4.9222587516869	2.46140614417064	-0.0278532967761388	-10.351313527828	-0.244951400840955	-0.238858707005355	-0.251485494362569	-0.473064269865708	-0.465855224418598	-0.48079559141864	-0.470603448379884	-0.463525979881149	-0.478416841526215	0.000688207640625903	0.000824222855877006	0.000838702152925148
168	13.6648837358257	0.26	-4.92128888311741	-5.0975769603532	-4.74500080588162	0.326088821738709	-14.9991778246299	-15.4583948659668	-14.539960783293	2	1.3	3.08	-6.27672074613306	-6.0902604340936	-5.90380012205415	-7.42908512098839	-7.2083919300924	-6.98769873919641	-7.42661343887663	-7.20484894637279	-6.98495742424144	-4.92128888311741	2.45562895204018	-0.177753536818196	-10.568235529964	-0.244951400840955	-0.238858707005355	-0.251485494362569	-0.473064269865708	-0.465855224418598	-0.48079559141864	-0.470603448379884	-0.463525979881149	-0.478416841526215	0.000688207640625903	0.000824222855877006	0.000838702152925148
168	13.6648837358257	0.26	-4.92090851665793	-5.09679422373562	-4.74502280958024	0.330743793578957	-14.776148998905	-15.2237888902223	-14.3285091075876	2.01	1.29	3.12	-6.14844340674709	-5.9676547372369	-5.78686606772671	-7.26883899228994	-7.0551062402152	-6.84137348814046	-7.25301739959816	-7.04029261548137	-6.82887136413664	-4.92090851665793	2.46323259190995	0.126379677056841	-10.2831237485496	-0.244951400840955	-0.238858707005355	-0.251485494362569	-0.473064269865708	-0.465855224418598	-0.48079559141864	-0.470603448379884	-0.463525979881149	-0.478416841526215	0.000688207640625903	0.000824222855877006	0.000838702152925148
168	13.6648837358257	0.26	-4.91820030730341	-5.09316264250857	-4.74323797209826	0.328409779965946	-14.9767559491171	-15.4328758921526	-14.5206360060817	2	1.3	3.11	-6.24870654566723	-6.06402549894771	-5.8793444522282	-7.39141419636623	-7.17296032906646	-6.9545064617667	-7.38096225067511	-7.16391202760339	-6.94573079178061	-4.91820030730341	2.4665758058777	0.0163827429780923	-10.4595790424443	-0.244951400840955	-0.238858707005355	-0.251485494362569	-0.473064269865708	-0.465855224418598	-0.48079559141864	-0.470603448379884	-0.463525979881149	-0.478416841526215	0.000688207640625903	0.000824222855877006	0.000838702152925148
168	13.6648837358257	0.26	-4.91603191635968	-5.0932775220281	-4.73878631069127	0.313697079802845	-14.3761749841347	-14.8290341930989	-13.9233157751704	1.97	1.27	3.04	-6.09744645142304	-5.91123845292923	-5.72503045443541	-7.23674448384064	-7.01574382123825	-6.79474315863585	-7.22366545620652	-7.00480955775019	-6.78161078494028	-4.91603191635968	2.42722866318061	-0.174078038344398	-10.3148748352484	-0.244951400840955	-0.238858707005355	-0.251485494362569	-0.473064269865708	-0.465855224418598	-0.48079559141864	-0.470603448379884	-0.463525979881149	-0.478416841526215	0.000688207640625903	0.000824222855877006	0.000838702152925148
168	13.6648837358257	0.26	-4.91391727007075	-5.0888336263843	-4.73900091375721	0.325026152156599	-14.6890189778453	-15.1398297444867	-14.2382082112039	2	1.29	3.07	-6.14632848444127	-5.963312486054	-5.78029648766672	-7.2744864200632	-7.05787785475585	-6.84126928944849	-7.26760881453287	-7.05200235524854	-6.83628679304384	-4.91391727007075	2.44080233554972	-0.0822621859145782	-10.3637700970134	-0.244951400840955	-0.238858707005355	-0.251485494362569	-0.473064269865708	-0.465855224418598	-0.48079559141864	-0.470603448379884	-0.463525979881149	-0.478416841526215	0.000688207640625903	0.000824222855877006	0.000838702152925148
168	13.6648837358257	0.26	-4.91259646375361	-5.08725238793363	-4.7379405395736	0.32617461291515	-14.680123835087	-15.1294849556708	-14.2307627145032	2	1.28	3.06	-6.13081219565889	-5.94872082596573	-5.76662945627257	-7.25322602033151	-7.03779781627211	-6.82236961221272	-7.24614368841133	-7.03210543983175	-6.81590845015926	-4.91259646375361	2.43872484398172	0.0666006261540763	-10.2374799849511	-0.244951400840955	-0.238858707005355	-0.251485494362569	-0.473064269865708	-0.465855224418598	-0.48079559141864	-0.470603448379884	-0.463525979881149	-0.478416841526215	0.000688207640625903	0.000824222855877006	0.000838702152925148
168	13.6648837358257	0.26	-4.90990058562635	-5.08796997469168	-4.73183119656101	0.321105581902779	-14.7068956710161	-15.1623191020703	-14.2514722399618	2	1.28	3.04	-6.15893858149115	-5.97394544676336	-5.78895231203557	-7.29030415392358	-7.07132872484456	-6.85235329576554	-7.28744516324699	-7.07079367475309	-6.84890148567502	-4.90990058562635	2.43574228499178	-0.0960578726093741	-10.3590524253559	-0.244951400840955	-0.238858707005355	-0.251485494362569	-0.473064269865708	-0.465855224418598	-0.48079559141864	-0.470603448379884	-0.463525979881149	-0.478416841526215	0.000688207640625903	0.000824222855877006	0.000838702152925148
168	13.6648837358257	0.26	-4.90956473662873	-5.08526070437782	-4.73386876887965	0.324072459354272	-14.7179595921218	-15.1706421724059	-14.2652770118377	1.99	1.29	3.08	-6.16822256053673	-5.98416661400935	-5.80011066748196	-7.30281018844404	-7.08489884877491	-6.86698750910578	-7.2963979011317	-7.07610258096203	-6.85938088006778	-4.90956473662873	2.43778333045258	-0.092402296200091	-10.3901488169305	-0.244951400840955	-0.238858707005355	-0.251485494362569	-0.473064269865708	-0.465855224418598	-0.48079559141864	-0.470603448379884	-0.463525979881149	-0.478416841526215	0.000688207640625903	0.000824222855877006	0.000838702152925148
168	13.6648837358257	0.26	-4.90267413448716	-5.07804593445262	-4.7273023345217	0.333691984526697	-14.8864081325281	-15.3344016409585	-14.4384146240977	1.99	1.27	3.07	-6.25221187140469	-6.06955392378451	-5.88689597616433	-7.40673546065288	-7.19034818433614	-6.9739609080194	-7.39383484541293	-7.17593089120038	-6.95968252212914	-4.90267413448716	2.43743976149494	0.523493989730895	-9.68204253895898	-0.244951400840955	-0.238858707005355	-0.251485494362569	-0.473064269865708	-0.465855224418598	-0.48079559141864	-0.470603448379884	-0.463525979881149	-0.478416841526215	0.000688207640625903	0.000824222855877006	0.000838702152925148
168	13.6648837358257	0.26	-4.89911759807388	-5.07474997448113	-4.72348522166663	0.327430265748281	-14.7198001443047	-15.1690917774585	-14.270508511151	1.99	1.27	3.09	-6.17146346192692	-5.9886715757391	-5.80587968955128	-7.30764267684914	-7.09119842554172	-6.8747541742343	-7.29061222600005	-7.07284609486141	-6.85750093023959	-4.89911759807388	2.43500668030897	-0.0161731797528964	-10.1982674702419	-0.244951400840955	-0.238858707005355	-0.251485494362569	-0.473064269865708	-0.465855224418598	-0.48079559141864	-0.470603448379884	-0.463525979881149	-0.478416841526215	0.000688207640625903	0.000824222855877006	0.000838702152925148
168	13.6648837358257	0.26	-4.89783832168794	-5.07537000171125	-4.72030664166462	0.318791145370503	-14.5120526305078	-14.9638389020224	-14.0602663589932	1.99	1.3	3.06	-6.10300688560109	-5.91874569808583	-5.73448451057057	-7.23046414410463	-7.01216291416132	-6.79386168421801	-7.23176931269383	-7.01170969040352	-6.79556935737645	-4.89783832168794	2.43529069074983	-0.0466757188571725	-10.3648937129258	-0.244951400840955	-0.238858707005355	-0.251485494362569	-0.473064269865708	-0.465855224418598	-0.48079559141864	-0.470603448379884	-0.463525979881149	-0.478416841526215	0.000688207640625903	0.000824222855877006	0.000838702152925148
168	13.6648837358257	0.26	-4.892529886741	-5.06644102946152	-4.71861874402049	0.33446443221263	-14.9008145948282	-15.3484638267193	-14.4531653629372	1.98	1.26	3.09	-6.26816401370306	-6.08534840180992	-5.90253278991679	-7.42827332360209	-7.2116222707587	-6.99497121791532	-7.40274703676735	-7.18594157659906	-6.96985141212189	-4.892529886741	2.44285592802894	-0.287234068772841	-10.5056134987341	-0.244951400840955	-0.238858707005355	-0.251485494362569	-0.473064269865708	-0.465855224418598	-0.48079559141864	-0.470603448379884	-0.463525979881149	-0.478416841526215	0.000688207640625903	0.000824222855877006	0.000838702152925148
168	13.6648837358257	0.26	-4.89148775114224	-5.06613114246213	-4.71684435982236	0.325856898479206	-14.9820515573667	-15.4409864125405	-14.5231167021929	1.99	1.28	3.09	-6.27530293679173	-6.08878925382332	-5.90227557085491	-7.4288579635369	-7.20805847815989	-6.98725899278287	-7.41536467294317	-7.19513297832307	-6.9760968559774	-4.89148775114224	2.45780522195519	-0.130780937377781	-10.5029363871158	-0.244951400840955	-0.238858707005355	-0.251485494362569	-0.473064269865708	-0.465855224418598	-0.48079559141864	-0.470603448379884	-0.463525979881149	-0.478416841526215	0.000688207640625903	0.000824222855877006	0.000838702152925148
168	13.6648837358257	0.26	-4.89144918503822	-5.06665048018283	-4.7162478898936	0.324574026479648	-14.8268722869181	-15.282383121878	-14.3713614519583	2	1.29	3.06	-6.19339629200107	-6.00879425096416	-5.82419220992725	-7.32742810768397	-7.10902480835422	-6.89062150902447	-7.32560019774449	-7.10588196280013	-6.88870944323133	-4.89144918503822	2.44943001029533	0.218163277286219	-10.0832316266195	-0.244951400840955	-0.238858707005355	-0.251485494362569	-0.473064269865708	-0.465855224418598	-0.48079559141864	-0.470603448379884	-0.463525979881149	-0.478416841526215	0.000688207640625903	0.000824222855877006	0.000838702152925148
168	13.6648837358257	0.26	-4.89099724569607	-5.06720704627111	-4.71478744512103	0.326783629375738	-14.808496402353	-15.2611597388335	-14.3558330658724	1.96	1.29	3.07	-6.28889139279665	-6.10235572910242	-5.91582006540818	-7.46755714945858	-7.24606092030691	-7.02456469115524	-7.46250420353528	-7.24167574681302	-7.02041178941727	-4.89099724569607	2.43397286590145	-0.371725509202919	-10.620276743311	-0.244951400840955	-0.238858707005355	-0.251485494362569	-0.473064269865708	-0.465855224418598	-0.48079559141864	-0.470603448379884	-0.463525979881149	-0.478416841526215	0.000688207640625903	0.000824222855877006	0.000838702152925148
168	13.6648837358257	0.26	-4.89011028033406	-5.06423764082452	-4.7159829198436	0.332010152060236	-14.9899027008266	-15.4427223157155	-14.5370830859378	1.99	1.28	3.05	-6.28180392351669	-6.09760556941176	-5.91340721530683	-7.43804387733687	-7.21994164800166	-7.00183941866644	-7.4342593180796	-7.21791933097794	-6.99822124311734	-4.89011028033406	2.44976084520236	0.00115659373354772	-10.280307857149	-0.244951400840955	-0.238858707005355	-0.251485494362569	-0.473064269865708	-0.465855224418598	-0.48079559141864	-0.470603448379884	-0.463525979881149	-0.478416841526215	0.000688207640625903	0.000824222855877006	0.000838702152925148
168	13.6648837358257	0.26	-4.8897995948638	-5.06492800781681	-4.71467118191079	0.331610134310763	-14.844121441327	-15.2929419540164	-14.3953009286375	1.97	1.3	3.03	-6.28009056861274	-6.0957811350704	-5.91147170152805	-7.45140516694801	-7.23271974347998	-7.01403432001194	-7.45877628593197	-7.24273627235898	-7.01899970602243	-4.8897995948638	2.42433559093022	-0.225691847167561	-10.4195528254044	-0.244951400840955	-0.238858707005355	-0.251485494362569	-0.473064269865708	-0.465855224418598	-0.48079559141864	-0.470603448379884	-0.463525979881149	-0.478416841526215	0.000688207640625903	0.000824222855877006	0.000838702152925148
168	13.6648837358257	0.26	-4.88916396552415	-5.0635946800076	-4.71473325104071	0.325600425503784	-14.80080153004	-15.2544490749044	-14.3471539851756	2	1.3	3.12	-6.17618294197245	-5.99251126595837	-5.80883958994428	-7.30555673309602	-7.08829894426582	-6.87104115543562	-7.29393430405208	-7.07675567594132	-6.86121023404793	-4.88916396552415	2.45908830437041	0.103066938462064	-10.3083735620677	-0.244951400840955	-0.238858707005355	-0.251485494362569	-0.473064269865708	-0.465855224418598	-0.48079559141864	-0.470603448379884	-0.463525979881149	-0.478416841526215	0.000688207640625903	0.000824222855877006	0.000838702152925148
168	13.6648837358257	0.26	-4.88753554445765	-5.06091498497438	-4.71415610394092	0.326047548589008	-14.7114613594756	-15.1619119310266	-14.2610107879245	2.02	1.3	3.09	-6.10381027731844	-5.92247003206673	-5.74112978681502	-7.21108671236999	-6.99685000225929	-6.7826132921486	-7.21029292928102	-6.99477652388356	-6.77813345551619	-4.88753554445765	2.47008166842174	-0.210901414858951	-10.6449103066077	-0.244951400840955	-0.238858707005355	-0.251485494362569	-0.473064269865708	-0.465855224418598	-0.48079559141864	-0.470603448379884	-0.463525979881149	-0.478416841526215	0.000688207640625903	0.000824222855877006	0.000838702152925148
168	13.6648837358257	0.26	-4.8860909163092	-5.05991108638971	-4.71227074622869	0.331985205123983	-14.946086192264	-15.3976075790544	-14.4945648054736	2.01	1.29	3.12	-6.22921121867023	-6.04654504318656	-5.86387886770289	-7.36702204263268	-7.15099055903196	-6.93495907543123	-7.35272593895116	-7.13792902773035	-6.92271244896546	-4.8860909163092	2.47362075859144	-0.331004812274081	-10.771526187214	-0.244951400840955	-0.238858707005355	-0.251485494362569	-0.473064269865708	-0.465855224418598	-0.48079559141864	-0.470603448379884	-0.463525979881149	-0.478416841526215	0.000688207640625903	0.000824222855877006	0.000838702152925148
168	13.6648837358257	0.26	-4.88520411500725	-5.05893436154586	-4.71147386846864	0.330565779781647	-14.9658808665551	-15.4194510103377	-14.5123107227724	1.99	1.28	3.09	-6.28496324936104	-6.10008820531633	-5.91521316127162	-7.44503833685526	-7.22603915804851	-7.00703997924176	-7.43187541824462	-7.2119205684146	-6.99289443115925	-4.88520411500725	2.44331602446944	0.078084043256069	-10.1985831793551	-0.244951400840955	-0.238858707005355	-0.251485494362569	-0.473064269865708	-0.465855224418598	-0.48079559141864	-0.470603448379884	-0.463525979881149	-0.478416841526215	0.000688207640625903	0.000824222855877006	0.000838702152925148
168	13.6648837358257	0.26	-4.8844125755848	-5.05808777275446	-4.71073737841514	0.323487098043615	-14.5559079194203	-15.0042051203678	-14.1076107184729	2.04	1.29	3.12	-5.98475841063267	-5.80594517645532	-5.62713194227797	-7.05648822950794	-6.84565374034778	-6.63481925118763	-7.03675778681649	-6.82748368678658	-6.61670702715635	-4.8844125755848	2.46855549819956	0.139174051848312	-10.2960894175772	-0.244951400840955	-0.238858707005355	-0.251485494362569	-0.473064269865708	-0.465855224418598	-0.48079559141864	-0.470603448379884	-0.463525979881149	-0.478416841526215	0.000688207640625903	0.000824222855877006	0.000838702152925148
168	13.6648837358257	0.26	-4.88375580010503	-5.05828867106496	-4.70922292914509	0.316758488039979	-14.518536341363	-14.9726483595349	-14.0644243231911	2	1.29	3.06	-6.06203506192044	-5.8781769420946	-5.69431882226876	-7.17052225282367	-6.95304433887114	-6.73556642491862	-7.16711942530376	-6.94728400115881	-6.73304027741011	-4.88375580010503	2.45895304933429	0.234738849901911	-10.1970202573227	-0.244951400840955	-0.238858707005355	-0.251485494362569	-0.473064269865708	-0.465855224418598	-0.48079559141864	-0.470603448379884	-0.463525979881149	-0.478416841526215	0.000688207640625903	0.000824222855877006	0.000838702152925148
168	13.6648837358257	0.26	-4.88304077632308	-5.05752538397551	-4.70855616867065	0.322168405032752	-14.7147395512686	-15.1692974178043	-14.2601816847328	2	1.28	3.1	-6.16036077292547	-5.97576155432587	-5.79116233572628	-7.29162521080482	-7.07312691730367	-6.85462862380251	-7.27298576551843	-7.0539015705669	-6.83526926879422	-4.88304077632308	2.45489246501616	-0.155826220993072	-10.4845689108172	-0.244951400840955	-0.238858707005355	-0.251485494362569	-0.473064269865708	-0.465855224418598	-0.48079559141864	-0.470603448379884	-0.463525979881149	-0.478416841526215	0.000688207640625903	0.000824222855877006	0.000838702152925148
168	13.6648837358257	0.26	-4.88265144874673	-5.05609210390499	-4.70921079358847	0.327771206387029	-14.8441502398979	-15.296886902094	-14.3914135777018	1.99	1.29	3.08	-6.23850550739799	-6.05386662115998	-5.86922773492197	-7.39090806219935	-7.1721619167846	-6.95341577136984	-7.38530799897178	-7.16772438385241	-6.94916839778888	-4.88265144874673	2.45504162510204	0.0275122661150287	-10.3255657045178	-0.244951400840955	-0.238858707005355	-0.251485494362569	-0.473064269865708	-0.465855224418598	-0.48079559141864	-0.470603448379884	-0.463525979881149	-0.478416841526215	0.000688207640625903	0.000824222855877006	0.000838702152925148
168	13.6648837358257	0.26	-4.8800545897496	-5.05413578979573	-4.70597338970347	0.329815984900384	-14.9110709746725	-15.363746680671	-14.4583952686739	1.99	1.27	3.1	-6.25705714630823	-6.07269991756389	-5.88834268881956	-7.41064192797991	-7.19229560683994	-6.97394928569997	-7.39164661912036	-7.17278771597255	-6.95475001425365	-4.8800545897496	2.45593121162097	-0.199029897120956	-10.5078566411844	-0.244951400840955	-0.238858707005355	-0.251485494362569	-0.473064269865708	-0.465855224418598	-0.48079559141864	-0.470603448379884	-0.463525979881149	-0.478416841526215	0.000688207640625903	0.000824222855877006	0.000838702152925148
168	13.6648837358257	0.26	-4.87587928550001	-5.0489905076693	-4.70276806333071	0.320540186581917	-14.7657479478048	-15.2235874531195	-14.3079084424901	2.01	1.29	3.08	-6.14627683528889	-5.96143155132009	-5.77658626735128	-7.26574659649729	-7.04723398652765	-6.828721376558	-7.25491247796319	-7.04161278832911	-6.82092714692502	-4.87587928550001	2.47788073375714	-0.151041640760807	-10.6526274681875	-0.244951400840955	-0.238858707005355	-0.251485494362569	-0.473064269865708	-0.465855224418598	-0.48079559141864	-0.470603448379884	-0.463525979881149	-0.478416841526215	0.000688207640625903	0.000824222855877006	0.000838702152925148
168	13.6648837358257	0.26	-4.87503714626737	-5.04935804118668	-4.70071625134806	0.331428727983643	-15.1655737682613	-15.6243012875186	-14.7068462490039	1.99	1.28	3.07	-6.36105040009253	-6.17429076097598	-5.98753112185943	-7.53326211764132	-7.31208649003733	-7.09091086243334	-7.52174949305801	-7.30193085024504	-7.08204579771235	-4.87503714626737	2.45026131293003	0.102153918835274	-10.244785218426	-0.244951400840955	-0.238858707005355	-0.251485494362569	-0.473064269865708	-0.465855224418598	-0.48079559141864	-0.470603448379884	-0.463525979881149	-0.478416841526215	0.000688207640625903	0.000824222855877006	0.000838702152925148
168	13.6648837358257	0.26	-4.87345859567347	-5.04778987073558	-4.69912732061136	0.322551696532642	-14.6269298449099	-15.0783789128983	-14.1754807769214	2	1.29	3.12	-6.10471566507588	-5.92193950503552	-5.73916334499516	-7.22097487303403	-7.00477773438733	-6.78858059574063	-7.2041906890674	-6.98896184669137	-6.77398490522874	-4.87345859567347	2.46890643631059	0.0708559890736104	-10.351936701653	-0.244951400840955	-0.238858707005355	-0.251485494362569	-0.473064269865708	-0.465855224418598	-0.48079559141864	-0.470603448379884	-0.463525979881149	-0.478416841526215	0.000688207640625903	0.000824222855877006	0.000838702152925148
168	13.6648837358257	0.26	-4.87247039049535	-5.04911388668897	-4.69582689430173	0.316780488176344	-14.6554359176285	-15.1138065947465	-14.1970652405104	2.03	1.3	3.13	-6.0433275169415	-5.86004581959933	-5.67676412225715	-7.12928017435361	-6.91306376584018	-6.69684735732675	-7.11724178912604	-6.90166636339764	-6.68772935094312	-4.87247039049535	2.47812460123526	-0.0973379969406895	-10.6339605037175	-0.244951400840955	-0.238858707005355	-0.251485494362569	-0.473064269865708	-0.465855224418598	-0.48079559141864	-0.470603448379884	-0.463525979881149	-0.478416841526215	0.000688207640625903	0.000824222855877006	0.000838702152925148
168	13.6648837358257	0.26	-4.87103507815571	-5.0452426422632	-4.69682751404823	0.330603400248293	-14.927682560199	-15.380056576817	-14.4753085435809	2	1.28	3.05	-6.24521367423147	-6.06152303692208	-5.87783239961268	-7.39187086970538	-7.17445357354986	-6.95703627739433	-7.38325654860507	-7.16755573109466	-6.95099890487644	-4.87103507815571	2.44506418507152	-0.187468307533001	-10.4569370042761	-0.244951400840955	-0.238858707005355	-0.251485494362569	-0.473064269865708	-0.465855224418598	-0.48079559141864	-0.470603448379884	-0.463525979881149	-0.478416841526215	0.000688207640625903	0.000824222855877006	0.000838702152925148
168	13.6648837358257	0.26	-4.87038708590938	-5.04683264667714	-4.69394152514163	0.323557933032701	-14.8045976800953	-15.2604803209743	-14.3487150392163	2	1.29	3.1	-6.19113805579418	-6.00618762778944	-5.8212371997847	-7.3264519243655	-7.10758579556073	-6.88871966675597	-7.31637626512495	-7.10017725263905	-6.88027124398067	-4.87038708590938	2.45346177050755	-0.262761993995769	-10.6099819687753	-0.244951400840955	-0.238858707005355	-0.251485494362569	-0.473064269865708	-0.465855224418598	-0.48079559141864	-0.470603448379884	-0.463525979881149	-0.478416841526215	0.000688207640625903	0.000824222855877006	0.000838702152925148
168	13.6648837358257	0.26	-4.86362723792556	-5.03727832001197	-4.68997615583914	0.335293002678187	-15.019574744278	-15.4699532799827	-14.5691962085733	2.01	1.29	3.11	-6.25663561040423	-6.0744854556072	-5.89233530081016	-7.3989851698772	-7.18357766048143	-6.96817015108565	-7.38342896019046	-7.16931048648774	-6.953875511943	-4.86362723792556	2.464941280139	-0.0658997147199862	-10.4561409958278	-0.244951400840955	-0.238858707005355	-0.251485494362569	-0.473064269865708	-0.465855224418598	-0.48079559141864	-0.470603448379884	-0.463525979881149	-0.478416841526215	0.000688207640625903	0.000824222855877006	0.000838702152925148
168	13.6648837358257	0.26	-4.86207032474699	-5.03468418434553	-4.68945646514846	0.322909485043368	-14.6030952945374	-15.0534399894823	-14.1527505995925	1.96	1.28	3.04	-6.21276661626259	-6.02690302039881	-5.84103942453503	-7.37964584538727	-7.15887342663352	-6.93810100787976	-7.37424568039463	-7.15346159900828	-6.93345082908777	-4.86207032474699	2.44428494353758	0.0520006224436507	-10.2282009914409	-0.244951400840955	-0.238858707005355	-0.251485494362569	-0.473064269865708	-0.465855224418598	-0.48079559141864	-0.470603448379884	-0.463525979881149	-0.478416841526215	0.000688207640625903	0.000824222855877006	0.000838702152925148
168	13.6648837358257	0.26	-4.86204659105345	-5.03671315450168	-4.68738002760522	0.325768516012563	-14.6564314014059	-15.1054820903591	-14.2073807124527	2.01	1.29	3.08	-6.11178535090875	-5.93009625246471	-5.74840715402067	-7.2283404175072	-7.01345874573707	-6.79857707396693	-7.22129388393484	-7.00902264917622	-6.79181884392747	-4.86204659105345	2.45375749839851	0.0449366363684151	-10.3224716512632	-0.244951400840955	-0.238858707005355	-0.251485494362569	-0.473064269865708	-0.465855224418598	-0.48079559141864	-0.470603448379884	-0.463525979881149	-0.478416841526215	0.000688207640625903	0.000824222855877006	0.000838702152925148
168	13.6648837358257	0.26	-4.86045488474481	-5.03288476448789	-4.68802500500173	0.331412706660356	-14.7714919317242	-15.2183154366383	-14.3246684268101	2	1.3	3.1	-6.17495887051705	-5.99365649334446	-5.81235411617188	-7.30754341374838	-7.09298733005846	-6.87843124636855	-7.29921676576143	-7.08796913813978	-6.87115696998966	-4.86045488474481	2.46399043962625	0.107026479354898	-10.2774364263162	-0.244951400840955	-0.238858707005355	-0.251485494362569	-0.473064269865708	-0.465855224418598	-0.48079559141864	-0.470603448379884	-0.463525979881149	-0.478416841526215	0.000688207640625903	0.000824222855877006	0.000838702152925148
168	13.6648837358257	0.26	-4.85905712126352	-5.03314254080272	-4.68497170172432	0.323225871909913	-14.7200200578918	-15.1736423470088	-14.2663977687747	2	1.3	3.09	-6.14438106223052	-5.96069225904702	-5.77700345586352	-7.26817345027188	-7.05088841067412	-6.83360337107635	-7.26581997866515	-7.04735048970884	-6.83094656590247	-4.85905712126352	2.44821353120562	0.11963608793813	-10.2369068955913	-0.244951400840955	-0.238858707005355	-0.251485494362569	-0.473064269865708	-0.465855224418598	-0.48079559141864	-0.470603448379884	-0.463525979881149	-0.478416841526215	0.000688207640625903	0.000824222855877006	0.000838702152925148
168	13.6648837358257	0.26	-4.85901201679266	-5.03324638495631	-4.684777648629	0.323074530698946	-14.763192635898	-15.2183027852898	-14.3080824865062	2.01	1.31	3.09	-6.13721558010334	-5.95367940403183	-5.77014322796032	-7.25327309138165	-7.03636071640979	-6.81944834143792	-7.25233579225115	-7.03772091554549	-6.81996074221023	-4.85901201679266	2.45391226295338	0.20843964270079	-10.191620490503	-0.244951400840955	-0.238858707005355	-0.251485494362569	-0.473064269865708	-0.465855224418598	-0.48079559141864	-0.470603448379884	-0.463525979881149	-0.478416841526215	0.000688207640625903	0.000824222855877006	0.000838702152925148
168	13.6648837358257	0.26	-4.85781527452625	-5.03123116516124	-4.68439938389125	0.334514712738827	-15.0652645208081	-15.5178030351238	-14.6127260064925	1.99	1.29	3.08	-6.3060657517532	-6.1221648722269	-5.9382639927006	-7.46515867539145	-7.24745570491002	-7.02975273442859	-7.45791325139785	-7.2411908393689	-7.02290258681864	-4.85781527452625	2.45019105855917	-0.0319940433401639	-10.3513533947901	-0.244951400840955	-0.238858707005355	-0.251485494362569	-0.473064269865708	-0.465855224418598	-0.48079559141864	-0.470603448379884	-0.463525979881149	-0.478416841526215	0.000688207640625903	0.000824222855877006	0.000838702152925148
168	13.6648837358257	0.26	-4.85501711931436	-5.0290397797547	-4.68099445887403	0.320743499834357	-14.6497944704267	-15.1038266863032	-14.1957622545502	2.01	1.3	3.11	-6.08795130748485	-5.90494298252888	-5.72193465757291	-7.19426263289277	-6.97799777017609	-6.76173290745941	-7.18661738043613	-6.96987751679137	-6.75512470472604	-4.85501711931436	2.47605976507056	-0.0798023225992989	-10.5706369352564	-0.244951400840955	-0.238858707005355	-0.251485494362569	-0.473064269865708	-0.465855224418598	-0.48079559141864	-0.470603448379884	-0.463525979881149	-0.478416841526215	0.000688207640625903	0.000824222855877006	0.000838702152925148
168	13.6648837358257	0.26	-4.85461258179605	-5.02854723722126	-4.68067792637083	0.329367482298461	-14.7887375734511	-15.2381553162392	-14.339319830663	1.99	1.3	3.09	-6.204056153856	-6.02108040285907	-5.83810465186214	-7.34739253190131	-7.13069644903973	-6.91400036617815	-7.34295293257812	-7.12344065031511	-6.90943281976214	-4.85461258179605	2.447814971746	0.0263843637661834	-10.3083755841882	-0.244951400840955	-0.238858707005355	-0.251485494362569	-0.473064269865708	-0.465855224418598	-0.48079559141864	-0.470603448379884	-0.463525979881149	-0.478416841526215	0.000688207640625903	0.000824222855877006	0.000838702152925148
168	13.6648837358257	0.26	-4.85426511236854	-5.02995657938071	-4.67857364535637	0.326412120645474	-14.7623729415767	-15.2140076745568	-14.3107382085966	2.01	1.3	3.1	-6.15416736656388	-5.97147811105882	-5.78878885555377	-7.27807503355491	-7.06202206811005	-6.8459691026652	-7.27052838859384	-7.05606109622042	-6.8372438878847	-4.85426511236854	2.45063166331392	-0.109819300392176	-10.4915903950721	-0.244951400840955	-0.238858707005355	-0.251485494362569	-0.473064269865708	-0.465855224418598	-0.48079559141864	-0.470603448379884	-0.463525979881149	-0.478416841526215	0.000688207640625903	0.000824222855877006	0.000838702152925148
168	13.6648837358257	0.26	-4.85378673086629	-5.02679254571017	-4.6807809160224	0.3289940965691	-14.8829151857028	-15.3355774512092	-14.4302529201963	2	1.28	3.09	-6.2066494330682	-6.02344694183397	-5.84024445059975	-7.34098617497247	-7.12430131627792	-6.90761645758337	-7.3262466079252	-7.11159939720664	-6.89671609892974	-4.85378673086629	2.46234882233216	-0.051925612904765	-10.4379475453867	-0.244951400840955	-0.238858707005355	-0.251485494362569	-0.473064269865708	-0.465855224418598	-0.48079559141864	-0.470603448379884	-0.463525979881149	-0.478416841526215	0.000688207640625903	0.000824222855877006	0.000838702152925148
168	13.6648837358257	0.26	-4.8528528496126	-5.02509759716768	-4.68060810205751	0.326607998122104	-14.7694760066722	-15.2211268490149	-14.3178251643294	1.98	1.28	3.11	-6.22402351175668	-6.03934037431684	-5.85465723687699	-7.37799806596584	-7.15907347028046	-6.94014887459507	-7.35655711974024	-7.13891172511853	-6.92100443396656	-4.8528528496126	2.44797586904435	-0.0242652711705095	-10.314428929787	-0.244951400840955	-0.238858707005355	-0.251485494362569	-0.473064269865708	-0.465855224418598	-0.48079559141864	-0.470603448379884	-0.463525979881149	-0.478416841526215	0.000688207640625903	0.000824222855877006	0.000838702152925148
168	13.6648837358257	0.26	-4.8527497246858	-5.0251130275178	-4.6803864218538	0.328748114507471	-14.8793333899361	-15.33213896632	-14.4265278135523	1.99	1.29	3.05	-6.2529984152676	-6.06832799467121	-5.88365757407483	-7.40810811297415	-7.18932372343935	-6.97053933390454	-7.40621207310666	-7.1866871011162	-6.97062532643284	-4.8527497246858	2.45069825442136	0.0922888051421195	-10.2177456138031	-0.244951400840955	-0.238858707005355	-0.251485494362569	-0.473064269865708	-0.465855224418598	-0.48079559141864	-0.470603448379884	-0.463525979881149	-0.478416841526215	0.000688207640625903	0.000824222855877006	0.000838702152925148
168	13.6648837358257	0.26	-4.85226717517055	-5.02719790663029	-4.67733644371082	0.317375207477127	-14.511481857251	-14.9647273155099	-14.058236398992	1.98	1.28	3.03	-6.11313652647884	-5.92798438117569	-5.74283223587253	-7.24498943547499	-7.02555619840159	-6.80612296132819	-7.24332142947289	-7.02316388310194	-6.8049276363518	-4.85226717517055	2.41375482890678	-0.00122828556924707	-10.1413149254574	-0.244951400840955	-0.238858707005355	-0.251485494362569	-0.473064269865708	-0.465855224418598	-0.48079559141864	-0.470603448379884	-0.463525979881149	-0.478416841526215	0.000688207640625903	0.000824222855877006	0.000838702152925148
168	13.6648837358257	0.26	-4.85162725761844	-5.02442471680048	-4.6788297984364	0.319669669564796	-14.513800462838	-14.9647287879392	-14.0628721377367	2	1.29	3.1	-6.0552927911876	-5.87283021034026	-5.69036762949292	-7.16164406080444	-6.94584408159516	-6.73004410238589	-7.14651388353042	-6.9338579098603	-6.71818221879104	-4.85162725761844	2.45658426032378	-0.0487148228886198	-10.4294615853734	-0.244951400840955	-0.238858707005355	-0.251485494362569	-0.473064269865708	-0.465855224418598	-0.48079559141864	-0.470603448379884	-0.463525979881149	-0.478416841526215	0.000688207640625903	0.000824222855877006	0.000838702152925148
168	13.6648837358257	0.26	-4.84992860300131	-5.02311398446232	-4.67674322154031	0.338263261194272	-15.1718845278649	-15.623815290144	-14.7199537655857	1.99	1.28	3.12	-6.35260039958567	-6.16884659248258	-5.98509278537949	-7.52113409331315	-7.30357955872142	-7.08602502412968	-7.49791995449174	-7.28247339109962	-7.06434528758765	-4.84992860300131	2.45142328294199	0.0842483861700585	-10.2421312035714	-0.244951400840955	-0.238858707005355	-0.251485494362569	-0.473064269865708	-0.465855224418598	-0.48079559141864	-0.470603448379884	-0.463525979881149	-0.478416841526215	0.000688207640625903	0.000824222855877006	0.000838702152925148
168	13.6648837358257	0.26	-4.84963130811925	-5.02561215497594	-4.67365046126257	0.322266971566069	-14.7517649999221	-15.2073638085061	-14.2961661913382	2.01	1.29	3.1	-6.13655998270925	-5.95271421876675	-5.76886845482424	-7.25345398507853	-7.03614709117283	-6.81884019726714	-7.23872572219688	-7.02520047441947	-6.80690998918206	-4.84963130811925	2.46536839366679	-0.191720791488783	-10.6242159399658	-0.244951400840955	-0.238858707005355	-0.251485494362569	-0.473064269865708	-0.465855224418598	-0.48079559141864	-0.470603448379884	-0.463525979881149	-0.478416841526215	0.000688207640625903	0.000824222855877006	0.000838702152925148
168	13.6648837358257	0.26	-4.84959456104357	-5.02217793589785	-4.67701118618929	0.31768933546281	-14.63960103833	-15.0965168328244	-14.1826852438355	2.01	1.31	3.11	-6.09606397563231	-5.91155863936436	-5.72705330309641	-7.20666565754434	-6.98854651118516	-6.77042736482597	-7.20491235317879	-6.98371847494017	-6.7679756284835	-4.84959456104357	2.4910596586443	0.239385505316249	-10.3125967866581	-0.244951400840955	-0.238858707005355	-0.251485494362569	-0.473064269865708	-0.465855224418598	-0.48079559141864	-0.470603448379884	-0.463525979881149	-0.478416841526215	0.000688207640625903	0.000824222855877006	0.000838702152925148
168	13.6648837358257	0.26	-4.84781888128893	-5.01990417801715	-4.6757335845607	0.325368038815959	-14.810260400848	-15.264438171073	-14.356082630623	2	1.3	3.08	-6.20076864494056	-6.01627110593665	-5.83177356693275	-7.33990782796905	-7.12151636582658	-6.90312490368411	-7.33744207358265	-7.11855797568577	-6.90073377054795	-4.84781888128893	2.45820550609259	0.00914205054660414	-10.4311956904609	-0.244951400840955	-0.238858707005355	-0.251485494362569	-0.473064269865708	-0.465855224418598	-0.48079559141864	-0.470603448379884	-0.463525979881149	-0.478416841526215	0.000688207640625903	0.000824222855877006	0.000838702152925148
168	13.6648837358257	0.26	-4.84627452783097	-5.01820405739299	-4.67434499826895	0.324764574060386	-14.4439591128171	-14.8875133202036	-14.0004049054306	1.99	1.28	3.11	-6.05052582418487	-5.87025823157248	-5.68999063896008	-7.16280172090602	-6.94939530630542	-6.73598889170482	-7.13994004479287	-6.92756882845605	-6.71516670739791	-4.84627452783097	2.45566003847282	-0.436325958283977	-10.7275990264555	-0.244951400840955	-0.238858707005355	-0.251485494362569	-0.473064269865708	-0.465855224418598	-0.48079559141864	-0.470603448379884	-0.463525979881149	-0.478416841526215	0.000688207640625903	0.000824222855877006	0.000838702152925148
168	13.6648837358257	0.26	-4.84618555911536	-5.02021621072042	-4.6721549075103	0.332144655393018	-15.03600252759	-15.4900770413686	-14.5819280138114	2.01	1.29	3.11	-6.25627742353115	-6.07288155522351	-5.88948568691588	-7.39639636185223	-7.1795791650912	-6.96276196833018	-7.3843605925254	-7.16874904096812	-6.95315043386071	-4.84618555911536	2.47735721162612	0.044356545316116	-10.4266713688078	-0.244951400840955	-0.238858707005355	-0.251485494362569	-0.473064269865708	-0.465855224418598	-0.48079559141864	-0.470603448379884	-0.463525979881149	-0.478416841526215	0.000688207640625903	0.000824222855877006	0.000838702152925148
168	13.6648837358257	0.26	-4.84454174689407	-5.01726062532706	-4.67182286846108	0.335476322565821	-15.053313211113	-15.5045178529782	-14.6021085692477	1.98	1.29	3.05	-6.33315525538272	-6.14885097220674	-5.96454668903077	-7.50561886711291	-7.28719414052507	-7.06876941393723	-7.50618749953946	-7.28708516841109	-7.06817209332275	-4.84454174689407	2.44606907806182	-0.181912228477127	-10.4584232671842	-0.244951400840955	-0.238858707005355	-0.251485494362569	-0.473064269865708	-0.465855224418598	-0.48079559141864	-0.470603448379884	-0.463525979881149	-0.478416841526215	0.000688207640625903	0.000824222855877006	0.000838702152925148
168	13.6648837358257	0.26	-4.84452591351331	-5.01775265414596	-4.67129917288066	0.321770572110602	-14.6006611802869	-15.0521061770806	-14.1492161834932	1.99	1.28	3.06	-6.13090671560238	-5.94702765376173	-5.76314859192107	-7.26143167527547	-7.04364574148011	-6.82585980768475	-7.25096563788056	-7.03427218158771	-6.81798443228642	-4.84452591351331	2.43523077607363	-0.0306080754287098	-10.2841997426151	-0.244951400840955	-0.238858707005355	-0.251485494362569	-0.473064269865708	-0.465855224418598	-0.48079559141864	-0.470603448379884	-0.463525979881149	-0.478416841526215	0.000688207640625903	0.000824222855877006	0.000838702152925148
168	13.6648837358257	0.26	-4.84363575564888	-5.0156585740513	-4.67161293724646	0.329818047847111	-14.8032761941978	-15.2526773299799	-14.3538750584156	1.98	1.29	3.15	-6.22840100412695	-6.0448889278661	-5.86137685160526	-7.38098440470475	-7.16351289443127	-6.9460413841578	-7.3599383860249	-7.14085742284058	-6.92663411720691	-4.84363575564888	2.4673871541942	0.0665821983747935	-10.3437213413338	-0.244951400840955	-0.238858707005355	-0.251485494362569	-0.473064269865708	-0.465855224418598	-0.48079559141864	-0.470603448379884	-0.463525979881149	-0.478416841526215	0.000688207640625903	0.000824222855877006	0.000838702152925148
168	13.6648837358257	0.26	-4.84289466019456	-5.01566530291372	-4.67012401747539	0.327239803385605	-14.800880997584	-15.2528428891184	-14.3489191060497	2	1.28	3.06	-6.17379414972653	-5.99085647036153	-5.80791879099653	-7.30228696385436	-7.08591055109625	-6.86953413833815	-7.29372763039553	-7.07616133861383	-6.8606567792758	-4.84289466019456	2.45760374815215	-0.13011568708263	-10.4946300499047	-0.244951400840955	-0.238858707005355	-0.251485494362569	-0.473064269865708	-0.465855224418598	-0.48079559141864	-0.470603448379884	-0.463525979881149	-0.478416841526215	0.000688207640625903	0.000824222855877006	0.000838702152925148
168	13.6648837358257	0.26	-4.84216515054337	-5.01394207862856	-4.67038822245817	0.328195396437048	-14.4959236115719	-14.9376143622531	-14.0542328608908	1.99	1.29	3.15	-6.09045700533357	-5.91036810616672	-5.73027920699986	-7.21511765445128	-7.001773632055	-6.78842960965872	-7.1920423708821	-6.97809326300484	-6.76517671054581	-4.84216515054337	2.4827013061126	-0.21518792068584	-10.6820526851755	-0.244951400840955	-0.238858707005355	-0.251485494362569	-0.473064269865708	-0.465855224418598	-0.48079559141864	-0.470603448379884	-0.463525979881149	-0.478416841526215	0.000688207640625903	0.000824222855877006	0.000838702152925148
168	13.6648837358257	0.26	-4.84064334690033	-5.01272527574436	-4.6685614180563	0.328465826634956	-14.7309947720291	-15.1795730155607	-14.2824165284975	2.02	1.29	3.14	-6.11335568794947	-5.93269722319732	-5.75203875844517	-7.22298193417597	-7.00953241581523	-6.79608289745448	-7.20298014080002	-6.99212254939052	-6.77768523296074	-4.84064334690033	2.48274162111627	-0.107488168008406	-10.5843989733933	-0.244951400840955	-0.238858707005355	-0.251485494362569	-0.473064269865708	-0.465855224418598	-0.48079559141864	-0.470603448379884	-0.463525979881149	-0.478416841526215	0.000688207640625903	0.000824222855877006	0.000838702152925148
168	13.6648837358257	0.26	-4.83997218903589	-5.01221312376734	-4.66773125430444	0.340977941129102	-15.1532613023612	-15.6019138248663	-14.7046087798562	2	1.31	3.09	-6.33173602178554	-6.14965904264707	-5.9675820635086	-7.49336533417065	-7.27788425300549	-7.06240317184034	-7.49412799251901	-7.27850437749193	-7.062385909519	-4.83997218903589	2.46341549546085	-0.230038494591324	-10.606308473199	-0.244951400840955	-0.238858707005355	-0.251485494362569	-0.473064269865708	-0.465855224418598	-0.48079559141864	-0.470603448379884	-0.463525979881149	-0.478416841526215	0.000688207640625903	0.000824222855877006	0.000838702152925148
168	13.6648837358257	0.26	-4.83918736479557	-5.01215965075167	-4.66621507883946	0.324721003529523	-14.5460643307653	-14.9927984290122	-14.0993302325184	2	1.28	3.08	-6.09052670224946	-5.90904984407247	-5.72757298589548	-7.2094402097189	-6.99462355716381	-6.77980690460871	-7.19938489182107	-6.98415725351555	-6.76889675208506	-4.83918736479557	2.45459615634468	-0.170612934690091	-10.5010586808527	-0.244951400840955	-0.238858707005355	-0.251485494362569	-0.473064269865708	-0.465855224418598	-0.48079559141864	-0.470603448379884	-0.463525979881149	-0.478416841526215	0.000688207640625903	0.000824222855877006	0.000838702152925148
168	13.6648837358257	0.26	-4.83832111387983	-5.01278850397067	-4.663853723789	0.319859220342226	-14.4515204086467	-14.9003181666522	-14.0027226506411	1.98	1.29	3.1	-6.08308121584248	-5.89985873824829	-5.7166362606541	-7.2084022011504	-6.9912850422753	-6.7741678834002	-7.19325502396206	-6.97862569951993	-6.76027405407619	-4.83832111387983	2.44549331059134	-0.126734243755221	-10.4457835907127	-0.244951400840955	-0.238858707005355	-0.251485494362569	-0.473064269865708	-0.465855224418598	-0.48079559141864	-0.470603448379884	-0.463525979881149	-0.478416841526215	0.000688207640625903	0.000824222855877006	0.000838702152925148
168	13.6648837358257	0.26	-4.83693395301904	-5.01111940032864	-4.66274850570944	0.325806579738565	-14.9557386220621	-15.413919926005	-14.4975573181191	2	1.29	3.06	-6.24589450485313	-6.06023426383323	-5.87457402281332	-7.38933197055659	-7.16968286288056	-6.95003375520453	-7.38617354081681	-7.16666480647772	-6.94765454306867	-4.83693395301904	2.43946529043074	0.0195344645202379	-10.315418678208	-0.244951400840955	-0.238858707005355	-0.251485494362569	-0.473064269865708	-0.465855224418598	-0.48079559141864	-0.470603448379884	-0.463525979881149	-0.478416841526215	0.000688207640625903	0.000824222855877006	0.000838702152925148
168	13.6648837358257	0.26	-4.83659389028656	-5.01079926675862	-4.6623885138145	0.317658288945847	-14.6826558629778	-15.1409482591163	-14.2243634668392	1.99	1.28	3.04	-6.15382349238278	-5.96755705348654	-5.7812906145903	-7.28516516784903	-7.06465481777711	-6.84414446770519	-7.28029810604802	-7.05995116766996	-6.8398702269129	-4.83659389028656	2.4458925788527	0.0925092054320023	-10.2090008988928	-0.244951400840955	-0.238858707005355	-0.251485494362569	-0.473064269865708	-0.465855224418598	-0.48079559141864	-0.470603448379884	-0.463525979881149	-0.478416841526215	0.000688207640625903	0.000824222855877006	0.000838702152925148
168	13.6648837358257	0.26	-4.83527438500823	-5.00917466582612	-4.66137410419035	0.33137252355047	-15.0283222572349	-15.4829558570589	-14.5736886574109	2	1.3	3.09	-6.28207468999066	-6.0976110606268	-5.91314743126294	-7.43423824021573	-7.21594306942912	-6.9976478986425	-7.42845054876028	-7.21206710609695	-6.98995646773145	-4.83527438500823	2.46512260169204	0.0483438052169801	-10.3242896996401	-0.244951400840955	-0.238858707005355	-0.251485494362569	-0.473064269865708	-0.465855224418598	-0.48079559141864	-0.470603448379884	-0.463525979881149	-0.478416841526215	0.000688207640625903	0.000824222855877006	0.000838702152925148
168	13.6648837358257	0.26	-4.83388233325391	-5.00634659736954	-4.66141806913827	0.334350054609917	-14.8387655499485	-15.2846652622044	-14.3928658376926	2	1.29	3.16	-6.18813787677625	-6.00761126063388	-5.82708464449152	-7.31962646145694	-7.10609091605935	-6.89255537066175	-7.29231707998205	-7.08188439195082	-6.8676890887782	-4.83388233325391	2.47944364443988	0.14692828082978	-10.3172923442155	-0.244951400840955	-0.238858707005355	-0.251485494362569	-0.473064269865708	-0.465855224418598	-0.48079559141864	-0.470603448379884	-0.463525979881149	-0.478416841526215	0.000688207640625903	0.000824222855877006	0.000838702152925148
168	13.6648837358257	0.26	-4.83350685643732	-5.00572746987219	-4.66128624300244	0.329959021299507	-14.8572432756603	-15.3081389628327	-14.4063475884878	2.02	1.3	3.14	-6.14385231006277	-5.96288736612296	-5.78192242218315	-7.2536329922502	-7.03997986037843	-6.82632672850665	-7.24112525599142	-7.02768214842648	-6.81254636893317	-4.83350685643732	2.48600677380738	0.153789170265468	-10.3641322197596	-0.244951400840955	-0.238858707005355	-0.251485494362569	-0.473064269865708	-0.465855224418598	-0.48079559141864	-0.470603448379884	-0.463525979881149	-0.478416841526215	0.000688207640625903	0.000824222855877006	0.000838702152925148
168	13.6648837358257	0.26	-4.83181846969584	-5.00393697268325	-4.65969996670843	0.3352737521641	-14.967157391067	-15.4159835180628	-14.5183312640713	1.99	1.28	3.15	-6.28703755372794	-6.10399462868783	-5.92095170364771	-7.44839510401224	-7.23154002480495	-7.01468494559766	-7.41591317457662	-7.20003912344241	-6.98624038959388	-4.83181846969584	2.46816466147557	-0.0478820288649649	-10.4039240281275	-0.244951400840955	-0.238858707005355	-0.251485494362569	-0.473064269865708	-0.465855224418598	-0.48079559141864	-0.470603448379884	-0.463525979881149	-0.478416841526215	0.000688207640625903	0.000824222855877006	0.000838702152925148
168	13.6648837358257	0.26	-4.83099802443181	-5.00371583797901	-4.65828021088462	0.329913746068621	-14.8902256444368	-15.3421685733804	-14.4382827154932	2.02	1.3	3.12	-6.17846549438523	-5.99646294510063	-5.81446039581603	-7.29981499136553	-7.08478021631632	-6.8697454412671	-7.29061653333854	-7.07606642715103	-6.85976877065476	-4.83099802443181	2.47972741109431	0.0276129728922403	-10.4500393499908	-0.244951400840955	-0.238858707005355	-0.251485494362569	-0.473064269865708	-0.465855224418598	-0.48079559141864	-0.470603448379884	-0.463525979881149	-0.478416841526215	0.000688207640625903	0.000824222855877006	0.000838702152925148
168	13.6648837358257	0.26	-4.83098714182328	-5.00249139110272	-4.65948289254383	0.335979885749416	-14.9234345198867	-15.3702414810469	-14.4766275587265	1.99	1.28	3.09	-6.26821828134526	-6.08600360595254	-5.90378893055982	-7.42605705946112	-7.21018445965638	-6.99431185985165	-7.41184077733356	-7.19688936782948	-6.98217402547015	-4.83098714182328	2.46883382223199	0.0775118682745195	-10.2611656111072	-0.244951400840955	-0.238858707005355	-0.251485494362569	-0.473064269865708	-0.465855224418598	-0.48079559141864	-0.470603448379884	-0.463525979881149	-0.478416841526215	0.000688207640625903	0.000824222855877006	0.000838702152925148
168	13.6648837358257	0.26	-4.82778625066409	-5.00047438456554	-4.65509811676263	0.318815925055493	-14.5385793832723	-14.9911656586069	-14.0859931079377	1.98	1.3	3.07	-6.13302212226143	-5.94786496356742	-5.76270780487341	-7.27090947076135	-7.05139926651132	-6.8318890622613	-7.27032097019299	-7.05041224776151	-6.83302024342719	-4.82778625066409	2.44399076347732	0.193240790024432	-10.116844966932	-0.244951400840955	-0.238858707005355	-0.251485494362569	-0.473064269865708	-0.465855224418598	-0.48079559141864	-0.470603448379884	-0.463525979881149	-0.478416841526215	0.000688207640625903	0.000824222855877006	0.000838702152925148
168	13.6648837358257	0.26	-4.82563857688781	-4.99825372746298	-4.65302342631263	0.325866162504795	-14.9530893982343	-15.4111274174135	-14.4950513790552	1.98	1.31	3.05	-6.28977616556586	-6.10283613594152	-5.91589610631717	-7.45285794743895	-7.23134966975052	-7.00984139206208	-7.4630881829991	-7.24184643028577	-7.0198784125677	-4.82563857688781	2.45454340395441	0.135553047184739	-10.2051721029308	-0.244951400840955	-0.238858707005355	-0.251485494362569	-0.473064269865708	-0.465855224418598	-0.48079559141864	-0.470603448379884	-0.463525979881149	-0.478416841526215	0.000688207640625903	0.000824222855877006	0.000838702152925148
168	13.6648837358257	0.26	-4.82464334550756	-4.99597666269558	-4.65331002831953	0.337300034775084	-15.0634639459212	-15.5131322755957	-14.6137956162467	2	1.3	3.1	-6.27892828240055	-6.09692537397858	-5.91492246555661	-7.42658171955845	-7.21131258256549	-6.99604344557252	-7.42027299052957	-7.20523502101184	-6.98785567522863	-4.82464334550756	2.46857116218549	0.0425558543807196	-10.3512960516313	-0.244951400840955	-0.238858707005355	-0.251485494362569	-0.473064269865708	-0.465855224418598	-0.48079559141864	-0.470603448379884	-0.463525979881149	-0.478416841526215	0.000688207640625903	0.000824222855877006	0.000838702152925148
168	13.6648837358257	0.26	-4.8245113426433	-4.99635564395389	-4.65266704133271	0.338907994541105	-14.9076825261346	-15.3511046412219	-14.4642604110473	2	1.31	3.12	-6.2242050103464	-6.04441663583338	-5.86462826132036	-7.36463541473847	-7.15190530255614	-6.9391751903738	-7.35573907195722	-7.14308396004804	-6.92946902523144	-4.8245113426433	2.47612875540306	0.00240575338385392	-10.463089735203	-0.244951400840955	-0.238858707005355	-0.251485494362569	-0.473064269865708	-0.465855224418598	-0.48079559141864	-0.470603448379884	-0.463525979881149	-0.478416841526215	0.000688207640625903	0.000824222855877006	0.000838702152925148
168	13.6648837358257	0.26	-4.82384841604377	-4.9961270025236	-4.65156982956394	0.331407972881125	-14.6726975003451	-15.1165373092559	-14.2288576914344	1.98	1.29	3.06	-6.18590638765972	-6.00428069833221	-5.82265500900471	-7.33401844605104	-7.11868279880265	-6.90334715155425	-7.33016343408893	-7.1163962977508	-6.90129667435539	-4.82384841604377	2.4411790535749	0.00683799845085623	-10.2398892279419	-0.244951400840955	-0.238858707005355	-0.251485494362569	-0.473064269865708	-0.465855224418598	-0.48079559141864	-0.470603448379884	-0.463525979881149	-0.478416841526215	0.000688207640625903	0.000824222855877006	0.000838702152925148
168	13.6648837358257	0.26	-4.82203219792445	-4.99359245276593	-4.65047194308297	0.330829458394536	-14.8400426512919	-15.289531205252	-14.3905540973317	1.99	1.29	3.09	-6.23117676198175	-6.04798980911749	-5.86480285625323	-7.38110973704818	-7.16411653445822	-6.94712333186826	-7.37134775302486	-7.15237063041431	-6.93670840448684	-4.82203219792445	2.46044232577954	0.0503494711722243	-10.2870132077019	-0.244951400840955	-0.238858707005355	-0.251485494362569	-0.473064269865708	-0.465855224418598	-0.48079559141864	-0.470603448379884	-0.463525979881149	-0.478416841526215	0.000688207640625903	0.000824222855877006	0.000838702152925148
168	13.6648837358257	0.26	-4.82060440996705	-4.99175761023173	-4.64945120970237	0.329805357540746	-14.9430676691665	-15.3967256482069	-14.4894096901261	1.99	1.29	3.07	-6.27034633915888	-6.08559324859266	-5.90084015802644	-7.4263446604845	-7.20753057057276	-6.98871648066102	-7.42338380652508	-7.20187403020236	-6.98457286218071	-4.82060440996705	2.4484853025464	0.0956597918005049	-10.2473824196917	-0.244951400840955	-0.238858707005355	-0.251485494362569	-0.473064269865708	-0.465855224418598	-0.48079559141864	-0.470603448379884	-0.463525979881149	-0.478416841526215	0.000688207640625903	0.000824222855877006	0.000838702152925148
168	13.6648837358257	0.26	-4.82048668404803	-4.9931922605657	-4.64778110753036	0.323995499047707	-14.693159009591	-15.1451581945563	-14.2411598246256	1.99	1.29	3.07	-6.1621277731523	-5.97822234969371	-5.79431692623513	-7.29669154181617	-7.0789256665789	-6.86115979134164	-7.29218533500205	-7.07474423181052	-6.85705463625491	-4.82048668404803	2.45055585477333	-0.112345539112329	-10.3951247444972	-0.244951400840955	-0.238858707005355	-0.251485494362569	-0.473064269865708	-0.465855224418598	-0.48079559141864	-0.470603448379884	-0.463525979881149	-0.478416841526215	0.000688207640625903	0.000824222855877006	0.000838702152925148
168	13.6648837358257	0.26	-4.82003010798657	-4.99440038879074	-4.64565982718241	0.327950980718218	-14.7499998325974	-15.1996815098021	-14.3003181553927	1.98	1.27	3.12	-6.21307566667136	-6.02926219106751	-5.84544871546365	-7.3644567282285	-7.14657971211369	-6.92870269599889	-7.33789200677868	-7.12113229322347	-6.90560549574261	-4.82003010798657	2.45868898288722	0.0205701685377855	-10.3028255579961	-0.244951400840955	-0.238858707005355	-0.251485494362569	-0.473064269865708	-0.465855224418598	-0.48079559141864	-0.470603448379884	-0.463525979881149	-0.478416841526215	0.000688207640625903	0.000824222855877006	0.000838702152925148
168	13.6648837358257	0.26	-4.81921578394537	-4.99382872421411	-4.64460284367663	0.325417198129449	-14.6729682482324	-15.122885376852	-14.2230511196128	1.97	1.29	3.03	-6.2203099168423	-6.03525105359168	-5.85019219034106	-7.38309595860517	-7.16344334263659	-6.94379072666801	-7.39005488094135	-7.17043116942695	-6.95099003539089	-4.81921578394537	2.42579021346361	-0.0276850836739354	-10.2277089679278	-0.244951400840955	-0.238858707005355	-0.251485494362569	-0.473064269865708	-0.465855224418598	-0.48079559141864	-0.470603448379884	-0.463525979881149	-0.478416841526215	0.000688207640625903	0.000824222855877006	0.000838702152925148
168	13.6648837358257	0.26	-4.81869730628926	-4.99385215990685	-4.64354245267167	0.323617448268902	-14.8385795592146	-15.2954464973103	-14.3817126211189	2.01	1.3	3.1	-6.17896230496576	-5.99439995241366	-5.80983759986155	-7.30532142452935	-7.08711531778925	-6.86890921104914	-7.3003717790354	-7.08320149383017	-6.86227069822888	-4.81869730628926	2.46917023276447	-0.0691943470915023	-10.4717005985111	-0.244951400840955	-0.238858707005355	-0.251485494362569	-0.473064269865708	-0.465855224418598	-0.48079559141864	-0.470603448379884	-0.463525979881149	-0.478416841526215	0.000688207640625903	0.000824222855877006	0.000838702152925148
168	13.6648837358257	0.26	-4.81756507376737	-4.99008515537279	-4.64504499216195	0.33141105053739	-14.6913867969206	-15.1357888588879	-14.2469847349534	2.03	1.29	3.19	-6.05482641720953	-5.87705059265569	-5.69927476810185	-7.14352715078445	-6.9337859721036	-6.72404479342275	-7.11114959079101	-6.90470887983808	-6.695103711332	-4.81756507376737	2.4958180353131	0.0470296234068152	-10.4936865216669	-0.244951400840955	-0.238858707005355	-0.251485494362569	-0.473064269865708	-0.465855224418598	-0.48079559141864	-0.470603448379884	-0.463525979881149	-0.478416841526215	0.000688207640625903	0.000824222855877006	0.000838702152925148
168	13.6648837358257	0.26	-4.81561056406573	-4.98865240813679	-4.64256871999468	0.324467047426386	-14.9878175123191	-15.4483852740404	-14.5272497505979	2	1.31	3.09	-6.26227282694765	-6.07557363942532	-5.88887445190298	-7.40932618144271	-7.18842951718199	-6.96753285292126	-7.41148542077136	-7.18786100386231	-6.96813098948472	-4.81561056406573	2.48094427792294	-0.0139737254287117	-10.5071120218309	-0.244951400840955	-0.238858707005355	-0.251485494362569	-0.473064269865708	-0.465855224418598	-0.48079559141864	-0.470603448379884	-0.463525979881149	-0.478416841526215	0.000688207640625903	0.000824222855877006	0.000838702152925148
168	13.6648837358257	0.26	-4.81560041563714	-4.98886746455608	-4.6423333667182	0.325633038137688	-14.7997250480714	-15.2533059153556	-14.3461441807873	1.99	1.29	3.07	-6.21055433725146	-6.02587380712652	-5.84119327700158	-7.35517314499545	-7.13645558746102	-6.91773802992659	-7.35068202005867	-7.13494930823517	-6.91418878572075	-4.81560041563714	2.45220338699193	0.235965969188867	-10.1359859530592	-0.244951400840955	-0.238858707005355	-0.251485494362569	-0.473064269865708	-0.465855224418598	-0.48079559141864	-0.470603448379884	-0.463525979881149	-0.478416841526215	0.000688207640625903	0.000824222855877006	0.000838702152925148
168	13.6648837358257	0.26	-4.814183450623	-4.98638571713733	-4.64198118410867	0.323822401234896	-14.8069456123311	-15.2626252203346	-14.3512660043277	1.99	1.3	3.12	-6.21314897153053	-6.02764973749036	-5.8421505034502	-7.35793718858131	-7.13825925733395	-6.91858132608659	-7.34446461959398	-7.12571986061238	-6.90762154990224	-4.814183450623	2.46704892709607	-0.217433303345374	-10.6212808612131	-0.244951400840955	-0.238858707005355	-0.251485494362569	-0.473064269865708	-0.465855224418598	-0.48079559141864	-0.470603448379884	-0.463525979881149	-0.478416841526215	0.000688207640625903	0.000824222855877006	0.000838702152925148
168	13.6648837358257	0.26	-4.81333724885087	-4.98434385625017	-4.64233064145157	0.325652221370248	-14.7160904935619	-15.1670884362559	-14.265092550868	2.02	1.31	3.14	-6.08863397100073	-5.90758660609093	-5.72653924118113	-7.18879221347636	-6.97503131187957	-6.76127041028278	-7.17952350718777	-6.96404422634948	-6.75160287856124	-4.81333724885087	2.50475713982752	0.00612350689706135	-10.6045021854308	-0.244951400840955	-0.238858707005355	-0.251485494362569	-0.473064269865708	-0.465855224418598	-0.48079559141864	-0.470603448379884	-0.463525979881149	-0.478416841526215	0.000688207640625903	0.000824222855877006	0.000838702152925148
168	13.6648837358257	0.26	-4.8131114546805	-4.98410261778497	-4.64212029157602	0.333411238199474	-14.9274172361804	-15.3769286424786	-14.4779058298822	2.01	1.3	3.14	-6.21844417495213	-6.03666134620521	-5.85487851745828	-7.35367552465608	-7.1387066512611	-6.92373777786613	-7.33902336396771	-7.12467194779906	-6.91022789409326	-4.8131114546805	2.47601711578884	0.16699193033581	-10.2895049144383	-0.244951400840955	-0.238858707005355	-0.251485494362569	-0.473064269865708	-0.465855224418598	-0.48079559141864	-0.470603448379884	-0.463525979881149	-0.478416841526215	0.000688207640625903	0.000824222855877006	0.000838702152925148
168	13.6648837358257	0.26	-4.81275079140982	-4.98627279834245	-4.63922878447719	0.333312105208351	-14.963797976132	-15.4145054352184	-14.5130905170456	2.01	1.29	3.13	-6.2319639036674	-6.04974640548399	-5.86752890730059	-7.3692357444177	-7.15376535312078	-6.93829496182385	-7.3487811077416	-7.13532768610537	-6.91915795614586	-4.81275079140982	2.46743684491265	0.111687596738004	-10.2730595501758	-0.244951400840955	-0.238858707005355	-0.251485494362569	-0.473064269865708	-0.465855224418598	-0.48079559141864	-0.470603448379884	-0.463525979881149	-0.478416841526215	0.000688207640625903	0.000824222855877006	0.000838702152925148
168	13.6648837358257	0.26	-4.8122087501461	-4.98627942700469	-4.6381380732875	0.325973508144278	-14.9453632002975	-15.4030527237464	-14.4876736768487	2.03	1.3	3.16	-6.17131939335805	-5.98794352086998	-5.80456764838191	-7.28338128080289	-7.06696136928965	-6.85054145777641	-7.2647234382802	-7.04691990912893	-6.83404304322466	-4.8122087501461	2.4866441635691	0.208221413980378	-10.3713076936094	-0.244951400840955	-0.238858707005355	-0.251485494362569	-0.473064269865708	-0.465855224418598	-0.48079559141864	-0.470603448379884	-0.463525979881149	-0.478416841526215	0.000688207640625903	0.000824222855877006	0.000838702152925148
168	13.6648837358257	0.26	-4.81187216747576	-4.98638463631638	-4.63735969863514	0.323150643602982	-14.6712174148232	-15.1234135210653	-14.2190213085811	1.99	1.29	3.08	-6.16070891849139	-5.97650126056069	-5.79229360262999	-7.29692453889396	-7.07874357998317	-6.86056262107239	-7.29317375161297	-7.0753778532793	-6.8546626015479	-4.81187216747576	2.45336975715158	-0.0770031481613614	-10.4235642807904	-0.244951400840955	-0.238858707005355	-0.251485494362569	-0.473064269865708	-0.465855224418598	-0.48079559141864	-0.470603448379884	-0.463525979881149	-0.478416841526215	0.000688207640625903	0.000824222855877006	0.000838702152925148
168	13.6648837358257	0.26	-4.81121741379795	-4.98400076360514	-4.63843406399076	0.326063652361622	-14.8192988526906	-15.2730346767135	-14.3655630286677	1.99	1.28	3.08	-6.21534357631719	-6.03069631407498	-5.84604905183276	-7.36001060343491	-7.1413572351519	-6.92270386686889	-7.34576831399761	-7.12703257582443	-6.90815596946267	-4.81121741379795	2.4579884839501	0.112715434122793	-10.2023134374031	-0.244951400840955	-0.238858707005355	-0.251485494362569	-0.473064269865708	-0.465855224418598	-0.48079559141864	-0.470603448379884	-0.463525979881149	-0.478416841526215	0.000688207640625903	0.000824222855877006	0.000838702152925148
168	13.6648837358257	0.26	-4.81092479929362	-4.98415465419426	-4.63769494439299	0.331388348838563	-15.0097974984705	-15.4638544756144	-14.5557405213266	2.01	1.3	3.12	-6.25120312264924	-6.0676523528293	-5.88410158300936	-7.3918042700105	-7.17476263218515	-6.95772099435981	-7.3785162793645	-7.16472467872792	-6.94602043360537	-4.81092479929362	2.47695690784214	0.371838252930141	-10.078614373227	-0.244951400840955	-0.238858707005355	-0.251485494362569	-0.473064269865708	-0.465855224418598	-0.48079559141864	-0.470603448379884	-0.463525979881149	-0.478416841526215	0.000688207640625903	0.000824222855877006	0.000838702152925148
168	13.6648837358257	0.26	-4.81052385775393	-4.9815075991292	-4.63954011637866	0.328191778045657	-14.8494661064979	-15.3019330087364	-14.3969992042595	2.01	1.3	3.13	-6.17412692064536	-5.99156252958337	-5.80899813852137	-7.29770716761233	-7.0819193352066	-6.86613150280088	-7.2887750675749	-7.07314463706462	-6.85797254532698	-4.81052385775393	2.47738570639743	-0.0683345077046575	-10.564963280176	-0.244951400840955	-0.238858707005355	-0.251485494362569	-0.473064269865708	-0.465855224418598	-0.48079559141864	-0.470603448379884	-0.463525979881149	-0.478416841526215	0.000688207640625903	0.000824222855877006	0.000838702152925148
168	13.6648837358257	0.26	-4.80711750420784	-4.97761751297874	-4.63661749543694	0.331404600299689	-14.7686451787442	-15.215390744089	-14.3218996133995	2.01	1.3	3.14	-6.13980749417666	-5.959533992416	-5.77926049065534	-7.25729471210677	-7.04421019238828	-6.83112567266979	-7.24454681962369	-7.03202993979136	-6.81832156899872	-4.80711750420784	2.48053654732807	0.0405488038317955	-10.4464680636691	-0.244951400840955	-0.238858707005355	-0.251485494362569	-0.473064269865708	-0.465855224418598	-0.48079559141864	-0.470603448379884	-0.463525979881149	-0.478416841526215	0.000688207640625903	0.000824222855877006	0.000838702152925148
168	13.6648837358257	0.26	-4.8062795854227	-4.97956302467181	-4.6329961461736	0.320984952707728	-14.6984601671488	-15.1537483414313	-14.2431719928663	2.02	1.29	3.1	-6.09224903806915	-5.90920990614473	-5.72617077422031	-7.19533198170659	-6.97915117366513	-6.76297036562368	-7.17886794430723	-6.96625796849349	-6.74868310991887	-4.8062795854227	2.4673459546947	0.0945650004847184	-10.3125713385478	-0.244951400840955	-0.238858707005355	-0.251485494362569	-0.473064269865708	-0.465855224418598	-0.48079559141864	-0.470603448379884	-0.463525979881149	-0.478416841526215	0.000688207640625903	0.000824222855877006	0.000838702152925148
168	13.6648837358257	0.26	-4.80557290146426	-4.97688251531299	-4.63426328761552	0.333464905368284	-14.9284935532228	-15.3779830996833	-14.4790040067622	2.01	1.29	3.14	-6.21859335281708	-6.03682746793731	-5.85506158305753	-7.35378119050689	-7.13883442208712	-6.92388765366734	-7.33243948731831	-7.11837204854927	-6.90372307072684	-4.80557290146426	2.4651093006655	0.0058321011457856	-10.3748841309587	-0.244951400840955	-0.238858707005355	-0.251485494362569	-0.473064269865708	-0.465855224418598	-0.48079559141864	-0.470603448379884	-0.463525979881149	-0.478416841526215	0.000688207640625903	0.000824222855877006	0.000838702152925148
168	13.6648837358257	0.26	-4.80455503916135	-4.97622893840986	-4.63288113991284	0.31985274806755	-14.5989751068789	-15.0523588738935	-14.1455913398644	2.04	1.31	3.12	-6.01453940481353	-5.8333787937055	-5.65221818259746	-7.0942589050322	-6.88057666070844	-6.66689441638468	-7.08833703217155	-6.87431333388601	-6.66233546379189	-4.80455503916135	2.48836727651502	0.200394256413886	-10.3415291022994	-0.244951400840955	-0.238858707005355	-0.251485494362569	-0.473064269865708	-0.465855224418598	-0.48079559141864	-0.470603448379884	-0.463525979881149	-0.478416841526215	0.000688207640625903	0.000824222855877006	0.000838702152925148
168	13.6648837358257	0.26	-4.8040988219042	-4.97598468818799	-4.63221295562041	0.333233221244425	-15.1133139303234	-15.5686055980179	-14.658022262629	2	1.31	3.05	-6.31569242729933	-6.13099495264326	-5.94629747798718	-7.47373111303158	-7.25516770470776	-7.03660429638395	-7.48219945426162	-7.26319408402739	-7.04622274700952	-4.8040988219042	2.46156909816595	-0.163088538401049	-10.5508422532772	-0.244951400840955	-0.238858707005355	-0.251485494362569	-0.473064269865708	-0.465855224418598	-0.48079559141864	-0.470603448379884	-0.463525979881149	-0.478416841526215	0.000688207640625903	0.000824222855877006	0.000838702152925148
168	13.6648837358257	0.26	-4.80315275933756	-4.97667681023438	-4.62962870844074	0.328446416332702	-14.8267476893347	-15.2782616017206	-14.3752337769488	2.02	1.29	3.12	-6.135640253228	-5.95431550516796	-5.77299075710792	-7.24489331382773	-7.03078714061124	-6.81668096739475	-7.2306219318015	-7.01414453866317	-6.80310880915093	-4.80315275933756	2.4769660178534	0.0516709357336826	-10.3812890520875	-0.244951400840955	-0.238858707005355	-0.251485494362569	-0.473064269865708	-0.465855224418598	-0.48079559141864	-0.470603448379884	-0.463525979881149	-0.478416841526215	0.000688207640625903	0.000824222855877006	0.000838702152925148
168	13.6648837358257	0.26	-4.80291028233808	-4.97534441806777	-4.63047614660839	0.332791512191439	-14.8250055943073	-15.2720562070431	-14.3779549815715	2	1.3	3.11	-6.20370754535973	-6.02210978132663	-5.84051201729353	-7.34334666559052	-7.12838886410799	-6.91343106262545	-7.33529358582792	-7.12267534899301	-6.90598039306059	-4.80291028233808	2.46290615167504	-0.155228362348912	-10.5433572712653	-0.244951400840955	-0.238858707005355	-0.251485494362569	-0.473064269865708	-0.465855224418598	-0.48079559141864	-0.470603448379884	-0.463525979881149	-0.478416841526215	0.000688207640625903	0.000824222855877006	0.000838702152925148
168	13.6648837358257	0.26	-4.80203600110777	-4.97394847528774	-4.6301235269278	0.323733207082264	-14.751795992347	-15.2058708673593	-14.2977211173347	1.98	1.27	3.05	-6.22219779564545	-6.03639168753071	-5.85058557941597	-7.37697688543486	-7.15668697988183	-6.9363970743288	-7.36599359078551	-7.14562472878281	-6.92673305158089	-4.80203600110777	2.4395758090666	-0.00523766154341902	-10.2822022223145	-0.244951400840955	-0.238858707005355	-0.251485494362569	-0.473064269865708	-0.465855224418598	-0.48079559141864	-0.470603448379884	-0.463525979881149	-0.478416841526215	0.000688207640625903	0.000824222855877006	0.000838702152925148
168	13.6648837358257	0.26	-4.80202365783104	-4.97440493770967	-4.62964237795241	0.328098329983018	-14.8120954768319	-15.2635193483017	-14.3606716053621	2	1.3	3.07	-6.18686917918728	-6.00389038029993	-5.82091158141258	-7.31999191545002	-7.10350061916402	-6.88700932287802	-7.32134880045774	-7.10308152141851	-6.88715131860916	-4.80202365783104	2.45402768065872	0.214139431511821	-10.1654829166355	-0.244951400840955	-0.238858707005355	-0.251485494362569	-0.473064269865708	-0.465855224418598	-0.48079559141864	-0.470603448379884	-0.463525979881149	-0.478416841526215	0.000688207640625903	0.000824222855877006	0.000838702152925148
168	13.6648837358257	0.26	-4.80109074884308	-4.97188421628659	-4.63029728139957	0.332959037902532	-15.216268307076	-15.6749444729318	-14.7575921412203	2	1.29	3.12	-6.34359693670018	-6.15797224592794	-5.9723475551557	-7.50285976229094	-7.2833130229284	-7.06376628356586	-7.48429809419668	-7.2652954943943	-7.04626024286527	-4.80109074884308	2.49065838368866	-0.0282038431930348	-10.543608380523	-0.244951400840955	-0.238858707005355	-0.251485494362569	-0.473064269865708	-0.465855224418598	-0.48079559141864	-0.470603448379884	-0.463525979881149	-0.478416841526215	0.000688207640625903	0.000824222855877006	0.000838702152925148
168	13.6648837358257	0.26	-4.80102352628778	-4.97337288172846	-4.6286741708471	0.32440069772271	-14.9147168979249	-15.3731076935426	-14.4563261023072	2.02	1.29	3.14	-6.19041359727925	-6.00582966860154	-5.82124573992383	-7.313801791739	-7.09572100487807	-6.87764021801714	-7.29435294436747	-7.07450618716168	-6.85822065155297	-4.80102352628778	2.49077965927573	-0.114634241576487	-10.6465700335023	-0.244951400840955	-0.238858707005355	-0.251485494362569	-0.473064269865708	-0.465855224418598	-0.48079559141864	-0.470603448379884	-0.463525979881149	-0.478416841526215	0.000688207640625903	0.000824222855877006	0.000838702152925148
168	13.6648837358257	0.26	-4.80013826834968	-4.97160279164375	-4.62867374505561	0.326622184728636	-14.572438743746	-15.0180498112156	-14.1268276762764	2	1.29	3.1	-6.08767308523521	-5.90704147620355	-5.7264098671719	-7.20270534036847	-6.98898882885488	-6.77527231734129	-7.19249100774754	-6.9780921260454	-6.7666556521269	-4.80013826834968	2.46813397813824	0.0926984910656602	-10.3329223619707	-0.244951400840955	-0.238858707005355	-0.251485494362569	-0.473064269865708	-0.465855224418598	-0.48079559141864	-0.470603448379884	-0.463525979881149	-0.478416841526215	0.000688207640625903	0.000824222855877006	0.000838702152925148
168	13.6648837358257	0.26	-4.79963167799937	-4.97144723435221	-4.62781612164652	0.33229500573358	-14.8795969010693	-15.3287958580685	-14.4303979440702	2	1.28	3.09	-6.22559438573454	-6.0431579745079	-5.86072156328127	-7.36895613571143	-7.15301435913726	-6.93707258256309	-7.35374698888317	-7.14029710069143	-6.92370781974895	-4.79963167799937	2.46326893330952	0.143803899380228	-10.1918624786654	-0.244951400840955	-0.238858707005355	-0.251485494362569	-0.473064269865708	-0.465855224418598	-0.48079559141864	-0.470603448379884	-0.463525979881149	-0.478416841526215	0.000688207640625903	0.000824222855877006	0.000838702152925148
168	13.6648837358257	0.26	-4.79929700989264	-4.9739338848696	-4.62466013491568	0.324379996791852	-14.6613361295746	-15.1119607700383	-14.2107114891108	1.96	1.28	3.03	-6.22203305646308	-6.03649780715371	-5.85096255784434	-7.38676429851982	-7.16649784488988	-6.94623139125993	-7.38765878638062	-7.16913088248877	-6.94737414722353	-4.79929700989264	2.43276703004522	-0.00332333210038564	-10.1714794746225	-0.244951400840955	-0.238858707005355	-0.251485494362569	-0.473064269865708	-0.465855224418598	-0.48079559141864	-0.470603448379884	-0.463525979881149	-0.478416841526215	0.000688207640625903	0.000824222855877006	0.000838702152925148
168	13.6648837358257	0.26	-4.79679946840869	-4.97116183530579	-4.62243710151159	0.315246254005588	-14.5954784862557	-15.0535968976306	-14.1373600748808	2	1.28	3.1	-6.09277359359351	-5.90735533252639	-5.72193707145927	-7.20636155748235	-6.98705404373946	-6.76774652999657	-7.19086255620945	-6.97431358301546	-6.75489934029657	-4.79679946840869	2.45276702794194	0.308535881886049	-10.0448184199138	-0.244951400840955	-0.238858707005355	-0.251485494362569	-0.473064269865708	-0.465855224418598	-0.48079559141864	-0.470603448379884	-0.463525979881149	-0.478416841526215	0.000688207640625903	0.000824222855877006	0.000838702152925148
168	13.6648837358257	0.26	-4.79665174166566	-4.9669583249494	-4.62634515838193	0.340512027596334	-15.0318818036923	-15.4774023438614	-14.5863612635232	1.96	1.27	3.06	-6.39058319824036	-6.20662881008008	-6.0226744219198	-7.59160446961823	-7.37307841150384	-7.15455235338946	-7.5808000545623	-7.36185570348047	-7.14265285452319	-4.79665174166566	2.4344175447784	-0.0516828940003084	-10.1994526324426	-0.244951400840955	-0.238858707005355	-0.251485494362569	-0.473064269865708	-0.465855224418598	-0.48079559141864	-0.470603448379884	-0.463525979881149	-0.478416841526215	0.000688207640625903	0.000824222855877006	0.000838702152925148
168	13.6648837358257	0.26	-4.79649276446928	-4.96734375530541	-4.62564177363315	0.319963289167938	-14.5325956395414	-14.9838032958646	-14.0813879832183	2.04	1.32	3.14	-5.9774665572218	-5.79746695212964	-5.61746734703748	-7.04810270377087	-6.83586300469719	-6.62362330562352	-7.04449221477613	-6.82325446903705	-6.61868243723216	-4.79649276446928	2.49381626967858	0.212867767617488	-10.4149521877469	-0.244951400840955	-0.238858707005355	-0.251485494362569	-0.473064269865708	-0.465855224418598	-0.48079559141864	-0.470603448379884	-0.463525979881149	-0.478416841526215	0.000688207640625903	0.000824222855877006	0.000838702152925148
168	13.6648837358257	0.26	-4.79594052066905	-4.96631232248164	-4.62556871885646	0.34141489627944	-15.055798893062	-15.5011327270385	-14.6104650590855	1.99	1.29	3.05	-6.30883481064074	-6.12758756609283	-5.94634032154493	-7.47089152904697	-7.25625942270743	-7.04162731636789	-7.47160461779285	-7.25723078371369	-7.04138499462132	-4.79594052066905	2.45929422253822	0.0471195426798593	-10.304015806073	-0.244951400840955	-0.238858707005355	-0.251485494362569	-0.473064269865708	-0.465855224418598	-0.48079559141864	-0.470603448379884	-0.463525979881149	-0.478416841526215	0.000688207640625903	0.000824222855877006	0.000838702152925148
168	13.6648837358257	0.26	-4.79576677318292	-4.96794266076688	-4.62359088559896	0.333222235743337	-15.0642573026097	-15.5180823483828	-14.6104322568365	2.02	1.3	3.11	-6.25306231383653	-6.07019201922857	-5.88732172462061	-7.38890422466112	-7.17281632651178	-6.95672842836244	-7.37908769015443	-7.16286778514829	-6.94502686532214	-4.79576677318292	2.47907551544728	-0.0810645817666605	-10.5435575141421	-0.244951400840955	-0.238858707005355	-0.251485494362569	-0.473064269865708	-0.465855224418598	-0.48079559141864	-0.470603448379884	-0.463525979881149	-0.478416841526215	0.000688207640625903	0.000824222855877006	0.000838702152925148
168	13.6648837358257	0.26	-4.79567140893329	-4.96597141374013	-4.62537140412645	0.334257533828654	-14.9808139492694	-15.4310757524321	-14.5305521461066	2.02	1.29	3.09	-6.2078715204327	-6.02673266339921	-5.84559380636572	-7.33293596724869	-7.11896896818384	-6.90500196911898	-7.32336868410656	-7.10916916323884	-6.89512769802834	-4.79567140893329	2.48303321095588	0.232816387612503	-10.224316679523	-0.244951400840955	-0.238858707005355	-0.251485494362569	-0.473064269865708	-0.465855224418598	-0.48079559141864	-0.470603448379884	-0.463525979881149	-0.478416841526215	0.000688207640625903	0.000824222855877006	0.000838702152925148
168	13.6648837358257	0.26	-4.79533955224362	-4.96542574901429	-4.62525335547295	0.335439940048043	-14.7264974839119	-15.1679422457102	-14.2850527221137	1.97	1.29	3.06	-6.22705965769284	-6.04582855707527	-5.86459745645771	-7.38804119873954	-7.17302112322101	-6.95800104770248	-7.38218329533106	-7.16865949540082	-6.95031655616703	-4.79533955224362	2.44452918548963	-0.114329700727255	-10.3305920306247	-0.244951400840955	-0.238858707005355	-0.251485494362569	-0.473064269865708	-0.465855224418598	-0.48079559141864	-0.470603448379884	-0.463525979881149	-0.478416841526215	0.000688207640625903	0.000824222855877006	0.000838702152925148
168	13.6648837358257	0.26	-4.79408653138359	-4.96779025554733	-4.62038280721984	0.323903913580005	-14.8600693710401	-15.3172987395793	-14.402840002501	2.01	1.3	3.08	-6.17620880242329	-5.99184574345905	-5.80748268449481	-7.2991208903063	-7.08123831895304	-6.86335574759978	-7.29527848403222	-7.07764439000287	-6.85844994868456	-4.79408653138359	2.45960493896778	0.0807829209391644	-10.3224216971988	-0.244951400840955	-0.238858707005355	-0.251485494362569	-0.473064269865708	-0.465855224418598	-0.48079559141864	-0.470603448379884	-0.463525979881149	-0.478416841526215	0.000688207640625903	0.000824222855877006	0.000838702152925148
168	13.6648837358257	0.26	-4.79155835538992	-4.96494706841392	-4.61816964236593	0.329203738825846	-14.783396697238	-15.2328187053924	-14.3339746890837	1.98	1.29	3.04	-6.22108515861259	-6.03754115149504	-5.85399714437749	-7.37251976457212	-7.15500436562768	-6.93748896668325	-7.373677423237	-7.15850095889772	-6.93953437265008	-4.79155835538992	2.43637545263177	0.0138882388914643	-10.2518771061253	-0.244951400840955	-0.238858707005355	-0.251485494362569	-0.473064269865708	-0.465855224418598	-0.48079559141864	-0.470603448379884	-0.463525979881149	-0.478416841526215	0.000688207640625903	0.000824222855877006	0.000838702152925148
168	13.6648837358257	0.26	-4.7915197104993	-4.96266537434058	-4.62037404665802	0.327693277545206	-14.8596308676301	-15.3129198360084	-14.4063418992518	2	1.32	3.11	-6.21059180928637	-6.02674752717693	-5.8429032450675	-7.34900665372415	-7.13146331905334	-6.91391998438253	-7.35015739083913	-7.13362989143961	-6.91577638104062	-4.7915197104993	2.48637449293074	0.0122223470376467	-10.518013690002	-0.244951400840955	-0.238858707005355	-0.251485494362569	-0.473064269865708	-0.465855224418598	-0.48079559141864	-0.470603448379884	-0.463525979881149	-0.478416841526215	0.000688207640625903	0.000824222855877006	0.000838702152925148
168	13.6648837358257	0.26	-4.79129758397762	-4.96238854334468	-4.62020662461056	0.331623930156092	-14.8752204585612	-15.3249672709751	-14.4254736461472	2.01	1.3	3.08	-6.18065758371659	-5.99927180991705	-5.81788603611751	-7.30472351765779	-7.09034941430465	-6.87597531095151	-7.3068949715269	-7.09238703836084	-6.87765781959214	-4.79129758397762	2.46188242006746	-0.0363893139748694	-10.4588357617083	-0.244951400840955	-0.238858707005355	-0.251485494362569	-0.473064269865708	-0.465855224418598	-0.48079559141864	-0.470603448379884	-0.463525979881149	-0.478416841526215	0.000688207640625903	0.000824222855877006	0.000838702152925148
168	13.6648837358257	0.26	-4.7908669508644	-4.96427590406445	-4.61745799766435	0.31829637316267	-14.444454291317	-14.8946488733123	-13.9942597093216	1.99	1.29	3.09	-6.07072077597004	-5.88723168365278	-5.70374259133552	-7.19116519662924	-6.97381038435455	-6.75645557207987	-7.18189799252637	-6.96566318776821	-6.74950349535952	-4.7908669508644	2.45721104703653	-0.166628049341503	-10.5274564731637	-0.244951400840955	-0.238858707005355	-0.251485494362569	-0.473064269865708	-0.465855224418598	-0.48079559141864	-0.470603448379884	-0.463525979881149	-0.478416841526215	0.000688207640625903	0.000824222855877006	0.000838702152925148
168	13.6648837358257	0.26	-4.79025893337789	-4.9620699413752	-4.61844792538058	0.321472264886706	-14.5924414711458	-15.0439408686496	-14.1409420736419	1.99	1.29	3.11	-6.13165695187168	-5.9476334008858	-5.76360984989992	-7.26337079705344	-7.04538220168806	-6.82739360632268	-7.25111906117364	-7.03345347249199	-6.81688174282819	-4.79025893337789	2.46544988545481	-0.18561235477977	-10.5681908462305	-0.244951400840955	-0.238858707005355	-0.251485494362569	-0.473064269865708	-0.465855224418598	-0.48079559141864	-0.470603448379884	-0.463525979881149	-0.478416841526215	0.000688207640625903	0.000824222855877006	0.000838702152925148
168	13.6648837358257	0.26	-4.79012291399329	-4.96034979395854	-4.61989603402805	0.331427941241259	-14.7839325257338	-15.2311169735874	-14.3367480778802	1.99	1.28	3.08	-6.19161477463088	-6.00982943090874	-5.82804408718661	-7.3301978833067	-7.11498382521834	-6.89976976712998	-7.3189512094191	-7.10563613460317	-6.88945097625256	-4.79012291399329	2.46491735953295	-0.00640129079319236	-10.3495657392108	-0.244951400840955	-0.238858707005355	-0.251485494362569	-0.473064269865708	-0.465855224418598	-0.48079559141864	-0.470603448379884	-0.463525979881149	-0.478416841526215	0.000688207640625903	0.000824222855877006	0.000838702152925148
168	13.6648837358257	0.26	-4.78986618967845	-4.96055463409441	-4.61917774526248	0.328696751377603	-14.629394862802	-15.0746461652401	-14.184143560364	1.99	1.29	3.07	-6.13050301708469	-5.94942981489893	-5.76835661271318	-7.25848953959407	-7.04409963711734	-6.8297097346406	-7.25567434188053	-7.04050633469682	-6.82796733685463	-4.78986618967845	2.4535853620253	0.105688448799627	-10.2141533974172	-0.244951400840955	-0.238858707005355	-0.251485494362569	-0.473064269865708	-0.465855224418598	-0.48079559141864	-0.470603448379884	-0.463525979881149	-0.478416841526215	0.000688207640625903	0.000824222855877006	0.000838702152925148
168	13.6648837358257	0.26	-4.78861139668357	-4.95936332832859	-4.61785946503856	0.329736536558596	-15.0819399963233	-15.5398853042944	-14.6239946883522	2.06	1.32	3.13	-6.14903482372709	-5.96782874717395	-5.78662267062081	-7.23791031558717	-7.02461613717885	-6.81132195877053	-7.23424376499189	-7.0211923813317	-6.80599524366985	-4.78861139668357	2.49652127600334	0.199387568200754	-10.458666058021	-0.244951400840955	-0.238858707005355	-0.251485494362569	-0.473064269865708	-0.465855224418598	-0.48079559141864	-0.470603448379884	-0.463525979881149	-0.478416841526215	0.000688207640625903	0.000824222855877006	0.000838702152925148
168	13.6648837358257	0.26	-4.78775512439188	-4.95812749002865	-4.61738275875512	0.329546049117167	-14.624835902138	-15.0690932219285	-14.1805785823476	1.99	1.28	3.11	-6.13655690536054	-5.95564287932281	-5.77472885328508	-7.26779704742427	-7.05353252669179	-6.83926800595931	-7.24913809982828	-7.03454725501104	-6.8225899309137	-4.78775512439188	2.46582996918349	-0.0248267114590302	-10.3560294193947	-0.244951400840955	-0.238858707005355	-0.251485494362569	-0.473064269865708	-0.465855224418598	-0.48079559141864	-0.470603448379884	-0.463525979881149	-0.478416841526215	0.000688207640625903	0.000824222855877006	0.000838702152925148
168	13.6648837358257	0.26	-4.78705831610454	-4.95721302749464	-4.61690360471444	0.325009342217786	-14.7265996858783	-15.1785811327203	-14.2746182390364	1.98	1.28	3.05	-6.19927093725469	-6.01467163755169	-5.83007233784868	-7.34675498113793	-7.1279863810341	-6.90921778093026	-7.34329948315944	-7.1240369890539	-6.90851130912318	-4.78705831610454	2.46124519428193	-0.05957967176272	-10.3592094040702	-0.244951400840955	-0.238858707005355	-0.251485494362569	-0.473064269865708	-0.465855224418598	-0.48079559141864	-0.470603448379884	-0.463525979881149	-0.478416841526215	0.000688207640625903	0.000824222855877006	0.000838702152925148
168	13.6648837358257	0.26	-4.78689089380008	-4.95784855876272	-4.61593322883745	0.329230800997542	-14.8085869012947	-15.2587471197015	-14.3584266828879	2	1.29	3.08	-6.18636234274678	-6.00385363469178	-5.82134492663679	-7.31975771176533	-7.10381182155795	-6.88786593135056	-7.31188011964001	-7.0942120400451	-6.87932600703342	-4.78689089380008	2.46069629111232	-0.108837113637963	-10.4301511596545	-0.244951400840955	-0.238858707005355	-0.251485494362569	-0.473064269865708	-0.465855224418598	-0.48079559141864	-0.470603448379884	-0.463525979881149	-0.478416841526215	0.000688207640625903	0.000824222855877006	0.000838702152925148
168	13.6648837358257	0.26	-4.78554625983355	-4.95799634579538	-4.61309617387172	0.339375801835981	-15.308894813359	-15.7637758260037	-14.8540138007143	1.99	1.29	3.04	-6.43058596989329	-6.24502437030122	-6.05946277070916	-7.61890130857243	-7.39904956868872	-7.17919782880501	-7.62283041615574	-7.40101088837176	-7.18380833864221	-4.78554625983355	2.44592715017301	0.205992524280259	-10.0770457984935	-0.244951400840955	-0.238858707005355	-0.251485494362569	-0.473064269865708	-0.465855224418598	-0.48079559141864	-0.470603448379884	-0.463525979881149	-0.478416841526215	0.000688207640625903	0.000824222855877006	0.000838702152925148
168	13.6648837358257	0.26	-4.7828703619614	-4.95535809401348	-4.61038262990932	0.321845419870788	-14.5366123139033	-14.9859998873394	-14.0872247404672	2.01	1.28	3.1	-6.05737320189033	-5.87572978369612	-5.69408636550191	-7.16243985664284	-6.9476586280791	-6.73287739951537	-7.14773983972332	-6.93104018211542	-6.71842269180918	-4.7828703619614	2.46274675440027	0.106447146786185	-10.2579021930527	-0.244951400840955	-0.238858707005355	-0.251485494362569	-0.473064269865708	-0.465855224418598	-0.48079559141864	-0.470603448379884	-0.463525979881149	-0.478416841526215	0.000688207640625903	0.000824222855877006	0.000838702152925148
168	13.6648837358257	0.26	-4.78281981769219	-4.95301789143306	-4.61262174395132	0.328273163839627	-14.7092638280029	-15.1573760246639	-14.2611516313419	2.01	1.29	3.13	-6.11858643658832	-5.9376967361482	-5.75680703570807	-7.2327686633023	-7.01893931392288	-6.80510996454346	-7.21146952430604	-6.99850687783397	-6.78574656626868	-4.78281981769219	2.47367716385699	0.147135816606733	-10.2516694615815	-0.244951400840955	-0.238858707005355	-0.251485494362569	-0.473064269865708	-0.465855224418598	-0.48079559141864	-0.470603448379884	-0.463525979881149	-0.478416841526215	0.000688207640625903	0.000824222855877006	0.000838702152925148
168	13.6648837358257	0.26	-4.78260856782163	-4.95615943279969	-4.60905770284356	0.319083238111817	-14.6558295677266	-15.1117852066032	-14.1998739288501	2.02	1.3	3.08	-6.0719054329151	-5.88870275480576	-5.70550007669642	-7.17042578976374	-6.95407834786389	-6.73773090596404	-7.16886025217837	-6.95254608065451	-6.73579467391683	-4.78260856782163	2.46764002389344	0.272396542096306	-10.1936789993341	-0.244951400840955	-0.238858707005355	-0.251485494362569	-0.473064269865708	-0.465855224418598	-0.48079559141864	-0.470603448379884	-0.463525979881149	-0.478416841526215	0.000688207640625903	0.000824222855877006	0.000838702152925148
168	13.6648837358257	0.26	-4.78222729475993	-4.95252633415921	-4.61192825536064	0.335879739092113	-14.977280774142	-15.4258005543481	-14.528760993936	1.99	1.28	3.11	-6.28845475714093	-6.10561197140859	-5.92276918567625	-7.44940722393272	-7.23280864423685	-7.01621006454098	-7.43010455534344	-7.21289831403244	-6.99805368402067	-4.78222729475993	2.46762954246642	0.144478534853772	-10.1848528547232	-0.244951400840955	-0.238858707005355	-0.251485494362569	-0.473064269865708	-0.465855224418598	-0.48079559141864	-0.470603448379884	-0.463525979881149	-0.478416841526215	0.000688207640625903	0.000824222855877006	0.000838702152925148
168	13.6648837358257	0.26	-4.78167022274321	-4.9522918549988	-4.61104859048762	0.336679025591882	-14.9091752747389	-15.3548567905232	-14.4634937589546	1.99	1.29	3.09	-6.24262606197986	-6.06143107698364	-5.88023609198742	-7.39077203497892	-7.17625160484382	-6.96173117470873	-7.37922456973115	-7.16412719496044	-6.95177857018097	-4.78167022274321	2.45285206161669	-0.0255750781882922	-10.3065592563451	-0.244951400840955	-0.238858707005355	-0.251485494362569	-0.473064269865708	-0.465855224418598	-0.48079559141864	-0.470603448379884	-0.463525979881149	-0.478416841526215	0.000688207640625903	0.000824222855877006	0.000838702152925148
168	13.6648837358257	0.26	-4.78058194359321	-4.9512029333103	-4.60996095387611	0.335870508297454	-15.0273227392591	-15.4773504214262	-14.5772950570919	2.04	1.3	3.11	-6.18571012053622	-6.00585111933086	-5.82599211812551	-7.29649846623476	-7.08434159162202	-6.87218471700927	-7.28954808475207	-7.07680715103758	-6.8626303235942	-4.78058194359321	2.49112481116127	0.0838850785804518	-10.4572730642774	-0.244951400840955	-0.238858707005355	-0.251485494362569	-0.473064269865708	-0.465855224418598	-0.48079559141864	-0.470603448379884	-0.463525979881149	-0.478416841526215	0.000688207640625903	0.000824222855877006	0.000838702152925148
168	13.6648837358257	0.26	-4.77979535239753	-4.95052559628738	-4.60906510850768	0.332421673160221	-14.6384136849188	-15.0802054667911	-14.1966219030465	1.97	1.28	3.1	-6.18053989181685	-5.99947394163789	-5.81840799145892	-7.33012178398908	-7.11537752394429	-6.9006332638995	-7.31435948052407	-7.09847778452269	-6.88499863590836	-4.77979535239753	2.44924952019932	0.214219942913172	-10.0215321190313	-0.244951400840955	-0.238858707005355	-0.251485494362569	-0.473064269865708	-0.465855224418598	-0.48079559141864	-0.470603448379884	-0.463525979881149	-0.478416841526215	0.000688207640625903	0.000824222855877006	0.000838702152925148
168	13.6648837358257	0.26	-4.77790185972049	-4.94759744810988	-4.60820627133109	0.326783988298787	-14.6678351216316	-15.1161983847522	-14.2194718585109	2	1.3	3.09	-6.13654553099111	-5.95452876271827	-5.77251199444542	-7.2628592584337	-7.04743477181263	-6.83201028519155	-7.26235454191501	-7.04568809596642	-6.83190171331662	-4.77790185972049	2.47322194711599	0.0756927314074749	-10.3557130518453	-0.244951400840955	-0.238858707005355	-0.251485494362569	-0.473064269865708	-0.465855224418598	-0.48079559141864	-0.470603448379884	-0.463525979881149	-0.478416841526215	0.000688207640625903	0.000824222855877006	0.000838702152925148
168	13.6648837358257	0.26	-4.77777792432622	-4.95010779790934	-4.6054480507431	0.329418643019843	-15.0571982326649	-15.5147212910508	-14.5996751742789	2.01	1.31	3.07	-6.2606399706564	-6.07601614834641	-5.89139232603641	-7.40013092769265	-7.18190396305827	-6.96367699842389	-7.40349342980213	-7.18715979866261	-6.96837036918732	-4.77777792432622	2.46869886871356	-0.313875557457155	-10.7948520846484	-0.244951400840955	-0.238858707005355	-0.251485494362569	-0.473064269865708	-0.465855224418598	-0.48079559141864	-0.470603448379884	-0.463525979881149	-0.478416841526215	0.000688207640625903	0.000824222855877006	0.000838702152925148
168	13.6648837358257	0.26	-4.77776841991816	-4.94948712003202	-4.60604971980429	0.331688499866803	-14.8541898174311	-15.3032353678622	-14.4051442670001	2	1.3	3.13	-6.1945627019809	-6.01279454960494	-5.83102639722898	-7.32694667027619	-7.11195077421602	-6.89695487815586	-7.31520022618028	-7.09859949642207	-6.88506439170604	-4.77776841991816	2.47779737040624	0.0316234699115043	-10.4253726776051	-0.244951400840955	-0.238858707005355	-0.251485494362569	-0.473064269865708	-0.465855224418598	-0.48079559141864	-0.470603448379884	-0.463525979881149	-0.478416841526215	0.000688207640625903	0.000824222855877006	0.000838702152925148
168	13.6648837358257	0.26	-4.77717706208495	-4.94793672602444	-4.60641739814546	0.324068274944441	-14.6082886879947	-15.0576023946823	-14.1589749813071	2	1.3	3.09	-6.10661706220141	-5.92439769715107	-5.74217833210072	-7.22586465397156	-7.01024732349632	-6.79462999302108	-7.2228689695281	-7.00726111679093	-6.79254460984703	-4.77717706208495	2.45748577624659	0.091036401769868	-10.2658288485771	-0.244951400840955	-0.238858707005355	-0.251485494362569	-0.473064269865708	-0.465855224418598	-0.48079559141864	-0.470603448379884	-0.463525979881149	-0.478416841526215	0.000688207640625903	0.000824222855877006	0.000838702152925148
168	13.6648837358257	0.26	-4.77681491159069	-4.94951043953072	-4.60411938365066	0.332180853774659	-14.9474785763245	-15.3988429135396	-14.4961142391093	1.98	1.3	3.11	-6.29164423714207	-6.10722623593017	-5.92280823471826	-7.45685057304751	-7.23827853906328	-7.01970650507905	-7.44705871379509	-7.22771302858528	-7.00976338311847	-4.77681491159069	2.47421873199158	0.144283566903019	-10.3035882746447	-0.244951400840955	-0.238858707005355	-0.251485494362569	-0.473064269865708	-0.465855224418598	-0.48079559141864	-0.470603448379884	-0.463525979881149	-0.478416841526215	0.000688207640625903	0.000824222855877006	0.000838702152925148
168	13.6648837358257	0.26	-4.77677417795163	-4.94754103048811	-4.60600732541515	0.328299212730345	-14.8210319515836	-15.2725224545498	-14.3695414486174	1.99	1.3	3.08	-6.21323008548409	-6.02955287140971	-5.84587565733533	-7.35701798354583	-7.13952779752007	-6.9220376114943	-7.35753614313411	-7.13982666263773	-6.9224141104516	-4.77677417795163	2.46992000381006	-0.0204263796441024	-10.4111536126604	-0.244951400840955	-0.238858707005355	-0.251485494362569	-0.473064269865708	-0.465855224418598	-0.48079559141864	-0.470603448379884	-0.463525979881149	-0.478416841526215	0.000688207640625903	0.000824222855877006	0.000838702152925148
168	13.6648837358257	0.26	-4.77641615912458	-4.94643315858419	-4.60639915966497	0.328066233306426	-14.6706096153632	-15.1177540148167	-14.2234652159096	2	1.29	3.09	-6.14011086858505	-5.95850213330462	-5.77689339802419	-7.26783175490102	-7.05286792745752	-6.83790410001401	-7.25946957831444	-7.04534309184692	-6.82892155949958	-4.77641615912458	2.47843855766684	0.231715565304284	-10.1934482841967	-0.244951400840955	-0.238858707005355	-0.251485494362569	-0.473064269865708	-0.465855224418598	-0.48079559141864	-0.470603448379884	-0.463525979881149	-0.478416841526215	0.000688207640625903	0.000824222855877006	0.000838702152925148
168	13.6648837358257	0.26	-4.77562552165799	-4.94629585988426	-4.60495518343172	0.32568525683641	-14.7757977796486	-15.2285914889658	-14.3230040703314	2.01	1.32	3.07	-6.14657638175215	-5.96381941952676	-5.78106245730137	-7.26566265444843	-7.04963175320989	-6.83360085197134	-7.27665691610123	-7.05950704318471	-6.84308846486109	-4.77562552165799	2.47489204887547	-0.10113812946554	-10.5469223536639	-0.244951400840955	-0.238858707005355	-0.251485494362569	-0.473064269865708	-0.465855224418598	-0.48079559141864	-0.470603448379884	-0.463525979881149	-0.478416841526215	0.000688207640625903	0.000824222855877006	0.000838702152925148
168	13.6648837358257	0.26	-4.77492661433775	-4.94496189343621	-4.60489133523928	0.331586042215669	-14.8217765532168	-15.2699458124928	-14.3736072939408	1.98	1.29	3.1	-6.24252243933688	-6.05930589803373	-5.87608935673058	-7.39954812093125	-7.18237315246333	-6.96519818399541	-7.38638938493094	-7.16842206575247	-6.95304984481803	-4.77492661433775	2.46763303425958	-0.0836172588810361	-10.4520004334202	-0.244951400840955	-0.238858707005355	-0.251485494362569	-0.473064269865708	-0.465855224418598	-0.48079559141864	-0.470603448379884	-0.463525979881149	-0.478416841526215	0.000688207640625903	0.000824222855877006	0.000838702152925148
168	13.6648837358257	0.26	-4.77341411739646	-4.9431206645126	-4.60370757028031	0.318641442640531	-14.5271412569123	-14.9795531933932	-14.0747293204314	2	1.3	3.13	-6.06464569416722	-5.88148147911047	-5.69831726405372	-7.1735629911867	-6.95690729509145	-6.74025159899619	-7.16147658543313	-6.94375629920032	-6.72833851668253	-4.77341411739646	2.48882417524778	-0.311885198145034	-10.8295051504107	-0.244951400840955	-0.238858707005355	-0.251485494362569	-0.473064269865708	-0.465855224418598	-0.48079559141864	-0.470603448379884	-0.463525979881149	-0.478416841526215	0.000688207640625903	0.000824222855877006	0.000838702152925148
168	13.6648837358257	0.26	-4.77312323293628	-4.94348254866849	-4.60276391720407	0.325974366174326	-14.6705540960559	-15.1198269382172	-14.2212812538946	1.99	1.29	3.12	-6.15045802936126	-5.96770238204229	-5.78494673472331	-7.28252267948518	-7.0661286906065	-6.84973470172781	-7.26611209187922	-7.05024136660852	-6.83658908599754	-4.77312323293628	2.49169980985973	0.204601960795741	-10.2502726369346	-0.244951400840955	-0.238858707005355	-0.251485494362569	-0.473064269865708	-0.465855224418598	-0.48079559141864	-0.470603448379884	-0.463525979881149	-0.478416841526215	0.000688207640625903	0.000824222855877006	0.000838702152925148
168	13.6648837358257	0.26	-4.77272030354673	-4.94251858901102	-4.60292201808244	0.337028700061051	-14.87554359209	-15.3198718503859	-14.431215333794	1.97	1.27	3.07	-6.28257683644627	-6.10036079373972	-5.91814475103317	-7.45212761456361	-7.23599063144029	-7.01985364831696	-7.43681384865176	-7.22099988375566	-7.00564169421049	-4.77272030354673	2.4517549748822	0.118192403427531	-10.1391113299725	-0.244951400840955	-0.238858707005355	-0.251485494362569	-0.473064269865708	-0.465855224418598	-0.48079559141864	-0.470603448379884	-0.463525979881149	-0.478416841526215	0.000688207640625903	0.000824222855877006	0.000838702152925148
168	13.6648837358257	0.26	-4.77174579404552	-4.94214219313118	-4.60134939495986	0.331118275656312	-14.7071173314205	-15.1522893042514	-14.2619453585896	2.01	1.28	3.16	-6.12798523798955	-5.94794595659138	-5.7679066751932	-7.24680087875247	-7.033890962691	-6.82098104662954	-7.21934217275327	-7.00849027804569	-6.79451720426879	-4.77174579404552	2.48354606267057	0.0542260783031882	-10.4197958611984	-0.244951400840955	-0.238858707005355	-0.251485494362569	-0.473064269865708	-0.465855224418598	-0.48079559141864	-0.470603448379884	-0.463525979881149	-0.478416841526215	0.000688207640625903	0.000824222855877006	0.000838702152925148
168	13.6648837358257	0.26	-4.7706890318998	-4.94083567244136	-4.60054239135825	0.331700954041415	-14.8559857549636	-15.305072981385	-14.4068985285421	2	1.29	3.09	-6.21323525744196	-6.03092416410303	-5.8486130707641	-7.35362849401715	-7.13785555203064	-6.92208261004412	-7.34479097208258	-7.13018206217397	-6.91352138022665	-4.7706890318998	2.47965370896538	0.0238634928034991	-10.4326726374998	-0.244951400840955	-0.238858707005355	-0.251485494362569	-0.473064269865708	-0.465855224418598	-0.48079559141864	-0.470603448379884	-0.463525979881149	-0.478416841526215	0.000688207640625903	0.000824222855877006	0.000838702152925148
168	13.6648837358257	0.26	-4.76900177720186	-4.93925255773589	-4.59875099666783	0.329248758028626	-14.8355511109208	-15.2865126687059	-14.3845895531356	2.05	1.3	3.19	-6.07135694353069	-5.89224816676375	-5.71313938999681	-7.15210533877021	-6.94111381736075	-6.73012229595129	-7.13015433346455	-6.91790480673017	-6.70743627085866	-4.76900177720186	2.5226888651385	-0.213121622022915	-10.9197816472697	-0.244951400840955	-0.238858707005355	-0.251485494362569	-0.473064269865708	-0.465855224418598	-0.48079559141864	-0.470603448379884	-0.463525979881149	-0.478416841526215	0.000688207640625903	0.000824222855877006	0.000838702152925148
168	13.6648837358257	0.26	-4.76755773494608	-4.93728030036347	-4.59783516952869	0.32992315273132	-14.8220553737125	-15.271919651402	-14.3721910960229	2.01	1.27	3.11	-6.17759049357436	-5.99561747716981	-5.81364446076526	-7.30577514273394	-7.09056923983709	-6.87536333694024	-7.28740017618814	-7.06958007812508	-6.8539850370158	-4.76755773494608	2.46354616257842	-0.104098690844568	-10.4642986964361	-0.244951400840955	-0.238858707005355	-0.251485494362569	-0.473064269865708	-0.465855224418598	-0.48079559141864	-0.470603448379884	-0.463525979881149	-0.478416841526215	0.000688207640625903	0.000824222855877006	0.000838702152925148
168	13.6648837358257	0.26	-4.76701488205367	-4.93772434013706	-4.59630542397029	0.325615341248469	-14.7511697928301	-15.2032807596043	-14.299058826056	2	1.28	3.09	-6.15594025945032	-5.9728766071958	-5.78981295494128	-7.28173369011317	-7.06519150356246	-6.84864931701175	-7.26699089478276	-7.05370651813134	-6.83483372182663	-4.76701488205367	2.46936638239476	0.0563834546917268	-10.3272929338298	-0.244951400840955	-0.238858707005355	-0.251485494362569	-0.473064269865708	-0.465855224418598	-0.48079559141864	-0.470603448379884	-0.463525979881149	-0.478416841526215	0.000688207640625903	0.000824222855877006	0.000838702152925148
168	13.6648837358257	0.26	-4.76619862927152	-4.93587406600577	-4.59652319253728	0.331600614443055	-14.8961751650928	-15.3465792245484	-14.4457711056372	2.01	1.3	3.11	-6.20420125011438	-6.02211523681825	-5.84002922352213	-7.33632999778612	-7.12101733662816	-6.90570467547021	-7.32776516783208	-7.11175169387901	-6.89535010747348	-4.76619862927152	2.47364443510068	-0.297840003098466	-10.7422485085587	-0.244951400840955	-0.238858707005355	-0.251485494362569	-0.473064269865708	-0.465855224418598	-0.48079559141864	-0.470603448379884	-0.463525979881149	-0.478416841526215	0.000688207640625903	0.000824222855877006	0.000838702152925148
168	13.6648837358257	0.26	-4.76585315411545	-4.93671626324193	-4.59499004498897	0.328388587566666	-14.7919740456914	-15.2424880646713	-14.3414600267114	1.98	1.29	3.08	-6.23654863594992	-6.05221832329854	-5.86788801064717	-7.39382718021032	-7.17529180826403	-6.95675643631775	-7.38532577528251	-7.16722509821459	-6.94775205301119	-4.76585315411545	2.44960053084957	-0.218369732158716	-10.5194813147712	-0.244951400840955	-0.238858707005355	-0.251485494362569	-0.473064269865708	-0.465855224418598	-0.48079559141864	-0.470603448379884	-0.463525979881149	-0.478416841526215	0.000688207640625903	0.000824222855877006	0.000838702152925148
168	13.6648837358257	0.26	-4.76516257620915	-4.93690797607939	-4.59341717633892	0.334518280007422	-14.8698500288574	-15.316514998838	-14.4231850588768	1.99	1.3	3.16	-6.22811983013535	-6.04649346426988	-5.86486709840442	-7.37387583654894	-7.15883657798245	-6.94379731941596	-7.35248349590653	-7.1383754757437	-6.92291029817569	-4.76516257620915	2.4930999714543	-0.216286025349299	-10.7191709451313	-0.244951400840955	-0.238858707005355	-0.251485494362569	-0.473064269865708	-0.465855224418598	-0.48079559141864	-0.470603448379884	-0.463525979881149	-0.478416841526215	0.000688207640625903	0.000824222855877006	0.000838702152925148
168	13.6648837358257	0.26	-4.7646587692643	-4.9351224637957	-4.5941950747329	0.329546364784048	-14.8352187106406	-15.285866488088	-14.3845709331932	1.99	1.29	3.06	-6.21407085044067	-6.03087173511188	-5.84767261978308	-7.35683476183737	-7.1399454388112	-6.92305611578503	-7.35088590579899	-7.13518833673087	-6.91841868542468	-4.7646587692643	2.45773974617971	0.126597632934385	-10.235541335864	-0.244951400840955	-0.238858707005355	-0.251485494362569	-0.473064269865708	-0.465855224418598	-0.48079559141864	-0.470603448379884	-0.463525979881149	-0.478416841526215	0.000688207640625903	0.000824222855877006	0.000838702152925148
168	13.6648837358257	0.26	-4.76370408788682	-4.93549648181305	-4.59191169396058	0.328956252940901	-14.7434314257999	-15.1918897460747	-14.294973105525	2	1.29	3.15	-6.16741456232807	-5.98535502784686	-5.80329549336565	-7.29943034030186	-7.08395416689027	-6.86847799347868	-7.27002492928411	-7.06174151994398	-6.8441642891125	-4.76370408788682	2.46839083018628	0.179443012496423	-10.2151713729977	-0.244951400840955	-0.238858707005355	-0.251485494362569	-0.473064269865708	-0.465855224418598	-0.48079559141864	-0.470603448379884	-0.463525979881149	-0.478416841526215	0.000688207640625903	0.000824222855877006	0.000838702152925148
168	13.6648837358257	0.26	-4.76344562520406	-4.93418468429745	-4.59270656611067	0.32710761335871	-14.9180906291362	-15.3737684494103	-14.4624128088621	2	1.29	3.12	-6.23598966466788	-6.05115520543959	-5.86632074621131	-7.3792441680315	-7.16052369563568	-6.94180322323986	-7.36084002703099	-7.14696320946327	-6.92816073399771	-4.76344562520406	2.48464855798357	-0.0430882789790465	-10.4994560395899	-0.244951400840955	-0.238858707005355	-0.251485494362569	-0.473064269865708	-0.465855224418598	-0.48079559141864	-0.470603448379884	-0.463525979881149	-0.478416841526215	0.000688207640625903	0.000824222855877006	0.000838702152925148
168	13.6648837358257	0.26	-4.76307130399164	-4.93402142196202	-4.59212118602127	0.323569288485617	-14.6048318301301	-15.0545513518951	-14.1551123083651	1.99	1.29	3.1	-6.12186221614169	-5.93898589629654	-5.75610957645139	-7.24813840728798	-7.03161721964052	-6.81509603199305	-7.23439172299253	-7.02007885911498	-6.80391573176198	-4.76307130399164	2.45867378889884	0.111732410034006	-10.1817176062464	-0.244951400840955	-0.238858707005355	-0.251485494362569	-0.473064269865708	-0.465855224418598	-0.48079559141864	-0.470603448379884	-0.463525979881149	-0.478416841526215	0.000688207640625903	0.000824222855877006	0.000838702152925148
168	13.6648837358257	0.26	-4.7611527397519	-4.93145386030171	-4.59085161920209	0.328329236656786	-14.8278656965048	-15.2795336267313	-14.3761977662783	1.98	1.29	3.04	-6.24249229362715	-6.05796221289322	-5.8734321321593	-7.39849111141093	-7.1797893336784	-6.96108755594587	-7.40098483187721	-7.18325443459916	-6.9637463406223	-4.7611527397519	2.44905139659218	0.0458217594314061	-10.2299941911486	-0.244951400840955	-0.238858707005355	-0.251485494362569	-0.473064269865708	-0.465855224418598	-0.48079559141864	-0.470603448379884	-0.463525979881149	-0.478416841526215	0.000688207640625903	0.000824222855877006	0.000838702152925148
168	13.6648837358257	0.26	-4.76005164156251	-4.93001498812464	-4.59008829500037	0.329397641906621	-14.6532316868637	-15.0985011167328	-14.2079622569946	1.99	1.27	3.1	-6.14694262196778	-5.9656633270523	-5.78438403213682	-7.27968805416866	-7.06500299871553	-6.85031794326241	-7.25784741464478	-7.04297152746581	-6.82900401779624	-4.76005164156251	2.45847280763467	0.0904702061963118	-10.205592082609	-0.244951400840955	-0.238858707005355	-0.251485494362569	-0.473064269865708	-0.465855224418598	-0.48079559141864	-0.470603448379884	-0.463525979881149	-0.478416841526215	0.000688207640625903	0.000824222855877006	0.000838702152925148
168	13.6648837358257	0.26	-4.759936125514	-4.92998797078591	-4.5898842802421	0.335448835940369	-14.8513707650495	-15.2965498733421	-14.4061916567569	1.98	1.27	3.12	-6.24407579491326	-6.06235298045461	-5.88063016599596	-7.39898120606014	-7.1836469063088	-6.96831260655747	-7.3707555558427	-7.15644366715578	-6.94394910956524	-4.759936125514	2.48001292291492	0.236865091827767	-10.1331075091353	-0.244951400840955	-0.238858707005355	-0.251485494362569	-0.473064269865708	-0.465855224418598	-0.48079559141864	-0.470603448379884	-0.463525979881149	-0.478416841526215	0.000688207640625903	0.000824222855877006	0.000838702152925148
168	13.6648837358257	0.26	-4.75965490629689	-4.93048191951001	-4.58882789308377	0.330566281163616	-14.9327025319703	-15.3852666290693	-14.4801384348713	2.01	1.29	3.09	-6.20914777987541	-6.02650308306892	-5.84385838626244	-7.33945671297982	-7.12356350289851	-6.9076702928172	-7.33162404528762	-7.11700918634926	-6.89887684640361	-4.75965490629689	2.46743062507641	-0.158692570068647	-10.5506822243474	-0.244951400840955	-0.238858707005355	-0.251485494362569	-0.473064269865708	-0.465855224418598	-0.48079559141864	-0.470603448379884	-0.463525979881149	-0.478416841526215	0.000688207640625903	0.000824222855877006	0.000838702152925148
168	13.6648837358257	0.26	-4.75933641583498	-4.92987927657718	-4.58879355509278	0.325468742148297	-14.8672238773066	-15.3230439502305	-14.4114038043828	1.99	1.29	3.11	-6.23316398110451	-6.04774382113879	-5.86232366117307	-7.38046221787723	-7.16091296661282	-6.94136371534842	-7.37084330447457	-7.14996298419037	-6.92949090066958	-4.75933641583498	2.47778193234527	0.0106042337198645	-10.4599337329002	-0.244951400840955	-0.238858707005355	-0.251485494362569	-0.473064269865708	-0.465855224418598	-0.48079559141864	-0.470603448379884	-0.463525979881149	-0.478416841526215	0.000688207640625903	0.000824222855877006	0.000838702152925148
168	13.6648837358257	0.26	-4.7587590287438	-4.93012764693504	-4.58739041055256	0.336727115721616	-15.3380282907958	-15.7964801926002	-14.8795763889913	1.98	1.3	3.05	-6.45809639057766	-6.27066687867389	-6.08323736677012	-7.65516084581506	-7.4329896402305	-7.21081843464593	-7.65971799345423	-7.43753871768024	-7.21581185993859	-4.7587590287438	2.44848539319076	0.0104189014596139	-10.2719472631262	-0.244951400840955	-0.238858707005355	-0.251485494362569	-0.473064269865708	-0.465855224418598	-0.48079559141864	-0.470603448379884	-0.463525979881149	-0.478416841526215	0.000688207640625903	0.000824222855877006	0.000838702152925148
168	13.6648837358257	0.26	-4.75833405743154	-4.92894891192795	-4.58771920293513	0.332787141364517	-14.8173692345809	-15.2641939693743	-14.3705444997876	2.02	1.3	3.12	-6.14885225643923	-5.96885852180249	-5.78886478716576	-7.26528114642974	-7.05260648257483	-6.83993181871992	-7.25667473250772	-7.04461467485679	-6.83127649737534	-4.75833405743154	2.47760719695993	0.095931980041399	-10.3496753188335	-0.244951400840955	-0.238858707005355	-0.251485494362569	-0.473064269865708	-0.465855224418598	-0.48079559141864	-0.470603448379884	-0.463525979881149	-0.478416841526215	0.000688207640625903	0.000824222855877006	0.000838702152925148
168	13.6648837358257	0.26	-4.75825251268413	-4.92845314013305	-4.5880518852352	0.325929716675095	-14.5353995202178	-14.9805786050619	-14.0902204353737	1.98	1.28	3.05	-6.12324610892342	-5.94128110136858	-5.75931609381374	-7.25791093027004	-7.04222699502297	-6.8265430597759	-7.25080233613963	-7.03747775111067	-6.82059773853438	-4.75825251268413	2.43515530901904	0.0577505635184396	-10.1582676557551	-0.244951400840955	-0.238858707005355	-0.251485494362569	-0.473064269865708	-0.465855224418598	-0.48079559141864	-0.470603448379884	-0.463525979881149	-0.478416841526215	0.000688207640625903	0.000824222855877006	0.000838702152925148
168	13.6648837358257	0.26	-4.7575152625963	-4.92680266655942	-4.58822785863319	0.336740976095685	-14.9527053701661	-15.3996261463855	-14.5057845939467	2	1.27	3.1	-6.24733244899563	-6.06602527693412	-5.88471810487261	-7.39288531517383	-7.17833244147736	-6.96377956778089	-7.37008427634739	-7.15271434660116	-6.94192299556479	-4.7575152625963	2.47858003569087	0.0999548295795107	-10.2864221944785	-0.244951400840955	-0.238858707005355	-0.251485494362569	-0.473064269865708	-0.465855224418598	-0.48079559141864	-0.470603448379884	-0.463525979881149	-0.478416841526215	0.000688207640625903	0.000824222855877006	0.000838702152925148
168	13.6648837358257	0.26	-4.75690962258607	-4.92583775485808	-4.58798149031406	0.339201225956846	-14.9913822351533	-15.4370023159577	-14.545762154349	2.02	1.3	3.1	-6.20345024116234	-6.02437518882043	-5.84530013647852	-7.32599042439847	-7.11451099477389	-6.9030315651493	-7.31869962615171	-7.10880931952867	-6.89728171685387	-4.75690962258607	2.48615712153371	-0.077603140915614	-10.5383527448415	-0.244951400840955	-0.238858707005355	-0.251485494362569	-0.473064269865708	-0.465855224418598	-0.48079559141864	-0.470603448379884	-0.463525979881149	-0.478416841526215	0.000688207640625903	0.000824222855877006	0.000838702152925148
168	13.6648837358257	0.26	-4.75642956300441	-4.92553216179451	-4.5873269642143	0.33926631422244	-14.9695949308381	-15.4145027829776	-14.5246870786987	1.95	1.28	3.03	-6.37113607219378	-6.18724636096039	-6.00335664972701	-7.57021430942231	-7.35171567628055	-7.13321704313879	-7.56980190657544	-7.34748023228274	-7.1306638529746	-4.75642956300441	2.4332898868781	0.16392159248171	-9.98236323767171	-0.244951400840955	-0.238858707005355	-0.251485494362569	-0.473064269865708	-0.465855224418598	-0.48079559141864	-0.470603448379884	-0.463525979881149	-0.478416841526215	0.000688207640625903	0.000824222855877006	0.000838702152925148
168	13.6648837358257	0.26	-4.75562376656055	-4.92864407243068	-4.58260346069042	0.331357413317655	-15.1557711376818	-15.6142759282809	-14.6972663470827	2	1.3	3.08	-6.3298337115573	-6.14396155880584	-5.95808940605438	-7.48934254791433	-7.26942204359963	-7.04950153928492	-7.48844960861852	-7.26705186974401	-7.04857436176133	-4.75562376656055	2.45479433043772	0.023146273070766	-10.362574111471	-0.244951400840955	-0.238858707005355	-0.251485494362569	-0.473064269865708	-0.465855224418598	-0.48079559141864	-0.470603448379884	-0.463525979881149	-0.478416841526215	0.000688207640625903	0.000824222855877006	0.000838702152925148
168	13.6648837358257	0.26	-4.75462002935944	-4.92400697633438	-4.58523308238451	0.331429574783807	-14.733368390478	-15.1790217314654	-14.2877150494905	1.96	1.28	3.07	-6.2660918707617	-6.08212054332428	-5.89814921588685	-7.44337855175553	-7.22484229964992	-7.0063060475443	-7.43047783276776	-7.21476044210827	-6.99415403835738	-4.75462002935944	2.43373746610671	-0.151612621279514	-10.3052474488187	-0.244951400840955	-0.238858707005355	-0.251485494362569	-0.473064269865708	-0.465855224418598	-0.48079559141864	-0.470603448379884	-0.463525979881149	-0.478416841526215	0.000688207640625903	0.000824222855877006	0.000838702152925148
168	13.6648837358257	0.26	-4.75437189304284	-4.92437974321362	-4.58436404287206	0.333726396316415	-14.6497302713471	-15.0905670507762	-14.2088934919181	1.99	1.29	3.08	-6.15088303158452	-5.97119889796879	-5.79151476435306	-7.28620264856458	-7.07335272058949	-6.86050279261441	-7.27878743745915	-7.06650290264769	-6.85371919112512	-4.75437189304284	2.45944464218773	-0.252175594611886	-10.5688162373172	-0.244951400840955	-0.238858707005355	-0.251485494362569	-0.473064269865708	-0.465855224418598	-0.48079559141864	-0.470603448379884	-0.463525979881149	-0.478416841526215	0.000688207640625903	0.000824222855877006	0.000838702152925148
168	13.6648837358257	0.26	-4.75424812443736	-4.92440447263419	-4.58409177624052	0.326161778584881	-14.6928400562725	-15.1426035544904	-14.2430765580547	2.02	1.32	3.14	-6.08876796560029	-5.90792022893527	-5.72707249227026	-7.19147380041031	-6.97787364887921	-6.7642734973481	-7.18836789880194	-6.97410080952668	-6.76088331503363	-4.75424812443736	2.5009710798865	0.266905289743112	-10.3672965073883	-0.244951400840955	-0.238858707005355	-0.251485494362569	-0.473064269865708	-0.465855224418598	-0.48079559141864	-0.470603448379884	-0.463525979881149	-0.478416841526215	0.000688207640625903	0.000824222855877006	0.000838702152925148
168	13.6648837358257	0.26	-4.75247107080991	-4.92164497321525	-4.58329716840456	0.333149760879014	-14.8085197321835	-15.2547132112102	-14.3623262531568	2	1.31	3.08	-6.17907317335882	-5.99833807082308	-5.81760296828733	-7.30968716400062	-7.09588211233269	-6.88207706066477	-7.31562324334176	-7.09960818362605	-6.88732849108782	-4.75247107080991	2.48078362657681	0.0584118489163056	-10.4144671870508	-0.244951400840955	-0.238858707005355	-0.251485494362569	-0.473064269865708	-0.465855224418598	-0.48079559141864	-0.470603448379884	-0.463525979881149	-0.478416841526215	0.000688207640625903	0.000824222855877006	0.000838702152925148
168	13.6648837358257	0.26	-4.75215788454646	-4.92420279657583	-4.58011297251709	0.322045695354363	-14.6859109109247	-15.1397057153305	-14.2321161065189	1.97	1.27	3.08	-6.22487181672517	-6.03828863329766	-5.85170544987015	-7.38789631781882	-7.16645284807421	-6.94500937832961	-7.36762777620087	-7.14964034237031	-6.92664871437043	-4.75215788454646	2.43946604224885	-0.108269933098749	-10.3319240217083	-0.244951400840955	-0.238858707005355	-0.251485494362569	-0.473064269865708	-0.465855224418598	-0.48079559141864	-0.470603448379884	-0.463525979881149	-0.478416841526215	0.000688207640625903	0.000824222855877006	0.000838702152925148
168	13.6648837358257	0.26	-4.75178536044536	-4.92106620902436	-4.58250451186636	0.332466048368633	-14.7574124100714	-15.2027510834188	-14.312073736724	2.01	1.3	3.14	-6.12652780003074	-5.9470616134359	-5.76759542684106	-7.23951971469132	-7.0274503275309	-6.81538094037048	-7.22621385233753	-7.0150859365164	-6.80238345879835	-4.75178536044536	2.50160647831748	0.0966638135894116	-10.4721509113891	-0.244951400840955	-0.238858707005355	-0.251485494362569	-0.473064269865708	-0.465855224418598	-0.48079559141864	-0.470603448379884	-0.463525979881149	-0.478416841526215	0.000688207640625903	0.000824222855877006	0.000838702152925148
168	13.6648837358257	0.26	-4.74974024686994	-4.91841905917972	-4.58106143456016	0.328340072229847	-14.7163302258888	-15.1645896893487	-14.2680707624289	2.02	1.31	3.13	-6.10041309340605	-5.92008721871031	-5.73976134401456	-7.20593877911137	-6.99293398854206	-6.77992919797275	-7.19733494361925	-6.98432603522938	-6.77126299409256	-4.74974024686994	2.50334502658085	0.170629729353647	-10.4011971118673	-0.244951400840955	-0.238858707005355	-0.251485494362569	-0.473064269865708	-0.465855224418598	-0.48079559141864	-0.470603448379884	-0.463525979881149	-0.478416841526215	0.000688207640625903	0.000824222855877006	0.000838702152925148
168	13.6648837358257	0.26	-4.74964766333032	-4.92010732350533	-4.5791880031553	0.327117331638136	-14.6108833621142	-15.0571675864992	-14.1645991377292	2.02	1.29	3.17	-6.05048591285678	-5.87115361830276	-5.69182132374873	-7.1452641705928	-6.93348339176573	-6.72170261293865	-7.11642597599234	-6.90537274101079	-6.69611383967395	-4.74964766333032	2.50683859794985	-0.120064952235458	-10.691007652116	-0.244951400840955	-0.238858707005355	-0.251485494362569	-0.473064269865708	-0.465855224418598	-0.48079559141864	-0.470603448379884	-0.463525979881149	-0.478416841526215	0.000688207640625903	0.000824222855877006	0.000838702152925148
168	13.6648837358257	0.26	-4.74920998512188	-4.92034145505192	-4.57807851519183	0.336984641023946	-15.1632172970722	-15.6161829453559	-14.7102516487885	1.98	1.3	3.07	-6.377339590608	-6.19235739796252	-6.00737520531704	-7.55761416250488	-7.33839672565903	-7.11917928881317	-7.5566723042203	-7.33776971166694	-7.11914393987838	-4.74920998512188	2.44864013675351	0.0483381374679426	-10.3112610697736	-0.244951400840955	-0.238858707005355	-0.251485494362569	-0.473064269865708	-0.465855224418598	-0.48079559141864	-0.470603448379884	-0.463525979881149	-0.478416841526215	0.000688207640625903	0.000824222855877006	0.000838702152925148
168	13.6648837358257	0.26	-4.74485541414596	-4.9146437265319	-4.57506710176002	0.324965672426961	-14.7158697632403	-15.1675668497551	-14.2641726767255	2.01	1.29	3.1	-6.13141771472778	-5.9488212874048	-5.76622486008181	-7.25015955599437	-7.03424648432967	-6.81833341266498	-7.24169724429915	-7.02580310928769	-6.8098594360186	-4.74485541414596	2.46920883728487	0.000860435337035808	-10.4176344561612	-0.244951400840955	-0.238858707005355	-0.251485494362569	-0.473064269865708	-0.465855224418598	-0.48079559141864	-0.470603448379884	-0.463525979881149	-0.478416841526215	0.000688207640625903	0.000824222855877006	0.000838702152925148
168	13.6648837358257	0.26	-4.74326775057174	-4.91394546144238	-4.57259003970109	0.326984520943499	-14.88840084428	-15.3432989728332	-14.4335027157268	1.99	1.29	3.06	-6.25931625894035	-6.07374005024781	-5.88816384155527	-7.41604885639194	-7.19617783960442	-6.9763068228169	-7.41173199399005	-7.19431124414992	-6.97463871191902	-4.74326775057174	2.46944509393647	0.244183615804248	-10.1383936569793	-0.244951400840955	-0.238858707005355	-0.251485494362569	-0.473064269865708	-0.465855224418598	-0.48079559141864	-0.470603448379884	-0.463525979881149	-0.478416841526215	0.000688207640625903	0.000824222855877006	0.000838702152925148
168	13.6648837358257	0.26	-4.74314341281454	-4.9118328583644	-4.57445396726467	0.336782884727012	-15.0650269246345	-15.5152626333317	-14.6147912159372	2.01	1.3	3.12	-6.26892662660818	-6.08700933076825	-5.90509203492831	-7.41198206682094	-7.19689457023307	-6.98180707364521	-7.39948076563901	-7.18230241063457	-6.96996386897699	-4.74314341281454	2.48437306678473	-0.0913384758840212	-10.5672744062381	-0.244951400840955	-0.238858707005355	-0.251485494362569	-0.473064269865708	-0.465855224418598	-0.48079559141864	-0.470603448379884	-0.463525979881149	-0.478416841526215	0.000688207640625903	0.000824222855877006	0.000838702152925148
168	13.6648837358257	0.26	-4.7412848877116	-4.91307950108201	-4.56949027434119	0.32352484180992	-14.4696169743737	-14.9152181342332	-14.0240158145141	2.01	1.29	3.12	-6.02686276492968	-5.84680659584134	-5.666750426753	-7.12587884720415	-6.91298890816633	-6.70009896912851	-7.11106799233593	-6.90139216933602	-6.68630120331741	-4.7412848877116	2.46661221227992	0.0655697616192223	-10.3235037555769	-0.244951400840955	-0.238858707005355	-0.251485494362569	-0.473064269865708	-0.465855224418598	-0.48079559141864	-0.470603448379884	-0.463525979881149	-0.478416841526215	0.000688207640625903	0.000824222855877006	0.000838702152925148
168	13.6648837358257	0.26	-4.74031821126514	-4.90966116184456	-4.57097526068573	0.328207894497192	-14.5786715064232	-15.0228709954713	-14.1344720173751	2.01	1.28	3.12	-6.06955957621919	-5.89009352986119	-5.71062748350319	-7.17615687710449	-6.96397072313301	-6.75178456916153	-7.15392941042993	-6.94155194086488	-6.73117475479265	-4.74031821126514	2.47067516174405	-0.0173590125426078	-10.4046419074773	-0.244951400840955	-0.238858707005355	-0.251485494362569	-0.473064269865708	-0.465855224418598	-0.48079559141864	-0.470603448379884	-0.463525979881149	-0.478416841526215	0.000688207640625903	0.000824222855877006	0.000838702152925148
168	13.6648837358257	0.26	-4.73916796963889	-4.90917630022171	-4.56915963905606	0.319105153581693	-14.5673819796456	-15.0205630810624	-14.1142008782287	2	1.29	3.11	-6.09528961698907	-5.91139038184226	-5.72749114669545	-7.21340777076564	-6.99577411343319	-6.77814045610074	-7.19845229286338	-6.98220821257678	-6.76361434537768	-4.73916796963889	2.47370736693326	-0.100922336978095	-10.5415519511064	-0.244951400840955	-0.238858707005355	-0.251485494362569	-0.473064269865708	-0.465855224418598	-0.48079559141864	-0.470603448379884	-0.463525979881149	-0.478416841526215	0.000688207640625903	0.000824222855877006	0.000838702152925148
168	13.6648837358257	0.26	-4.73904194693565	-4.90720231109218	-4.57088158277911	0.344362807872141	-14.9706609348563	-15.4105891461063	-14.5307327236063	2	1.29	3.11	-6.248184654811	-6.06981686674722	-5.89144907868343	-7.39297321087246	-7.18192498619766	-6.97087676152287	-7.37518316392312	-7.16801287425333	-6.95621186917588	-4.73904194693565	2.48560435835816	-0.0321401505602651	-10.4383094298664	-0.244951400840955	-0.238858707005355	-0.251485494362569	-0.473064269865708	-0.465855224418598	-0.48079559141864	-0.470603448379884	-0.463525979881149	-0.478416841526215	0.000688207640625903	0.000824222855877006	0.000838702152925148
168	13.6648837358257	0.26	-4.73814705254978	-4.90677410104133	-4.56952000405824	0.335509852713527	-14.8277398334349	-15.2721497681179	-14.3833298987518	2.02	1.31	3.14	-6.14519069018573	-5.96636951342242	-5.7875483366591	-7.25921346791167	-7.04797493030515	-6.83673639269863	-7.24698658929029	-7.03571139183485	-6.82525020967131	-4.73814705254978	2.49837662180828	0.0350507675726682	-10.5240282551785	-0.244951400840955	-0.238858707005355	-0.251485494362569	-0.473064269865708	-0.465855224418598	-0.48079559141864	-0.470603448379884	-0.463525979881149	-0.478416841526215	0.000688207640625903	0.000824222855877006	0.000838702152925148
168	13.6648837358257	0.26	-4.73791168553415	-4.90691125501081	-4.56891211605748	0.339728235214872	-15.1351448136588	-15.5845098620161	-14.6857797653015	2.02	1.32	3.12	-6.25949539787018	-6.07900858904138	-5.89852178021258	-7.39135962534409	-7.17823654961849	-6.96511347389287	-7.39193080399533	-7.17956019923321	-6.96732213559228	-4.73791168553415	2.48482437621044	0.103328366771175	-10.467671681055	-0.244951400840955	-0.238858707005355	-0.251485494362569	-0.473064269865708	-0.465855224418598	-0.48079559141864	-0.470603448379884	-0.463525979881149	-0.478416841526215	0.000688207640625903	0.000824222855877006	0.000838702152925148
168	13.6648837358257	0.26	-4.73773224416427	-4.90742844241171	-4.56803604591683	0.330259691786041	-14.656878681061	-15.1013912998179	-14.2123660623041	2	1.3	3.08	-6.12855561446223	-5.94816029516375	-5.76776497586527	-7.25289557711673	-7.03940507531155	-6.82591457350637	-7.25211625693842	-7.03818606786908	-6.82440339183668	-4.73773224416427	2.46077936571384	-0.19576173350668	-10.5427740913489	-0.244951400840955	-0.238858707005355	-0.251485494362569	-0.473064269865708	-0.465855224418598	-0.48079559141864	-0.470603448379884	-0.463525979881149	-0.478416841526215	0.000688207640625903	0.000824222855877006	0.000838702152925148
168	13.6648837358257	0.26	-4.73695381625571	-4.9065571639291	-4.56735046858231	0.334001386698612	-15.0048904941882	-15.4561356218848	-14.5536453664916	2.03	1.29	3.09	-6.18806922692215	-6.00740724537586	-5.82674526382957	-7.3020110079061	-7.08882726196128	-6.87564351601646	-7.29305991546198	-7.08163699317949	-6.86926513794169	-4.73695381625571	2.47644507713822	-0.0023708421924503	-10.4667796673075	-0.244951400840955	-0.238858707005355	-0.251485494362569	-0.473064269865708	-0.465855224418598	-0.48079559141864	-0.470603448379884	-0.463525979881149	-0.478416841526215	0.000688207640625903	0.000824222855877006	0.000838702152925148
168	13.6648837358257	0.26	-4.73686874287501	-4.90529246069898	-4.56844502505103	0.334318444939532	-14.7283464634066	-15.1709595520059	-14.2857333748074	2	1.28	3.08	-6.15631056393573	-5.9767000637733	-5.79708956361087	-7.28561997531608	-7.07306184749426	-6.86050371967243	-7.27562389048358	-7.06185537441502	-6.85072710710869	-4.73686874287501	2.47354227645226	0.159130120908226	-10.1845158028879	-0.244951400840955	-0.238858707005355	-0.251485494362569	-0.473064269865708	-0.465855224418598	-0.48079559141864	-0.470603448379884	-0.463525979881149	-0.478416841526215	0.000688207640625903	0.000824222855877006	0.000838702152925148
168	13.6648837358257	0.26	-4.7362291994282	-4.90569310603118	-4.56676529282523	0.332619240319358	-14.8670887587645	-15.315582368456	-14.4185951490729	1.98	1.28	3.11	-6.26312897955766	-6.07972274292699	-5.89631650629632	-7.42447869899403	-7.20706409655306	-6.98964949411208	-7.4082651440335	-7.1911991674774	-6.97327561267156	-4.7362291994282	2.45736742491605	-0.369511932407585	-10.6656018090001	-0.244951400840955	-0.238858707005355	-0.251485494362569	-0.473064269865708	-0.465855224418598	-0.48079559141864	-0.470603448379884	-0.463525979881149	-0.478416841526215	0.000688207640625903	0.000824222855877006	0.000838702152925148
168	13.6648837358257	0.26	-4.73584194438862	-4.90395676356524	-4.56772712521199	0.330356937106774	-14.7704609147109	-15.2183197921987	-14.3226020372231	2.02	1.31	3.13	-6.12723779546391	-5.94691973942043	-5.76660168337695	-7.23894662962979	-7.02591217142357	-6.81287771321735	-7.22966181522497	-7.014870385044	-6.80696140433428	-4.73584194438862	2.48641937593712	0.0263362160682878	-10.4307961793981	-0.244951400840955	-0.238858707005355	-0.251485494362569	-0.473064269865708	-0.465855224418598	-0.48079559141864	-0.470603448379884	-0.463525979881149	-0.478416841526215	0.000688207640625903	0.000824222855877006	0.000838702152925148
168	13.6648837358257	0.26	-4.73558355498866	-4.90498847990179	-4.56617863007552	0.332710585115567	-14.9446299959613	-15.3953700410637	-14.493889950859	1.98	1.3	3.08	-6.29319012039525	-6.10894038874615	-5.92469065709706	-7.45944976724314	-7.2410547097968	-7.02265965235046	-7.45933167960996	-7.24049549549169	-7.02144719768911	-4.73558355498866	2.46974512698989	0.0189450030678739	-10.3748734652292	-0.244951400840955	-0.238858707005355	-0.251485494362569	-0.473064269865708	-0.465855224418598	-0.48079559141864	-0.470603448379884	-0.463525979881149	-0.478416841526215	0.000688207640625903	0.000824222855877006	0.000838702152925148
168	13.6648837358257	0.26	-4.73502756419681	-4.90385455988746	-4.56620056850616	0.337484542003168	-15.003861928318	-15.4515662555484	-14.5561576010875	2.01	1.29	3.11	-6.24927908935476	-6.06820817109945	-5.88713725284414	-7.39030586909876	-7.1761740547292	-6.96204224035963	-7.37714042400401	-7.16554290772684	-6.95092660059833	-4.73502756419681	2.4825766812891	-0.0690556936305586	-10.4832427880676	-0.244951400840955	-0.238858707005355	-0.251485494362569	-0.473064269865708	-0.465855224418598	-0.48079559141864	-0.470603448379884	-0.463525979881149	-0.478416841526215	0.000688207640625903	0.000824222855877006	0.000838702152925148
168	13.6648837358257	0.26	-4.73483225449453	-4.90594154533855	-4.5637229636505	0.32011109517618	-14.5567959116447	-15.0086014750572	-14.1049903482322	1.99	1.29	3.09	-6.10223910970492	-5.91854274175087	-5.73484637379682	-7.22466414519005	-7.00717929425253	-6.78969444331502	-7.21445733596057	-6.99679007044951	-6.7808553591399	-4.73483225449453	2.46449379333288	-0.128816105630841	-10.4968509015732	-0.244951400840955	-0.238858707005355	-0.251485494362569	-0.473064269865708	-0.465855224418598	-0.48079559141864	-0.470603448379884	-0.463525979881149	-0.478416841526215	0.000688207640625903	0.000824222855877006	0.000838702152925148
168	13.6648837358257	0.26	-4.73467705436969	-4.90404132900751	-4.56531277973187	0.321766532399546	-14.5979092988566	-15.0492733864505	-14.1465452112628	2.01	1.31	3.08	-6.0751468670007	-5.8929385269561	-5.7107301869115	-7.18146932003207	-6.96607969529856	-6.75069007056505	-7.1824445545314	-6.9678105822415	-6.7515912325934	-4.73467705436969	2.47682132736051	-0.221294941325568	-10.6839465801813	-0.244951400840955	-0.238858707005355	-0.251485494362569	-0.473064269865708	-0.465855224418598	-0.48079559141864	-0.470603448379884	-0.463525979881149	-0.478416841526215	0.000688207640625903	0.000824222855877006	0.000838702152925148
168	13.6648837358257	0.26	-4.7333913405397	-4.90533008425033	-4.56145259682907	0.316053154934811	-14.4316114751005	-14.8837412481393	-13.9794817020617	2.03	1.31	3.11	-5.95678037772639	-5.77582871273019	-5.594877047734	-7.02855214142222	-6.81504280720897	-6.60153347299572	-7.02485611296816	-6.81205643780704	-6.5969307126453	-4.7333913405397	2.48584646272825	-0.1770811360355	-10.7148620868084	-0.244951400840955	-0.238858707005355	-0.251485494362569	-0.473064269865708	-0.465855224418598	-0.48079559141864	-0.470603448379884	-0.463525979881149	-0.478416841526215	0.000688207640625903	0.000824222855877006	0.000838702152925148
168	13.6648837358257	0.26	-4.73151483816154	-4.89943936678742	-4.56359030953566	0.339051641482545	-14.997940317233	-15.4439041378241	-14.5519764966419	2.04	1.3	3.13	-6.16383241377601	-5.98584333613091	-5.80785425848581	-7.26855613830812	-7.05866665461975	-6.84877717093138	-7.25369179355104	-7.04380400524093	-6.83474234549148	-4.73151483816154	2.50283209117439	-0.0608795387703646	-10.6019333866109	-0.244951400840955	-0.238858707005355	-0.251485494362569	-0.473064269865708	-0.465855224418598	-0.48079559141864	-0.470603448379884	-0.463525979881149	-0.478416841526215	0.000688207640625903	0.000824222855877006	0.000838702152925148
168	13.6648837358257	0.26	-4.73129513282409	-4.89961231472429	-4.56297795092388	0.331067753909958	-14.8877517629231	-15.3384427896498	-14.4370607361964	2.01	1.3	3.08	-6.20570402385811	-6.02336119046683	-5.84101835707555	-7.33933045648729	-7.12367816216489	-6.90802586784248	-7.33544968363015	-7.11997995184787	-6.90578003966692	-4.73129513282409	2.46131012929416	-0.0509674645159121	-10.4322865022776	-0.244951400840955	-0.238858707005355	-0.251485494362569	-0.473064269865708	-0.465855224418598	-0.48079559141864	-0.470603448379884	-0.463525979881149	-0.478416841526215	0.000688207640625903	0.000824222855877006	0.000838702152925148
168	13.6648837358257	0.26	-4.73122701943629	-4.90107047602992	-4.56138356284266	0.330732498085508	-14.921875269715	-15.3739414377705	-14.4698091016596	2	1.29	3.12	-6.23550791800254	-6.05215466524163	-5.86880141248072	-7.37853272935416	-7.16156917252441	-6.94460561569465	-7.36375122850126	-7.14465887310615	-6.93069024825617	-4.73122701943629	2.47244972064002	-0.153028042939803	-10.5863288170558	-0.244951400840955	-0.238858707005355	-0.251485494362569	-0.473064269865708	-0.465855224418598	-0.48079559141864	-0.470603448379884	-0.463525979881149	-0.478416841526215	0.000688207640625903	0.000824222855877006	0.000838702152925148
168	13.6648837358257	0.26	-4.73111529317008	-4.90273359512466	-4.55949699121551	0.318572802983206	-14.667270920335	-15.1241190644621	-14.2104227762079	1.98	1.28	3.07	-6.19481178673569	-6.00768761402029	-5.82056344130488	-7.34608171320459	-7.12418159571813	-6.90228147823167	-7.33812603765942	-7.11501988597359	-6.89421759940347	-4.73111529317008	2.45371120863126	-0.359593121307364	-10.6574121206148	-0.244951400840955	-0.238858707005355	-0.251485494362569	-0.473064269865708	-0.465855224418598	-0.48079559141864	-0.470603448379884	-0.463525979881149	-0.478416841526215	0.000688207640625903	0.000824222855877006	0.000838702152925148
168	13.6648837358257	0.26	-4.73084166165302	-4.90258934182984	-4.5590939814762	0.326475016304729	-14.8522249568911	-15.3065436070739	-14.3979063067084	2	1.27	3.1	-6.21349338786547	-6.02906860841429	-5.8446438289631	-7.35384710282689	-7.1355751026176	-6.91730310240832	-7.33411276796969	-7.11525727164125	-6.89899369400008	-4.73084166165302	2.46994236622362	-0.159545082338957	-10.5400745717998	-0.244951400840955	-0.238858707005355	-0.251485494362569	-0.473064269865708	-0.465855224418598	-0.48079559141864	-0.470603448379884	-0.463525979881149	-0.478416841526215	0.000688207640625903	0.000824222855877006	0.000838702152925148
168	13.6648837358257	0.26	-4.72968664154758	-4.90028240020112	-4.55909088289403	0.335690559543371	-15.0205771690487	-15.4705843425333	-14.570569995564	1.96	1.3	3.07	-6.3853381152779	-6.19960188881229	-6.01386566234667	-7.58473708916629	-7.36411283713102	-7.14348858509574	-7.5860250578496	-7.3661182812259	-7.14728030080992	-4.72968664154758	2.46277104613882	-0.22026257179123	-10.5816167101775	-0.244951400840955	-0.238858707005355	-0.251485494362569	-0.473064269865708	-0.465855224418598	-0.48079559141864	-0.470603448379884	-0.463525979881149	-0.478416841526215	0.000688207640625903	0.000824222855877006	0.000838702152925148
168	13.6648837358257	0.26	-4.7296310437368	-4.89941254150575	-4.55984954596786	0.336273643665597	-15.0657747041982	-15.5165465192195	-14.6150028891769	2.03	1.3	3.14	-6.21587582180453	-6.03529816409757	-5.85472050639061	-7.33573588238505	-7.12262512516058	-6.90951436793612	-7.32089782639417	-7.10603901535813	-6.89241539689427	-4.7296310437368	2.48594865117652	0.0646643180933301	-10.4508719458015	-0.244951400840955	-0.238858707005355	-0.251485494362569	-0.473064269865708	-0.465855224418598	-0.48079559141864	-0.470603448379884	-0.463525979881149	-0.478416841526215	0.000688207640625903	0.000824222855877006	0.000838702152925148
168	13.6648837358257	0.26	-4.72833098537282	-4.89974252961224	-4.55691944113341	0.32890620771208	-15.0919171631603	-15.5510275901235	-14.632806736197	1.99	1.3	3.08	-6.33104229729726	-6.14413197800232	-5.95722165870738	-7.49767870219255	-7.27632596841032	-7.05497323462809	-7.49570000490877	-7.27513754841308	-7.05415561936815	-4.72833098537282	2.4671022371987	-0.0599527688937851	-10.4845609332748	-0.244951400840955	-0.238858707005355	-0.251485494362569	-0.473064269865708	-0.465855224418598	-0.48079559141864	-0.470603448379884	-0.463525979881149	-0.478416841526215	0.000688207640625903	0.000824222855877006	0.000838702152925148
168	13.6648837358257	0.26	-4.72803017551991	-4.89861706786193	-4.5574432831779	0.324952540441095	-14.7134978183631	-15.1651356174867	-14.2618600192395	1.98	1.29	3.12	-6.18851168473361	-6.00420962060167	-5.81990755646973	-7.33264410861187	-7.11426826743896	-6.89589242626605	-7.31440953932316	-7.09630327175792	-6.87803399232799	-4.72803017551991	2.46345861554589	-0.0980834467013007	-10.4986946182785	-0.244951400840955	-0.238858707005355	-0.251485494362569	-0.473064269865708	-0.465855224418598	-0.48079559141864	-0.470603448379884	-0.463525979881149	-0.478416841526215	0.000688207640625903	0.000824222855877006	0.000838702152925148
168	13.6648837358257	0.26	-4.72790779431116	-4.89989092743924	-4.55592466118308	0.322046768154744	-14.5884977025328	-15.0392813302675	-14.1377140747981	2.02	1.3	3.11	-6.04289016136161	-5.86176209485894	-5.68063402835627	-7.13619066337131	-6.9222922832029	-6.7083939030345	-7.12517047599698	-6.91422724885196	-6.69877263229745	-4.72790779431116	2.47154480677627	0.150975359160954	-10.2893429472276	-0.244951400840955	-0.238858707005355	-0.251485494362569	-0.473064269865708	-0.465855224418598	-0.48079559141864	-0.470603448379884	-0.463525979881149	-0.478416841526215	0.000688207640625903	0.000824222855877006	0.000838702152925148
168	13.6648837358257	0.26	-4.72721457369842	-4.8964658783315	-4.55796326906535	0.33488774120676	-14.978988072589	-15.4285582497011	-14.529417895477	2	1.3	3.1	-6.25231287939767	-6.0701277806309	-5.88794268186412	-7.39704990263051	-7.18150850329745	-6.96596710396439	-7.39036473836345	-7.17661027375913	-6.96111720224659	-4.72721457369842	2.47384824517751	-0.17248446876427	-10.6016274887816	-0.244951400840955	-0.238858707005355	-0.251485494362569	-0.473064269865708	-0.465855224418598	-0.48079559141864	-0.470603448379884	-0.463525979881149	-0.478416841526215	0.000688207640625903	0.000824222855877006	0.000838702152925148
168	13.6648837358257	0.26	-4.72678830178823	-4.89445152635367	-4.5591250772228	0.330566211183079	-14.7801530495513	-15.228093913784	-14.3322121853187	2.04	1.3	3.12	-6.07370507098719	-5.89504445108323	-5.71638383117927	-7.16127380988515	-6.95062189260854	-6.73996997533194	-7.15136630586294	-6.94283972236152	-6.73199063240726	-4.72678830178823	2.50458411110816	-0.0740999585175045	-10.6807912985965	-0.244951400840955	-0.238858707005355	-0.251485494362569	-0.473064269865708	-0.465855224418598	-0.48079559141864	-0.470603448379884	-0.463525979881149	-0.478416841526215	0.000688207640625903	0.000824222855877006	0.000838702152925148
168	13.6648837358257	0.26	-4.72532395143648	-4.89519506389846	-4.5554528389745	0.333569851107028	-14.8930663910481	-15.3413833997515	-14.4447493823447	2	1.29	3.1	-6.22381356396604	-6.04193677964879	-5.86005999533153	-7.36508179787772	-7.14985404726079	-6.93462629664386	-7.35647694408228	-7.14036714222915	-6.92576948576351	-4.72532395143648	2.46799386962469	0.132134349307741	-10.272409130743	-0.244951400840955	-0.238858707005355	-0.251485494362569	-0.473064269865708	-0.465855224418598	-0.48079559141864	-0.470603448379884	-0.463525979881149	-0.478416841526215	0.000688207640625903	0.000824222855877006	0.000838702152925148
168	13.6648837358257	0.26	-4.72479815864011	-4.89245813161301	-4.5571381856672	0.333850417560302	-15.0795525314204	-15.5331969172252	-14.6259081456156	2.04	1.32	3.15	-6.18588116599061	-6.00522355396383	-5.82456594193706	-7.29115519159743	-7.07821823880363	-6.86528128600983	-7.28501000642845	-7.07000152585533	-6.85876598766584	-4.72479815864011	2.51641923366982	-0.120836092624726	-10.8074109864751	-0.244951400840955	-0.238858707005355	-0.251485494362569	-0.473064269865708	-0.465855224418598	-0.48079559141864	-0.470603448379884	-0.463525979881149	-0.478416841526215	0.000688207640625903	0.000824222855877006	0.000838702152925148
168	13.6648837358257	0.26	-4.72388947586843	-4.89505860154586	-4.55272035019101	0.330309172793589	-14.6923072666819	-15.1378445252411	-14.2467700081226	2.01	1.3	3.11	-6.1200065563903	-5.93988243508941	-5.75975831378852	-7.23682037329965	-7.02382617161994	-6.81083196994022	-7.22582475556161	-7.0127087054917	-6.80172599353682	-4.72388947586843	2.47923543967289	0.0829238938959302	-10.3172226452432	-0.244951400840955	-0.238858707005355	-0.251485494362569	-0.473064269865708	-0.465855224418598	-0.48079559141864	-0.470603448379884	-0.463525979881149	-0.478416841526215	0.000688207640625903	0.000824222855877006	0.000838702152925148
168	13.6648837358257	0.26	-4.72381229105455	-4.89401751393469	-4.55360706817441	0.319864019762054	-14.4723906599728	-14.9218315943647	-14.0229497255809	2	1.29	3.12	-6.04649118177736	-5.86437274481841	-5.68225430785946	-7.15342291766962	-6.93796404052803	-6.72250516338643	-7.13996466493048	-6.92347918744198	-6.70970350081608	-4.72381229105455	2.48254612563207	-0.383940096744924	-10.8530684009338	-0.244951400840955	-0.238858707005355	-0.251485494362569	-0.473064269865708	-0.465855224418598	-0.48079559141864	-0.470603448379884	-0.463525979881149	-0.478416841526215	0.000688207640625903	0.000824222855877006	0.000838702152925148
168	13.6648837358257	0.26	-4.72149365634049	-4.88964331331938	-4.5533439993616	0.335628762305041	-15.0073661496494	-15.4570398332965	-14.5576924660024	2.01	1.31	3.1	-6.24735324701413	-6.06560626454354	-5.88385928207294	-7.38697268413384	-7.17207207873336	-6.95717147333287	-7.38787843879084	-7.1722241518159	-6.95608912967145	-4.72149365634049	2.48830909690172	-0.176844370771447	-10.6627704964785	-0.244951400840955	-0.238858707005355	-0.251485494362569	-0.473064269865708	-0.465855224418598	-0.48079559141864	-0.470603448379884	-0.463525979881149	-0.478416841526215	0.000688207640625903	0.000824222855877006	0.000838702152925148
168	13.6648837358257	0.26	-4.72134185328089	-4.89154464303866	-4.55113906352312	0.317381711094961	-14.4173621691485	-14.8676611742269	-13.9670631640701	1.99	1.3	3.14	-6.05532093474504	-5.87192255349374	-5.68852417224244	-7.17178983152084	-6.95457679525907	-6.7373637589973	-7.15846682687629	-6.9410525083338	-6.72661154455795	-4.72134185328089	2.48494827942601	0.070264926615771	-10.4171584349689	-0.244951400840955	-0.238858707005355	-0.251485494362569	-0.473064269865708	-0.465855224418598	-0.48079559141864	-0.470603448379884	-0.463525979881149	-0.478416841526215	0.000688207640625903	0.000824222855877006	0.000838702152925148
168	13.6648837358257	0.26	-4.7193027444491	-4.8904206492487	-4.54818483964951	0.321187484845011	-14.6439094366365	-15.0972972216327	-14.1905216516403	2.03	1.3	3.12	-6.04042197321826	-5.85902172000236	-5.67762146678647	-7.12678277200786	-6.9127579563263	-6.69873314064473	-7.11634166200269	-6.902723066062	-6.68887704908557	-4.7193027444491	2.48847700370767	-0.0506724680164514	-10.5163783806577	-0.244951400840955	-0.238858707005355	-0.251485494362569	-0.473064269865708	-0.465855224418598	-0.48079559141864	-0.470603448379884	-0.463525979881149	-0.478416841526215	0.000688207640625903	0.000824222855877006	0.000838702152925148
168	13.6648837358257	0.26	-4.71853251412666	-4.88715847497738	-4.54990655327594	0.351931943933362	-15.4346581864372	-15.880720104344	-14.9885962685304	1.98	1.28	3.08	-6.4954462389599	-6.31300040602703	-6.13055457309417	-7.70018720342669	-7.48390228374839	-7.26761736407008	-7.68940589471155	-7.46980135767027	-7.25496525322354	-4.71853251412666	2.45985295746189	0.157666517824941	-10.1416011376587	-0.244951400840955	-0.238858707005355	-0.251485494362569	-0.473064269865708	-0.465855224418598	-0.48079559141864	-0.470603448379884	-0.463525979881149	-0.478416841526215	0.000688207640625903	0.000824222855877006	0.000838702152925148
168	13.6648837358257	0.26	-4.71645770994215	-4.88527780365082	-4.54763761623349	0.334782037131459	-14.8894150601517	-15.3364029062775	-14.4424272140259	1.97	1.29	3.11	-6.28433033356556	-6.10117009075571	-5.91800984794586	-7.45290305773938	-7.23568412410014	-7.0184651904609	-7.43799285822641	-7.22087169429983	-7.00642402514348	-4.71645770994215	2.46453160888024	-0.0169827365958239	-10.3558570737977	-0.244951400840955	-0.238858707005355	-0.251485494362569	-0.473064269865708	-0.465855224418598	-0.48079559141864	-0.470603448379884	-0.463525979881149	-0.478416841526215	0.000688207640625903	0.000824222855877006	0.000838702152925148
168	13.6648837358257	0.26	-4.71504820783735	-4.88337986380878	-4.54671655186593	0.328789590719919	-14.743034162769	-15.1916497420691	-14.2944185834689	2.03	1.31	3.11	-6.07954231680686	-5.90001096605561	-5.72047961530436	-7.1732837885216	-6.96145380843986	-6.74962382835811	-7.17100243769763	-6.95814134685094	-6.74812005600724	-4.71504820783735	2.48663468285573	-0.103405022502704	-10.6208274084939	-0.244951400840955	-0.238858707005355	-0.251485494362569	-0.473064269865708	-0.465855224418598	-0.48079559141864	-0.470603448379884	-0.463525979881149	-0.478416841526215	0.000688207640625903	0.000824222855877006	0.000838702152925148
168	13.6648837358257	0.26	-4.71474933241142	-4.88536349303851	-4.54413517178434	0.332254859436651	-14.9605459515879	-15.412229536416	-14.5088623667598	2	1.29	3.05	-6.2558559725013	-6.07251666749346	-5.88917736248562	-7.40384616815768	-7.18686291009967	-6.96987965204166	-7.40663474758489	-7.18640479610561	-6.96978913641531	-4.71474933241142	2.45117054497516	-0.0209773336424465	-10.2960398541543	-0.244951400840955	-0.238858707005355	-0.251485494362569	-0.473064269865708	-0.465855224418598	-0.48079559141864	-0.470603448379884	-0.463525979881149	-0.478416841526215	0.000688207640625903	0.000824222855877006	0.000838702152925148
168	13.6648837358257	0.26	-4.71447931173436	-4.88269257056151	-4.54626605290721	0.332182714656874	-14.8185735911732	-15.2660435480471	-14.3711036342992	2.02	1.3	3.12	-6.14212600779658	-5.96209135434018	-5.78205670088379	-7.2554391472278	-7.04277166517239	-6.83010418311699	-7.24909539688502	-7.03642638048631	-6.82188136195208	-4.71447931173436	2.48848898962101	0.131835885301488	-10.3759072938296	-0.244951400840955	-0.238858707005355	-0.251485494362569	-0.473064269865708	-0.465855224418598	-0.48079559141864	-0.470603448379884	-0.463525979881149	-0.478416841526215	0.000688207640625903	0.000824222855877006	0.000838702152925148
168	13.6648837358257	0.26	-4.71433906664418	-4.88338555783307	-4.54529257545528	0.334284733858872	-14.8923849276114	-15.3399615630082	-14.4448082922147	1.97	1.29	3.06	-6.28579435195688	-6.102392674235	-5.91899099651312	-7.45464081681979	-7.23713550944474	-7.01963020206968	-7.45199980716766	-7.23415251639071	-7.01822469332545	-4.71433906664418	2.45860743917858	-0.114792977158841	-10.4206013249729	-0.244951400840955	-0.238858707005355	-0.251485494362569	-0.473064269865708	-0.465855224418598	-0.48079559141864	-0.470603448379884	-0.463525979881149	-0.478416841526215	0.000688207640625903	0.000824222855877006	0.000838702152925148
168	13.6648837358257	0.26	-4.71341665303465	-4.8844756251025	-4.54235768096679	0.323289306085884	-14.7972954133894	-15.2532329645404	-14.3413578622384	1.99	1.29	3.04	-6.20670482026784	-6.02117891877217	-5.83565301727649	-7.34963155764264	-7.12994219591561	-6.91025283418858	-7.35354389668724	-7.13524756832057	-6.91406277227396	-4.71341665303465	2.45873788635834	0.141851434730969	-10.2193136305525	-0.244951400840955	-0.238858707005355	-0.251485494362569	-0.473064269865708	-0.465855224418598	-0.48079559141864	-0.470603448379884	-0.463525979881149	-0.478416841526215	0.000688207640625903	0.000824222855877006	0.000838702152925148
168	13.6648837358257	0.26	-4.71236832761117	-4.88137772822966	-4.54335892699268	0.334969271225658	-15.0687281622104	-15.5209089837149	-14.616547340706	2	1.29	3.05	-6.30136550740191	-6.11778369304256	-5.93420187868321	-7.45806510361794	-7.2407844012489	-7.02350369887986	-7.45307318044705	-7.23853412832529	-7.02042403269888	-4.71236832761117	2.45540048275283	-0.0143300611068043	-10.3225331554035	-0.244951400840955	-0.238858707005355	-0.251485494362569	-0.473064269865708	-0.465855224418598	-0.48079559141864	-0.470603448379884	-0.463525979881149	-0.478416841526215	0.000688207640625903	0.000824222855877006	0.000838702152925148
168	13.6648837358257	0.26	-4.71213168120542	-4.88366257989003	-4.54060078252082	0.314851101760339	-14.4927195541337	-14.9480292820981	-14.0374098261693	1.98	1.29	3.06	-6.10271139427871	-5.91682576264551	-5.73094013101231	-7.23170307521177	-7.0114289040983	-6.79115473298483	-7.22719098124191	-7.00878497846314	-6.78849712804444	-4.71213168120542	2.45891128789891	0.129851429929465	-10.1965059358663	-0.244951400840955	-0.238858707005355	-0.251485494362569	-0.473064269865708	-0.465855224418598	-0.48079559141864	-0.470603448379884	-0.463525979881149	-0.478416841526215	0.000688207640625903	0.000824222855877006	0.000838702152925148
168	13.6648837358257	0.26	-4.70939308715748	-4.87957063337226	-4.5392155409427	0.317672825315826	-14.3446384635714	-14.7923652480203	-13.8969116791225	1.97	1.27	3.07	-6.07193835812873	-5.88815642799954	-5.70437449787035	-7.20375654854106	-6.98571739784723	-6.76767824715341	-7.18958653345616	-6.97033981606365	-6.7533501121838	-4.70939308715748	2.45028410590836	-0.136686559808884	-10.3955999236304	-0.244951400840955	-0.238858707005355	-0.251485494362569	-0.473064269865708	-0.465855224418598	-0.48079559141864	-0.470603448379884	-0.463525979881149	-0.478416841526215	0.000688207640625903	0.000824222855877006	0.000838702152925148
168	13.6648837358257	0.26	-4.70822023598861	-4.87711426805662	-4.53932620392061	0.331546045857762	-14.8295554332493	-15.2780003665815	-14.3811104999172	2	1.3	3.1	-6.19020357976278	-6.00850667146115	-5.82680976315951	-7.32328842504034	-7.10833283460046	-6.89337724416057	-7.31522851279507	-7.09901953013622	-6.88618648407863	-4.70822023598861	2.45845611387863	0.0344370707914106	-10.3370137402681	-0.244951400840955	-0.238858707005355	-0.251485494362569	-0.473064269865708	-0.465855224418598	-0.48079559141864	-0.470603448379884	-0.463525979881149	-0.478416841526215	0.000688207640625903	0.000824222855877006	0.000838702152925148
168	13.6648837358257	0.26	-4.70796227396313	-4.8768586106065	-4.53906593731975	0.326144636706557	-14.6179279371013	-15.0654157464075	-14.1704401277952	2	1.3	3.05	-6.11607574624564	-5.9344100435988	-5.75274434095196	-7.23866981132369	-7.02365971464367	-6.80864961796365	-7.24077765211987	-7.0267979905312	-6.8101567270962	-4.70796227396313	2.46219591599774	0.0706034569601274	-10.2582516616944	-0.244951400840955	-0.238858707005355	-0.251485494362569	-0.473064269865708	-0.465855224418598	-0.48079559141864	-0.470603448379884	-0.463525979881149	-0.478416841526215	0.000688207640625903	0.000824222855877006	0.000838702152925148
168	13.6648837358257	0.26	-4.70767924892394	-4.87849685662699	-4.53686164122089	0.327322666254533	-14.8233921505149	-15.27595627405	-14.3708280269799	1.99	1.29	3.08	-6.21358791351358	-6.02950470997206	-5.84542150643054	-7.35717452780671	-7.13921152882069	-6.92124852983466	-7.3500460235804	-7.13363300364007	-6.91552551705389	-4.70767924892394	2.45876693290742	0.295234555107163	-10.0699117605651	-0.244951400840955	-0.238858707005355	-0.251485494362569	-0.473064269865708	-0.465855224418598	-0.48079559141864	-0.470603448379884	-0.463525979881149	-0.478416841526215	0.000688207640625903	0.000824222855877006	0.000838702152925148
168	13.6648837358257	0.26	-4.70698781571823	-4.87804258054024	-4.53593305089621	0.323783337429481	-14.5841035140777	-15.0329652579115	-14.1352417702438	2.02	1.28	3.11	-6.05648240048819	-5.87564494060306	-5.69480748071793	-7.15633695240853	-6.94265948899324	-6.72898202557796	-7.13863245225256	-6.92719302350669	-6.71180932196238	-4.70698781571823	2.47427619990889	0.0950682889564035	-10.342470614943	-0.244951400840955	-0.238858707005355	-0.251485494362569	-0.473064269865708	-0.465855224418598	-0.48079559141864	-0.470603448379884	-0.463525979881149	-0.478416841526215	0.000688207640625903	0.000824222855877006	0.000838702152925148
168	13.6648837358257	0.26	-4.70681189418701	-4.87450530471021	-4.53911848366381	0.324578904176893	-14.5721372163129	-15.0198171058264	-14.1244573267994	2.02	1.3	3.12	-6.04568118947814	-5.86548392956013	-5.68528666964213	-7.14217787291032	-6.92929848972595	-6.71641910654158	-7.13412765202776	-6.92135916274237	-6.70642552725978	-4.70681189418701	2.48298778378314	0.021433939278504	-10.4918023160179	-0.244951400840955	-0.238858707005355	-0.251485494362569	-0.473064269865708	-0.465855224418598	-0.48079559141864	-0.470603448379884	-0.463525979881149	-0.478416841526215	0.000688207640625903	0.000824222855877006	0.000838702152925148
168	13.6648837358257	0.26	-4.70675308139024	-4.87489702980217	-4.5386091329783	0.340213526445822	-14.847356406175	-15.2877005420838	-14.4070122702662	1.99	1.29	3.11	-6.21815189354387	-6.03904538141833	-5.85993886929279	-7.36252371411626	-7.15045492495624	-6.93838613579622	-7.35017314028762	-7.13881549306179	-6.92512120342798	-4.70675308139024	2.46128667439289	-0.0696906310840131	-10.3814400480644	-0.244951400840955	-0.238858707005355	-0.251485494362569	-0.473064269865708	-0.465855224418598	-0.48079559141864	-0.470603448379884	-0.463525979881149	-0.478416841526215	0.000688207640625903	0.000824222855877006	0.000838702152925148
168	13.6648837358257	0.26	-4.70665567744145	-4.87592662535751	-4.5373847295254	0.324059571424395	-14.6648779128432	-15.1159411208841	-14.2138147048022	2.01	1.31	3.09	-6.10292078802691	-5.92080820852871	-5.73869562903051	-7.21452036102063	-6.99923739104249	-6.78395442106435	-7.2164965005478	-7.00246123091594	-6.78435906674713	-4.70665567744145	2.48945143133381	0.0739892408894521	-10.4340536800268	-0.244951400840955	-0.238858707005355	-0.251485494362569	-0.473064269865708	-0.465855224418598	-0.48079559141864	-0.470603448379884	-0.463525979881149	-0.478416841526215	0.000688207640625903	0.000824222855877006	0.000838702152925148
168	13.6648837358257	0.26	-4.70513917838027	-4.87518368107707	-4.53509467568347	0.327781993263768	-14.8647926502141	-15.3181477948124	-14.4114375056159	2.01	1.31	3.14	-6.17841278186534	-5.9955567827178	-5.81270078357026	-7.30219902944504	-7.08608350808937	-6.86996798673369	-7.29107934513098	-7.07635205057031	-6.85935448476301	-4.70513917838027	2.48794998325632	-0.185615711905652	-10.717209580599	-0.244951400840955	-0.238858707005355	-0.251485494362569	-0.473064269865708	-0.465855224418598	-0.48079559141864	-0.470603448379884	-0.463525979881149	-0.478416841526215	0.000688207640625903	0.000824222855877006	0.000838702152925148
168	13.6648837358257	0.26	-4.70387200391797	-4.87183041254404	-4.53591359529189	0.332063352482543	-14.7982525036449	-15.2452290787267	-14.3512759285632	2.01	1.29	3.12	-6.16631241465252	-5.98552161185432	-5.80473080905611	-7.29231448061877	-7.07851029741272	-6.86470611420668	-7.27355192699362	-7.06206221680995	-6.84683363955163	-4.70387200391797	2.48916937834314	-0.300886596012188	-10.7744980186104	-0.244951400840955	-0.238858707005355	-0.251485494362569	-0.473064269865708	-0.465855224418598	-0.48079559141864	-0.470603448379884	-0.463525979881149	-0.478416841526215	0.000688207640625903	0.000824222855877006	0.000838702152925148
168	13.6648837358257	0.26	-4.70244525605696	-4.87012709421883	-4.53476341789509	0.331497785367923	-14.5760210458428	-15.016847109468	-14.1351949822176	2.01	1.29	3.13	-6.05854466827439	-5.88069346036477	-5.70284225245515	-7.16095010203925	-6.95073730422044	-6.74052450640163	-7.14259205238854	-6.93282614706731	-6.72346917039108	-4.70244525605696	2.47809671065281	0.0740116735621758	-10.3388540657452	-0.244951400840955	-0.238858707005355	-0.251485494362569	-0.473064269865708	-0.465855224418598	-0.48079559141864	-0.470603448379884	-0.463525979881149	-0.478416841526215	0.000688207640625903	0.000824222855877006	0.000838702152925148
168	13.6648837358257	0.26	-4.7011186233945	-4.86912237112517	-4.53311487566384	0.340327807957955	-15.1377791491148	-15.5866224039725	-14.6889358942571	1.97	1.28	3.06	-6.39221153868673	-6.20813695482872	-6.0240623709707	-7.58223456910813	-7.36389125168576	-7.14554793426339	-7.57149309388828	-7.35339717023922	-7.13428550501489	-4.7011186233945	2.4486993808524	-0.204596507885124	-10.4751105832702	-0.244951400840955	-0.238858707005355	-0.251485494362569	-0.473064269865708	-0.465855224418598	-0.48079559141864	-0.470603448379884	-0.463525979881149	-0.478416841526215	0.000688207640625903	0.000824222855877006	0.000838702152925148
168	13.6648837358257	0.26	-4.7005780182661	-4.86918340332873	-4.53197263320348	0.337273684258043	-14.9584765716617	-15.4050371823861	-14.5119159609374	2	1.29	3.15	-6.24250671887573	-6.06154918012865	-5.88059164138157	-7.3853781202445	-7.17129107035556	-6.95720402046662	-7.36464258572903	-7.14969377410737	-6.93692125831694	-4.7005780182661	2.48896959498131	-0.145268337433303	-10.6319100360172	-0.244951400840955	-0.238858707005355	-0.251485494362569	-0.473064269865708	-0.465855224418598	-0.48079559141864	-0.470603448379884	-0.463525979881149	-0.478416841526215	0.000688207640625903	0.000824222855877006	0.000838702152925148
168	13.6648837358257	0.26	-4.69935970675795	-4.86871719650054	-4.53000221701536	0.330319821624813	-14.7136695691892	-15.1598438899742	-14.2674952484041	2.01	1.3	3.12	-6.11441517266525	-5.93445982111536	-5.75450446956547	-7.22652346100754	-7.01383728691147	-6.8011511128154	-7.21887096048432	-7.00699460288939	-6.79297285041295	-4.69935970675795	2.49053263345229	-0.0528932726648639	-10.5666702310183	-0.244951400840955	-0.238858707005355	-0.251485494362569	-0.473064269865708	-0.465855224418598	-0.48079559141864	-0.470603448379884	-0.463525979881149	-0.478416841526215	0.000688207640625903	0.000824222855877006	0.000838702152925148
168	13.6648837358257	0.26	-4.69901044487221	-4.8656931850762	-4.53232770466822	0.335673509309761	-14.9537873248435	-15.4018106433174	-14.5057640063696	2.01	1.28	3.1	-6.21625679800095	-6.03543208436024	-5.85460737071953	-7.34796987175442	-7.13422475293503	-6.92047963411564	-7.33028893093883	-7.11483140218975	-6.90343333921791	-4.69901044487221	2.48507587756824	0.00582537246315192	-10.3969700338224	-0.244951400840955	-0.238858707005355	-0.251485494362569	-0.473064269865708	-0.465855224418598	-0.48079559141864	-0.470603448379884	-0.463525979881149	-0.478416841526215	0.000688207640625903	0.000824222855877006	0.000838702152925148
168	13.6648837358257	0.26	-4.69880623002054	-4.86789999515204	-4.52971246488905	0.323415546209557	-14.4799413858196	-14.9259718609207	-14.0339109107186	2.02	1.3	3.1	-6.0140495053393	-5.83433260762955	-5.65461570991979	-7.10636910146869	-6.89401058866255	-6.6816520758564	-7.10368068901392	-6.8896588009452	-6.67666954289922	-4.69880623002054	2.46861359278697	0.0919074081038342	-10.310657480105	-0.244951400840955	-0.238858707005355	-0.251485494362569	-0.473064269865708	-0.465855224418598	-0.48079559141864	-0.470603448379884	-0.463525979881149	-0.478416841526215	0.000688207640625903	0.000824222855877006	0.000838702152925148
168	13.6648837358257	0.26	-4.69718387352562	-4.86812636889614	-4.5262413781551	0.32474394305256	-14.5213423420808	-14.9672938598597	-14.0753908243018	2	1.29	3.09	-6.07475033742407	-5.89375274637873	-5.7127551553334	-7.1893769218844	-6.97516895749095	-6.7609609930975	-7.17877896349948	-6.96421032829272	-6.74864663015096	-4.69718387352562	2.46850968610788	0.188755544967703	-10.1602874302749	-0.244951400840955	-0.238858707005355	-0.251485494362569	-0.473064269865708	-0.465855224418598	-0.48079559141864	-0.470603448379884	-0.463525979881149	-0.478416841526215	0.000688207640625903	0.000824222855877006	0.000838702152925148
168	13.6648837358257	0.26	-4.69432338194853	-4.86092800989087	-4.5277187540062	0.3417402300103	-14.9362007017073	-15.3776775279087	-14.4947238755058	2	1.29	3.1	-6.22664160182685	-6.04788131976999	-5.86912103771313	-7.36538696681642	-7.15393451205176	-6.9424820572871	-7.35455451237798	-7.14227511219557	-6.93090265425989	-4.69432338194853	2.48277767179496	-0.107510018798158	-10.5069218076495	-0.244951400840955	-0.238858707005355	-0.251485494362569	-0.473064269865708	-0.465855224418598	-0.48079559141864	-0.470603448379884	-0.463525979881149	-0.478416841526215	0.000688207640625903	0.000824222855877006	0.000838702152925148
168	13.6648837358257	0.26	-4.69383820231308	-4.86313914861895	-4.52453725600721	0.335097890461895	-14.8957789483975	-15.3426409177761	-14.4489169790189	1.99	1.27	3.12	-6.23558029347848	-6.05396594787167	-5.87235160226485	-7.38189637355847	-7.1668950078278	-6.95189364209713	-7.35425717999446	-7.13954141525527	-6.93063377748475	-4.69383820231308	2.47369683185757	-0.067209829216077	-10.4070131172915	-0.244951400840955	-0.238858707005355	-0.251485494362569	-0.473064269865708	-0.465855224418598	-0.48079559141864	-0.470603448379884	-0.463525979881149	-0.478416841526215	0.000688207640625903	0.000824222855877006	0.000838702152925148
168	13.6648837358257	0.26	-4.69293486716024	-4.8596036956588	-4.52626603866168	0.338880702521375	-14.8744202255925	-15.3168799172243	-14.4319605339607	2.01	1.29	3.11	-6.19614952037729	-6.01716095215018	-5.83817238392307	-7.32781856451222	-7.11613940009299	-6.90446023567376	-7.31529575458343	-7.10575036127079	-6.89315330733756	-4.69293486716024	2.4885092874908	-0.0982020402747536	-10.5160732837643	-0.244951400840955	-0.238858707005355	-0.251485494362569	-0.473064269865708	-0.465855224418598	-0.48079559141864	-0.470603448379884	-0.463525979881149	-0.478416841526215	0.000688207640625903	0.000824222855877006	0.000838702152925148
168	13.6648837358257	0.26	-4.69241853713497	-4.85916262601711	-4.52567444825283	0.33892434154026	-14.9099907023995	-15.3534652947093	-14.4665161100896	1.98	1.29	3.12	-6.27703432822241	-6.09572638332591	-5.91441843842942	-7.44055192572232	-7.22563655199512	-7.01072117826793	-7.42547471479101	-7.21015184949536	-6.9960434278977	-4.69241853713497	2.48280476928541	0.237588807389075	-10.1721899501282	-0.244951400840955	-0.238858707005355	-0.251485494362569	-0.473064269865708	-0.465855224418598	-0.48079559141864	-0.470603448379884	-0.463525979881149	-0.478416841526215	0.000688207640625903	0.000824222855877006	0.000838702152925148
168	13.6648837358257	0.26	-4.69200595862101	-4.85976259887004	-4.52424931837198	0.331654010373288	-14.7833314354707	-15.2302696896155	-14.3363931813259	2.01	1.29	3.11	-6.16147355269084	-5.98066268796421	-5.79985182323757	-7.28690140188081	-7.07306441428612	-6.85922742669142	-7.27592011372096	-7.05980237363256	-6.84796497462702	-4.69200595862101	2.48963063781617	0.0610427912073219	-10.4623760891541	-0.244951400840955	-0.238858707005355	-0.251485494362569	-0.473064269865708	-0.465855224418598	-0.48079559141864	-0.470603448379884	-0.463525979881149	-0.478416841526215	0.000688207640625903	0.000824222855877006	0.000838702152925148
168	13.6648837358257	0.26	-4.69067703105749	-4.85880775430561	-4.52254630780938	0.337137948786645	-14.8858074559839	-15.330333615241	-14.4412812967267	1.98	1.28	3.1	-6.26902853997548	-6.08724859642757	-5.90546865287967	-7.43143782105501	-7.21595206612871	-7.00046631120242	-7.41078341308516	-7.19417811938689	-6.98024984208167	-4.69067703105749	2.46454927135903	0.109069800736552	-10.2058128724961	-0.244951400840955	-0.238858707005355	-0.251485494362569	-0.473064269865708	-0.465855224418598	-0.48079559141864	-0.470603448379884	-0.463525979881149	-0.478416841526215	0.000688207640625903	0.000824222855877006	0.000838702152925148
168	13.6648837358257	0.26	-4.69047243538603	-4.86111721385427	-4.5198276569178	0.324655010306398	-14.6900069403502	-15.1412296562003	-14.2387842245001	1.99	1.29	3.12	-6.17143006900037	-5.9875157172837	-5.80360136556704	-7.3105156909459	-7.09265552904138	-6.87479536713687	-7.29686724778314	-7.08040424766476	-6.86262102196634	-4.69047243538603	2.47599054099332	0.094551929357369	-10.3308867323335	-0.244951400840955	-0.238858707005355	-0.251485494362569	-0.473064269865708	-0.465855224418598	-0.48079559141864	-0.470603448379884	-0.463525979881149	-0.478416841526215	0.000688207640625903	0.000824222855877006	0.000838702152925148
168	13.6648837358257	0.26	-4.68917848794218	-4.85835921251317	-4.51999776337118	0.325215438902341	-14.662914459464	-15.1127300048022	-14.2130989141257	2.03	1.29	3.1	-6.0538782109299	-5.87369047992461	-5.69350274891932	-7.14449456863658	-6.93184571435702	-6.71919686007745	-7.13476179422506	-6.92425049113502	-6.7105215561809	-4.68917848794218	2.49156263757422	-0.0741512854926456	-10.6188804761752	-0.244951400840955	-0.238858707005355	-0.251485494362569	-0.473064269865708	-0.465855224418598	-0.48079559141864	-0.470603448379884	-0.463525979881149	-0.478416841526215	0.000688207640625903	0.000824222855877006	0.000838702152925148
168	13.6648837358257	0.26	-4.68909243009179	-4.85645638364538	-4.52172847653821	0.326123295555929	-14.7318198054437	-15.1828159990207	-14.2808236118668	1.99	1.31	3.13	-6.18901886946322	-6.0051778776285	-5.82133688579378	-7.33151554952175	-7.11373739781405	-6.89595924610635	-7.32159884921517	-7.10567892697345	-6.88796632659585	-4.68909243009179	2.48960927101381	-0.0604308540809085	-10.5692673947193	-0.244951400840955	-0.238858707005355	-0.251485494362569	-0.473064269865708	-0.465855224418598	-0.48079559141864	-0.470603448379884	-0.463525979881149	-0.478416841526215	0.000688207640625903	0.000824222855877006	0.000838702152925148
168	13.6648837358257	0.26	-4.68877550185577	-4.85894243207714	-4.5186085716344	0.334983074969879	-14.757000139807	-15.199812939721	-14.3141873398931	1.99	1.27	3.11	-6.19082959499058	-6.01047352102968	-5.83011744706879	-7.33234241623902	-7.11873090087768	-6.90511938551633	-7.30744169297444	-7.09436897558035	-6.8810740916488	-4.68877550185577	2.45941984399441	0.0452905165737806	-10.23379712494	-0.244951400840955	-0.238858707005355	-0.251485494362569	-0.473064269865708	-0.465855224418598	-0.48079559141864	-0.470603448379884	-0.463525979881149	-0.478416841526215	0.000688207640625903	0.000824222855877006	0.000838702152925148
168	13.6648837358257	0.26	-4.68643086514253	-4.85428084228342	-4.51858088800163	0.337718633233454	-15.1168911833998	-15.5677321907065	-14.6660501760931	2	1.3	3.07	-6.31499829887865	-6.13211615783654	-5.94923401679444	-7.47282265144718	-7.25640995560096	-7.03999725975475	-7.47250735607772	-7.25565858165383	-7.03793600880021	-4.68643086514253	2.45981744768934	0.236342189851893	-10.0825679512769	-0.244951400840955	-0.238858707005355	-0.251485494362569	-0.473064269865708	-0.465855224418598	-0.48079559141864	-0.470603448379884	-0.463525979881149	-0.478416841526215	0.000688207640625903	0.000824222855877006	0.000838702152925148
168	13.6648837358257	0.26	-4.68394737645363	-4.85257652747606	-4.5153182254312	0.332412067716652	-14.8252497937599	-15.2726900297148	-14.3778095578049	2.01	1.3	3.12	-6.1714824289476	-5.99067802914458	-5.80987362934156	-7.29691476619304	-7.08313885256052	-6.869362938928	-7.28632680228853	-7.07016152469449	-6.86018070369608	-4.68394737645363	2.48492579003875	-0.0223293416969527	-10.462341798517	-0.244951400840955	-0.238858707005355	-0.251485494362569	-0.473064269865708	-0.465855224418598	-0.48079559141864	-0.470603448379884	-0.463525979881149	-0.478416841526215	0.000688207640625903	0.000824222855877006	0.000838702152925148
168	13.6648837358257	0.26	-4.68207939612568	-4.85104403593585	-4.51311475631552	0.331350763412441	-15.0021639970695	-15.4560285498944	-14.5482994442446	2	1.3	3.07	-6.2754210630893	-6.09114402417257	-5.90686698525584	-7.42745990790619	-7.2093533769274	-6.9912468459486	-7.42999929980164	-7.21186014864905	-6.99226536823925	-4.68207939612568	2.47532319718489	-0.0118099867163812	-10.4510944218537	-0.244951400840955	-0.238858707005355	-0.251485494362569	-0.473064269865708	-0.465855224418598	-0.48079559141864	-0.470603448379884	-0.463525979881149	-0.478416841526215	0.000688207640625903	0.000824222855877006	0.000838702152925148
168	13.6648837358257	0.26	-4.68184689608051	-4.84939147903587	-4.51430231312514	0.321919112566816	-14.4420268846436	-14.8884150661581	-13.9956387031291	2.01	1.31	3.11	-6.00262904999763	-5.82265672560797	-5.64268440121831	-7.09381790442188	-6.88112928308249	-6.66844066174309	-7.08673095981975	-6.87599168726528	-6.66273922773509	-4.68184689608051	2.48046866377648	0.112596793482855	-10.3371643918854	-0.244951400840955	-0.238858707005355	-0.251485494362569	-0.473064269865708	-0.465855224418598	-0.48079559141864	-0.470603448379884	-0.463525979881149	-0.478416841526215	0.000688207640625903	0.000824222855877006	0.000838702152925148
168	13.6648837358257	0.26	-4.68119719015019	-4.85119609878512	-4.51119828151526	0.330032796649467	-14.9453410278797	-15.3988346871392	-14.4918473686203	1.99	1.29	3.06	-6.27116022461434	-6.08647537956969	-5.90179053452503	-7.42729700016008	-7.20856407890714	-6.9898311576542	-7.42774015589897	-7.2070526376278	-6.98559078807738	-4.68119719015019	2.45709717487235	0.0923016434187104	-10.2199553809576	-0.244951400840955	-0.238858707005355	-0.251485494362569	-0.473064269865708	-0.465855224418598	-0.48079559141864	-0.470603448379884	-0.463525979881149	-0.478416841526215	0.000688207640625903	0.000824222855877006	0.000838702152925148
168	13.6648837358257	0.26	-4.68093564827047	-4.84745733541077	-4.51441396113018	0.340188748421966	-14.9866528904439	-15.431152826023	-14.5421529548647	1.98	1.29	3.16	-6.29902694624213	-6.11758119793134	-5.93613544962054	-7.46409768556458	-7.24909165342971	-7.03408562129484	-7.4401708567629	-7.22400695253152	-7.00947173883262	-4.68093564827047	2.48929040000582	0.375179810556078	-10.0249224557939	-0.244951400840955	-0.238858707005355	-0.251485494362569	-0.473064269865708	-0.465855224418598	-0.48079559141864	-0.470603448379884	-0.463525979881149	-0.478416841526215	0.000688207640625903	0.000824222855877006	0.000838702152925148
168	13.6648837358257	0.26	-4.68000326227757	-4.85018241522805	-4.5098241093271	0.323250717810196	-14.6853668894877	-15.1378955831738	-14.2328381958016	2	1.29	3.07	-6.14999641764589	-5.96614986977137	-5.78230332189685	-7.27997057314667	-7.06234484337211	-6.84471911359755	-7.27519822022992	-7.05591879348905	-6.83855819404125	-4.68000326227757	2.45796046443817	0.0307114275991387	-10.3219797864655	-0.244951400840955	-0.238858707005355	-0.251485494362569	-0.473064269865708	-0.465855224418598	-0.48079559141864	-0.470603448379884	-0.463525979881149	-0.478416841526215	0.000688207640625903	0.000824222855877006	0.000838702152925148
168	13.6648837358257	0.26	-4.67985636032558	-4.84727897843902	-4.51243374221214	0.344325458050208	-15.1321234547591	-15.57683319072	-14.6874137187982	1.98	1.27	3.08	-6.35794927056564	-6.17643343183595	-5.99491759310625	-7.53377765115765	-7.31869258033398	-7.1036075095103	-7.51641975693651	-7.30069599183427	-7.08477779506721	-4.67985636032558	2.4624393600798	0.067892913907495	-10.2010760294598	-0.244951400840955	-0.238858707005355	-0.251485494362569	-0.473064269865708	-0.465855224418598	-0.48079559141864	-0.470603448379884	-0.463525979881149	-0.478416841526215	0.000688207640625903	0.000824222855877006	0.000838702152925148
168	13.6648837358257	0.26	-4.67975181083298	-4.84641869250001	-4.51308492916595	0.334006983850003	-14.7453706279046	-15.1888055829383	-14.3019356728708	2.03	1.31	3.12	-6.0889573462172	-5.91119112804562	-5.73342490987405	-7.18705516515612	-6.9772301419452	-6.76740511873429	-7.18314387437994	-6.97232072347407	-6.75989189222454	-4.67975181083298	2.4895775080903	0.0247691411915563	-10.5012964206565	-0.244951400840955	-0.238858707005355	-0.251485494362569	-0.473064269865708	-0.465855224418598	-0.48079559141864	-0.470603448379884	-0.463525979881149	-0.478416841526215	0.000688207640625903	0.000824222855877006	0.000838702152925148
168	13.6648837358257	0.26	-4.67950730279549	-4.84868607630581	-4.51032852928517	0.318824121109461	-14.5443727338036	-14.9971308127233	-14.0916146548838	2.01	1.3	3.11	-6.06419758330127	-5.88112160148241	-5.69804561966355	-7.17110248803903	-6.95460943835072	-6.7381163886624	-7.16164522479284	-6.94538496363206	-6.72823402015485	-4.67950730279549	2.49395378691806	-0.0127976779969606	-10.5330001634528	-0.244951400840955	-0.238858707005355	-0.251485494362569	-0.473064269865708	-0.465855224418598	-0.48079559141864	-0.470603448379884	-0.463525979881149	-0.478416841526215	0.000688207640625903	0.000824222855877006	0.000838702152925148
168	13.6648837358257	0.26	-4.67938522803677	-4.84818015808432	-4.51059029798923	0.338384488215987	-14.9452357503412	-15.3902947158984	-14.500176784784	1.98	1.29	3.1	-6.29343340425389	-6.11143890626635	-5.9294444082788	-7.46033808894259	-7.2445988575722	-7.02885962620181	-7.44509779428558	-7.23115090236417	-7.01464202367632	-4.67938522803677	2.47100408227749	-0.0563807063129892	-10.3580794486487	-0.244951400840955	-0.238858707005355	-0.251485494362569	-0.473064269865708	-0.465855224418598	-0.48079559141864	-0.470603448379884	-0.463525979881149	-0.478416841526215	0.000688207640625903	0.000824222855877006	0.000838702152925148
168	13.6648837358257	0.26	-4.67929425266521	-4.84580666626011	-4.51278183907032	0.3395033482093	-14.9268210402334	-15.3702231684317	-14.4834189120351	1.99	1.27	3.07	-6.25958894808059	-6.07901154000976	-5.89843413193893	-7.41361325843952	-7.19974441213787	-6.98587556583623	-7.40111707406242	-7.18642709593131	-6.97306685245875	-4.67929425266521	2.44796491709914	0.29331668805738	-9.95113694794322	-0.244951400840955	-0.238858707005355	-0.251485494362569	-0.473064269865708	-0.465855224418598	-0.48079559141864	-0.470603448379884	-0.463525979881149	-0.478416841526215	0.000688207640625903	0.000824222855877006	0.000838702152925148
168	13.6648837358257	0.26	-4.67736139083378	-4.845901158796	-4.50882162287157	0.331445297939842	-14.7161279152019	-15.1612439757875	-14.2710118546163	2.02	1.3	3.12	-6.10395818616635	-5.92475324584981	-5.74554830553327	-7.21136721256454	-6.99965006255897	-6.78793291255341	-7.19949896490063	-6.98746617779503	-6.77714469025697	-4.67736139083378	2.47968631600891	-0.0423445153267913	-10.4688118482803	-0.244951400840955	-0.238858707005355	-0.251485494362569	-0.473064269865708	-0.465855224418598	-0.48079559141864	-0.470603448379884	-0.463525979881149	-0.478416841526215	0.000688207640625903	0.000824222855877006	0.000838702152925148
168	13.6648837358257	0.26	-4.67706634315376	-4.84691332996809	-4.50721935633943	0.312485032605585	-14.3742462160128	-14.8283223915591	-13.9201700404666	2.01	1.27	3.1	-5.99656892167387	-5.81294065878265	-5.62931239589143	-7.09129031440667	-6.8741392503398	-6.65698818627292	-7.0709900452949	-6.85418179735242	-6.63530413217532	-4.67706634315376	2.47396462902398	-0.016438469911832	-10.4416651158405	-0.244951400840955	-0.238858707005355	-0.251485494362569	-0.473064269865708	-0.465855224418598	-0.48079559141864	-0.470603448379884	-0.463525979881149	-0.478416841526215	0.000688207640625903	0.000824222855877006	0.000838702152925148
168	13.6648837358257	0.26	-4.67664865334184	-4.8436427080936	-4.50965459859009	0.33892180524055	-14.8811053764584	-15.3237233246799	-14.438487428237	2	1.28	3.12	-6.21970137195113	-6.04004846374642	-5.86039555554171	-7.3609980596928	-7.14837937760032	-6.93576069550784	-7.34020816144702	-7.12671976019587	-6.916005813863	-4.67664865334184	2.48972897879968	0.280811941592759	-10.1448159760547	-0.244951400840955	-0.238858707005355	-0.251485494362569	-0.473064269865708	-0.465855224418598	-0.48079559141864	-0.470603448379884	-0.463525979881149	-0.478416841526215	0.000688207640625903	0.000824222855877006	0.000838702152925148
168	13.6648837358257	0.26	-4.67386861504248	-4.84168889030333	-4.50604833978162	0.32773092033668	-15.0186954434559	-15.4767974963816	-14.5605933905303	1.98	1.3	3.05	-6.33132370482197	-6.14392108566941	-5.95651846651685	-7.50590577408916	-7.2837363721195	-7.06156697014984	-7.51277421146489	-7.28901723832554	-7.06790314498141	-4.67386861504248	2.44007756459353	0.121546926972229	-10.205788077105	-0.244951400840955	-0.238858707005355	-0.251485494362569	-0.473064269865708	-0.465855224418598	-0.48079559141864	-0.470603448379884	-0.463525979881149	-0.478416841526215	0.000688207640625903	0.000824222855877006	0.000838702152925148
168	13.6648837358257	0.26	-4.67361443293422	-4.83959532107579	-4.50763354479265	0.31824410340798	-14.4386741763543	-14.8887428159702	-13.9886055367384	2.01	1.29	3.13	-6.02430761129298	-5.84220009793502	-5.66009258457707	-7.12493675861282	-6.90955856087414	-6.69418036313547	-7.10915057815202	-6.8963891297375	-6.68220405236114	-4.67361443293422	2.50147351176178	0.0418107683316759	-10.4589935818888	-0.244951400840955	-0.238858707005355	-0.251485494362569	-0.473064269865708	-0.465855224418598	-0.48079559141864	-0.470603448379884	-0.463525979881149	-0.478416841526215	0.000688207640625903	0.000824222855877006	0.000838702152925148
168	13.6648837358257	0.26	-4.67335999523591	-4.84282012233452	-4.5038998681373	0.321755177904069	-14.5825907446047	-15.0334929159425	-14.1316885732668	1.99	1.29	3.07	-6.12560875313674	-5.94188230293657	-5.7581558527364	-7.25574510812376	-7.03812228139813	-6.82049945467251	-7.25202467879407	-7.0346426706809	-6.81509058626972	-4.67335999523591	2.45835946609671	0.274188763494381	-10.0338136790084	-0.244951400840955	-0.238858707005355	-0.251485494362569	-0.473064269865708	-0.465855224418598	-0.48079559141864	-0.470603448379884	-0.463525979881149	-0.478416841526215	0.000688207640625903	0.000824222855877006	0.000838702152925148
168	13.6648837358257	0.26	-4.67251106010332	-4.84235465964521	-4.50266746056144	0.324452375520957	-14.7841780244029	-15.2385032572143	-14.3298527915915	2.01	1.3	3.1	-6.15278175132547	-5.96934090057885	-5.78590004983223	-7.27355928528481	-7.05670324241263	-6.83984719954045	-7.26803676071229	-7.05025086378784	-6.83343700823396	-4.67251106010332	2.48473483884149	-0.0624260456422831	-10.5071019129922	-0.244951400840955	-0.238858707005355	-0.251485494362569	-0.473064269865708	-0.465855224418598	-0.48079559141864	-0.470603448379884	-0.463525979881149	-0.478416841526215	0.000688207640625903	0.000824222855877006	0.000838702152925148
168	13.6648837358257	0.26	-4.67080857059209	-4.83791257202723	-4.50370456915695	0.343288728501274	-15.1439167237761	-15.5899968179843	-14.6978366295678	2.02	1.31	3.09	-6.26751779968241	-6.08818389967102	-5.90884999965964	-7.40230614727581	-7.190502292401	-6.97869843752619	-7.40203705030954	-7.18932256694447	-6.97922629577108	-4.67080857059209	2.48328563021887	-0.0401894125836394	-10.5227986058387	-0.244951400840955	-0.238858707005355	-0.251485494362569	-0.473064269865708	-0.465855224418598	-0.48079559141864	-0.470603448379884	-0.463525979881149	-0.478416841526215	0.000688207640625903	0.000824222855877006	0.000838702152925148
168	13.6648837358257	0.26	-4.67073720203025	-4.83880903892741	-4.50266536513309	0.321974800253676	-14.515998137821	-14.9646154697245	-14.0673808059174	2.02	1.3	3.11	-6.01377473828424	-5.8334905483419	-5.65320635839955	-7.10203182170339	-6.88912327264027	-6.67621472357715	-7.09268102330716	-6.880682672135	-6.6681569717882	-4.67073720203025	2.48752940879809	-0.0135588201439286	-10.4901351895562	-0.244951400840955	-0.238858707005355	-0.251485494362569	-0.473064269865708	-0.465855224418598	-0.48079559141864	-0.470603448379884	-0.463525979881149	-0.478416841526215	0.000688207640625903	0.000824222855877006	0.000838702152925148
168	13.6648837358257	0.26	-4.66968178313449	-4.8369049110068	-4.50245865526217	0.329104662306066	-14.6924439749607	-15.1392011958638	-14.2456867540576	2.01	1.3	3.11	-6.11650906162696	-5.93601112420951	-5.75551318679206	-7.23165331197334	-7.01824751239425	-6.80484171281516	-7.22245912236554	-7.008343529317	-6.79622617133499	-4.66968178313449	2.4934920528097	0.0241268717197412	-10.5052608699925	-0.244951400840955	-0.238858707005355	-0.251485494362569	-0.473064269865708	-0.465855224418598	-0.48079559141864	-0.470603448379884	-0.463525979881149	-0.478416841526215	0.000688207640625903	0.000824222855877006	0.000838702152925148
168	13.6648837358257	0.26	-4.66649861671866	-4.8355427359168	-4.49745449752052	0.32961637518354	-14.8224381304145	-15.2726263468704	-14.3722499139586	2.03	1.31	3.09	-6.11173077671212	-5.93157648528007	-5.75142219384803	-7.21120834525342	-6.99864496881051	-6.78608159236759	-7.21520802929681	-7.00224263188859	-6.79122107258007	-4.66649861671866	2.49525796341122	0.33973187743441	-10.1689569736784	-0.244951400840955	-0.238858707005355	-0.251485494362569	-0.473064269865708	-0.465855224418598	-0.48079559141864	-0.470603448379884	-0.463525979881149	-0.478416841526215	0.000688207640625903	0.000824222855877006	0.000838702152925148
168	13.6648837358257	0.26	-4.66330995666353	-4.83023350008404	-4.49638641324302	0.330368995245429	-14.6000482153563	-15.0427279016716	-14.157368529041	2	1.28	3.13	-6.09497003285748	-5.91560632702679	-5.73624262119609	-7.21064641515006	-6.99845041492629	-6.78625441470251	-7.19254480539483	-6.97608282791561	-6.76681347571447	-4.66330995666353	2.47859543858179	0.116817197791697	-10.2881970777748	-0.244951400840955	-0.238858707005355	-0.251485494362569	-0.473064269865708	-0.465855224418598	-0.48079559141864	-0.470603448379884	-0.463525979881149	-0.478416841526215	0.000688207640625903	0.000824222855877006	0.000838702152925148
168	13.6648837358257	0.26	-4.66204156894073	-4.82745446939412	-4.49662866848734	0.336320291836335	-14.6358647583893	-15.0737278001819	-14.1980017165967	1.98	1.27	3.1	-6.15502376296185	-5.97623206240297	-5.79744036184409	-7.29395006900029	-7.08207473157664	-6.87019939415299	-7.27049700147615	-7.06065105192301	-6.85051369911084	-4.66204156894073	2.47367843616444	0.0407017355802618	-10.2617134961789	-0.244951400840955	-0.238858707005355	-0.251485494362569	-0.473064269865708	-0.465855224418598	-0.48079559141864	-0.470603448379884	-0.463525979881149	-0.478416841526215	0.000688207640625903	0.000824222855877006	0.000838702152925148
168	13.6648837358257	0.26	-4.66166939692204	-4.82978412099022	-4.49355467285385	0.331126913414234	-14.8032776104811	-15.2513515358854	-14.3552036850767	2.03	1.3	3.14	-6.10652801779316	-5.92712254195149	-5.74771706610982	-7.20590378423905	-6.99419942563891	-6.78249506703876	-7.19242737265783	-6.978798649041	-6.7678853965096	-4.66166939692204	2.4974372415366	-0.00149125636528579	-10.5344723519364	-0.244951400840955	-0.238858707005355	-0.251485494362569	-0.473064269865708	-0.465855224418598	-0.48079559141864	-0.470603448379884	-0.463525979881149	-0.478416841526215	0.000688207640625903	0.000824222855877006	0.000838702152925148
168	13.6648837358257	0.26	-4.66124932930259	-4.82837962998523	-4.49411902861996	0.328629307197654	-14.6303226746691	-15.0756702749586	-14.1849750743796	1.97	1.28	3.07	-6.19047239519011	-6.00760078977727	-5.82472918436443	-7.34496932132253	-7.12799293474791	-6.91101654817328	-7.3329013219984	-7.1187050709321	-6.89975460817967	-4.66124932930259	2.46459701706759	-0.106695779209241	-10.3574543717862	-0.244951400840955	-0.238858707005355	-0.251485494362569	-0.473064269865708	-0.465855224418598	-0.48079559141864	-0.470603448379884	-0.463525979881149	-0.478416841526215	0.000688207640625903	0.000824222855877006	0.000838702152925148
168	13.6648837358257	0.26	-4.66097286683295	-4.829665623495	-4.4922801101709	0.32613154751533	-14.7093199293464	-15.1596188633333	-14.2590209953596	2.02	1.32	3.09	-6.10310133327888	-5.92181577134193	-5.74053020940498	-7.21030350563469	-6.99612978454187	-6.78195606344904	-7.21715727238971	-7.00321940098841	-6.78919670564278	-4.66097286683295	2.48841184938051	0.149891199850607	-10.3960786756419	-0.244951400840955	-0.238858707005355	-0.251485494362569	-0.473064269865708	-0.465855224418598	-0.48079559141864	-0.470603448379884	-0.463525979881149	-0.478416841526215	0.000688207640625903	0.000824222855877006	0.000838702152925148
168	13.6648837358257	0.26	-4.66047897548555	-4.82942114453822	-4.49153680643287	0.33181501322977	-14.8551569496267	-15.3041036181198	-14.4062102811336	1.98	1.27	3.06	-6.25389762149785	-6.0704392124118	-5.88698080332575	-7.41236207246521	-7.19492004899657	-6.97747802552793	-7.39717906397592	-7.1815567425926	-6.9650646554306	-4.66047897548555	2.45504062944717	0.226379840705735	-10.0436882675306	-0.244951400840955	-0.238858707005355	-0.251485494362569	-0.473064269865708	-0.465855224418598	-0.48079559141864	-0.470603448379884	-0.463525979881149	-0.478416841526215	0.000688207640625903	0.000824222855877006	0.000838702152925148
168	13.6648837358257	0.26	-4.65938999266519	-4.82470504042391	-4.49407494490647	0.32891836314736	-14.5250045315052	-14.9668567723323	-14.0831522906781	1.99	1.29	3.08	-6.09176917689052	-5.91192768429427	-5.73208619169802	-7.21394131846614	-7.00097100778261	-6.78800069709908	-7.20749791237012	-6.99690585613836	-6.78213614325921	-4.65938999266519	2.45921937891159	0.239610564255671	-10.050506057016	-0.244951400840955	-0.238858707005355	-0.251485494362569	-0.473064269865708	-0.465855224418598	-0.48079559141864	-0.470603448379884	-0.463525979881149	-0.478416841526215	0.000688207640625903	0.000824222855877006	0.000838702152925148
168	13.6648837358257	0.26	-4.65809613419144	-4.82681640011926	-4.48937586826362	0.332839070572477	-14.7789289986229	-15.2245424404651	-14.3333155567807	1.98	1.28	3.07	-6.23617632867207	-6.05364709939498	-5.87111787011789	-7.39519361833303	-7.17874063170033	-6.96228764506764	-7.38478107285499	-7.16772277742623	-6.95077523575088	-4.65809613419144	2.46128259130713	0.124053528350368	-10.1328463472305	-0.244951400840955	-0.238858707005355	-0.251485494362569	-0.473064269865708	-0.465855224418598	-0.48079559141864	-0.470603448379884	-0.463525979881149	-0.478416841526215	0.000688207640625903	0.000824222855877006	0.000838702152925148
168	13.6648837358257	0.26	-4.65672408355496	-4.82388576535048	-4.48956240175943	0.328933118532446	-14.649540982939	-15.0951667417347	-14.2039152241432	1.98	1.3	3.09	-6.16006551979744	-5.97821367818103	-5.79636183656461	-7.29896627805142	-7.08349284594361	-6.8680194138358	-7.29236741620589	-7.07717784544485	-6.86284215779086	-4.65672408355496	2.47361943765152	0.158823562545988	-10.2132330751634	-0.244951400840955	-0.238858707005355	-0.251485494362569	-0.473064269865708	-0.465855224418598	-0.48079559141864	-0.470603448379884	-0.463525979881149	-0.478416841526215	0.000688207640625903	0.000824222855877006	0.000838702152925148
168	13.6648837358257	0.26	-4.6554184552018	-4.82252132900484	-4.48831558139877	0.324312739599795	-14.5644810679494	-15.0121975103017	-14.116764625597	2.01	1.29	3.13	-6.06009052937855	-5.87935735088921	-5.69862417239987	-7.1636483646244	-6.95000321654584	-6.73635806846729	-7.14913835656339	-6.93499361598167	-6.72106564899667	-4.6554184552018	2.48631057146004	0.0123161046359597	-10.5020186128959	-0.244951400840955	-0.238858707005355	-0.251485494362569	-0.473064269865708	-0.465855224418598	-0.48079559141864	-0.470603448379884	-0.463525979881149	-0.478416841526215	0.000688207640625903	0.000824222855877006	0.000838702152925148
168	13.6648837358257	0.26	-4.65539078603837	-4.82308633348009	-4.48769523859666	0.330872499125926	-14.7136473242931	-15.1592641840837	-14.2680304645024	2	1.3	3.1	-6.15214465330205	-5.97129818555195	-5.79045171780185	-7.28083855525386	-7.0668133641736	-6.85278817309333	-7.27713831230955	-7.06467101080985	-6.85065937087413	-4.65539078603837	2.48251874079584	0.234150589640748	-10.1903979107832	-0.244951400840955	-0.238858707005355	-0.251485494362569	-0.473064269865708	-0.465855224418598	-0.48079559141864	-0.470603448379884	-0.463525979881149	-0.478416841526215	0.000688207640625903	0.000824222855877006	0.000838702152925148
168	13.6648837358257	0.26	-4.6529108611046	-4.81957237382348	-4.48624934838572	0.326515393129237	-14.545711425094	-14.9906132037136	-14.1008096464743	2.02	1.28	3.18	-6.03086980192733	-5.8518814800329	-5.67289315813848	-7.12390530320855	-6.91247711831413	-6.70104893341971	-7.08735503512395	-6.87748690029475	-6.66650623786038	-4.6529108611046	2.50120738670408	0.153808378433059	-10.3353387331874	-0.244951400840955	-0.238858707005355	-0.251485494362569	-0.473064269865708	-0.465855224418598	-0.48079559141864	-0.470603448379884	-0.463525979881149	-0.478416841526215	0.000688207640625903	0.000824222855877006	0.000838702152925148
168	13.6648837358257	0.26	-4.65033701306346	-4.81832948686439	-4.48234453926253	0.32995596021986	-14.8191741507158	-15.2689176089021	-14.3694306925295	2.03	1.31	3.14	-6.11269538124044	-5.93264694362258	-5.75259850600472	-7.21296332244727	-7.00050667348892	-6.78805002453056	-7.1999740360103	-6.9875381382183	-6.77567318532346	-4.65033701306346	2.50152402749558	-0.0621629316349594	-10.6107885621238	-0.244951400840955	-0.238858707005355	-0.251485494362569	-0.473064269865708	-0.465855224418598	-0.48079559141864	-0.470603448379884	-0.463525979881149	-0.478416841526215	0.000688207640625903	0.000824222855877006	0.000838702152925148
168	13.6648837358257	0.26	-4.64961920559281	-4.81677057358067	-4.48246783760494	0.339950748161115	-15.0394078562917	-15.4857090783045	-14.593106634279	2.03	1.3	3.11	-6.21128975830803	-6.03227914953377	-5.85326854075952	-7.33228470925676	-7.12096680257649	-6.90964889589623	-7.32626562807199	-7.11480375298157	-6.90215152733616	-4.64961920559281	2.48159742525312	0.0999521886103209	-10.3500890291926	-0.244951400840955	-0.238858707005355	-0.251485494362569	-0.473064269865708	-0.465855224418598	-0.48079559141864	-0.470603448379884	-0.463525979881149	-0.478416841526215	0.000688207640625903	0.000824222855877006	0.000838702152925148
168	13.6648837358257	0.26	-4.64802289331389	-4.81516073010565	-4.48088505652213	0.333388628507226	-14.8366360482113	-15.2834364745766	-14.389835621846	2.01	1.3	3.13	-6.16263063158221	-5.98247049558772	-5.80231035959323	-7.28309328370581	-7.07017721670535	-6.8572611497049	-7.27010544125483	-7.05709455444238	-6.84492507736931	-4.64802289331389	2.49296022863768	0.230596415960268	-10.2102663585128	-0.244951400840955	-0.238858707005355	-0.251485494362569	-0.473064269865708	-0.465855224418598	-0.48079559141864	-0.470603448379884	-0.463525979881149	-0.478416841526215	0.000688207640625903	0.000824222855877006	0.000838702152925148
168	13.6648837358257	0.26	-4.64433463294221	-4.81182213352595	-4.47684713235847	0.328007484395196	-14.7094796638451	-15.1578685291462	-14.261090798544	2.03	1.3	3.15	-6.07027616530565	-5.89070974166291	-5.71114331802016	-7.16342229478918	-6.95151923016919	-6.73961616554919	-7.15011067418928	-6.93849507866112	-6.72640276229175	-4.64433463294221	2.50600624886217	0.136576189495347	-10.4216039690592	-0.244951400840955	-0.238858707005355	-0.251485494362569	-0.473064269865708	-0.465855224418598	-0.48079559141864	-0.470603448379884	-0.463525979881149	-0.478416841526215	0.000688207640625903	0.000824222855877006	0.000838702152925148
168	13.6648837358257	0.26	-4.64233364990798	-4.81074700882757	-4.47392029098839	0.32434204071482	-14.6659100832279	-15.1167143438679	-14.215105822588	2.01	1.3	3.11	-6.11376911417007	-5.9314468778334	-5.74912464149672	-7.23003297455637	-7.01442198956615	-6.79881100457593	-7.22293046530501	-7.00768919205903	-6.79119467781893	-4.64233364990798	2.48143549593747	-0.205681994444668	-10.7005558175336	-0.244951400840955	-0.238858707005355	-0.251485494362569	-0.473064269865708	-0.465855224418598	-0.48079559141864	-0.470603448379884	-0.463525979881149	-0.478416841526215	0.000688207640625903	0.000824222855877006	0.000838702152925148
168	13.6648837358257	0.26	-4.64160139915217	-4.81019169324875	-4.47301110505558	0.328865404279235	-14.7467994627438	-15.1954525503483	-14.2981463751392	2.01	1.29	3.12	-6.1395380301059	-5.95826519966234	-5.77699236921877	-7.25895793764171	-7.04463369288996	-6.83030944813821	-7.24371708409463	-7.03027378809198	-6.81657782913759	-4.64160139915217	2.48767433855678	-0.0710975448892284	-10.4907967986173	-0.244951400840955	-0.238858707005355	-0.251485494362569	-0.473064269865708	-0.465855224418598	-0.48079559141864	-0.470603448379884	-0.463525979881149	-0.478416841526215	0.000688207640625903	0.000824222855877006	0.000838702152925148
168	13.6648837358257	0.26	-4.64126103502532	-4.80628551310609	-4.47623655694456	0.337130722906407	-14.9373243457552	-15.3833961353833	-14.4912525561272	1.99	1.3	3.12	-6.25967598202779	-6.07816438060889	-5.89665277918998	-7.41235867215023	-7.19742277183587	-6.98248687152151	-7.39903695661556	-7.18589147793537	-6.97137652550444	-4.64126103502532	2.49186647134569	-0.256656259321453	-10.7477205272062	-0.244951400840955	-0.238858707005355	-0.251485494362569	-0.473064269865708	-0.465855224418598	-0.48079559141864	-0.470603448379884	-0.463525979881149	-0.478416841526215	0.000688207640625903	0.000824222855877006	0.000838702152925148
168	13.6648837358257	0.26	-4.64115871244358	-4.8071260632886	-4.47519136159856	0.324453703731129	-14.4281035475607	-14.8714850890492	-13.9847220060722	2.02	1.31	3.11	-5.98779412381341	-5.80927278765666	-5.6307514514999	-7.07425338617461	-6.8633401281872	-6.6524268701998	-7.07223469599168	-6.86182885800225	-6.64975877210532	-4.64115871244358	2.49244403729386	-0.0722457950739308	-10.5767400348507	-0.244951400840955	-0.238858707005355	-0.251485494362569	-0.473064269865708	-0.465855224418598	-0.48079559141864	-0.470603448379884	-0.463525979881149	-0.478416841526215	0.000688207640625903	0.000824222855877006	0.000838702152925148
168	13.6648837358257	0.26	-4.63966141822121	-4.80824648544404	-4.47107635099837	0.323676243734847	-14.5836802320883	-15.0326387437602	-14.1347217204164	1.98	1.29	3.09	-6.13532259314808	-5.95208761045483	-5.76885262776158	-7.26984851661928	-7.05273025642984	-6.8356119962404	-7.25685141189693	-7.04057024218155	-6.82348323507187	-4.63966141822121	2.46979820536851	0.0159239079613011	-10.3544737929726	-0.244951400840955	-0.238858707005355	-0.251485494362569	-0.473064269865708	-0.465855224418598	-0.48079559141864	-0.470603448379884	-0.463525979881149	-0.478416841526215	0.000688207640625903	0.000824222855877006	0.000838702152925148
168	13.6648837358257	0.26	-4.63826669354319	-4.80460009909328	-4.4719332879931	0.332816550965312	-14.7808781945415	-15.2265730079827	-14.3351833811002	1.98	1.28	3.09	-6.21276741633148	-6.03091440100596	-5.84906138568045	-7.36117379027469	-7.14570593828691	-6.93023808629912	-7.34639414857944	-7.13062236264979	-6.61637998253555	-4.63826669354319	2.47173242920974	-0.129545303843185	-10.5081939219224	-0.244951400840955	-0.238858707005355	-0.251485494362569	-0.473064269865708	-0.465855224418598	-0.48079559141864	-0.470603448379884	-0.463525979881149	-0.478416841526215	0.000688207640625903	0.000824222855877006	0.000838702152925148
168	13.6648837358257	0.26	-4.63653368576287	-4.80519211206159	-4.46787525946414	0.330110448529566	-14.6599902244478	-15.1047472480991	-14.2152332007964	2.02	1.29	3.15	-6.08650863166932	-5.90729229530923	-5.72807595894914	-7.1920970497007	-6.98032682772369	-6.76855660574668	-7.16887836778568	-6.95750272757694	-6.74483869741817	-4.63653368576287	2.48928340660439	-0.104696671230053	-10.5880911540048	-0.244951400840955	-0.238858707005355	-0.251485494362569	-0.473064269865708	-0.465855224418598	-0.48079559141864	-0.470603448379884	-0.463525979881149	-0.478416841526215	0.000688207640625903	0.000824222855877006	0.000838702152925148
168	13.6648837358257	0.26	-4.63474629983095	-4.80028273767679	-4.4692098619851	0.337408788176974	-14.8361299889815	-15.2789043228341	-14.3933556551289	2.02	1.3	3.13	-6.14246241135209	-5.96445719285378	-5.78645197435547	-7.25461107320913	-7.04437639162275	-6.83414171003638	-7.24348227818841	-7.03501053282753	-6.82433367237462	-4.63474629983095	2.50176855177973	0.158603823408504	-10.369372079854	-0.244951400840955	-0.238858707005355	-0.251485494362569	-0.473064269865708	-0.465855224418598	-0.48079559141864	-0.470603448379884	-0.463525979881149	-0.478416841526215	0.000688207640625903	0.000824222855877006	0.000838702152925148
168	13.6648837358257	0.26	-4.63319027847466	-4.79956384281619	-4.46681671413312	0.324982211658232	-14.7167492552059	-15.1684563086434	-14.2650422017684	1.99	1.29	3.06	-6.1820397448548	-5.99794250380657	-5.81384526275835	-7.32295794560796	-7.10488488077194	-6.88681181593592	-7.31876216910077	-7.10058997449953	-6.88166255847899	-4.63319027847466	2.46658352388414	0.31886755036503	-10.0338744283336	-0.244951400840955	-0.238858707005355	-0.251485494362569	-0.473064269865708	-0.465855224418598	-0.48079559141864	-0.470603448379884	-0.463525979881149	-0.478416841526215	0.000688207640625903	0.000824222855877006	0.000838702152925148
168	13.6648837358257	0.26	-4.63083941757739	-4.79910474113088	-4.4625740940239	0.323287075009996	-14.5340540878373	-14.9818828723314	-14.0862253033432	1.98	1.28	3.1	-6.134216230217	-5.9508561931902	-5.7674961561634	-7.2736191784768	-7.05620084305612	-6.83878250763543	-7.25607368618902	-7.03992463182057	-6.82146817024327	-4.63083941757739	2.47328505180436	0.0231262946194986	-10.3640914936117	-0.244951400840955	-0.238858707005355	-0.251485494362569	-0.473064269865708	-0.465855224418598	-0.48079559141864	-0.470603448379884	-0.463525979881149	-0.478416841526215	0.000688207640625903	0.000824222855877006	0.000838702152925148
168	13.6648837358257	0.26	-4.6243440371606	-4.79011058832143	-4.45857748599976	0.331225383924511	-14.4475679124499	-14.8847778218832	-14.0103580030167	1.99	1.26	3.1	-6.06669375295525	-5.88849703023431	-5.71030030751337	-7.18639394374499	-6.97530831768497	-6.76422269162495	-7.15841718110747	-6.94925704076994	-6.73795545562439	-4.6243440371606	2.47454086661893	0.0317884834842235	-10.2860519391771	-0.244951400840955	-0.238858707005355	-0.251485494362569	-0.473064269865708	-0.465855224418598	-0.48079559141864	-0.470603448379884	-0.463525979881149	-0.478416841526215	0.000688207640625903	0.000824222855877006	0.000838702152925148
168	13.6648837358257	0.26	-4.62409198628167	-4.79111572447689	-4.45706824808645	0.334711787130609	-15.0055217516376	-15.4560662384947	-14.5549772647804	1.98	1.29	3.05	-6.31034539784586	-6.1263987658055	-5.94245213376514	-7.47780634016881	-7.25982820987602	-7.04185007958324	-7.47477669709061	-7.25817168928058	-7.03985925789633	-4.62409198628167	2.45519739900781	0.0152120066350811	-10.2629310450035	-0.244951400840955	-0.238858707005355	-0.251485494362569	-0.473064269865708	-0.465855224418598	-0.48079559141864	-0.470603448379884	-0.463525979881149	-0.478416841526215	0.000688207640625903	0.000824222855877006	0.000838702152925148
168	13.6648837358257	0.26	-4.61875122416784	-4.78331317708933	-4.45418927124634	0.34069663386035	-14.6971530741922	-15.1325738131815	-14.2617323352028	2	1.28	3.1	-6.13297732582533	-5.95650863303167	-5.78003994023801	-7.25602128404558	-7.04723841679339	-6.8384555495412	-7.24185649341334	-7.03179764467098	-6.8236054631419	-4.61875122416784	2.48235473513491	0.28258206910323	-10.1065868278052	-0.244951400840955	-0.238858707005355	-0.251485494362569	-0.473064269865708	-0.465855224418598	-0.48079559141864	-0.470603448379884	-0.463525979881149	-0.478416841526215	0.000688207640625903	0.000824222855877006	0.000838702152925148
168	13.6648837358257	0.26	-4.61862648831656	-4.78541554345603	-4.45183743317708	0.324708009438495	-14.641353376281	-15.0910272848583	-14.1916794677036	2.03	1.29	3.14	-6.04077697583859	-5.86077731496096	-5.68077765408333	-7.12792285252193	-6.91552903276205	-6.70313521300218	-7.10998172224618	-6.89646020549011	-6.68279562932439	-4.61862648831656	2.49459780001927	0.0880504584832776	-10.4582337892365	-0.244951400840955	-0.238858707005355	-0.251485494362569	-0.473064269865708	-0.465855224418598	-0.48079559141864	-0.470603448379884	-0.463525979881149	-0.478416841526215	0.000688207640625903	0.000824222855877006	0.000838702152925148
168	13.6648837358257	0.26	-4.61168795166542	-4.77935490549886	-4.44402099783197	0.324146676165817	-14.4457626727449	-14.8899979916637	-14.0015273538262	2.04	1.3	3.17	-5.93523934884563	-5.75816458050316	-5.5810898121607	-6.99710802320335	-6.78835295715586	-6.57959789110837	-6.97569369908444	-6.76888488307595	-6.55974468792643	-4.61168795166542	2.51686853214237	-0.141424724798661	-10.7627355651245	-0.244951400840955	-0.238858707005355	-0.251485494362569	-0.473064269865708	-0.465855224418598	-0.48079559141864	-0.470603448379884	-0.463525979881149	-0.478416841526215	0.000688207640625903	0.000824222855877006	0.000838702152925148
168	13.6648837358257	0.26	-4.61151689065481	-4.77797689543055	-4.44505688587907	0.33429189349623	-14.8346504319177	-15.2804847394558	-14.3888161243795	1.99	1.29	3.1	-6.21813616999357	-6.03671139971984	-5.85528662944612	-7.36325597282397	-7.14842037147727	-6.93358477013057	-7.34895866294552	-7.1350787559023	-6.92081912004504	-4.61151689065481	2.47746345899015	-0.127511627774281	-10.5354427001498	-0.244951400840955	-0.238858707005355	-0.251485494362569	-0.473064269865708	-0.465855224418598	-0.48079559141864	-0.470603448379884	-0.463525979881149	-0.478416841526215	0.000688207640625903	0.000824222855877006	0.000838702152925148
168	13.6648837358257	0.26	-4.60827849347763	-4.77291897252986	-4.44363801442539	0.341728296006822	-14.9237681698658	-15.3648892223228	-14.4826471174087	2.01	1.28	3.11	-6.19845428543616	-6.02049864654839	-5.84254300766062	-7.32618829052468	-7.11585576925149	-6.9055232479783	-7.30600430947015	-7.09682425951448	-6.8860246554097	-4.60827849347763	2.48349021393369	-0.0698799322902421	-10.4973149042196	-0.244951400840955	-0.238858707005355	-0.251485494362569	-0.473064269865708	-0.465855224418598	-0.48079559141864	-0.470603448379884	-0.463525979881149	-0.478416841526215	0.000688207640625903	0.000824222855877006	0.000838702152925148
168	13.6648837358257	0.26	-4.6075125495039	-4.77454474220124	-4.44048035680655	0.328118490275608	-14.6056806435944	-15.050793317903	-14.1605679692858	1.97	1.29	3.06	-6.17978570242923	-5.99702450954312	-5.81426331665701	-7.33216690538347	-7.11532515154382	-6.89848339770418	-7.3284252945923	-7.11038829906259	-6.89387201122874	-4.6075125495039	2.45435241816354	-0.0841906562054542	-10.3838890078837	-0.244951400840955	-0.238858707005355	-0.251485494362569	-0.473064269865708	-0.465855224418598	-0.48079559141864	-0.470603448379884	-0.463525979881149	-0.478416841526215	0.000688207640625903	0.000824222855877006	0.000838702152925148
168	13.6648837358257	0.26	-4.60555176592037	-4.77141749429729	-4.43968603754345	0.340489038210798	-14.9649258393666	-15.4084846177465	-14.5213670609867	1.99	1.29	3.07	-6.26156810615924	-6.08131848597844	-5.90106886579765	-7.41246328687151	-7.19908324062584	-6.98570319438017	-7.40713753910439	-7.19272373867178	-6.97649231208269	-4.60555176592037	2.45197644272452	0.12684002332345	-10.1696534320916	-0.244951400840955	-0.238858707005355	-0.251485494362569	-0.473064269865708	-0.465855224418598	-0.48079559141864	-0.470603448379884	-0.463525979881149	-0.478416841526215	0.000688207640625903	0.000824222855877006	0.000838702152925148
168	13.6648837358257	0.26	-4.60338550253606	-4.77003167251287	-4.43673933255925	0.319555252967903	-14.4022933885784	-14.8498750395162	-13.9547117376406	2	1.29	3.07	-6.02926841293359	-5.84754365747088	-5.66581890200817	-7.13610748715557	-6.92102212368475	-6.70593676021393	-7.12737009566053	-6.91352138022665	-6.69877925307187	-4.60338550253606	2.47352856466655	0.0751595854882161	-10.3009094799881	-0.244951400840955	-0.238858707005355	-0.251485494362569	-0.473064269865708	-0.465855224418598	-0.48079559141864	-0.470603448379884	-0.463525979881149	-0.478416841526215	0.000688207640625903	0.000824222855877006	0.000838702152925148
168	13.6648837358257	0.26	-4.60052311068106	-4.76714542813124	-4.43390079323088	0.32854847735984	-14.6289535355251	-15.0743410419571	-14.183566029093	2.02	1.29	3.13	-6.07215532142488	-5.89274700700834	-5.71333869259179	-7.1746030294218	-6.96262171998877	-6.75064041055574	-7.158173469433	-6.94523763297132	-6.73347693132054	-4.60052311068106	2.49076995326013	0.234835872521061	-10.263872244472	-0.244951400840955	-0.238858707005355	-0.251485494362569	-0.473064269865708	-0.465855224418598	-0.48079559141864	-0.470603448379884	-0.463525979881149	-0.478416841526215	0.000688207640625903	0.000824222855877006	0.000838702152925148
168	13.6648837358257	0.26	-4.59999212212271	-4.76470441550655	-4.43527982873887	0.325532205300209	-14.7584594969019	-15.210879526798	-14.3060394670058	1.99	1.31	3.09	-6.19285417410576	-6.00865895609387	-5.82446373808199	-7.33410120744619	-7.11596166583138	-6.89782212421657	-7.33193654174384	-7.11342714296184	-6.89754237463199	-4.59999212212271	2.4822544279494	-0.177634399905088	-10.6565390169785	-0.244951400840955	-0.238858707005355	-0.251485494362569	-0.473064269865708	-0.465855224418598	-0.48079559141864	-0.470603448379884	-0.463525979881149	-0.478416841526215	0.000688207640625903	0.000824222855877006	0.000838702152925148
168	13.6648837358257	0.26	-4.59958564511002	-4.76420989734504	-4.43496139287499	0.346816745674341	-15.2045616022833	-15.6489457540107	-14.7601774505559	2.01	1.27	3.06	-6.32477474223867	-6.14516969389371	-5.96556464554874	-7.47848088329216	-7.26611396504912	-7.05374704680609	-7.46466043609002	-7.25250704102575	-7.03861893963355	-4.59958564511002	2.47322837496493	0.102802517695991	-10.2624235218929	-0.244951400840955	-0.238858707005355	-0.251485494362569	-0.473064269865708	-0.465855224418598	-0.48079559141864	-0.470603448379884	-0.463525979881149	-0.478416841526215	0.000688207640625903	0.000824222855877006	0.000838702152925148
168	13.6648837358257	0.26	-4.59792730853179	-4.76114894195111	-4.43470567511247	0.336360242248512	-14.9299529015429	-15.3765742467705	-14.4833315563153	1.98	1.28	3.11	-6.29145503012195	-6.10871614017824	-5.92597725023452	-7.45893369349079	-7.24228472170503	-7.02563574991927	-7.44115191479954	-7.22632045498577	-7.00803316140481	-4.59792730853179	2.48444984588333	0.210596912198017	-10.1967848257209	-0.244951400840955	-0.238858707005355	-0.251485494362569	-0.473064269865708	-0.465855224418598	-0.48079559141864	-0.470603448379884	-0.463525979881149	-0.478416841526215	0.000688207640625903	0.000824222855877006	0.000838702152925148
168	13.6648837358257	0.26	-4.59207994968125	-4.75576316708726	-4.42839673227523	0.334581558087562	-14.7918305710862	-15.2360888281686	-14.3475723140038	1.98	1.29	3.06	-6.24133018575102	-6.05934368636338	-5.87735718697575	-7.40141541421675	-7.18560281631541	-6.96979021841407	-7.39750066639506	-7.18177713904717	-6.96394097394513	-4.59207994968125	2.47578674576969	-0.0756051141765623	-10.4044359383641	-0.244951400840955	-0.238858707005355	-0.251485494362569	-0.473064269865708	-0.465855224418598	-0.48079559141864	-0.470603448379884	-0.463525979881149	-0.478416841526215	0.000688207640625903	0.000824222855877006	0.000838702152925148
168	13.6648837358257	0.26	-4.58081120312187	-4.74720577382866	-4.41441663241508	0.328208083690016	-14.8712222075686	-15.3243352685983	-14.4181091465389	2.02	1.29	3.13	-6.15910201886489	-5.97698843807678	-5.79487485728867	-7.27385207991235	-7.05877734266356	-6.84370260541476	-7.25804957752199	-7.04591926506045	-6.82939185545737	-4.58081120312187	2.50261655025086	0.106204148102865	-10.4350748721003	-0.244951400840955	-0.238858707005355	-0.251485494362569	-0.473064269865708	-0.465855224418598	-0.48079559141864	-0.470603448379884	-0.463525979881149	-0.478416841526215	0.000688207640625903	0.000824222855877006	0.000838702152925148
168	13.6648837358257	0.26	-4.5734550847007	-4.73927788464907	-4.40763228475233	0.335543441220084	-14.7552738498232	-15.1974785570384	-14.313069142608	1.98	1.3	3.11	-6.20481832829422	-6.02427522952365	-5.84373213075308	-7.35276841426475	-7.13882313435215	-6.92487785443956	-7.34132340334053	-7.12701126941879	-6.91387058360423	-4.5734550847007	2.48058557804655	-0.144333717069972	-10.5244206341724	-0.244951400840955	-0.238858707005355	-0.251485494362569	-0.473064269865708	-0.465855224418598	-0.48079559141864	-0.470603448379884	-0.463525979881149	-0.478416841526215	0.000688207640625903	0.000824222855877006	0.000838702152925148
168	13.6648837358257	0.26	-4.56566168196421	-4.7314685639303	-4.39985479999813	0.33524611298964	-15.0039967760185	-15.4539555214313	-14.5540380306057	2.01	1.31	3.1	-6.25306902829799	-6.07100411352257	-5.88893919874715	-7.39550881115565	-7.18018051790787	-6.9648522246601	-7.39417142260324	-7.17844219721819	-6.96118566546356	-4.56566168196421	2.48113569274762	0.0649191818055914	-10.3881020841362	-0.244951400840955	-0.238858707005355	-0.251485494362569	-0.473064269865708	-0.465855224418598	-0.48079559141864	-0.470603448379884	-0.463525979881149	-0.478416841526215	0.000688207640625903	0.000824222855877006	0.000838702152925148
168	13.6648837358257	0.26	-4.54298449931192	-4.70618810950918	-4.37978088911466	0.337836780549468	-14.9545540130726	-15.4004357615786	-14.5086722645667	2	1.3	3.14	-6.23357651868805	-6.05309863867037	-5.87262075865268	-7.37300757783962	-7.15954027331331	-6.94607296878701	-7.36549932424918	-7.14893604556502	-6.93425526837561	-4.54298449931192	2.51829438266746	0.160510177303431	-10.408543533625	-0.244951400840955	-0.238858707005355	-0.251485494362569	-0.473064269865708	-0.465855224418598	-0.48079559141864	-0.470603448379884	-0.463525979881149	-0.478416841526215	0.000688207640625903	0.000824222855877006	0.000838702152925148
168	13.6648837358257	0.26	-4.54065275939066	-4.70345506480103	-4.3778504539803	0.337399859710424	-14.8249811413357	-15.2674315803472	-14.3825307023242	1.99	1.29	3.12	-6.22294913714242	-6.04260796035804	-5.86226678357365	-7.37156453663997	-7.15793646512882	-6.94430839361768	-7.35273054166167	-7.14123016439089	-6.9257108116988	-4.54065275939066	2.49278240477793	0.096041170282546	-10.3167475643928	-0.244951400840955	-0.238858707005355	-0.251485494362569	-0.473064269865708	-0.465855224418598	-0.48079559141864	-0.470603448379884	-0.463525979881149	-0.478416841526215	0.000688207640625903	0.000824222855877006	0.000838702152925148
168	13.6648837358257	0.26	-4.5333370881194	-4.69653500440227	-4.37013917183652	0.335723592149721	-14.7301444507212	-15.1714177575542	-14.2888711438882	2	1.29	3.1	-6.14785986353006	-5.96904424489251	-5.79022862625496	-7.27340894298247	-7.06185579300607	-6.85030264302966	-7.25983628934833	-7.0477702624429	-6.83766580571484	-4.5333370881194	2.48494221644897	-0.0433881078901616	-10.4374548257714	-0.244951400840955	-0.238858707005355	-0.251485494362569	-0.473064269865708	-0.465855224418598	-0.48079559141864	-0.470603448379884	-0.463525979881149	-0.478416841526215	0.000688207640625903	0.000824222855877006	0.000838702152925148
168	13.6648837358257	0.26	-4.52850334436929	-4.69118062964803	-4.36582605909054	0.32511350275333	-14.5123617659536	-14.9576622116716	-14.0670613202356	2.03	1.32	3.15	-5.98041147513462	-5.8023702907725	-5.62432910641038	-7.05493750026574	-6.84490689729293	-6.63487629432012	-7.04936198112508	-6.84117842446367	-6.63021346097046	-4.52850334436929	2.5319073308381	0.113903637643304	-10.5913132669925	-0.244951400840955	-0.238858707005355	-0.251485494362569	-0.473064269865708	-0.465855224418598	-0.48079559141864	-0.470603448379884	-0.463525979881149	-0.478416841526215	0.000688207640625903	0.000824222855877006	0.000838702152925148
168	13.6648837358257	0.26	-4.52785142388201	-4.69240334791359	-4.36329949985043	0.325738984380469	-14.656313994702	-15.105391275997	-14.2072367134071	1.99	1.3	3.13	-6.14264212688257	-5.96002381690926	-5.77740550693594	-7.27276859155892	-7.05655207078766	-6.8403355500164	-7.26271285958893	-7.04787834864295	-6.83156866019271	-4.52785142388201	2.48702985022309	-0.0724599652662382	-10.5619183872248	-0.244951400840955	-0.238858707005355	-0.251485494362569	-0.473064269865708	-0.465855224418598	-0.48079559141864	-0.470603448379884	-0.463525979881149	-0.478416841526215	0.000688207640625903	0.000824222855877006	0.000838702152925148
168	13.6648837358257	0.26	-4.51976403445148	-4.68046088401429	-4.35906718488868	0.334645200694832	-14.766629023055	-15.2100669943397	-14.3231910517703	2.01	1.29	3.1	-6.13172731074215	-5.95296144993704	-5.77419558913193	-7.24623598152282	-7.03497746541684	-6.82371894931086	-7.23576882679117	-7.02496197508683	-6.81633594280573	-4.51976403445148	2.48270167425769	-0.0535142508218311	-10.5180889622786	-0.244951400840955	-0.238858707005355	-0.251485494362569	-0.473064269865708	-0.465855224418598	-0.48079559141864	-0.470603448379884	-0.463525979881149	-0.478416841526215	0.000688207640625903	0.000824222855877006	0.000838702152925148
168	13.6648837358257	0.26	-4.51797954896982	-4.6794221846638	-4.35653691327584	0.345242315448083	-15.2257455460293	-15.6722995905534	-14.7791915015053	2	1.29	3.13	-6.36599684106314	-6.18460918825706	-6.00322153545099	-7.53537332977265	-7.32066639299121	-7.10595945620978	-7.51749069077692	-7.30271747517408	-7.08599794805058	-4.51797954896982	2.48729280817038	-0.152489829624302	-10.564023076178	-0.244951400840955	-0.238858707005355	-0.251485494362569	-0.473064269865708	-0.465855224418598	-0.48079559141864	-0.470603448379884	-0.463525979881149	-0.478416841526215	0.000688207640625903	0.000824222855877006	0.000838702152925148
168	13.6648837358257	0.26	-4.51739090030947	-4.67783851117537	-4.35694328944357	0.342749697207586	-14.7845412889188	-15.2205567402414	-14.3485258375962	2.01	1.29	3.09	-6.15646875738702	-5.98010756708256	-5.80374637677809	-7.2807079519348	-7.07214126033554	-6.86357456873628	-7.2692608630169	-7.06256415703728	-6.8506458322241	-4.51739090030947	2.49737348218285	-0.00285237868452121	-10.4369535820625	-0.244951400840955	-0.238858707005355	-0.251485494362569	-0.473064269865708	-0.465855224418598	-0.48079559141864	-0.470603448379884	-0.463525979881149	-0.478416841526215	0.000688207640625903	0.000824222855877006	0.000838702152925148
168	13.6648837358257	0.26	-4.51064252980847	-4.67383882308208	-4.34744623653486	0.343442899331618	-15.0447317448573	-15.4877387531398	-14.6017247365747	2.02	1.29	3.13	-6.23628866950193	-6.05790758816413	-5.87952650682633	-7.36792975375748	-7.15717952291527	-6.94642929207306	-7.34893910290501	-7.13810312423801	-6.92711826050653	-4.51064252980847	2.50367695769878	0.219089710640165	-10.2898562316775	-0.244951400840955	-0.238858707005355	-0.251485494362569	-0.473064269865708	-0.465855224418598	-0.48079559141864	-0.470603448379884	-0.463525979881149	-0.478416841526215	0.000688207640625903	0.000824222855877006	0.000838702152925148
168	13.6648837358257	0.26	-4.50334008396725	-4.66347340059645	-4.34320676733804	0.35010220100741	-14.9776049056126	-15.4121998306373	-14.5430099805879	1.98	1.28	3.11	-6.28879103970991	-6.11145901051017	-5.93412698131043	-7.45132337548744	-7.24121013018241	-7.03109688487738	-7.42731296026423	-7.22081849689316	-7.00914485669998	-4.50334008396725	2.48835793859458	-0.100587595205453	-10.4585562459559	-0.244951400840955	-0.238858707005355	-0.251485494362569	-0.473064269865708	-0.465855224418598	-0.48079559141864	-0.470603448379884	-0.463525979881149	-0.478416841526215	0.000688207640625903	0.000824222855877006	0.000838702152925148
168	13.6648837358257	0.26	-4.46638451032872	-4.62642744836446	-4.30634157229298	0.344946193389089	-15.0168248730625	-15.4575401375956	-14.5761096085294	2.01	1.3	3.12	-6.25027026182876	-6.07206664810205	-5.89386303437533	-7.39111444006989	-7.18038382403045	-6.96965320799102	-7.37626632297634	-7.16669294640613	-6.9564727682271	-4.46638451032872	2.52157667993627	-0.00887049251235718	-10.5785155430854	-0.244951400840955	-0.238858707005355	-0.251485494362569	-0.473064269865708	-0.465855224418598	-0.48079559141864	-0.470603448379884	-0.463525979881149	-0.478416841526215	0.000688207640625903	0.000824222855877006	0.000838702152925148
168	13.6648837358257	0.27	-5.21382420252718	-5.39529944126622	-5.03234896378813	0.335563376572611	-15.3159040475039	-15.7748899093109	-14.856918185697	1.99	1.28	3.07	-6.41685795731605	-6.23015319445789	-6.04344843159973	-7.59793938437455	-7.37686990139605	-7.15580041841755	-7.58977584904872	-7.36835403386104	-7.14797094260293	-5.21382420252718	2.43116203548043	-0.0379607189601632	-10.2998847400825	-0.244951400840955	-0.238858707005355	-0.251485494362569	-0.473064269865708	-0.465855224418598	-0.48079559141864	-0.470603448379884	-0.463525979881149	-0.478416841526215	0.000688207640625903	0.000824222855877006	0.000838702152925148
168	13.6648837358257	0.27	-5.20280030160723	-5.38380425971411	-5.02179634350035	0.337073325753389	-15.2981354734742	-15.7550408035851	-14.8412301433633	2.01	1.3	3.13	-6.3677129074357	-6.18304553625622	-5.99837816507675	-7.52926625025741	-7.31091315778024	-7.09256006530306	-7.51549636990119	-7.29489192890709	-7.07751667060956	-5.20280030160723	2.46041174679846	-0.199312554658762	-10.650182333848	-0.244951400840955	-0.238858707005355	-0.251485494362569	-0.473064269865708	-0.465855224418598	-0.48079559141864	-0.470603448379884	-0.463525979881149	-0.478416841526215	0.000688207640625903	0.000824222855877006	0.000838702152925148
168	13.6648837358257	0.27	-5.16464471270538	-5.34412434891742	-4.98516507649333	0.334791927968509	-15.19488905141	-15.6510372533809	-14.7387408494392	2.02	1.3	3.07	-6.28392079914837	-6.10077644088934	-5.91763208263031	-7.41962133254068	-7.20337707502914	-6.9871328175176	-7.42051118134763	-7.20228395487413	-6.98737883184944	-5.16464471270538	2.45010486144844	-0.0757174876538193	-10.492102245506	-0.244951400840955	-0.238858707005355	-0.251485494362569	-0.473064269865708	-0.465855224418598	-0.48079559141864	-0.470603448379884	-0.463525979881149	-0.478416841526215	0.000688207640625903	0.000824222855877006	0.000838702152925148
168	13.6648837358257	0.27	-5.13865493946228	-5.31675162273178	-4.96055825619279	0.330005180760786	-15.1964003509801	-15.6575408208364	-14.7352598811239	2	1.29	3.1	-6.36130438674308	-6.17395345294271	-5.98660251914234	-7.5301532513158	-7.30837778554278	-7.08660231976975	-7.51494472426784	-7.29614135496936	-7.074791666142	-5.13865493946228	2.45055796749951	0.218050466813696	-10.1879868228984	-0.244951400840955	-0.238858707005355	-0.251485494362569	-0.473064269865708	-0.465855224418598	-0.48079559141864	-0.470603448379884	-0.463525979881149	-0.478416841526215	0.000688207640625903	0.000824222855877006	0.000838702152925148
168	13.6648837358257	0.27	-5.13653862592501	-5.31474592108159	-4.95833133076843	0.336847908092743	-15.0285214157197	-15.4776007467855	-14.5794420846539	2.01	1.28	3.08	-6.25674242011352	-6.07520435445053	-5.89366628878754	-7.39834978977682	-7.18368822633821	-6.9690266628996	-7.38257925520707	-7.16999029440882	-6.95496206924163	-5.13653862592501	2.43966575283946	0.321303900597176	-9.91989544691229	-0.244951400840955	-0.238858707005355	-0.251485494362569	-0.473064269865708	-0.465855224418598	-0.48079559141864	-0.470603448379884	-0.463525979881149	-0.478416841526215	0.000688207640625903	0.000824222855877006	0.000838702152925148
168	13.6648837358257	0.27	-5.12571324117361	-5.30352024369369	-4.94790623865353	0.32926367328409	-14.6913114307142	-15.1378734033835	-14.2447494580449	1.99	1.29	3.06	-6.17264990107645	-5.99055888716921	-5.80846787326196	-7.31262803882681	-7.09690806843219	-6.88118809803757	-7.30903898678173	-7.09544388127436	-6.87823699875735	-5.12571324117361	2.42814580543336	-0.0273072312906473	-10.2911475875108	-0.244951400840955	-0.238858707005355	-0.251485494362569	-0.473064269865708	-0.465855224418598	-0.48079559141864	-0.470603448379884	-0.463525979881149	-0.478416841526215	0.000688207640625903	0.000824222855877006	0.000838702152925148
168	13.6648837358257	0.27	-5.1229641605814	-5.30348210917019	-4.94244621199262	0.323442054355375	-14.9665661831047	-15.4275584013959	-14.5055739648136	2.02	1.3	3.1	-6.20461548084958	-6.01921482445655	-5.83381416806353	-7.32862330439525	-7.10963607218307	-6.89064883997089	-7.32394624716014	-7.10531535018534	-6.88516409990563	-5.1229641605814	2.45499591395037	0.000409808765903696	-10.4612156516926	-0.244951400840955	-0.238858707005355	-0.251485494362569	-0.473064269865708	-0.465855224418598	-0.48079559141864	-0.470603448379884	-0.463525979881149	-0.478416841526215	0.000688207640625903	0.000824222855877006	0.000838702152925148
168	13.6648837358257	0.27	-5.11660271222308	-5.29540316464258	-4.93780225980358	0.329839559958132	-14.9346586267175	-15.3880262377313	-14.4812910157037	1.96	1.27	3.04	-6.33275553348084	-6.14617759274996	-5.95959965201909	-7.51744568696589	-7.29596397518736	-7.07448226340882	-7.51167238199435	-7.2901551955742	-7.06927988637143	-5.11660271222308	2.42389381992799	-0.15964304928923	-10.3652937601115	-0.244951400840955	-0.238858707005355	-0.251485494362569	-0.473064269865708	-0.465855224418598	-0.48079559141864	-0.470603448379884	-0.463525979881149	-0.478416841526215	0.000688207640625903	0.000824222855877006	0.000838702152925148
168	13.6648837358257	0.27	-5.11625941362317	-5.29660275976498	-4.93591606748136	0.330928702728841	-15.1130850075345	-15.5707411274707	-14.6554288875982	1.99	1.29	3.09	-6.33978652048095	-6.15344714996321	-5.96710777944547	-7.50821921171935	-7.28753720025079	-7.06685518878224	-7.50123860733892	-7.28003764858227	-7.05953611576933	-5.11625941362317	2.44726376097845	0.116818586352838	-10.185652946197	-0.244951400840955	-0.238858707005355	-0.251485494362569	-0.473064269865708	-0.465855224418598	-0.48079559141864	-0.470603448379884	-0.463525979881149	-0.478416841526215	0.000688207640625903	0.000824222855877006	0.000838702152925148
168	13.6648837358257	0.27	-5.11330989312257	-5.29296739487236	-4.93365239137279	0.33567644185606	-15.0418388174406	-15.4924972416345	-14.5911803932468	2.01	1.3	3.12	-6.26059004742074	-6.07847688636675	-5.89636372531275	-7.40234512130781	-7.18701965533047	-6.97169418935313	-7.3915806682118	-7.17445703871312	-6.96137696141667	-5.11330989312257	2.45128383373016	0.120319722953512	-10.2840252397167	-0.244951400840955	-0.238858707005355	-0.251485494362569	-0.473064269865708	-0.465855224418598	-0.48079559141864	-0.470603448379884	-0.463525979881149	-0.478416841526215	0.000688207640625903	0.000824222855877006	0.000838702152925148
168	13.6648837358257	0.27	-5.11318133894962	-5.2916773473314	-4.93468533056784	0.334763529002152	-15.3037679394123	-15.7632139620423	-14.8443219167823	1.98	1.3	3.03	-6.44502699345997	-6.25717558035231	-6.06932416724465	-7.63980631125652	-7.41713099695688	-7.19445568265725	-7.64861396981206	-7.43072423030618	-7.20163808246734	-5.11318133894962	2.41937677276109	0.0844929244363492	-10.1382845627613	-0.244951400840955	-0.238858707005355	-0.251485494362569	-0.473064269865708	-0.465855224418598	-0.48079559141864	-0.470603448379884	-0.463525979881149	-0.478416841526215	0.000688207640625903	0.000824222855877006	0.000838702152925148
168	13.6648837358257	0.27	-5.10530485817115	-5.28334379836967	-4.92726591797263	0.335658960667899	-15.1591100346327	-15.6132997452011	-14.7049203240642	2.01	1.3	3.1	-6.29437883088678	-6.11127582600869	-5.92817282113059	-7.43847504919954	-7.22209037172577	-7.005705694252	-7.43011228905272	-7.21298269871766	-6.99730446648549	-5.10530485817115	2.4631088124478	0.00242850259256998	-10.420212261922	-0.244951400840955	-0.238858707005355	-0.251485494362569	-0.473064269865708	-0.465855224418598	-0.48079559141864	-0.470603448379884	-0.463525979881149	-0.478416841526215	0.000688207640625903	0.000824222855877006	0.000838702152925148
168	13.6648837358257	0.27	-5.1052986665359	-5.28295179848945	-4.92764553458236	0.329631246587452	-14.8914091456987	-15.3436769360098	-14.4391413553875	2	1.29	3.12	-6.23193393895041	-6.04824244155455	-5.86455094415868	-7.37653588122512	-7.15910627832969	-6.94167667543425	-7.35890960667447	-7.14361051968682	-6.92634387955858	-5.1052986665359	2.45031891909971	0.0850565226881146	-10.2965964280182	-0.244951400840955	-0.238858707005355	-0.251485494362569	-0.473064269865708	-0.465855224418598	-0.48079559141864	-0.470603448379884	-0.463525979881149	-0.478416841526215	0.000688207640625903	0.000824222855877006	0.000838702152925148
168	13.6648837358257	0.27	-5.10498495047939	-5.28209403686456	-4.92787586409422	0.333699264374036	-15.0175878500686	-15.469521699467	-14.5656540006703	1.97	1.27	3.08	-6.35707582401668	-6.17135723465887	-5.98563864530105	-7.54391396886738	-7.3235225342959	-7.10313109972441	-7.5228977963342	-7.30381942900125	-7.08279677753956	-5.10498495047939	2.43995819665872	0.27517907782926	-9.92794861542343	-0.244951400840955	-0.238858707005355	-0.251485494362569	-0.473064269865708	-0.465855224418598	-0.48079559141864	-0.470603448379884	-0.463525979881149	-0.478416841526215	0.000688207640625903	0.000824222855877006	0.000838702152925148
168	13.6648837358257	0.27	-5.09858696572053	-5.27942327805186	-4.9177506533892	0.322032603601274	-14.8209944657752	-15.2789770843093	-14.3630118472411	1.99	1.29	3.11	-6.22039107822805	-6.03393677709302	-5.84748247595799	-7.36666438039564	-7.14585089110386	-6.92503740181209	-7.35608975321751	-7.13513151293018	-6.91395319539714	-5.09858696572053	2.43881194434039	-0.0161034285826104	-10.3241217045006	-0.244951400840955	-0.238858707005355	-0.251485494362569	-0.473064269865708	-0.465855224418598	-0.48079559141864	-0.470603448379884	-0.463525979881149	-0.478416841526215	0.000688207640625903	0.000824222855877006	0.000838702152925148
168	13.6648837358257	0.27	-5.09653277091781	-5.27382759052268	-4.91923795131294	0.325332585354791	-14.934617018995	-15.3926453514905	-14.4765886864995	1.98	1.29	3.07	-6.28007067117773	-6.09319893914013	-5.90632720710253	-7.44079963724105	-7.21938889383373	-6.9979781504264	-7.43345230861947	-7.21169611824535	-6.98935554254421	-5.09653277091781	2.45065952570142	-0.231511048755778	-10.5821966828896	-0.244951400840955	-0.238858707005355	-0.251485494362569	-0.473064269865708	-0.465855224418598	-0.48079559141864	-0.470603448379884	-0.463525979881149	-0.478416841526215	0.000688207640625903	0.000824222855877006	0.000838702152925148
168	13.6648837358257	0.27	-5.09592476788649	-5.27245263433292	-4.91939690144007	0.33428825900958	-15.2398507939257	-15.6978665618034	-14.781835026048	2.01	1.29	3.09	-6.34447332434865	-6.15936098376463	-5.97424864318061	-7.50175394028312	-7.28287568839706	-7.063997436511	-7.49440304830215	-7.27379737611744	-7.05710030985592	-5.09592476788649	2.45544865668536	-0.0479788409120316	-10.4436149646533	-0.244951400840955	-0.238858707005355	-0.251485494362569	-0.473064269865708	-0.465855224418598	-0.48079559141864	-0.470603448379884	-0.463525979881149	-0.478416841526215	0.000688207640625903	0.000824222855877006	0.000838702152925148
168	13.6648837358257	0.27	-5.09580139569559	-5.27333465485253	-4.91826813653865	0.328950790828422	-14.9896992815828	-15.4456540953601	-14.5337444678055	2	1.28	3.08	-6.25719968364551	-6.07248751160606	-5.88777533956661	-7.40230936198229	-7.18379361860056	-6.96527787521884	-7.38946452904635	-7.17081067457961	-6.95360868587685	-5.09580139569559	2.44046811973187	-0.0870534352323211	-10.3667639295071	-0.244951400840955	-0.238858707005355	-0.251485494362569	-0.473064269865708	-0.465855224418598	-0.48079559141864	-0.470603448379884	-0.463525979881149	-0.478416841526215	0.000688207640625903	0.000824222855877006	0.000838702152925148
168	13.6648837358257	0.27	-5.09289227637053	-5.26902766694534	-4.91675688579573	0.34139308227479	-14.8887891998151	-15.3292044356416	-14.4483739639886	1.99	1.27	3.08	-6.24200295486719	-6.06266728125546	-5.88333160764374	-7.39255829457649	-7.18016662621977	-6.96777495786305	-7.37457990589325	-7.16429871569799	-6.94987236620763	-5.09289227637053	2.43427512560661	-0.136357784210509	-10.3277952006992	-0.244951400840955	-0.238858707005355	-0.251485494362569	-0.473064269865708	-0.465855224418598	-0.48079559141864	-0.470603448379884	-0.463525979881149	-0.478416841526215	0.000688207640625903	0.000824222855877006	0.000838702152925148
168	13.6648837358257	0.27	-5.08848456125105	-5.2648587908316	-4.91211033167051	0.331081172095605	-15.1421590889099	-15.6005378016417	-14.683780376178	2	1.31	3.09	-6.31468567790501	-6.1291460811842	-5.94360648446339	-7.46897190399442	-7.24951679479793	-7.03006168560143	-7.46946266379737	-7.24852086518301	-7.03167518131093	-5.08848456125105	2.46296602981547	0.0362823604848692	-10.4207528961074	-0.244951400840955	-0.238858707005355	-0.251485494362569	-0.473064269865708	-0.465855224418598	-0.48079559141864	-0.470603448379884	-0.463525979881149	-0.478416841526215	0.000688207640625903	0.000824222855877006	0.000838702152925148
168	13.6648837358257	0.27	-5.08595469395333	-5.26233157806364	-4.90957780984302	0.339084663263504	-15.1827986815224	-15.6342260057356	-14.7313713573093	2	1.28	3.07	-6.34288108048557	-6.15973483244519	-5.97658858440481	-7.50605072491969	-7.28931876819119	-7.07258681146268	-7.49392063419573	-7.27757745468068	-7.05907260530346	-5.08595469395333	2.43846607683253	0.0394028070624254	-10.2440310476106	-0.244951400840955	-0.238858707005355	-0.251485494362569	-0.473064269865708	-0.465855224418598	-0.48079559141864	-0.470603448379884	-0.463525979881149	-0.478416841526215	0.000688207640625903	0.000824222855877006	0.000838702152925148
168	13.6648837358257	0.27	-5.08488502278075	-5.2628512074057	-4.90691883815579	0.341633595469185	-15.3150008468157	-15.7677813709605	-14.862220322671	1.98	1.28	3.04	-6.45533549159788	-6.26996697851088	-6.08459846542387	-7.65421358627785	-7.43441862857419	-7.21462367087053	-7.65041688672898	-7.43016443431359	-7.21245245321051	-5.08488502278075	2.42584163626558	0.248046413119837	-9.91595294746891	-0.244951400840955	-0.238858707005355	-0.251485494362569	-0.473064269865708	-0.465855224418598	-0.48079559141864	-0.470603448379884	-0.463525979881149	-0.478416841526215	0.000688207640625903	0.000824222855877006	0.000838702152925148
168	13.6648837358257	0.27	-5.08317930111187	-5.25977859041276	-4.90658001181098	0.33637738300429	-15.0664048243157	-15.517090750175	-14.6157188984565	1.98	1.28	3.06	-6.34474358428954	-6.16046376775287	-5.97618395121621	-7.52102236704728	-7.30257813781168	-7.08413390857609	-7.51340506838919	-7.29173835910273	-7.0781296627806	-5.08317930111187	2.4361315632418	0.087320965762784	-10.1546523995339	-0.244951400840955	-0.238858707005355	-0.251485494362569	-0.473064269865708	-0.465855224418598	-0.48079559141864	-0.470603448379884	-0.463525979881149	-0.478416841526215	0.000688207640625903	0.000824222855877006	0.000838702152925148
168	13.6648837358257	0.27	-5.08027247605869	-5.25855282762353	-4.90199212449385	0.329950070277299	-15.0384901711166	-15.4948956766215	-14.5820846656118	1.99	1.29	3.04	-6.31674445351494	-6.1306833785894	-5.94462230366385	-7.48295124849972	-7.26253930004159	-7.04212735158346	-7.48400745812855	-7.26170951593917	-7.04270941764888	-5.08027247605869	2.42552596400714	-0.400249069764161	-10.6391189900074	-0.244951400840955	-0.238858707005355	-0.251485494362569	-0.473064269865708	-0.465855224418598	-0.48079559141864	-0.470603448379884	-0.463525979881149	-0.478416841526215	0.000688207640625903	0.000824222855877006	0.000838702152925148
168	13.6648837358257	0.27	-5.07347251180435	-5.25032129737012	-4.89662372623858	0.338185065512944	-15.1745890910754	-15.626679378373	-14.7224988037779	1.97	1.3	3.06	-6.40535197234003	-6.22004085516022	-6.03472973798042	-7.59696776482211	-7.3771824056791	-7.15739704653608	-7.59736732786849	-7.37768406724698	-7.16071396754113	-5.07347251180435	2.43665353328358	0.00449029338704103	-10.2649380810819	-0.244951400840955	-0.238858707005355	-0.251485494362569	-0.473064269865708	-0.465855224418598	-0.48079559141864	-0.470603448379884	-0.463525979881149	-0.478416841526215	0.000688207640625903	0.000824222855877006	0.000838702152925148
168	13.6648837358257	0.27	-5.07269673079524	-5.25079660805105	-4.89459685353943	0.331715167306207	-14.9834811402987	-15.436407952733	-14.5305543278644	1.99	1.28	3.07	-6.27695111045706	-6.09277617371203	-5.90860123696699	-7.43171078834586	-7.21365351176922	-6.99559623519258	-7.42069723004571	-7.20405333016337	-6.98655657307477	-5.07269673079524	2.43438081072253	-0.153457358119656	-10.3844937836029	-0.244951400840955	-0.238858707005355	-0.251485494362569	-0.473064269865708	-0.465855224418598	-0.48079559141864	-0.470603448379884	-0.463525979881149	-0.478416841526215	0.000688207640625903	0.000824222855877006	0.000838702152925148
168	13.6648837358257	0.27	-5.07208874764632	-5.24940630069532	-4.89477119459731	0.335807642765726	-15.2141235249439	-15.6698095970909	-14.7584374527968	1.99	1.3	3.12	-6.38497694257664	-6.19929854963354	-6.01362015669043	-7.56298880067545	-7.34305322080013	-7.12311764092481	-7.55046957755945	-7.32957658342006	-7.11371207520348	-5.07208874764632	2.46108227781911	-0.0273040228546744	-10.445977530233	-0.244951400840955	-0.238858707005355	-0.251485494362569	-0.473064269865708	-0.465855224418598	-0.48079559141864	-0.470603448379884	-0.463525979881149	-0.478416841526215	0.000688207640625903	0.000824222855877006	0.000838702152925148
168	13.6648837358257	0.27	-5.0697801619561	-5.24693806332199	-4.89262226059022	0.328868329043987	-14.6378601408704	-15.0831959340181	-14.1925243477227	2	1.29	3.08	-6.11498855538571	-5.93444172099365	-5.7538948866016	-7.23525643144531	-7.0216333587477	-6.80801028605009	-7.22972233419617	-7.015760397273	-6.80092806663887	-5.0697801619561	2.43973812834768	0.0345420412174329	-10.2616921481184	-0.244951400840955	-0.238858707005355	-0.251485494362569	-0.473064269865708	-0.465855224418598	-0.48079559141864	-0.470603448379884	-0.463525979881149	-0.478416841526215	0.000688207640625903	0.000824222855877006	0.000838702152925148
168	13.6648837358257	0.27	-5.0693040523456	-5.24548075105698	-4.89312735363422	0.322796601435819	-14.6754162234712	-15.1281080810821	-14.2227243658602	1.99	1.3	3.07	-6.16366108766019	-5.97922036496689	-5.7947796422736	-7.30068905329963	-7.08222402967179	-6.86375900604396	-7.30253800848325	-7.08433948357238	-6.86508999061189	-5.0693040523456	2.4519645917558	-0.0324054105529044	-10.4046258052191	-0.244951400840955	-0.238858707005355	-0.251485494362569	-0.473064269865708	-0.465855224418598	-0.48079559141864	-0.470603448379884	-0.463525979881149	-0.478416841526215	0.000688207640625903	0.000824222855877006	0.000838702152925148
168	13.6648837358257	0.27	-5.0685669848803	-5.24492575844098	-4.89220821131961	0.334024355735154	-15.1487740934328	-15.604322742324	-14.6932254445415	1.98	1.29	3.06	-6.37251926195444	-6.18648154742147	-6.00044383288849	-7.5519077005884	-7.33143921846559	-7.11097073634279	-7.54948209224017	-7.33095645926254	-7.11086593224507	-5.0685669848803	2.45122593055355	-0.0568432695000094	-10.3730064265688	-0.244951400840955	-0.238858707005355	-0.251485494362569	-0.473064269865708	-0.465855224418598	-0.48079559141864	-0.470603448379884	-0.463525979881149	-0.478416841526215	0.000688207640625903	0.000824222855877006	0.000838702152925148
168	13.6648837358257	0.27	-5.0677349962306	-5.24323274679307	-4.89223724566813	0.335301221447685	-14.9896179664334	-15.4390899275238	-14.5401460053429	1.98	1.29	3.03	-6.3217210631308	-6.13767936267756	-5.95363766222432	-7.49603125068931	-7.27780233418848	-7.05957341768765	-7.49771371271011	-7.28058735727817	-7.06101015600173	-5.0677349962306	2.43084000694946	0.0855510322164309	-10.1377581971408	-0.244951400840955	-0.238858707005355	-0.251485494362569	-0.473064269865708	-0.465855224418598	-0.48079559141864	-0.470603448379884	-0.463525979881149	-0.478416841526215	0.000688207640625903	0.000824222855877006	0.000838702152925148
168	13.6648837358257	0.27	-5.06555804505218	-5.24078236703024	-4.89033372307411	0.340488819666105	-15.2147251873244	-15.665688210723	-14.7637621639259	1.96	1.28	3.04	-6.44748171863846	-6.26188017914441	-6.07627863965036	-7.65375356377857	-7.43342747270353	-7.21310138162849	-7.64630688858818	-7.4275580346723	-7.2052589941071	-5.06555804505218	2.42358613272301	-0.164266559915062	-10.3160102168279	-0.244951400840955	-0.238858707005355	-0.251485494362569	-0.473064269865708	-0.465855224418598	-0.48079559141864	-0.470603448379884	-0.463525979881149	-0.478416841526215	0.000688207640625903	0.000824222855877006	0.000838702152925148
168	13.6648837358257	0.27	-5.06510483039043	-5.24154717843643	-4.88866248234443	0.328990452732816	-14.9115045110677	-15.365040060878	-14.4579689612574	2.04	1.31	3.16	-6.14018845578808	-5.95894625035281	-5.77770404491754	-7.2426426033226	-7.02885885253752	-6.81507510175244	-7.23015815137015	-7.01653518375203	-6.79946714928373	-5.06510483039043	2.4901555415742	-0.202499211060098	-10.8100539798244	-0.244951400840955	-0.238858707005355	-0.251485494362569	-0.473064269865708	-0.465855224418598	-0.48079559141864	-0.470603448379884	-0.463525979881149	-0.478416841526215	0.000688207640625903	0.000824222855877006	0.000838702152925148
168	13.6648837358257	0.27	-5.06382535641606	-5.24066901415055	-4.88698169868157	0.334165873518911	-15.0913841681544	-15.5450626907369	-14.6377056455719	1.98	1.29	3.04	-6.34476340972384	-6.15959317611812	-5.97442294251241	-7.5180968778346	-7.29868321884686	-7.07926955985912	-7.51878185512607	-7.29924645799017	-7.08090677386016	-5.06382535641606	2.42944874293762	-0.0131167164263492	-10.2570604452022	-0.244951400840955	-0.238858707005355	-0.251485494362569	-0.473064269865708	-0.465855224418598	-0.48079559141864	-0.470603448379884	-0.463525979881149	-0.478416841526215	0.000688207640625903	0.000824222855877006	0.000838702152925148
168	13.6648837358257	0.27	-5.0630041751927	-5.23810060578426	-4.88790774460114	0.342155573300896	-15.2894970895455	-15.7409995891993	-14.8379945898917	2.03	1.3	3.1	-6.30701170243093	-6.12610632009757	-5.94520093776421	-7.44359876603695	-7.23009241085023	-7.01658605566351	-7.4388896310185	-7.22519641301873	-7.0105520920912	-5.0630041751927	2.47182845196664	-0.142227494711273	-10.6286616473515	-0.244951400840955	-0.238858707005355	-0.251485494362569	-0.473064269865708	-0.465855224418598	-0.48079559141864	-0.470603448379884	-0.463525979881149	-0.478416841526215	0.000688207640625903	0.000824222855877006	0.000838702152925148
168	13.6648837358257	0.27	-5.06185326085325	-5.23701729551674	-4.88668922618976	0.334544702629797	-15.0628389013872	-15.515274078025	-14.6104037247495	2.01	1.29	3.04	-6.27078696120508	-6.08792685881933	-5.90506675643358	-7.41465479370899	-7.19843878396082	-6.98222277421265	-7.41536219005677	-7.19950925482431	-6.98253275845199	-5.06185326085325	2.44521039334097	0.0599022864663239	-10.2830749056025	-0.244951400840955	-0.238858707005355	-0.251485494362569	-0.473064269865708	-0.465855224418598	-0.48079559141864	-0.470603448379884	-0.463525979881149	-0.478416841526215	0.000688207640625903	0.000824222855877006	0.000838702152925148
168	13.6648837358257	0.27	-5.06083455357223	-5.23750156428404	-4.88416754286042	0.334970722705284	-15.0804376484886	-15.5329683727459	-14.6279069242312	1.99	1.3	3.07	-6.32586494379709	-6.14156995420621	-5.95727496461532	-7.4921072746252	-7.27383548974545	-7.0555637048657	-7.49174663984303	-7.27544089518156	-7.05704724147776	-5.06083455357223	2.44004112389124	0.00909752016177774	-10.2731630957231	-0.244951400840955	-0.238858707005355	-0.251485494362569	-0.473064269865708	-0.465855224418598	-0.48079559141864	-0.470603448379884	-0.463525979881149	-0.478416841526215	0.000688207640625903	0.000824222855877006	0.000838702152925148
168	13.6648837358257	0.27	-5.06040380202042	-5.23625191662909	-4.88455568741174	0.336826861585069	-15.1279034615845	-15.5799738038305	-14.6758331193386	1.99	1.3	3.07	-6.34265868167416	-6.15861935548038	-5.9745800292866	-7.51139242042961	-7.29344097936798	-7.07548953830635	-7.51375487007572	-7.29606034025616	-7.07829903317677	-5.06040380202042	2.44853553812811	-0.235340245317926	-10.6046165436412	-0.244951400840955	-0.238858707005355	-0.251485494362569	-0.473064269865708	-0.465855224418598	-0.48079559141864	-0.470603448379884	-0.463525979881149	-0.478416841526215	0.000688207640625903	0.000824222855877006	0.000838702152925148
168	13.6648837358257	0.27	-5.05826411007818	-5.23598387993275	-4.88054434022361	0.329181993135986	-14.7363898762741	-15.184404914165	-14.2883748383831	1.96	1.26	3.07	-6.26316051401122	-6.07836630502749	-5.89357209604377	-7.43854742828854	-7.21907349257774	-6.99959955686694	-7.41920961819938	-7.20022077289428	-6.9817904775322	-5.05826411007818	2.41466298887337	-0.108376253931198	-10.2224980150399	-0.244951400840955	-0.238858707005355	-0.251485494362569	-0.473064269865708	-0.465855224418598	-0.48079559141864	-0.470603448379884	-0.463525979881149	-0.478416841526215	0.000688207640625903	0.000824222855877006	0.000838702152925148
168	13.6648837358257	0.27	-5.05812913973837	-5.23323424842669	-4.88302403105005	0.339816863930788	-15.2061389148066	-15.657522613524	-14.7547552160892	1.99	1.28	3.05	-6.36922785225725	-6.18561223841536	-6.00199662457347	-7.5415713649366	-7.32415878563713	-7.10674620633766	-7.53471551508342	-7.31667877138509	-7.10109751635627	-5.05812913973837	2.44072855431741	0.277629137362734	-9.9768228489821	-0.244951400840955	-0.238858707005355	-0.251485494362569	-0.473064269865708	-0.465855224418598	-0.48079559141864	-0.470603448379884	-0.463525979881149	-0.478416841526215	0.000688207640625903	0.000824222855877006	0.000838702152925148
168	13.6648837358257	0.27	-5.05784199818161	-5.23547159892937	-4.88021239743386	0.330497395511298	-15.0237651985763	-15.4791600016055	-14.5683703955472	2.01	1.28	3.07	-6.25916879464166	-6.07502489147983	-5.89088098831799	-7.40167713389876	-7.18392078923098	-6.96616444456319	-7.3937526712643	-7.17615088066922	-6.95837332720984	-5.05784199818161	2.45408380872718	-0.091743424474727	-10.4573127508132	-0.244951400840955	-0.238858707005355	-0.251485494362569	-0.473064269865708	-0.465855224418598	-0.48079559141864	-0.470603448379884	-0.463525979881149	-0.478416841526215	0.000688207640625903	0.000824222855877006	0.000838702152925148
168	13.6648837358257	0.27	-5.05496941696286	-5.23004219900444	-4.87989663492128	0.335894208106065	-14.9921011297169	-15.441050169762	-14.5431520896718	1.98	1.28	3.08	-6.31655350664922	-6.13289950630429	-5.94924550595935	-7.48835747966888	-7.27063324038137	-7.05290900109385	-7.47554850970839	-7.25469553654866	-7.03789438375026	-5.05496941696286	2.45213411208749	0.0897969665274253	-10.2147479893175	-0.244951400840955	-0.238858707005355	-0.251485494362569	-0.473064269865708	-0.465855224418598	-0.48079559141864	-0.470603448379884	-0.463525979881149	-0.478416841526215	0.000688207640625903	0.000824222855877006	0.000838702152925148
168	13.6648837358257	0.27	-5.05444564497015	-5.23069836043789	-4.87819292950241	0.331806946828954	-14.9781766497093	-15.4308494053991	-14.5255038940196	1.99	1.29	3.08	-6.2811400655884	-6.09687924444603	-5.91261842330366	-7.43832970862743	-7.22012207024849	-7.00191443186954	-7.43390419613583	-7.21447774959132	-6.99436741103645	-5.05444564497015	2.44645190736325	0.16289220234637	-10.1787204848687	-0.244951400840955	-0.238858707005355	-0.251485494362569	-0.473064269865708	-0.465855224418598	-0.48079559141864	-0.470603448379884	-0.463525979881149	-0.478416841526215	0.000688207640625903	0.000824222855877006	0.000838702152925148
168	13.6648837358257	0.27	-5.05280844601012	-5.22824196766323	-4.87737492435702	0.341886263093025	-15.1767810328519	-15.6252232472976	-14.7283388184062	1.98	1.29	3.07	-6.38939140038743	-6.20601655938825	-6.02264171838907	-7.57405991209325	-7.35668521314866	-7.13931051420407	-7.56536157401706	-7.34771488850576	-7.13328064472822	-5.05280844601012	2.44546656033674	-0.113520989028593	-10.3740055397173	-0.244951400840955	-0.238858707005355	-0.251485494362569	-0.473064269865708	-0.465855224418598	-0.48079559141864	-0.470603448379884	-0.463525979881149	-0.478416841526215	0.000688207640625903	0.000824222855877006	0.000838702152925148
168	13.6648837358257	0.27	-5.05211820381345	-5.22689292024328	-4.87734348738363	0.332587483743108	-14.909050715643	-15.3588423592482	-14.4592590720379	2	1.29	3.11	-6.23107180502316	-6.04859164388553	-5.8661114827479	-7.37371592262194	-7.1577728374117	-6.94182975220147	-7.35799428953514	-7.14397214159656	-6.92903759058207	-5.05211820381345	2.45535178143054	0.0838135694048785	-10.2845238796208	-0.244951400840955	-0.238858707005355	-0.251485494362569	-0.473064269865708	-0.465855224418598	-0.48079559141864	-0.470603448379884	-0.463525979881149	-0.478416841526215	0.000688207640625903	0.000824222855877006	0.000838702152925148
168	13.6648837358257	0.27	-5.05175631748252	-5.22849006890895	-4.87502256605609	0.339695253472816	-15.166104651325	-15.6164220082336	-14.7157872944164	1.95	1.27	3.04	-6.46115775335647	-6.27484289323506	-6.08852803311364	-7.6789031082117	-7.45747317055863	-7.23604323290557	-7.67233752785784	-7.44878653180764	-7.22725313770125	-5.05175631748252	2.41148163879195	-0.306668452356789	-10.410638035084	-0.244951400840955	-0.238858707005355	-0.251485494362569	-0.473064269865708	-0.465855224418598	-0.48079559141864	-0.470603448379884	-0.463525979881149	-0.478416841526215	0.000688207640625903	0.000824222855877006	0.000838702152925148
168	13.6648837358257	0.27	-5.05041292378894	-5.22861552467115	-4.87221032290673	0.328923543164308	-15.0674743707921	-15.5258232258255	-14.6091255157587	1.99	1.31	3.08	-6.31839377685119	-6.13186398637588	-5.94533419590056	-7.4820851888553	-7.26120123766681	-7.04031728647832	-7.48633473696372	-7.2680266286737	-7.04564623856858	-5.05041292378894	2.45187036267022	0.00532303067084012	-10.3972919018253	-0.244951400840955	-0.238858707005355	-0.251485494362569	-0.473064269865708	-0.465855224418598	-0.48079559141864	-0.470603448379884	-0.463525979881149	-0.478416841526215	0.000688207640625903	0.000824222855877006	0.000838702152925148
168	13.6648837358257	0.27	-5.05027173140514	-5.22578374452873	-4.87475971828154	0.345709032387753	-15.2633152916534	-15.710509471381	-14.8161211119257	1.99	1.27	3.07	-6.38364644334821	-6.20193817092683	-6.02022989850544	-7.5568115813708	-7.34170957193925	-7.12660756250769	-7.5427849109388	-7.32970187012566	-7.11321296664473	-5.05027173140514	2.43123129476358	0.144654227258646	-10.0693101550987	-0.244951400840955	-0.238858707005355	-0.251485494362569	-0.473064269865708	-0.465855224418598	-0.48079559141864	-0.470603448379884	-0.463525979881149	-0.478416841526215	0.000688207640625903	0.000824222855877006	0.000838702152925148
168	13.6648837358257	0.27	-5.05014961521247	-5.22728385374214	-4.87301537668281	0.341104879991631	-15.3258032887146	-15.7794362404393	-14.8721703369899	1.97	1.28	3.09	-6.46896999659429	-6.28299770268857	-6.09702540878285	-7.67268144870777	-7.45210442173511	-7.23152739476246	-7.65880403741614	-7.43669253471634	-7.21689189870385	-5.05014961521247	2.44322146073905	0.0467379211271978	-10.2004042304035	-0.244951400840955	-0.238858707005355	-0.251485494362569	-0.473064269865708	-0.465855224418598	-0.48079559141864	-0.470603448379884	-0.463525979881149	-0.478416841526215	0.000688207640625903	0.000824222855877006	0.000838702152925148
168	13.6648837358257	0.27	-5.04973856459493	-5.22457753672146	-4.87489959246839	0.333563770914236	-15.0801238993892	-15.5340779956907	-14.6261698030877	1.99	1.29	3.08	-6.31447789481382	-6.12994920201652	-5.94542050921922	-7.47557896422756	-7.25711928519299	-7.03865960615842	-7.46652076355195	-7.24973974853021	-7.03093381460197	-5.04973856459493	2.4523757278035	-0.0582732280634032	-10.3759061231396	-0.244951400840955	-0.238858707005355	-0.251485494362569	-0.473064269865708	-0.465855224418598	-0.48079559141864	-0.470603448379884	-0.463525979881149	-0.478416841526215	0.000688207640625903	0.000824222855877006	0.000838702152925148
168	13.6648837358257	0.27	-5.04571769910718	-5.22256142607351	-4.86887397214085	0.336246285193199	-15.2299999850412	-15.6857133920362	-14.7742865780463	2	1.29	3.08	-6.34999489121006	-6.16550995680197	-5.98102502239388	-7.51094812242742	-7.292734282031	-7.07452044163458	-7.49676277965424	-7.28292588537562	-7.06559066843284	-5.04571769910718	2.44952550895176	-0.114487871682914	-10.4566971708554	-0.244951400840955	-0.238858707005355	-0.251485494362569	-0.473064269865708	-0.465855224418598	-0.48079559141864	-0.470603448379884	-0.463525979881149	-0.478416841526215	0.000688207640625903	0.000824222855877006	0.000838702152925148
168	13.6648837358257	0.27	-5.04453663812104	-5.22047842163452	-4.86859485460755	0.332687464673623	-14.8290443101324	-15.276321502973	-14.3817671172918	1.98	1.28	3.08	-6.23373089679467	-6.05121276532568	-5.86869463385669	-7.38618396463471	-7.1699230258437	-6.9536620870527	-7.37789944342545	-7.16031250497335	-6.9437693341344	-5.04453663812104	2.44375592320898	-0.221165582888829	-10.4890747427681	-0.244951400840955	-0.238858707005355	-0.251485494362569	-0.473064269865708	-0.465855224418598	-0.48079559141864	-0.470603448379884	-0.463525979881149	-0.478416841526215	0.000688207640625903	0.000824222855877006	0.000838702152925148
168	13.6648837358257	0.27	-5.04421340700942	-5.21990628785239	-4.86852052616645	0.335784925536234	-15.1978659905438	-15.653088307402	-14.7426436736855	2.01	1.3	3.11	-6.32209795842023	-6.13823902761257	-5.95438009680491	-7.47420718597216	-7.25684267329208	-7.039478160612	-7.46455244371425	-7.24792364660604	-7.03116316408645	-5.04421340700942	2.46576705048223	-0.11252874248884	-10.5289473393451	-0.244951400840955	-0.238858707005355	-0.251485494362569	-0.473064269865708	-0.465855224418598	-0.48079559141864	-0.470603448379884	-0.463525979881149	-0.478416841526215	0.000688207640625903	0.000824222855877006	0.000838702152925148
168	13.6648837358257	0.27	-5.04246414791589	-5.21807231108645	-4.86685598474533	0.338602429992925	-15.1709916479652	-15.6225536598882	-14.7194296360422	1.98	1.28	3.07	-6.38204239036496	-6.19757268299757	-6.01310297563018	-7.5637304690252	-7.34510466542143	-7.12647886181765	-7.55307838266916	-7.33612765497963	-7.11541976150684	-5.04246414791589	2.44695022037739	0.250271751649791	-10.0215069001111	-0.244951400840955	-0.238858707005355	-0.251485494362569	-0.473064269865708	-0.465855224418598	-0.48079559141864	-0.470603448379884	-0.463525979881149	-0.478416841526215	0.000688207640625903	0.000824222855877006	0.000838702152925148
168	13.6648837358257	0.27	-5.04161780126759	-5.2171647953789	-4.86607080715629	0.335017776790433	-14.9013704177662	-15.3484805070243	-14.454260328508	2.01	1.27	3.13	-6.20755589416868	-6.02672621082338	-5.84589652747809	-7.34095674945018	-7.1271104455125	-6.91326414157481	-7.31555314596633	-7.10126226819536	-6.88802569669423	-5.04161780126759	2.45641834046641	0.18285600688567	-10.1654830538319	-0.244951400840955	-0.238858707005355	-0.251485494362569	-0.473064269865708	-0.465855224418598	-0.48079559141864	-0.470603448379884	-0.463525979881149	-0.478416841526215	0.000688207640625903	0.000824222855877006	0.000838702152925148
168	13.6648837358257	0.27	-5.04104610090659	-5.21944415754488	-4.86264804426829	0.32834302602505	-14.9670881342868	-15.4229826312936	-14.5111936372799	2	1.29	3.12	-6.25544901444509	-6.07054153901255	-5.88563406358001	-7.40214214592944	-7.18333908097983	-6.96453601603021	-7.38638791221351	-7.16604428300025	-6.94830387041495	-5.04104610090659	2.46294059134877	-0.0332613810844775	-10.4504274596101	-0.244951400840955	-0.238858707005355	-0.251485494362569	-0.473064269865708	-0.465855224418598	-0.48079559141864	-0.470603448379884	-0.463525979881149	-0.478416841526215	0.000688207640625903	0.000824222855877006	0.000838702152925148
168	13.6648837358257	0.27	-5.03682263579131	-5.21296715308909	-4.86067811849352	0.334481500172013	-15.0908422872219	-15.5441829374587	-14.6375016369851	1.98	1.28	3.09	-6.35853042928547	-6.1730861167114	-5.98764180413733	-7.53806673596926	-7.31822166020285	-7.09837658443644	-7.52104873840317	-7.29892368314917	-7.08349381192607	-5.03682263579131	2.43690306959515	0.167250976967623	-10.0924127444721	-0.244951400840955	-0.238858707005355	-0.251485494362569	-0.473064269865708	-0.465855224418598	-0.48079559141864	-0.470603448379884	-0.463525979881149	-0.478416841526215	0.000688207640625903	0.000824222855877006	0.000838702152925148
168	13.6648837358257	0.27	-5.03446151162538	-5.21108968305496	-4.8578333401958	0.330292290405986	-14.9762392676263	-15.4304039604634	-14.5220745747893	1.97	1.26	3.02	-6.34516144574566	-6.15840364560041	-5.97164584545516	-7.53085985062993	-7.30920326538278	-7.08754668013564	-7.52121964619376	-7.29828521077038	-7.0780765073341	-5.03446151162538	2.42207149606194	0.320936417105231	-9.81240377546112	-0.244951400840955	-0.238858707005355	-0.251485494362569	-0.473064269865708	-0.465855224418598	-0.48079559141864	-0.470603448379884	-0.463525979881149	-0.478416841526215	0.000688207640625903	0.000824222855877006	0.000838702152925148
168	13.6648837358257	0.27	-5.03322606819691	-5.21126048860627	-4.85519164778754	0.328485629485684	-14.81774903224	-15.2689488035318	-14.3665492609481	1.98	1.25	3.06	-6.25094324761553	-6.06622691907365	-5.88151059053177	-7.41181776041855	-7.19279741256172	-6.9737770647049	-7.38778660632126	-7.16941685563192	-6.95170143819414	-5.03322606819691	2.42752025839151	-0.162137863275871	-10.3124345140806	-0.244951400840955	-0.238858707005355	-0.251485494362569	-0.473064269865708	-0.465855224418598	-0.48079559141864	-0.470603448379884	-0.463525979881149	-0.478416841526215	0.000688207640625903	0.000824222855877006	0.000838702152925148
168	13.6648837358257	0.27	-5.03294672196706	-5.21061674436277	-4.85527669957135	0.322843792004865	-14.8636433049716	-15.3220919091834	-14.4051947007597	1.99	1.28	3.08	-6.24485010132778	-6.05799945264121	-5.87114880395465	-7.39741039308396	-7.17607426681656	-6.95473814054916	-7.38230928148483	-7.16274854274824	-6.94104030465022	-5.03294672196706	2.43755113197978	0.200998777724537	-10.0814110571963	-0.244951400840955	-0.238858707005355	-0.251485494362569	-0.473064269865708	-0.465855224418598	-0.48079559141864	-0.470603448379884	-0.463525979881149	-0.478416841526215	0.000688207640625903	0.000824222855877006	0.000838702152925148
168	13.6648837358257	0.27	-5.03182523026756	-5.20902795008628	-4.85462251044883	0.331798714434859	-15.1845022468098	-15.6434191264276	-14.7255853671921	1.99	1.3	3.12	-6.35833184193422	-6.171803194655	-5.98527454737578	-7.52734459700026	-7.30652167674578	-7.0856987564913	-7.51743430410605	-7.29441781481198	-7.07581169760042	-5.03182523026756	2.45209952387842	0.302542512660192	-10.0439552204089	-0.244951400840955	-0.238858707005355	-0.251485494362569	-0.473064269865708	-0.465855224418598	-0.48079559141864	-0.470603448379884	-0.463525979881149	-0.478416841526215	0.000688207640625903	0.000824222855877006	0.000838702152925148
168	13.6648837358257	0.27	-5.03011335477424	-5.20729137016543	-4.85293533938306	0.334627026299594	-15.2753495686483	-15.7340830054996	-14.816616131797	2	1.27	3.05	-6.36768016084221	-6.18202791762399	-5.99637567440576	-7.53138241378886	-7.31180196936697	-7.09222152494508	-7.51936366624117	-7.30085043519267	-7.08202403104814	-5.03011335477424	2.45256753131679	-0.114057515658615	-10.4444348640122	-0.244951400840955	-0.238858707005355	-0.251485494362569	-0.473064269865708	-0.465855224418598	-0.48079559141864	-0.470603448379884	-0.463525979881149	-0.478416841526215	0.000688207640625903	0.000824222855877006	0.000838702152925148
168	13.6648837358257	0.27	-5.02965068247436	-5.20387246243015	-4.85542890251856	0.342289262089007	-15.3204372431211	-15.7727190896723	-14.8681553965699	1.98	1.29	3.03	-6.43814843167555	-6.2535348818815	-6.06892133208745	-7.62887197932802	-7.41011449773613	-7.19135701614424	-7.62951446378306	-7.41322435470536	-7.19664543986598	-5.02965068247436	2.43601822947978	-0.175284962187373	-10.4207852463976	-0.244951400840955	-0.238858707005355	-0.251485494362569	-0.473064269865708	-0.465855224418598	-0.48079559141864	-0.470603448379884	-0.463525979881149	-0.478416841526215	0.000688207640625903	0.000824222855877006	0.000838702152925148
168	13.6648837358257	0.27	-5.02962997753867	-5.20617882917048	-4.85308112590686	0.330269379514689	-15.0507483627582	-15.5071962331136	-14.5943004924028	2.02	1.29	3.1	-6.23788302304578	-6.05427353113033	-5.87066403921488	-7.36823151460835	-7.15135068505216	-6.93446985549597	-7.35803226713759	-7.14165394860707	-6.92584995119832	-5.02962997753867	2.45962437807592	0.0066292709693717	-10.4314946562853	-0.244951400840955	-0.238858707005355	-0.251485494362569	-0.473064269865708	-0.465855224418598	-0.48079559141864	-0.470603448379884	-0.463525979881149	-0.478416841526215	0.000688207640625903	0.000824222855877006	0.000838702152925148
168	13.6648837358257	0.27	-5.02879331661805	-5.20378603153486	-4.85380060170124	0.336238057257038	-15.1604242793601	-15.6140641978605	-14.7067843608596	1.99	1.27	3.03	-6.36620907344823	-6.18124976185328	-5.99629045025833	-7.54177596384604	-7.3226625677287	-7.10354917161135	-7.53359381065197	-7.31601561096322	-7.09726082488968	-5.02879331661805	2.44206366436592	-0.117434050888496	-10.3673924831437	-0.244951400840955	-0.238858707005355	-0.251485494362569	-0.473064269865708	-0.465855224418598	-0.48079559141864	-0.470603448379884	-0.463525979881149	-0.478416841526215	0.000688207640625903	0.000824222855877006	0.000838702152925148
168	13.6648837358257	0.27	-5.02769389575667	-5.20225534106455	-4.8531324504488	0.337414233475194	-15.0465149171269	-15.4955625791552	-14.5974672550987	2.02	1.28	3.11	-6.23570097427209	-6.05499588987774	-5.87429080548339	-7.36628741103363	-7.15281893430969	-6.93935045758574	-7.34409773807201	-7.13383988819687	-6.92052465445449	-5.02769389575667	2.45964614725061	-0.128935170616066	-10.4809109630501	-0.244951400840955	-0.238858707005355	-0.251485494362569	-0.473064269865708	-0.465855224418598	-0.48079559141864	-0.470603448379884	-0.463525979881149	-0.478416841526215	0.000688207640625903	0.000824222855877006	0.000838702152925148
168	13.6648837358257	0.27	-5.02754704940002	-5.20215484524526	-4.85293925355478	0.33141163181731	-15.1052617427094	-15.5621825734473	-14.6483409119714	2.01	1.31	3.12	-6.29033723638668	-6.10564681124184	-5.920956386097	-7.43792208251411	-7.21953744906911	-7.00115281562411	-7.43504948668344	-7.21542723241229	-6.99592559085294	-5.02754704940002	2.47529496538109	0.0844487699692286	-10.4283705556499	-0.244951400840955	-0.238858707005355	-0.251485494362569	-0.473064269865708	-0.465855224418598	-0.48079559141864	-0.470603448379884	-0.463525979881149	-0.478416841526215	0.000688207640625903	0.000824222855877006	0.000838702152925148
168	13.6648837358257	0.27	-5.02754522574984	-5.20161972136606	-4.85347073013362	0.342711579630821	-15.2797558237597	-15.7304139257122	-14.8290977218072	2.01	1.29	3.14	-6.33915030534516	-6.15754100643605	-5.97593170752695	-7.49076393737541	-7.27616224449343	-7.06156055161146	-7.46881719417142	-7.25633256256334	-7.04086757904451	-5.02754522574984	2.47407993996043	0.0911924470236458	-10.3183444730401	-0.244951400840955	-0.238858707005355	-0.251485494362569	-0.473064269865708	-0.465855224418598	-0.48079559141864	-0.470603448379884	-0.463525979881149	-0.478416841526215	0.000688207640625903	0.000824222855877006	0.000838702152925148
168	13.6648837358257	0.27	-5.02657839231036	-5.20093788439443	-4.85221890022629	0.329255884066613	-14.7888235961637	-15.2383575083165	-14.3392896840109	1.99	1.28	3.07	-6.20471589821154	-6.02167581597188	-5.83863573373221	-7.34832250403064	-7.13154584938171	-6.91476919473277	-7.33769026268807	-7.12172779459115	-6.90305369049311	-5.02657839231036	2.43948341538195	0.117071870167301	-10.1682983769031	-0.244951400840955	-0.238858707005355	-0.251485494362569	-0.473064269865708	-0.465855224418598	-0.48079559141864	-0.470603448379884	-0.463525979881149	-0.478416841526215	0.000688207640625903	0.000824222855877006	0.000838702152925148
168	13.6648837358257	0.27	-5.02520788876786	-5.19979053840379	-4.85062523913193	0.33493248163021	-14.9717344059471	-15.4210417499521	-14.5224270619422	2.01	1.3	3.12	-6.21874747226616	-6.037558097702	-5.85636872313785	-7.349573549657	-7.13543643591916	-6.92129932218131	-7.33871617351001	-7.12321124870847	-6.91208728013361	-5.02520788876786	2.46893011737655	0.133973765480389	-10.313557137442	-0.244951400840955	-0.238858707005355	-0.251485494362569	-0.473064269865708	-0.465855224418598	-0.48079559141864	-0.470603448379884	-0.463525979881149	-0.478416841526215	0.000688207640625903	0.000824222855877006	0.000838702152925148
168	13.6648837358257	0.27	-5.02497140268199	-5.20054298517396	-4.84939982019001	0.332950584939614	-15.1358743678813	-15.5921358373873	-14.6796128983753	1.99	1.29	3.08	-6.36118183916531	-6.17503914492498	-5.98889645068466	-7.53683029285826	-7.31628544251189	-7.09574059216552	-7.52923232571223	-7.30704989297321	-7.08824790394386	-5.02497140268199	2.43557674661059	0.0554031735019617	-10.2029762424736	-0.244951400840955	-0.238858707005355	-0.251485494362569	-0.473064269865708	-0.465855224418598	-0.48079559141864	-0.470603448379884	-0.463525979881149	-0.478416841526215	0.000688207640625903	0.000824222855877006	0.000838702152925148
168	13.6648837358257	0.27	-5.02460273139614	-5.19931432192879	-4.84989114086349	0.335457652387085	-15.2556953760246	-15.712985324113	-14.7984054279361	1.99	1.29	3.04	-6.40882844836893	-6.22231437939916	-6.0358003104294	-7.59285530516472	-7.37188288415611	-7.1509104631475	-7.59241276686841	-7.37051575047513	-7.15026222421884	-5.02460273139614	2.44047518052639	-0.119048945810958	-10.3668394253536	-0.244951400840955	-0.238858707005355	-0.251485494362569	-0.473064269865708	-0.465855224418598	-0.48079559141864	-0.470603448379884	-0.463525979881149	-0.478416841526215	0.000688207640625903	0.000824222855877006	0.000838702152925148
168	13.6648837358257	0.27	-5.0229716337533	-5.19899043811573	-4.84695282939088	0.327214639793939	-14.894012473773	-15.3488442352455	-14.4391807123005	2.05	1.31	3.11	-6.09152662527841	-5.91101663100341	-5.73050663672841	-7.17472255189804	-6.9621142508207	-6.74950594974336	-7.17324566157236	-6.95887774486882	-6.74611008217234	-5.0229716337533	2.47977006332231	-0.144052174612989	-10.6266630709359	-0.244951400840955	-0.238858707005355	-0.251485494362569	-0.473064269865708	-0.465855224418598	-0.48079559141864	-0.470603448379884	-0.463525979881149	-0.478416841526215	0.000688207640625903	0.000824222855877006	0.000838702152925148
168	13.6648837358257	0.27	-5.02263896250211	-5.19707762466534	-4.84820030033888	0.340729409758949	-15.3504384455977	-15.8051803677152	-14.8956965234801	1.99	1.29	3.06	-6.44240152327999	-6.25704267361235	-6.07168382394471	-7.63159193359126	-7.41201805313199	-7.19244417267271	-7.63160336203562	-7.41129594117732	-7.19224281943529	-5.02263896250211	2.46747898826539	-0.0264007031053337	-10.4433276118014	-0.244951400840955	-0.238858707005355	-0.251485494362569	-0.473064269865708	-0.465855224418598	-0.48079559141864	-0.470603448379884	-0.463525979881149	-0.478416841526215	0.000688207640625903	0.000824222855877006	0.000838702152925148
168	13.6648837358257	0.27	-5.02246670244975	-5.19889765251808	-4.84603575238141	0.331538742717304	-14.9678779722424	-15.4205132292909	-14.5152427151938	2.01	1.31	3.13	-6.23637679894192	-6.05332167143299	-5.87026654392407	-7.37496024664218	-7.15848450570373	-6.94200876476527	-7.36711253134791	-7.15206928666982	-6.93380261233187	-5.02246670244975	2.4692348550464	0.0918163538952878	-10.3823270038533	-0.244951400840955	-0.238858707005355	-0.251485494362569	-0.473064269865708	-0.465855224418598	-0.48079559141864	-0.470603448379884	-0.463525979881149	-0.478416841526215	0.000688207640625903	0.000824222855877006	0.000838702152925148
168	13.6648837358257	0.27	-5.02217985500323	-5.19587720366052	-4.84848250634593	0.340102410571107	-15.1866831886482	-15.6372026092702	-14.7361637680263	2.01	1.3	3.09	-6.31656325487262	-6.13457837631	-5.95259349774737	-7.46788844226842	-7.2527330299899	-7.03757761771139	-7.46248649679832	-7.24935790281168	-7.03485338650654	-5.02217985500323	2.45963559703999	-0.068582757171783	-10.4682387432559	-0.244951400840955	-0.238858707005355	-0.251485494362569	-0.473064269865708	-0.465855224418598	-0.48079559141864	-0.470603448379884	-0.463525979881149	-0.478416841526215	0.000688207640625903	0.000824222855877006	0.000838702152925148
168	13.6648837358257	0.27	-5.02189928404154	-5.19770624910219	-4.8460923189809	0.330663434908727	-15.076007575424	-15.5328145264769	-14.6192006243711	2	1.29	3.05	-6.3029009207023	-6.11753793014662	-5.93217493959094	-7.45903698770758	-7.23967301227754	-7.02030903684751	-7.45746040617847	-7.23873322040505	-7.01896213856088	-5.02189928404154	2.45399313269967	-0.0807654490195291	-10.3916709441639	-0.244951400840955	-0.238858707005355	-0.251485494362569	-0.473064269865708	-0.465855224418598	-0.48079559141864	-0.470603448379884	-0.463525979881149	-0.478416841526215	0.000688207640625903	0.000824222855877006	0.000838702152925148
168	13.6648837358257	0.27	-5.02145982268203	-5.1965466655555	-4.84637297980857	0.338073284223534	-15.1059585545413	-15.5561165676759	-14.6558005414067	2	1.28	3.07	-6.31874893944647	-6.13589896813756	-5.95304899682865	-7.47943228910131	-7.26299482773433	-7.04655736636734	-7.46934842555862	-7.25184411342479	-7.03554440432789	-5.02145982268203	2.4346927001309	0.32948324784441	-9.89597810750788	-0.244951400840955	-0.238858707005355	-0.251485494362569	-0.473064269865708	-0.465855224418598	-0.48079559141864	-0.470603448379884	-0.463525979881149	-0.478416841526215	0.000688207640625903	0.000824222855877006	0.000838702152925148
168	13.6648837358257	0.27	-5.02000971526466	-5.19391732461492	-4.84610210591439	0.338934635239137	-15.2194739853754	-15.6721432803558	-14.7668046903949	2	1.28	3.08	-6.36064901566697	-6.17693001475985	-5.99321101385272	-7.52768829634745	-7.31026089710898	-7.09283349787051	-7.51559390395587	-7.29900891902757	-7.07969292190673	-5.02000971526466	2.45491527669511	-0.26169491949218	-10.6167930636523	-0.244951400840955	-0.238858707005355	-0.251485494362569	-0.473064269865708	-0.465855224418598	-0.48079559141864	-0.470603448379884	-0.463525979881149	-0.478416841526215	0.000688207640625903	0.000824222855877006	0.000838702152925148
168	13.6648837358257	0.27	-5.01951276740362	-5.19326536537175	-4.84576016943549	0.347596134244317	-15.1937354697001	-15.6370403604608	-14.7504305789394	1.96	1.26	3.06	-6.44416096544609	-6.26147114646636	-6.07878132748663	-7.65202539803258	-7.43509302432393	-7.21816065061528	-7.63120029528592	-7.41646690699285	-7.2002413346641	-5.01951276740362	2.42775452167975	0.114427083773712	-9.99927282331807	-0.244951400840955	-0.238858707005355	-0.251485494362569	-0.473064269865708	-0.465855224418598	-0.48079559141864	-0.470603448379884	-0.463525979881149	-0.478416841526215	0.000688207640625903	0.000824222855877006	0.000838702152925148
168	13.6648837358257	0.27	-5.01854612941549	-5.19272556748264	-4.84436669134834	0.341179498837593	-15.2682974660877	-15.7201532746748	-14.8164416575007	1.98	1.27	3.04	-6.4392773013082	-6.25418846655833	-6.06909963180846	-7.63606558832007	-7.41657659667056	-7.19708760502104	-7.62442259775144	-7.40723633238222	-7.18656898746057	-5.01854612941549	2.43605894119642	0.25139010418832	-9.93276799137417	-0.244951400840955	-0.238858707005355	-0.251485494362569	-0.473064269865708	-0.465855224418598	-0.48079559141864	-0.470603448379884	-0.463525979881149	-0.478416841526215	0.000688207640625903	0.000824222855877006	0.000838702152925148
168	13.6648837358257	0.27	-5.01748638387118	-5.19420891751998	-4.84076385022239	0.327228800696656	-14.7077417317106	-15.1568707319194	-14.2586127315018	1.98	1.28	3.08	-6.19164758095657	-6.00817643200601	-5.82470528305545	-7.33804202521215	-7.12060087020294	-6.90315971519373	-7.32269546608637	-7.10675660677234	-6.89257485070557	-5.01748638387118	2.43308965885615	0.0793443191454043	-10.2267275059238	-0.244951400840955	-0.238858707005355	-0.251485494362569	-0.473064269865708	-0.465855224418598	-0.48079559141864	-0.470603448379884	-0.463525979881149	-0.478416841526215	0.000688207640625903	0.000824222855877006	0.000838702152925148
168	13.6648837358257	0.27	-5.01576819305995	-5.1900014956909	-4.841534890429	0.339031844463481	-15.2151123596221	-15.6675537764341	-14.7626709428101	2	1.3	3.09	-6.35834002676633	-6.17472640007436	-5.99111277338238	-7.52484125174696	-7.30754186437568	-7.09024247700439	-7.51843467475231	-7.30109832140725	-7.08417968956402	-5.01576819305995	2.46257606902183	-0.0732216382268537	-10.4821534157208	-0.244951400840955	-0.238858707005355	-0.251485494362569	-0.473064269865708	-0.465855224418598	-0.48079559141864	-0.470603448379884	-0.463525979881149	-0.478416841526215	0.000688207640625903	0.000824222855877006	0.000838702152925148
168	13.6648837358257	0.27	-5.01576271951317	-5.19027622631419	-4.84124921271215	0.33885599575767	-15.0623339077152	-15.5104080514077	-14.6142597640226	1.98	1.27	3.05	-6.33181529418571	-6.14889794561833	-5.96598059705096	-7.50306324472041	-7.28631016979767	-7.06955709487494	-7.49117736177046	-7.27333239329038	-7.0558328754558	-5.01576271951317	2.43362228446044	0.0430203688217295	-10.1926713156312	-0.244951400840955	-0.238858707005355	-0.251485494362569	-0.473064269865708	-0.465855224418598	-0.48079559141864	-0.470603448379884	-0.463525979881149	-0.478416841526215	0.000688207640625903	0.000824222855877006	0.000838702152925148
168	13.6648837358257	0.27	-5.01499015470097	-5.18980989914211	-4.84017041025983	0.330544952519502	-14.9053339014877	-15.3570903104024	-14.4535774925731	2	1.29	3.09	-6.23235553775841	-6.04901959977087	-5.86568366178332	-7.3757463206273	-7.15877548803312	-6.94180465543894	-7.37205623541311	-7.15053028329671	-6.93573132658274	-5.01499015470097	2.4525691063008	-0.118652414324867	-10.4586415684358	-0.244951400840955	-0.238858707005355	-0.251485494362569	-0.473064269865708	-0.465855224418598	-0.48079559141864	-0.470603448379884	-0.463525979881149	-0.478416841526215	0.000688207640625903	0.000824222855877006	0.000838702152925148
168	13.6648837358257	0.27	-5.01461121581682	-5.1881427733928	-4.84107965824083	0.328551281881634	-14.8400915510808	-15.2919044125948	-14.3882786895668	2	1.29	3.09	-6.19127595990924	-6.00834922741112	-5.82542249491301	-7.32339130189711	-7.10701521878664	-6.89063913567617	-7.31159420570166	-7.09739778791271	-6.8811055748536	-5.01461121581682	2.46165544783517	-0.0925102873326568	-10.4465007963082	-0.244951400840955	-0.238858707005355	-0.251485494362569	-0.473064269865708	-0.465855224418598	-0.48079559141864	-0.470603448379884	-0.463525979881149	-0.478416841526215	0.000688207640625903	0.000824222855877006	0.000838702152925148
168	13.6648837358257	0.27	-5.01395763376452	-5.188503164995	-4.83941210253405	0.332011386298685	-14.8834556295083	-15.333058407302	-14.4338528517145	1.97	1.27	3.07	-6.28227353203121	-6.09806190537255	-5.91385027871389	-7.45028569047702	-7.23182509032695	-7.01336449017687	-7.43176250457001	-7.21305358081635	-6.99577553280868	-5.01395763376452	2.43885202297187	0.206136411204351	-10.0435602805433	-0.244951400840955	-0.238858707005355	-0.251485494362569	-0.473064269865708	-0.465855224418598	-0.48079559141864	-0.470603448379884	-0.463525979881149	-0.478416841526215	0.000688207640625903	0.000824222855877006	0.000838702152925148
168	13.6648837358257	0.27	-5.01269684792215	-5.18757800309486	-4.83781569274945	0.330760906297382	-14.9431941952579	-15.3958771822108	-14.4905112083051	2	1.29	3.13	-6.23544860032112	-6.05210851102463	-5.86876842172814	-7.3761721867636	-7.15929154928743	-6.94241091181126	-7.35716849621508	-7.13881912452182	-6.92464064482774	-5.01269684792215	2.45524571371569	-0.324534941621067	-10.7080881136322	-0.244951400840955	-0.238858707005355	-0.251485494362569	-0.473064269865708	-0.465855224418598	-0.48079559141864	-0.470603448379884	-0.463525979881149	-0.478416841526215	0.000688207640625903	0.000824222855877006	0.000838702152925148
168	13.6648837358257	0.27	-5.01206474482353	-5.18811808939089	-4.83601140025617	0.334784009322651	-15.1598134713529	-15.6149168007809	-14.7047101419249	1.97	1.29	3.08	-6.40390358312317	-6.21725911493943	-6.0306146467557	-7.59612622562316	-7.37473392618656	-7.15334162674995	-7.58644085169616	-7.36601824826736	-7.14661343733875	-5.01206474482353	2.45010080503054	-0.0510724851952792	-10.3468223016478	-0.244951400840955	-0.238858707005355	-0.251485494362569	-0.473064269865708	-0.465855224418598	-0.48079559141864	-0.470603448379884	-0.463525979881149	-0.478416841526215	0.000688207640625903	0.000824222855877006	0.000838702152925148
168	13.6648837358257	0.27	-5.01143009794681	-5.1857311350928	-4.83712906080082	0.332209604123939	-14.9892986587793	-15.4418964949823	-14.5367008225763	2.01	1.3	3.13	-6.23552367538526	-6.05276215227902	-5.87000062917278	-7.37153089914433	-7.15547330961572	-6.93941572008711	-7.35586550700665	-7.14045691824775	-6.9254142596553	-5.01143009794681	2.46855310717728	-0.0275618414832321	-10.4974680258108	-0.244951400840955	-0.238858707005355	-0.251485494362569	-0.473064269865708	-0.465855224418598	-0.48079559141864	-0.470603448379884	-0.463525979881149	-0.478416841526215	0.000688207640625903	0.000824222855877006	0.000838702152925148
168	13.6648837358257	0.27	-5.01108478940284	-5.18704415228375	-4.83512542652193	0.337971629727211	-15.1997128473577	-15.6527676397356	-14.7466580549798	1.98	1.28	3.06	-6.3986661447794	-6.21346270801725	-6.02825927125509	-7.58453976573871	-7.3650123206289	-7.1454848755191	-7.57766335914618	-7.35900447892042	-7.13945872197861	-5.01108478940284	2.44173401428192	0.0334378015261768	-10.2117970974329	-0.244951400840955	-0.238858707005355	-0.251485494362569	-0.473064269865708	-0.465855224418598	-0.48079559141864	-0.470603448379884	-0.463525979881149	-0.478416841526215	0.000688207640625903	0.000824222855877006	0.000838702152925148
168	13.6648837358257	0.27	-5.01028690743973	-5.1850411648513	-4.83553265002815	0.340415068315254	-15.2169538147596	-15.6680569705346	-14.7658506589846	1.99	1.3	3.08	-6.369603385334	-6.18621445628154	-6.00282552722909	-7.54101150006047	-7.3238962513854	-7.10678100271034	-7.53976896803871	-7.32668400536472	-7.10713592820032	-5.01028690743973	2.45009596637512	-0.0143905910181358	-10.3637467094117	-0.244951400840955	-0.238858707005355	-0.251485494362569	-0.473064269865708	-0.465855224418598	-0.48079559141864	-0.470603448379884	-0.463525979881149	-0.478416841526215	0.000688207640625903	0.000824222855877006	0.000838702152925148
168	13.6648837358257	0.27	-5.009941003467	-5.18666360815132	-4.83321839878267	0.32948674941409	-14.9060759768301	-15.3589372715593	-14.4532146821009	1.97	1.27	3.08	-6.29959339613192	-6.11384864236419	-5.92810388859646	-7.47257076621655	-7.25224054334294	-7.03191032046934	-7.45795521345935	-7.23721986340288	-7.01644083093851	-5.009941003467	2.43633466774406	0.259571506315296	-9.95914936065935	-0.244951400840955	-0.238858707005355	-0.251485494362569	-0.473064269865708	-0.465855224418598	-0.48079559141864	-0.470603448379884	-0.463525979881149	-0.478416841526215	0.000688207640625903	0.000824222855877006	0.000838702152925148
168	13.6648837358257	0.27	-5.00837773399634	-5.18577128663254	-4.83098418136013	0.329280895190977	-15.0468027049679	-15.5041524759862	-14.5894529339496	2.02	1.33	3.11	-6.24330100913325	-6.05913278121186	-5.87496455329047	-7.37631688875742	-7.15872635323754	-6.94113581771767	-7.38376065972305	-7.16518162636342	-6.9468341802014	-5.00837773399634	2.47719675076732	-0.204641940111502	-10.7856567165524	-0.244951400840955	-0.238858707005355	-0.251485494362569	-0.473064269865708	-0.465855224418598	-0.48079559141864	-0.470603448379884	-0.463525979881149	-0.478416841526215	0.000688207640625903	0.000824222855877006	0.000838702152925148
168	13.6648837358257	0.27	-5.00805293428477	-5.18386409652736	-4.83224177204218	0.33515145931997	-15.0942796585605	-15.5470420681043	-14.6415172490167	2	1.29	3.06	-6.302483549506	-6.11894203559714	-5.93540052168828	-7.4569581787496	-7.23979594698304	-7.02263371521648	-7.45541307243974	-7.23916770409796	-7.02014135055495	-5.00805293428477	2.43432855741766	0.223980347344143	-10.0196460100826	-0.244951400840955	-0.238858707005355	-0.251485494362569	-0.473064269865708	-0.465855224418598	-0.48079559141864	-0.470603448379884	-0.463525979881149	-0.478416841526215	0.000688207640625903	0.000824222855877006	0.000838702152925148
168	13.6648837358257	0.27	-5.00565535467496	-5.18147506544738	-4.82983564390254	0.326694367760055	-14.9057925566135	-15.361522475128	-14.4500626380989	1.97	1.29	3.02	-6.30522965529048	-6.11817255846471	-5.93111546163894	-7.48044651741422	-7.25852429015103	-7.03660206288784	-7.4843240934037	-7.26485471213938	-7.04128290295699	-5.00565535467496	2.43081157942167	-0.334435806871541	-10.5224333798108	-0.244951400840955	-0.238858707005355	-0.251485494362569	-0.473064269865708	-0.465855224418598	-0.48079559141864	-0.470603448379884	-0.463525979881149	-0.478416841526215	0.000688207640625903	0.000824222855877006	0.000838702152925148
168	13.6648837358257	0.27	-5.00515356484077	-5.17907154726453	-4.83123558241702	0.345470438680301	-15.3743810458609	-15.8250669714076	-14.9236951203141	2	1.29	3.09	-6.41668678478345	-6.23394440348618	-6.0512020221889	-7.5924642242268	-7.37623659168288	-7.16000895913897	-7.58609076299815	-7.37001971985964	-7.15502071509655	-5.00515356484077	2.46284947022724	0.191219137272623	-10.1982188678417	-0.244951400840955	-0.238858707005355	-0.251485494362569	-0.473064269865708	-0.465855224418598	-0.48079559141864	-0.470603448379884	-0.463525979881149	-0.478416841526215	0.000688207640625903	0.000824222855877006	0.000838702152925148
168	13.6648837358257	0.27	-5.0043583150295	-5.17918557846179	-4.82953105159722	0.338266101713541	-15.1355668623167	-15.5864129557223	-14.6847207689112	2.02	1.29	3.07	-6.27536128794838	-6.093842799415	-5.91232431088162	-7.4139251631032	-7.19947304983753	-6.98502093657186	-7.40560509035315	-7.19341955314429	-6.97604087308074	-5.0043583150295	2.46093688284073	-0.312504989120078	-10.6812953495	-0.244951400840955	-0.238858707005355	-0.251485494362569	-0.473064269865708	-0.465855224418598	-0.48079559141864	-0.470603448379884	-0.463525979881149	-0.478416841526215	0.000688207640625903	0.000824222855877006	0.000838702152925148
168	13.6648837358257	0.27	-5.0037460139044	-5.17831414279941	-4.82917788500939	0.334594783927936	-15.004061455954	-15.4546804767409	-14.5534424351671	1.98	1.28	3.06	-6.3209844515088	-6.13668068487741	-5.95237691824601	-7.4933139971573	-7.27482809439604	-7.05634219163477	-7.48656008396571	-7.26789917882191	-7.04970045066826	-5.0037460139044	2.44006737185404	0.263541200420001	-10.0171045538724	-0.244951400840955	-0.238858707005355	-0.251485494362569	-0.473064269865708	-0.465855224418598	-0.48079559141864	-0.470603448379884	-0.463525979881149	-0.478416841526215	0.000688207640625903	0.000824222855877006	0.000838702152925148
168	13.6648837358257	0.27	-5.00358526075637	-5.17891057390587	-4.82825994760688	0.33676185536253	-15.1007773391549	-15.5521027362055	-14.6494519421042	1.99	1.27	3.09	-6.33754206478607	-6.15362521847717	-5.96970837216827	-7.50693814764518	-7.28908517318962	-7.07123219873406	-7.48520558200662	-7.26908579656156	-7.05130288338557	-5.00358526075637	2.45390236136595	-0.20712160440015	-10.4816864003671	-0.244951400840955	-0.238858707005355	-0.251485494362569	-0.473064269865708	-0.465855224418598	-0.48079559141864	-0.470603448379884	-0.463525979881149	-0.478416841526215	0.000688207640625903	0.000824222855877006	0.000838702152925148
168	13.6648837358257	0.27	-5.00232521507621	-5.17577494010892	-4.8288754900435	0.326313534862836	-14.6790393586346	-15.128225315217	-14.2298534020523	2.01	1.29	3.08	-6.11839966777312	-5.93673267443733	-5.75506568110155	-7.23550262442317	-7.02066670679333	-6.80583078916349	-7.23091394282011	-7.01595283336588	-6.80105055146851	-5.00232521507621	2.46306484632007	-0.01014558071433	-10.4033374827829	-0.244951400840955	-0.238858707005355	-0.251485494362569	-0.473064269865708	-0.465855224418598	-0.48079559141864	-0.470603448379884	-0.463525979881149	-0.478416841526215	0.000688207640625903	0.000824222855877006	0.000838702152925148
168	13.6648837358257	0.27	-5.00163984139346	-5.17589906878259	-4.82738061400432	0.33590788545252	-15.0870258126667	-15.5388035889778	-14.6352480363556	1.99	1.28	3.04	-6.32373216965639	-6.13987492213825	-5.9560176746201	-7.48842116193356	-7.27070155171729	-7.05298194150101	-7.48316446466659	-7.26672724962624	-7.04785556313581	-5.00163984139346	2.44729692440673	0.104894066436678	-10.1914488809989	-0.244951400840955	-0.238858707005355	-0.251485494362569	-0.473064269865708	-0.465855224418598	-0.48079559141864	-0.470603448379884	-0.463525979881149	-0.478416841526215	0.000688207640625903	0.000824222855877006	0.000838702152925148
168	13.6648837358257	0.27	-5.00092359571686	-5.17597143052846	-4.82587576090525	0.33194563226339	-14.8578073828269	-15.3067019158813	-14.4089128497725	2.01	1.3	3.11	-6.18710321210782	-6.00565610334322	-5.82420899457861	-7.31586284435653	-7.10131297898025	-6.88676311360396	-7.30753805219277	-7.09112348368593	-6.8778484746559	-5.00092359571686	2.45030411570848	-0.297643887197894	-10.6849427999416	-0.244951400840955	-0.238858707005355	-0.251485494362569	-0.473064269865708	-0.465855224418598	-0.48079559141864	-0.470603448379884	-0.463525979881149	-0.478416841526215	0.000688207640625903	0.000824222855877006	0.000838702152925148
168	13.6648837358257	0.27	-4.99977508450515	-5.17359685881923	-4.82595331019107	0.346269923695851	-15.2572682596488	-15.7037315931178	-14.8108049261799	1.98	1.27	3.06	-6.40842839593835	-6.22623422845769	-6.04404006097704	-7.59325238842724	-7.37737320371842	-7.1614940190096	-7.57964230899572	-7.36222526737209	-7.14766078683178	-4.99977508450515	2.4289097512086	0.167118083306334	-10.0040801150633	-0.244951400840955	-0.238858707005355	-0.251485494362569	-0.473064269865708	-0.465855224418598	-0.48079559141864	-0.470603448379884	-0.463525979881149	-0.478416841526215	0.000688207640625903	0.000824222855877006	0.000838702152925148
168	13.6648837358257	0.27	-4.99957444518518	-5.17541889426279	-4.82372999610756	0.334349907445804	-15.028853149913	-15.480465077341	-14.577241222485	2	1.29	3.15	-6.28401522998637	-6.10069152389468	-5.917367817803	-7.43729137777349	-7.22032312280315	-7.00335486783282	-7.41368091102306	-7.19635173145199	-6.97799223395782	-4.99957444518518	2.4702170710498	0.0993531133231197	-10.3448371238989	-0.244951400840955	-0.238858707005355	-0.251485494362569	-0.473064269865708	-0.465855224418598	-0.48079559141864	-0.470603448379884	-0.463525979881149	-0.478416841526215	0.000688207640625903	0.000824222855877006	0.000838702152925148
168	13.6648837358257	0.27	-4.99901503389492	-5.17311086446706	-4.82491920332277	0.332230878486684	-14.9906863614442	-15.4433043964691	-14.5380683264193	1.97	1.28	3.06	-6.3475147490744	-6.16147945641549	-5.97544416375658	-7.53288384605035	-7.31210732070712	-7.0913307953639	-7.52365920957398	-7.30403250776106	-7.08233394884526	-4.99901503389492	2.43166200234072	-0.164133567674663	-10.381983390932	-0.244951400840955	-0.238858707005355	-0.251485494362569	-0.473064269865708	-0.465855224418598	-0.48079559141864	-0.470603448379884	-0.463525979881149	-0.478416841526215	0.000688207640625903	0.000824222855877006	0.000838702152925148
168	13.6648837358257	0.27	-4.99870735487727	-5.17314490415476	-4.82426980559978	0.328666823035153	-14.8209394859251	-15.2720511159094	-14.3698278559407	1.99	1.3	3.09	-6.21773932855939	-6.03407738937152	-5.85041545018365	-7.36356720580901	-7.14605936881314	-6.92855153181727	-7.36106069640562	-7.14160616771559	-6.92336836990215	-4.99870735487727	2.45573692945857	-0.111772455912793	-10.498083843753	-0.244951400840955	-0.238858707005355	-0.251485494362569	-0.473064269865708	-0.465855224418598	-0.48079559141864	-0.470603448379884	-0.463525979881149	-0.478416841526215	0.000688207640625903	0.000824222855877006	0.000838702152925148
168	13.6648837358257	0.27	-4.99830697356223	-5.17319982863568	-4.82341411848878	0.343777922693658	-15.2121397658771	-15.6597437071739	-14.7645358245803	1.98	1.27	3.09	-6.39246460545519	-6.20974818266398	-6.02703175987277	-7.57485026235406	-7.35833759806253	-7.14182493377101	-7.55404908625796	-7.33756279940501	-7.12318634381373	-4.99830697356223	2.45072076465856	0.0818694642996877	-10.2068895499369	-0.244951400840955	-0.238858707005355	-0.251485494362569	-0.473064269865708	-0.465855224418598	-0.48079559141864	-0.470603448379884	-0.463525979881149	-0.478416841526215	0.000688207640625903	0.000824222855877006	0.000838702152925148
168	13.6648837358257	0.27	-4.99822643921639	-5.17488633374375	-4.82156654468904	0.328956951431089	-14.7509671190894	-15.1996539464326	-14.3022802917463	2	1.29	3.1	-6.16317284877903	-5.98123880727836	-5.79930476577769	-7.2925165255655	-7.07724477564704	-6.86197302572859	-7.27918887084798	-7.06332252706921	-6.8499477309171	-4.99822643921639	2.45259839314723	-0.097352711298965	-10.4555885755807	-0.244951400840955	-0.238858707005355	-0.251485494362569	-0.473064269865708	-0.465855224418598	-0.48079559141864	-0.470603448379884	-0.463525979881149	-0.478416841526215	0.000688207640625903	0.000824222855877006	0.000838702152925148
168	13.6648837358257	0.27	-4.9981856459155	-5.17336354006086	-4.82300775177014	0.335787405254747	-15.1439156050288	-15.5975194221093	-14.6903117879482	1.99	1.28	3.11	-6.35628990666525	-6.17143760508409	-5.98658530350292	-7.52920726389355	-7.31024442358116	-7.09128158326878	-7.50874923731987	-7.29002557655593	-7.07106536211967	-4.9981856459155	2.45322028102118	-0.0997329313073396	-10.4360011877427	-0.244951400840955	-0.238858707005355	-0.251485494362569	-0.473064269865708	-0.465855224418598	-0.48079559141864	-0.470603448379884	-0.463525979881149	-0.478416841526215	0.000688207640625903	0.000824222855877006	0.000838702152925148
168	13.6648837358257	0.27	-4.99806510052437	-5.17296138248806	-4.82316881856068	0.341024764700838	-15.2128703630527	-15.6632408469465	-14.7624998791589	1.98	1.29	3.05	-6.40197522850588	-6.21789706041076	-6.03381889231563	-7.58821061729921	-7.37002422018027	-7.15183782306133	-7.58651864093033	-7.36807988484102	-7.15053365768172	-4.99806510052437	2.43866652297693	-0.250689051226123	-10.5062240513942	-0.244951400840955	-0.238858707005355	-0.251485494362569	-0.473064269865708	-0.465855224418598	-0.48079559141864	-0.470603448379884	-0.463525979881149	-0.478416841526215	0.000688207640625903	0.000824222855877006	0.000838702152925148
168	13.6648837358257	0.27	-4.9980492193258	-5.17284260343197	-4.82325583521964	0.332970693444125	-15.0203958938	-15.4731558402375	-14.5676359473624	1.95	1.28	3.05	-6.39249019541479	-6.205439567323	-6.0183889392312	-7.59482978779542	-7.3725975060664	-7.15036522433738	-7.58920092510948	-7.36959379350886	-7.14673844189833	-4.9980492193258	2.42387408855748	0.0257795525399002	-10.113524367209	-0.244951400840955	-0.238858707005355	-0.251485494362569	-0.473064269865708	-0.465855224418598	-0.48079559141864	-0.470603448379884	-0.463525979881149	-0.478416841526215	0.000688207640625903	0.000824222855877006	0.000838702152925148
168	13.6648837358257	0.27	-4.99750143525262	-5.17108333218701	-4.82391953831822	0.334255591152941	-14.8751778509655	-15.3222666179579	-14.4280890839731	1.96	1.26	3.04	-6.30761945365976	-6.12356928180797	-5.93951910995619	-7.48811024685934	-7.26961450723765	-7.05111876761596	-7.47030926749448	-7.25463315324859	-7.03549671472727	-4.99750143525262	2.4232187379877	0.08184373517702	-10.0470544588065	-0.244951400840955	-0.238858707005355	-0.251485494362569	-0.473064269865708	-0.465855224418598	-0.48079559141864	-0.470603448379884	-0.463525979881149	-0.478416841526215	0.000688207640625903	0.000824222855877006	0.000838702152925148
168	13.6648837358257	0.27	-4.99718550074078	-5.17082749409002	-4.82354350739154	0.336845381324735	-15.0242262378197	-15.4731797603771	-14.5752727152623	2.02	1.31	3.12	-6.2172384870252	-6.03684562902474	-5.85645277102427	-7.34208391656766	-7.12905372572763	-6.91602353488761	-7.33736357900523	-7.12476920349622	-6.91293792876167	-4.99718550074078	2.46656842456957	0.0943012529252045	-10.3888760786453	-0.244951400840955	-0.238858707005355	-0.251485494362569	-0.473064269865708	-0.465855224418598	-0.48079559141864	-0.470603448379884	-0.463525979881149	-0.478416841526215	0.000688207640625903	0.000824222855877006	0.000838702152925148
168	13.6648837358257	0.27	-4.99713092319837	-5.17202465312019	-4.82223719327654	0.3332080937563	-15.1989507137652	-15.6568480987651	-14.7410533287654	2	1.28	3.05	-6.33585991493484	-6.15056248671216	-5.96526505848948	-7.49360323038149	-7.2744466477939	-7.0552900652063	-7.48518395069028	-7.26605261732459	-7.04635902271467	-4.99713092319837	2.4452478409422	-0.231582558362929	-10.5117995626159	-0.244951400840955	-0.238858707005355	-0.251485494362569	-0.473064269865708	-0.465855224418598	-0.48079559141864	-0.470603448379884	-0.463525979881149	-0.478416841526215	0.000688207640625903	0.000824222855877006	0.000838702152925148
168	13.6648837358257	0.27	-4.99565196848874	-5.17069767371377	-4.82060626326371	0.331289678078465	-14.9600397392034	-15.4126922941302	-14.5073871842765	2.01	1.3	3.08	-6.21682650000409	-6.03424565396751	-5.85166480793093	-7.34767105196945	-7.1318786380962	-6.91608622422295	-7.34400044348335	-7.12831975625732	-6.91347670949289	-4.99565196848874	2.45939524559632	-0.227014503859838	-10.5722059121453	-0.244951400840955	-0.238858707005355	-0.251485494362569	-0.473064269865708	-0.465855224418598	-0.48079559141864	-0.470603448379884	-0.463525979881149	-0.478416841526215	0.000688207640625903	0.000824222855877006	0.000838702152925148
168	13.6648837358257	0.27	-4.99494367444222	-5.16821004959446	-4.82167729928997	0.337203167369177	-14.9094751288758	-15.3546431020759	-14.4643071556757	1.99	1.27	3.05	-6.23903420971326	-6.05814962676332	-5.87726504381337	-7.38561961705587	-7.17149276995858	-6.95736592286128	-7.37308375304164	-7.15894079786495	-6.94838120094936	-4.99494367444222	2.44185262826168	0.142633754935313	-10.1025518108673	-0.244951400840955	-0.238858707005355	-0.251485494362569	-0.473064269865708	-0.465855224418598	-0.48079559141864	-0.470603448379884	-0.463525979881149	-0.478416841526215	0.000688207640625903	0.000824222855877006	0.000838702152925148
168	13.6648837358257	0.27	-4.9948688036274	-5.17049837211198	-4.81923923514281	0.334076778922163	-15.0064185362459	-15.4576331506901	-14.5552039218016	1.99	1.28	3.1	-6.30251727388987	-6.11854422484389	-5.93457117579791	-7.46634588199191	-7.24840020132991	-7.03045452066791	-7.45176752214556	-7.23355109909043	-7.01494286920916	-4.9948688036274	2.4478792186223	0.087705103674578	-10.2376123644291	-0.244951400840955	-0.238858707005355	-0.251485494362569	-0.473064269865708	-0.465855224418598	-0.48079559141864	-0.470603448379884	-0.463525979881149	-0.478416841526215	0.000688207640625903	0.000824222855877006	0.000838702152925148
168	13.6648837358257	0.27	-4.99449564996692	-5.16927774322263	-4.81971355671121	0.34363295961258	-15.2714821039632	-15.7209765516207	-14.8219876563057	1.99	1.27	3.1	-6.40025453378106	-6.21725833967804	-6.03426214557502	-7.5796509237596	-7.36293340661142	-7.14621588946324	-7.55454096818745	-7.33875054407387	-7.12529659608853	-4.99449564996692	2.44782546653903	0.0425150624923123	-10.2449735630119	-0.244951400840955	-0.238858707005355	-0.251485494362569	-0.473064269865708	-0.465855224418598	-0.48079559141864	-0.470603448379884	-0.463525979881149	-0.478416841526215	0.000688207640625903	0.000824222855877006	0.000838702152925148
168	13.6648837358257	0.27	-4.99306763657134	-5.16681912806265	-4.81931614508002	0.337140894470487	-15.0468626255277	-15.4961953197111	-14.5975299313443	2.02	1.29	3.1	-6.23347453248456	-6.05272668773831	-5.87197884299205	-7.36302840902523	-7.14952765454211	-6.93602690005899	-7.35086962695389	-7.13986195724888	-6.92643912994244	-4.99306763657134	2.46122686748093	-0.195605672859342	-10.5735768324538	-0.244951400840955	-0.238858707005355	-0.251485494362569	-0.473064269865708	-0.465855224418598	-0.48079559141864	-0.470603448379884	-0.463525979881149	-0.478416841526215	0.000688207640625903	0.000824222855877006	0.000838702152925148
168	13.6648837358257	0.27	-4.99299203084446	-5.16941393084257	-4.81657013084635	0.323963696552895	-14.7822533523587	-15.237026324005	-14.3274803807123	2.02	1.3	3.12	-6.13648355351957	-5.95333056803864	-5.77017758255772	-7.25030500597345	-7.0339082706266	-6.81751153527974	-7.23712538696428	-7.02045984970205	-6.80591624652296	-4.99299203084446	2.4655504266059	0.0427607321776984	-10.4155152621344	-0.244951400840955	-0.238858707005355	-0.251485494362569	-0.473064269865708	-0.465855224418598	-0.48079559141864	-0.470603448379884	-0.463525979881149	-0.478416841526215	0.000688207640625903	0.000824222855877006	0.000838702152925148
168	13.6648837358257	0.27	-4.99265479779584	-5.16824776363432	-4.81706183195736	0.328233581545754	-14.9019797846234	-15.3560037493738	-14.447955819873	2	1.3	3.08	-6.23359413487257	-6.04928829788845	-5.86498246090432	-7.37764282031674	-7.15951141722112	-6.94138001412549	-7.37771776221173	-7.16023560324644	-6.94156263234598	-4.99265479779584	2.45769566712839	-0.172047461337379	-10.5794631743493	-0.244951400840955	-0.238858707005355	-0.251485494362569	-0.473064269865708	-0.465855224418598	-0.48079559141864	-0.470603448379884	-0.463525979881149	-0.478416841526215	0.000688207640625903	0.000824222855877006	0.000838702152925148
168	13.6648837358257	0.27	-4.99196573749739	-5.16732111320834	-4.81661036178643	0.335533965965272	-15.1511335863817	-15.605211567637	-14.6970556051265	2.02	1.29	3.11	-6.28209771211124	-6.09930222518047	-5.9165067382497	-7.42167265913487	-7.20571800039853	-6.98976334166219	-7.40730501216315	-7.18908588145341	-6.97382852056947	-4.99196573749739	2.4655048985168	0.16694364808046	-10.2997684063087	-0.244951400840955	-0.238858707005355	-0.251485494362569	-0.473064269865708	-0.465855224418598	-0.48079559141864	-0.470603448379884	-0.463525979881149	-0.478416841526215	0.000688207640625903	0.000824222855877006	0.000838702152925148
168	13.6648837358257	0.27	-4.99185872666582	-5.16546552700366	-4.81825192632797	0.335007724017635	-15.0458916017601	-15.4973481812434	-14.5944350222769	1.98	1.29	3.07	-6.3301481451658	-6.14574323951248	-5.96133833385917	-7.50203475641276	-7.2834913701066	-7.06494798380044	-7.49685181575859	-7.27859367921894	-7.060826446805	-4.99185872666582	2.44108485684856	0.239204548756884	-10.0065980930194	-0.244951400840955	-0.238858707005355	-0.251485494362569	-0.473064269865708	-0.465855224418598	-0.48079559141864	-0.470603448379884	-0.463525979881149	-0.478416841526215	0.000688207640625903	0.000824222855877006	0.000838702152925148
168	13.6648837358257	0.27	-4.99143992572355	-5.16462438142538	-4.81825547002171	0.336258331052447	-15.0851946701074	-15.5365630188396	-14.6338263213752	2.01	1.31	3.06	-6.267297424341	-6.08521985119897	-5.90314227805695	-7.40745156383606	-7.19225022383388	-6.9770488838317	-7.41545211038094	-7.20027682763329	-6.98532086711596	-4.99143992572355	2.45019035847862	0.07877221086745	-10.3517304743723	-0.244951400840955	-0.238858707005355	-0.251485494362569	-0.473064269865708	-0.465855224418598	-0.48079559141864	-0.470603448379884	-0.463525979881149	-0.478416841526215	0.000688207640625903	0.000824222855877006	0.000838702152925148
168	13.6648837358257	0.27	-4.99114612467459	-5.16706828645298	-4.8152239628962	0.327777372762555	-14.7287627353152	-15.1779738698904	-14.27955160074	1.99	1.3	3.09	-6.16902141673304	-5.98644150629277	-5.80386159585251	-7.30319550385873	-7.08704829169223	-6.87090107952573	-7.2961083029475	-7.07963113415958	-6.86475491766846	-4.99114612467459	2.45331997188264	0.0370928144005799	-10.263273004344	-0.244951400840955	-0.238858707005355	-0.251485494362569	-0.473064269865708	-0.465855224418598	-0.48079559141864	-0.470603448379884	-0.463525979881149	-0.478416841526215	0.000688207640625903	0.000824222855877006	0.000838702152925148
168	13.6648837358257	0.27	-4.9908268575545	-5.16776236625965	-4.81389134884936	0.320724412100057	-14.6571116414088	-15.1113905339157	-14.202832748902	1.99	1.29	3.09	-6.14596352052298	-5.96120345524477	-5.77644338996657	-7.27692771649717	-7.05816858533162	-6.83940945416606	-7.26547923809474	-7.04795061658865	-6.82882397318175	-4.9908268575545	2.4407298144455	-0.0566619860830546	-10.3516153371728	-0.244951400840955	-0.238858707005355	-0.251485494362569	-0.473064269865708	-0.465855224418598	-0.48079559141864	-0.470603448379884	-0.463525979881149	-0.478416841526215	0.000688207640625903	0.000824222855877006	0.000838702152925148
168	13.6648837358257	0.27	-4.9901216619039	-5.1648611122491	-4.81538221155871	0.335361558787035	-15.0425270217373	-15.4935244407931	-14.5915296026814	1.98	1.29	3.08	-6.32171817252375	-6.13770074055067	-5.95368330857759	-7.4902711283284	-7.27223855866913	-7.05420598900985	-7.48554421426316	-7.2643740487064	-7.04880957168256	-4.9901216619039	2.44158339592566	-0.286873280787755	-10.5665046204478	-0.244951400840955	-0.238858707005355	-0.251485494362569	-0.473064269865708	-0.465855224418598	-0.48079559141864	-0.470603448379884	-0.463525979881149	-0.478416841526215	0.000688207640625903	0.000824222855877006	0.000838702152925148
168	13.6648837358257	0.27	-4.98844553286936	-5.16123197763899	-4.81565908809973	0.340536100468515	-14.987659230465	-15.4318452771912	-14.5434731837388	2.02	1.29	3.13	-6.19690980326646	-6.01853963314169	-5.84016946301692	-7.317136367192	-7.10652189964654	-6.89590743210108	-7.29943590072879	-7.09100494479755	-6.87923375598629	-4.98844553286936	2.4691463013416	-0.196063142865971	-10.6051796397577	-0.244951400840955	-0.238858707005355	-0.251485494362569	-0.473064269865708	-0.465855224418598	-0.48079559141864	-0.470603448379884	-0.463525979881149	-0.478416841526215	0.000688207640625903	0.000824222855877006	0.000838702152925148
168	13.6648837358257	0.27	-4.9883976928865	-5.16164230578609	-4.81515307998691	0.341996876404721	-14.9548446115166	-15.3966204711211	-14.5130687519122	2	1.28	3.06	-6.24120363016184	-6.0621245196614	-5.88304540916096	-7.38437589715724	-7.17249569814032	-6.9606154991234	-7.37628938116941	-7.166841048979	-6.95318952840961	-4.9883976928865	2.44381099075141	-0.297875950597704	-10.5328998226783	-0.244951400840955	-0.238858707005355	-0.251485494362569	-0.473064269865708	-0.465855224418598	-0.48079559141864	-0.470603448379884	-0.463525979881149	-0.478416841526215	0.000688207640625903	0.000824222855877006	0.000838702152925148
168	13.6648837358257	0.27	-4.98807630412392	-5.16378736333472	-4.81236524491312	0.332429351229911	-15.0201101779202	-15.4734138342701	-14.5668065215703	1.99	1.29	3.11	-6.30304424026336	-6.11839248656188	-5.9337407328604	-7.4654484395948	-7.24674330379179	-7.02803816798879	-7.45403784059978	-7.23412044480307	-7.01665544943359	-4.98807630412392	2.47067496435162	-0.271785909421032	-10.6978977802828	-0.244951400840955	-0.238858707005355	-0.251485494362569	-0.473064269865708	-0.465855224418598	-0.48079559141864	-0.470603448379884	-0.463525979881149	-0.478416841526215	0.000688207640625903	0.000824222855877006	0.000838702152925148
168	13.6648837358257	0.27	-4.98801825259401	-5.16238285584491	-4.81365364934311	0.329311740658589	-14.6817905363223	-15.1280145480014	-14.2355665246432	2.01	1.31	3.15	-6.1185418044374	-5.93806602151565	-5.7575902385939	-7.23572874535403	-7.02229981864797	-6.80887089194192	-7.22224863796069	-7.0078571220194	-6.7964261969697	-4.98801825259401	2.47483822048315	-0.0303927383427212	-10.5018139306152	-0.244951400840955	-0.238858707005355	-0.251485494362569	-0.473064269865708	-0.465855224418598	-0.48079559141864	-0.470603448379884	-0.463525979881149	-0.478416841526215	0.000688207640625903	0.000824222855877006	0.000838702152925148
168	13.6648837358257	0.27	-4.98755874366859	-5.16212620581004	-4.81299128152714	0.327833426466316	-14.7225220750288	-15.1714857676302	-14.2735583824274	1.97	1.26	3.08	-6.22300693404487	-6.03885198607306	-5.85469703810125	-7.3818015061177	-7.16335481520043	-6.94490812428315	-7.35813049668083	-7.14327998615821	-6.92432299559441	-4.98755874366859	2.43241643539201	-0.0788783755134909	-10.2891425563911	-0.244951400840955	-0.238858707005355	-0.251485494362569	-0.473064269865708	-0.465855224418598	-0.48079559141864	-0.470603448379884	-0.463525979881149	-0.478416841526215	0.000688207640625903	0.000824222855877006	0.000838702152925148
168	13.6648837358257	0.27	-4.98731057410667	-5.16263332630888	-4.81198782190447	0.332974299009099	-15.0224009018298	-15.4752176097532	-14.5695841939063	2.02	1.31	3.12	-6.22556124656375	-6.04339656108184	-5.86123187559993	-7.3538142979236	-7.13863606489071	-6.92345783185782	-7.34782987506153	-7.13372854484839	-6.91835502699686	-4.98731057410667	2.46575135090029	-0.0899148699666157	-10.5924198091106	-0.244951400840955	-0.238858707005355	-0.251485494362569	-0.473064269865708	-0.465855224418598	-0.48079559141864	-0.470603448379884	-0.463525979881149	-0.478416841526215	0.000688207640625903	0.000824222855877006	0.000838702152925148
168	13.6648837358257	0.27	-4.98670089874984	-5.16247502692307	-4.81092677057661	0.332843337820425	-15.1374808581338	-15.5939009501278	-14.6810607661399	2.03	1.29	3.14	-6.25832087878807	-6.07514520001727	-5.89196952124648	-7.38872255109838	-7.17246098593418	-6.95619942076997	-7.37026959340234	-7.15326803213153	-6.93786006758988	-4.98670089874984	2.48687348100461	-0.0447416157734947	-10.5781794625924	-0.244951400840955	-0.238858707005355	-0.251485494362569	-0.473064269865708	-0.465855224418598	-0.48079559141864	-0.470603448379884	-0.463525979881149	-0.478416841526215	0.000688207640625903	0.000824222855877006	0.000838702152925148
168	13.6648837358257	0.27	-4.98644793077768	-5.16137906126078	-4.81151680029459	0.332675722846392	-15.1383474158995	-15.5949659583607	-14.6817288734384	2	1.27	3.08	-6.32395097689759	-6.13878652797369	-5.9536220790498	-7.48288033975299	-7.26378259223162	-7.04468484471025	-7.46272447509403	-7.24449754688161	-7.026752509297	-4.98644793077768	2.4490482104631	-0.194674077784008	-10.5042053720497	-0.244951400840955	-0.238858707005355	-0.251485494362569	-0.473064269865708	-0.465855224418598	-0.48079559141864	-0.470603448379884	-0.463525979881149	-0.478416841526215	0.000688207640625903	0.000824222855877006	0.000838702152925148
168	13.6648837358257	0.27	-4.98642629326897	-5.16107254104689	-4.81178004549106	0.332596503113031	-14.8446388197886	-15.2924781202836	-14.3967995192937	1.98	1.26	3.07	-6.24138197405436	-6.05860347894082	-5.87582498382728	-7.39552273276758	-7.17894529506348	-6.96236785735938	-7.37487084155087	-7.15916466445642	-6.9434895612765	-4.98642629326897	2.44283734020733	0.0497909667256073	-10.1480852047497	-0.244951400840955	-0.238858707005355	-0.251485494362569	-0.473064269865708	-0.465855224418598	-0.48079559141864	-0.470603448379884	-0.463525979881149	-0.478416841526215	0.000688207640625903	0.000824222855877006	0.000838702152925148
168	13.6648837358257	0.27	-4.98603148628472	-5.15878200211301	-4.81328097045643	0.337167696999143	-15.1557069867478	-15.6082628762382	-14.7031510972573	2.01	1.3	3.08	-6.30970243998855	-6.12675491899977	-5.94380739801099	-7.46100875250199	-7.24467952488341	-7.02835029726483	-7.45929693521171	-7.24464766969453	-7.02730590318234	-4.98603148628472	2.46059687044567	0.0877430078946016	-10.3003257845732	-0.244951400840955	-0.238858707005355	-0.251485494362569	-0.473064269865708	-0.465855224418598	-0.48079559141864	-0.470603448379884	-0.463525979881149	-0.478416841526215	0.000688207640625903	0.000824222855877006	0.000838702152925148
168	13.6648837358257	0.27	-4.98566810858619	-5.15879521348425	-4.81254100368812	0.3356898133566	-14.9220120618711	-15.3690670338363	-14.4749570899059	1.98	1.27	3.07	-6.29588800006119	-6.11275339422163	-5.92961878838207	-7.46613588097245	-7.24896113903086	-7.03178639708926	-7.44878051997292	-7.23025177985315	-7.01565733075239	-4.98566810858619	2.44727185680134	-0.149659256181952	-10.3751145440826	-0.244951400840955	-0.238858707005355	-0.251485494362569	-0.473064269865708	-0.465855224418598	-0.48079559141864	-0.470603448379884	-0.463525979881149	-0.478416841526215	0.000688207640625903	0.000824222855877006	0.000838702152925148
168	13.6648837358257	0.27	-4.98546128591446	-5.15907902200851	-4.81184354982041	0.330287539059719	-14.8554582575048	-15.3059650220692	-14.4049514929403	1.99	1.29	3.09	-6.22989744132224	-6.04653030727929	-5.86316317323635	-7.37754146423451	-7.16039525158473	-6.94324903893495	-7.36897801690141	-7.15442367008954	-6.9363744055361	-4.98546128591446	2.45878396560428	-0.248959451715545	-10.6070675072884	-0.244951400840955	-0.238858707005355	-0.251485494362569	-0.473064269865708	-0.465855224418598	-0.48079559141864	-0.470603448379884	-0.463525979881149	-0.478416841526215	0.000688207640625903	0.000824222855877006	0.000838702152925148
168	13.6648837358257	0.27	-4.98516778074345	-5.15867676002299	-4.81165880146391	0.341558687538331	-15.2591412287148	-15.7103454232964	-14.8079370341333	2	1.3	3.09	-6.37440840644922	-6.19133414974313	-6.00825989303705	-7.54352496499587	-7.32687345196868	-7.1102219389415	-7.53981785463346	-7.32321085542254	-7.10568732850815	-4.98516778074345	2.45316539628632	-0.300081036531846	-10.6802780012615	-0.244951400840955	-0.238858707005355	-0.251485494362569	-0.473064269865708	-0.465855224418598	-0.48079559141864	-0.470603448379884	-0.463525979881149	-0.478416841526215	0.000688207640625903	0.000824222855877006	0.000838702152925148
168	13.6648837358257	0.27	-4.9851427329047	-5.15802302108885	-4.81226244472055	0.344607827844806	-15.3294333495149	-15.7796601310132	-14.8792065680166	2.01	1.29	3.08	-6.36519154498191	-6.18357928723214	-6.00196702948238	-7.52311174276372	-7.30846159449219	-7.09381144622066	-7.51421448379859	-7.2990764731173	-7.08593651144512	-4.9851427329047	2.457953664759	-0.0526544674207919	-10.4139774014423	-0.244951400840955	-0.238858707005355	-0.251485494362569	-0.473064269865708	-0.465855224418598	-0.48079559141864	-0.470603448379884	-0.463525979881149	-0.478416841526215	0.000688207640625903	0.000824222855877006	0.000838702152925148
168	13.6648837358257	0.27	-4.9849736660516	-5.16117561337844	-4.80877171872477	0.330455992541841	-14.9467840882473	-15.3998878592576	-14.493680317237	2	1.3	3.12	-6.24495939137999	-6.06121684234972	-5.87747429331945	-7.38944217736228	-7.17202604116538	-6.95460990496849	-7.38004516519845	-7.16285273992271	-6.94450957151865	-4.9849736660516	2.45802980766246	0.222464604602615	-10.1854958799421	-0.244951400840955	-0.238858707005355	-0.251485494362569	-0.473064269865708	-0.465855224418598	-0.48079559141864	-0.470603448379884	-0.463525979881149	-0.478416841526215	0.000688207640625903	0.000824222855877006	0.000838702152925148
168	13.6648837358257	0.27	-4.98477487027568	-5.15894610171601	-4.81060363883535	0.338297365875948	-15.0326753820361	-15.4804253576392	-14.584925406433	2.02	1.3	3.09	-6.21918816877867	-6.03930671936697	-5.85942526995526	-7.34414299258898	-7.13172377478404	-6.9193045569791	-7.34022966337646	-7.12873922259506	-6.91524710264638	-4.98477487027568	2.46539174959615	-0.269066636767434	-10.6564459129829	-0.244951400840955	-0.238858707005355	-0.251485494362569	-0.473064269865708	-0.465855224418598	-0.48079559141864	-0.470603448379884	-0.463525979881149	-0.478416841526215	0.000688207640625903	0.000824222855877006	0.000838702152925148
168	13.6648837358257	0.27	-4.98335585712005	-5.15864126207633	-4.80807045216377	0.335023358712764	-15.165736209409	-15.6207727955013	-14.7106996233166	1.99	1.29	3.09	-6.35321162262324	-6.16814115489881	-5.98307068717437	-7.52233284450403	-7.30320561553626	-7.08407838656849	-7.5162331383475	-7.29557988198847	-7.07727770994357	-4.98335585712005	2.46380281575083	0.289954279284963	-10.1309830849465	-0.244951400840955	-0.238858707005355	-0.251485494362569	-0.473064269865708	-0.465855224418598	-0.48079559141864	-0.470603448379884	-0.463525979881149	-0.478416841526215	0.000688207640625903	0.000824222855877006	0.000838702152925148
168	13.6648837358257	0.27	-4.9831290547291	-5.1569750646353	-4.80928304482291	0.325813494641937	-14.8215593710872	-15.2756228366695	-14.3674959055049	1.97	1.27	3.01	-6.27283566491405	-6.08637744114842	-5.89991921738279	-7.44275998207681	-7.22152609674898	-7.00029221142114	-7.44322425654619	-7.221639509147	-7.00071629392914	-4.9831290547291	2.41688822449515	-0.00695884069727501	-10.1530286002729	-0.244951400840955	-0.238858707005355	-0.251485494362569	-0.473064269865708	-0.465855224418598	-0.48079559141864	-0.470603448379884	-0.463525979881149	-0.478416841526215	0.000688207640625903	0.000824222855877006	0.000838702152925148
168	13.6648837358257	0.27	-4.98118211283994	-5.15376868154364	-4.80859554413625	0.340166601150977	-15.0680874168956	-15.5150247269902	-14.621150106801	1.98	1.28	3.14	-6.34036286797585	-6.15771767242504	-5.97507247687423	-7.51491491399303	-7.29843470101554	-7.08195448803805	-7.4863149795051	-7.26923882058952	-7.05422953357244	-4.98118211283994	2.46128170167682	-0.0638149806257087	-10.3832257459669	-0.244951400840955	-0.238858707005355	-0.251485494362569	-0.473064269865708	-0.465855224418598	-0.48079559141864	-0.470603448379884	-0.463525979881149	-0.478416841526215	0.000688207640625903	0.000824222855877006	0.000838702152925148
168	13.6648837358257	0.27	-4.98051594243135	-5.15303591653198	-4.80799596833072	0.340503440782822	-15.0724940100887	-15.5192267710399	-14.6257612491376	1.99	1.29	3.11	-6.31504901287146	-6.13326551794076	-5.95148202301006	-7.4779545654735	-7.26269594862443	-7.04743733177537	-7.46398428462738	-7.25048449924048	-7.03585869256332	-4.98051594243135	2.46612090724161	0.0596808947783678	-10.340153195229	-0.244951400840955	-0.238858707005355	-0.251485494362569	-0.473064269865708	-0.465855224418598	-0.48079559141864	-0.470603448379884	-0.463525979881149	-0.478416841526215	0.000688207640625903	0.000824222855877006	0.000838702152925148
168	13.6648837358257	0.27	-4.98046175906538	-5.1527813272094	-4.80814219092136	0.342694024107946	-15.1223774630883	-15.5684112592937	-14.6763436668829	2	1.28	3.09	-6.30454693493835	-6.12392214568333	-5.9432973564283	-7.45771226986856	-7.24404938164346	-7.03038649341836	-7.44015374133856	-7.22718263126725	-7.01224504146663	-4.98046175906538	2.45421556238121	-0.227447272373263	-10.5309546287831	-0.244951400840955	-0.238858707005355	-0.251485494362569	-0.473064269865708	-0.465855224418598	-0.48079559141864	-0.470603448379884	-0.463525979881149	-0.478416841526215	0.000688207640625903	0.000824222855877006	0.000838702152925148
168	13.6648837358257	0.27	-4.9804085146111	-5.15448808948354	-4.80632893973865	0.339699230013197	-15.1292385335183	-15.578457266596	-14.6800198004406	1.99	1.3	3.03	-6.33198575718356	-6.1493972908784	-5.96680882457325	-7.49616952504284	-7.28001077970955	-7.06385203437627	-7.50443995582053	-7.28964131596115	-7.07161609078691	-4.9804085146111	2.44369512198051	-0.0939131401558682	-10.4055879103457	-0.244951400840955	-0.238858707005355	-0.251485494362569	-0.473064269865708	-0.465855224418598	-0.48079559141864	-0.470603448379884	-0.463525979881149	-0.478416841526215	0.000688207640625903	0.000824222855877006	0.000838702152925148
168	13.6648837358257	0.27	-4.98008669505681	-5.15420340640822	-4.80596998370541	0.334293181821982	-15.0020454651573	-15.4529092871362	-14.5511816431785	2	1.29	3.08	-6.27046990863711	-6.08751872604231	-5.90456754344751	-7.42065536455778	-7.20414564609086	-6.98763592762395	-7.41516197184943	-7.20087130713669	-6.98326068326926	-4.98008669505681	2.46321375734413	-0.000653731773094768	-10.3909388707783	-0.244951400840955	-0.238858707005355	-0.251485494362569	-0.473064269865708	-0.465855224418598	-0.48079559141864	-0.470603448379884	-0.463525979881149	-0.478416841526215	0.000688207640625903	0.000824222855877006	0.000838702152925148
168	13.6648837358257	0.27	-4.97951957867661	-5.15192849554031	-4.80711066181291	0.338287110061771	-15.1810455133619	-15.6332250687781	-14.7288659579457	1.99	1.28	3.11	-6.36635213224992	-6.18221007172697	-5.99806801120401	-7.53997046572691	-7.32188235671267	-7.10379424769842	-7.51933164614523	-7.30260686372898	-7.08665026560567	-4.97951957867661	2.46562238036429	0.00336078047252159	-10.3426536071513	-0.244951400840955	-0.238858707005355	-0.251485494362569	-0.473064269865708	-0.465855224418598	-0.48079559141864	-0.470603448379884	-0.463525979881149	-0.478416841526215	0.000688207640625903	0.000824222855877006	0.000838702152925148
168	13.6648837358257	0.27	-4.97870142018989	-5.15293053792019	-4.80447230245959	0.335894168217852	-14.975183633259	-15.4236261070375	-14.5267411594806	2	1.29	3.1	-6.26013069111694	-6.07811717018363	-5.89610364925032	-7.40881529086422	-7.19340372462515	-6.97799215838608	-7.39925337022106	-7.18511987277136	-6.96800390961886	-4.97870142018989	2.45239456699686	0.113275082832701	-10.2425362004537	-0.244951400840955	-0.238858707005355	-0.251485494362569	-0.473064269865708	-0.465855224418598	-0.48079559141864	-0.470603448379884	-0.463525979881149	-0.478416841526215	0.000688207640625903	0.000824222855877006	0.000838702152925148
168	13.6648837358257	0.27	-4.97843263453745	-5.15085753488151	-4.80600773419338	0.332617219120861	-14.7793041294071	-15.2251515809053	-14.3334566779088	2.01	1.3	3.14	-6.15686653324636	-5.97657123447867	-5.79627593571098	-7.28080560221967	-7.06759730637092	-6.85438901052218	-7.26418531952305	-7.05116281260798	-6.83700572501947	-4.97843263453745	2.47998283691775	0.126306908242137	-10.3565476387321	-0.244951400840955	-0.238858707005355	-0.251485494362569	-0.473064269865708	-0.465855224418598	-0.48079559141864	-0.470603448379884	-0.463525979881149	-0.478416841526215	0.000688207640625903	0.000824222855877006	0.000838702152925148
168	13.6648837358257	0.27	-4.97831782565432	-5.15296417150719	-4.80367147980145	0.335271617266325	-15.1556547066553	-15.6101355547518	-14.7011738585587	2.02	1.3	3.1	-6.28434335931111	-6.10137802312604	-5.91841268694098	-7.42439250385424	-7.20823523924123	-6.99207797462823	-7.42248822779247	-7.20613653385595	-6.9885421957091	-4.97831782565432	2.4689117039847	-0.148777482933819	-10.5816355748535	-0.244951400840955	-0.238858707005355	-0.251485494362569	-0.473064269865708	-0.465855224418598	-0.48079559141864	-0.470603448379884	-0.463525979881149	-0.478416841526215	0.000688207640625903	0.000824222855877006	0.000838702152925148
168	13.6648837358257	0.27	-4.9776352826062	-5.15232125693504	-4.80294930827737	0.331665532124525	-15.0315828216026	-15.486014545092	-14.5771510981131	2.02	1.28	3.09	-6.22960939960698	-6.04680367332497	-5.86399794704296	-7.35852122532127	-7.14258797322342	-6.92665472112557	-7.34038608184941	-7.13016815939664	-6.91430918057921	-4.9776352826062	2.45777970319098	-0.10125206737295	-10.4869886827689	-0.244951400840955	-0.238858707005355	-0.251485494362569	-0.473064269865708	-0.465855224418598	-0.48079559141864	-0.470603448379884	-0.463525979881149	-0.478416841526215	0.000688207640625903	0.000824222855877006	0.000838702152925148
168	13.6648837358257	0.27	-4.97760808172036	-5.15191849079348	-4.80329767264724	0.336937616118357	-15.125728692629	-15.5776220111096	-14.6738353741483	1.98	1.28	3.04	-6.36611351802065	-6.1814380803042	-5.99676264258774	-7.545479755223	-7.32659192473868	-7.10770409425436	-7.54070869873303	-7.32054191214968	-7.10158542947179	-4.97760808172036	2.43856359685864	-0.0220525845832054	-10.22935918496	-0.244951400840955	-0.238858707005355	-0.251485494362569	-0.473064269865708	-0.465855224418598	-0.48079559141864	-0.470603448379884	-0.463525979881149	-0.478416841526215	0.000688207640625903	0.000824222855877006	0.000838702152925148
168	13.6648837358257	0.27	-4.97702555380253	-5.14940538186627	-4.80464572573879	0.336808748379252	-14.9830937745544	-15.4308548923732	-14.5353326567356	1.96	1.27	3.08	-6.34910175210981	-6.16486822017017	-5.98063468823054	-7.53651604205605	-7.3178270017542	-7.09913796145234	-7.51794304091088	-7.29826385303451	-7.08084360837238	-4.97702555380253	2.45011632629169	0.173097699901815	-10.0883327836654	-0.244951400840955	-0.238858707005355	-0.251485494362569	-0.473064269865708	-0.465855224418598	-0.48079559141864	-0.470603448379884	-0.463525979881149	-0.478416841526215	0.000688207640625903	0.000824222855877006	0.000838702152925148
168	13.6648837358257	0.27	-4.97684875116291	-5.15089951206973	-4.80279799025609	0.332565008501273	-15.1337261818752	-15.5903191823553	-14.6771331813951	2	1.31	3.09	-6.32109398451761	-6.13596837965032	-5.95084277478304	-7.47925073340146	-7.26020624215257	-7.04116175090369	-7.48266329530339	-7.26187868372311	-7.0416603356355	-4.97684875116291	2.47019937998234	-0.0195880862139144	-10.5065962018952	-0.244951400840955	-0.238858707005355	-0.251485494362569	-0.473064269865708	-0.465855224418598	-0.48079559141864	-0.470603448379884	-0.463525979881149	-0.478416841526215	0.000688207640625903	0.000824222855877006	0.000838702152925148
168	13.6648837358257	0.27	-4.97659503637216	-5.15191983432804	-4.80127023841628	0.329816149777195	-14.8186382526632	-15.2685076847461	-14.3687688205803	1.99	1.29	3.07	-6.22411890526704	-6.04073223153687	-5.85734555780671	-7.37313871130672	-7.15589745936447	-6.93865620742222	-7.36840862712991	-7.15138354136443	-6.9359497206642	-4.97659503637216	2.44243909565509	0.0288731050189615	-10.2578091219679	-0.244951400840955	-0.238858707005355	-0.251485494362569	-0.473064269865708	-0.465855224418598	-0.48079559141864	-0.470603448379884	-0.463525979881149	-0.478416841526215	0.000688207640625903	0.000824222855877006	0.000838702152925148
168	13.6648837358257	0.27	-4.97658887432205	-5.15031349992505	-4.80286424871906	0.316592569289628	-14.5975113286281	-15.0542686090346	-14.1407540482215	2.04	1.32	3.18	-5.995075519553	-5.81318063902061	-5.63128575848821	-7.0662372016992	-6.85184250935136	-6.63744781700352	-7.05512857553356	-6.84005513438566	-6.62490833760966	-4.97658887432205	2.5086985820619	0.00901064890582971	-10.7482776562786	-0.244951400840955	-0.238858707005355	-0.251485494362569	-0.473064269865708	-0.465855224418598	-0.48079559141864	-0.470603448379884	-0.463525979881149	-0.478416841526215	0.000688207640625903	0.000824222855877006	0.000838702152925148
168	13.6648837358257	0.27	-4.97636920813838	-5.15029577231327	-4.80244264396349	0.337543473745452	-15.0657548448764	-15.5152467735963	-14.6162629161564	2.01	1.29	3.11	-6.27104678795945	-6.089368406884	-5.90769002580855	-7.41503108907966	-7.20021035987147	-6.98538963066328	-7.40029769681069	-7.18882394606446	-6.97354294312535	-4.97636920813838	2.46047310597878	0.0720198046239293	-10.2892241748854	-0.244951400840955	-0.238858707005355	-0.251485494362569	-0.473064269865708	-0.465855224418598	-0.48079559141864	-0.470603448379884	-0.463525979881149	-0.478416841526215	0.000688207640625903	0.000824222855877006	0.000838702152925148
168	13.6648837358257	0.27	-4.97625048485592	-5.15028225849719	-4.80221871121466	0.334736113125695	-14.9745522658644	-15.4241423289888	-14.5249622027401	1.99	1.29	3.09	-6.26874879280185	-6.08602439196631	-5.90329999113077	-7.42117384008259	-7.20485801881654	-6.98854219755049	-7.41136057511218	-7.19685679590626	-6.97928705690916	-4.97625048485592	2.45253238993966	0.0342107631959086	-10.2954817847969	-0.244951400840955	-0.238858707005355	-0.251485494362569	-0.473064269865708	-0.465855224418598	-0.48079559141864	-0.470603448379884	-0.463525979881149	-0.478416841526215	0.000688207640625903	0.000824222855877006	0.000838702152925148
168	13.6648837358257	0.27	-4.9762386015199	-5.15104027809309	-4.80143692494672	0.336699810405812	-14.9893442340757	-15.4374013984917	-14.5412870696597	2	1.29	3.09	-6.25969850771962	-6.07801619661887	-5.89633388551812	-7.40676124473152	-7.19178643419476	-6.976811623658	-7.39613099281646	-7.1829773708452	-6.9664189681954	-4.9762386015199	2.44917482756399	-0.175421567073466	-10.4934512153036	-0.244951400840955	-0.238858707005355	-0.251485494362569	-0.473064269865708	-0.465855224418598	-0.48079559141864	-0.470603448379884	-0.463525979881149	-0.478416841526215	0.000688207640625903	0.000824222855877006	0.000838702152925148
168	13.6648837358257	0.27	-4.97615905345656	-5.14902207927485	-4.80329602763828	0.338054935650556	-14.8987889253296	-15.3427914799853	-14.4547863706739	1.99	1.29	3.13	-6.2431513473883	-6.06248180293424	-5.88181225848017	-7.39279057075981	-7.17885180324583	-6.96491303573185	-7.37351011612368	-7.15909165314033	-6.94581617973525	-4.97615905345656	2.46736753566963	-0.0432104908501071	-10.4180847603985	-0.244951400840955	-0.238858707005355	-0.251485494362569	-0.473064269865708	-0.465855224418598	-0.48079559141864	-0.470603448379884	-0.463525979881149	-0.478416841526215	0.000688207640625903	0.000824222855877006	0.000838702152925148
168	13.6648837358257	0.27	-4.9756261809664	-5.14926048713873	-4.80199187479407	0.335070012319251	-14.9619614383081	-15.4108369135859	-14.5130859630303	1.99	1.28	3.08	-6.27534521146496	-6.09256159107344	-5.90977797068193	-7.43207255424043	-7.21559663415964	-6.99912071407884	-7.41835504142935	-7.20263518122497	-6.98813900267795	-4.9756261809664	2.45462815948436	0.159609490537592	-10.1204259734074	-0.244951400840955	-0.238858707005355	-0.251485494362569	-0.473064269865708	-0.465855224418598	-0.48079559141864	-0.470603448379884	-0.463525979881149	-0.478416841526215	0.000688207640625903	0.000824222855877006	0.000838702152925148
168	13.6648837358257	0.27	-4.97505269402527	-5.14891445855845	-4.80119092949209	0.339512545470026	-14.9505193003816	-15.3946162794658	-14.5064223212974	1.99	1.27	3.09	-6.28007008519151	-6.09890544278399	-5.91774080037646	-7.44059128644011	-7.2259484494299	-7.01130561241969	-7.42020490573007	-7.2047204530323	-6.99010048788331	-4.97505269402527	2.43967971833719	0.0627365750600898	-10.1598441492444	-0.244951400840955	-0.238858707005355	-0.251485494362569	-0.473064269865708	-0.465855224418598	-0.48079559141864	-0.470603448379884	-0.463525979881149	-0.478416841526215	0.000688207640625903	0.000824222855877006	0.000838702152925148
168	13.6648837358257	0.27	-4.97478565297194	-5.14971712310466	-4.79985418283923	0.327242121547647	-14.8657231331597	-15.3196626638046	-14.4117836025149	1.98	1.28	3.06	-6.2665569867892	-6.08087157061725	-5.89518615444529	-7.42899793346343	-7.2088680318406	-6.98873813021777	-7.41637680690936	-7.20172823816547	-6.97820425923127	-4.97478565297194	2.45069023423624	-0.192630470580467	-10.475957205578	-0.244951400840955	-0.238858707005355	-0.251485494362569	-0.473064269865708	-0.465855224418598	-0.48079559141864	-0.470603448379884	-0.463525979881149	-0.478416841526215	0.000688207640625903	0.000824222855877006	0.000838702152925148
168	13.6648837358257	0.27	-4.97460837601206	-5.1476257147357	-4.80159103728842	0.342517139271544	-15.2106102202475	-15.6594226430096	-14.7617977974854	1.99	1.27	3.1	-6.38322403037037	-6.20027537974546	-6.01732672912056	-7.56155163892559	-7.34483111299855	-7.12811058707151	-7.53678138222701	-7.31861486475514	-7.10474335144113	-4.97460837601206	2.46479476747533	-0.223272854311976	-10.555541535343	-0.244951400840955	-0.238858707005355	-0.251485494362569	-0.473064269865708	-0.465855224418598	-0.48079559141864	-0.470603448379884	-0.463525979881149	-0.478416841526215	0.000688207640625903	0.000824222855877006	0.000838702152925148
168	13.6648837358257	0.27	-4.97352005297813	-5.14957081070033	-4.79746929525593	0.324297039596313	-14.5218767938242	-14.9682995602743	-14.0754540273741	1.96	1.27	3.08	-6.16026377377232	-5.9765366920904	-5.79280961040849	-7.31274837558755	-7.09464896175383	-6.8765495479201	-7.29334890305525	-7.07781483860698	-6.85940889995703	-4.97352005297813	2.43190039334183	0.0135982731866204	-10.1665188386727	-0.244951400840955	-0.238858707005355	-0.251485494362569	-0.473064269865708	-0.465855224418598	-0.48079559141864	-0.470603448379884	-0.463525979881149	-0.478416841526215	0.000688207640625903	0.000824222855877006	0.000838702152925148
168	13.6648837358257	0.27	-4.97328666395016	-5.14568376592118	-4.80088956197914	0.334736784665569	-14.9894690886285	-15.4395063299994	-14.5394318472576	1.99	1.29	3.12	-6.2757874775058	-6.09285817760202	-5.90992887769824	-7.42971053476334	-7.21314619897545	-6.99658186318756	-7.41302973365876	-7.19600049655839	-6.9769907367375	-4.97328666395016	2.47152665740228	-0.0410830134928808	-10.4841477075911	-0.244951400840955	-0.238858707005355	-0.251485494362569	-0.473064269865708	-0.465855224418598	-0.48079559141864	-0.470603448379884	-0.463525979881149	-0.478416841526215	0.000688207640625903	0.000824222855877006	0.000838702152925148
168	13.6648837358257	0.27	-4.97287980495323	-5.14619957151775	-4.79956003838872	0.335377270220752	-14.9027293001374	-15.3495196279358	-14.455938972339	2.03	1.29	3.13	-6.14504978691977	-5.96618107472642	-5.78731236253307	-7.25116322765637	-7.04009801689186	-6.82903280612734	-7.23296151205264	-7.02197266220153	-6.81116821667092	-4.97287980495323	2.47429307868327	-0.0385431567418753	-10.4808516177365	-0.244951400840955	-0.238858707005355	-0.251485494362569	-0.473064269865708	-0.465855224418598	-0.48079559141864	-0.470603448379884	-0.463525979881149	-0.478416841526215	0.000688207640625903	0.000824222855877006	0.000838702152925148
168	13.6648837358257	0.27	-4.97284641425783	-5.1451034196155	-4.80058940890016	0.341846465612109	-15.2504001971653	-15.7010575592777	-14.799742835053	1.98	1.27	3.06	-6.40748476098922	-6.22357484477747	-6.03966492856573	-7.59217239351316	-7.37425914973034	-7.15634590594752	-7.57620197492329	-7.35840041847099	-7.14239494393559	-4.97284641425783	2.44527307083546	0.321149992638514	-9.9353831085444	-0.244951400840955	-0.238858707005355	-0.251485494362569	-0.473064269865708	-0.465855224418598	-0.48079559141864	-0.470603448379884	-0.463525979881149	-0.478416841526215	0.000688207640625903	0.000824222855877006	0.000838702152925148
168	13.6648837358257	0.27	-4.9707657438404	-5.14450811733	-4.7970233703508	0.330676280043987	-14.8043070036411	-15.252868339967	-14.3557456673151	2.01	1.31	3.1	-6.15913750314284	-5.97800757482726	-5.79687764651168	-7.28121430558888	-7.0670859760056	-6.85295764642232	-7.28170716807994	-7.0687494400744	-6.85356295595656	-4.9707657438404	2.45621299492853	0.0723024739564121	-10.3088126586633	-0.244951400840955	-0.238858707005355	-0.251485494362569	-0.473064269865708	-0.465855224418598	-0.48079559141864	-0.470603448379884	-0.463525979881149	-0.478416841526215	0.000688207640625903	0.000824222855877006	0.000838702152925148
168	13.6648837358257	0.27	-4.97055608768686	-5.14263731792612	-4.7984748574476	0.339949390082548	-15.1099039295309	-15.5582985113091	-14.6615093477526	2.01	1.31	3.12	-6.27029254128507	-6.08958092943155	-5.90886931757803	-7.40952466563334	-7.19598006040498	-6.98243545517663	-7.40346989773577	-7.19070324158828	-6.97836193986638	-4.97055608768686	2.48107889149149	-0.0353913763636634	-10.524256842576	-0.244951400840955	-0.238858707005355	-0.251485494362569	-0.473064269865708	-0.465855224418598	-0.48079559141864	-0.470603448379884	-0.463525979881149	-0.478416841526215	0.000688207640625903	0.000824222855877006	0.000838702152925148
168	13.6648837358257	0.27	-4.97044000990238	-5.14478481929223	-4.79609520051253	0.330741166716964	-15.0954849954927	-15.5528018078284	-14.638168183157	1.99	1.3	3.07	-6.32346343511398	-6.13752741041573	-5.95159138571747	-7.48656991136169	-7.26643373721789	-7.0462975630741	-7.48554101518599	-7.26362807888712	-7.04386496182688	-4.97044000990238	2.44668887507242	0.160102119493904	-10.1517822460068	-0.244951400840955	-0.238858707005355	-0.251485494362569	-0.473064269865708	-0.465855224418598	-0.48079559141864	-0.470603448379884	-0.463525979881149	-0.478416841526215	0.000688207640625903	0.000824222855877006	0.000838702152925148
168	13.6648837358257	0.27	-4.9703967262592	-5.14248002798678	-4.79831342453161	0.33918872872649	-15.0663325208321	-15.5141929903604	-14.6184720513038	1.97	1.29	3.09	-6.36365092205077	-6.17994638185106	-5.99624184165135	-7.54865399503541	-7.3307410346498	-7.11282807426419	-7.54001565362929	-7.31889576651748	-7.10293456502331	-4.9703967262592	2.44619541545521	0.099275156846188	-10.2078958248757	-0.244951400840955	-0.238858707005355	-0.251485494362569	-0.473064269865708	-0.465855224418598	-0.48079559141864	-0.470603448379884	-0.463525979881149	-0.478416841526215	0.000688207640625903	0.000824222855877006	0.000838702152925148
168	13.6648837358257	0.27	-4.96872627580677	-5.1430710322288	-4.79438151938473	0.338384094092901	-15.3246090681044	-15.7809659149748	-14.868252221234	2.02	1.31	3.09	-6.33640183487264	-6.15316461242087	-5.96992738996909	-7.48166683859231	-7.26531063415018	-7.04895442970805	-7.48111731058933	-7.26567274624561	-7.0479412777256	-4.96872627580677	2.4841307871004	-0.0698767352962011	-10.5852056266596	-0.244951400840955	-0.238858707005355	-0.251485494362569	-0.473064269865708	-0.465855224418598	-0.48079559141864	-0.470603448379884	-0.463525979881149	-0.478416841526215	0.000688207640625903	0.000824222855877006	0.000838702152925148
168	13.6648837358257	0.27	-4.96823283346948	-5.14101496487159	-4.79545070206737	0.335119927605585	-15.1321686653645	-15.5860996967449	-14.6782376339841	1.98	1.29	3.06	-6.37632368152351	-6.19061903177246	-6.00491438202141	-7.55932820710494	-7.33916962244566	-7.11901103778638	-7.55700213213033	-7.33447837431108	-7.11341088592925	-4.96823283346948	2.44788779290711	0.0567147218774653	-10.2578500003127	-0.244951400840955	-0.238858707005355	-0.251485494362569	-0.473064269865708	-0.465855224418598	-0.48079559141864	-0.470603448379884	-0.463525979881149	-0.478416841526215	0.000688207640625903	0.000824222855877006	0.000838702152925148
168	13.6648837358257	0.27	-4.96730777070821	-5.14019493626425	-4.79442060515218	0.332262767975394	-14.9019897719479	-15.351897430236	-14.4520821136597	2.02	1.3	3.11	-6.1771551305254	-5.99612542965052	-5.81509572877565	-7.29694101414169	-7.0830945069423	-6.8692479997429	-7.28953452336784	-7.07349167580141	-6.86270655482367	-4.96730777070821	2.46865671779535	-0.0633875397175231	-10.5284114084393	-0.244951400840955	-0.238858707005355	-0.251485494362569	-0.473064269865708	-0.465855224418598	-0.48079559141864	-0.470603448379884	-0.463525979881149	-0.478416841526215	0.000688207640625903	0.000824222855877006	0.000838702152925148
168	13.6648837358257	0.27	-4.96662577354234	-5.13968801363541	-4.79356353344927	0.334147516040917	-14.9190400777123	-15.3675560795136	-14.470524075911	2	1.29	3.13	-6.24290244092865	-6.06069769555774	-5.87849295018683	-7.38984485752498	-7.17416556198315	-6.95848626644133	-7.37111525753542	-7.15697041690863	-6.94042266242431	-4.96662577354234	2.46813657121876	0.0811511749023013	-10.3138836294104	-0.244951400840955	-0.238858707005355	-0.251485494362569	-0.473064269865708	-0.465855224418598	-0.48079559141864	-0.470603448379884	-0.463525979881149	-0.478416841526215	0.000688207640625903	0.000824222855877006	0.000838702152925148
168	13.6648837358257	0.27	-4.96636593828143	-5.1411471759354	-4.79158470062745	0.326378349048699	-14.8972091830649	-15.3530040521865	-14.4414143139434	2	1.31	3.11	-6.22383595121955	-6.03906478310303	-5.85429361498652	-7.36390711956023	-7.14528989843697	-6.92667267731371	-7.35995333974002	-7.14160537944492	-6.92392299070488	-4.96636593828143	2.48223117286531	-0.107914795554778	-10.6362788202106	-0.244951400840955	-0.238858707005355	-0.251485494362569	-0.473064269865708	-0.465855224418598	-0.48079559141864	-0.470603448379884	-0.463525979881149	-0.478416841526215	0.000688207640625903	0.000824222855877006	0.000838702152925148
168	13.6648837358257	0.27	-4.96552235579726	-5.13967680628399	-4.79136790531053	0.337962331411028	-15.1598925498892	-15.6117698160151	-14.7080152837633	1.98	1.29	3.07	-6.37985540517715	-6.19519270179727	-6.01052999841738	-7.56171225267463	-7.34284111248756	-7.1239699723005	-7.55484549301204	-7.33702163905927	-7.11706846004347	-4.96552235579726	2.44292194887181	0.151733702087602	-10.1057288391477	-0.244951400840955	-0.238858707005355	-0.251485494362569	-0.473064269865708	-0.465855224418598	-0.48079559141864	-0.470603448379884	-0.463525979881149	-0.478416841526215	0.000688207640625903	0.000824222855877006	0.000838702152925148
168	13.6648837358257	0.27	-4.96535611222022	-5.13947951128727	-4.79123271315317	0.326837647008158	-14.7940264709306	-15.246191980072	-14.3418609617892	1.98	1.3	3.06	-6.23217668374477	-6.04734526177739	-5.86251383981	-7.38712055167553	-7.16803626297557	-6.94895197427561	-7.39061042578961	-7.17168336268887	-6.94972940329462	-4.96535611222022	2.44211008925332	0.127859526208252	-10.1946621586473	-0.244951400840955	-0.238858707005355	-0.251485494362569	-0.473064269865708	-0.465855224418598	-0.48079559141864	-0.470603448379884	-0.463525979881149	-0.478416841526215	0.000688207640625903	0.000824222855877006	0.000838702152925148
168	13.6648837358257	0.27	-4.96533926798164	-5.1390790042767	-4.79159953168659	0.336122277390987	-15.080578125481	-15.5319459087809	-14.6292103421812	2	1.29	3.1	-6.28626810360898	-6.10358533379903	-5.92090256398907	-7.43519285714257	-7.21912163605765	-7.00305041497272	-7.42519748901723	-7.20744227425485	-6.99377695661845	-4.96533926798164	2.45679705146848	-0.026076485950695	-10.3666839602858	-0.244951400840955	-0.238858707005355	-0.251485494362569	-0.473064269865708	-0.465855224418598	-0.48079559141864	-0.470603448379884	-0.463525979881149	-0.478416841526215	0.000688207640625903	0.000824222855877006	0.000838702152925148
168	13.6648837358257	0.27	-4.96481777276094	-5.13750527142723	-4.79213027409464	0.343869376954279	-15.1579030517115	-15.6038207358535	-14.7119853675695	2.03	1.29	3.11	-6.24641400493815	-6.06790731004424	-5.88940061515034	-7.37066146959834	-7.16002662901946	-6.94939178844058	-7.356366768162	-7.14809026142181	-6.93606261021252	-4.96481777276094	2.46036701406556	0.13752426101902	-10.2519797560407	-0.244951400840955	-0.238858707005355	-0.251485494362569	-0.473064269865708	-0.465855224418598	-0.48079559141864	-0.470603448379884	-0.463525979881149	-0.478416841526215	0.000688207640625903	0.000824222855877006	0.000838702152925148
168	13.6648837358257	0.27	-4.96473029479574	-5.13979784182787	-4.78966274776362	0.33238274026904	-15.0472294433301	-15.5013992481369	-14.5930596385234	2.02	1.3	3.09	-6.23457549749252	-6.0519109591871	-5.86924642088167	-7.36407739936989	-7.148319999569	-6.9325625997681	-7.35995223081886	-7.14452241054638	-6.92705875997926	-4.96473029479574	2.45627889345583	-0.0687606299315064	-10.4432739912036	-0.244951400840955	-0.238858707005355	-0.251485494362569	-0.473064269865708	-0.465855224418598	-0.48079559141864	-0.470603448379884	-0.463525979881149	-0.478416841526215	0.000688207640625903	0.000824222855877006	0.000838702152925148
168	13.6648837358257	0.27	-4.96453558148432	-5.13717515078478	-4.79189601218386	0.331379058526421	-14.8051169370279	-15.252991572139	-14.3572423019169	2.01	1.31	3.11	-6.15690523460323	-5.97611960495676	-5.79533397531029	-7.27799436493151	-7.06429011844859	-6.85058587196567	-7.27304411022697	-7.0562564620749	-6.84483232794445	-4.96453558148432	2.47049970033734	0.116418481505593	-10.3810829138138	-0.244951400840955	-0.238858707005355	-0.251485494362569	-0.473064269865708	-0.465855224418598	-0.48079559141864	-0.470603448379884	-0.463525979881149	-0.478416841526215	0.000688207640625903	0.000824222855877006	0.000838702152925148
168	13.6648837358257	0.27	-4.96450758845808	-5.13702335956591	-4.79199181735025	0.337196519425693	-15.2645957552311	-15.7203737192513	-14.8088177912109	2.02	1.32	3.13	-6.31978139744452	-6.13655311357412	-5.95332482970371	-7.46399434181772	-7.2475920981226	-7.03118985442748	-7.46119219383871	-7.24216108896436	-7.02779623236282	-4.96450758845808	2.49502189263022	0.232807667540845	-10.3391643121641	-0.244951400840955	-0.238858707005355	-0.251485494362569	-0.473064269865708	-0.465855224418598	-0.48079559141864	-0.470603448379884	-0.463525979881149	-0.478416841526215	0.000688207640625903	0.000824222855877006	0.000838702152925148
168	13.6648837358257	0.27	-4.96433142756794	-5.13845336619949	-4.79020948893639	0.326700682837771	-14.8407489929355	-15.2944837553367	-14.3870142305343	2.03	1.3	3.12	-6.1325276074523	-5.95059659223151	-5.76866557701072	-7.23878728353118	-7.02403734618728	-6.80928740884337	-7.22496780036511	-7.011908713378	-6.79526634475041	-4.96433142756794	2.47306559977188	0.0210204638365299	-10.4407830166583	-0.244951400840955	-0.238858707005355	-0.251485494362569	-0.473064269865708	-0.465855224418598	-0.48079559141864	-0.470603448379884	-0.463525979881149	-0.478416841526215	0.000688207640625903	0.000824222855877006	0.000838702152925148
168	13.6648837358257	0.27	-4.96383236928058	-5.137696921147	-4.78996781741416	0.338202888489687	-15.0459341781183	-15.4941736552501	-14.5976947009866	1.98	1.27	3.07	-6.33052473876095	-6.14738550449077	-5.96424627022059	-7.50291369910687	-7.28585777936037	-7.06880185961388	-7.49046955158252	-7.2718806357369	-7.05298622469549	-4.96383236928058	2.44713856894882	0.00560019909299352	-10.2399643520865	-0.244951400840955	-0.238858707005355	-0.251485494362569	-0.473064269865708	-0.465855224418598	-0.48079559141864	-0.470603448379884	-0.463525979881149	-0.478416841526215	0.000688207640625903	0.000824222855877006	0.000838702152925148
168	13.6648837358257	0.27	-4.96369106510208	-5.13735216436655	-4.7900299658376	0.328074212135819	-14.7598363801205	-15.209692174043	-14.3099805861981	2.02	1.29	3.1	-6.11039240211804	-5.92966583686096	-5.74893927160388	-7.21566016983847	-7.00224319221439	-6.7888262145903	-7.20553064364457	-6.99275438471968	-6.7816787635791	-4.96369106510208	2.46296686149822	-0.215050176706485	-10.6232136448072	-0.244951400840955	-0.238858707005355	-0.251485494362569	-0.473064269865708	-0.465855224418598	-0.48079559141864	-0.470603448379884	-0.463525979881149	-0.478416841526215	0.000688207640625903	0.000824222855877006	0.000838702152925148
168	13.6648837358257	0.27	-4.96308853843948	-5.13759729168197	-4.788579785197	0.330953397593277	-14.837575245059	-15.2868632925046	-14.3882871976133	2	1.31	3.16	-6.19492968083055	-6.0128578059726	-5.83078593111465	-7.32917004290714	-7.11376231439101	-6.89835458587489	-7.3159003134216	-7.09835448376842	-6.88392249775151	-4.96308853843948	2.47428024072194	-0.111315463424593	-10.6070363315124	-0.244951400840955	-0.238858707005355	-0.251485494362569	-0.473064269865708	-0.465855224418598	-0.48079559141864	-0.470603448379884	-0.463525979881149	-0.478416841526215	0.000688207640625903	0.000824222855877006	0.000838702152925148
168	13.6648837358257	0.27	-4.96297117139422	-5.13704747614554	-4.7888948666429	0.324819774521303	-14.8056815215017	-15.2602865109736	-14.3510765320299	1.98	1.29	3.03	-6.22999064990498	-6.04439879802374	-5.8588069461425	-7.38247622594337	-7.16255174912847	-6.94262727231357	-7.38819364177882	-7.16338303759703	-6.94777798487629	-4.96297117139422	2.44629923316725	0.0512541173103368	-10.2096576187825	-0.244951400840955	-0.238858707005355	-0.251485494362569	-0.473064269865708	-0.465855224418598	-0.48079559141864	-0.470603448379884	-0.463525979881149	-0.478416841526215	0.000688207640625903	0.000824222855877006	0.000838702152925148
168	13.6648837358257	0.27	-4.96296492432925	-5.1385333758824	-4.7873964727761	0.325713756553284	-14.8614316938874	-15.3168200444578	-14.406043343317	1.96	1.27	3.05	-6.32176539671891	-6.13381134957668	-5.94585730243445	-7.50919482228579	-7.28593700282279	-7.0626791833598	-7.49712858458904	-7.27385924264718	-7.05179312396939	-4.96296492432925	2.42731316822188	0.00836402739330852	-10.1405624953631	-0.244951400840955	-0.238858707005355	-0.251485494362569	-0.473064269865708	-0.465855224418598	-0.48079559141864	-0.470603448379884	-0.463525979881149	-0.478416841526215	0.000688207640625903	0.000824222855877006	0.000838702152925148
168	13.6648837358257	0.27	-4.96286832051462	-5.13566681487853	-4.79006982615071	0.330976290980802	-14.8355540585795	-15.2847576814245	-14.3863504357344	2.03	1.29	3.1	-6.13396637132555	-5.95369528205878	-5.77342419279201	-7.24183448113592	-7.02900426473519	-6.81617404833446	-7.23360282222967	-7.02104176983012	-6.80671803576514	-4.96286832051462	2.47843795613941	-0.056268415565692	-10.5241447151044	-0.244951400840955	-0.238858707005355	-0.251485494362569	-0.473064269865708	-0.465855224418598	-0.48079559141864	-0.470603448379884	-0.463525979881149	-0.478416841526215	0.000688207640625903	0.000824222855877006	0.000838702152925148
168	13.6648837358257	0.27	-4.96248560062815	-5.13655758403216	-4.78841361722413	0.329666817251349	-14.8172744044935	-15.2672544270668	-14.3672943819201	1.98	1.29	3.06	-6.24520690581493	-6.06113855496124	-5.87707020410756	-7.40371013483088	-7.18549659358725	-6.96728305234362	-7.40059248176905	-7.18198536248246	-6.9662022395234	-4.96248560062815	2.44039609205792	-0.0276868454116391	-10.3112184098918	-0.244951400840955	-0.238858707005355	-0.251485494362569	-0.473064269865708	-0.465855224418598	-0.48079559141864	-0.470603448379884	-0.463525979881149	-0.478416841526215	0.000688207640625903	0.000824222855877006	0.000838702152925148
168	13.6648837358257	0.27	-4.96211158411615	-5.13759267858048	-4.78663048965183	0.334558064165447	-15.0130307814189	-15.4639563637962	-14.5621051990416	1.99	1.28	3.05	-6.2850168440922	-6.1017471287619	-5.9184774134316	-7.4404548083138	-7.22349277488195	-7.0065307414501	-7.43536322237494	-7.21789138877548	-7.00208055179011	-4.96211158411615	2.43586860279093	-0.00337241471149309	-10.2348654053385	-0.244951400840955	-0.238858707005355	-0.251485494362569	-0.473064269865708	-0.465855224418598	-0.48079559141864	-0.470603448379884	-0.463525979881149	-0.478416841526215	0.000688207640625903	0.000824222855877006	0.000838702152925148
168	13.6648837358257	0.27	-4.96204731099014	-5.13514051268516	-4.78895410929512	0.342538899193114	-15.2613108562309	-15.7115975244266	-14.8110241880352	1.98	1.29	3.11	-6.43337505524097	-6.2489976859522	-6.06462031666343	-7.62844465652395	-7.40981717942869	-7.19118970233344	-7.61212465924552	-7.39477586928522	-7.17685626963876	-4.96204731099014	2.46009607058982	-0.0892746021845456	-10.4279445163621	-0.244951400840955	-0.238858707005355	-0.251485494362569	-0.473064269865708	-0.465855224418598	-0.48079559141864	-0.470603448379884	-0.463525979881149	-0.478416841526215	0.000688207640625903	0.000824222855877006	0.000838702152925148
168	13.6648837358257	0.27	-4.9617084024625	-5.13480120983364	-4.78861559509136	0.339389977596587	-15.0981952890757	-15.5468014967443	-14.6495890814071	2	1.28	3.09	-6.29892647839926	-6.1171696379038	-5.93541279740835	-7.45186451707629	-7.23683940842187	-7.02181429976746	-7.43724293357188	-7.22297671322273	-7.00957916148731	-4.9617084024625	2.45552402117916	0.0368799742519921	-10.2562951997772	-0.244951400840955	-0.238858707005355	-0.251485494362569	-0.473064269865708	-0.465855224418598	-0.48079559141864	-0.470603448379884	-0.463525979881149	-0.478416841526215	0.000688207640625903	0.000824222855877006	0.000838702152925148
168	13.6648837358257	0.27	-4.96168500802313	-5.13718184490602	-4.78618817114024	0.325322225222228	-14.911904124638	-15.3692466709568	-14.4545615783191	2	1.31	3.09	-6.22865073369722	-6.04330482523034	-5.85795891676346	-7.36915100969472	-7.14986724392949	-6.93058347816426	-7.3694713276181	-7.15222065914848	-6.93066781083133	-4.96168500802313	2.46586378889514	-0.300771446735459	-10.7432573699057	-0.244951400840955	-0.238858707005355	-0.251485494362569	-0.473064269865708	-0.465855224418598	-0.48079559141864	-0.470603448379884	-0.463525979881149	-0.478416841526215	0.000688207640625903	0.000824222855877006	0.000838702152925148
168	13.6648837358257	0.27	-4.96026784755659	-5.13262523697068	-4.78791045814251	0.33683849471997	-15.0290282187957	-15.4781321567182	-14.5799242808732	1.98	1.3	3.08	-6.32470905652714	-6.14119519873471	-5.95768134094228	-7.49621193945562	-7.27870647643049	-7.06120101340535	-7.49363894674111	-7.27461236332226	-7.05834556338754	-4.96026784755659	2.4615727321934	-0.225776059994469	-10.5904734364901	-0.244951400840955	-0.238858707005355	-0.251485494362569	-0.473064269865708	-0.465855224418598	-0.48079559141864	-0.470603448379884	-0.463525979881149	-0.478416841526215	0.000688207640625903	0.000824222855877006	0.000838702152925148
168	13.6648837358257	0.27	-4.9594116378625	-5.13339394403777	-4.78542933168722	0.338491188817438	-15.0687506857111	-15.5173809298359	-14.6201204415862	2	1.3	3.13	-6.2891266801367	-6.10729880270045	-5.9254709252642	-7.44081354525578	-7.2256887112139	-7.01056387717203	-7.432151782763	-7.21441687405927	-6.99942733951706	-4.9594116378625	2.45804429928551	0.192021900648559	-10.212862637564	-0.244951400840955	-0.238858707005355	-0.251485494362569	-0.473064269865708	-0.465855224418598	-0.48079559141864	-0.470603448379884	-0.463525979881149	-0.478416841526215	0.000688207640625903	0.000824222855877006	0.000838702152925148
168	13.6648837358257	0.27	-4.95895687599964	-5.13169543072333	-4.78621832127594	0.341032708072898	-14.933421664751	-15.3755113768755	-14.4913319526264	2.02	1.27	3.15	-6.19341528390327	-6.0153369674938	-5.83725865108434	-7.31786456273767	-7.1074551292815	-6.89704569582534	-7.28565661546863	-7.07551107731349	-6.86877356328913	-4.95895687599964	2.47778705699145	-0.0736359387645733	-10.4218206759501	-0.244951400840955	-0.238858707005355	-0.251485494362569	-0.473064269865708	-0.465855224418598	-0.48079559141864	-0.470603448379884	-0.463525979881149	-0.478416841526215	0.000688207640625903	0.000824222855877006	0.000838702152925148
168	13.6648837358257	0.27	-4.95773192503093	-5.13318358561661	-4.78228026444524	0.329024124859092	-14.9681973627128	-15.4234225153159	-14.5129722101097	2.01	1.29	3.14	-6.23594750295393	-6.05189236533202	-5.86783722771012	-7.37404287113762	-7.15639663937667	-6.93875040761571	-7.35364033065815	-7.13528805668858	-6.91953269206069	-4.95773192503093	2.47280599839102	0.0639367306387516	-10.3889721920174	-0.244951400840955	-0.238858707005355	-0.251485494362569	-0.473064269865708	-0.465855224418598	-0.48079559141864	-0.470603448379884	-0.463525979881149	-0.478416841526215	0.000688207640625903	0.000824222855877006	0.000838702152925148
168	13.6648837358257	0.27	-4.95772679846083	-5.12996924675824	-4.78548435016342	0.329935599680858	-14.8184845697109	-15.2682278090816	-14.3687413303402	1.99	1.29	3.08	-6.20684003701399	-6.02401041334004	-5.84118078966608	-7.34825872340049	-7.13180729738557	-6.91535587137065	-7.34132098646032	-7.12554476129598	-6.90976927251958	-4.95772679846083	2.45397500464703	0.0956422569889991	-10.2640610552913	-0.244951400840955	-0.238858707005355	-0.251485494362569	-0.473064269865708	-0.465855224418598	-0.48079559141864	-0.470603448379884	-0.463525979881149	-0.478416841526215	0.000688207640625903	0.000824222855877006	0.000838702152925148
168	13.6648837358257	0.27	-4.95732233049	-5.12919106683786	-4.78545359414214	0.336565569157952	-15.0020036770647	-15.4505740604486	-14.5534332936807	1.98	1.28	3.1	-6.3194623084975	-6.13599186789041	-5.95252142728332	-7.49155029778854	-7.27405109186444	-7.05655188594035	-7.47265122879869	-7.25471585587074	-7.03661891880294	-4.95732233049	2.47035051327623	0.115905660421613	-10.2233620078549	-0.244951400840955	-0.238858707005355	-0.251485494362569	-0.473064269865708	-0.465855224418598	-0.48079559141864	-0.470603448379884	-0.463525979881149	-0.478416841526215	0.000688207640625903	0.000824222855877006	0.000838702152925148
168	13.6648837358257	0.27	-4.95626334429013	-5.12930600951448	-4.78322067906578	0.338420285691537	-14.9522219192446	-15.3974533324091	-14.5069905060801	1.99	1.29	3.12	-6.26099214041371	-6.07994983956642	-5.89890753871913	-7.41278536022119	-7.1984379074207	-6.98409045462021	-7.39448530574325	-7.179830380231	-6.96631722830655	-4.95626334429013	2.45883170111407	-0.0168346400673065	-10.3545119523753	-0.244951400840955	-0.238858707005355	-0.251485494362569	-0.473064269865708	-0.465855224418598	-0.48079559141864	-0.470603448379884	-0.463525979881149	-0.478416841526215	0.000688207640625903	0.000824222855877006	0.000838702152925148
168	13.6648837358257	0.27	-4.95596835632555	-5.12913000325606	-4.78280670939504	0.323933751050752	-14.8072540022217	-15.2628272587508	-14.3516807456926	1.99	1.3	3.08	-6.21249003358867	-6.02705621665715	-5.84162239972563	-7.3569661192945	-7.13737135114827	-6.91777658300204	-7.35502718465563	-7.13476852073008	-6.91346936652552	-4.95596835632555	2.44811098622193	-0.131425611841027	-10.5102278333995	-0.244951400840955	-0.238858707005355	-0.251485494362569	-0.473064269865708	-0.465855224418598	-0.48079559141864	-0.470603448379884	-0.463525979881149	-0.478416841526215	0.000688207640625903	0.000824222855877006	0.000838702152925148
168	13.6648837358257	0.27	-4.95584126648959	-5.13156995071497	-4.78011258226421	0.325939651810564	-14.7545732946367	-15.206454848585	-14.3026917406884	2	1.28	3.08	-6.1720586916625	-5.98864714042193	-5.80523558918135	-7.30460157246955	-7.08753488977407	-6.87046820707859	-7.29128730904045	-7.07571991170985	-6.85631339691725	-4.95584126648959	2.45298488831281	-0.0374134382273474	-10.3434471887276	-0.244951400840955	-0.238858707005355	-0.251485494362569	-0.473064269865708	-0.465855224418598	-0.48079559141864	-0.470603448379884	-0.463525979881149	-0.478416841526215	0.000688207640625903	0.000824222855877006	0.000838702152925148
168	13.6648837358257	0.27	-4.95571731251623	-5.12811920601251	-4.78331541901996	0.335629906288571	-15.0508065880712	-15.5017807438141	-14.5998324323282	2	1.29	3.1	-6.28566693099737	-6.1028057885045	-5.91994464601164	-7.4374532658739	-7.2210846264972	-7.00471598712051	-7.42090433402441	-7.20410313335246	-6.9906739281891	-4.95571731251623	2.4595379062221	0.135784238471424	-10.2043586571268	-0.244951400840955	-0.238858707005355	-0.251485494362569	-0.473064269865708	-0.465855224418598	-0.48079559141864	-0.470603448379884	-0.463525979881149	-0.478416841526215	0.000688207640625903	0.000824222855877006	0.000838702152925148
168	13.6648837358257	0.27	-4.95545190620401	-5.12710219917662	-4.78380161323139	0.340408667206364	-15.1593450607255	-15.608746823899	-14.7099432975519	2.06	1.32	3.17	-6.18100716544225	-6.00304569616625	-5.82508422689025	-7.27671792625663	-7.06720912307909	-6.85770031990154	-7.26555079626053	-7.05768321479272	-6.84739507923738	-4.95545190620401	2.50633531241192	-0.481063990543866	-11.1620406565724	-0.244951400840955	-0.238858707005355	-0.251485494362569	-0.473064269865708	-0.465855224418598	-0.48079559141864	-0.470603448379884	-0.463525979881149	-0.478416841526215	0.000688207640625903	0.000824222855877006	0.000838702152925148
168	13.6648837358257	0.27	-4.95544513214103	-5.12744870624303	-4.78344155803903	0.334309866789351	-14.9085133359964	-15.3565493952809	-14.4604772767119	2.03	1.3	3.16	-6.14534089992427	-5.96604708535106	-5.78675327077784	-7.25087139504426	-7.03932309974736	-6.82777480445046	-7.22960171303753	-7.02030115228568	-6.80730437558581	-4.95544513214103	2.48296628404008	-0.0640073041709008	-10.6049673010671	-0.244951400840955	-0.238858707005355	-0.251485494362569	-0.473064269865708	-0.465855224418598	-0.48079559141864	-0.470603448379884	-0.463525979881149	-0.478416841526215	0.000688207640625903	0.000824222855877006	0.000838702152925148
168	13.6648837358257	0.27	-4.95487577661291	-5.12786864334151	-4.7818829098843	0.337709287853011	-14.9630726325103	-15.4093355308754	-14.5168097341452	2.04	1.3	3.13	-6.15335430585312	-5.97514975435282	-5.79694520285252	-7.25703333150816	-7.04686562365587	-6.83669791580359	-7.24538749534261	-7.03582342337056	-6.82689091403144	-4.95487577661291	2.48018754602135	-0.0677191139720627	-10.5955680621471	-0.244951400840955	-0.238858707005355	-0.251485494362569	-0.473064269865708	-0.465855224418598	-0.48079559141864	-0.470603448379884	-0.463525979881149	-0.478416841526215	0.000688207640625903	0.000824222855877006	0.000838702152925148
[truncated: 1,373 more rows]
