# Supplementary material for: Re-expressing coefficients from regression models for inclusion in a meta-analysis
Source: BMC Med Res Methodol. 2024 Jan 8;24:6. doi: 10.1186/s12874-023-02132-y (PMC10773134; doi:10.1186/s12874-023-02132-y)
Supplement: Supplementary file 2 — Additional file 2. [file 12874_2023_2132_MOESM2_ESM.zip › Supp_Files_R1/simdata/simdata_scenario_169.csv]

ex_no	errsd	rsquare	beta	b_low_ci	b_hi_ci	lrsquare	lbeta	lb_low_ci	lb_hi_ci	x_median	x_25	x_75	rbl	rb	rbu	altl	alt	altu	dzl	dz	dzu	observed_beta	xlog	error	ylog	RelBias_rb	RelBias_rbl	RelBias_rbu	RelBias_alt	RelBias_altl	RelBias_altu	RelBias_dz	RelBias_dzl	RelBias_dzu	MC_SE_RelBias_rb	MC_SE_RelBias_alt	MC_SE_RelBias_dz
169	14.590010676409	0.1	-1.36812693694202	-1.99599558881454	-0.74025828506951	0.238810396009308	-12.0773448726113	-15.4438303023646	-8.71085944285806	3.89	2.78	5.94	-3.5308136438789	-2.76115790080379	-1.99150215772867	-3.80643041023473	-2.97669502305795	-2.14695963588117	-3.84213353980292	-3.00482260711244	-2.16570041827986	-1.36812693694202	4.89880443783711	-1.00925450666941	-21.6866649091962	-0.355954018600752	-0.315247564616313	-0.430785847141562	-0.45790626063418	-0.414139626747946	-0.538366079068578	-0.456688854782799	-0.413142004362578	-0.536869582513391	0.00487222039357571	0.00530069248687976	0.005302229794156
169	14.590010676409	0.1	-1.33420040548339	-1.97118570921497	-0.697215101751817	0.153509405939245	-9.36468228889462	-12.7980639432939	-5.93130063449532	4.07	2.63	6.47	-2.81335339933954	-2.05860518184093	-1.30385696434232	-3.01915869990123	-2.20919837012864	-1.39923804035606	-3.00859724050504	-2.20105785558063	-1.39386322006656	-1.33420040548339	5.16120478389328	1.52152598205506	-19.8014776322727	-0.355954018600752	-0.315247564616313	-0.430785847141562	-0.45790626063418	-0.414139626747946	-0.538366079068578	-0.456688854782799	-0.413142004362578	-0.536869582513391	0.00487222039357571	0.00530069248687976	0.005302229794156
169	14.590010676409	0.11	-1.75858615279008	-2.5351922644662	-0.981980041113954	0.21640561201746	-11.8832165357749	-15.4136730895519	-8.35275998199795	3.81	2.56	5.34	-3.59005372792566	-2.76776246493281	-1.94547120193995	-3.87892651913172	-2.99046979168428	-2.10201306423685	-3.91998659457754	-3.02376810832653	-2.12580210457291	-1.75858615279008	4.46611872455	0.961301474043037	-18.7275754932966	-0.355954018600752	-0.315247564616313	-0.430785847141562	-0.45790626063418	-0.414139626747946	-0.538366079068578	-0.456688854782799	-0.413142004362578	-0.536869582513391	0.00487222039357571	0.00530069248687976	0.005302229794156
169	14.590010676409	0.11	-1.67541861165848	-2.41223298849748	-0.93860423481948	0.212577460666906	-12.6052819607212	-16.3930496902268	-8.81751423121557	4.3	2.74	6.32	-3.42923132961869	-2.63687529991159	-1.84451927020449	-3.65987135201256	-2.8142237840948	-1.96857621617705	-3.66749440652431	-2.81979387906016	-1.97234250884717	-1.67541861165848	5.154564459542	-0.00488123736481952	-21.3892566523297	-0.355954018600752	-0.315247564616313	-0.430785847141562	-0.45790626063418	-0.414139626747946	-0.538366079068578	-0.456688854782799	-0.413142004362578	-0.536869582513391	0.00487222039357571	0.00530069248687976	0.005302229794156
169	14.590010676409	0.11	-1.58245221120778	-2.2854456787581	-0.879458743657457	0.164416985829274	-10.1646640929406	-13.7423314067441	-6.58699677913717	3.76	2.62	5.6	-3.24375995445411	-2.39928214211	-1.55480432976588	-3.51046819260052	-2.59655577577071	-1.68264335894091	-3.54137878525827	-2.62087132434293	-1.69854823760672	-1.58245221120778	4.54809261461373	0.0581910187343331	-19.7949807389241	-0.355954018600752	-0.315247564616313	-0.430785847141562	-0.45790626063418	-0.414139626747946	-0.538366079068578	-0.456688854782799	-0.413142004362578	-0.536869582513391	0.00487222039357571	0.00530069248687976	0.005302229794156
169	14.590010676409	0.11	-1.55483597650911	-2.22924751014038	-0.880424442877838	0.228498371112143	-13.3008901900987	-17.1167555188122	-9.48502486138522	3.99	2.6	6.01	-3.82663370966116	-2.97355621595425	-2.12047872224733	-4.11452167822248	-3.19726486521761	-2.28000805221274	-4.12257913537222	-3.20380253195766	-2.28343196535026	-1.55483597650911	4.85040910423777	1.048237062869	-19.2906445917034	-0.355954018600752	-0.315247564616313	-0.430785847141562	-0.45790626063418	-0.414139626747946	-0.538366079068578	-0.456688854782799	-0.413142004362578	-0.536869582513391	0.00487222039357571	0.00530069248687976	0.005302229794156
169	14.590010676409	0.11	-1.52224167010051	-2.19288671584033	-0.851596624360693	0.221491758000995	-12.168193167809	-15.729950928613	-8.60643540700499	3.61	2.5	5.45	-3.84555166269141	-2.97479729471376	-2.10404292673611	-4.18002772534378	-3.23353741150325	-2.28704709766272	-4.21065724972802	-3.25735037531542	-2.3043395731797	-1.52224167010051	4.53242059985802	-0.165837380068142	-19.6271568252811	-0.355954018600752	-0.315247564616313	-0.430785847141562	-0.45790626063418	-0.414139626747946	-0.538366079068578	-0.456688854782799	-0.413142004362578	-0.536869582513391	0.00487222039357571	0.00530069248687976	0.005302229794156
169	14.590010676409	0.11	-1.44166527441506	-2.09144243135573	-0.791888117474388	0.220353726604526	-13.3132576905638	-17.223092453331	-9.40342292779665	4.2	2.72	5.66	-3.67840609139072	-2.84336673671824	-2.00832738204576	-3.93472727555526	-3.04150014310734	-2.14827301065943	-3.97690395221203	-3.07557720264908	-2.17309419553508	-1.44166527441506	5.07958094756847	0.76687843036721	-20.2271564344284	-0.355954018600752	-0.315247564616313	-0.430785847141562	-0.45790626063418	-0.414139626747946	-0.538366079068578	-0.456688854782799	-0.413142004362578	-0.536869582513391	0.00487222039357571	0.00530069248687976	0.005302229794156
169	14.590010676409	0.11	-1.41663077980041	-2.05262676146561	-0.780634798135212	0.191283905715698	-11.8856710875747	-15.7013163952269	-8.07002577992254	3.74	2.4	6.16	-3.72184402136474	-2.81738248970293	-1.91292095804111	-4.02995253186504	-3.05061620864145	-2.07127988541785	-3.99832936839411	-3.02521376151979	-2.05453501299615	-1.41663077980041	4.83064337492031	-0.448916481398395	-20.8313107656104	-0.355954018600752	-0.315247564616313	-0.430785847141562	-0.45790626063418	-0.414139626747946	-0.538366079068578	-0.456688854782799	-0.413142004362578	-0.536869582513391	0.00487222039357571	0.00530069248687976	0.005302229794156
169	14.590010676409	0.11	-1.08586626507273	-1.55634076599326	-0.615391764152194	0.299963348461609	-14.2325252834173	-17.6271652374725	-10.8378853293622	4.12	2.83	6.15	-3.83031843487482	-3.09267560798744	-2.35503278110007	-4.1051319508948	-3.31456552972395	-2.5239991085531	-4.13796370534821	-3.34176070944256	-2.5425035363427	-1.08586626507273	5.37763268924579	0.798724171749207	-20.8033001725181	-0.355954018600752	-0.315247564616313	-0.430785847141562	-0.45790626063418	-0.414139626747946	-0.538366079068578	-0.456688854782799	-0.413142004362578	-0.536869582513391	0.00487222039357571	0.00530069248687976	0.005302229794156
169	14.590010676409	0.12	-1.73635805233341	-2.47510364247722	-0.997612462189601	0.126982977240733	-8.23770979878264	-11.6100435824909	-4.86537601507442	3.85	2.55	6.12	-2.68108033416255	-1.90231514491144	-1.12354995566034	-2.89382686421053	-2.05326584227801	-1.21270482034549	-2.88909829782397	-2.05047174359602	-1.21077877160478	-1.73635805233341	4.6777918211462	0.532846459183954	-19.5790533790771	-0.355954018600752	-0.315247564616313	-0.430785847141562	-0.45790626063418	-0.414139626747946	-0.538366079068578	-0.456688854782799	-0.413142004362578	-0.536869582513391	0.00487222039357571	0.00530069248687976	0.005302229794156
169	14.590010676409	0.12	-1.53161778120404	-2.16597233159761	-0.89726323081047	0.199886106620362	-11.5486157505404	-15.1560630437145	-7.94116845736636	4.15	2.77	6.35	-3.26974488959669	-2.49147995909832	-1.71321502859996	-3.50151193844611	-2.66808179712702	-1.83465165580793	-3.51248767317181	-2.67536114050728	-1.83985478517316	-1.53161778120404	5.2542781117613	0.00931305175729216	-21.8268498804171	-0.355954018600752	-0.315247564616313	-0.430785847141562	-0.45790626063418	-0.414139626747946	-0.538366079068578	-0.456688854782799	-0.413142004362578	-0.536869582513391	0.00487222039357571	0.00530069248687976	0.005302229794156
169	14.590010676409	0.12	-1.40381443484937	-2.0027446858709	-0.804884183827843	0.185312625483178	-10.2222764468901	-13.5686627316292	-6.87589016215108	3.6	2.33	5.85	-3.32994207420507	-2.5086914685636	-1.68744086292213	-3.62134456793536	-2.72822650360287	-1.83510843927037	-3.5992372891788	-2.7128050964897	-1.82403373026188	-1.40381443484937	4.80550808331521	-0.280303042821188	-20.3552189324707	-0.355954018600752	-0.315247564616313	-0.430785847141562	-0.45790626063418	-0.414139626747946	-0.538366079068578	-0.456688854782799	-0.413142004362578	-0.536869582513391	0.00487222039357571	0.00530069248687976	0.005302229794156
169	14.590010676409	0.12	-0.924957538068718	-1.31140861432648	-0.538506461810961	0.286511531189039	-13.0341489889251	-16.2455206379083	-9.82277733994195	3.78	2.43	5.98	-3.8144406547529	-3.06041209214603	-2.30638352953916	-4.12540836091104	-3.30990852277144	-2.49440868463183	-4.10926251221313	-3.29643085222375	-2.48601011768395	-0.924957538068718	5.23055880571854	0.443612595935218	-19.8050854642623	-0.355954018600752	-0.315247564616313	-0.430785847141562	-0.45790626063418	-0.414139626747946	-0.538366079068578	-0.456688854782799	-0.413142004362578	-0.536869582513391	0.00487222039357571	0.00530069248687976	0.005302229794156
169	14.590010676409	0.13	-2.09518333448172	-2.92431965734004	-1.2660470116234	0.220837452326677	-13.3838570312451	-17.3089000466901	-9.45881401580013	3.45	2.35	5.39	-4.40091441551663	-3.40294352530411	-2.4049726350916	-4.80813035584128	-3.71781737121273	-2.62750438658419	-4.82244842657652	-3.72766369797757	-2.63407107260233	-2.09518333448172	4.45389350853581	-0.366337745836246	-19.8655489804082	-0.355954018600752	-0.315247564616313	-0.430785847141562	-0.45790626063418	-0.414139626747946	-0.538366079068578	-0.456688854782799	-0.413142004362578	-0.536869582513391	0.00487222039357571	0.00530069248687976	0.005302229794156
169	14.590010676409	0.13	-1.92632835931321	-2.71118394021846	-1.14147277840796	0.194310415861223	-12.2445879804569	-16.1374182771818	-8.35175768373203	4.42	2.93	6.34	-3.29282535656794	-2.49849691507264	-1.70416847357734	-3.5049627251514	-2.65946037458931	-1.81395802402723	-3.53391777006832	-2.68214354244992	-1.82803461581854	-1.92632835931321	4.98112054171411	-0.912716640695893	-22.2843698176144	-0.355954018600752	-0.315247564616313	-0.430785847141562	-0.45790626063418	-0.414139626747946	-0.538366079068578	-0.456688854782799	-0.413142004362578	-0.536869582513391	0.00487222039357571	0.00530069248687976	0.005302229794156
169	14.590010676409	0.13	-1.89287737533986	-2.64810967818607	-1.13764507249366	0.186516592529647	-11.9174678850645	-15.80330923169	-8.03162653843888	3.99	2.78	5.86	-3.5371271430989	-2.66739064048315	-1.7976541378674	-3.80375006338955	-2.86845423060858	-1.93315839782761	-3.84148190445451	-2.89661081784287	-1.95236586485992	-1.89287737533986	4.78149493814537	0.206791567858004	-20.6688265663696	-0.355954018600752	-0.315247564616313	-0.430785847141562	-0.45790626063418	-0.414139626747946	-0.538366079068578	-0.456688854782799	-0.413142004362578	-0.536869582513391	0.00487222039357571	0.00530069248687976	0.005302229794156
169	14.590010676409	0.13	-1.88870063940224	-2.6414332999319	-1.13596797887257	0.194769867002181	-12.220097459228	-16.0994500722059	-8.34074484625003	3.59	2.19	6.32	-3.95165292825427	-2.99945549020199	-2.0472580521497	-4.29754730260879	-3.26200253039612	-2.22645775818345	-4.20916719941306	-3.19358530327891	-2.17962882082356	-1.88870063940224	4.57742758036892	-1.80088369847214	-21.2818677984768	-0.355954018600752	-0.315247564616313	-0.430785847141562	-0.45790626063418	-0.414139626747946	-0.538366079068578	-0.456688854782799	-0.413142004362578	-0.536869582513391	0.00487222039357571	0.00530069248687976	0.005302229794156
169	14.590010676409	0.13	-1.82329927377228	-2.54757844726452	-1.09902010028004	0.16736880794326	-11.6163185877359	-15.6615470352464	-7.57109014022545	4.11	2.88	5.61	-3.40797581474622	-2.52772811742657	-1.64748042010691	-3.65306504416262	-2.70951313297556	-1.7659612217885	-3.71498228872338	-2.75433009027289	-1.79564131354554	-1.82329927377228	4.93496921797851	0.515879668933355	-20.4949995488829	-0.355954018600752	-0.315247564616313	-0.430785847141562	-0.45790626063418	-0.414139626747946	-0.538366079068578	-0.456688854782799	-0.413142004362578	-0.536869582513391	0.00487222039357571	0.00530069248687976	0.005302229794156
169	14.590010676409	0.13	-1.7983251941436	-2.53887269613119	-1.05777769215602	0.17363920572561	-11.3315080072221	-15.1910354070909	-7.47198060735341	3.9	2.64	5.84	-3.47126112103642	-2.58933128217333	-1.70740144331025	-3.74200444488736	-2.79128790065944	-1.84057135643153	-3.76558616899903	-2.80805630100759	-1.85095282284204	-1.7983251941436	4.62725129276703	2.52140840936015	-17.5422829504063	-0.355954018600752	-0.315247564616313	-0.430785847141562	-0.45790626063418	-0.414139626747946	-0.538366079068578	-0.456688854782799	-0.413142004362578	-0.536869582513391	0.00487222039357571	0.00530069248687976	0.005302229794156
169	14.590010676409	0.13	-1.68037975617649	-2.35002545876094	-1.01073405359204	0.238384999144753	-12.3835871965445	-15.8394795887675	-8.92769480432149	3.94	2.25	5.94	-3.57869065078332	-2.79788407662466	-2.01707750246599	-3.85266688711397	-3.01208357689029	-2.1715002666666	-3.81026941205129	-2.97949119163062	-2.14699241311789	-1.68037975617649	4.71525707523135	0.0994113770755078	-19.8831737384623	-0.355954018600752	-0.315247564616313	-0.430785847141562	-0.45790626063418	-0.414139626747946	-0.538366079068578	-0.456688854782799	-0.413142004362578	-0.536869582513391	0.00487222039357571	0.00530069248687976	0.005302229794156
169	14.590010676409	0.13	-1.63387196994341	-2.27969473100769	-0.988049208879129	0.254299721491339	-12.8436734321997	-16.2775440400733	-9.40980282432608	4.31	2.66	6.25	-3.3996935102925	-2.68250253897448	-1.96531156765646	-3.62772699992947	-2.86243064516125	-2.09713429039303	-3.6284391350782	-2.86400080193676	-2.09799989014865	-1.63387196994341	5.07105546334809	0.421470717352064	-20.6100014501042	-0.355954018600752	-0.315247564616313	-0.430785847141562	-0.45790626063418	-0.414139626747946	-0.538366079068578	-0.456688854782799	-0.413142004362578	-0.536869582513391	0.00487222039357571	0.00530069248687976	0.005302229794156
169	14.590010676409	0.13	-1.62998930484332	-2.2799254775336	-0.980053132153037	0.228400834203751	-11.3485339624139	-14.6051927258684	-8.09187519895948	4.2	2.47	5.53	-3.11884235937757	-2.42340440849657	-1.72796645761558	-3.33611863336245	-2.59223252468958	-1.84834641601671	-3.35303204833637	-2.6041252119787	-1.85819077019317	-1.62998930484332	4.79351318267917	-0.0229627977179368	-20.5674003276028	-0.355954018600752	-0.315247564616313	-0.430785847141562	-0.45790626063418	-0.414139626747946	-0.538366079068578	-0.456688854782799	-0.413142004362578	-0.536869582513391	0.00487222039357571	0.00530069248687976	0.005302229794156
169	14.590010676409	0.13	-1.59124001312641	-2.22963013165435	-0.952849894598479	0.191710910064129	-11.7334745729729	-15.495069638638	-7.97187950730779	4.1	2.84	6.29	-3.38458964511304	-2.56294405040002	-1.741298455687	-3.6295550541527	-2.7484414676596	-1.86732788116651	-3.6512935290754	-2.76311071436237	-1.87894820891667	-1.59124001312641	5.01227049358979	0.30904379859825	-21.0117886081069	-0.355954018600752	-0.315247564616313	-0.430785847141562	-0.45790626063418	-0.414139626747946	-0.538366079068578	-0.456688854782799	-0.413142004362578	-0.536869582513391	0.00487222039357571	0.00530069248687976	0.005302229794156
169	14.590010676409	0.13	-1.47033032006997	-2.06492209780748	-0.875738542332468	0.195685885885324	-12.8352362337133	-16.8980079595099	-8.77246450791679	3.92	2.86	5.73	-3.84184925217792	-2.91815714871097	-1.99446504524401	-4.13902142435694	-3.14388050267926	-2.14873958100157	-4.19775668556315	-3.19094773055006	-2.18087568121811	-1.47033032006997	4.8577944633807	-1.21264739731615	-21.9833735312098	-0.355954018600752	-0.315247564616313	-0.430785847141562	-0.45790626063418	-0.414139626747946	-0.538366079068578	-0.456688854782799	-0.413142004362578	-0.536869582513391	0.00487222039357571	0.00530069248687976	0.005302229794156
169	14.590010676409	0.13	-1.38595873151932	-1.95085384542395	-0.821063617614698	0.286223439193694	-15.7587786890836	-19.6441860741144	-11.8733713040528	3.69	2.34	5.57	-4.70900170895286	-3.77761213918099	-2.84622256940911	-5.10592495940439	-4.09602826682395	-3.08613157424351	-5.10528786879445	-4.09620398168545	-3.08411273873713	-1.38595873151932	4.79173956355679	0.13467265295163	-19.5913135992302	-0.355954018600752	-0.315247564616313	-0.430785847141562	-0.45790626063418	-0.414139626747946	-0.538366079068578	-0.456688854782799	-0.413142004362578	-0.536869582513391	0.00487222039357571	0.00530069248687976	0.005302229794156
169	14.590010676409	0.14	-2.16127476243943	-2.98800998038342	-1.33453954449544	0.219501510505616	-13.1226624003311	-16.9861070489028	-9.25921775175945	3.89	2.56	6.07	-3.88885988535173	-3.00434909839789	-2.11983831144405	-4.19312368236118	-3.2394089080001	-2.28569413363902	-4.19199059977845	-3.23771889514599	-2.28545708525563	-2.16127476243943	4.79145683381192	0.164696429297949	-20.4357640128355	-0.355954018600752	-0.315247564616313	-0.430785847141562	-0.45790626063418	-0.414139626747946	-0.538366079068578	-0.456688854782799	-0.413142004362578	-0.536869582513391	0.00487222039357571	0.00530069248687976	0.005302229794156
169	14.590010676409	0.14	-2.08053026711548	-2.88672063733568	-1.27433989689527	0.213282620873636	-12.9275856393659	-16.8040386385635	-9.05113264016835	3.99	2.53	5.95	-3.76040912168552	-2.89293615691174	-2.02546319213796	-4.04377491097635	-3.11093348404934	-2.17809205712233	-4.04474546053245	-3.11192519362073	-2.17879969900714	-2.08053026711548	4.64336782242728	0.0659242673845017	-20.3142433814502	-0.355954018600752	-0.315247564616313	-0.430785847141562	-0.45790626063418	-0.414139626747946	-0.538366079068578	-0.456688854782799	-0.413142004362578	-0.536869582513391	0.00487222039357571	0.00530069248687976	0.005302229794156
169	14.590010676409	0.14	-1.97929885115441	-2.76119077718484	-1.19740692512397	0.173204517323674	-11.465818283393	-15.3770176718874	-7.55461889489868	4.39	2.85	6.82	-3.1539486563022	-2.35173054619206	-1.54951243608191	-3.35897747555545	-2.50460955267939	-1.65024162980334	-3.35396428889992	-2.50087729867925	-1.64795673908686	-1.97929885115441	5.04123013645167	0.292557812846559	-21.4918783134577	-0.355954018600752	-0.315247564616313	-0.430785847141562	-0.45790626063418	-0.414139626747946	-0.538366079068578	-0.456688854782799	-0.413142004362578	-0.536869582513391	0.00487222039357571	0.00530069248687976	0.005302229794156
169	14.590010676409	0.14	-1.96566439570814	-2.72696298132338	-1.20436581009289	0.193772253854443	-11.8859186046362	-15.6712271756707	-8.10061003360182	4.17	2.9	5.74	-3.36907479828835	-2.55529119554562	-1.7415075928029	-3.6064745341527	-2.73534818186935	-1.86422182958601	-3.65897926218561	-2.77558101248545	-1.89240779415926	-1.96566439570814	4.88230234748389	-0.721272822897546	-21.7130359426877	-0.355954018600752	-0.315247564616313	-0.430785847141562	-0.45790626063418	-0.414139626747946	-0.538366079068578	-0.456688854782799	-0.413142004362578	-0.536869582513391	0.00487222039357571	0.00530069248687976	0.005302229794156
169	14.590010676409	0.14	-1.91486182529444	-2.64995454515101	-1.17976910543788	0.204973905328821	-11.2237272733256	-14.6748783446398	-7.77257620201128	4.84	2.86	6.69	-2.75700396010342	-2.10862807942677	-1.46025219875011	-2.91021257041734	-2.2258059951617	-1.54139941990606	-2.91359980511063	-2.22728231338647	-1.54296202535719	-1.91486182529444	5.12153037499679	0.652458265094546	-21.029941068691	-0.355954018600752	-0.315247564616313	-0.430785847141562	-0.45790626063418	-0.414139626747946	-0.538366079068578	-0.456688854782799	-0.413142004362578	-0.536869582513391	0.00487222039357571	0.00530069248687976	0.005302229794156
169	14.590010676409	0.14	-1.83407422913462	-2.54498491906078	-1.12316353920846	0.197007613789856	-12.0556278505564	-15.8556795307019	-8.25557617041094	4.49	2.79	6.72	-3.18960397576517	-2.4251674895436	-1.66073100332202	-3.39003368132068	-2.57756120661482	-1.76508873190896	-3.38429924988463	-2.57403189510246	-1.76157988726055	-1.83407422913462	5.22984610821752	2.88441963819616	-19.0615730207056	-0.355954018600752	-0.315247564616313	-0.430785847141562	-0.45790626063418	-0.414139626747946	-0.538366079068578	-0.456688854782799	-0.413142004362578	-0.536869582513391	0.00487222039357571	0.00530069248687976	0.005302229794156
169	14.590010676409	0.14	-1.80813277325984	-2.49831685488958	-1.1179486916301	0.195246754512219	-12.3917814699594	-16.3196655662707	-8.46389737364807	3.89	2.42	5.65	-3.7311590374088	-2.83312836488472	-1.93509769236063	-4.02242883995279	-3.05429415576851	-2.08615947158424	-4.02631867091778	-3.05785301541376	-2.08880246201988	-1.80813277325984	4.83716192583348	-0.773954315447515	-21.1596046611869	-0.355954018600752	-0.315247564616313	-0.430785847141562	-0.45790626063418	-0.414139626747946	-0.538366079068578	-0.456688854782799	-0.413142004362578	-0.536869582513391	0.00487222039357571	0.00530069248687976	0.005302229794156
169	14.590010676409	0.14	-1.79708944818827	-2.48978335458995	-1.10439554178658	0.229755088715672	-11.9709328539163	-15.3930534153543	-8.5488122924784	4.01	2.44	5.93	-3.42533087714133	-2.66382535201262	-1.90231982688391	-3.6810491675757	-2.86269339993706	-2.04433763229842	-3.6703953879263	-2.85610888678734	-2.03965891038643	-1.79708944818827	4.9165404924747	-1.14927991434786	-21.6874953674012	-0.355954018600752	-0.315247564616313	-0.430785847141562	-0.45790626063418	-0.414139626747946	-0.538366079068578	-0.456688854782799	-0.413142004362578	-0.536869582513391	0.00487222039357571	0.00530069248687976	0.005302229794156
169	14.590010676409	0.14	-1.76302758484602	-2.43718899373884	-1.0888661759532	0.156971114767045	-9.84842871646878	-13.4118220549319	-6.28503537800567	4.03	2.6	5.94	-2.97288006199156	-2.18301415372334	-1.39314824545512	-3.19339088597232	-2.34493735269582	-1.49648381941933	-3.20296406534272	-2.35397276633529	-1.50169767383584	-1.76302758484602	4.99336491254391	0.829291353058912	-20.322518559848	-0.355954018600752	-0.315247564616313	-0.430785847141562	-0.45790626063418	-0.414139626747946	-0.538366079068578	-0.456688854782799	-0.413142004362578	-0.536869582513391	0.00487222039357571	0.00530069248687976	0.005302229794156
169	14.590010676409	0.14	-1.73500838400682	-2.41764011366065	-1.052376654353	0.173470896447061	-10.8649202621284	-14.5676990638011	-7.16214146045568	4.16	2.88	6.73	-3.13732236723919	-2.33988615548401	-1.54244994372884	-3.3590472925432	-2.50525363205007	-1.65145997155694	-3.36200218401245	-2.50766645133546	-1.65355505409675	-1.73500838400682	5.20120813188999	-0.347895594075343	-22.0128192287017	-0.355954018600752	-0.315247564616313	-0.430785847141562	-0.45790626063418	-0.414139626747946	-0.538366079068578	-0.456688854782799	-0.413142004362578	-0.536869582513391	0.00487222039357571	0.00530069248687976	0.005302229794156
169	14.590010676409	0.14	-1.70863097196913	-2.35709761369206	-1.0601643302462	0.179048843090041	-10.6337286586392	-14.1887641085087	-7.07869320876959	3.87	2.55	6.36	-3.26045629812727	-2.4435396425292	-1.62662298693112	-3.51710150649618	-2.63588165952688	-1.75466181255758	-3.49996923890657	-2.6218008918626	-1.74533241086035	-1.70863097196913	5.01323803768725	0.544266628648731	-20.5097756362936	-0.355954018600752	-0.315247564616313	-0.430785847141562	-0.45790626063418	-0.414139626747946	-0.538366079068578	-0.456688854782799	-0.413142004362578	-0.536869582513391	0.00487222039357571	0.00530069248687976	0.005302229794156
169	14.590010676409	0.14	-1.69956679992418	-2.35596358484008	-1.04317001500829	0.145071536075106	-9.66017294468635	-13.3215473955861	-5.9987984937866	4.01	2.56	6.25	-2.96272625602609	-2.14843269862614	-1.33413914122619	-3.18370505289851	-2.30867634987071	-1.43364764684291	-3.17479622236962	-2.30187872168829	-1.42893352962312	-1.69956679992418	5.05277329465561	-0.136194434497457	-21.2430346404113	-0.355954018600752	-0.315247564616313	-0.430785847141562	-0.45790626063418	-0.414139626747946	-0.538366079068578	-0.456688854782799	-0.413142004362578	-0.536869582513391	0.00487222039357571	0.00530069248687976	0.005302229794156
169	14.590010676409	0.14	-1.65856335116891	-2.29905757819176	-1.01806912414607	0.19277498209649	-10.4740031404631	-13.8203436606643	-7.12766262026189	3.91	2.64	5.99	-3.14830370894097	-2.38600021419397	-1.62369671944698	-3.39261605136872	-2.57115684305013	-1.74969763473154	-3.40478357466058	-2.58022538900718	-1.75643065805137	-1.65856335116891	4.96744359992552	0.00281022235563244	-20.7616123933065	-0.355954018600752	-0.315247564616313	-0.430785847141562	-0.45790626063418	-0.414139626747946	-0.538366079068578	-0.456688854782799	-0.413142004362578	-0.536869582513391	0.00487222039357571	0.00530069248687976	0.005302229794156
169	14.590010676409	0.14	-1.6207327206298	-2.23646941577954	-1.00499602548005	0.206062828675841	-11.3827582537317	-14.8711577346259	-7.89435877283755	3.68	2.58	5.88	-3.57220690552228	-2.7342570338821	-1.89630716224193	-3.87430771003997	-2.96549258981169	-2.05667746958341	-3.88900428426173	-2.97707975506188	-2.06338224244392	-1.6207327206298	4.93880690410731	0.0601279134771629	-20.4258536858641	-0.355954018600752	-0.315247564616313	-0.430785847141562	-0.45790626063418	-0.414139626747946	-0.538366079068578	-0.456688854782799	-0.413142004362578	-0.536869582513391	0.00487222039357571	0.00530069248687976	0.005302229794156
169	14.590010676409	0.15	-2.17475953420788	-2.96901005392214	-1.38050901449363	0.201646895664133	-12.9332058657425	-16.9510528313935	-8.91535890009152	4.23	2.81	6.27	-3.59630415673686	-2.74388514256549	-1.89146612839412	-3.84408528969905	-2.93293560651732	-2.02178592333559	-3.86397282781721	-2.94928796140993	-2.03241411486651	-2.17475953420788	4.94920507759214	1.27333374554306	-20.0431105526583	-0.355954018600752	-0.315247564616313	-0.430785847141562	-0.45790626063418	-0.414139626747946	-0.538366079068578	-0.456688854782799	-0.413142004362578	-0.536869582513391	0.00487222039357571	0.00530069248687976	0.005302229794156
169	14.590010676409	0.15	-2.15454328235949	-2.94800650574471	-1.36108005897428	0.187377225692985	-11.5749081864001	-15.3383838228648	-7.81143254993539	3.64	2.44	5.96	-3.72095630582116	-2.80797039002784	-1.89498447423453	-4.04063691989639	-3.0492131310901	-2.0577893422838	-4.02708846557142	-3.03899786078598	-2.05196100811372	-2.15454328235949	4.50594348887392	-0.822245661990814	-20.3859645451227	-0.355954018600752	-0.315247564616313	-0.430785847141562	-0.45790626063418	-0.414139626747946	-0.538366079068578	-0.456688854782799	-0.413142004362578	-0.536869582513391	0.00487222039357571	0.00530069248687976	0.005302229794156
169	14.590010676409	0.15	-2.12621070051071	-2.92753575020529	-1.32488565081613	0.169848619310257	-12.0209660944376	-16.1702434947089	-7.87168869416633	4.37	2.86	6.58	-3.32979979072351	-2.47537462244463	-1.62094945416575	-3.54775226424503	-2.63740058669546	-1.7270489091459	-3.55556602409386	-2.64373406408768	-1.73146520674323	-2.12621070051071	5.10487759769551	-0.252078753631166	-22.2389760113126	-0.355954018600752	-0.315247564616313	-0.430785847141562	-0.45790626063418	-0.414139626747946	-0.538366079068578	-0.456688854782799	-0.413142004362578	-0.536869582513391	0.00487222039357571	0.00530069248687976	0.005302229794156
169	14.590010676409	0.15	-2.0711537783856	-2.85448148063697	-1.28782607613423	0.226438681418874	-12.1326050905874	-15.6337621004746	-8.63144808070024	3.86	2.59	6.54	-3.60554856034031	-2.79809149815687	-1.99063443597342	-3.89104265378062	-3.0196496278729	-2.14825660196517	-3.86451239963415	-2.99811012787237	-2.13411642048321	-2.0711537783856	4.85699008272042	1.34857085784633	-19.282279639773	-0.355954018600752	-0.315247564616313	-0.430785847141562	-0.45790626063418	-0.414139626747946	-0.538366079068578	-0.456688854782799	-0.413142004362578	-0.536869582513391	0.00487222039357571	0.00530069248687976	0.005302229794156
169	14.590010676409	0.15	-2.06931994596765	-2.83249906887614	-1.30614082305916	0.222335259781882	-13.3268778011564	-17.2182781195004	-9.43547748281242	4.02	2.67	6.51	-3.82784659272446	-2.96273782016782	-2.09762904761117	-4.1131636464018	-3.18357206866549	-2.25398049092919	-4.1015147836587	-3.17338063413181	-2.24714545507379	-2.06931994596765	4.86234246622308	0.177815537035175	-20.5825420261811	-0.355954018600752	-0.315247564616313	-0.430785847141562	-0.45790626063418	-0.414139626747946	-0.538366079068578	-0.456688854782799	-0.413142004362578	-0.536869582513391	0.00487222039357571	0.00530069248687976	0.005302229794156
169	14.590010676409	0.15	-2.00474886582685	-2.75727614643724	-1.25222158521645	0.248151514999084	-13.8224550354615	-17.5789027330698	-10.0660073378532	4.43	2.84	6.19	-3.57477776990755	-2.81088107355865	-2.04698437720975	-3.8037168402574	-2.99089799804041	-2.17807915582341	-3.83076114643284	-3.01158282603697	-2.19352829649015	-2.00474886582685	5.07912663450873	-0.654056783608292	-22.3652662947877	-0.355954018600752	-0.315247564616313	-0.430785847141562	-0.45790626063418	-0.414139626747946	-0.538366079068578	-0.456688854782799	-0.413142004362578	-0.536869582513391	0.00487222039357571	0.00530069248687976	0.005302229794156
169	14.590010676409	0.15	-1.94271369687908	-2.66118705640672	-1.22424033735144	0.198204742086862	-11.0784740086533	-14.5573594349868	-7.59958858231984	4.22	2.66	6.13	-3.09793578071954	-2.35759796826159	-1.61726015580363	-3.31249567440985	-2.5208828150886	-1.72926995576734	-3.32132897200141	-2.52784825078071	-1.73433209375172	-1.94271369687908	4.93489967794824	-1.7416788069005	-22.7712167710006	-0.355954018600752	-0.315247564616313	-0.430785847141562	-0.45790626063418	-0.414139626747946	-0.538366079068578	-0.456688854782799	-0.413142004362578	-0.536869582513391	0.00487222039357571	0.00530069248687976	0.005302229794156
169	14.590010676409	0.15	-1.91246691523365	-2.61488545814815	-1.21004837231916	0.232510843960605	-13.8208746109144	-17.7413208803772	-9.9004283414516	4.03	2.77	5.79	-3.93406765867063	-3.06472422137851	-2.1953807840864	-4.22605971499137	-3.29219238031676	-2.35832504564215	-4.27496300050805	-3.32557523514847	-2.38381879924246	-1.91246691523365	5.0499759437261	0.939414751433361	-20.3252707080015	-0.355954018600752	-0.315247564616313	-0.430785847141562	-0.45790626063418	-0.414139626747946	-0.538366079068578	-0.456688854782799	-0.413142004362578	-0.536869582513391	0.00487222039357571	0.00530069248687976	0.005302229794156
169	14.590010676409	0.15	-1.87014932178263	-2.56380319854584	-1.17649544501942	0.180734542338506	-12.2291897765766	-16.2943239682484	-8.16405558490466	3.98	2.62	6.87	-3.65168668290238	-2.74065800685139	-1.82962933080039	-3.9275273933663	-2.94768153252464	-1.96783567168297	-3.88743463067224	-2.91768082368899	-1.94666747909668	-1.87014932178263	5.17482714760656	-0.219986013052361	-21.8011723808604	-0.355954018600752	-0.315247564616313	-0.430785847141562	-0.45790626063418	-0.414139626747946	-0.538366079068578	-0.456688854782799	-0.413142004362578	-0.536869582513391	0.00487222039357571	0.00530069248687976	0.005302229794156
169	14.590010676409	0.15	-1.85921022387157	-2.53799246831755	-1.18042797942559	0.210532101160469	-12.9179596985658	-16.8235570015873	-9.01236239554423	3.84	2.54	6.64	-3.89336347833168	-2.98951716930083	-2.08567086026999	-4.20338761434252	-3.22756904466778	-2.25175047499305	-4.16120242284578	-3.19514808089369	-2.22987368702887	-1.85921022387157	5.07339125694348	-0.0122005633076464	-21.1864282917256	-0.355954018600752	-0.315247564616313	-0.430785847141562	-0.45790626063418	-0.414139626747946	-0.538366079068578	-0.456688854782799	-0.413142004362578	-0.536869582513391	0.00487222039357571	0.00530069248687976	0.005302229794156
169	14.590010676409	0.15	-1.85389987482347	-2.53365522956097	-1.17414452008597	0.244465454015448	-13.0203584554572	-16.5941302532249	-9.44658665768949	3.73	2.72	6.14	-3.93902981860577	-3.09070613658794	-2.2423824545701	-4.26585968125233	-3.34714874012716	-2.42843779900199	-4.2834344811962	-3.36144357812783	-2.43709347462191	-1.85389987482347	4.99068844248594	1.81893976983167	-19.1510540766417	-0.355954018600752	-0.315247564616313	-0.430785847141562	-0.45790626063418	-0.414139626747946	-0.538366079068578	-0.456688854782799	-0.413142004362578	-0.536869582513391	0.00487222039357571	0.00530069248687976	0.005302229794156
169	14.590010676409	0.15	-1.81934487107114	-2.48414585575656	-1.15454388638571	0.264230331323834	-12.858311862371	-16.2083443750454	-9.50827934969658	3.69	2.35	6.5	-3.89046366946003	-3.08636058030455	-2.28225749114908	-4.21908014945503	-3.34705674304132	-2.47503333662761	-4.15097202678726	-3.29226376001823	-2.43568923436338	-1.81934487107114	4.93886248083174	-0.69563562591347	-20.9982070645236	-0.355954018600752	-0.315247564616313	-0.430785847141562	-0.45790626063418	-0.414139626747946	-0.538366079068578	-0.456688854782799	-0.413142004362578	-0.536869582513391	0.00487222039357571	0.00530069248687976	0.005302229794156
169	14.590010676409	0.15	-1.67054127838024	-2.29273155238414	-1.04835100437634	0.242764062136006	-13.0711294182193	-16.675438173583	-9.46682066285566	3.37	2.44	6.01	-4.33598338776676	-3.39878325395576	-2.46158312014475	-4.75145181925544	-3.72445035671149	-2.69744889416754	-4.73195699167342	-3.71057094083773	-2.68715039702805	-1.67054127838024	4.74877816715429	3.22505186519333	-16.8069309604845	-0.355954018600752	-0.315247564616313	-0.430785847141562	-0.45790626063418	-0.414139626747946	-0.538366079068578	-0.456688854782799	-0.413142004362578	-0.536869582513391	0.00487222039357571	0.00530069248687976	0.005302229794156
169	14.590010676409	0.15	-1.57424127225519	-2.16812192575436	-0.980360618756028	0.240125641286569	-12.4958004181036	-15.9663732895508	-9.02522754665642	4.03	2.7	5.71	-3.53974926304149	-2.77032232172872	-2.00089538041595	-3.80238421787462	-2.97586893641049	-2.14935365494635	-3.84090552767675	-3.00329635375058	-2.17080090235668	-1.57424127225519	5.15694353061136	-0.127130954614674	-21.3133666498317	-0.355954018600752	-0.315247564616313	-0.430785847141562	-0.45790626063418	-0.414139626747946	-0.538366079068578	-0.456688854782799	-0.413142004362578	-0.536869582513391	0.00487222039357571	0.00530069248687976	0.005302229794156
169	14.590010676409	0.15	-1.56298832391336	-2.15438302638137	-0.971593621445348	0.192187972060856	-10.8063785469264	-14.2654353502198	-7.34732174363304	3.77	2.36	5.87	-3.35615220902277	-2.54235852894911	-1.72856484887544	-3.63063571316279	-2.75028577251396	-1.86993583186514	-3.61290852769044	-2.7358864310414	-1.86141365136477	-1.56298832391336	4.88947591209895	1.38617193362365	-18.8322956406813	-0.355954018600752	-0.315247564616313	-0.430785847141562	-0.45790626063418	-0.414139626747946	-0.538366079068578	-0.456688854782799	-0.413142004362578	-0.536869582513391	0.00487222039357571	0.00530069248687976	0.005302229794156
169	14.590010676409	0.15	-1.49825581194254	-2.06383123165186	-0.932680392233227	0.257631569987411	-13.3812760137518	-16.9277207591975	-9.83483126830604	3.89	2.44	6.6	-3.87502013195845	-3.06318344224855	-2.25134675253865	-4.17814056233591	-3.30279858016274	-2.42745659798957	-4.12142501882913	-3.25907502780541	-2.39458128380989	-1.49825581194254	5.14011510021114	-0.114101014291397	-21.0074124426242	-0.355954018600752	-0.315247564616313	-0.430785847141562	-0.45790626063418	-0.414139626747946	-0.538366079068578	-0.456688854782799	-0.413142004362578	-0.536869582513391	0.00487222039357571	0.00530069248687976	0.005302229794156
169	14.590010676409	0.15	-1.48477445934931	-2.03123403170214	-0.93831488699647	0.208387478005088	-11.6533474530477	-15.199493969	-8.10720093709532	4.26	2.89	6.84	-3.20279613911193	-2.45556176452145	-1.70832738993098	-3.42091274759318	-2.62279026759508	-1.82466778759697	-3.42048291773709	-2.62293798024519	-1.8241530280824	-1.48477445934931	5.62511980044948	-0.0686836485818792	-22.3390728953821	-0.355954018600752	-0.315247564616313	-0.430785847141562	-0.45790626063418	-0.414139626747946	-0.538366079068578	-0.456688854782799	-0.413142004362578	-0.536869582513391	0.00487222039357571	0.00530069248687976	0.005302229794156
169	14.590010676409	0.15	-1.47521767900628	-2.02574025581326	-0.924695102199303	0.244689602371261	-12.8298166019761	-16.3491538326119	-9.3104793713403	3.67	2.32	5.29	-3.94315372722608	-3.09434602375546	-2.24553832028485	-4.27879116963672	-3.35773377305264	-2.43667637646855	-4.29247100120078	-3.36804088058437	-2.44396420271812	-1.47521767900628	4.80090800433889	-0.00393497855326933	-19.749464352411	-0.355954018600752	-0.315247564616313	-0.430785847141562	-0.45790626063418	-0.414139626747946	-0.538366079068578	-0.456688854782799	-0.413142004362578	-0.536869582513391	0.00487222039357571	0.00530069248687976	0.005302229794156
169	14.590010676409	0.15	-1.2540460376499	-1.71959536113325	-0.788496714166562	0.345628497548814	-14.1326830505795	-17.1687930206653	-11.0965730804937	4.3	2.63	7.2	-3.59185287249712	-2.95667366658883	-2.32149446068055	-3.83347022863371	-3.15556368231022	-2.47765713598673	-3.77747884754348	-3.10829767100988	-2.44133626608272	-1.2540460376499	5.43477373562396	-0.57640435256857	-22.1628858623505	-0.355954018600752	-0.315247564616313	-0.430785847141562	-0.45790626063418	-0.414139626747946	-0.538366079068578	-0.456688854782799	-0.413142004362578	-0.536869582513391	0.00487222039357571	0.00530069248687976	0.005302229794156
169	14.590010676409	0.16	-2.48932384922363	-3.39592579473695	-1.58272190371031	0.164439865993948	-12.1394007158069	-16.4117623592801	-7.86703907233373	3.96	2.74	5.74	-3.69746596805791	-2.73492998720723	-1.77239400635654	-3.97921146980931	-2.94333061297563	-1.90744975614194	-4.02255554632716	-2.97500913919282	-1.92861463969166	-2.48932384922363	4.61480576954133	1.37088628826743	-18.9626662648189	-0.355954018600752	-0.315247564616313	-0.430785847141562	-0.45790626063418	-0.414139626747946	-0.538366079068578	-0.456688854782799	-0.413142004362578	-0.536869582513391	0.00487222039357571	0.00530069248687976	0.005302229794156
169	14.590010676409	0.16	-2.47225671011314	-3.34289381614976	-1.60161960407653	0.226399453768311	-13.4801856975438	-17.3706553589468	-9.58971603614081	4.16	2.68	5.95	-3.74009603003548	-2.90243447755453	-2.06477292507359	-4.00431644344792	-3.10747799285559	-2.21063954226325	-4.02423776467052	-3.12428128815058	-2.22359110680966	-2.47225671011314	4.65364928474254	-1.57001117058184	-22.2216244533356	-0.355954018600752	-0.315247564616313	-0.430785847141562	-0.45790626063418	-0.414139626747946	-0.538366079068578	-0.456688854782799	-0.413142004362578	-0.536869582513391	0.00487222039357571	0.00530069248687976	0.005302229794156
169	14.590010676409	0.16	-2.44388137633128	-3.3027276037674	-1.58503514889516	0.185166851228841	-12.1789748186637	-16.1678359555483	-8.19011368177908	3.79	2.7	5.52	-3.78326606616407	-2.8498744222046	-1.91648277824514	-4.08999209778801	-3.08092628502949	-2.07186047227097	-4.14288179882302	-3.12144448390585	-2.09857931863216	-2.44388137633128	4.49462350919378	1.08675617807645	-19.041877840367	-0.355954018600752	-0.315247564616313	-0.430785847141562	-0.45790626063418	-0.414139626747946	-0.538366079068578	-0.456688854782799	-0.413142004362578	-0.536869582513391	0.00487222039357571	0.00530069248687976	0.005302229794156
169	14.590010676409	0.16	-2.42632436417793	-3.29562183716565	-1.55702689119021	0.1949293769022	-12.0109442351994	-15.8219618373449	-8.19992663305397	3.74	2.44	5.33	-3.7462667494398	-2.84390782131062	-1.94154889318144	-4.05584079171068	-3.07891512297182	-2.10198945423295	-4.08617711294597	-3.10043859439603	-2.11644788010803	-2.42632436417793	4.41644893165839	0.84249216575704	-18.6578481763168	-0.355954018600752	-0.315247564616313	-0.430785847141562	-0.45790626063418	-0.414139626747946	-0.538366079068578	-0.456688854782799	-0.413142004362578	-0.536869582513391	0.00487222039357571	0.00530069248687976	0.005302229794156
169	14.590010676409	0.16	-2.35015318990972	-3.19554243473171	-1.50476394508773	0.207441758097996	-12.7403433011229	-16.6284134620917	-8.8522731401541	4.38	2.61	6.37	-3.41787584271176	-2.61870512758377	-1.81953441245578	-3.64088322112229	-2.7895687259728	-1.93825423082331	-3.63052453943207	-2.78012474728725	-1.93089197257719	-2.35015318990972	4.8690600768798	0.710232844497346	-20.5105510731914	-0.355954018600752	-0.315247564616313	-0.430785847141562	-0.45790626063418	-0.414139626747946	-0.538366079068578	-0.456688854782799	-0.413142004362578	-0.536869582513391	0.00487222039357571	0.00530069248687976	0.005302229794156
169	14.590010676409	0.16	-2.14590793539192	-2.92189356333714	-1.3699223074467	0.239717296428771	-14.4712900529926	-18.4950362530725	-10.4475438529127	3.85	2.77	5.6	-4.26599006708013	-3.33788908435614	-2.40978810163216	-4.6038512639556	-3.60224581827841	-2.60064037260122	-4.66700836174428	-3.65010147676036	-2.63459951752994	-2.14590793539192	4.77053545130531	0.796684164765802	-20.0607240300254	-0.355954018600752	-0.315247564616313	-0.430785847141562	-0.45790626063418	-0.414139626747946	-0.538366079068578	-0.456688854782799	-0.413142004362578	-0.536869582513391	0.00487222039357571	0.00530069248687976	0.005302229794156
169	14.590010676409	0.16	-2.14503493418617	-2.90244239303647	-1.38762747533588	0.209476939227956	-13.4667836580793	-17.5512799562781	-9.38228735988056	4	2.51	5.62	-3.91457595709152	-3.00358422055786	-2.09259248402419	-4.20793599604148	-3.2286741392593	-2.24941228247711	-4.22942859234329	-3.24460600061311	-2.25860662635595	-2.14503493418617	4.78007127495054	0.712645259663136	-19.8044684593127	-0.355954018600752	-0.315247564616313	-0.430785847141562	-0.45790626063418	-0.414139626747946	-0.538366079068578	-0.456688854782799	-0.413142004362578	-0.536869582513391	0.00487222039357571	0.00530069248687976	0.005302229794156
169	14.590010676409	0.16	-2.12973640082155	-2.89218152806329	-1.36729127357982	0.171477895643729	-11.0360154826469	-14.8234552928408	-7.24857567245292	4.38	2.7	6.38	-3.05031212759042	-2.27094771104086	-1.4915832944913	-3.2497263622421	-2.41941097669654	-1.58909559115098	-3.24942333629556	-2.41925466891906	-1.59098987938232	-2.12973640082155	4.96874553243207	-1.38454490623982	-22.7285804704023	-0.355954018600752	-0.315247564616313	-0.430785847141562	-0.45790626063418	-0.414139626747946	-0.538366079068578	-0.456688854782799	-0.413142004362578	-0.536869582513391	0.00487222039357571	0.00530069248687976	0.005302229794156
169	14.590010676409	0.16	-2.1217572489108	-2.89430398077424	-1.34921051704737	0.217945084708407	-13.0497074337833	-16.9092098953483	-9.19020497221844	4.11	2.66	5.73	-3.68147277633764	-2.84118199217935	-2.00089120802106	-3.94647320194263	-3.0456964576911	-2.14491971343957	-3.9779050278082	-3.07009482667057	-2.16360418638531	-2.1217572489108	4.66499878249962	-0.511090545020646	-20.9209751436763	-0.355954018600752	-0.315247564616313	-0.430785847141562	-0.45790626063418	-0.414139626747946	-0.538366079068578	-0.456688854782799	-0.413142004362578	-0.536869582513391	0.00487222039357571	0.00530069248687976	0.005302229794156
169	14.590010676409	0.16	-2.10697256758658	-2.85880833945638	-1.35513679571678	0.217204234827154	-13.2712531479043	-17.2048285948368	-9.33767770097194	4.17	2.74	6.12	-3.69766818351576	-2.85226268020573	-2.0068571768957	-3.95809008567163	-3.05314378574644	-2.14819748582126	-3.97809106979871	-3.06920703214355	-2.15894672618414	-2.10697256758658	4.94951351265718	-0.0984812848773311	-21.0785383989608	-0.355954018600752	-0.315247564616313	-0.430785847141562	-0.45790626063418	-0.414139626747946	-0.538366079068578	-0.456688854782799	-0.413142004362578	-0.536869582513391	0.00487222039357571	0.00530069248687976	0.005302229794156
169	14.590010676409	0.16	-2.09366584698344	-2.84350802878633	-1.34382366518054	0.226064688919755	-11.9959823842563	-15.4614133057541	-8.53055146275857	3.85	2.62	6.1	-3.56738393404931	-2.76781132387221	-1.9682387136951	-3.85006079628428	-2.98713064434763	-2.12420049241097	-3.85432180035854	-2.99275680972483	-2.12654714974489	-2.09366584698344	4.72848176813291	-0.861671865488931	-21.3216779042975	-0.355954018600752	-0.315247564616313	-0.430785847141562	-0.45790626063418	-0.414139626747946	-0.538366079068578	-0.456688854782799	-0.413142004362578	-0.536869582513391	0.00487222039357571	0.00530069248687976	0.005302229794156
169	14.590010676409	0.16	-2.08299106825941	-2.81551165664771	-1.3504704798711	0.165075966188691	-11.6078512382097	-15.6837074321948	-7.53199504422457	4.08	2.88	6.42	-3.4354811404882	-2.54267392980063	-1.64986671911305	-3.68530932746403	-2.72757717682079	-1.76984502617754	-3.7057556629715	-2.74322577041405	-1.77924876380154	-2.08299106825941	5.09765648667736	0.234374875493131	-21.4608480678661	-0.355954018600752	-0.315247564616313	-0.430785847141562	-0.45790626063418	-0.414139626747946	-0.538366079068578	-0.456688854782799	-0.413142004362578	-0.536869582513391	0.00487222039357571	0.00530069248687976	0.005302229794156
169	14.590010676409	0.16	-2.08271465603416	-2.83822682692057	-1.32720248514775	0.168957166330238	-11.2492723729127	-15.1445040165863	-7.3540407292391	4.3	2.93	6.5	-3.16511503979321	-2.35103382291301	-1.5369526060328	-3.37765262656099	-2.50890582720009	-1.6401590278392	-3.39757354987843	-2.52300797516793	-1.64905096812133	-2.08271465603416	5.05799634378827	-0.603559843091955	-22.3015355547902	-0.355954018600752	-0.315247564616313	-0.430785847141562	-0.45790626063418	-0.414139626747946	-0.538366079068578	-0.456688854782799	-0.413142004362578	-0.536869582513391	0.00487222039357571	0.00530069248687976	0.005302229794156
169	14.590010676409	0.16	-2.05608018787729	-2.80526244726231	-1.30689792849226	0.191175971168126	-12.1591391253161	-16.0639379073202	-8.254340343312	4.12	2.52	5.95	-3.49172122276022	-2.64295868044991	-1.79419613813961	-3.7423725556626	-2.83268205004269	-1.92299154442279	-3.74418077995056	-2.83328179200316	-1.92356403352644	-2.05608018787729	4.88620081933359	-0.761241868556602	-21.8523194471386	-0.355954018600752	-0.315247564616313	-0.430785847141562	-0.45790626063418	-0.414139626747946	-0.538366079068578	-0.456688854782799	-0.413142004362578	-0.536869582513391	0.00487222039357571	0.00530069248687976	0.005302229794156
169	14.590010676409	0.16	-2.05306339197521	-2.78329942918393	-1.32282735476648	0.223252074158614	-12.3758210021658	-15.979962066668	-8.77167993766373	3.94	2.44	5.99	-3.6140581056422	-2.79893882227348	-1.98381953890475	-3.89120025568335	-3.0135739776484	-2.13594769961345	-3.87573262822632	-3.00128417092628	-2.12869127193523	-2.05306339197521	4.79155699537961	0.407340980618019	-20.0441923891236	-0.355954018600752	-0.315247564616313	-0.430785847141562	-0.45790626063418	-0.414139626747946	-0.538366079068578	-0.456688854782799	-0.413142004362578	-0.536869582513391	0.00487222039357571	0.00530069248687976	0.005302229794156
169	14.590010676409	0.16	-2.04505775989181	-2.7795878916069	-1.31052762817672	0.238278283675287	-13.3975903748804	-17.1375601626162	-9.65762058714465	3.72	2.46	5.86	-4.08316053143151	-3.1920828703686	-2.30100520930568	-4.42397951633499	-3.4585241320413	-2.49306874774762	-4.42128293154337	-3.456493018893	-2.49104466631606	-2.04505775989181	4.78913359595054	-0.42692237940208	-20.5375771157922	-0.355954018600752	-0.315247564616313	-0.430785847141562	-0.45790626063418	-0.414139626747946	-0.538366079068578	-0.456688854782799	-0.413142004362578	-0.536869582513391	0.00487222039357571	0.00530069248687976	0.005302229794156
169	14.590010676409	0.16	-2.02576029347867	-2.75371900075942	-1.29780158619792	0.175872539504106	-11.3916701442292	-15.2417615297735	-7.54157875868485	3.96	2.76	6.07	-3.43050097536953	-2.5639513821633	-1.69740178895707	-3.69148026571977	-2.75900691982785	-1.82653357393594	-3.71554323845598	-2.77795552339688	-1.83868340566755	-2.02576029347867	4.9560231978554	-0.987871032464489	-22.2610168360403	-0.355954018600752	-0.315247564616313	-0.430785847141562	-0.45790626063418	-0.414139626747946	-0.538366079068578	-0.456688854782799	-0.413142004362578	-0.536869582513391	0.00487222039357571	0.00530069248687976	0.005302229794156
169	14.590010676409	0.16	-1.99605114434938	-2.70803963779175	-1.28406265090701	0.20286094422689	-12.2557017028042	-16.048777017771	-8.46262638783749	4.35	2.66	5.9	-3.31831827609841	-2.5340447376017	-1.74977119910499	-3.53706121476696	-2.70108850691497	-1.86511579906297	-3.55377151630811	-2.71621542850572	-1.87639241296528	-1.99605114434938	4.80113741805407	1.22725664207673	-19.5554695449278	-0.355954018600752	-0.315247564616313	-0.430785847141562	-0.45790626063418	-0.414139626747946	-0.538366079068578	-0.456688854782799	-0.413142004362578	-0.536869582513391	0.00487222039357571	0.00530069248687976	0.005302229794156
169	14.590010676409	0.16	-1.98916908605087	-2.70008466287845	-1.27825350922329	0.236893260576757	-12.1796201396621	-15.592613920735	-8.76662635858923	3.85	2.28	5.97	-3.60138397488258	-2.81309400810641	-2.02480404133025	-3.88723755002804	-3.03637844127039	-2.18551933251275	-3.84776560563041	-3.00565891141736	-2.16398601461532	-1.98916908605087	4.68947443430057	-0.140080460512153	-20.0720570326023	-0.355954018600752	-0.315247564616313	-0.430785847141562	-0.45790626063418	-0.414139626747946	-0.538366079068578	-0.456688854782799	-0.413142004362578	-0.536869582513391	0.00487222039357571	0.00530069248687976	0.005302229794156
169	14.590010676409	0.16	-1.98370523365457	-2.68983531617921	-1.27757515112993	0.190414901182531	-11.7269173405294	-15.5022055578171	-7.95162912324162	4.15	2.49	6.53	-3.34944714782298	-2.53374848453002	-1.71804982123706	-3.58746608814075	-2.71380211807118	-1.8401381480016	-3.54962477380911	-2.68496540203686	-1.82135543269833	-1.98370523365457	5.11864629837682	-0.665365371910986	-21.8426317500752	-0.355954018600752	-0.315247564616313	-0.430785847141562	-0.45790626063418	-0.414139626747946	-0.538366079068578	-0.456688854782799	-0.413142004362578	-0.536869582513391	0.00487222039357571	0.00530069248687976	0.005302229794156
169	14.590010676409	0.16	-1.94573150381774	-2.64199292992198	-1.2494700777135	0.202002946544263	-11.9562193360119	-15.6664518482535	-8.24598682377024	3.67	2.38	5.44	-3.7760983801464	-2.88181784265482	-1.98753730516323	-4.09718998256308	-3.12686641284994	-2.15654284313681	-4.10840801311137	-3.13561313219779	-2.16238825048165	-1.94573150381774	4.57572271107733	-0.358751617315754	-19.900715904832	-0.355954018600752	-0.315247564616313	-0.430785847141562	-0.45790626063418	-0.414139626747946	-0.538366079068578	-0.456688854782799	-0.413142004362578	-0.536869582513391	0.00487222039357571	0.00530069248687976	0.005302229794156
169	14.590010676409	0.16	-1.93811960951548	-2.62782455275654	-1.24841466627442	0.233173925807427	-13.2263572584296	-16.971204909511	-9.48150960734812	3.55	2.49	6.32	-4.20886174285177	-3.28013887989159	-2.3514160169314	-4.58334385415536	-3.57198817505957	-2.56063249596379	-4.54999163654333	-3.5455774489624	-2.54304366658691	-1.93811960951548	4.70460723783477	0.981776560740481	-19.0300853047014	-0.355954018600752	-0.315247564616313	-0.430785847141562	-0.45790626063418	-0.414139626747946	-0.538366079068578	-0.456688854782799	-0.413142004362578	-0.536869582513391	0.00487222039357571	0.00530069248687976	0.005302229794156
169	14.590010676409	0.16	-1.91349494115841	-2.59107046509908	-1.23591941721775	0.175160808813303	-10.9055007736318	-14.6003544772925	-7.21064706997105	4.22	2.59	5.77	-3.10488581869666	-2.31914469956854	-1.53340358044043	-3.31966812447761	-2.47957290050705	-1.6394776765365	-3.33938361499078	-2.49377476161582	-1.64858631486665	-1.91349494115841	4.916273791561	0.744257637252421	-20.0415157340082	-0.355954018600752	-0.315247564616313	-0.430785847141562	-0.45790626063418	-0.414139626747946	-0.538366079068578	-0.456688854782799	-0.413142004362578	-0.536869582513391	0.00487222039357571	0.00530069248687976	0.005302229794156
169	14.590010676409	0.16	-1.89785384952178	-2.5878766761473	-1.20783102289626	0.219668067175571	-12.7280516478352	-16.4734983018463	-8.98260499382408	4.35	2.84	6.02	-3.40855533261278	-2.63357955444941	-1.85860377628604	-3.63352272330245	-2.80739792109567	-1.98127311888889	-3.67074158114344	-2.8359172437129	-2.00064529833994	-1.89785384952178	5.0131502951546	0.465993878674028	-20.7264812965	-0.355954018600752	-0.315247564616313	-0.430785847141562	-0.45790626063418	-0.414139626747946	-0.538366079068578	-0.456688854782799	-0.413142004362578	-0.536869582513391	0.00487222039357571	0.00530069248687976	0.005302229794156
169	14.590010676409	0.16	-1.82218707823413	-2.48197492215852	-1.16239923430974	0.214618827935286	-11.238911237085	-14.5956383483841	-7.88218412578589	4.19	2.46	6.16	-3.12322155620096	-2.40493831143598	-1.686655066671	-3.34156382912109	-2.57306589627193	-1.80456796342276	-3.32228946001147	-2.55797204858784	-1.79448871040691	-1.82218707823413	4.86253684511927	0.564463989873978	-20.1748044430132	-0.355954018600752	-0.315247564616313	-0.430785847141562	-0.45790626063418	-0.414139626747946	-0.538366079068578	-0.456688854782799	-0.413142004362578	-0.536869582513391	0.00487222039357571	0.00530069248687976	0.005302229794156
169	14.590010676409	0.16	-1.81736650056927	-2.46999551494481	-1.16473748619374	0.224406623989519	-12.8878598531928	-16.6286683495176	-9.14705135686789	4.1	2.69	6.44	-3.63180109599659	-2.81478604035263	-1.99777098470868	-3.8946102296759	-3.01847326363508	-2.14233629759426	-3.89102881613503	-3.01556423837337	-2.14030929473204	-1.81736650056927	4.99916866291189	-1.03004649437208	-22.1303534590052	-0.355954018600752	-0.315247564616313	-0.430785847141562	-0.45790626063418	-0.414139626747946	-0.538366079068578	-0.456688854782799	-0.413142004362578	-0.536869582513391	0.00487222039357571	0.00530069248687976	0.005302229794156
169	14.590010676409	0.16	-1.80383292343143	-2.46091027385278	-1.14675557301008	0.240176888024685	-12.1169446123174	-15.4818218737243	-8.75206735091045	3.91	2.33	6.15	-3.52807896765579	-2.76127304574673	-1.99446712383767	-3.80202637072342	-2.97567969224693	-2.14933301377043	-3.75936009710523	-2.94314376949965	-2.12528309040207	-1.80383292343143	4.79315023128006	1.75295217285876	-18.1057212595579	-0.355954018600752	-0.315247564616313	-0.430785847141562	-0.45790626063418	-0.414139626747946	-0.538366079068578	-0.456688854782799	-0.413142004362578	-0.536869582513391	0.00487222039357571	0.00530069248687976	0.005302229794156
169	14.590010676409	0.16	-1.74747793668656	-2.37489380499897	-1.12006206837414	0.244181974149786	-12.0904878449962	-15.4115813916066	-8.76939429838584	3.99	2.54	6.8	-3.44665587345785	-2.7039243984801	-1.96119292350234	-3.7061107398204	-2.90746846241307	-2.10882618500575	-3.65916984534356	-2.87057150179157	-2.08217041970001	-1.74747793668656	5.20422789566241	-1.62066927724549	-22.9395477501146	-0.355954018600752	-0.315247564616313	-0.430785847141562	-0.45790626063418	-0.414139626747946	-0.538366079068578	-0.456688854782799	-0.413142004362578	-0.536869582513391	0.00487222039357571	0.00530069248687976	0.005302229794156
169	14.590010676409	0.16	-1.74738000390183	-2.36168355756263	-1.13307645024103	0.271811612016802	-13.1422898664996	-16.5007823046616	-9.78379742833753	4.13	2.61	6.3	-3.58109697398098	-2.85221716177703	-2.12333734957307	-3.83749189786516	-3.05642665607676	-2.27536141428836	-3.83171593887596	-3.04934456983728	-2.27132964876182	-1.74738000390183	5.09911271407845	0.246533507590297	-20.9906324450313	-0.355954018600752	-0.315247564616313	-0.430785847141562	-0.45790626063418	-0.414139626747946	-0.538366079068578	-0.456688854782799	-0.413142004362578	-0.536869582513391	0.00487222039357571	0.00530069248687976	0.005302229794156
169	14.590010676409	0.16	-1.7353027650108	-2.35871061860664	-1.11189491141496	0.282426901545292	-13.3243542965137	-16.6403325773468	-10.0083760156806	4.28	2.65	6.91	-3.49428470103749	-2.79796615561001	-2.10164761018252	-3.73084557716987	-2.9873867042457	-2.24392783132154	-3.69770216606563	-2.95670662839137	-2.22266396235119	-1.7353027650108	5.39802131538523	-2.71179757473734	-24.7198809289535	-0.355954018600752	-0.315247564616313	-0.430785847141562	-0.45790626063418	-0.414139626747946	-0.538366079068578	-0.456688854782799	-0.413142004362578	-0.536869582513391	0.00487222039357571	0.00530069248687976	0.005302229794156
169	14.590010676409	0.16	-1.70245097157952	-2.32140731052111	-1.08349463263794	0.210435349839461	-11.599713147205	-15.1077747493632	-8.09165154504671	3.87	2.7	6.46	-3.47344909523274	-2.66690586830577	-1.86036264137879	-3.74709323425868	-2.87700918065814	-2.00692512705759	-3.74286526539691	-2.87323262399671	-2.00482118207016	-1.70245097157952	5.1433501659815	0.377839326097643	-20.9048172169692	-0.355954018600752	-0.315247564616313	-0.430785847141562	-0.45790626063418	-0.414139626747946	-0.538366079068578	-0.456688854782799	-0.413142004362578	-0.536869582513391	0.00487222039357571	0.00530069248687976	0.005302229794156
169	14.590010676409	0.16	-1.68953047903983	-2.29104652163206	-1.0880144364476	0.220588075769062	-11.3540908764037	-14.6862853073789	-8.02189644542845	3.81	2.34	5.9	-3.42501641904716	-2.64790904310551	-1.87080166716386	-3.7011829686719	-2.86141572882179	-2.02164848897167	-3.67819254140607	-2.84227785928807	-2.0094886152161	-1.68953047903983	4.95009033675834	2.22486975326107	-18.1921938454451	-0.355954018600752	-0.315247564616313	-0.430785847141562	-0.45790626063418	-0.414139626747946	-0.538366079068578	-0.456688854782799	-0.413142004362578	-0.536869582513391	0.00487222039357571	0.00530069248687976	0.005302229794156
169	14.590010676409	0.16	-1.62544451351827	-2.20322325508695	-1.04766577194958	0.300985386698386	-13.9344663254125	-17.249944888197	-10.6189877626281	4.61	2.53	6.35	-3.38333074304801	-2.73304689448566	-2.08276304592331	-3.58660487842597	-2.89725127963646	-2.20789768084695	-3.56649286664259	-2.87931713232196	-2.19574196324878	-1.62544451351827	5.32026354950082	-2.02591918867583	-23.5939943607157	-0.355954018600752	-0.315247564616313	-0.430785847141562	-0.45790626063418	-0.414139626747946	-0.538366079068578	-0.456688854782799	-0.413142004362578	-0.536869582513391	0.00487222039357571	0.00530069248687976	0.005302229794156
169	14.590010676409	0.16	-1.58692825137859	-2.15036374986415	-1.02349275289303	0.245136039852451	-13.1744930354059	-16.7840187191709	-9.56496735164098	4.17	2.72	5.93	-3.60636423328408	-2.83078929245172	-2.05521435161936	-3.86025288229079	-3.0300773350876	-2.19990178788441	-3.88758384145526	-3.05198788813832	-2.2167317491774	-1.58692825137859	5.2189618555351	-0.521164346352796	-22.0643928118517	-0.355954018600752	-0.315247564616313	-0.430785847141562	-0.45790626063418	-0.414139626747946	-0.538366079068578	-0.456688854782799	-0.413142004362578	-0.536869582513391	0.00487222039357571	0.00530069248687976	0.005302229794156
169	14.590010676409	0.16	-1.52272353678739	-2.07445762566466	-0.970989447910124	0.215935441603118	-11.7941228376069	-15.302974876013	-8.28527079920083	4.19	2.59	6.54	-3.27756923952642	-2.52604833589114	-1.77452743225586	-3.50705661228516	-2.70291605513694	-1.89877549798873	-3.48656845520768	-2.68539499656974	-1.8864439087589	-1.52272353678739	5.366978393875	-0.076308775091779	-21.5602634247256	-0.355954018600752	-0.315247564616313	-0.430785847141562	-0.45790626063418	-0.414139626747946	-0.538366079068578	-0.456688854782799	-0.413142004362578	-0.536869582513391	0.00487222039357571	0.00530069248687976	0.005302229794156
169	14.590010676409	0.16	-1.44963697267346	-1.96872686527472	-0.930547080072189	0.266400133433387	-13.4684066957785	-16.9579137961218	-9.97889959543522	3.98	2.63	7.34	-3.80081443311521	-3.01870354902308	-2.23659266493096	-4.08797145557362	-3.24677096406698	-2.40557047256034	-4.0174223612248	-3.19031674369292	-2.36412419206965	-1.44963697267346	5.6670121004035	1.24816948334042	-20.683232321704	-0.355954018600752	-0.315247564616313	-0.430785847141562	-0.45790626063418	-0.414139626747946	-0.538366079068578	-0.456688854782799	-0.413142004362578	-0.536869582513391	0.00487222039357571	0.00530069248687976	0.005302229794156
169	14.590010676409	0.16	-1.38260124999716	-1.88228146219302	-0.882921037801305	0.230087232409697	-11.2534735282459	-14.467478586484	-8.03946847000779	4.35	2.96	7.26	-2.99533936144476	-2.3299133992583	-1.66448743707183	-3.19324564336552	-2.48385405252109	-1.77446246167666	-3.18111297879511	-2.47500840012968	-1.76755621699271	-1.38260124999716	5.86433868890023	-0.0256391550841716	-22.6510072800619	-0.355954018600752	-0.315247564616313	-0.430785847141562	-0.45790626063418	-0.414139626747946	-0.538366079068578	-0.456688854782799	-0.413142004362578	-0.536869582513391	0.00487222039357571	0.00530069248687976	0.005302229794156
169	14.590010676409	0.16	-1.11775186180707	-1.52352423890021	-0.711979484713944	0.234675478763154	-12.4882421468923	-16.0093208344788	-8.96716345930574	4.59	2.77	6.42	-3.15484885646815	-2.46097363303314	-1.76709840959813	-3.3459977097518	-2.61008134288463	-1.87416497601747	-3.35257973863689	-2.61404488973511	-1.8773499014164	-1.11775186180707	5.59214444067724	-0.489417277351063	-22.4245958138358	-0.355954018600752	-0.315247564616313	-0.430785847141562	-0.45790626063418	-0.414139626747946	-0.538366079068578	-0.456688854782799	-0.413142004362578	-0.536869582513391	0.00487222039357571	0.00530069248687976	0.005302229794156
169	14.590010676409	0.17	-2.69683008419366	-3.61990084024218	-1.77375932814513	0.239754539335777	-14.431491094994	-18.4437612361977	-10.4192209537904	3.67	2.39	5.72	-4.43990618855621	-3.47404554863817	-2.50818490872014	-4.81668121133568	-3.76885664039025	-2.72103206944483	-4.81159717354956	-3.76450884800434	-2.71569690276082	-2.69683008419366	4.44753222102876	-0.804559714067596	-20.4737798990571	-0.355954018600752	-0.315247564616313	-0.430785847141562	-0.45790626063418	-0.414139626747946	-0.538366079068578	-0.456688854782799	-0.413142004362578	-0.536869582513391	0.00487222039357571	0.00530069248687976	0.005302229794156
169	14.590010676409	0.17	-2.58454269455114	-3.48950688610553	-1.67957850299676	0.223835955636142	-13.9673775894316	-18.0281829194671	-9.90657225939605	3.68	2.57	5.66	-4.32896897880848	-3.3538790109936	-2.37878904317872	-4.69485391857091	-3.6373492381805	-2.57984455779008	-4.72559294882907	-3.66096621968141	-2.59675831966319	-2.58454269455114	4.42229874555562	-0.487973709623256	-20.1652961968751	-0.355954018600752	-0.315247564616313	-0.430785847141562	-0.45790626063418	-0.414139626747946	-0.538366079068578	-0.456688854782799	-0.413142004362578	-0.536869582513391	0.00487222039357571	0.00530069248687976	0.005302229794156
169	14.590010676409	0.17	-2.57309807889717	-3.45234877539069	-1.69384738240365	0.216069593843639	-14.0425912321093	-18.2187273207984	-9.86645514342029	4.34	2.52	6.17	-3.77934716109285	-2.91303702903952	-2.0467268969862	-4.02989493752969	-3.10615370215642	-2.18241246678315	-4.01614823916398	-3.09477166573272	-2.17593365022788	-2.57309807889717	4.90939076158697	1.48723719440462	-19.5812316656611	-0.355954018600752	-0.315247564616313	-0.430785847141562	-0.45790626063418	-0.414139626747946	-0.538366079068578	-0.456688854782799	-0.413142004362578	-0.536869582513391	0.00487222039357571	0.00530069248687976	0.005302229794156
169	14.590010676409	0.17	-2.56681535155988	-3.43810536487667	-1.69552533824309	0.244740173059933	-14.6874367291668	-18.7157851932286	-10.6590882651049	3.74	2.34	5.35	-4.43550763316467	-3.48081777233755	-2.52612791151044	-4.80257767654549	-3.76888038802086	-2.73518309949623	-4.81468279422598	-3.78092809239862	-2.74270482357039	-2.56681535155988	4.24096668808437	0.687789642613596	-18.3482408322545	-0.355954018600752	-0.315247564616313	-0.430785847141562	-0.45790626063418	-0.414139626747946	-0.538366079068578	-0.456688854782799	-0.413142004362578	-0.536869582513391	0.00487222039357571	0.00530069248687976	0.005302229794156
169	14.590010676409	0.17	-2.45559093079751	-3.30844050290723	-1.60274135868779	0.227269609811228	-12.7035790172684	-16.360830864827	-9.04632716970988	4.26	2.82	6.38	-3.44735913090517	-2.67674664460378	-1.9061341583024	-3.68211339073781	-2.85902462999849	-2.03593586925918	-3.70041082681248	-2.8724664807254	-2.04460692919724	-2.45559093079751	4.79583536530567	1.2012415617867	-19.7263956261868	-0.355954018600752	-0.315247564616313	-0.430785847141562	-0.45790626063418	-0.414139626747946	-0.538366079068578	-0.456688854782799	-0.413142004362578	-0.536869582513391	0.00487222039357571	0.00530069248687976	0.005302229794156
169	14.590010676409	0.17	-2.42823057141235	-3.27527180439144	-1.58118933843325	0.243533772399634	-13.5051992536883	-17.2214210945416	-9.78897741283494	3.86	2.55	5.92	-3.96802770282918	-3.1117643820839	-2.25550106133863	-4.28174903228842	-3.3577875784984	-2.43382612470837	-4.28709458996624	-3.36337131669495	-2.43682212662975	-2.42823057141235	4.4484931717109	-1.10766067406591	-20.7268324627931	-0.355954018600752	-0.315247564616313	-0.430785847141562	-0.45790626063418	-0.414139626747946	-0.538366079068578	-0.456688854782799	-0.413142004362578	-0.536869582513391	0.00487222039357571	0.00530069248687976	0.005302229794156
169	14.590010676409	0.17	-2.33048859031736	-3.14482435909434	-1.51615282154039	0.220405961342299	-12.4095486945879	-16.0534284352407	-8.76566895393511	4.28	2.75	6.31	-3.36960012168152	-2.60475305695466	-1.83990599222781	-3.59755278989541	-2.78096399829176	-1.96437520668811	-3.60628353540085	-2.78803435343093	-1.97129060179042	-2.33048859031736	4.87777934137602	-0.269890163071832	-21.2642080455813	-0.355954018600752	-0.315247564616313	-0.430785847141562	-0.45790626063418	-0.414139626747946	-0.538366079068578	-0.456688854782799	-0.413142004362578	-0.536869582513391	0.00487222039357571	0.00530069248687976	0.005302229794156
169	14.590010676409	0.17	-2.32561402219776	-3.1203501811907	-1.53087786320483	0.271386837905409	-14.0216656700711	-17.6087301621517	-10.4346011779906	3.67	2.48	5.68	-4.24674329413804	-3.38164161235257	-2.51653993056711	-4.60819476062396	-3.66946200441674	-2.73072924820951	-4.62060623949558	-3.67710391385762	-2.73703432334147	-2.32561402219776	4.50288901526212	3.71217824735209	-15.9792461251107	-0.355954018600752	-0.315247564616313	-0.430785847141562	-0.45790626063418	-0.414139626747946	-0.538366079068578	-0.456688854782799	-0.413142004362578	-0.536869582513391	0.00487222039357571	0.00530069248687976	0.005302229794156
169	14.590010676409	0.17	-2.28475035423989	-3.06482918714925	-1.50467152133053	0.255006044215727	-14.4286391490685	-18.2790934305996	-10.5781848675375	3.82	2.62	5.43	-4.2542532307012	-3.35810334071547	-2.46195345072973	-4.59615329527532	-3.62798284406791	-2.6598123928605	-4.64938733399463	-3.66825232872677	-2.68899634075196	-2.28475035423989	4.51855452191511	1.18114027270633	-19.0419403686939	-0.355954018600752	-0.315247564616313	-0.430785847141562	-0.45790626063418	-0.414139626747946	-0.538366079068578	-0.456688854782799	-0.413142004362578	-0.536869582513391	0.00487222039357571	0.00530069248687976	0.005302229794156
169	14.590010676409	0.17	-2.26647993957233	-3.04252571682587	-1.49043416231878	0.187166784242079	-11.9725305861076	-15.8679816108823	-8.07707956133289	3.5	2.35	5.78	-3.98588874031341	-3.00738783460002	-2.02888692888662	-4.34774984063398	-3.28041519231635	-2.21308054399872	-4.33307541201556	-3.26902362601539	-2.20736304717141	-2.26647993957233	4.49635777319838	0.255618193348126	-19.2402929473848	-0.355954018600752	-0.315247564616313	-0.430785847141562	-0.45790626063418	-0.414139626747946	-0.538366079068578	-0.456688854782799	-0.413142004362578	-0.536869582513391	0.00487222039357571	0.00530069248687976	0.005302229794156
169	14.590010676409	0.17	-2.19582262703077	-2.94360489979339	-1.44804035426815	0.24620026946991	-14.2194232350768	-18.1040667390113	-10.3347797311422	4.23	2.87	6.68	-3.84282577415124	-3.01825920601429	-2.19369263787733	-4.107815160629	-3.22638903084592	-2.34496290106283	-4.11352591603721	-3.2312140015398	-2.34914614143433	-2.19582262703077	5.13333567879131	0.243582136693041	-21.7039872211307	-0.355954018600752	-0.315247564616313	-0.430785847141562	-0.45790626063418	-0.414139626747946	-0.538366079068578	-0.456688854782799	-0.413142004362578	-0.536869582513391	0.00487222039357571	0.00530069248687976	0.005302229794156
169	14.590010676409	0.17	-2.19577607971696	-2.94593176038506	-1.44562039904885	0.290069228767577	-15.7903507675287	-19.6472155148809	-11.9334860201765	3.91	2.64	5.72	-4.47001290480937	-3.59252290223313	-2.71503289965689	-4.81617088385319	-3.87072802020218	-2.92528515655117	-4.85262072589777	-3.90094385781413	-2.94565608547125	-2.19577607971696	4.75784042707768	-1.56295071788765	-21.6143553219525	-0.355954018600752	-0.315247564616313	-0.430785847141562	-0.45790626063418	-0.414139626747946	-0.538366079068578	-0.456688854782799	-0.413142004362578	-0.536869582513391	0.00487222039357571	0.00530069248687976	0.005302229794156
169	14.590010676409	0.17	-2.18144443608974	-2.9414170796874	-1.42147179249208	0.247436415501136	-14.0335648436508	-17.8547075661799	-10.2124221211218	4.12	2.81	6.39	-3.87915349894752	-3.0489635276397	-2.21877355633188	-4.15739730606723	-3.26765949312026	-2.37792168017329	-4.17391212929531	-3.27958970433373	-2.38596496693301	-2.18144443608974	5.03694737678167	-1.50621767208571	-22.9367671066186	-0.355954018600752	-0.315247564616313	-0.430785847141562	-0.45790626063418	-0.414139626747946	-0.538366079068578	-0.456688854782799	-0.413142004362578	-0.536869582513391	0.00487222039357571	0.00530069248687976	0.005302229794156
169	14.590010676409	0.17	-2.18095824609421	-2.93777379687037	-1.42414269531805	0.21505597893037	-13.8019379218803	-17.9188265036438	-9.68504934011682	4.46	2.94	6.64	-3.62557125792213	-2.79258853379818	-1.95960580967424	-3.85572379172437	-2.96986303240757	-2.08400227309077	-3.87125171820362	-2.98179742551297	-2.09279936260248	-2.18095824609421	5.27069570547748	-0.261988492080399	-22.4722428732422	-0.355954018600752	-0.315247564616313	-0.430785847141562	-0.45790626063418	-0.414139626747946	-0.538366079068578	-0.456688854782799	-0.413142004362578	-0.536869582513391	0.00487222039357571	0.00530069248687976	0.005302229794156
169	14.590010676409	0.17	-2.15491272462559	-2.89547407771147	-1.4143513715397	0.22918940272698	-13.6068364354833	-17.5028386745089	-9.71083419645766	4.53	2.69	6.91	-3.49253799137714	-2.71512490500136	-1.93771181862557	-3.70889107604754	-2.88331939563046	-2.05774771521338	-3.68230177162748	-2.86155892038718	-2.04056966638455	-2.15491272462559	5.22846084420751	0.606366127979864	-21.290780023227	-0.355954018600752	-0.315247564616313	-0.430785847141562	-0.45790626063418	-0.414139626747946	-0.538366079068578	-0.456688854782799	-0.413142004362578	-0.536869582513391	0.00487222039357571	0.00530069248687976	0.005302229794156
169	14.590010676409	0.17	-2.12945187149796	-2.87217518846466	-1.38672855453126	0.213670730826985	-13.1008971374203	-17.0247815104273	-9.17701276441318	3.86	2.66	5.74	-3.92320778281632	-3.01898391940732	-2.11476005599832	-4.23344858277952	-3.25772018780873	-2.28199179283795	-4.27103931430725	-3.28320269770422	-2.3016209664661	-2.12945187149796	4.73647665194658	0.151791317218387	-20.350421878051	-0.355954018600752	-0.315247564616313	-0.430785847141562	-0.45790626063418	-0.414139626747946	-0.538366079068578	-0.456688854782799	-0.413142004362578	-0.536869582513391	0.00487222039357571	0.00530069248687976	0.005302229794156
169	14.590010676409	0.17	-2.12436601078792	-2.85729683763727	-1.39143518393856	0.216761360741867	-12.7709171627511	-16.5611306022076	-8.98070372329466	4.47	2.97	6.62	-3.34086702962368	-2.57626952603122	-1.81167202243876	-3.5518381249788	-2.73895735497425	-1.9260765849697	-3.57162788037576	-2.75410045065839	-1.93592692417104	-2.12436601078792	5.30199609839115	-0.0526161195819993	-22.3215693962538	-0.355954018600752	-0.315247564616313	-0.430785847141562	-0.45790626063418	-0.414139626747946	-0.538366079068578	-0.456688854782799	-0.413142004362578	-0.536869582513391	0.00487222039357571	0.00530069248687976	0.005302229794156
169	14.590010676409	0.17	-2.11203318052036	-2.85101470768411	-1.3730516533566	0.207957441969777	-12.295409246058	-16.041820726746	-8.54899776536995	4.2	2.9	6.34	-3.42388913514442	-2.62427307017235	-1.82465700520028	-3.66221153495508	-2.8069375873795	-1.95166363980392	-3.68822255547935	-2.82861490640473	-1.96532913325271	-2.11203318052036	5.08222304860765	-1.47076719686657	-23.1118902526667	-0.355954018600752	-0.315247564616313	-0.430785847141562	-0.45790626063418	-0.414139626747946	-0.538366079068578	-0.456688854782799	-0.413142004362578	-0.536869582513391	0.00487222039357571	0.00530069248687976	0.005302229794156
169	14.590010676409	0.17	-2.10463442531449	-2.82209878889054	-1.38717006173845	0.235266010418941	-12.6074479335762	-16.1563028712304	-9.0585929959221	4.01	2.64	5.95	-3.59916939632224	-2.80858443481247	-2.0179994733027	-3.86836181135719	-3.01864668628897	-2.16893156122074	-3.88497896502663	-3.03132868780857	-2.17828462207118	-2.10463442531449	4.85459800908454	-2.35262544740716	-22.936329454553	-0.355954018600752	-0.315247564616313	-0.430785847141562	-0.45790626063418	-0.414139626747946	-0.538366079068578	-0.456688854782799	-0.413142004362578	-0.536869582513391	0.00487222039357571	0.00530069248687976	0.005302229794156
169	14.590010676409	0.17	-2.09417056968602	-2.81740770557685	-1.37093343379519	0.286330630425917	-14.1640887228023	-17.6554012280265	-10.672776217578	3.98	2.51	5.77	-3.95590032773713	-3.17363069221477	-2.39136105669241	-4.2546188900958	-3.41327838788309	-2.57193788567038	-4.26538412910779	-3.42319465897745	-2.57868069488947	-2.09417056968602	4.71241396998665	-0.171710674479639	-20.3636453918447	-0.355954018600752	-0.315247564616313	-0.430785847141562	-0.45790626063418	-0.414139626747946	-0.538366079068578	-0.456688854782799	-0.413142004362578	-0.536869582513391	0.00487222039357571	0.00530069248687976	0.005302229794156
169	14.590010676409	0.17	-2.05616031131102	-2.75928837837134	-1.3530322442507	0.224218828321491	-13.133970619636	-16.948272658761	-9.31966858051087	3.93	2.59	5.64	-3.84452137803534	-2.9792906830288	-2.11405998802226	-4.14079003760805	-3.20888245020723	-2.27697486280642	-4.17307098887061	-3.23255523579371	-2.29392697228077	-2.05616031131102	4.76038493821686	-1.64059138825553	-22.2030036322226	-0.355954018600752	-0.315247564616313	-0.430785847141562	-0.45790626063418	-0.414139626747946	-0.538366079068578	-0.456688854782799	-0.413142004362578	-0.536869582513391	0.00487222039357571	0.00530069248687976	0.005302229794156
169	14.590010676409	0.17	-2.04023389225297	-2.75307612536904	-1.32739165913691	0.229575685421274	-13.4681788137284	-17.3202684184319	-9.61608920902485	3.77	2.47	6.76	-4.07634842250467	-3.16975396310417	-2.26315950370367	-4.40993201240921	-3.42914737027439	-2.44836272813957	-4.34269451646079	-3.37696389617178	-2.41108414718433	-2.04023389225297	5.04233672422906	1.31086144125087	-19.8252682740245	-0.355954018600752	-0.315247564616313	-0.430785847141562	-0.45790626063418	-0.414139626747946	-0.538366079068578	-0.456688854782799	-0.413142004362578	-0.536869582513391	0.00487222039357571	0.00530069248687976	0.005302229794156
169	14.590010676409	0.17	-1.99480888991369	-2.68878867679292	-1.30082910303446	0.201841161031436	-11.605064233081	-15.2081351158081	-8.00199335035392	4.08	2.93	6.84	-3.33417077115901	-2.54424790868289	-1.75432504620676	-3.57698059157036	-2.72953187287963	-1.8820831541889	-3.58010752323693	-2.73358395232273	-1.88454019328506	-1.99480888991369	5.13761350296417	0.095070416214688	-21.471128006479	-0.355954018600752	-0.315247564616313	-0.430785847141562	-0.45790626063418	-0.414139626747946	-0.538366079068578	-0.456688854782799	-0.413142004362578	-0.536869582513391	0.00487222039357571	0.00530069248687976	0.005302229794156
169	14.590010676409	0.17	-1.98938803567451	-2.67970986135837	-1.29906620999065	0.201157283865669	-11.6668052491045	-15.2967512813671	-8.03685921684193	4.24	2.72	6.61	-3.2381869297746	-2.46975946558631	-1.70133200139802	-3.46045756137409	-2.63928488466176	-1.81811220794943	-3.45024859240622	-2.63219841903722	-1.81387396861982	-1.98938803567451	5.15242701575013	0.662786546003579	-20.9796722668832	-0.355954018600752	-0.315247564616313	-0.430785847141562	-0.45790626063418	-0.414139626747946	-0.538366079068578	-0.456688854782799	-0.413142004362578	-0.536869582513391	0.00487222039357571	0.00530069248687976	0.005302229794156
169	14.590010676409	0.17	-1.95865640727948	-2.62380904469259	-1.29350376986637	0.330807703180252	-15.4873468876265	-18.926489196504	-12.048204578749	4.3	2.58	5.95	-3.95405970489287	-3.2355654357372	-2.51707116658154	-4.21940554123873	-3.45269514056565	-2.68598473989257	-4.2267440748714	-3.46065350708569	-2.68950708521248	-1.95865640727948	4.97623907608384	-0.576630317236428	-21.3387691177432	-0.355954018600752	-0.315247564616313	-0.430785847141562	-0.45790626063418	-0.414139626747946	-0.538366079068578	-0.456688854782799	-0.413142004362578	-0.536869582513391	0.00487222039357571	0.00530069248687976	0.005302229794156
169	14.590010676409	0.17	-1.95140315438298	-2.62130041105694	-1.28150589770902	0.193543345472424	-12.652917308229	-16.6854465409727	-8.62038807548531	4.47	2.8	6.71	-3.37082274910956	-2.55616422374118	-1.7415056983728	-3.5842269557291	-2.71799302304569	-1.85175909036229	-3.5789209797979	-2.71503986376061	-1.84991012883382	-1.95140315438298	5.3163656017687	-0.0266420104161052	-22.2345795212872	-0.355954018600752	-0.315247564616313	-0.430785847141562	-0.45790626063418	-0.414139626747946	-0.538366079068578	-0.456688854782799	-0.413142004362578	-0.536869582513391	0.00487222039357571	0.00530069248687976	0.005302229794156
169	14.590010676409	0.17	-1.91627972863712	-2.57471411194675	-1.25784534532749	0.246459538361993	-13.497620488682	-17.1824987764366	-9.81274220092734	4.2	2.78	6.07	-3.67098302675323	-2.88372118399091	-2.09645934122859	-3.92693447836832	-3.08478248493309	-2.24263049149786	-3.9564251562617	-3.10974992164596	-2.26060394607896	-1.91627972863712	5.02348444522527	1.67230568221272	-19.3813750196328	-0.355954018600752	-0.315247564616313	-0.430785847141562	-0.45790626063418	-0.414139626747946	-0.538366079068578	-0.456688854782799	-0.413142004362578	-0.536869582513391	0.00487222039357571	0.00530069248687976	0.005302229794156
169	14.590010676409	0.17	-1.87997744409018	-2.52317598783251	-1.23677890034784	0.245779091246671	-12.6236520037145	-16.0762601607896	-9.17104384663932	3.9	2.25	6.48	-3.66965272151013	-2.88154200463948	-2.09343128776884	-3.9553731292683	-3.10589984420069	-2.25642655913307	-3.87430278292674	-3.0417068662587	-2.20988432466984	-1.87997744409018	4.81487672836314	0.144700371194333	-19.9940474304714	-0.355954018600752	-0.315247564616313	-0.430785847141562	-0.45790626063418	-0.414139626747946	-0.538366079068578	-0.456688854782799	-0.413142004362578	-0.536869582513391	0.00487222039357571	0.00530069248687976	0.005302229794156
169	14.590010676409	0.17	-1.84453434594308	-2.47187899540642	-1.21718969647974	0.222323271966153	-13.246080766557	-17.1140227298617	-9.37813880325219	4.13	2.94	6.47	-3.7107965444209	-2.87211905181668	-2.03344155921247	-3.97606955591287	-3.0774376838458	-2.17880581177874	-4.00088131799993	-3.09811106897505	-2.19339027640529	-1.84453434594308	5.34559850666906	0.507059025553209	-21.739667598493	-0.355954018600752	-0.315247564616313	-0.430785847141562	-0.45790626063418	-0.414139626747946	-0.538366079068578	-0.456688854782799	-0.413142004362578	-0.536869582513391	0.00487222039357571	0.00530069248687976	0.005302229794156
169	14.590010676409	0.17	-1.79689734579076	-2.42485584707635	-1.16893884450517	0.191338544221526	-11.6852653401367	-15.4359122316492	-7.93461844862408	4.31	2.74	6.93	-3.21977378140684	-2.43742711194039	-1.65508044247394	-3.43526267738629	-2.60055611200104	-1.7658495466158	-3.4132896935339	-2.58381479694234	-1.75381184387475	-1.79689734579076	5.37597131133744	2.07641714550435	-20.0678117197192	-0.355954018600752	-0.315247564616313	-0.430785847141562	-0.45790626063418	-0.414139626747946	-0.538366079068578	-0.456688854782799	-0.413142004362578	-0.536869582513391	0.00487222039357571	0.00530069248687976	0.005302229794156
169	14.590010676409	0.17	-1.78194809573781	-2.39431076014247	-1.16958543133315	0.273964730542995	-13.9298911108386	-17.4703920511242	-10.3893901705531	3.58	2.49	5.75	-4.29897110450236	-3.42775360730993	-2.5565361101175	-4.6767735987473	-3.72899170150007	-2.78120980425284	-4.68702999381662	-3.73893917416568	-2.78713883553279	-1.78194809573781	4.85686254377258	0.76459912237304	-19.3039006947773	-0.355954018600752	-0.315247564616313	-0.430785847141562	-0.45790626063418	-0.414139626747946	-0.538366079068578	-0.456688854782799	-0.413142004362578	-0.536869582513391	0.00487222039357571	0.00530069248687976	0.005302229794156
169	14.590010676409	0.17	-1.77405093475508	-2.38812582389017	-1.15997604562	0.254904942356746	-12.8167305181244	-16.237938115978	-9.39552292027084	4.19	2.42	6.15	-3.47720685104201	-2.74458634139814	-2.01196583175427	-3.72059980751349	-2.93669829002264	-2.15279677253179	-3.69434611661423	-2.91526613377019	-2.13782681749509	-1.77405093475508	5.07196189346701	-0.708142715664215	-21.4238668934939	-0.355954018600752	-0.315247564616313	-0.430785847141562	-0.45790626063418	-0.414139626747946	-0.538366079068578	-0.456688854782799	-0.413142004362578	-0.536869582513391	0.00487222039357571	0.00530069248687976	0.005302229794156
169	14.590010676409	0.17	-1.7721494550727	-2.38682487572397	-1.15747403442143	0.218552884359994	-11.2254665002948	-14.539534267047	-7.91139873354253	3.75	2.5	6.08	-3.44089788522676	-2.65659705683221	-1.87229622843765	-3.72500860198964	-2.87594901644929	-2.02688943090893	-3.71488273343102	-2.86866377087543	-2.0215449639958	-1.7721494550727	4.77383230933454	-0.402287446237441	-20.5453474193023	-0.355954018600752	-0.315247564616313	-0.430785847141562	-0.45790626063418	-0.414139626747946	-0.538366079068578	-0.456688854782799	-0.413142004362578	-0.536869582513391	0.00487222039357571	0.00530069248687976	0.005302229794156
169	14.590010676409	0.17	-1.74277064867039	-2.34281451546472	-1.14272678187606	0.257284389770329	-13.4050911086027	-16.9610750333196	-9.8491071838859	4.09	2.44	6.49	-3.71329451014125	-2.93478161754088	-2.15626872494051	-3.98308295332634	-3.14800740976452	-2.3129318662027	-3.93490439706411	-3.11025172017012	-2.28531311702061	-1.74277064867039	5.31589904111641	0.415869341082098	-20.9516456040353	-0.355954018600752	-0.315247564616313	-0.430785847141562	-0.45790626063418	-0.414139626747946	-0.538366079068578	-0.456688854782799	-0.413142004362578	-0.536869582513391	0.00487222039357571	0.00530069248687976	0.005302229794156
169	14.590010676409	0.17	-1.70766558802082	-2.2975177793697	-1.11781339667195	0.229402633100899	-11.403604872935	-14.6667935365119	-8.14041620935801	4.12	2.78	6.1	-3.18534738909108	-2.47664514522568	-1.76794290136029	-3.41368205442687	-2.6541780392288	-1.89467402403074	-3.43742012638745	-2.67218558855112	-1.90805208999664	-1.70766558802082	5.17944000005589	0.786303480240792	-20.5014311383277	-0.355954018600752	-0.315247564616313	-0.430785847141562	-0.45790626063418	-0.414139626747946	-0.538366079068578	-0.456688854782799	-0.413142004362578	-0.536869582513391	0.00487222039357571	0.00530069248687976	0.005302229794156
169	14.590010676409	0.17	-1.68686450119836	-2.26866082430582	-1.10506817809091	0.216942864173674	-11.5471506017838	-14.9723379610187	-8.12196324254882	4.41	2.44	6.72	-3.05874423002264	-2.3590023394052	-1.65926044878777	-3.25621177810256	-2.51129569015513	-1.7663796022077	-3.20463806272097	-2.47172027465658	-1.73849088124651	-1.68686450119836	5.25021999580325	1.51388710215722	-19.7360836208078	-0.355954018600752	-0.315247564616313	-0.430785847141562	-0.45790626063418	-0.414139626747946	-0.538366079068578	-0.456688854782799	-0.413142004362578	-0.536869582513391	0.00487222039357571	0.00530069248687976	0.005302229794156
169	14.590010676409	0.17	-1.67902747861956	-2.26116419343711	-1.09689076380201	0.25885245818864	-12.9241585883603	-16.3385549067401	-9.50976226998039	4.27	2.75	6.74	-3.44093638331943	-2.72185684500981	-2.00277730670018	-3.67505199097289	-2.90704747285875	-2.1390429547446	-3.66112570943076	-2.89758845606214	-2.13146042529363	-1.67902747861956	5.3894509336241	0.283938041803212	-21.6314709252943	-0.355954018600752	-0.315247564616313	-0.430785847141562	-0.45790626063418	-0.414139626747946	-0.538366079068578	-0.456688854782799	-0.413142004362578	-0.536869582513391	0.00487222039357571	0.00530069248687976	0.005302229794156
169	14.590010676409	0.17	-1.37234151680355	-1.84255324739492	-0.902129786212182	0.194208968126008	-10.6885193396209	-14.0877417657616	-7.28929691348015	4.14	2.48	5.81	-3.04480628415314	-2.31012687446224	-1.57544746477135	-3.26129332941042	-2.47437789556156	-1.68746246171269	-3.26531698030889	-2.47758666983349	-1.68884671163689	-1.37234151680355	5.07690958333875	-0.252718856295425	-21.1147093681853	-0.355954018600752	-0.315247564616313	-0.430785847141562	-0.45790626063418	-0.414139626747946	-0.538366079068578	-0.456688854782799	-0.413142004362578	-0.536869582513391	0.00487222039357571	0.00530069248687976	0.005302229794156
169	14.590010676409	0.18	-2.82383641982315	-3.77369491099288	-1.87397792865342	0.186979338050701	-12.9015860342663	-17.1019076644661	-8.70126440406654	4.08	2.56	5.69	-3.7506194697698	-2.82944690852066	-1.90827434727152	-4.02391134331907	-3.03561681004502	-2.04732227677098	-4.04797127600401	-3.05310161611952	-2.05810471414177	-2.82383641982315	4.52890418519434	-0.685645527137027	-21.1424182996187	-0.355954018600752	-0.315247564616313	-0.430785847141562	-0.45790626063418	-0.414139626747946	-0.538366079068578	-0.456688854782799	-0.413142004362578	-0.536869582513391	0.00487222039357571	0.00530069248687976	0.005302229794156
169	14.590010676409	0.18	-2.62859925591719	-3.50345075639527	-1.75374775543911	0.249988506257366	-14.9619489033338	-19.0081509690316	-10.9157468376359	3.97	2.54	5.91	-4.26784467394182	-3.35936273038428	-2.45088078682673	-4.59122678343996	-3.61390756256949	-2.63658834169902	-4.59691843208156	-3.61406941168377	-2.64048436611989	-2.62859925591719	4.5385994250794	-1.66288122051258	-21.8886229481996	-0.355954018600752	-0.315247564616313	-0.430785847141562	-0.45790626063418	-0.414139626747946	-0.538366079068578	-0.456688854782799	-0.413142004362578	-0.536869582513391	0.00487222039357571	0.00530069248687976	0.005302229794156
169	14.590010676409	0.18	-2.62195763908085	-3.48762652169456	-1.75628875646714	0.24835299878681	-15.3967825536863	-19.5788178918436	-11.214747215529	4.04	2.74	6.41	-4.32695476460955	-3.4027172630317	-2.47847976145385	-4.64631447754884	-3.65386174395475	-2.66140901036066	-4.65176128202913	-3.6581202868269	-2.66388996440415	-2.62195763908085	4.81873850860339	0.426683292823901	-20.5347795194246	-0.355954018600752	-0.315247564616313	-0.430785847141562	-0.45790626063418	-0.414139626747946	-0.538366079068578	-0.456688854782799	-0.413142004362578	-0.536869582513391	0.00487222039357571	0.00530069248687976	0.005302229794156
169	14.590010676409	0.18	-2.58284724355693	-3.43216697478818	-1.73352751232568	0.210018981794462	-14.0418374492385	-18.29379046146	-9.78988443701697	4.16	3.08	6.51	-3.93741400797553	-3.02225651850691	-2.10709902903828	-4.21540176470084	-3.2356326857391	-2.25586360677737	-4.25609960518449	-3.26864466036218	-2.27964724706082	-2.58284724355693	5.03542833063663	1.09153647360209	-20.733390282913	-0.355954018600752	-0.315247564616313	-0.430785847141562	-0.45790626063418	-0.414139626747946	-0.538366079068578	-0.456688854782799	-0.413142004362578	-0.536869582513391	0.00487222039357571	0.00530069248687976	0.005302229794156
169	14.590010676409	0.18	-2.47447098646738	-3.29628289670378	-1.65265907623099	0.246587346811878	-14.2296213074809	-18.1130010862501	-10.3462415287116	4.22	2.78	6.45	-3.85377360148927	-3.02753468035661	-2.20129575922394	-4.1205837821919	-3.23714146027675	-2.3536991383616	-4.12659891564157	-3.24064221562699	-2.35786003007096	-2.47447098646738	4.96565311485079	0.376894282978829	-20.9241619171987	-0.355954018600752	-0.315247564616313	-0.430785847141562	-0.45790626063418	-0.414139626747946	-0.538366079068578	-0.456688854782799	-0.413142004362578	-0.536869582513391	0.00487222039357571	0.00530069248687976	0.005302229794156
169	14.590010676409	0.18	-2.46448600436715	-3.27657321932954	-1.65239878940476	0.200826188460572	-13.7620928019485	-18.0483713700122	-9.47581423388471	4.07	2.84	5.63	-3.96647886030918	-3.02448620174335	-2.08249354317752	-4.25651272534904	-3.24564039258731	-2.23476805982558	-4.32391166937966	-3.29465898554656	-2.27033274067617	-2.46448600436715	4.69828621161473	-1.07389234970855	-21.8476222895583	-0.355954018600752	-0.315247564616313	-0.430785847141562	-0.45790626063418	-0.414139626747946	-0.538366079068578	-0.456688854782799	-0.413142004362578	-0.536869582513391	0.00487222039357571	0.00530069248687976	0.005302229794156
169	14.590010676409	0.18	-2.38738835049319	-3.17161173527673	-1.60316496570964	0.217988557675393	-12.9014255986166	-16.7165865871687	-9.08626461006439	4.08	2.84	6.26	-3.66512064207415	-2.82864453380503	-1.99216842553592	-3.93206139334323	-3.03466244444598	-2.13726349554872	-3.95751189345374	-3.05439584931233	-2.15046990391202	-2.38738835049319	4.84061073811585	-0.891758621553125	-21.7595938661228	-0.355954018600752	-0.315247564616313	-0.430785847141562	-0.45790626063418	-0.414139626747946	-0.538366079068578	-0.456688854782799	-0.413142004362578	-0.536869582513391	0.00487222039357571	0.00530069248687976	0.005302229794156
169	14.590010676409	0.18	-2.34457722897134	-3.12242081475943	-1.56673364318325	0.258149649781468	-12.7352039618863	-16.1058546643711	-9.36455325940153	3.89	2.44	5.83	-3.68626242642551	-2.91479743458866	-2.14333244275182	-3.97453805385827	-3.14274242658703	-2.3109467993158	-3.97152176972784	-3.14010931906857	-2.30960087714323	-2.34457722897134	4.56936175324113	-0.852800373276662	-20.7527089458565	-0.355954018600752	-0.315247564616313	-0.430785847141562	-0.45790626063418	-0.414139626747946	-0.538366079068578	-0.456688854782799	-0.413142004362578	-0.536869582513391	0.00487222039357571	0.00530069248687976	0.005302229794156
169	14.590010676409	0.18	-2.33024692694734	-3.09741127442071	-1.56308257947397	0.259538900489526	-15.29229534302	-19.3251078577028	-11.2594828283372	4.04	2.65	6.19	-4.27067987834408	-3.37946357122655	-2.48824726410901	-4.58586095133639	-3.62887185863268	-2.67188276592896	-4.59196207544712	-3.63389156450323	-2.67576352903767	-2.33024692694734	4.85602252826466	-0.800483993157803	-21.7139076520268	-0.355954018600752	-0.315247564616313	-0.430785847141562	-0.45790626063418	-0.414139626747946	-0.538366079068578	-0.456688854782799	-0.413142004362578	-0.536869582513391	0.00487222039357571	0.00530069248687976	0.005302229794156
169	14.590010676409	0.18	-2.32935670990941	-3.11460999422433	-1.5441034255945	0.254414526760371	-13.6586691789978	-17.309331084674	-10.0080072733216	4.56	2.93	6.18	-3.43055919118207	-2.70702968601798	-1.98350018085388	-3.64053338821902	-2.87271882093739	-2.10490425365576	-3.67844173095776	-2.90218673888454	-2.12618209450655	-2.32935670990941	5.01794429839959	-0.447054527261164	-22.0785721124551	-0.355954018600752	-0.315247564616313	-0.430785847141562	-0.45790626063418	-0.414139626747946	-0.538366079068578	-0.456688854782799	-0.413142004362578	-0.536869582513391	0.00487222039357571	0.00530069248687976	0.005302229794156
169	14.590010676409	0.18	-2.32808848659785	-3.10477400865592	-1.55140296453977	0.238790028976118	-12.8527233145006	-16.4355414186308	-9.26990521037034	4.28	2.92	5.76	-3.45084851023019	-2.69859081441444	-1.94633311859869	-3.68441863054512	-2.88124449490345	-2.07807035926177	-3.74421054137485	-2.92486638486024	-2.11075637471825	-2.32808848659785	4.76066862376512	-1.94559314441828	-23.1550545185972	-0.355954018600752	-0.315247564616313	-0.430785847141562	-0.45790626063418	-0.414139626747946	-0.538366079068578	-0.456688854782799	-0.413142004362578	-0.536869582513391	0.00487222039357571	0.00530069248687976	0.005302229794156
169	14.590010676409	0.18	-2.26247605211192	-3.00575729186111	-1.51919481236273	0.222700999928276	-13.4604477906316	-17.3866977092441	-9.53419787201904	3.67	2.52	5.89	-4.18706684945442	-3.24154682306349	-2.29602679667255	-4.54260632861758	-3.51679866655988	-2.49099100450219	-4.54809952074461	-3.52203644451217	-2.49445698431762	-2.26247605211192	4.67837105632644	0.316091426150388	-20.1108376518681	-0.355954018600752	-0.315247564616313	-0.430785847141562	-0.45790626063418	-0.414139626747946	-0.538366079068578	-0.456688854782799	-0.413142004362578	-0.536869582513391	0.00487222039357571	0.00530069248687976	0.005302229794156
169	14.590010676409	0.18	-2.26041229517567	-3.00726587628272	-1.51355871406861	0.213356812957577	-12.1451144890856	-15.7861315155382	-8.50409746263296	4.08	2.67	5.82	-3.46412811333989	-2.66513885938183	-1.86614960542377	-3.71679733318457	-2.85953079130391	-2.00226424942325	-3.74247622074541	-2.88031282726009	-2.01654232338798	-2.26041229517567	4.68877956216866	0.910969101243391	-19.8228775421641	-0.355954018600752	-0.315247564616313	-0.430785847141562	-0.45790626063418	-0.414139626747946	-0.538366079068578	-0.456688854782799	-0.413142004362578	-0.536869582513391	0.00487222039357571	0.00530069248687976	0.005302229794156
169	14.590010676409	0.18	-2.25130252441063	-3.00074203989255	-1.50186300892872	0.268283468022485	-13.9055839746718	-17.4910793893529	-10.3200885599906	3.98	2.49	5.94	-3.92178499902526	-3.11785850493309	-2.31393201084092	-4.21826551727095	-3.35356349783532	-2.48886147839968	-4.21676736669901	-3.35024638960023	-2.48709547868995	-2.25130252441063	4.84049014596189	-0.944008479540591	-21.4114604514641	-0.355954018600752	-0.315247564616313	-0.430785847141562	-0.45790626063418	-0.414139626747946	-0.538366079068578	-0.456688854782799	-0.413142004362578	-0.536869582513391	0.00487222039357571	0.00530069248687976	0.005302229794156
169	14.590010676409	0.18	-2.23677127220133	-2.98597891315732	-1.48756363124535	0.206611228444977	-12.2272531373113	-15.968190442606	-8.48631583201668	4.38	2.49	6.31	-3.28185274658182	-2.51299885457075	-1.74414496255968	-3.49594897402118	-2.67693782925003	-1.85792668447889	-3.47341140079837	-2.65913064193933	-1.84664796209447	-2.23677127220133	4.96731397113204	-1.33027048264319	-22.5744818134978	-0.355954018600752	-0.315247564616313	-0.430785847141562	-0.45790626063418	-0.414139626747946	-0.538366079068578	-0.456688854782799	-0.413142004362578	-0.536869582513391	0.00487222039357571	0.00530069248687976	0.005302229794156
169	14.590010676409	0.18	-2.20986292526026	-2.93439897526046	-1.48532687526006	0.254054003868532	-14.5157141688348	-18.3991357621542	-10.6322925755153	4.3	2.78	6.62	-3.84873797623677	-3.03640242106956	-2.22406686590235	-4.10757629487715	-3.24060891739065	-2.37364153990414	-4.10282476687895	-3.23852025143678	-2.37107646564936	-2.20986292526026	5.15229630758137	1.31447616611415	-20.3924604065953	-0.355954018600752	-0.315247564616313	-0.430785847141562	-0.45790626063418	-0.414139626747946	-0.538366079068578	-0.456688854782799	-0.413142004362578	-0.536869582513391	0.00487222039357571	0.00530069248687976	0.005302229794156
169	14.590010676409	0.18	-2.20598385911889	-2.93247071592394	-1.47949700231384	0.251676983857454	-14.5985554137612	-18.5287870343173	-10.6683237932052	4.67	3.06	6.97	-3.59676480419763	-2.83383743399369	-2.07091006378974	-3.80889198255883	-3.00096927928584	-2.19304657601285	-3.82020263638317	-3.01077120095337	-2.20007462902016	-2.20598385911889	5.39911298420544	0.551131777409667	-21.9969422408709	-0.355954018600752	-0.315247564616313	-0.430785847141562	-0.45790626063418	-0.414139626747946	-0.538366079068578	-0.456688854782799	-0.413142004362578	-0.536869582513391	0.00487222039357571	0.00530069248687976	0.005302229794156
169	14.590010676409	0.18	-2.17268655452618	-2.89224828803393	-1.45312482101843	0.228674296169598	-12.6547982865121	-16.2834970364484	-9.02609953657583	4	2.7	6.09	-3.63248452355242	-2.82300287349449	-2.01352122343657	-3.90478787581222	-3.03462473751275	-2.16446159921327	-3.92227943811449	-3.04915272711185	-2.17323806498097	-2.17268655452618	4.88699553788775	1.07526337947314	-19.608595479331	-0.355954018600752	-0.315247564616313	-0.430785847141562	-0.45790626063418	-0.414139626747946	-0.538366079068578	-0.456688854782799	-0.413142004362578	-0.536869582513391	0.00487222039357571	0.00530069248687976	0.005302229794156
169	14.590010676409	0.18	-2.16287619074686	-2.87529386328525	-1.45045851820848	0.22036490117632	-12.5551155297922	-16.2421793477007	-8.86805171188374	3.89	2.65	6	-3.71426988242058	-2.87111024230992	-2.02795060219926	-4.00432700600164	-3.09532280755998	-2.18631860911831	-4.02224217023312	-3.10856402665653	-2.19440383721953	-2.16287619074686	4.77990110358808	-0.581773440826519	-21.1808121458246	-0.355954018600752	-0.315247564616313	-0.430785847141562	-0.45790626063418	-0.414139626747946	-0.538366079068578	-0.456688854782799	-0.413142004362578	-0.536869582513391	0.00487222039357571	0.00530069248687976	0.005302229794156
169	14.590010676409	0.18	-2.14273871224214	-2.86483893858854	-1.42063848589574	0.216525757864652	-11.8447825713604	-15.3625743724187	-8.32699077030217	3.87	2.6	5.89	-3.53095154071923	-2.72241827807957	-1.91388501543991	-3.80898694761114	-2.93678787928957	-2.064588810968	-3.82572969496255	-2.94810776433023	-2.07413760301359	-2.14273871224214	4.83844181773874	1.45519399219677	-18.8790602865225	-0.355954018600752	-0.315247564616313	-0.430785847141562	-0.45790626063418	-0.414139626747946	-0.538366079068578	-0.456688854782799	-0.413142004362578	-0.536869582513391	0.00487222039357571	0.00530069248687976	0.005302229794156
169	14.590010676409	0.18	-2.14128856755538	-2.84867860780436	-1.43389852730639	0.19239379521902	-12.4781534477481	-16.4696896825997	-8.48661721289652	3.93	2.53	5.89	-3.72986791954363	-2.82591021062589	-1.92195250170815	-4.01653008832609	-3.04309794146158	-2.06966579459707	-4.02093474316418	-3.04677725664795	-2.07318986037655	-2.14128856755538	4.87642486255301	-1.03471873268547	-21.7692285801022	-0.355954018600752	-0.315247564616313	-0.430785847141562	-0.45790626063418	-0.414139626747946	-0.538366079068578	-0.456688854782799	-0.413142004362578	-0.536869582513391	0.00487222039357571	0.00530069248687976	0.005302229794156
169	14.590010676409	0.18	-2.12465730385775	-2.83937447415272	-1.40994013356279	0.255144083963106	-13.9900060097208	-17.7220499376517	-10.2579620817899	3.8	2.53	6.08	-4.13909166191887	-3.26745029095111	-2.39580891998336	-4.47363527334931	-3.5315431668256	-2.58945106030188	-4.46338311820653	-3.5250690227549	-2.58433342803058	-2.12465730385775	4.9166258809388	0.8670242095751	-19.5387106323164	-0.355954018600752	-0.315247564616313	-0.430785847141562	-0.45790626063418	-0.414139626747946	-0.538366079068578	-0.456688854782799	-0.413142004362578	-0.536869582513391	0.00487222039357571	0.00530069248687976	0.005302229794156
169	14.590010676409	0.18	-2.12217177104496	-2.82313049078819	-1.42121305130173	0.309105228601793	-15.369096015587	-18.9565518461147	-11.7816401850593	4.15	2.73	5.8	-4.08863379263338	-3.31487529175488	-2.54111679087638	-4.37832324847933	-3.54974211235296	-2.72116097622658	-4.41957959214708	-3.58225916583923	-2.74756604390634	-2.12217177104496	4.89376168551543	0.398082494842524	-20.3269070954557	-0.355954018600752	-0.315247564616313	-0.430785847141562	-0.45790626063418	-0.414139626747946	-0.538366079068578	-0.456688854782799	-0.413142004362578	-0.536869582513391	0.00487222039357571	0.00530069248687976	0.005302229794156
169	14.590010676409	0.18	-2.10450271279872	-2.79535860780547	-1.41364681779198	0.226036759168096	-13.4731189325919	-17.3655796314786	-9.58065823370518	3.78	2.68	6.05	-4.07694648907086	-3.16310691003337	-2.24926733099588	-4.40925088744692	-3.42092592766226	-2.4326009678776	-4.4287148741315	-3.43521315161698	-2.44321455782904	-2.10450271279872	4.87212373772867	1.19207296013965	-19.7561819991988	-0.355954018600752	-0.315247564616313	-0.430785847141562	-0.45790626063418	-0.414139626747946	-0.538366079068578	-0.456688854782799	-0.413142004362578	-0.536869582513391	0.00487222039357571	0.00530069248687976	0.005302229794156
169	14.590010676409	0.18	-2.08427307541822	-2.77167461220439	-1.39687153863205	0.235451854861129	-12.0652437171322	-15.4597211210298	-8.6707663132346	4.34	2.35	6.53	-3.20364141149662	-2.50022067729443	-1.79679994309224	-3.41563831733945	-2.66566960850395	-1.91570089966845	-3.35939801351274	-2.621241698425	-1.88395297475348	-2.08427307541822	4.98739346891286	0.752544514844771	-20.0189317819891	-0.355954018600752	-0.315247564616313	-0.430785847141562	-0.45790626063418	-0.414139626747946	-0.538366079068578	-0.456688854782799	-0.413142004362578	-0.536869582513391	0.00487222039357571	0.00530069248687976	0.005302229794156
169	14.590010676409	0.18	-2.0814759502464	-2.76611494353518	-1.39683695695761	0.224287886868953	-12.8737687797879	-16.611762291544	-9.13577526803181	3.66	2.54	5.92	-4.00937541342279	-3.10718219523559	-2.2049889770484	-4.35104253413534	-3.37196707684615	-2.39289161955697	-4.35562438331799	-3.37599507920522	-2.39626472912167	-2.0814759502464	4.66214693137996	-0.93103152511886	-20.8815272519089	-0.355954018600752	-0.315247564616313	-0.430785847141562	-0.45790626063418	-0.414139626747946	-0.538366079068578	-0.456688854782799	-0.413142004362578	-0.536869582513391	0.00487222039357571	0.00530069248687976	0.005302229794156
169	14.590010676409	0.18	-2.05659225170404	-2.74108933598531	-1.37209516742277	0.276667535149566	-13.551894471756	-16.9730699544681	-10.1307189890439	3.76	2.51	5.9	-4.0073050995005	-3.19957296884082	-2.39184083818114	-4.33692055796806	-3.4627495138851	-2.58857846980214	-4.33743851291464	-3.46333271186532	-2.59006890953738	-2.05659225170404	4.67152548366544	-0.665631796600154	-20.5883123463171	-0.355954018600752	-0.315247564616313	-0.430785847141562	-0.45790626063418	-0.414139626747946	-0.538366079068578	-0.456688854782799	-0.413142004362578	-0.536869582513391	0.00487222039357571	0.00530069248687976	0.005302229794156
169	14.590010676409	0.18	-2.01148418118809	-2.69056124480829	-1.33240711756789	0.200006380806731	-11.3003311290089	-14.82889487023	-7.77176738778782	4.04	2.7	6.1	-3.27917444470895	-2.49888864809386	-1.71860285147877	-3.52144205059388	-2.68350821632804	-1.8455743820622	-3.53663143927823	-2.69466647826246	-1.85329760324171	-2.01148418118809	4.94585166461492	0.00460602055373609	-20.4485988791859	-0.355954018600752	-0.315247564616313	-0.430785847141562	-0.45790626063418	-0.414139626747946	-0.538366079068578	-0.456688854782799	-0.413142004362578	-0.536869582513391	0.00487222039357571	0.00530069248687976	0.005302229794156
169	14.590010676409	0.18	-2.00415445863652	-2.67519727186102	-1.33311164541202	0.272162722379311	-14.0472985954138	-17.6338833897983	-10.4607138010293	3.94	2.4	6.3	-3.98695919054117	-3.17604494706266	-2.36513070358415	-4.29255146080499	-3.41948229854983	-2.54641313629468	-4.24865130940356	-3.38216112917656	-2.51971397848187	-2.00415445863652	5.01792379365753	-0.387987222259806	-21.0320738803901	-0.355954018600752	-0.315247564616313	-0.430785847141562	-0.45790626063418	-0.414139626747946	-0.538366079068578	-0.456688854782799	-0.413142004362578	-0.536869582513391	0.00487222039357571	0.00530069248687976	0.005302229794156
169	14.590010676409	0.18	-2.00397475549614	-2.6690330334112	-1.33891647758108	0.236874646940508	-11.8068491291386	-15.1155547284544	-8.49814352982279	4.15	2.6	6.22	-3.26640264760048	-2.55140641200809	-1.83641017641569	-3.49857976752785	-2.73276133251657	-1.96694289750528	-3.49372263572733	-2.7288205282316	-1.96433114593179	-2.00397475549614	4.95083677388395	0.529218803474737	-20.3687824427881	-0.355954018600752	-0.315247564616313	-0.430785847141562	-0.45790626063418	-0.414139626747946	-0.538366079068578	-0.456688854782799	-0.413142004362578	-0.536869582513391	0.00487222039357571	0.00530069248687976	0.005302229794156
169	14.590010676409	0.18	-2.00330894701105	-2.66047838128686	-1.34613951273523	0.218179046412517	-11.9087998845421	-15.4284589094327	-8.38914085965154	4.15	2.75	6.15	-3.33035287575962	-2.57060709531286	-1.81086131486611	-3.56663648144656	-2.75298786274023	-1.9393392440339	-3.58321493740064	-2.76706713796804	-1.94897889374945	-2.00330894701105	5.09387211529624	1.35004353728558	-20.0550624277119	-0.355954018600752	-0.315247564616313	-0.430785847141562	-0.45790626063418	-0.414139626747946	-0.538366079068578	-0.456688854782799	-0.413142004362578	-0.536869582513391	0.00487222039357571	0.00530069248687976	0.005302229794156
169	14.590010676409	0.18	-1.99850078640722	-2.66221562922521	-1.33478594358923	0.258030520609687	-12.9516543700454	-16.3806599278609	-9.52264881222992	3.64	2.51	5.49	-3.97265748923408	-3.14105090745579	-2.30944432567751	-4.31380568308147	-3.41078567486657	-2.50776566665168	-4.34415826475133	-3.43708549590282	-2.52562443863691	-1.99850078640722	4.64781555048755	0.309649347951609	-19.3198688371348	-0.355954018600752	-0.315247564616313	-0.430785847141562	-0.45790626063418	-0.414139626747946	-0.538366079068578	-0.456688854782799	-0.413142004362578	-0.536869582513391	0.00487222039357571	0.00530069248687976	0.005302229794156
169	14.590010676409	0.18	-1.98944104491438	-2.66284051523242	-1.31604157459633	0.225267558260072	-12.1865879480781	-15.7151205457712	-8.65805535038506	4.16	2.84	6.47	-3.3878260773996	-2.62715391363209	-1.86648174986457	-3.62766060255699	-2.81313813979843	-1.99861567703987	-3.64198591426876	-2.82366712473903	-2.00578091343423	-1.98944104491438	5.15473506354415	-1.16156198906109	-22.8225367950982	-0.355954018600752	-0.315247564616313	-0.430785847141562	-0.45790626063418	-0.414139626747946	-0.538366079068578	-0.456688854782799	-0.413142004362578	-0.536869582513391	0.00487222039357571	0.00530069248687976	0.005302229794156
169	14.590010676409	0.18	-1.97916773570939	-2.63256293318451	-1.32577253823428	0.205011743986411	-10.2504177625461	-13.401922858716	-7.09891266637624	3.49	2.21	5.97	-3.37256730712736	-2.5794973001115	-1.78642729309565	-3.67962425636497	-2.81434882401291	-1.94907339166084	-3.62881707651574	-2.77598563179588	-1.92152579322259	-1.97916773570939	4.38214342124241	-0.894469382994933	-19.7482895689919	-0.355954018600752	-0.315247564616313	-0.430785847141562	-0.45790626063418	-0.414139626747946	-0.538366079068578	-0.456688854782799	-0.413142004362578	-0.536869582513391	0.00487222039357571	0.00530069248687976	0.005302229794156
169	14.590010676409	0.18	-1.9144777910438	-2.5452883182418	-1.2836672638458	0.250714458296962	-13.7777627086987	-17.4965226891226	-10.0590027282747	4.13	2.88	6.11	-3.78987034943062	-2.98436068120268	-2.17885101297473	-4.06033167744316	-3.19733740037402	-2.33434312330488	-4.09730224887814	-3.22695372195767	-2.35578393838508	-1.9144777910438	5.1558900397859	-0.387232187140142	-21.9879650286482	-0.355954018600752	-0.315247564616313	-0.430785847141562	-0.45790626063418	-0.414139626747946	-0.538366079068578	-0.456688854782799	-0.413142004362578	-0.536869582513391	0.00487222039357571	0.00530069248687976	0.005302229794156
169	14.590010676409	0.18	-1.88619953143735	-2.51091768767997	-1.26148137519473	0.333054288805271	-14.6249062254784	-17.8561243665537	-11.3936880844032	4.25	2.61	6.37	-3.77682479729693	-3.09337610763908	-2.40992741798123	-4.03569822151019	-3.30540417574993	-2.57511012998967	-4.02373862038735	-3.29570401234474	-2.56760588352933	-1.88619953143735	5.10303705778771	-0.00979853448519662	-20.9939716118791	-0.355954018600752	-0.315247564616313	-0.430785847141562	-0.45790626063418	-0.414139626747946	-0.538366079068578	-0.456688854782799	-0.413142004362578	-0.536869582513391	0.00487222039357571	0.00530069248687976	0.005302229794156
169	14.590010676409	0.18	-1.86915102536485	-2.49095980486958	-1.24734224586013	0.317491185456942	-13.5294049293976	-16.6264851375915	-10.4323247212038	3.82	2.5	6	-3.86174455732063	-3.14240234285963	-2.42306012839862	-4.17107284653853	-3.39411084566788	-2.61714884479722	-4.16291376859672	-3.38893611290184	-2.61410105109605	-1.86915102536485	4.76037310149265	-0.891874065402963	-20.9230821289706	-0.355954018600752	-0.315247564616313	-0.430785847141562	-0.45790626063418	-0.414139626747946	-0.538366079068578	-0.456688854782799	-0.413142004362578	-0.536869582513391	0.00487222039357571	0.00530069248687976	0.005302229794156
169	14.590010676409	0.18	-1.83974740461036	-2.45006652846636	-1.22942828075436	0.229137576044353	-12.1294888104758	-15.602996307785	-8.65598131316666	4.29	2.73	6.12	-3.26619901356254	-2.53908439163235	-1.81196976970215	-3.48613261883245	-2.7100568222826	-1.93398102573276	-3.50329818263342	-2.72451536521113	-1.94338111834927	-1.83974740461036	5.08656896436132	-0.52523922816885	-21.713435592633	-0.355954018600752	-0.315247564616313	-0.430785847141562	-0.45790626063418	-0.414139626747946	-0.538366079068578	-0.456688854782799	-0.413142004362578	-0.536869582513391	0.00487222039357571	0.00530069248687976	0.005302229794156
169	14.590010676409	0.18	-1.80935519393431	-2.41980133896623	-1.19890904890238	0.360115812065514	-16.4640173517974	-19.8905184115862	-13.0375162920087	4.16	2.7	5.87	-4.28471178607046	-3.54659279027255	-2.80847379447464	-4.58765298402655	-3.79734689514385	-3.00704080626115	-4.62199714304397	-3.82434551982391	-3.03085037481199	-1.80935519393431	5.01330724948523	0.925295299689489	-19.9381933004883	-0.355954018600752	-0.315247564616313	-0.430785847141562	-0.45790626063418	-0.414139626747946	-0.538366079068578	-0.456688854782799	-0.413142004362578	-0.536869582513391	0.00487222039357571	0.00530069248687976	0.005302229794156
169	14.590010676409	0.18	-1.80906646297746	-2.40595931212112	-1.21217361383379	0.259308195830463	-13.2285668966784	-16.7192378105659	-9.73789598279093	3.78	2.38	5.88	-3.9235227639818	-3.104363006379	-2.28520324877621	-4.24310023254711	-3.35721854737236	-2.47133686219762	-4.22611078614182	-3.34273678143312	-2.46063438822618	-1.80906646297746	4.98493211058041	-0.27491398859725	-20.5207534249361	-0.355954018600752	-0.315247564616313	-0.430785847141562	-0.45790626063418	-0.414139626747946	-0.538366079068578	-0.456688854782799	-0.413142004362578	-0.536869582513391	0.00487222039357571	0.00530069248687976	0.005302229794156
169	14.590010676409	0.18	-1.8065752349857	-2.41364605912269	-1.19950441084872	0.230707052922835	-11.565084194336	-14.8623176667042	-8.26785072196786	3.73	2.54	6.06	-3.53327099526911	-2.74940809758335	-1.9655451998976	-3.82714750025892	-2.97808754039721	-2.12902758053549	-3.82327678392397	-2.97573265002366	-2.12748091650546	-1.8065752349857	5.01350148463876	-0.663914094876858	-21.4123605889104	-0.355954018600752	-0.315247564616313	-0.430785847141562	-0.45790626063418	-0.414139626747946	-0.538366079068578	-0.456688854782799	-0.413142004362578	-0.536869582513391	0.00487222039357571	0.00530069248687976	0.005302229794156
169	14.590010676409	0.18	-1.78902428695168	-2.37648801276727	-1.20156056113609	0.297354252437966	-15.015800021	-18.6196364548548	-11.4119635871452	3.77	2.54	5.59	-4.38446362915043	-3.53584932843868	-2.68723502772692	-4.74356689849241	-3.8254480481774	-2.90732919786239	-4.7768412723939	-3.85088400215943	-2.92641054385238	-1.78902428695168	4.76628096373494	0.670767703194325	-19.595606916333	-0.355954018600752	-0.315247564616313	-0.430785847141562	-0.45790626063418	-0.414139626747946	-0.538366079068578	-0.456688854782799	-0.413142004362578	-0.536869582513391	0.00487222039357571	0.00530069248687976	0.005302229794156
169	14.590010676409	0.18	-1.75892098417898	-2.34102437987651	-1.17681758848146	0.301777303151164	-14.5678752736678	-18.0275508091347	-11.108199738201	4.35	2.88	6.47	-3.72739278813482	-3.01206713038373	-2.29674147263263	-3.97309434672671	-3.21061599029313	-2.44813763385954	-3.99119799695124	-3.22620912703672	-2.45983945921408	-1.75892098417898	5.40377820725567	0.308506426253662	-21.6055270156906	-0.355954018600752	-0.315247564616313	-0.430785847141562	-0.45790626063418	-0.414139626747946	-0.538366079068578	-0.456688854782799	-0.413142004362578	-0.536869582513391	0.00487222039357571	0.00530069248687976	0.005302229794156
169	14.590010676409	0.18	-1.70947438586758	-2.28824203827719	-1.13070673345797	0.235324115008421	-12.2842420838156	-15.7415599313582	-8.82692423627291	3.8	2.36	6.3	-3.67770764616076	-2.86997294016212	-2.06223823416347	-3.97511337345494	-3.10205946571141	-2.22900555796788	-3.92712265336562	-3.0639855779802	-2.20212805653318	-1.70947438586758	4.91326820606647	-1.92391259199093	-22.1069032555097	-0.355954018600752	-0.315247564616313	-0.430785847141562	-0.45790626063418	-0.414139626747946	-0.538366079068578	-0.456688854782799	-0.413142004362578	-0.536869582513391	0.00487222039357571	0.00530069248687976	0.005302229794156
169	14.590010676409	0.18	-1.6929618448154	-2.25039592388809	-1.13552776574271	0.272562176677306	-14.4545661181377	-18.1414177971021	-10.7677144391733	3.58	2.57	5.3	-4.46420356234045	-3.55695052494649	-2.64969748755253	-4.85654262399425	-3.86955513892043	-2.8825676538466	-4.91494592293703	-3.91677550900766	-2.91741623112752	-1.6929618448154	4.66036331336254	0.157425526394702	-19.5538652764207	-0.355954018600752	-0.315247564616313	-0.430785847141562	-0.45790626063418	-0.414139626747946	-0.538366079068578	-0.456688854782799	-0.413142004362578	-0.536869582513391	0.00487222039357571	0.00530069248687976	0.005302229794156
169	14.590010676409	0.18	-1.69008300312435	-2.25289421365647	-1.12727179259223	0.240795566959023	-13.485994143496	-17.2247194039504	-9.7472688830415	4.38	3.29	6.23	-3.54195680538369	-2.77315453527591	-2.00435226516813	-3.77323160327475	-2.95422979675052	-2.13522799022628	-3.84611783815473	-3.00842988277911	-2.17431545856823	-1.69008300312435	5.37951704481313	0.745054780535196	-21.9418045837611	-0.355954018600752	-0.315247564616313	-0.430785847141562	-0.45790626063418	-0.414139626747946	-0.538366079068578	-0.456688854782799	-0.413142004362578	-0.536869582513391	0.00487222039357571	0.00530069248687976	0.005302229794156
169	14.590010676409	0.18	-1.63030042441071	-2.17678608942886	-1.08381475939256	0.301812055347232	-14.1539918812543	-17.5150984692828	-10.7928852932259	3.89	2.53	6.27	-4.0036212981315	-3.23533569901138	-2.46705009989126	-4.31605203542122	-3.48781170574399	-2.65957137606676	-4.29591876308854	-3.47103758854572	-2.64634052089028	-1.63030042441071	4.96848775246674	1.33725246793692	-19.2136106777336	-0.355954018600752	-0.315247564616313	-0.430785847141562	-0.45790626063418	-0.414139626747946	-0.538366079068578	-0.456688854782799	-0.413142004362578	-0.536869582513391	0.00487222039357571	0.00530069248687976	0.005302229794156
169	14.590010676409	0.18	-1.60696928660977	-2.13482957340016	-1.07910899981939	0.29532898540193	-12.8433003658784	-15.9407358429069	-9.74586488884988	4.59	2.98	6.56	-3.14122241116313	-2.53085323915887	-1.92048406715461	-3.33153368773711	-2.68418523789098	-2.03683678804484	-3.35127546120116	-2.70151145036368	-2.05095817314251	-1.60696928660977	5.51753373847943	-2.1333555120605	-24.5958285897026	-0.355954018600752	-0.315247564616313	-0.430785847141562	-0.45790626063418	-0.414139626747946	-0.538366079068578	-0.456688854782799	-0.413142004362578	-0.536869582513391	0.00487222039357571	0.00530069248687976	0.005302229794156
169	14.590010676409	0.18	-1.59568172140677	-2.12316008651845	-1.06820335629509	0.291485203573333	-13.2864082315648	-16.5205515320153	-10.0522649311144	4.24	2.62	6.03	-3.50170166734546	-2.81619156402508	-2.13068146070469	-3.7425815243936	-3.00991561187544	-2.27724969935728	-3.75372121384361	-3.01825765656502	-2.28372784684121	-1.59568172140677	5.18145577880565	-0.531712522324878	-21.7702605947518	-0.355954018600752	-0.315247564616313	-0.430785847141562	-0.45790626063418	-0.414139626747946	-0.538366079068578	-0.456688854782799	-0.413142004362578	-0.536869582513391	0.00487222039357571	0.00530069248687976	0.005302229794156
169	14.590010676409	0.18	-1.54144863108665	-2.06010290917277	-1.02279435300054	0.22437252051531	-11.8840625274133	-15.3338484841755	-8.4342765706512	4.16	2.61	6.6	-3.30488957083472	-2.56136053167138	-1.81783149250804	-3.53876397363048	-2.74261822632348	-1.94647247901648	-3.51670725407461	-2.72616034761191	-1.9344039086338	-1.54144863108665	5.28772717782301	-0.888866521873882	-22.5245433492178	-0.355954018600752	-0.315247564616313	-0.430785847141562	-0.45790626063418	-0.414139626747946	-0.538366079068578	-0.456688854782799	-0.413142004362578	-0.536869582513391	0.00487222039357571	0.00530069248687976	0.005302229794156
169	14.590010676409	0.18	-1.40607043398314	-1.87890338111112	-0.933237486855173	0.279713034508779	-13.0524060530603	-16.3225921137092	-9.78221999241133	3.77	2.53	5.93	-3.84467072295318	-3.07440160647953	-2.30413249000589	-4.15970923400979	-3.3263230255787	-2.4929368171476	-4.16249576095084	-3.32880580250806	-2.49521514101776	-1.40607043398314	4.81010523701904	0.0799626551981406	-20.0959875139186	-0.355954018600752	-0.315247564616313	-0.430785847141562	-0.45790626063418	-0.414139626747946	-0.538366079068578	-0.456688854782799	-0.413142004362578	-0.536869582513391	0.00487222039357571	0.00530069248687976	0.005302229794156
169	14.590010676409	0.18	-1.20588295300554	-1.61072872435583	-0.801037181655249	0.379306464362491	-16.4963749419779	-19.7910870323124	-13.2016628516435	4.08	2.69	6.21	-4.33866880292321	-3.61639091401244	-2.89411302510166	-4.65460036545406	-3.87972791531028	-3.10485546516651	-4.66546222303805	-3.88681574285375	-3.11156393268545	-1.20588295300554	5.212571480829	-1.7299647968086	-22.8649812306695	-0.355954018600752	-0.315247564616313	-0.430785847141562	-0.45790626063418	-0.414139626747946	-0.538366079068578	-0.456688854782799	-0.413142004362578	-0.536869582513391	0.00487222039357571	0.00530069248687976	0.005302229794156
169	14.590010676409	0.19	-2.94183945374552	-3.89834652104598	-1.98533238644506	0.227649323558571	-14.2210013212049	-18.3106850333067	-10.1313176091032	3.71	2.63	5.69	-4.37087902179687	-3.39464505182279	-2.41841108184871	-4.73681795216096	-3.67885167777491	-2.62088540338886	-4.77331392798909	-3.70444896705055	-2.64036786645788	-2.94183945374552	4.49338449539491	-0.811318638321097	-20.9211006883711	-0.355954018600752	-0.315247564616313	-0.430785847141562	-0.45790626063418	-0.414139626747946	-0.538366079068578	-0.456688854782799	-0.413142004362578	-0.536869582513391	0.00487222039357571	0.00530069248687976	0.005302229794156
169	14.590010676409	0.19	-2.85233100392397	-3.77370419820731	-1.93095780964064	0.247728474992585	-14.8600444931027	-18.9030554501937	-10.8170335360116	4.01	2.73	5.82	-4.21282999788103	-3.31178424436925	-2.41073849085746	-4.52813868380202	-3.55965428390825	-2.59116988401449	-4.57299088075596	-3.59243729604156	-2.61642177349466	-2.85233100392397	4.56315913362232	-0.628041306914897	-21.0353829186012	-0.355954018600752	-0.315247564616313	-0.430785847141562	-0.45790626063418	-0.414139626747946	-0.538366079068578	-0.456688854782799	-0.413142004362578	-0.536869582513391	0.00487222039357571	0.00530069248687976	0.005302229794156
169	14.590010676409	0.19	-2.81485050214072	-3.71219143468939	-1.91750956959206	0.230900756410043	-15.0724081984378	-19.3672445786352	-10.7775718182405	3.98	2.55	6.38	-4.34354845087504	-3.38033296453027	-2.41711747818551	-4.6720508068466	-3.63598738058562	-2.59992395432463	-4.6463585855172	-3.61655346364237	-2.58427239366797	-2.81485050214072	4.64712029934436	-0.0050831574580856	-20.6099887803079	-0.355954018600752	-0.315247564616313	-0.430785847141562	-0.45790626063418	-0.414139626747946	-0.538366079068578	-0.456688854782799	-0.413142004362578	-0.536869582513391	0.00487222039357571	0.00530069248687976	0.005302229794156
169	14.590010676409	0.19	-2.78206436901222	-3.69189962909158	-1.87222910893286	0.229857526609459	-14.8943161288035	-19.1509098696581	-10.6377223879489	4.21	2.87	6.31	-4.07877099767887	-3.17219939260822	-2.26562778753758	-4.36165008045019	-3.39220410850412	-2.42275813655805	-4.39129600920222	-3.4136404786547	-2.43922650345222	-2.78206436901222	4.85697203398768	0.259538931321245	-21.0195358073343	-0.355954018600752	-0.315247564616313	-0.430785847141562	-0.45790626063418	-0.414139626747946	-0.538366079068578	-0.456688854782799	-0.413142004362578	-0.536869582513391	0.00487222039357571	0.00530069248687976	0.005302229794156
169	14.590010676409	0.19	-2.73450774498162	-3.60677392951928	-1.86224156044396	0.2272056960301	-14.1844123293491	-18.2687266546954	-10.1000980040028	3.95	2.55	6.32	-4.11891955843089	-3.19805832516456	-2.27719709189822	-4.43316879927686	-3.44205129142849	-2.45093378358013	-4.41149863821367	-3.42417205881642	-2.43973379611711	-2.73450774498162	4.70890423954604	-1.27488701670956	-21.9028415610937	-0.355954018600752	-0.315247564616313	-0.430785847141562	-0.45790626063418	-0.414139626747946	-0.538366079068578	-0.456688854782799	-0.413142004362578	-0.536869582513391	0.00487222039357571	0.00530069248687976	0.005302229794156
169	14.590010676409	0.19	-2.73045138754431	-3.60223985650215	-1.85866291858648	0.198820008697231	-11.6829456707904	-15.344561878219	-8.02132946336186	3.63	2.31	5.28	-3.73004443494872	-2.8399576885279	-1.94987094210707	-4.05154816394874	-3.08474216844162	-2.11793617293449	-4.06408465607096	-3.09516372987259	-2.12479441986586	-2.73045138754431	4.1721990260758	0.693640775771566	-18.3095257214209	-0.355954018600752	-0.315247564616313	-0.430785847141562	-0.45790626063418	-0.414139626747946	-0.538366079068578	-0.456688854782799	-0.413142004362578	-0.536869582513391	0.00487222039357571	0.00530069248687976	0.005302229794156
169	14.590010676409	0.19	-2.70339619186428	-3.57337260881891	-1.83341977490964	0.256879702834305	-14.7250048277176	-18.6352642760181	-10.8147453794171	4.42	2.7	6.35	-3.79988021043813	-3.0025468710662	-2.20521353169428	-4.04438922935984	-3.19575027460881	-2.34711131985779	-4.04913428664757	-3.19711500542956	-2.34856089303109	-2.70339619186428	4.8247771370359	-1.07103294883096	-22.186854597496	-0.355954018600752	-0.315247564616313	-0.430785847141562	-0.45790626063418	-0.414139626747946	-0.538366079068578	-0.456688854782799	-0.413142004362578	-0.536869582513391	0.00487222039357571	0.00530069248687976	0.005302229794156
169	14.590010676409	0.19	-2.68550221528079	-3.55033517307865	-1.82066925748293	0.244325227841166	-14.1882899375264	-18.0841093910797	-10.2924704839731	3.98	2.6	6.02	-4.05340884351853	-3.18019199416825	-2.30697514481797	-4.35967196037828	-3.42047752912083	-2.48128309786339	-4.36849801853256	-3.42866585567727	-2.48659870879881	-2.68550221528079	4.65826821223926	0.0884604870854876	-20.5245458691225	-0.355954018600752	-0.315247564616313	-0.430785847141562	-0.45790626063418	-0.414139626747946	-0.538366079068578	-0.456688854782799	-0.413142004362578	-0.536869582513391	0.00487222039357571	0.00530069248687976	0.005302229794156
169	14.590010676409	0.19	-2.67319617325309	-3.52923584808593	-1.81715649842025	0.274113819496981	-14.1659323395031	-17.7650780001877	-10.5667866788185	3.77	2.26	5.73	-4.17718072786609	-3.33089781875443	-2.48461490964276	-4.51850643556837	-3.60307207439194	-2.68763771321551	-4.48726768490475	-3.57920311228707	-2.66970096753471	-2.67319617325309	4.51852347718506	-1.28998095606541	-20.868651545971	-0.355954018600752	-0.315247564616313	-0.430785847141562	-0.45790626063418	-0.414139626747946	-0.538366079068578	-0.456688854782799	-0.413142004362578	-0.536869582513391	0.00487222039357571	0.00530069248687976	0.005302229794156
169	14.590010676409	0.19	-2.65753057299958	-3.51590032152952	-1.79916082446965	0.237642599523824	-14.4675206645063	-18.5132491746973	-10.4217921543154	3.98	2.66	5.98	-4.15062298452425	-3.24358102851286	-2.33653907250148	-4.4643596114965	-3.48875631304029	-2.51315301458408	-4.48625372587363	-3.50356813350216	-2.52412394013969	-2.65753057299958	4.68937111864692	-0.836033515830598	-21.2808206107697	-0.355954018600752	-0.315247564616313	-0.430785847141562	-0.45790626063418	-0.414139626747946	-0.538366079068578	-0.456688854782799	-0.413142004362578	-0.536869582513391	0.00487222039357571	0.00530069248687976	0.005302229794156
169	14.590010676409	0.19	-2.64316732208247	-3.4922460137053	-1.79408863045964	0.247773395961318	-14.9845280438271	-19.0609162676298	-10.9081398200245	4.18	2.86	6.23	-4.08649986089596	-3.2125565689978	-2.33861327709965	-4.37310892202811	-3.43787110550008	-2.50263328897205	-4.40562784272508	-3.46302930772056	-2.52148886567052	-2.64316732208247	4.83165340049189	0.226015518965688	-21.08456737582	-0.355954018600752	-0.315247564616313	-0.430785847141562	-0.45790626063418	-0.414139626747946	-0.538366079068578	-0.456688854782799	-0.413142004362578	-0.536869582513391	0.00487222039357571	0.00530069248687976	0.005302229794156
169	14.590010676409	0.19	-2.60461216635044	-3.4368616261937	-1.77236270650718	0.279422452101209	-15.4541694874609	-19.3288941380066	-11.5794448369152	3.63	2.24	5.46	-4.69760846586035	-3.75591261966651	-2.81421677347267	-5.10237617822343	-4.07953945445841	-3.05670273069339	-5.08279675430583	-4.06648756644828	-3.04790427727821	-2.60461216635044	4.45547880735555	0.707127225772901	-18.5854897257871	-0.355954018600752	-0.315247564616313	-0.430785847141562	-0.45790626063418	-0.414139626747946	-0.538366079068578	-0.456688854782799	-0.413142004362578	-0.536869582513391	0.00487222039357571	0.00530069248687976	0.005302229794156
169	14.590010676409	0.19	-2.56896022893659	-3.39783174447879	-1.74008871339438	0.248274079040551	-13.6830771886639	-17.4004259763801	-9.96572840094768	4.41	2.63	6.34	-3.5533022201895	-2.79419070656673	-2.03507919294397	-3.78253090013325	-2.97444800174925	-2.16636510336525	-3.77665745180156	-2.96873008312605	-2.16382715163429	-2.56896022893659	4.85757536745468	-0.163015604315625	-21.2015822594458	-0.355954018600752	-0.315247564616313	-0.430785847141562	-0.45790626063418	-0.414139626747946	-0.538366079068578	-0.456688854782799	-0.413142004362578	-0.536869582513391	0.00487222039357571	0.00530069248687976	0.005302229794156
169	14.590010676409	0.19	-2.552783495532	-3.37357570571029	-1.73199128535372	0.238321536078937	-13.4939560713918	-17.260377803121	-9.72753433966261	4.47	2.75	6.11	-3.48752923566025	-2.72650847162712	-1.96548770759399	-3.70838398674336	-2.89917006358455	-2.08995614042574	-3.72963588793084	-2.91405414520973	-2.10130581803689	-2.552783495532	4.98112847580528	-1.38269511064329	-22.8502646839186	-0.355954018600752	-0.315247564616313	-0.430785847141562	-0.45790626063418	-0.414139626747946	-0.538366079068578	-0.456688854782799	-0.413142004362578	-0.536869582513391	0.00487222039357571	0.00530069248687976	0.005302229794156
169	14.590010676409	0.19	-2.54057792997921	-3.3510789478342	-1.73007691212421	0.294972525015869	-15.7080510754312	-19.4996291590029	-11.9164729918595	3.86	2.31	5.78	-4.49464783299542	-3.62069232963702	-2.74673682627862	-4.85022356914116	-3.90712863973385	-2.96403371032654	-4.82321149520328	-3.88684962006522	-2.94734832206074	-2.54057792997921	4.6375518411577	2.01943595793403	-18.0000109914545	-0.355954018600752	-0.315247564616313	-0.430785847141562	-0.45790626063418	-0.414139626747946	-0.538366079068578	-0.456688854782799	-0.413142004362578	-0.536869582513391	0.00487222039357571	0.00530069248687976	0.005302229794156
169	14.590010676409	0.19	-2.53636289996091	-3.35441863683222	-1.71830716308961	0.258433886973736	-14.7575679020249	-18.6605850539606	-10.8545507500891	3.86	2.55	5.6	-4.29936885181849	-3.4001199631785	-2.50087107453852	-4.63925321346396	-3.66891467306113	-2.6985761326583	-4.66765404074817	-3.6938883506732	-2.71616792099404	-2.53636289996091	4.48692623683482	-0.478135024050378	-20.4301113688245	-0.355954018600752	-0.315247564616313	-0.430785847141562	-0.45790626063418	-0.414139626747946	-0.538366079068578	-0.456688854782799	-0.413142004362578	-0.536869582513391	0.00487222039357571	0.00530069248687976	0.005302229794156
169	14.590010676409	0.19	-2.52866960143281	-3.33910120206421	-1.71823800080142	0.198123657664176	-12.6858775546869	-16.6705397420359	-8.70121536733791	3.99	2.97	6.36	-3.73141124790729	-2.83951371279071	-1.94761617767412	-4.01270132325302	-3.05356865692588	-2.09443599059873	-4.04798573980856	-3.0812766941184	-2.11409856920728	-2.52866960143281	4.90333003611762	0.58061913832392	-20.6976142268397	-0.355954018600752	-0.315247564616313	-0.430785847141562	-0.45790626063418	-0.414139626747946	-0.538366079068578	-0.456688854782799	-0.413142004362578	-0.536869582513391	0.00487222039357571	0.00530069248687976	0.005302229794156
169	14.590010676409	0.19	-2.51679239619825	-3.31770373785524	-1.71588105454127	0.22207009694348	-12.7248284175455	-16.4432839161022	-9.00637291898892	3.68	2.63	5.38	-3.95149305466922	-3.05790931849993	-2.16432558233063	-4.28589297363415	-3.316688623983	-2.34748427433184	-4.337867158063	-3.35766672674821	-2.37758917441456	-2.51679239619825	4.41719775945357	1.79932183969504	-17.8130054965692	-0.355954018600752	-0.315247564616313	-0.430785847141562	-0.45790626063418	-0.414139626747946	-0.538366079068578	-0.456688854782799	-0.413142004362578	-0.536869582513391	0.00487222039357571	0.00530069248687976	0.005302229794156
169	14.590010676409	0.19	-2.48486893643386	-3.27321648645946	-1.69652138640825	0.219522610183228	-13.4639067951994	-17.4275731682397	-9.5002404221592	4.05	2.55	5.95	-3.84429372160977	-2.96996098432404	-2.09562824703831	-4.12714174099891	-3.18847903807132	-2.24981633514374	-4.13064294575623	-3.19240942957054	-2.25297380211958	-2.48486893643386	4.6592097074618	-0.749246534337679	-21.1517636160786	-0.355954018600752	-0.315247564616313	-0.430785847141562	-0.45790626063418	-0.414139626747946	-0.538366079068578	-0.456688854782799	-0.413142004362578	-0.536869582513391	0.00487222039357571	0.00530069248687976	0.005302229794156
169	14.590010676409	0.19	-2.46051323554984	-3.2601056511124	-1.66092081998729	0.209242871358586	-13.5559889176626	-17.670449338841	-9.44152849648421	4.11	2.59	6.4	-3.84432689850785	-2.94919794243686	-2.05406898636587	-4.12070157670465	-3.16122039885075	-2.20173922099686	-4.10243346751292	-3.14709373565087	-2.19282751127902	-2.46051323554984	4.86835472979843	0.228221298682182	-20.8538150425393	-0.355954018600752	-0.315247564616313	-0.430785847141562	-0.45790626063418	-0.414139626747946	-0.538366079068578	-0.456688854782799	-0.413142004362578	-0.536869582513391	0.00487222039357571	0.00530069248687976	0.005302229794156
169	14.590010676409	0.19	-2.45518610075711	-3.25231620029504	-1.65805600121918	0.236287665063649	-14.3155250993962	-18.3337766545737	-10.2972735442187	3.88	2.62	5.93	-4.20778397189985	-3.28555530033372	-2.3633266287676	-4.53833440251283	-3.54365831288874	-2.54898222326466	-4.55655327055538	-3.55705091889658	-2.55795577716446	-2.45518610075711	4.85753220534959	-2.98947001407698	-23.8497241084801	-0.355954018600752	-0.315247564616313	-0.430785847141562	-0.45790626063418	-0.414139626747946	-0.538366079068578	-0.456688854782799	-0.413142004362578	-0.536869582513391	0.00487222039357571	0.00530069248687976	0.005302229794156
169	14.590010676409	0.19	-2.43256803126312	-3.22061082726416	-1.64452523526207	0.298501188955124	-14.840172424704	-18.3921060820778	-11.2882387673303	3.54	2.32	5.44	-4.57555334748935	-3.69191001357592	-2.80826667966249	-4.98468037991752	-4.02202531835648	-3.05937025679544	-4.98632599811835	-4.02313014861173	-3.06077124410325	-2.43256803126312	4.34389598136125	-0.928978013135225	-19.7654401308064	-0.355954018600752	-0.315247564616313	-0.430785847141562	-0.45790626063418	-0.414139626747946	-0.538366079068578	-0.456688854782799	-0.413142004362578	-0.536869582513391	0.00487222039357571	0.00530069248687976	0.005302229794156
169	14.590010676409	0.19	-2.3970061200305	-3.16693483339297	-1.62707740666804	0.19084705805346	-12.1640131000134	-16.0745367312779	-8.253489468749	3.95	2.68	5.96	-3.63144009246119	-2.74800360315581	-1.86456711385042	-3.90940951122084	-2.95835017224954	-2.00729083327824	-3.93260365268128	-2.97481359846615	-2.01788642427348	-2.3970061200305	4.67231347657823	-1.60597885189189	-22.0820831093167	-0.355954018600752	-0.315247564616313	-0.430785847141562	-0.45790626063418	-0.414139626747946	-0.538366079068578	-0.456688854782799	-0.413142004362578	-0.536869582513391	0.00487222039357571	0.00530069248687976	0.005302229794156
169	14.590010676409	0.19	-2.3695498814534	-3.143312232672	-1.59578753023481	0.247461527088264	-12.5336611443875	-15.9461710461596	-9.1211512426153	3.71	2.37	5.98	-3.81009309269744	-2.9947261705776	-2.17935924845776	-4.12957176302177	-3.24583581847448	-2.36209987392719	-4.10398514696822	-3.22538445901014	-2.34575456231214	-2.3695498814534	4.60762970220083	-0.575340723595374	-20.3083906303831	-0.355954018600752	-0.315247564616313	-0.430785847141562	-0.45790626063418	-0.414139626747946	-0.538366079068578	-0.456688854782799	-0.413142004362578	-0.536869582513391	0.00487222039357571	0.00530069248687976	0.005302229794156
169	14.590010676409	0.19	-2.36605704883588	-3.12832264984672	-1.60379144782505	0.262498462178753	-13.7688060070558	-17.3721010645439	-10.1655109495678	3.81	2.33	6.2	-4.0522068751967	-3.21170422378648	-2.37120157237626	-4.37905334471958	-3.47075669051065	-2.56246003630172	-4.32650416301061	-3.42873151830439	-2.53216079141139	-2.36605704883588	4.56800988249822	-1.29783126257444	-21.2023701915195	-0.355954018600752	-0.315247564616313	-0.430785847141562	-0.45790626063418	-0.414139626747946	-0.538366079068578	-0.456688854782799	-0.413142004362578	-0.536869582513391	0.00487222039357571	0.00530069248687976	0.005302229794156
169	14.590010676409	0.19	-2.36221330037789	-3.11673134911327	-1.60769525164251	0.255182525688195	-14.9451543480181	-18.9315952389269	-10.9587134571094	3.73	2.7	5.98	-4.50193583007523	-3.55395966352601	-2.6059834969768	-4.87654898552362	-3.84969023236168	-2.82283147919974	-4.90577086504762	-3.87423291140351	-2.84017346852038	-2.36221330037789	4.61567785339417	-0.604463050290937	-21.0696980621244	-0.355954018600752	-0.315247564616313	-0.430785847141562	-0.45790626063418	-0.414139626747946	-0.538366079068578	-0.456688854782799	-0.413142004362578	-0.536869582513391	0.00487222039357571	0.00530069248687976	0.005302229794156
169	14.590010676409	0.19	-2.35170912577657	-3.11065982686412	-1.59275842468901	0.275533840338854	-14.5412882581486	-18.2226621214409	-10.8599143948563	4.14	2.8	5.93	-3.94457737521172	-3.14768700024546	-2.3507966252792	-4.22576932354549	-3.37207206261133	-2.51837480167717	-4.26568519229156	-3.40410564987044	-2.54198035220267	-2.35170912577657	4.85439238260595	-0.0737510561547746	-20.6480408450834	-0.355954018600752	-0.315247564616313	-0.430785847141562	-0.45790626063418	-0.414139626747946	-0.538366079068578	-0.456688854782799	-0.413142004362578	-0.536869582513391	0.00487222039357571	0.00530069248687976	0.005302229794156
169	14.590010676409	0.19	-2.33107519552864	-3.08957706338292	-1.57257332767435	0.220094287224809	-12.4379650829365	-16.0935044102478	-8.78242575562523	4.04	2.5	5.52	-3.55626259692456	-2.74847968961533	-1.9406967823061	-3.8186867290107	-2.95129581397224	-2.08390489893379	-3.84288835126978	-2.96679302940185	-2.09685696210671	-2.33107519552864	4.51500031360059	1.09445897515674	-18.6343683349713	-0.355954018600752	-0.315247564616313	-0.430785847141562	-0.45790626063418	-0.414139626747946	-0.538366079068578	-0.456688854782799	-0.413142004362578	-0.536869582513391	0.00487222039357571	0.00530069248687976	0.005302229794156
169	14.590010676409	0.19	-2.31681854154593	-3.07488121695323	-1.55875586613864	0.224864126190568	-12.9657336582614	-16.7242062560031	-9.2072610605196	3.94	2.45	6.13	-3.78174417205191	-2.93186336905567	-2.08198256605943	-4.07166520799598	-3.15662972725749	-2.24159424651901	-4.04829711393175	-3.13922194884615	-2.22988932148183	-2.31681854154593	4.78409302777056	-1.05857020711635	-21.5036987028765	-0.355954018600752	-0.315247564616313	-0.430785847141562	-0.45790626063418	-0.414139626747946	-0.538366079068578	-0.456688854782799	-0.413142004362578	-0.536869582513391	0.00487222039357571	0.00530069248687976	0.005302229794156
169	14.590010676409	0.19	-2.30718552325433	-3.06310488492196	-1.55126616158669	0.225979516690851	-13.7715714511418	-17.7509078134382	-9.79223508884536	3.76	2.49	5.6	-4.18297078426581	-3.24524703970041	-2.30752329513501	-4.52597794890105	-3.51136005913999	-2.49674216937894	-4.54376608998963	-3.52791461911856	-2.50928904083738	-2.30718552325433	4.68208869262044	-0.28945759891092	-20.750038290672	-0.355954018600752	-0.315247564616313	-0.430785847141562	-0.45790626063418	-0.414139626747946	-0.538366079068578	-0.456688854782799	-0.413142004362578	-0.536869582513391	0.00487222039357571	0.00530069248687976	0.005302229794156
169	14.590010676409	0.19	-2.28330209379188	-3.02583268322949	-1.54077150435426	0.25672710499063	-14.2462833758927	-18.0309299224915	-10.4616368292938	3.98	2.61	6.03	-4.0455950134716	-3.19643486130585	-2.3472747091401	-4.35178169893105	-3.43835373657914	-2.52492577422723	-4.35919768499125	-3.44602839528319	-2.53171734877989	-2.28330209379188	4.83524015131406	-0.619076689232491	-21.4816766517873	-0.355954018600752	-0.315247564616313	-0.430785847141562	-0.45790626063418	-0.414139626747946	-0.538366079068578	-0.456688854782799	-0.413142004362578	-0.536869582513391	0.00487222039357571	0.00530069248687976	0.005302229794156
169	14.590010676409	0.19	-2.28148366149693	-3.01906742651834	-1.54389989647552	0.267910393002457	-14.305368063717	-17.9974543129655	-10.6132818144684	4.25	2.75	5.92	-3.80565960446348	-3.02494788542675	-2.24423616639003	-4.06638564907513	-3.23218730757546	-2.39798896607579	-4.10167991541264	-3.25714173950604	-2.41782636402302	-2.28148366149693	5.00352658754195	-0.52631127006316	-21.969769347042	-0.355954018600752	-0.315247564616313	-0.430785847141562	-0.45790626063418	-0.414139626747946	-0.538366079068578	-0.456688854782799	-0.413142004362578	-0.536869582513391	0.00487222039357571	0.00530069248687976	0.005302229794156
169	14.590010676409	0.19	-2.26504585219384	-2.99375125954533	-1.53634044484234	0.226337644675203	-12.8353209659933	-16.5403322204118	-9.13030971157469	3.97	2.56	5.9	-3.71672058475461	-2.88418037863642	-2.05164017251823	-3.9987152250893	-3.10300861443926	-2.20730200378922	-4.00946620583351	-3.1100730263159	-2.21234681892602	-2.26504585219384	4.82857631309027	-0.301657350734547	-20.8801222146016	-0.355954018600752	-0.315247564616313	-0.430785847141562	-0.45790626063418	-0.414139626747946	-0.538366079068578	-0.456688854782799	-0.413142004362578	-0.536869582513391	0.00487222039357571	0.00530069248687976	0.005302229794156
169	14.590010676409	0.19	-2.25820925669153	-2.97967275509282	-1.53674575829024	0.243774599844188	-13.2742340595868	-16.9245153861567	-9.62395273301698	4.32	2.67	5.98	-3.52661520205353	-2.76599445018356	-2.00537369831359	-3.76221835034893	-2.95078268572776	-2.1393470211066	-3.781356934005	-2.96600685585544	-2.1491730318581	-2.25820925669153	5.02583951004441	0.699646427607969	-20.717192093386	-0.355954018600752	-0.315247564616313	-0.430785847141562	-0.45790626063418	-0.414139626747946	-0.538366079068578	-0.456688854782799	-0.413142004362578	-0.536869582513391	0.00487222039357571	0.00530069248687976	0.005302229794156
169	14.590010676409	0.19	-2.2516123978139	-2.97513554817018	-1.52808924745762	0.243133427029372	-13.7706369550482	-17.5640210337123	-9.97725287638409	3.86	2.7	6.83	-4.04402492699828	-3.17061787844422	-2.29721082989017	-4.36337529881882	-3.42099665124115	-2.47861800366349	-4.33405972964419	-3.39917347806163	-2.46188011083961	-2.2516123978139	5.10536815880995	0.941400200883796	-20.23813990099	-0.355954018600752	-0.315247564616313	-0.430785847141562	-0.45790626063418	-0.414139626747946	-0.538366079068578	-0.456688854782799	-0.413142004362578	-0.536869582513391	0.00487222039357571	0.00530069248687976	0.005302229794156
169	14.590010676409	0.19	-2.23838739303867	-2.96045289075577	-1.51632189532156	0.255624246938909	-14.0628578019585	-17.8096027727817	-10.3161128311353	3.72	2.53	4.93	-4.23742289455807	-3.34596320722015	-2.45450351988223	-4.59033324966064	-3.62462905979216	-2.65892486992368	-4.66435517706607	-3.68517379683106	-2.70364953780601	-2.23838739303867	4.43043003901788	0.721733858695733	-18.6378560932061	-0.355954018600752	-0.315247564616313	-0.430785847141562	-0.45790626063418	-0.414139626747946	-0.538366079068578	-0.456688854782799	-0.413142004362578	-0.536869582513391	0.00487222039357571	0.00530069248687976	0.005302229794156
169	14.590010676409	0.19	-2.22745296763161	-2.93554210283729	-1.51936383242592	0.278687716787049	-13.8414743986845	-17.3182012000542	-10.3647475973148	3.65	2.46	5.74	-4.19101162304286	-3.34964234534678	-2.50827306765069	-4.54967805251075	-3.63630446133673	-2.72293087016272	-4.55344239557244	-3.64190560693482	-2.72512298255437	-2.22745296763161	4.69422115527412	1.75734696524604	-18.0557314321505	-0.355954018600752	-0.315247564616313	-0.430785847141562	-0.45790626063418	-0.414139626747946	-0.538366079068578	-0.456688854782799	-0.413142004362578	-0.536869582513391	0.00487222039357571	0.00530069248687976	0.005302229794156
169	14.590010676409	0.19	-2.22312569047043	-2.9472062051889	-1.49904517575195	0.321853875800901	-15.7195648874132	-19.2820926101399	-12.1570371646865	4.33	2.72	6	-4.00797175782054	-3.26746548664785	-2.52695921547516	-4.27459750953993	-3.48482990292517	-2.6950622963104	-4.30349505023907	-3.50621120266828	-2.71196170466173	-2.22312569047043	4.94768138200894	-0.92293214076947	-21.9905128882618	-0.355954018600752	-0.315247564616313	-0.430785847141562	-0.45790626063418	-0.414139626747946	-0.538366079068578	-0.456688854782799	-0.413142004362578	-0.536869582513391	0.00487222039357571	0.00530069248687976	0.005302229794156
169	14.590010676409	0.19	-2.2160514310459	-2.9389207808955	-1.4931820811963	0.278695072326503	-14.9812639328252	-18.7442163045725	-11.2183115610779	4.49	3	6.4	-3.77229002554153	-3.01499254946261	-2.25769507338368	-4.00951323788495	-3.2045925571323	-2.39967187637965	-4.04495220237586	-3.2329498466434	-2.42170565200461	-2.2160514310459	5.20590367593909	-0.614206265625759	-22.4019614856909	-0.355954018600752	-0.315247564616313	-0.430785847141562	-0.45790626063418	-0.414139626747946	-0.538366079068578	-0.456688854782799	-0.413142004362578	-0.536869582513391	0.00487222039357571	0.00530069248687976	0.005302229794156
169	14.590010676409	0.19	-2.21020470038668	-2.92799516893639	-1.49241423183696	0.198989150176009	-11.8585740294557	-15.5732627865365	-8.14388527237496	4	2.69	6.02	-3.4770843883407	-2.64769580986267	-1.81830723138465	-3.73811647184449	-2.84646393756478	-1.95481140328507	-3.7564002969555	-2.85874983949903	-1.96524748991992	-2.21020470038668	4.95680051658878	-0.163979338147351	-21.0985332982168	-0.355954018600752	-0.315247564616313	-0.430785847141562	-0.45790626063418	-0.414139626747946	-0.538366079068578	-0.456688854782799	-0.413142004362578	-0.536869582513391	0.00487222039357571	0.00530069248687976	0.005302229794156
169	14.590010676409	0.19	-2.20473467888261	-2.9263219239709	-1.48314743379432	0.248144501821363	-13.4914888431799	-17.1580607084366	-9.82491697792318	3.68	2.47	6.05	-4.12001554237029	-3.23959360373899	-2.3591716651077	-4.46823732049278	-3.51340253321677	-2.55856774594077	-4.45272375366603	-3.50189792398851	-2.54940528884988	-2.20473467888261	4.73696041077763	-0.494237093096595	-20.6923920241798	-0.355954018600752	-0.315247564616313	-0.430785847141562	-0.45790626063418	-0.414139626747946	-0.538366079068578	-0.456688854782799	-0.413142004362578	-0.536869582513391	0.00487222039357571	0.00530069248687976	0.005302229794156
169	14.590010676409	0.19	-2.20310456538532	-2.91876378153073	-1.48744534923991	0.222708902159522	-12.80555769291	-16.5406988317101	-9.07041655410996	3.61	2.43	5.74	-4.04280240712169	-3.12987619157806	-2.21694997603442	-4.39430274944608	-3.40200241541592	-2.40970208138576	-4.39225679301755	-3.39984289694418	-2.40848966724687	-2.20310456538532	4.66440778762216	-0.413540026901382	-20.41047591121	-0.355954018600752	-0.315247564616313	-0.430785847141562	-0.45790626063418	-0.414139626747946	-0.538366079068578	-0.456688854782799	-0.413142004362578	-0.536869582513391	0.00487222039357571	0.00530069248687976	0.005302229794156
169	14.590010676409	0.19	-2.18336376006415	-2.8814194061888	-1.48530811393949	0.259756266363857	-14.3971062473806	-18.1916977022707	-10.6025147924905	4.48	2.94	6.22	-3.66375035003534	-2.8995316389164	-2.13531292779746	-3.89444169213384	-3.08210326125203	-2.26976483037022	-3.93390293836153	-3.11237892608702	-2.2921603861014	-2.18336376006415	5.13905187663661	-0.852646913798322	-22.9387785435385	-0.355954018600752	-0.315247564616313	-0.430785847141562	-0.45790626063418	-0.414139626747946	-0.538366079068578	-0.456688854782799	-0.413142004362578	-0.536869582513391	0.00487222039357571	0.00530069248687976	0.005302229794156
169	14.590010676409	0.19	-2.15987988374733	-2.85960790855273	-1.46015185894193	0.278008470790606	-13.3384663416624	-16.6945161323298	-9.98241655099495	3.97	2.37	6.37	-3.7546732116141	-2.99988222839657	-2.24509124517904	-4.0399624206927	-3.22782058149236	-2.41567874229202	-3.98533395477654	-3.18599351550897	-2.38429353296536	-2.15987988374733	4.95331071103136	1.15733385606439	-19.3700948724438	-0.355954018600752	-0.315247564616313	-0.430785847141562	-0.45790626063418	-0.414139626747946	-0.538366079068578	-0.456688854782799	-0.413142004362578	-0.536869582513391	0.00487222039357571	0.00530069248687976	0.005302229794156
169	14.590010676409	0.19	-2.1493529113216	-2.84372820139229	-1.45497762125092	0.253909980320671	-13.1167706637908	-16.6272637029317	-9.60627762464991	4.14	2.89	6.51	-3.59356708156757	-2.83486183391431	-2.07615658626105	-3.8490580473162	-3.03641131699638	-2.22376458667656	-3.86722032556495	-3.04831275693575	-2.23309067079823	-2.1493529113216	5.09403064601365	-0.594044043752219	-22.1303869551502	-0.355954018600752	-0.315247564616313	-0.430785847141562	-0.45790626063418	-0.414139626747946	-0.538366079068578	-0.456688854782799	-0.413142004362578	-0.536869582513391	0.00487222039357571	0.00530069248687976	0.005302229794156
169	14.590010676409	0.19	-2.14065232654723	-2.83143324562878	-1.44987140746569	0.226300385236547	-13.2493671428319	-17.0743028527807	-9.42443143288305	4.02	2.99	6.09	-3.79507674206806	-2.94491467818219	-2.09475261429633	-4.07785682350962	-3.16434718749188	-2.25083755147413	-4.13423901795156	-3.20577638333695	-2.2796296922752	-2.14065232654723	5.16652383078752	0.656728972604856	-21.007751307037	-0.355954018600752	-0.315247564616313	-0.430785847141562	-0.45790626063418	-0.414139626747946	-0.538366079068578	-0.456688854782799	-0.413142004362578	-0.536869582513391	0.00487222039357571	0.00530069248687976	0.005302229794156
169	14.590010676409	0.19	-2.12087275331649	-2.80273446168379	-1.43901104494919	0.221562457471395	-12.8134437552782	-16.5633043976097	-9.06358311294679	3.87	2.7	6.39	-3.80372193761202	-2.94257570460054	-2.08142947158906	-4.10282354456567	-3.17396199841079	-2.24510045225592	-4.10112539702557	-3.1743816319733	-2.24391445838606	-2.12087275331649	4.92446060304459	-0.38946201896038	-21.4855228659396	-0.355954018600752	-0.315247564616313	-0.430785847141562	-0.45790626063418	-0.414139626747946	-0.538366079068578	-0.456688854782799	-0.413142004362578	-0.536869582513391	0.00487222039357571	0.00530069248687976	0.005302229794156
169	14.590010676409	0.19	-2.11811001317201	-2.79022502161884	-1.44599500472519	0.210196794798464	-10.9876114053379	-14.3129444977136	-7.66227831296217	4.02	2.86	5.9	-3.17976632336388	-2.44100972560073	-1.70225312783757	-3.41650659446653	-2.62274801874409	-1.82898944302166	-3.4579013139848	-2.6534639381922	-1.85067128545227	-2.11811001317201	4.90811335508109	-0.240756791578561	-20.9970559586757	-0.355954018600752	-0.315247564616313	-0.430785847141562	-0.45790626063418	-0.414139626747946	-0.538366079068578	-0.456688854782799	-0.413142004362578	-0.536869582513391	0.00487222039357571	0.00530069248687976	0.005302229794156
169	14.590010676409	0.19	-2.11670867160758	-2.78840557649653	-1.44501176671864	0.278077225255078	-13.8582534564972	-17.3444881646883	-10.3720187483061	3.7	2.48	5.6	-4.14711085032955	-3.31354334185909	-2.47997583338862	-4.49524093577021	-3.59169942891451	-2.6881579220588	-4.51389876444366	-3.6082250045453	-2.69923416624609	-2.11670867160758	4.78394808223183	0.802427238253141	-19.575794032623	-0.355954018600752	-0.315247564616313	-0.430785847141562	-0.45790626063418	-0.414139626747946	-0.538366079068578	-0.456688854782799	-0.413142004362578	-0.536869582513391	0.00487222039357571	0.00530069248687976	0.005302229794156
169	14.590010676409	0.19	-2.10871030061592	-2.7887229460915	-1.42869765514035	0.216135040563864	-11.7610526064121	-15.258004747046	-8.26410046577831	4.07	2.73	6.15	-3.35044779759779	-2.58256524728204	-1.81468269696629	-3.5950954857467	-2.77114261228211	-1.94718973881751	-3.61121733854645	-2.78360694423042	-1.95529981373587	-2.10871030061592	4.96042587768782	1.82864747830134	-19.2421001670799	-0.355954018600752	-0.315247564616313	-0.430785847141562	-0.45790626063418	-0.414139626747946	-0.538366079068578	-0.456688854782799	-0.413142004362578	-0.536869582513391	0.00487222039357571	0.00530069248687976	0.005302229794156
169	14.590010676409	0.19	-2.08308466513949	-2.76352068400142	-1.40264864627756	0.273206276413546	-14.0296695289386	-17.6023415657724	-10.4569974921048	3.57	2.44	5.8	-4.34466208524502	-3.46284459048458	-2.58102709572415	-4.7283283359065	-3.76863974200318	-2.80895114809986	-4.72736777583285	-3.7661470681446	-2.80728333757838	-2.08308466513949	4.57816506427475	1.61846260958122	-18.0780447207627	-0.355954018600752	-0.315247564616313	-0.430785847141562	-0.45790626063418	-0.414139626747946	-0.538366079068578	-0.456688854782799	-0.413142004362578	-0.536869582513391	0.00487222039357571	0.00530069248687976	0.005302229794156
169	14.590010676409	0.19	-2.07199275769041	-2.73515681771417	-1.40882869766664	0.193993841564361	-11.4729089160478	-15.1240970867578	-7.82172074533776	3.9	2.57	5.85	-3.44958807680982	-2.61680479674887	-1.78402151668793	-3.71782728931722	-2.82028696399206	-1.9227466386669	-3.73200784051505	-2.83137334393911	-1.93002769634716	-2.07199275769041	4.81387213728598	1.17786557638784	-19.2120674144902	-0.355954018600752	-0.315247564616313	-0.430785847141562	-0.45790626063418	-0.414139626747946	-0.538366079068578	-0.456688854782799	-0.413142004362578	-0.536869582513391	0.00487222039357571	0.00530069248687976	0.005302229794156
169	14.590010676409	0.19	-2.06376877455155	-2.71930430195783	-1.40823324714528	0.241248324783584	-13.3073148940766	-16.9919422630903	-9.62268752506281	4.05	2.6	6.22	-3.74916103020849	-2.93617207762988	-2.12318312505127	-4.02512765702684	-3.15229656454654	-2.27946547206624	-4.02257908846578	-3.14813802530344	-2.27765579105868	-2.06376877455155	5.02733776095941	0.752868776946412	-20.5526352512238	-0.355954018600752	-0.315247564616313	-0.430785847141562	-0.45790626063418	-0.414139626747946	-0.538366079068578	-0.456688854782799	-0.413142004362578	-0.536869582513391	0.00487222039357571	0.00530069248687976	0.005302229794156
169	14.590010676409	0.19	-2.05829847558275	-2.72887040778082	-1.38772654338468	0.253537829251419	-13.9690408229962	-17.7113060653254	-10.226775580667	4.77	2.98	6.5	-3.37308330346658	-2.66037626992054	-1.94766923637451	-3.5652608621331	-2.81194816147811	-2.05863546082312	-3.59057534390064	-2.8321440490708	-2.07317483803261	-2.05829847558275	5.48014139247589	0.743731917914986	-22.0698533085369	-0.355954018600752	-0.315247564616313	-0.430785847141562	-0.45790626063418	-0.414139626747946	-0.538366079068578	-0.456688854782799	-0.413142004362578	-0.536869582513391	0.00487222039357571	0.00530069248687976	0.005302229794156
169	14.590010676409	0.19	-2.05786840587243	-2.72349001060743	-1.39224680113743	0.248971564028401	-13.6562504031114	-17.3593914134716	-9.95310939275114	4.37	2.95	6.32	-3.57815083232516	-2.81485235181765	-2.05155387131015	-3.81275441439597	-2.99940981618473	-2.18606521797348	-3.84700131770523	-3.0268155123055	-2.20580873089205	-2.05786840587243	5.30884447596975	-1.77098334828604	-23.5298512727023	-0.355954018600752	-0.315247564616313	-0.430785847141562	-0.45790626063418	-0.414139626747946	-0.538366079068578	-0.456688854782799	-0.413142004362578	-0.536869582513391	0.00487222039357571	0.00530069248687976	0.005302229794156
169	14.590010676409	0.19	-2.03439398201178	-2.6903920432133	-1.37839592081025	0.212863775974867	-12.4055770320583	-16.130150112071	-8.68100395204559	3.93	2.78	5.96	-3.65407530586929	-2.81032181182121	-1.96656831777312	-3.93505191275453	-3.02641880513516	-2.11778569751578	-3.9708096007034	-3.05266601380166	-2.13583658608184	-2.03439398201178	4.9469583349135	1.47351642961242	-19.7717526854203	-0.355954018600752	-0.315247564616313	-0.430785847141562	-0.45790626063418	-0.414139626747946	-0.538366079068578	-0.456688854782799	-0.413142004362578	-0.536869582513391	0.00487222039357571	0.00530069248687976	0.005302229794156
169	14.590010676409	0.19	-2.0096171942653	-2.6506305488398	-1.3686038396908	0.296142353404898	-13.4104502378879	-16.6383569531322	-10.1825435226437	4.04	2.4	5.89	-3.67657829585602	-2.96330764036135	-2.25003698486667	-3.94787055512593	-3.18196813388913	-2.41606571265233	-3.93201253619424	-3.17137898841141	-2.40771034235431	-2.0096171942653	4.89661831639794	1.74019956463781	-18.5182293993506	-0.355954018600752	-0.315247564616313	-0.430785847141562	-0.45790626063418	-0.414139626747946	-0.538366079068578	-0.456688854782799	-0.413142004362578	-0.536869582513391	0.00487222039357571	0.00530069248687976	0.005302229794156
169	14.590010676409	0.19	-2.00238485380526	-2.64632179073737	-1.35844791687316	0.275432424344977	-13.8161188723181	-17.314792553987	-10.3174451906493	3.72	2.37	5.89	-4.11846635293658	-3.28627793410738	-2.45408951527818	-4.46130519851143	-3.55984183790476	-2.65837847729809	-4.43922076842996	-3.54075705930594	-2.64586474236233	-2.00238485380526	4.77461263847319	0.366648796031643	-19.6450126868472	-0.355954018600752	-0.315247564616313	-0.430785847141562	-0.45790626063418	-0.414139626747946	-0.538366079068578	-0.456688854782799	-0.413142004362578	-0.536869582513391	0.00487222039357571	0.00530069248687976	0.005302229794156
169	14.590010676409	0.19	-1.99543078683355	-2.64720838980179	-1.3436531838653	0.269042351370708	-12.2657519109289	-15.4223218792629	-9.10918194259492	3.92	2.43	6.87	-3.50056593317961	-2.78408618497091	-2.06760643676221	-3.77060620090382	-2.99885585167847	-2.22710550245312	-3.70036395914225	-2.94375374498195	-2.18553795288176	-1.99543078683355	5.01373462560803	0.120491538567277	-20.5566311309811	-0.355954018600752	-0.315247564616313	-0.430785847141562	-0.45790626063418	-0.414139626747946	-0.538366079068578	-0.456688854782799	-0.413142004362578	-0.536869582513391	0.00487222039357571	0.00530069248687976	0.005302229794156
169	14.590010676409	0.19	-1.97790662817683	-2.6098876160611	-1.34592564029257	0.222616316270688	-11.6295612264506	-15.0225936172917	-8.23652883560953	3.99	2.77	6.52	-3.36015191328773	-2.60122142695621	-1.8422909406247	-3.61315605675432	-2.79708155949709	-1.98100706223985	-3.61591518913051	-2.79913091384946	-1.98210524893659	-1.97790662817683	5.09736908241424	-1.27442511363766	-22.8118768733539	-0.355954018600752	-0.315247564616313	-0.430785847141562	-0.45790626063418	-0.414139626747946	-0.538366079068578	-0.456688854782799	-0.413142004362578	-0.536869582513391	0.00487222039357571	0.00530069248687976	0.005302229794156
169	14.590010676409	0.19	-1.96004463345478	-2.58710640043797	-1.33298286647159	0.256931083945705	-14.3983052898901	-18.2212944086944	-10.5753161710858	3.94	2.9	5.9	-4.11838265337264	-3.25430945869315	-2.39023626401366	-4.43387301476676	-3.50360714509697	-2.57334127542718	-4.49212291200927	-3.54915753395822	-2.60834983026321	-1.96004463345478	4.94435403657478	-0.00457216103622978	-21.2106616227809	-0.355954018600752	-0.315247564616313	-0.430785847141562	-0.45790626063418	-0.414139626747946	-0.538366079068578	-0.456688854782799	-0.413142004362578	-0.536869582513391	0.00487222039357571	0.00530069248687976	0.005302229794156
169	14.590010676409	0.19	-1.95465601971832	-2.58490597324182	-1.32440606619483	0.254278885413197	-13.3389099787509	-16.9053824290357	-9.77243752846617	3.81	2.53	6.25	-3.94331661157765	-3.11140818732415	-2.27949976307065	-4.26137700764375	-3.36236843674416	-2.46335986584458	-4.24463018650964	-3.34828042373488	-2.45311891792132	-1.95465601971832	5.06883728254507	-1.98823110134591	-22.9993243717311	-0.355954018600752	-0.315247564616313	-0.430785847141562	-0.45790626063418	-0.414139626747946	-0.538366079068578	-0.456688854782799	-0.413142004362578	-0.536869582513391	0.00487222039357571	0.00530069248687976	0.005302229794156
169	14.590010676409	0.19	-1.95144235679828	-2.57415789234903	-1.32872682124753	0.277916725070018	-13.2476305082227	-16.5815873178182	-9.91367369862719	4.57	2.66	6.24	-3.28151351722815	-2.62171996870664	-1.96192642018513	-3.48184302772109	-2.78177046833835	-2.08169790895561	-3.48524216722733	-2.78302392763554	-2.08263291916733	-1.95144235679828	5.17743377466629	-1.60252532084493	-23.0969686480074	-0.355954018600752	-0.315247564616313	-0.430785847141562	-0.45790626063418	-0.414139626747946	-0.538366079068578	-0.456688854782799	-0.413142004362578	-0.536869582513391	0.00487222039357571	0.00530069248687976	0.005302229794156
169	14.590010676409	0.19	-1.92954749875478	-2.55793649369372	-1.30115850381584	0.227646697149676	-12.4345620105622	-16.0105271898537	-8.85859683127074	3.99	2.64	6.21	-3.5826198745686	-2.78243860819445	-1.9822573418203	-3.85256124272984	-2.99208833688946	-2.13161543104908	-3.85371078931753	-2.99511484123569	-2.13205469642195	-1.92954749875478	4.97943935108075	0.916097348891446	-20.1883691758657	-0.355954018600752	-0.315247564616313	-0.430785847141562	-0.45790626063418	-0.414139626747946	-0.538366079068578	-0.456688854782799	-0.413142004362578	-0.536869582513391	0.00487222039357571	0.00530069248687976	0.005302229794156
169	14.590010676409	0.19	-1.92418850444279	-2.54569300028809	-1.30268400859749	0.241265553625923	-12.0237630486255	-15.3528344584255	-8.69469163882545	4.38	2.5	6.73	-3.15518391417254	-2.47102148216193	-1.78685905015132	-3.36099429100667	-2.63220443575287	-1.90341458049908	-3.3159540485492	-2.59762321487665	-1.87843663422213	-1.92418850444279	5.32540175028747	-0.756255596178221	-22.4140818753709	-0.355954018600752	-0.315247564616313	-0.430785847141562	-0.45790626063418	-0.414139626747946	-0.538366079068578	-0.456688854782799	-0.413142004362578	-0.536869582513391	0.00487222039357571	0.00530069248687976	0.005302229794156
169	14.590010676409	0.19	-1.92047190028254	-2.5485159806625	-1.29242781990258	0.206569942904864	-11.4517753668882	-14.9558959418462	-7.94765479193028	3.96	2.68	6.2	-3.36909596054672	-2.57972710425993	-1.79035824797313	-3.62577294079899	-2.77626545482947	-1.92675796885995	-3.63583271960257	-2.78257919564847	-1.93092357055297	-1.92047190028254	4.98012584056009	0.363326905992466	-20.6755619399957	-0.355954018600752	-0.315247564616313	-0.430785847141562	-0.45790626063418	-0.414139626747946	-0.538366079068578	-0.456688854782799	-0.413142004362578	-0.536869582513391	0.00487222039357571	0.00530069248687976	0.005302229794156
169	14.590010676409	0.19	-1.88190242133329	-2.4860101435993	-1.27779469906728	0.242386790439541	-12.2126865851864	-15.5837425970059	-8.8416305733669	4.18	2.66	6.18	-3.33964529611849	-2.61721733744648	-1.89478937877448	-3.57370964820496	-2.80064917707056	-2.02758870593615	-3.58048688987531	-2.80500161296164	-2.02983753308484	-1.88190242133329	5.22554129892391	0.269675460886106	-21.2605009279183	-0.355954018600752	-0.315247564616313	-0.430785847141562	-0.45790626063418	-0.414139626747946	-0.538366079068578	-0.456688854782799	-0.413142004362578	-0.536869582513391	0.00487222039357571	0.00530069248687976	0.005302229794156
169	14.590010676409	0.19	-1.85133163228378	-2.45783711075702	-1.24482615381054	0.250714013231178	-12.1549160896104	-15.4356569486335	-8.87417523058721	3.9	2.77	6.41	-3.52320307787941	-2.77437092057636	-2.0255387632733	-3.79749250178826	-2.9903620470295	-2.18323159227074	-3.80553512823082	-2.9965359465447	-2.18736810190602	-1.85133163228378	5.20786562540435	1.24359698725978	-19.8396049641425	-0.355954018600752	-0.315247564616313	-0.430785847141562	-0.45790626063418	-0.414139626747946	-0.538366079068578	-0.456688854782799	-0.413142004362578	-0.536869582513391	0.00487222039357571	0.00530069248687976	0.005302229794156
169	14.590010676409	0.19	-1.81990125423811	-2.41293876213191	-1.2268637463443	0.229165692081043	-12.5737815262859	-16.1742340539414	-8.97332899863042	4.23	2.68	6.04	-3.42979269621042	-2.66630641666101	-1.9028201371116	-3.66590156696024	-2.84985645973108	-2.03381135250191	-3.67996285236446	-2.86225021359576	-2.0432428798863	-1.81990125423811	5.20012777531153	1.36725696108092	-19.8875586345165	-0.355954018600752	-0.315247564616313	-0.430785847141562	-0.45790626063418	-0.414139626747946	-0.538366079068578	-0.456688854782799	-0.413142004362578	-0.536869582513391	0.00487222039357571	0.00530069248687976	0.005302229794156
169	14.590010676409	0.19	-1.71096988019816	-2.2586405168375	-1.16329924355882	0.247435513509846	-12.5713008292634	-15.9942978763142	-9.14830378221266	4.02	2.8	6.34	-3.55042100735458	-2.79058267509749	-2.03074434284039	-3.81440176955273	-2.99806796769327	-2.18173416583381	-3.82813103562994	-3.00908575391868	-2.19032940447997	-1.71096988019816	5.3028298141254	0.304070851235243	-21.6122204137874	-0.355954018600752	-0.315247564616313	-0.430785847141562	-0.45790626063418	-0.414139626747946	-0.538366079068578	-0.456688854782799	-0.413142004362578	-0.536869582513391	0.00487222039357571	0.00530069248687976	0.005302229794156
169	14.590010676409	0.19	-1.69948629280204	-2.24340306944907	-1.15556951615502	0.317956399352273	-14.1464009893265	-17.3812477321432	-10.9115542465097	4.2	2.55	6.9	-3.70892484129117	-3.01865198935919	-2.32837913742721	-3.96698749167962	-3.22868626244606	-2.49038503321249	-3.91239537042341	-3.18447237409739	-2.45703740377376	-1.69948629280204	5.44613290518431	1.12777573973961	-20.1968800418397	-0.355954018600752	-0.315247564616313	-0.430785847141562	-0.45790626063418	-0.414139626747946	-0.538366079068578	-0.456688854782799	-0.413142004362578	-0.536869582513391	0.00487222039357571	0.00530069248687976	0.005302229794156
169	14.590010676409	0.19	-1.65946183596572	-2.19611689873647	-1.12280677319496	0.223543358072021	-11.2806814262029	-14.5631344201207	-7.99822843228517	4.39	3.11	6.3	-2.98917834407016	-2.31543345359582	-1.64168856312149	-3.18374050926422	-2.46614234220665	-1.74854417514908	-3.22815905968078	-2.49868573733786	-1.77156311364934	-1.65946183596572	5.38747381417665	-0.610993601835656	-22.8479724512548	-0.355954018600752	-0.315247564616313	-0.430785847141562	-0.45790626063418	-0.414139626747946	-0.538366079068578	-0.456688854782799	-0.413142004362578	-0.536869582513391	0.00487222039357571	0.00530069248687976	0.005302229794156
169	14.590010676409	0.19	-1.60904085095287	-2.1207715055229	-1.09731019638285	0.2308621741088	-11.0918364064318	-14.2527644651886	-7.9309083476751	4.08	2.68	6.26	-3.12114634676883	-2.42894946895723	-1.73675259114563	-3.34800777056307	-2.60549836273863	-1.86298895491419	-3.35305986011639	-2.60845139703477	-1.86559729132861	-1.60904085095287	5.23328591126065	-0.129918393875466	-21.6774333715904	-0.355954018600752	-0.315247564616313	-0.430785847141562	-0.45790626063418	-0.414139626747946	-0.538366079068578	-0.456688854782799	-0.413142004362578	-0.536869582513391	0.00487222039357571	0.00530069248687976	0.005302229794156
169	14.590010676409	0.19	-1.57454422387509	-2.07438306097445	-1.07470538677573	0.348975351596728	-14.1229106729538	-17.1346058457488	-11.1112155001588	4.23	2.46	6.5	-3.6335337533173	-2.99487908197169	-2.35622441062607	-3.88367900549966	-3.20105709876636	-2.51843519203307	-3.8385700266577	-3.16441013114855	-2.4903365247114	-1.57454422387509	5.21805303818202	0.0323781494992672	-20.702190331551	-0.355954018600752	-0.315247564616313	-0.430785847141562	-0.45790626063418	-0.414139626747946	-0.538366079068578	-0.456688854782799	-0.413142004362578	-0.536869582513391	0.00487222039357571	0.00530069248687976	0.005302229794156
169	14.590010676409	0.19	-1.54164970975263	-2.04649614477384	-1.03680327473142	0.281476704323952	-12.5097901145746	-15.6303655301411	-9.38921469900805	4.03	2.66	5.94	-3.46274500671828	-2.77141396154833	-2.08008291637838	-3.7193567355299	-2.97679360300208	-2.23423047047426	-3.73695866214105	-2.99053020931594	-2.24569482826942	-1.54164970975263	5.07264079998507	0.457550985369488	-20.4630726003983	-0.355954018600752	-0.315247564616313	-0.430785847141562	-0.45790626063418	-0.414139626747946	-0.538366079068578	-0.456688854782799	-0.413142004362578	-0.536869582513391	0.00487222039357571	0.00530069248687976	0.005302229794156
169	14.590010676409	0.19	-1.50118550964478	-1.98496595001687	-1.01740506927268	0.341477573092939	-13.9053945503246	-16.9202949508666	-10.8904941497827	3.83	2.46	6.11	-3.92478927226406	-3.22546052041002	-2.52613176855599	-4.23849136590175	-3.4832663917593	-2.72804141761686	-4.21675616250823	-3.46476929351197	-2.71333231954792	-1.50118550964478	5.07120297169584	0.640476887846071	-19.812912240367	-0.355954018600752	-0.315247564616313	-0.430785847141562	-0.45790626063418	-0.414139626747946	-0.538366079068578	-0.456688854782799	-0.413142004362578	-0.536869582513391	0.00487222039357571	0.00530069248687976	0.005302229794156
169	14.590010676409	0.19	-1.47224604591258	-1.9441831909727	-1.00030890085245	0.332125691773601	-14.1208486226906	-17.247233141981	-10.9944641034002	4.18	2.55	7	-3.69815955163402	-3.02779876524493	-2.35743797885583	-3.95759132222548	-3.2402036611654	-2.52281600010532	-3.89491815064289	-3.19094628223683	-2.48387677740376	-1.47224604591258	5.53683826890637	1.46405454940267	-20.1007304609068	-0.355954018600752	-0.315247564616313	-0.430785847141562	-0.45790626063418	-0.414139626747946	-0.538366079068578	-0.456688854782799	-0.413142004362578	-0.536869582513391	0.00487222039357571	0.00530069248687976	0.005302229794156
169	14.590010676409	0.19	-1.37528767622868	-1.82204916107448	-0.928526191382886	0.28977623961995	-12.3948288571001	-15.4244771066969	-9.36518060750333	3.55	2.19	5.53	-3.82431470388421	-3.07314963887857	-2.32198457387293	-4.16444716143052	-3.34647388649283	-2.52850061155514	-4.13967880308626	-3.32400701017123	-2.5103658704243	-1.37528767622868	5.01398275178231	-0.586403680591512	-20.1508578902613	-0.355954018600752	-0.315247564616313	-0.430785847141562	-0.45790626063418	-0.414139626747946	-0.538366079068578	-0.456688854782799	-0.413142004362578	-0.536869582513391	0.00487222039357571	0.00530069248687976	0.005302229794156
169	14.590010676409	0.19	-1.17401703100397	-1.5578229277489	-0.79021113425905	0.35403602507861	-15.3487361247359	-18.5857048427569	-12.1117674067149	4.16	2.3	6.33	-4.00695341498879	-3.30908465140833	-2.61121588782787	-4.29065300539706	-3.54337386393552	-2.79609472247397	-4.22372385051313	-3.48798770138304	-2.75236058235465	-1.17401703100397	5.60380788384222	1.01998275003182	-20.0725563034896	-0.355954018600752	-0.315247564616313	-0.430785847141562	-0.45790626063418	-0.414139626747946	-0.538366079068578	-0.456688854782799	-0.413142004362578	-0.536869582513391	0.00487222039357571	0.00530069248687976	0.005302229794156
169	14.590010676409	0.2	-2.98393582005432	-3.90445559758874	-2.06341604251991	0.262716818469374	-16.6110333716972	-20.9556887924003	-12.2663779509941	3.99	2.5	5.81	-4.68394880317023	-3.71284526371657	-2.74174172426292	-5.03622029408706	-3.99208177793887	-2.94794326179067	-5.04315505682422	-3.99885958210463	-2.953372694632	-2.98393582005432	4.53224782678077	2.52648119078481	-17.7362692786473	-0.355954018600752	-0.315247564616313	-0.430785847141562	-0.45790626063418	-0.414139626747946	-0.538366079068578	-0.456688854782799	-0.413142004362578	-0.536869582513391	0.00487222039357571	0.00530069248687976	0.005302229794156
169	14.590010676409	0.2	-2.94281591592894	-3.85546388990846	-2.03016794194942	0.254637772357279	-16.1778912367038	-20.4993428035423	-11.8564396698653	4.2	2.92	6.07	-4.37363033076212	-3.45162849749465	-2.52962666422718	-4.67786512437895	-3.69172777524826	-2.70559042611756	-4.73185712757078	-3.73307987816221	-2.73535932160973	-2.94281591592894	4.84191152272261	-0.374322557190827	-21.8164546007008	-0.355954018600752	-0.315247564616313	-0.430785847141562	-0.45790626063418	-0.414139626747946	-0.538366079068578	-0.456688854782799	-0.413142004362578	-0.536869582513391	0.00487222039357571	0.00530069248687976	0.005302229794156
169	14.590010676409	0.2	-2.87504914939039	-3.78526893356802	-1.96482936521275	0.259058006138108	-16.7801749220408	-21.2109075239496	-12.3494423201321	4.15	2.74	5.78	-4.5768909269165	-3.62082717422832	-2.66476342154013	-4.9014172484855	-3.87756340470717	-2.85370956092883	-4.95120101296996	-3.91830249736148	-2.88353447021193	-2.87504914939039	4.7719504791841	0.995427310766167	-20.1689658010338	-0.355954018600752	-0.315247564616313	-0.430785847141562	-0.45790626063418	-0.414139626747946	-0.538366079068578	-0.456688854782799	-0.413142004362578	-0.536869582513391	0.00487222039357571	0.00530069248687976	0.005302229794156
169	14.590010676409	0.2	-2.86347068925034	-3.74805257986582	-1.97888879863487	0.227770709480836	-14.5231192180323	-18.6982449811956	-10.3479934548689	3.55	2.44	5.17	-4.63692401591691	-3.60154658128842	-2.56616914665992	-5.04945852816101	-3.92196638052087	-2.79447423288072	-5.10121137832376	-3.96223640375279	-2.82268023043813	-2.86347068925034	4.25157460728684	-0.358440260210352	-19.4531301984243	-0.355954018600752	-0.315247564616313	-0.430785847141562	-0.45790626063418	-0.414139626747946	-0.538366079068578	-0.456688854782799	-0.413142004362578	-0.536869582513391	0.00487222039357571	0.00530069248687976	0.005302229794156
169	14.590010676409	0.2	-2.81455679928573	-3.68425488899871	-1.94485870957274	0.30867294057653	-16.9741906694396	-20.9403215002708	-13.0080598386084	4.24	2.88	5.96	-4.42991141852077	-3.59087901614724	-2.75184661377372	-4.73363510051322	-3.83707694051519	-2.94051878051715	-4.79090833511202	-3.88145516595193	-2.97395217987829	-2.81455679928573	4.88238096181247	2.43049771541162	-18.6255160505692	-0.355954018600752	-0.315247564616313	-0.430785847141562	-0.45790626063418	-0.414139626747946	-0.538366079068578	-0.456688854782799	-0.413142004362578	-0.536869582513391	0.00487222039357571	0.00530069248687976	0.005302229794156
169	14.590010676409	0.2	-2.79007085630083	-3.66811279788745	-1.91202891471422	0.267815139428186	-15.2606322346795	-19.2002201668395	-11.3210443025194	3.65	2.62	5.93	-4.65243438974597	-3.69782687911623	-2.74321936848649	-5.05140673513826	-4.01493627588006	-2.97846581662186	-5.07104214066289	-4.03134476747712	-2.99124008457915	-2.79007085630083	4.47442229274248	0.468072680264903	-19.488275953948	-0.355954018600752	-0.315247564616313	-0.430785847141562	-0.45790626063418	-0.414139626747946	-0.538366079068578	-0.456688854782799	-0.413142004362578	-0.536869582513391	0.00487222039357571	0.00530069248687976	0.005302229794156
169	14.590010676409	0.2	-2.7794471891991	-3.63505892900607	-1.92383544939213	0.256271289673285	-15.0995751711195	-19.1157026194645	-11.0834477227746	3.84	2.55	5.87	-4.42503178913849	-3.49535151622703	-2.56567124331557	-4.77754940918576	-3.77380669043694	-2.77006397168813	-4.7909573494454	-3.78353656979452	-2.77771183375356	-2.7794471891991	4.68222340529264	0.724757925266985	-19.5764681679533	-0.355954018600752	-0.315247564616313	-0.430785847141562	-0.45790626063418	-0.414139626747946	-0.538366079068578	-0.456688854782799	-0.413142004362578	-0.536869582513391	0.00487222039357571	0.00530069248687976	0.005302229794156
169	14.590010676409	0.2	-2.76117895072099	-3.63419458365952	-1.88816331778247	0.319286384660962	-17.9063117357604	-21.9884115664138	-13.8242119051071	3.91	2.62	5.51	-5.0098623378494	-4.07979250815014	-3.14972267845088	-5.39874297082694	-4.39647831426503	-3.39421365770311	-5.45478544912384	-4.44218036901621	-3.42920883608962	-2.76117895072099	4.51769237808647	0.406806694708851	-19.6935010065132	-0.355954018600752	-0.315247564616313	-0.430785847141562	-0.45790626063418	-0.414139626747946	-0.538366079068578	-0.456688854782799	-0.413142004362578	-0.536869582513391	0.00487222039357571	0.00530069248687976	0.005302229794156
169	14.590010676409	0.2	-2.71116502564138	-3.5573307722319	-1.86499927905086	0.286605375836677	-16.123441555445	-20.0950457375695	-12.1518373733205	3.93	2.6	5.66	-4.55258458775199	-3.65280738772367	-2.75303018769535	-4.90269093144657	-3.93371837665446	-2.96474582186235	-4.93863424684479	-3.96331824774192	-2.98811132952844	-2.71116502564138	4.63703517670277	1.38704014722243	-18.9560791432602	-0.355954018600752	-0.315247564616313	-0.430785847141562	-0.45790626063418	-0.414139626747946	-0.538366079068578	-0.456688854782799	-0.413142004362578	-0.536869582513391	0.00487222039357571	0.00530069248687976	0.005302229794156
169	14.590010676409	0.2	-2.66487891331906	-3.49971856678488	-1.83003925985324	0.217899245781755	-14.5105156565209	-18.8026350728709	-10.218396240171	4.38	2.79	5.92	-3.86834874204162	-2.98531215272411	-2.1022755634066	-4.12115335775801	-3.18040849534718	-2.23966363293635	-4.16275955664692	-3.209749797325	-2.25861260691536	-2.66487891331906	4.95759985941613	-3.7211833519456	-25.1326562051577	-0.355954018600752	-0.315247564616313	-0.430785847141562	-0.45790626063418	-0.414139626747946	-0.538366079068578	-0.456688854782799	-0.413142004362578	-0.536869582513391	0.00487222039357571	0.00530069248687976	0.005302229794156
169	14.590010676409	0.2	-2.64544245567965	-3.4730107951326	-1.8178741162267	0.272840830829867	-15.3325155928452	-19.2405550265779	-11.4244761591125	3.65	2.55	5.36	-4.65514943134418	-3.70962018218888	-2.76409093303358	-5.05339020560038	-4.02697240371032	-3.00055460182025	-5.10644087504808	-4.06845193672084	-3.03335563038722	-2.64544245567965	4.45161387157753	-0.480713477824632	-20.0151781437439	-0.355954018600752	-0.315247564616313	-0.430785847141562	-0.45790626063418	-0.414139626747946	-0.538366079068578	-0.456688854782799	-0.413142004362578	-0.536869582513391	0.00487222039357571	0.00530069248687976	0.005302229794156
169	14.590010676409	0.2	-2.6336700058088	-3.46069477022299	-1.8066452413946	0.25319999229473	-13.6162850792013	-17.2673067426284	-9.96526341577423	3.59	2.55	5.38	-4.2382530293607	-3.34211132898306	-2.44596962860541	-4.6092265370226	-3.63464571853469	-2.66006490004678	-4.65914481125133	-3.67240005060283	-2.6864071476042	-2.6336700058088	4.33976514407416	-1.29619491040765	-20.64107424038	-0.355954018600752	-0.315247564616313	-0.430785847141562	-0.45790626063418	-0.414139626747946	-0.538366079068578	-0.456688854782799	-0.413142004362578	-0.536869582513391	0.00487222039357571	0.00530069248687976	0.005302229794156
169	14.590010676409	0.2	-2.62983297555881	-3.44568232278437	-1.81398362833325	0.26425300089116	-14.0925178073258	-17.7638893689806	-10.421146245671	3.75	2.58	6.02	-4.19932640910413	-3.33142596026365	-2.46352551142317	-4.54544242867907	-3.60600806714042	-2.66657370560177	-4.55281511417472	-3.61207513867387	-2.67035893765125	-2.62983297555881	4.57112064838912	-0.0873921993738496	-20.0829353234772	-0.355954018600752	-0.315247564616313	-0.430785847141562	-0.45790626063418	-0.414139626747946	-0.538366079068578	-0.456688854782799	-0.413142004362578	-0.536869582513391	0.00487222039357571	0.00530069248687976	0.005302229794156
169	14.590010676409	0.2	-2.6086900694171	-3.41396599660889	-1.80341414222531	0.287940011691969	-14.4520233675499	-18.0003320921101	-10.9037146429896	3.77	2.49	5.63	-4.23447595374361	-3.39975646669621	-2.56503697964881	-4.58074501745351	-3.67776737086106	-2.77478972426861	-4.59858248866796	-3.69088788853269	-2.7864183054542	-2.6086900694171	4.38212404679677	-0.617081646464279	-19.8994737829285	-0.355954018600752	-0.315247564616313	-0.430785847141562	-0.45790626063418	-0.414139626747946	-0.538366079068578	-0.456688854782799	-0.413142004362578	-0.536869582513391	0.00487222039357571	0.00530069248687976	0.005302229794156
169	14.590010676409	0.2	-2.58948459385926	-3.39842753864192	-1.7805416490766	0.223591389229073	-13.237951841694	-17.0893985487494	-9.38650513463871	3.96	2.47	5.47	-3.8501524417882	-2.98244156821439	-2.11473069464059	-4.14353502715796	-3.20970436656495	-2.27587370597193	-4.16660726585457	-3.22852969632028	-2.28726285915182	-2.58948459385926	4.45101230030678	-0.951724867127186	-20.8091871873465	-0.355954018600752	-0.315247564616313	-0.430785847141562	-0.45790626063418	-0.414139626747946	-0.538366079068578	-0.456688854782799	-0.413142004362578	-0.536869582513391	0.00487222039357571	0.00530069248687976	0.005302229794156
169	14.590010676409	0.2	-2.58227272383181	-3.38439507994465	-1.78015036771898	0.294196969849831	-13.6387077967638	-16.9369409139674	-10.3404746795602	4.05	2.64	5.71	-3.73814287239699	-3.01019166319068	-2.28224045398437	-4.01343574989642	-3.23187509078348	-2.45031443167054	-4.04650998129271	-3.25932140822919	-2.46951038651972	-2.58227272383181	4.63858002716269	0.409668083463439	-19.7198364792941	-0.355954018600752	-0.315247564616313	-0.430785847141562	-0.45790626063418	-0.414139626747946	-0.538366079068578	-0.456688854782799	-0.413142004362578	-0.536869582513391	0.00487222039357571	0.00530069248687976	0.005302229794156
169	14.590010676409	0.2	-2.57283435917906	-3.37625559130162	-1.76941312705649	0.303656540239968	-14.3975253950306	-17.8015582683145	-10.9934925217467	3.83	2.55	5.91	-4.12535354345179	-3.33649905868327	-2.54764457391475	-4.45458591060988	-3.60277526302329	-2.75096461543671	-4.4619144491437	-3.60994374659106	-2.75597315937056	-2.57283435917906	4.63112501597031	-1.70705175901893	-21.6017657724564	-0.355954018600752	-0.315247564616313	-0.430785847141562	-0.45790626063418	-0.414139626747946	-0.538366079068578	-0.456688854782799	-0.413142004362578	-0.536869582513391	0.00487222039357571	0.00530069248687976	0.005302229794156
169	14.590010676409	0.2	-2.54691294555879	-3.35228834924294	-1.74153754187463	0.249544338812447	-14.0300329076325	-17.8287137746206	-10.2313520406444	3.76	2.27	5.61	-4.20930194298352	-3.31244561580702	-2.41558928863053	-4.55552988067333	-3.58490438208351	-2.61427888349369	-4.53836700009387	-3.57168190922456	-2.60391954369858	-2.54691294555879	4.4349216646633	-0.249265729133142	-19.167864946905	-0.355954018600752	-0.315247564616313	-0.430785847141562	-0.45790626063418	-0.414139626747946	-0.538366079068578	-0.456688854782799	-0.413142004362578	-0.536869582513391	0.00487222039357571	0.00530069248687976	0.005302229794156
169	14.590010676409	0.2	-2.54569677812493	-3.33057199639216	-1.76082155985769	0.228981326303367	-13.0258987215829	-16.757760704704	-9.29403673846171	3.81	2.41	5.96	-3.90555192893852	-3.03580679869448	-2.16606166845045	-4.2201306017835	-3.28033051547595	-2.34053042916841	-4.19999348470436	-3.26626641749518	-2.33046285660496	-2.54569677812493	4.69366974065206	-0.503623799320641	-20.5395778564033	-0.355954018600752	-0.315247564616313	-0.430785847141562	-0.45790626063418	-0.414139626747946	-0.538366079068578	-0.456688854782799	-0.413142004362578	-0.536869582513391	0.00487222039357571	0.00530069248687976	0.005302229794156
169	14.590010676409	0.2	-2.54497136235893	-3.34493960322855	-1.7450031214893	0.263336591367889	-14.614499161299	-18.4308504368887	-10.7981478857092	4.16	2.68	5.7	-3.97078328412899	-3.14858010346914	-2.32637692280928	-4.25158925511851	-3.37124148534983	-2.49089371558116	-4.29168498430884	-3.40113440312687	-2.51519718427287	-2.54497136235893	4.75905772610293	-0.856963182668086	-21.4572002059517	-0.355954018600752	-0.315247564616313	-0.430785847141562	-0.45790626063418	-0.414139626747946	-0.538366079068578	-0.456688854782799	-0.413142004362578	-0.536869582513391	0.00487222039357571	0.00530069248687976	0.005302229794156
169	14.590010676409	0.2	-2.52762813602754	-3.3124619473532	-1.74279432470188	0.285644520431116	-14.9653939691939	-18.6604230210941	-11.2703649172937	4.14	2.32	5.95	-4.03670775297977	-3.23738222834241	-2.43805670370505	-4.32415159386325	-3.46790810216515	-2.61166461046704	-4.288088857874	-3.43881680649915	-2.59050032447796	-2.52762813602754	4.64825477244904	2.25729491358575	-17.8143833323371	-0.355954018600752	-0.315247564616313	-0.430785847141562	-0.45790626063418	-0.414139626747946	-0.538366079068578	-0.456688854782799	-0.413142004362578	-0.536869582513391	0.00487222039357571	0.00530069248687976	0.005302229794156
169	14.590010676409	0.2	-2.51964996508782	-3.30695131436933	-1.73234861580631	0.249028235874043	-13.6091591477145	-17.2989713474727	-9.91934694795633	4.18	2.72	5.93	-3.70713394348945	-2.91641478591229	-2.12569562833514	-3.96694359926069	-3.12080791903464	-2.2746722388086	-3.99588327419492	-3.14301430932108	-2.29190656391009	-2.51964996508782	4.76283610326004	-0.240018028856509	-21.0866768191728	-0.355954018600752	-0.315247564616313	-0.430785847141562	-0.45790626063418	-0.414139626747946	-0.538366079068578	-0.456688854782799	-0.413142004362578	-0.536869582513391	0.00487222039357571	0.00530069248687976	0.005302229794156
169	14.590010676409	0.2	-2.50780426181013	-3.29272476294549	-1.72288376067477	0.227792786097574	-12.9293009768312	-16.646000491241	-9.21260146242128	4.13	2.48	5.91	-3.6057247107555	-2.80064271591762	-1.99556072107974	-3.86305465523513	-3.00051633146143	-2.13797800768773	-3.85970695232724	-2.99881954695485	-2.13635023896464	-2.50780426181013	4.69310057029086	1.05412885918035	-19.1799500669197	-0.355954018600752	-0.315247564616313	-0.430785847141562	-0.45790626063418	-0.414139626747946	-0.538366079068578	-0.456688854782799	-0.413142004362578	-0.536869582513391	0.00487222039357571	0.00530069248687976	0.005302229794156
169	14.590010676409	0.2	-2.44571137777795	-3.21948269653929	-1.6719400590166	0.223682898231212	-12.5729745600478	-16.2299890784532	-8.91596004164232	3.65	2.23	6.07	-3.92630024811419	-3.04160852456677	-2.15691680101936	-4.26212643559906	-3.30176483714561	-2.34140323869215	-4.20320218738655	-3.25373143310701	-2.30864401794969	-2.44571137777795	4.58093364074924	-0.593036188599703	-20.25707950334	-0.355954018600752	-0.315247564616313	-0.430785847141562	-0.45790626063418	-0.414139626747946	-0.538366079068578	-0.456688854782799	-0.413142004362578	-0.536869582513391	0.00487222039357571	0.00530069248687976	0.005302229794156
169	14.590010676409	0.2	-2.44368375081996	-3.2166506230285	-1.67071687861142	0.219130548856044	-13.5238677786223	-17.509746963736	-9.53798859350859	4.21	2.9	6.39	-3.73346514454501	-2.88358758555975	-2.03371002657449	-3.99289526014633	-3.08396161657523	-2.17502797300414	-4.01889184437591	-3.10290854397295	-2.18923166359158	-2.44368375081996	5.0764714522835	-3.18564974150753	-24.7559316963529	-0.355954018600752	-0.315247564616313	-0.430785847141562	-0.45790626063418	-0.414139626747946	-0.538366079068578	-0.456688854782799	-0.413142004362578	-0.536869582513391	0.00487222039357571	0.00530069248687976	0.005302229794156
169	14.590010676409	0.2	-2.43425930764709	-3.19161532178381	-1.67690329351038	0.233713641136709	-13.3276813878322	-17.0955311704609	-9.55983160520349	4.26	2.68	6	-3.60564639589902	-2.81096304540458	-2.01627969491013	-3.8515852759255	-3.0026970723377	-2.1538088687499	-3.87304638727737	-3.01704826726904	-2.16398128005996	-2.43425930764709	4.79613981961099	0.694529184964422	-20.1176406518741	-0.355954018600752	-0.315247564616313	-0.430785847141562	-0.45790626063418	-0.414139626747946	-0.538366079068578	-0.456688854782799	-0.413142004362578	-0.536869582513391	0.00487222039357571	0.00530069248687976	0.005302229794156
169	14.590010676409	0.2	-2.42977773186797	-3.18122510670043	-1.67833035703552	0.275948146172539	-13.823937566526	-17.3200735776578	-10.3278015553941	3.98	2.32	6.1	-3.88172346067516	-3.0981798391499	-2.31463621762465	-4.17496044127905	-3.3322255950117	-2.48949074874434	-4.12981172545312	-3.29666543433053	-2.46322085807642	-2.42977773186797	4.67748583887517	0.173972055863779	-19.6890078201673	-0.355954018600752	-0.315247564616313	-0.430785847141562	-0.45790626063418	-0.414139626747946	-0.538366079068578	-0.456688854782799	-0.413142004362578	-0.536869582513391	0.00487222039357571	0.00530069248687976	0.005302229794156
169	14.590010676409	0.2	-2.42976281917782	-3.19682495302943	-1.66270068532621	0.215418739989725	-11.6809369293767	-15.1614267281165	-8.20044713063699	3.7	2.47	5.95	-3.63097432225573	-2.7974400306141	-1.96390573897247	-3.93656536799996	-3.03287893722445	-2.12919250644893	-3.92837384340095	-3.02743325656535	-2.12508740263552	-2.42976281917782	4.56116272537304	-0.67459739634955	-20.5073714109894	-0.355954018600752	-0.315247564616313	-0.430785847141562	-0.45790626063418	-0.414139626747946	-0.538366079068578	-0.456688854782799	-0.413142004362578	-0.536869582513391	0.00487222039357571	0.00530069248687976	0.005302229794156
169	14.590010676409	0.2	-2.4278467208783	-3.18944826979779	-1.66624517195882	0.208449493331955	-13.3575094976132	-17.4214734481855	-9.29354554704086	4.09	2.83	5.87	-3.81072826490956	-2.92178724966882	-2.03284623442809	-4.087187034051	-3.13375557975803	-2.18032412546506	-4.13520670505458	-3.16882243475456	-2.20527265304761	-2.4278467208783	4.82682015103342	0.588045531540069	-20.4354720527686	-0.355954018600752	-0.315247564616313	-0.430785847141562	-0.45790626063418	-0.414139626747946	-0.538366079068578	-0.456688854782799	-0.413142004362578	-0.536869582513391	0.00487222039357571	0.00530069248687976	0.005302229794156
169	14.590010676409	0.2	-2.42003356594335	-3.18581458524171	-1.65425254664499	0.212995340635988	-13.344194588596	-17.3490000827638	-9.33938909442828	3.96	2.63	6.24	-3.90960727654108	-3.00712202514694	-2.10463677375281	-4.20764211744332	-3.23635915075697	-2.26507618407061	-4.20619763631906	-3.23598231039201	-2.26496992920586	-2.42003356594335	4.83474230212543	1.54114292392011	-19.3920555227364	-0.355954018600752	-0.315247564616313	-0.430785847141562	-0.45790626063418	-0.414139626747946	-0.538366079068578	-0.456688854782799	-0.413142004362578	-0.536869582513391	0.00487222039357571	0.00530069248687976	0.005302229794156
169	14.590010676409	0.2	-2.41507310191921	-3.16036846127197	-1.66977774256645	0.258547830591645	-14.5504051116139	-18.3974890991949	-10.703321124033	3.84	2.75	5.49	-4.26055232966493	-3.3696316960214	-2.47871106237786	-4.60019757102288	-3.63825399710521	-2.67631042318754	-4.66834685020583	-3.69199662080991	-2.71586040301462	-2.41507310191921	4.55891823452833	0.213405364052554	-19.7768055463429	-0.355954018600752	-0.315247564616313	-0.430785847141562	-0.45790626063418	-0.414139626747946	-0.538366079068578	-0.456688854782799	-0.413142004362578	-0.536869582513391	0.00487222039357571	0.00530069248687976	0.005302229794156
169	14.590010676409	0.2	-2.40666757508449	-3.15563818262346	-1.65769696754553	0.222211133590236	-12.9630914379918	-16.7496266484141	-9.17655622756944	3.71	2.42	5.57	-3.99275065784872	-3.09012212350986	-2.187493589171	-4.32629418571101	-3.34826251917286	-2.37023085263472	-4.33673113585411	-3.3572472014181	-2.37635775164839	-2.40666757508449	4.52884917728382	1.16638265436479	-18.5733206327691	-0.355954018600752	-0.315247564616313	-0.430785847141562	-0.45790626063418	-0.414139626747946	-0.538366079068578	-0.456688854782799	-0.413142004362578	-0.536869582513391	0.00487222039357571	0.00530069248687976	0.005302229794156
169	14.590010676409	0.2	-2.4020294364873	-3.14922212901756	-1.65483674395704	0.246156782117868	-13.0260052154613	-16.585032539462	-9.46697789146054	4.28	2.61	6.29	-3.47937275701083	-2.73272467639229	-1.98607659577375	-3.71454166858411	-2.91742805043627	-2.12031443228844	-3.70832677212594	-2.91202075179206	-2.11543136858311	-2.4020294364873	4.86532111515341	-0.459955514204521	-21.0331006617543	-0.355954018600752	-0.315247564616313	-0.430785847141562	-0.45790626063418	-0.414139626747946	-0.538366079068578	-0.456688854782799	-0.413142004362578	-0.536869582513391	0.00487222039357571	0.00530069248687976	0.005302229794156
169	14.590010676409	0.2	-2.39807548842251	-3.14014545580024	-1.65600552104478	0.280368345074211	-14.8988018101421	-18.6255276517966	-11.1720759684876	4.01	2.47	6.24	-4.14564636186005	-3.31615644265154	-2.48666652344302	-4.4552652342599	-3.56382460555161	-2.67238397684332	-4.42572052608037	-3.54127030683243	-2.65479348023472	-2.39807548842251	4.85462945578844	1.92216320692005	-18.5215221869973	-0.355954018600752	-0.315247564616313	-0.430785847141562	-0.45790626063418	-0.414139626747946	-0.538366079068578	-0.456688854782799	-0.413142004362578	-0.536869582513391	0.00487222039357571	0.00530069248687976	0.005302229794156
169	14.590010676409	0.2	-2.3968059007202	-3.14635944035435	-1.64725236108604	0.322815372933294	-15.7814006524806	-19.3500793492505	-12.2127219557107	3.91	2.23	5.92	-4.40717260712673	-3.59437061742066	-2.78156862771459	-4.74907074635008	-3.87321348002785	-2.99735621370562	-4.69494117867881	-3.82769849586334	-2.96281541906402	-2.3968059007202	4.56916876440565	0.335407237657343	-19.2794213026789	-0.355954018600752	-0.315247564616313	-0.430785847141562	-0.45790626063418	-0.414139626747946	-0.538366079068578	-0.456688854782799	-0.413142004362578	-0.536869582513391	0.00487222039357571	0.00530069248687976	0.005302229794156
169	14.590010676409	0.2	-2.3967648660094	-3.138666211838	-1.65486352018079	0.218004055278649	-14.0687310994674	-18.2288941721067	-9.90856802682821	4.43	2.67	7.07	-3.71032661184949	-2.86356302804055	-2.01679944423161	-3.94832383383142	-3.04724498301112	-2.14616613219081	-3.90197640818184	-3.01312207484562	-2.12184203054754	-2.3967648660094	5.34864843589138	-0.85106672464957	-23.1049523331669	-0.355954018600752	-0.315247564616313	-0.430785847141562	-0.45790626063418	-0.414139626747946	-0.538366079068578	-0.456688854782799	-0.413142004362578	-0.536869582513391	0.00487222039357571	0.00530069248687976	0.005302229794156
169	14.590010676409	0.2	-2.38960821619637	-3.1355245024046	-1.64369192998815	0.263087528046473	-13.9734290930765	-17.6247186940875	-10.3221394920654	4.12	2.69	6.55	-3.83020713104014	-3.0367081986585	-2.24320926627686	-4.10506338207067	-3.25462284462969	-2.40418230718871	-4.09196722264089	-3.24493673336289	-2.39772469289075	-2.38960821619637	4.87873172769216	-0.362889475983492	-21.3769373640542	-0.355954018600752	-0.315247564616313	-0.430785847141562	-0.45790626063418	-0.414139626747946	-0.538366079068578	-0.456688854782799	-0.413142004362578	-0.536869582513391	0.00487222039357571	0.00530069248687976	0.005302229794156
169	14.590010676409	0.2	-2.38080099026148	-3.11358509799949	-1.64801688252348	0.280979530236406	-15.4439478693821	-19.301191537016	-11.5867042017482	4.48	2.95	6.17	-3.88493877923139	-3.10855378369384	-2.33216878815629	-4.12930756976014	-3.3040867306931	-2.47886589162607	-4.17412742097553	-3.34153974512391	-2.50561417042965	-2.38080099026148	5.13949410135379	0.453884727873947	-21.3347799901477	-0.355954018600752	-0.315247564616313	-0.430785847141562	-0.45790626063418	-0.414139626747946	-0.538366079068578	-0.456688854782799	-0.413142004362578	-0.536869582513391	0.00487222039357571	0.00530069248687976	0.005302229794156
169	14.590010676409	0.2	-2.37568886953125	-3.11506418377386	-1.63631355528865	0.231458105917758	-13.4570362652371	-17.285569840322	-9.62850269015209	3.82	2.67	6.58	-4.01524022149814	-3.12591564949718	-2.2365910774962	-4.33691750624624	-3.37634551247226	-2.41577351869828	-4.31915400662698	-3.36136038595641	-2.40471778625523	-2.37568886953125	4.93686022955953	-0.979985073026027	-22.0160293665882	-0.355954018600752	-0.315247564616313	-0.430785847141562	-0.45790626063418	-0.414139626747946	-0.538366079068578	-0.456688854782799	-0.413142004362578	-0.536869582513391	0.00487222039357571	0.00530069248687976	0.005302229794156
169	14.590010676409	0.2	-2.36418142153867	-3.10242512797001	-1.62593771510733	0.283885177295913	-14.961453330615	-18.6714986685077	-11.2514079927224	3.82	2.66	5.51	-4.34306786494238	-3.48009596479931	-2.61712406465623	-4.69177765120055	-3.75951677004136	-2.82725588888217	-4.74691769841727	-3.80511193356198	-2.86075687463891	-2.36418142153867	4.6188246075124	1.1836745707	-19.0579356218677	-0.355954018600752	-0.315247564616313	-0.430785847141562	-0.45790626063418	-0.414139626747946	-0.538366079068578	-0.456688854782799	-0.413142004362578	-0.536869582513391	0.00487222039357571	0.00530069248687976	0.005302229794156
169	14.590010676409	0.2	-2.35878891559033	-3.09376839957682	-1.62380943160384	0.294478925345973	-14.3463798913276	-17.8133945195924	-10.8793652630628	4.14	2.49	5.91	-3.85276805810935	-3.10290518373777	-2.35304230936618	-4.12702920846756	-3.32378698412364	-2.52054475977972	-4.12364646046574	-3.32157407271645	-2.5202208571129	-2.35878891559033	4.62508274560055	-1.12447236438658	-21.2160269432667	-0.355954018600752	-0.315247564616313	-0.430785847141562	-0.45790626063418	-0.414139626747946	-0.538366079068578	-0.456688854782799	-0.413142004362578	-0.536869582513391	0.00487222039357571	0.00530069248687976	0.005302229794156
169	14.590010676409	0.2	-2.35660703833663	-3.09461396873656	-1.61860010793671	0.288073762962594	-14.5662847284635	-18.1414811164914	-10.9910883404357	4.31	2.52	6.28	-3.787278660924	-3.04090823493482	-2.29453780894563	-4.04111190746304	-3.24471779816154	-2.44832368886003	-4.01913179015732	-3.22654697639869	-2.43480253811744	-2.35660703833663	4.93544793082763	0.0619688489666863	-20.7951461199254	-0.355954018600752	-0.315247564616313	-0.430785847141562	-0.45790626063418	-0.414139626747946	-0.538366079068578	-0.456688854782799	-0.413142004362578	-0.536869582513391	0.00487222039357571	0.00530069248687976	0.005302229794156
169	14.590010676409	0.2	-2.35596266392676	-3.08733146851026	-1.62459385934326	0.236108791085671	-13.1026144724465	-16.7822355799659	-9.42299336492701	3.85	2.57	5.46	-3.8732800219045	-3.02403661473012	-2.17479320755575	-4.18034396664195	-3.26377466793004	-2.34720536921814	-4.22341885062505	-3.29234896410687	-2.37011853165516	-2.35596266392676	4.59586635520705	0.354925315862888	-19.6487435892252	-0.355954018600752	-0.315247564616313	-0.430785847141562	-0.45790626063418	-0.414139626747946	-0.538366079068578	-0.456688854782799	-0.413142004362578	-0.536869582513391	0.00487222039357571	0.00530069248687976	0.005302229794156
169	14.590010676409	0.2	-2.3430420163336	-3.06413417038169	-1.6219498622855	0.230914775929565	-13.2562693802133	-17.0334534924375	-9.47908526798915	4.07	2.73	6.56	-3.73943852391958	-2.91021456252743	-2.08099060113528	-4.01238345301739	-3.12263370041337	-2.23288394780934	-4.00730011088645	-3.11665676887152	-2.22987232755649	-2.3430420163336	4.99399519248827	-1.30208112076903	-22.5335076524784	-0.355954018600752	-0.315247564616313	-0.430785847141562	-0.45790626063418	-0.414139626747946	-0.538366079068578	-0.456688854782799	-0.413142004362578	-0.536869582513391	0.00487222039357571	0.00530069248687976	0.005302229794156
169	14.590010676409	0.2	-2.32640909912748	-3.0635461407168	-1.58927205753816	0.313871048210276	-16.4626310519972	-20.2628791510007	-12.6623829529937	3.87	2.6	5.81	-4.65859724175179	-3.78488994773598	-2.91118265372017	-5.02560046120321	-4.08306270747558	-3.14052495374795	-5.05174387615283	-4.10325468977847	-3.15581926277082	-2.32640909912748	4.87953829282005	-1.52432536733587	-22.0309429893426	-0.355954018600752	-0.315247564616313	-0.430785847141562	-0.45790626063418	-0.414139626747946	-0.538366079068578	-0.456688854782799	-0.413142004362578	-0.536869582513391	0.00487222039357571	0.00530069248687976	0.005302229794156
169	14.590010676409	0.2	-2.31441121210443	-3.02656700416468	-1.60225542004418	0.232325167770561	-14.2824512247153	-18.3359377418677	-10.2289647075629	4.37	2.82	7.24	-3.77785437321824	-2.94269219164958	-2.10753001008093	-4.02537178785098	-3.13549146112396	-2.24561113439694	-3.99221057818722	-3.11032454670305	-2.22739507849633	-2.31441121210443	5.50450531862194	0.137525107834573	-22.6289545848842	-0.355954018600752	-0.315247564616313	-0.430785847141562	-0.45790626063418	-0.414139626747946	-0.538366079068578	-0.456688854782799	-0.413142004362578	-0.536869582513391	0.00487222039357571	0.00530069248687976	0.005302229794156
169	14.590010676409	0.2	-2.30700488403077	-3.03107613692323	-1.58293363113832	0.250821244711698	-14.4858526970462	-18.3946224913513	-10.5770829027411	3.89	2.55	6.14	-4.20740448382133	-3.31335104148963	-2.41929759915794	-4.5360886207054	-3.57219136251264	-2.60829410431988	-4.52744513832446	-3.56549871784705	-2.60447405636513	-2.30700488403077	4.78597920414943	0.219295296504758	-20.2650081781164	-0.355954018600752	-0.315247564616313	-0.430785847141562	-0.45790626063418	-0.414139626747946	-0.538366079068578	-0.456688854782799	-0.413142004362578	-0.536869582513391	0.00487222039357571	0.00530069248687976	0.005302229794156
169	14.590010676409	0.2	-2.30582529241993	-3.01797500737736	-1.5936755774625	0.258951918837113	-13.9372162505723	-17.6182951571105	-10.256137344034	3.65	2.72	5.92	-4.2631043625669	-3.37239255387735	-2.48168074518779	-4.62786805277527	-3.66094433402725	-2.69402061527924	-4.66088879043946	-3.68477272005754	-2.71325684547012	-2.30582529241993	4.75715454609761	2.46012653622743	-18.1665771635468	-0.355954018600752	-0.315247564616313	-0.430785847141562	-0.45790626063418	-0.414139626747946	-0.538366079068578	-0.456688854782799	-0.413142004362578	-0.536869582513391	0.00487222039357571	0.00530069248687976	0.005302229794156
169	14.590010676409	0.2	-2.2899128810146	-3.01603820147287	-1.56378756055634	0.186847253940355	-11.1540429821996	-14.7870018597973	-7.52108410460184	4.11	2.6	6.11	-3.22245126927859	-2.43074020726942	-1.63902914526025	-3.45477657093782	-2.60598644211334	-1.75719631328886	-3.45638296582985	-2.60796421367335	-1.75854625144728	-2.2899128810146	4.88939940379439	-0.173194207786177	-20.9554135551728	-0.355954018600752	-0.315247564616313	-0.430785847141562	-0.45790626063418	-0.414139626747946	-0.538366079068578	-0.456688854782799	-0.413142004362578	-0.536869582513391	0.00487222039357571	0.00530069248687976	0.005302229794156
169	14.590010676409	0.2	-2.27901367402556	-3.00169516562413	-1.55633218242698	0.233186958679689	-12.4803513434314	-16.0138496643931	-8.94685302246972	3.76	2.34	5.72	-3.77723533103972	-2.943778355995	-2.11032138095027	-4.08744919922235	-3.18554271295237	-2.2836362266824	-4.07482251589085	-3.17380657691699	-2.27723542344684	-2.27901367402556	4.55125613614508	-0.966127383327516	-20.7043452457178	-0.355954018600752	-0.315247564616313	-0.430785847141562	-0.45790626063418	-0.414139626747946	-0.538366079068578	-0.456688854782799	-0.413142004362578	-0.536869582513391	0.00487222039357571	0.00530069248687976	0.005302229794156
169	14.590010676409	0.2	-2.27093190024889	-2.97315652727716	-1.56870727322062	0.241202379585737	-12.562918231998	-16.0418681816475	-9.08396828234841	4.16	2.6	6.29	-3.454856033454	-2.70561217435149	-1.95636831524899	-3.69902859677346	-2.89683179495585	-2.09463499313824	-3.69271444607023	-2.89161291554142	-2.08986552585968	-2.27093190024889	4.81136709335796	0.0889556144389233	-20.7127109096239	-0.355954018600752	-0.315247564616313	-0.430785847141562	-0.45790626063418	-0.414139626747946	-0.538366079068578	-0.456688854782799	-0.413142004362578	-0.536869582513391	0.00487222039357571	0.00530069248687976	0.005302229794156
169	14.590010676409	0.2	-2.26607662088303	-2.97667693811113	-1.55547630365492	0.218970324772983	-12.7915709827811	-16.5633868489818	-9.0197551165804	4.28	2.84	6.74	-3.47939859988394	-2.68706965390599	-1.89474070792805	-3.71509929425871	-2.86909656605114	-2.02309383784357	-3.71297199678485	-2.86725151330189	-2.02190495994032	-2.26607662088303	5.07046689366402	0.286491134802663	-21.5165564136488	-0.355954018600752	-0.315247564616313	-0.430785847141562	-0.45790626063418	-0.414139626747946	-0.538366079068578	-0.456688854782799	-0.413142004362578	-0.536869582513391	0.00487222039357571	0.00530069248687976	0.005302229794156
169	14.590010676409	0.2	-2.2629145614701	-2.97538746861814	-1.55044165432207	0.264410675200388	-13.0896778574769	-16.4984081212038	-9.68094759374997	4.04	2.76	5.82	-3.64569575451038	-2.89245984475199	-2.13922393499359	-3.91471437254417	-3.10589662130986	-2.29707887007554	-3.95481789152361	-3.13770840059623	-2.32059612060857	-2.2629145614701	4.72762216828445	0.77925968422184	-19.7491120317248	-0.355954018600752	-0.315247564616313	-0.430785847141562	-0.45790626063418	-0.414139626747946	-0.538366079068578	-0.456688854782799	-0.413142004362578	-0.536869582513391	0.00487222039357571	0.00530069248687976	0.005302229794156
169	14.590010676409	0.2	-2.2603602413293	-2.9565458767648	-1.56417460589379	0.27369396707602	-13.471333070847	-16.8976162093177	-10.0450499323763	3.77	2.34	6.19	-3.97642253915171	-3.17013428354453	-2.36384602793735	-4.30176873185135	-3.4295109240657	-2.55725311628004	-4.254227410017	-3.39132931614222	-2.52907046752793	-2.2603602413293	4.85686075581294	-1.17166131058182	-21.2056241009508	-0.355954018600752	-0.315247564616313	-0.430785847141562	-0.45790626063418	-0.414139626747946	-0.538366079068578	-0.456688854782799	-0.413142004362578	-0.536869582513391	0.00487222039357571	0.00530069248687976	0.005302229794156
169	14.590010676409	0.2	-2.25215402527743	-2.95781287929672	-1.54649517125814	0.218552508942197	-12.1998894865849	-15.8016377917935	-8.59814118137623	4.05	2.92	5.67	-3.49032105582315	-2.69475428527144	-1.89918751471973	-3.7477013963186	-2.89346860535886	-2.03923581439913	-3.81153499993118	-2.94216935719116	-2.07313462426884	-2.25215402527743	4.80594165782689	-0.320298841983528	-21.1248014230891	-0.355954018600752	-0.315247564616313	-0.430785847141562	-0.45790626063418	-0.414139626747946	-0.538366079068578	-0.456688854782799	-0.413142004362578	-0.536869582513391	0.00487222039357571	0.00530069248687976	0.005302229794156
169	14.590010676409	0.2	-2.24222506597299	-2.94409341810402	-1.54035671384197	0.306210834890783	-15.8758081188774	-19.606804111267	-12.1448121264878	4.19	2.94	6.45	-4.1920126729253	-3.39431089582931	-2.59660911873331	-4.48465715915032	-3.6312678054812	-2.77787845181208	-4.51755810486196	-3.65423993668515	-2.79535214629347	-2.24222506597299	5.17210365333906	-0.313925174068546	-22.0345787140446	-0.355954018600752	-0.315247564616313	-0.430785847141562	-0.45790626063418	-0.414139626747946	-0.538366079068578	-0.456688854782799	-0.413142004362578	-0.536869582513391	0.00487222039357571	0.00530069248687976	0.005302229794156
169	14.590010676409	0.2	-2.24089692380702	-2.93989885345223	-1.5418949941618	0.275311037206242	-12.9234931322406	-16.1971216103798	-9.6498646541015	4.01	2.6	6.42	-3.61004170294893	-2.88040988253523	-2.15077806212152	-3.88026828900719	-3.09602050231564	-2.31177271562409	-3.8624503966167	-3.081474663411	-2.30225687213757	-2.24089692380702	4.88616805302094	-1.09274711749287	-21.809763522688	-0.355954018600752	-0.315247564616313	-0.430785847141562	-0.45790626063418	-0.414139626747946	-0.538366079068578	-0.456688854782799	-0.413142004362578	-0.536869582513391	0.00487222039357571	0.00530069248687976	0.005302229794156
169	14.590010676409	0.2	-2.23298794122739	-2.92865390284464	-1.53732197961015	0.292123371661538	-14.6896119519349	-18.2598026939745	-11.1194212098953	4.36	2.66	6.43	-3.76865758605556	-3.03180261291323	-2.29494763977089	-4.01631061096151	-3.23103405563806	-2.4457575003146	-4.00590763128899	-3.22470694144282	-2.44066486198425	-2.23298794122739	5.18091391327087	0.880569578624383	-20.5981992979749	-0.355954018600752	-0.315247564616313	-0.430785847141562	-0.45790626063418	-0.414139626747946	-0.538366079068578	-0.456688854782799	-0.413142004362578	-0.536869582513391	0.00487222039357571	0.00530069248687976	0.005302229794156
169	14.590010676409	0.2	-2.22247313735166	-2.91402035774669	-1.53092591695662	0.255554099831678	-13.2545571612711	-16.786598914464	-9.7225154080782	4.31	2.79	6.43	-3.50620861854254	-2.76847280325322	-2.03073698796389	-3.74140906375251	-2.9541850944253	-2.16696112509809	-3.74955106117632	-2.96100607897387	-2.17225643583661	-2.22247313735166	5.0167034646909	-1.2529690410982	-22.4238304361582	-0.355954018600752	-0.315247564616313	-0.430785847141562	-0.45790626063418	-0.414139626747946	-0.538366079068578	-0.456688854782799	-0.413142004362578	-0.536869582513391	0.00487222039357571	0.00530069248687976	0.005302229794156
169	14.590010676409	0.2	-2.22003715933079	-2.91086337143774	-1.52921094722385	0.277073057182981	-15.3135521454392	-19.1755449503173	-11.4515593405611	4.12	2.9	5.95	-4.16805203205315	-3.3285980817298	-2.48914413140645	-4.46725094273362	-3.56753773806996	-2.66782453340629	-4.52331359254878	-3.60959876448654	-2.7021459206895	-2.22003715933079	5.13832368727596	-0.734092666995723	-22.4710144580181	-0.355954018600752	-0.315247564616313	-0.430785847141562	-0.45790626063418	-0.414139626747946	-0.538366079068578	-0.456688854782799	-0.413142004362578	-0.536869582513391	0.00487222039357571	0.00530069248687976	0.005302229794156
169	14.590010676409	0.2	-2.2139777903949	-2.91124474574259	-1.51671083504721	0.30596907417586	-15.222126094029	-18.8015358869815	-11.6427163010765	4.29	2.79	6.36	-3.9372540921235	-3.18768523033453	-2.43811636854555	-4.20254750515675	-3.40247245885577	-2.60239741255479	-4.21698416042603	-3.41290442683974	-2.61070958499193	-2.2139777903949	5.24132833465467	-1.04336630811677	-22.7868962745154	-0.355954018600752	-0.315247564616313	-0.430785847141562	-0.45790626063418	-0.414139626747946	-0.538366079068578	-0.456688854782799	-0.413142004362578	-0.536869582513391	0.00487222039357571	0.00530069248687976	0.005302229794156
169	14.590010676409	0.2	-2.21311124940668	-2.90048949770869	-1.52573300110466	0.26431825570102	-14.1857882350495	-17.8808384419839	-10.4907380281151	3.93	2.87	6.69	-4.05265316669427	-3.21517806893451	-2.37770297117475	-4.36452907763048	-3.46260525991937	-2.56068144220826	-4.37100924972449	-3.46639249067967	-2.56383345438466	-2.21311124940668	5.1757261563622	-0.108946079369439	-21.9057609432674	-0.355954018600752	-0.315247564616313	-0.430785847141562	-0.45790626063418	-0.414139626747946	-0.538366079068578	-0.456688854782799	-0.413142004362578	-0.536869582513391	0.00487222039357571	0.00530069248687976	0.005302229794156
169	14.590010676409	0.2	-2.21246679741082	-2.90400815432599	-1.52092544049564	0.251691268073513	-14.2575854837311	-18.0958754239325	-10.4192955435297	3.87	2.78	5.79	-4.15629982120006	-3.27471308287213	-2.39312634454421	-4.483206617153	-3.53228015157263	-2.58135368599226	-4.53375804506704	-3.57217733262968	-2.60976495596352	-2.21246679741082	4.97923460545843	-1.65493664740368	-22.8271772821086	-0.355954018600752	-0.315247564616313	-0.430785847141562	-0.45790626063418	-0.414139626747946	-0.538366079068578	-0.456688854782799	-0.413142004362578	-0.536869582513391	0.00487222039357571	0.00530069248687976	0.005302229794156
169	14.590010676409	0.2	-2.20936324684578	-2.90906853950575	-1.5096579541858	0.294094825966656	-14.1491871239406	-17.5717106515238	-10.7266635963575	3.77	2.59	5.68	-4.13454285873446	-3.32923878274272	-2.52393470675099	-4.47275873798923	-3.60157878758162	-2.73039883717402	-4.50122346592735	-3.62535295164198	-2.74910626309043	-2.20936324684578	4.71554547707235	-1.13403821020626	-21.0346895661255	-0.355954018600752	-0.315247564616313	-0.430785847141562	-0.45790626063418	-0.414139626747946	-0.538366079068578	-0.456688854782799	-0.413142004362578	-0.536869582513391	0.00487222039357571	0.00530069248687976	0.005302229794156
169	14.590010676409	0.2	-2.2083272465646	-2.89645236137717	-1.52020213175203	0.263441571803074	-13.8111454086752	-17.4167376163231	-10.2055532010273	3.62	2.64	5.84	-4.25085820045077	-3.37085061573542	-2.49084303102008	-4.61961123746135	-3.66326483969839	-2.70691844193543	-4.64818070463398	-3.68589351038818	-2.72503067215012	-2.2083272465646	4.67473605931269	-2.36799249819257	-22.3675272088296	-0.355954018600752	-0.315247564616313	-0.430785847141562	-0.45790626063418	-0.414139626747946	-0.538366079068578	-0.456688854782799	-0.413142004362578	-0.536869582513391	0.00487222039357571	0.00530069248687976	0.005302229794156
169	14.590010676409	0.2	-2.20119359961125	-2.89829702806807	-1.50409017115443	0.261031149572855	-14.3056548850483	-18.0636836789486	-10.5476260911479	3.66	2.53	5.92	-4.3663294723493	-3.45794377581127	-2.54955807927325	-4.73930503364684	-3.75332426161429	-2.76734348958173	-4.74273763913284	-3.75635429729322	-2.76984852009774	-2.20119359961125	4.71475939753408	0.389847379204892	-20.0277445616917	-0.355954018600752	-0.315247564616313	-0.430785847141562	-0.45790626063418	-0.414139626747946	-0.538366079068578	-0.456688854782799	-0.413142004362578	-0.536869582513391	0.00487222039357571	0.00530069248687976	0.005302229794156
169	14.590010676409	0.2	-2.20065046851156	-2.89646324303491	-1.5048376939882	0.255143998223228	-13.9990084526168	-17.7334547596163	-10.2645621456173	3.99	2.67	5.78	-3.96657906165823	-3.13126655605643	-2.29595405045464	-4.26525440090572	-3.36704456183089	-2.46883472275605	-4.29990711175064	-3.39434677903563	-2.49047190247178	-2.20065046851156	4.77344663599863	1.945814099503	-18.6554772256354	-0.355954018600752	-0.315247564616313	-0.430785847141562	-0.45790626063418	-0.414139626747946	-0.538366079068578	-0.456688854782799	-0.413142004362578	-0.536869582513391	0.00487222039357571	0.00530069248687976	0.005302229794156
169	14.590010676409	0.2	-2.19846702362274	-2.876205298042	-1.52072874920348	0.248579170443462	-12.9516982196605	-16.4674760704879	-9.43592036883316	4.06	2.58	6.62	-3.62419912179143	-2.85043883546452	-2.07667854913761	-3.88983585953368	-3.05936258604816	-2.22888931256265	-3.85797844580113	-3.03607667323759	-2.21176684714861	-2.19846702362274	5.03443510653761	-0.219849313409744	-21.4123025679521	-0.355954018600752	-0.315247564616313	-0.430785847141562	-0.45790626063418	-0.414139626747946	-0.538366079068578	-0.456688854782799	-0.413142004362578	-0.536869582513391	0.00487222039357571	0.00530069248687976	0.005302229794156
169	14.590010676409	0.2	-2.19431403072269	-2.87665063491371	-1.51197742653167	0.272089255275862	-12.4780991384631	-15.6646236414956	-9.29157463543049	4.31	2.52	6.78	-3.27030617881556	-2.6050549088387	-1.93980363886183	-3.48950267719705	-2.77966208103802	-2.06982148487899	-3.44330408527166	-2.74402299935415	-2.04403500870017	-2.19431403072269	5.15040909228135	-0.204098944959192	-21.0414838820534	-0.355954018600752	-0.315247564616313	-0.430785847141562	-0.45790626063418	-0.414139626747946	-0.538366079068578	-0.456688854782799	-0.413142004362578	-0.536869582513391	0.00487222039357571	0.00530069248687976	0.005302229794156
169	14.590010676409	0.2	-2.17665082048818	-2.85355315323901	-1.49974848773736	0.229335595939349	-13.0018783607773	-16.723125176928	-9.28063154462652	3.47	2.52	5.87	-4.23964730067137	-3.29623667303391	-2.35282604539645	-4.63016187466997	-3.59985354700467	-2.56954521933936	-4.6375736247372	-3.60433638839372	-2.57441396511716	-2.17665082048818	4.6751995904061	-0.80515595736023	-20.6736607885629	-0.355954018600752	-0.315247564616313	-0.430785847141562	-0.45790626063418	-0.414139626747946	-0.538366079068578	-0.456688854782799	-0.413142004362578	-0.536869582513391	0.00487222039357571	0.00530069248687976	0.005302229794156
169	14.590010676409	0.2	-2.1673371253341	-2.842331816162	-1.4923424345062	0.25098279501273	-12.5227394095956	-15.9003433755411	-9.14513544365008	3.97	2.43	6.01	-3.57014325874473	-2.81176152163841	-2.05337978453209	-3.84067002204635	-3.02482208769881	-2.20897415335127	-3.8229570385331	-3.0117515548127	-2.19816286803817	-2.1673371253341	4.82049008081147	0.982496800982197	-19.3962140469903	-0.355954018600752	-0.315247564616313	-0.430785847141562	-0.45790626063418	-0.414139626747946	-0.538366079068578	-0.456688854782799	-0.413142004362578	-0.536869582513391	0.00487222039357571	0.00530069248687976	0.005302229794156
169	14.590010676409	0.2	-2.15160373315587	-2.83121075876269	-1.47199670754904	0.252344427686025	-12.7155011857639	-16.1327206545483	-9.29828171697942	4.15	2.65	6.21	-3.48355599268821	-2.74567206016882	-2.00778812764943	-3.73085080737228	-2.94058509292266	-2.15031937847304	-3.73510724862781	-2.94357803596126	-2.15249369090778	-2.15160373315587	4.91278621111881	-2.03575302391409	-22.9813897997351	-0.355954018600752	-0.315247564616313	-0.430785847141562	-0.45790626063418	-0.414139626747946	-0.538366079068578	-0.456688854782799	-0.413142004362578	-0.536869582513391	0.00487222039357571	0.00530069248687976	0.005302229794156
169	14.590010676409	0.2	-2.15122080076433	-2.82273387102435	-1.47970773050431	0.236254069866177	-12.3653661952989	-15.8365471079622	-8.8941852826356	3.91	2.72	5.99	-3.60799441511818	-2.8171653750898	-2.02633633506141	-3.8880296982415	-3.0358202876675	-2.18361087709349	-3.91453903824437	-3.05520819397818	-2.19860305881149	-2.15122080076433	4.87563508268273	1.19219073124362	-19.5735684452215	-0.355954018600752	-0.315247564616313	-0.430785847141562	-0.45790626063418	-0.414139626747946	-0.538366079068578	-0.456688854782799	-0.413142004362578	-0.536869582513391	0.00487222039357571	0.00530069248687976	0.005302229794156
169	14.590010676409	0.2	-2.14893878302069	-2.81216322887867	-1.4857143371627	0.269599836782279	-13.4973698903854	-16.9659779556118	-10.0287618251589	4.04	2.63	5.87	-3.75530573368848	-2.98755254024793	-2.21979934680738	-4.03318763448996	-3.2086228970982	-2.38405815970645	-4.05417826329812	-3.22646313252743	-2.39656340267803	-2.14893878302069	4.80549749695807	0.269608667462486	-20.155745979487	-0.355954018600752	-0.315247564616313	-0.430785847141562	-0.45790626063418	-0.414139626747946	-0.538366079068578	-0.456688854782799	-0.413142004362578	-0.536869582513391	0.00487222039357571	0.00530069248687976	0.005302229794156
169	14.590010676409	0.2	-2.13787388990285	-2.81148276184671	-1.46426501795899	0.334373292373507	-16.9373239465034	-20.6683633397803	-13.2062845532266	4.15	2.85	6.12	-4.46163267787101	-3.65622167334176	-2.8508106688125	-4.7782035388709	-3.91564537015952	-3.05308720144815	-4.8183719420153	-3.94872398822241	-3.07968393733076	-2.13787388990285	5.09121541321071	-0.672791868626526	-22.0451548183344	-0.355954018600752	-0.315247564616313	-0.430785847141562	-0.45790626063418	-0.414139626747946	-0.538366079068578	-0.456688854782799	-0.413142004362578	-0.536869582513391	0.00487222039357571	0.00530069248687976	0.005302229794156
169	14.590010676409	0.2	-2.12061776125987	-2.78807947512228	-1.45315604739745	0.235707850592794	-13.058461223887	-16.7297634773683	-9.3871589704056	4.66	2.84	6.49	-3.25476478464779	-2.54051527929203	-1.82626577393627	-3.44748989410886	-2.69094737429273	-1.9344048544766	-3.4593989491485	-2.69973077996836	-1.94000293013306	-2.12061776125987	5.19658871120234	-1.33727470857032	-23.3231470502988	-0.355954018600752	-0.315247564616313	-0.430785847141562	-0.45790626063418	-0.414139626747946	-0.538366079068578	-0.456688854782799	-0.413142004362578	-0.536869582513391	0.00487222039357571	0.00530069248687976	0.005302229794156
169	14.590010676409	0.2	-2.11920575529185	-2.79109236138002	-1.44731914920368	0.257622477261934	-12.8257296514218	-16.2250185341921	-9.42644076865157	4.32	2.62	7	-3.38097693090863	-2.67263152779426	-1.96428612467989	-3.6068639842785	-2.85119318996881	-2.09552239565912	-3.56420684711651	-2.81599115868725	-2.06969812427049	-2.11920575529185	5.18189811297415	-1.70597014967903	-23.1154925160086	-0.355954018600752	-0.315247564616313	-0.430785847141562	-0.45790626063418	-0.414139626747946	-0.538366079068578	-0.456688854782799	-0.413142004362578	-0.536869582513391	0.00487222039357571	0.00530069248687976	0.005302229794156
169	14.590010676409	0.2	-2.1177924868989	-2.78512695946469	-1.45045801433312	0.250276568266647	-12.351362021338	-15.6890117634322	-9.01371227924379	3.62	2.42	5.74	-3.82912650493513	-3.01452560563369	-2.19992470633224	-4.16128828658403	-3.27602393813928	-2.39075958969453	-4.15830659409666	-3.27558532602405	-2.38977857464489	-2.1177924868989	4.72076136552179	-1.73466698738481	-21.6708934225961	-0.355954018600752	-0.315247564616313	-0.430785847141562	-0.45790626063418	-0.414139626747946	-0.538366079068578	-0.456688854782799	-0.413142004362578	-0.536869582513391	0.00487222039357571	0.00530069248687976	0.005302229794156
169	14.590010676409	0.2	-2.10642633725667	-2.76416395998588	-1.44868871452745	0.295049357366448	-14.8136902344479	-18.3887288682115	-11.2386516006843	4.34	2.92	6.62	-3.81263733032188	-3.0714047062446	-2.33017208216732	-4.06516613885056	-3.27483821008427	-2.48451028131799	-4.08254177306717	-3.28787982941902	-2.49348125674453	-2.10642633725667	5.33948410945443	0.286999737322469	-22.0031313455462	-0.355954018600752	-0.315247564616313	-0.430785847141562	-0.45790626063418	-0.414139626747946	-0.538366079068578	-0.456688854782799	-0.413142004362578	-0.536869582513391	0.00487222039357571	0.00530069248687976	0.005302229794156
169	14.590010676409	0.2	-2.10418832768629	-2.75641772981818	-1.45195892555439	0.287990749739188	-12.957033556807	-16.13789384239	-9.7761732712239	3.9	2.36	6.24	-3.68205671468509	-2.95630476171081	-2.23055280873652	-3.96853041317353	-3.18631304908145	-2.40409568498936	-3.92453932822686	-3.15055534435085	-2.37569676951138	-2.10418832768629	4.79759364665831	1.1398731563005	-19.0277021434574	-0.355954018600752	-0.315247564616313	-0.430785847141562	-0.45790626063418	-0.414139626747946	-0.538366079068578	-0.456688854782799	-0.413142004362578	-0.536869582513391	0.00487222039357571	0.00530069248687976	0.005302229794156
169	14.590010676409	0.2	-2.09797721817653	-2.74765681244424	-1.44829762390882	0.260264920662491	-14.4319525481584	-18.2307036810249	-10.633201415292	4.05	2.78	6.17	-4.02047584336725	-3.18272501202935	-2.34497418069146	-4.31616663447638	-3.41680239822789	-2.5174381619794	-4.34060799867946	-3.43664890669055	-2.53155315890762	-2.09797721817653	5.11647125582878	0.969199142177118	-20.4913782960346	-0.355954018600752	-0.315247564616313	-0.430785847141562	-0.45790626063418	-0.414139626747946	-0.538366079068578	-0.456688854782799	-0.413142004362578	-0.536869582513391	0.00487222039357571	0.00530069248687976	0.005302229794156
169	14.590010676409	0.2	-2.09603362022235	-2.74708892444122	-1.44497831600349	0.266056773603242	-13.5213545217942	-17.0276598742739	-10.0150491693144	4.29	2.7	6.51	-3.568390873112	-2.83359418874577	-2.09879750437954	-3.80913186297989	-3.02476222334161	-2.24039258370333	-3.80163948838408	-3.0191156781847	-2.23568161228121	-2.09603362022235	5.19459242594912	-0.354332852490114	-21.8121688961387	-0.355954018600752	-0.315247564616313	-0.430785847141562	-0.45790626063418	-0.414139626747946	-0.538366079068578	-0.456688854782799	-0.413142004362578	-0.536869582513391	0.00487222039357571	0.00530069248687976	0.005302229794156
169	14.590010676409	0.2	-2.06883928107082	-2.70754393007976	-1.43013463206189	0.279798867321452	-13.5666071024758	-16.9648986342998	-10.1683155706517	4.53	2.91	6.46	-3.38694517635061	-2.7084956695393	-2.03004616272799	-3.5969485851457	-2.87643264332961	-2.15591670151351	-3.6168341073382	-2.89221419162288	-2.16817235442181	-2.06883928107082	5.18343211900265	1.15579302930958	-20.5682408331009	-0.355954018600752	-0.315247564616313	-0.430785847141562	-0.45790626063418	-0.414139626747946	-0.538366079068578	-0.456688854782799	-0.413142004362578	-0.536869582513391	0.00487222039357571	0.00530069248687976	0.005302229794156
169	14.590010676409	0.2	-2.06857797127089	-2.71163691834685	-1.42551902419494	0.255504759316612	-13.713137313156	-17.3678543022833	-10.0584203240286	3.96	2.66	6.92	-3.90928875115258	-3.08665725243235	-2.26402575371213	-4.20672539143575	-3.32150431063405	-2.43628322983235	-4.16733612410652	-3.28847111053272	-2.41227962649681	-2.06857797127089	5.27838648015947	-0.335273548861467	-21.7218819041374	-0.355954018600752	-0.315247564616313	-0.430785847141562	-0.45790626063418	-0.414139626747946	-0.538366079068578	-0.456688854782799	-0.413142004362578	-0.536869582513391	0.00487222039357571	0.00530069248687976	0.005302229794156
169	14.590010676409	0.2	-2.05450737064852	-2.69894240375553	-1.41007233754152	0.238243250687299	-11.4786306925932	-14.6832275114726	-8.27403387371377	4.38	2.82	5.96	-3.01661670873703	-2.35824372493331	-1.69987074112958	-3.21328034032279	-2.51198575446144	-1.81069116860009	-3.24569678003117	-2.53711409829569	-1.82910549935017	-2.05450737064852	5.05352694384406	1.11880180799658	-19.6970184609247	-0.355954018600752	-0.315247564616313	-0.430785847141562	-0.45790626063418	-0.414139626747946	-0.538366079068578	-0.456688854782799	-0.413142004362578	-0.536869582513391	0.00487222039357571	0.00530069248687976	0.005302229794156
169	14.590010676409	0.2	-2.03432332928618	-2.66951231784495	-1.39913434072741	0.287841808554146	-14.8729130221241	-18.5254346762044	-11.2203913680439	3.82	2.51	5.96	-4.31120835590677	-3.46119958955767	-2.61119082320858	-4.65763634957256	-3.73932496195924	-2.82101357434592	-4.6535252994439	-3.73639239240851	-2.82037245447095	-2.03432332928618	4.95909098377743	0.887508169573826	-19.6032030978234	-0.355954018600752	-0.315247564616313	-0.430785847141562	-0.45790626063418	-0.414139626747946	-0.538366079068578	-0.456688854782799	-0.413142004362578	-0.536869582513391	0.00487222039357571	0.00530069248687976	0.005302229794156
169	14.590010676409	0.2	-2.02687201362833	-2.66758280307866	-1.386161224178	0.197588781416084	-11.7446760348743	-15.4399263083643	-8.04942576138427	3.71	2.63	5.94	-3.68065563367211	-2.79976129095875	-1.91886694824538	-3.98814227689169	-3.03365690273434	-2.07917152857698	-4.00556386050016	-3.04645174203428	-2.08682574509765	-2.02687201362833	4.8097164722393	0.185937198625719	-20.0563316376945	-0.355954018600752	-0.315247564616313	-0.430785847141562	-0.45790626063418	-0.414139626747946	-0.538366079068578	-0.456688854782799	-0.413142004362578	-0.536869582513391	0.00487222039357571	0.00530069248687976	0.005302229794156
169	14.590010676409	0.2	-2.02198174373749	-2.65509076999769	-1.38887271747728	0.304095688249763	-14.3500335083106	-17.7393178812739	-10.9607491353473	4.05	2.85	6.27	-3.91237156874537	-3.16487158549221	-2.41737160223906	-4.20014393134662	-3.39766199342853	-2.59518005551043	-4.22685829608918	-3.4200789149454	-2.61257656282247	-2.02198174373749	5.26354815431593	0.584083966635547	-21.0520219244995	-0.355954018600752	-0.315247564616313	-0.430785847141562	-0.45790626063418	-0.414139626747946	-0.538366079068578	-0.456688854782799	-0.413142004362578	-0.536869582513391	0.00487222039357571	0.00530069248687976	0.005302229794156
169	14.590010676409	0.2	-2.02104553969783	-2.64353644274559	-1.39855463665006	0.252030659714146	-14.0160019452588	-17.785858459012	-10.2461454315057	4.44	2.89	6.22	-3.61292912280352	-2.84713958170729	-2.08135004061106	-3.84387195244846	-3.02913221124534	-2.21439247004221	-3.87710971917568	-3.05748955147904	-2.23422871741613	-2.02104553969783	5.14087475463252	-0.827476958162054	-22.5686879429449	-0.355954018600752	-0.315247564616313	-0.430785847141562	-0.45790626063418	-0.414139626747946	-0.538366079068578	-0.456688854782799	-0.413142004362578	-0.536869582513391	0.00487222039357571	0.00530069248687976	0.005302229794156
169	14.590010676409	0.2	-2.01316095286238	-2.65177214630266	-1.3745497594221	0.229903350484578	-12.0934653107317	-15.5491665715175	-8.63776404994593	4.12	2.86	6.86	-3.37863782138754	-2.62775751372562	-1.8768772060637	-3.62102786408297	-2.81627794403431	-2.01152802398565	-3.61466937418712	-2.81288454733901	-2.00934570280486	-2.01316095286238	5.2509819990383	0.303949891076691	-21.465668990506	-0.355954018600752	-0.315247564616313	-0.430785847141562	-0.45790626063418	-0.414139626747946	-0.538366079068578	-0.456688854782799	-0.413142004362578	-0.536869582513391	0.00487222039357571	0.00530069248687976	0.005302229794156
169	14.590010676409	0.2	-2.00365660748635	-2.6342999768886	-1.3730132380841	0.236109699304587	-12.1508486134896	-15.5631757147537	-8.7385215122255	4.11	2.64	5.77	-3.39124025860011	-2.64768886180204	-1.90413746500396	-3.63569116332265	-2.83854232199257	-2.0413934806625	-3.66026524282027	-2.85991749119889	-2.05604320987718	-2.00365660748635	4.83948087434024	0.0837322429488785	-20.4913038642951	-0.355954018600752	-0.315247564616313	-0.430785847141562	-0.45790626063418	-0.414139626747946	-0.538366079068578	-0.456688854782799	-0.413142004362578	-0.536869582513391	0.00487222039357571	0.00530069248687976	0.005302229794156
169	14.590010676409	0.2	-2.00136062098912	-2.62968093909441	-1.37304030288383	0.292948386559886	-14.6481021802032	-18.2011154208737	-11.0950889395327	3.81	2.43	6.36	-4.24366249056322	-3.41526331450964	-2.58686413845606	-4.58570031117802	-3.6905324301658	-2.79536454915358	-4.53916674738572	-3.6532932568746	-2.76666863627001	-2.00136062098912	5.07524115520027	0.476651009410599	-20.5171496708456	-0.355954018600752	-0.315247564616313	-0.430785847141562	-0.45790626063418	-0.414139626747946	-0.538366079068578	-0.456688854782799	-0.413142004362578	-0.536869582513391	0.00487222039357571	0.00530069248687976	0.005302229794156
169	14.590010676409	0.2	-1.97726906328097	-2.58742359636134	-1.36711453020061	0.257693173529946	-12.5885807673107	-15.9243999551742	-9.25276157944728	4.83	2.98	6.68	-2.99671083038476	-2.36896438363544	-1.74121793688611	-3.16374783750514	-2.50101073145286	-1.83827362540058	-3.17959984960791	-2.51341971906725	-1.84733310995394	-1.97726906328097	5.4207321127722	1.84999130381373	-20.9260442708884	-0.355954018600752	-0.315247564616313	-0.430785847141562	-0.45790626063418	-0.414139626747946	-0.538366079068578	-0.456688854782799	-0.413142004362578	-0.536869582513391	0.00487222039357571	0.00530069248687976	0.005302229794156
169	14.590010676409	0.2	-1.96093644210139	-2.57717522236675	-1.34469766183603	0.279171901962352	-13.7365613425215	-17.1827852611971	-10.2903374238459	4.14	2.63	5.82	-3.72122078379487	-2.97488310472565	-2.22854542565643	-3.98669983255023	-3.18711698782128	-2.38753414309234	-4.01093819090966	-3.20595114938614	-2.40246405988087	-1.96093644210139	5.01215213570926	0.6298065633116	-20.2679951645026	-0.355954018600752	-0.315247564616313	-0.430785847141562	-0.45790626063418	-0.414139626747946	-0.538366079068578	-0.456688854782799	-0.413142004362578	-0.536869582513391	0.00487222039357571	0.00530069248687976	0.005302229794156
169	14.590010676409	0.2	-1.94282528885387	-2.55717585360978	-1.32847472409795	0.312262307376219	-14.1303445305787	-17.4044287304136	-10.8562603307438	4.11	2.63	6.61	-3.78797654155131	-3.07539043280037	-2.36280432404943	-4.06048434777463	-3.29663464879	-2.53278494980536	-4.03644336655053	-3.27700749657673	-2.51817699433722	-1.94282528885387	5.35665213914217	0.242138999945483	-21.140635977933	-0.355954018600752	-0.315247564616313	-0.430785847141562	-0.45790626063418	-0.414139626747946	-0.538366079068578	-0.456688854782799	-0.413142004362578	-0.536869582513391	0.00487222039357571	0.00530069248687976	0.005302229794156
169	14.590010676409	0.2	-1.89139892981192	-2.47797735714154	-1.3048205024823	0.246729267351536	-12.4972274788197	-15.9065206528544	-9.08793430478508	4.27	2.78	6.4	-3.34409844688174	-2.62734760884049	-1.91059677079924	-3.57094557158719	-2.80557389617452	-2.04020222076184	-3.57753694407888	-2.81096818310328	-2.0450053213531	-1.89139892981192	5.27624835810405	-0.390090137975036	-21.7929339047958	-0.355954018600752	-0.315247564616313	-0.430785847141562	-0.45790626063418	-0.414139626747946	-0.538366079068578	-0.456688854782799	-0.413142004362578	-0.536869582513391	0.00487222039357571	0.00530069248687976	0.005302229794156
169	14.590010676409	0.2	-1.86258948629916	-2.44263840728108	-1.28254056531724	0.28765955570396	-14.1816122914529	-17.6659117094906	-10.6973128734151	4	2.73	5.55	-3.94396858720036	-3.16608813137544	-2.38820767555052	-4.24000744402151	-3.40373837890765	-2.56746931379378	-4.29868673671966	-3.45086220577778	-2.60029250863149	-1.86258948629916	4.96120161803262	0.859814379736767	-19.8745575239835	-0.355954018600752	-0.315247564616313	-0.430785847141562	-0.45790626063418	-0.414139626747946	-0.538366079068578	-0.456688854782799	-0.413142004362578	-0.536869582513391	0.00487222039357571	0.00530069248687976	0.005302229794156
169	14.590010676409	0.2	-1.85994044437667	-2.43224088088085	-1.28764000787249	0.228312431754926	-11.9159421280527	-15.3362863773443	-8.49559787876103	3.54	2.61	5.94	-3.81843085169036	-2.96683303436018	-2.11523521703001	-4.16029679156935	-3.2324550144745	-2.30461323737965	-4.17385763955132	-3.24244919880544	-2.31224472681823	-1.85994044437667	4.9895753785651	-1.47832708736833	-21.922661692135	-0.355954018600752	-0.315247564616313	-0.430785847141562	-0.45790626063418	-0.414139626747946	-0.538366079068578	-0.456688854782799	-0.413142004362578	-0.536869582513391	0.00487222039357571	0.00530069248687976	0.005302229794156
169	14.590010676409	0.2	-1.84787481331535	-2.42137555583985	-1.27437407079085	0.337190490277668	-16.3502369806983	-19.9292742415568	-12.7711997198399	4.06	2.54	6.22	-4.38809034537186	-3.60004665347713	-2.8120029615824	-4.70996304171115	-3.86411521909453	-3.01826739647792	-4.69473793820859	-3.8491128666437	-3.00673287318414	-1.84787481331535	5.04425193585732	1.48061672088591	-19.1109836223754	-0.355954018600752	-0.315247564616313	-0.430785847141562	-0.45790626063418	-0.414139626747946	-0.538366079068578	-0.456688854782799	-0.413142004362578	-0.536869582513391	0.00487222039357571	0.00530069248687976	0.005302229794156
169	14.590010676409	0.2	-1.81698796246887	-2.39237461426027	-1.24160131067748	0.228665562253246	-12.5292611704414	-16.1220517458735	-8.93647059500926	4.19	2.86	6.16	-3.4528641369275	-2.68339521790012	-1.91392629887275	-3.6946093495837	-2.87126763971199	-2.04792592984028	-3.72567379479667	-2.89380953059115	-2.0647628247668	-1.81698796246887	5.31971643224534	-1.32470514679881	-23.2930731205938	-0.355954018600752	-0.315247564616313	-0.430785847141562	-0.45790626063418	-0.414139626747946	-0.538366079068578	-0.456688854782799	-0.413142004362578	-0.536869582513391	0.00487222039357571	0.00530069248687976	0.005302229794156
169	14.590010676409	0.2	-1.80951097425532	-2.3706040731582	-1.24841787535245	0.294778112427568	-14.5443720947781	-18.0567053275811	-11.0320388619752	3.95	2.52	6.43	-4.07106861760267	-3.27917722107056	-2.48728582453845	-4.38166107121444	-3.52935421256522	-2.67704735391599	-4.3501149619911	-3.50255044114712	-2.65712892028594	-1.80951097425532	5.15863246568454	-2.24889734460709	-23.1941371667388	-0.355954018600752	-0.315247564616313	-0.430785847141562	-0.45790626063418	-0.414139626747946	-0.538366079068578	-0.456688854782799	-0.413142004362578	-0.536869582513391	0.00487222039357571	0.00530069248687976	0.005302229794156
169	14.590010676409	0.2	-1.74090317330024	-2.28388529422876	-1.19792105237171	0.311362820949707	-14.5223544054818	-17.8943294292447	-11.1503793817188	4.32	2.62	6.28	-3.72614801894876	-3.02399943582248	-2.32185085269621	-3.97478829326329	-3.22578638723351	-2.47678448120372	-3.97123208377685	-3.22302131103386	-2.47412938595962	-1.74090317330024	5.47169726270481	0.62228743397787	-21.1989930543841	-0.355954018600752	-0.315247564616313	-0.430785847141562	-0.45790626063418	-0.414139626747946	-0.538366079068578	-0.456688854782799	-0.413142004362578	-0.536869582513391	0.00487222039357571	0.00530069248687976	0.005302229794156
169	14.590010676409	0.2	-1.66695473971817	-2.18430452429312	-1.14960495514323	0.336309779607297	-15.3744504175258	-18.7465316079451	-12.0023692271066	4.28	2.73	6.64	-3.93810053537815	-3.22972444645402	-2.5213483575299	-4.20488592098096	-3.44852111609143	-2.69215631120191	-4.1938677572258	-3.43832190457422	-2.68542199389286	-1.66695473971817	5.48073544526659	-0.00561142676218497	-21.9460371070965	-0.355954018600752	-0.315247564616313	-0.430785847141562	-0.45790626063418	-0.414139626747946	-0.538366079068578	-0.456688854782799	-0.413142004362578	-0.536869582513391	0.00487222039357571	0.00530069248687976	0.005302229794156
169	14.590010676409	0.2	-1.63969896667481	-2.15800216370705	-1.12139576964257	0.333521231400072	-15.5891580082076	-19.0298004104498	-12.1485156059654	4.12	2.62	6.22	-4.13074065179051	-3.38389091439592	-2.63704117700133	-4.42658243007377	-3.62624365208172	-2.82590487408967	-4.42427356427783	-3.6245534723048	-2.82753092009704	-1.63969896667481	5.13050762105557	0.0290660001258547	-20.9949355598505	-0.355954018600752	-0.315247564616313	-0.430785847141562	-0.45790626063418	-0.414139626747946	-0.538366079068578	-0.456688854782799	-0.413142004362578	-0.536869582513391	0.00487222039357571	0.00530069248687976	0.005302229794156
169	14.590010676409	0.2	-1.6338194460493	-2.14238798904667	-1.12525090305193	0.303073798067714	-12.2721362677403	-15.1776627030076	-9.36660983247306	3.97	2.64	5.94	-3.41308424242608	-2.75970257976744	-2.1063209171088	-3.67236325471391	-2.96934667533236	-2.2663300959508	-3.68822588565302	-2.98357911229392	-2.27646370214348	-1.6338194460493	5.17270377497357	0.00528596061589595	-20.7565322920267	-0.355954018600752	-0.315247564616313	-0.430785847141562	-0.45790626063418	-0.414139626747946	-0.538366079068578	-0.456688854782799	-0.413142004362578	-0.536869582513391	0.00487222039357571	0.00530069248687976	0.005302229794156
169	14.590010676409	0.2	-1.52053632886661	-1.98990652342344	-1.05116613430979	0.270298017384326	-11.6695881394093	-14.6631781648931	-8.67599811392556	4.01	2.31	6.29	-3.26281657022937	-2.59668982541443	-1.93056308059948	-3.50639004311977	-2.79053607609437	-2.07468210906898	-3.4568276299914	-2.75150269366597	-2.04416594221256	-1.52053632886661	5.14992517619144	1.10686301634023	-19.6594357452382	-0.355954018600752	-0.315247564616313	-0.430785847141562	-0.45790626063418	-0.414139626747946	-0.538366079068578	-0.456688854782799	-0.413142004362578	-0.536869582513391	0.00487222039357571	0.00530069248687976	0.005302229794156
169	14.590010676409	0.2	-1.42886524059247	-1.86950870871204	-0.988221772472895	0.308511523301652	-14.6163444854664	-18.0328412220117	-11.1998477489212	4.18	2.58	6.09	-3.86523342361846	-3.13292744835935	-2.40062147310023	-4.13622217919627	-3.35257475487355	-2.56892733055083	-4.1345621978855	-3.35383910226183	-2.56975702250074	-1.42886524059247	5.28965354015575	-1.28123097266444	-22.5546321871809	-0.355954018600752	-0.315247564616313	-0.430785847141562	-0.45790626063418	-0.414139626747946	-0.538366079068578	-0.456688854782799	-0.413142004362578	-0.536869582513391	0.00487222039357571	0.00530069248687976	0.005302229794156
169	14.590010676409	0.21	-3.31280356449	-4.30503789396541	-2.32056923501459	0.235688937790142	-14.20779463027	-18.2024342538274	-10.2131550067126	3.87	2.42	5.61	-4.18824187847187	-3.26910563946756	-2.34996940046325	-4.51862326552972	-3.5269827360979	-2.53534220666608	-4.52653384745533	-3.53290393907811	-2.53862161788087	-3.31280356449	4.27720402643166	-3.05472798079353	-22.5709455463584	-0.355954018600752	-0.315247564616313	-0.430785847141562	-0.45790626063418	-0.414139626747946	-0.538366079068578	-0.456688854782799	-0.413142004362578	-0.536869582513391	0.00487222039357571	0.00530069248687976	0.005302229794156
169	14.590010676409	0.21	-3.1609900116242	-4.12671332554939	-2.195266697699	0.26818839165923	-14.1149929383803	-17.7553651112203	-10.4746207655404	3.52	2.26	5.3	-4.43796532032854	-3.52805187417005	-2.61813842801156	-4.83774292061654	-3.84586330579314	-2.85398369096975	-4.84313530745151	-3.84892762585077	-2.85480963296961	-3.1609900116242	4.05047385601344	-3.44101914130475	-21.8018401178332	-0.355954018600752	-0.315247564616313	-0.430785847141562	-0.45790626063418	-0.414139626747946	-0.538366079068578	-0.456688854782799	-0.413142004362578	-0.536869582513391	0.00487222039357571	0.00530069248687976	0.005302229794156
169	14.590010676409	0.21	-3.12883546858541	-4.08731769715216	-2.17035324001866	0.240146213875924	-14.3936396635255	-18.3910914243471	-10.3961879027038	3.52	2.54	5.55	-4.60350240167507	-3.60289409861587	-2.60228579555666	-5.01913505864839	-3.92818565194628	-2.83723624524418	-5.05335297368992	-3.95723569880553	-2.8575374035001	-3.12883546858541	4.34571803395089	1.0608357923693	-18.1027213029275	-0.355954018600752	-0.315247564616313	-0.430785847141562	-0.45790626063418	-0.414139626747946	-0.538366079068578	-0.456688854782799	-0.413142004362578	-0.536869582513391	0.00487222039357571	0.00530069248687976	0.005302229794156
169	14.590010676409	0.21	-3.00505142073122	-3.91339555104525	-2.0967072904172	0.247102518184532	-14.2019420693795	-18.0724016370034	-10.3314825017557	4.13	2.26	6.07	-3.92142199267725	-3.08159419473967	-2.24176639680209	-4.20209188751509	-3.30215467514336	-2.40221746277162	-4.14676783716513	-3.25894945134398	-2.37098236839869	-3.00505142073122	4.48081884330695	-0.376711398410354	-20.4710619401937	-0.355954018600752	-0.315247564616313	-0.430785847141562	-0.45790626063418	-0.414139626747946	-0.538366079068578	-0.456688854782799	-0.413142004362578	-0.536869582513391	0.00487222039357571	0.00530069248687976	0.005302229794156
169	14.590010676409	0.21	-2.97195951452395	-3.86646629038491	-2.07745273866299	0.2502626264073	-14.6852545737073	-18.6537284186813	-10.7167807287334	3.81	2.51	5.43	-4.34934252479264	-3.42404482209924	-2.49874711940583	-4.6999179501649	-3.70003733433725	-2.70015671850959	-4.7371172980199	-3.72809821394863	-2.7213801167782	-2.97195951452395	4.38569322043409	0.892813073259771	-18.716755912807	-0.355954018600752	-0.315247564616313	-0.430785847141562	-0.45790626063418	-0.414139626747946	-0.538366079068578	-0.456688854782799	-0.413142004362578	-0.536869582513391	0.00487222039357571	0.00530069248687976	0.005302229794156
169	14.590010676409	0.21	-2.8876224726572	-3.76465487229238	-2.01059007302203	0.25617316686534	-13.4203641362534	-16.990780492303	-9.84994778020387	3.88	2.32	5.89	-3.89485096893089	-3.07639300520485	-2.25793504147882	-4.20021492918248	-3.31758825474158	-2.43496158030068	-4.16854846428141	-3.29400847346086	-2.41753354780354	-2.8876224726572	4.36603848947125	-0.599888482493131	-19.7352092354837	-0.355954018600752	-0.315247564616313	-0.430785847141562	-0.45790626063418	-0.414139626747946	-0.538366079068578	-0.456688854782799	-0.413142004362578	-0.536869582513391	0.00487222039357571	0.00530069248687976	0.005302229794156
169	14.590010676409	0.21	-2.81869149295227	-3.66244187617319	-1.97494110973135	0.268614662796259	-15.8110194971258	-19.8843870778047	-11.737651916447	3.7	2.63	5.63	-4.76237574337679	-3.78679088455377	-2.81120602573075	-5.16323006131288	-4.105529169601	-3.04782827788911	-5.20927006035897	-4.14301607961123	-3.07538616502891	-2.81869149295227	4.60625512930281	1.88066689595039	-18.3144169272076	-0.355954018600752	-0.315247564616313	-0.430785847141562	-0.45790626063418	-0.414139626747946	-0.538366079068578	-0.456688854782799	-0.413142004362578	-0.536869582513391	0.00487222039357571	0.00530069248687976	0.005302229794156
169	14.590010676409	0.21	-2.80054000609298	-3.63847141405597	-1.96260859812998	0.266342503151351	-14.8951906192728	-18.7549298870058	-11.0354513515397	4.39	2.51	5.77	-3.85022246831295	-3.05785187882055	-2.26548128932815	-4.10090257916852	-3.25694236106443	-2.41298214296034	-4.11003304428274	-3.26655824817793	-2.4184676360648	-2.80054000609298	4.67369142148425	1.16788111671633	-19.2604999405894	-0.355954018600752	-0.315247564616313	-0.430785847141562	-0.45790626063418	-0.414139626747946	-0.538366079068578	-0.456688854782799	-0.413142004362578	-0.536869582513391	0.00487222039357571	0.00530069248687976	0.005302229794156
169	14.590010676409	0.21	-2.78206691990968	-3.6330702709842	-1.93106356883516	0.24462671699807	-14.1437938438358	-18.0242273479126	-10.2633603397589	4.18	2.65	6.34	-3.86935970739447	-3.03632577156602	-2.20329183573757	-4.14134835616258	-3.24975802038223	-2.35816768460188	-4.13687261163399	-3.24529418658348	-2.35467050619432	-2.78206691990968	4.72669644393257	1.33232688902433	-19.4907498177501	-0.355954018600752	-0.315247564616313	-0.430785847141562	-0.45790626063418	-0.414139626747946	-0.538366079068578	-0.456688854782799	-0.413142004362578	-0.536869582513391	0.00487222039357571	0.00530069248687976	0.005302229794156
169	14.590010676409	0.21	-2.76879171102107	-3.61056163323341	-1.92702178880874	0.290957834074521	-14.9968937345116	-18.652065409621	-11.3417220594022	3.98	2.49	5.88	-4.18494006337876	-3.36483386893005	-2.54472767448134	-4.50167056218367	-3.61949594139984	-2.737321320616	-4.50198560474503	-3.61952955096703	-2.73806205433517	-2.76879171102107	4.59620554269677	-0.821290624077291	-20.8914713430192	-0.355954018600752	-0.315247564616313	-0.430785847141562	-0.45790626063418	-0.414139626747946	-0.538366079068578	-0.456688854782799	-0.413142004362578	-0.536869582513391	0.00487222039357571	0.00530069248687976	0.005302229794156
169	14.590010676409	0.21	-2.75453515160759	-3.57913849843594	-1.92993180477925	0.326885108448968	-16.5598653414485	-20.2699967634129	-12.8497339194842	4.05	2.49	5.61	-4.46848406170387	-3.65059231167662	-2.83270056164937	-4.79691271656539	-3.91890682411881	-3.04090093167222	-4.81982691094545	-3.93726496530819	-3.05430634957279	-2.75453515160759	4.60790748435644	0.804818660720862	-19.2160820026415	-0.355954018600752	-0.315247564616313	-0.430785847141562	-0.45790626063418	-0.414139626747946	-0.538366079068578	-0.456688854782799	-0.413142004362578	-0.536869582513391	0.00487222039357571	0.00530069248687976	0.005302229794156
169	14.590010676409	0.21	-2.75312291972531	-3.59252916683463	-1.91371667261598	0.244190823215654	-14.9027121428538	-18.9961875465099	-10.8092367391977	4.06	2.73	5.61	-4.18188975415826	-3.28073720407232	-2.37958465398638	-4.48854540880111	-3.52131184237444	-2.55407827594776	-4.5418825072574	-3.56320123764031	-2.58555515718282	-2.75312291972531	4.76734241202839	0.689040217117005	-20.2053269657466	-0.355954018600752	-0.315247564616313	-0.430785847141562	-0.45790626063418	-0.414139626747946	-0.538366079068578	-0.456688854782799	-0.413142004362578	-0.536869582513391	0.00487222039357571	0.00530069248687976	0.005302229794156
169	14.590010676409	0.21	-2.73895218099859	-3.56814316020489	-1.90976120179229	0.283644092179909	-15.5197947806355	-19.3705772678638	-11.6690122934073	4.34	2.47	6.1	-4.01732940122641	-3.21870262362724	-2.42007584602806	-4.2835440331929	-3.43199499992502	-2.58044596665713	-4.26101198970701	-3.4170942382875	-2.56834811973007	-2.73895218099859	4.70517269477369	-0.115452552173824	-20.7455165240662	-0.355954018600752	-0.315247564616313	-0.430785847141562	-0.45790626063418	-0.414139626747946	-0.538366079068578	-0.456688854782799	-0.413142004362578	-0.536869582513391	0.00487222039357571	0.00530069248687976	0.005302229794156
169	14.590010676409	0.21	-2.73294401562468	-3.55121824631857	-1.91466978493079	0.247879085826236	-13.5115919193996	-17.1862409994153	-9.83694283938388	3.72	2.59	5.91	-4.08702074365076	-3.21316083349516	-2.33930092333957	-4.42712562043134	-3.48054672113711	-2.53396782184286	-4.44247632394471	-3.49346441597457	-2.54201255782828	-2.73294401562468	4.65002552750139	-0.604868527997374	-20.6269161867876	-0.355954018600752	-0.315247564616313	-0.430785847141562	-0.45790626063418	-0.414139626747946	-0.538366079068578	-0.456688854782799	-0.413142004362578	-0.536869582513391	0.00487222039357571	0.00530069248687976	0.005302229794156
169	14.590010676409	0.21	-2.72997508541855	-3.54631643595125	-1.91363373488584	0.240217998337092	-14.3288423659578	-18.3075158109325	-10.3501689209831	4.34	2.78	6.49	-3.79529915888282	-2.97048730919622	-2.14567545950962	-4.04662243264666	-3.16719185446872	-2.28776127629077	-4.05036587919085	-3.17104541737084	-2.28783021425585	-2.72997508541855	4.95388397093084	-1.62045223616864	-23.024486657422	-0.355954018600752	-0.315247564616313	-0.430785847141562	-0.45790626063418	-0.414139626747946	-0.538366079068578	-0.456688854782799	-0.413142004362578	-0.536869582513391	0.00487222039357571	0.00530069248687976	0.005302229794156
169	14.590010676409	0.21	-2.71940835257615	-3.5428241785836	-1.89599252656871	0.252132163584277	-14.0645684463067	-17.8464696128703	-10.2826672797431	4.33	2.59	6.07	-3.70483856768176	-2.91973464489017	-2.13463072209858	-3.95075761311682	-3.11354021662507	-2.27632282013332	-3.95172403273957	-3.11611029675601	-2.27799822872933	-2.71940835257615	4.79529601026476	2.08809085088234	-18.9592661199644	-0.355954018600752	-0.315247564616313	-0.430785847141562	-0.45790626063418	-0.414139626747946	-0.538366079068578	-0.456688854782799	-0.413142004362578	-0.536869582513391	0.00487222039357571	0.00530069248687976	0.005302229794156
169	14.590010676409	0.21	-2.66117749975583	-3.46358086293706	-1.8587741365746	0.261867217027826	-15.4745945819997	-19.5309072333028	-11.4182819306965	3.89	2.4	5.5	-4.47004212681527	-3.54167314660008	-2.61330416638488	-4.81959393168008	-3.8186276372991	-2.81766134291811	-4.8336647833425	-3.83124078214163	-2.82674735080033	-2.66117749975583	4.61504190449054	0.0454711733766079	-20.1400788969061	-0.355954018600752	-0.315247564616313	-0.430785847141562	-0.45790626063418	-0.414139626747946	-0.538366079068578	-0.456688854782799	-0.413142004362578	-0.536869582513391	0.00487222039357571	0.00530069248687976	0.005302229794156
169	14.590010676409	0.21	-2.63122827798725	-3.41780006139218	-1.84465649458232	0.230964850487979	-13.902428603851	-17.8631681465036	-9.94168906119836	3.81	2.75	5.75	-4.1617716843375	-3.23899619779124	-2.31622071124498	-4.49680416541055	-3.49974306586575	-2.50268196632095	-4.54701045541493	-3.53624929104292	-2.52950330019946	-2.63122827798725	4.67407372587726	0.357821722293866	-20.0450007900945	-0.355954018600752	-0.315247564616313	-0.430785847141562	-0.45790626063418	-0.414139626747946	-0.538366079068578	-0.456688854782799	-0.413142004362578	-0.536869582513391	0.00487222039357571	0.00530069248687976	0.005302229794156
169	14.590010676409	0.21	-2.59743404099159	-3.38864262567681	-1.80622545630638	0.245296186823885	-14.4136154007371	-18.3609256724279	-10.4663051290464	3.68	2.62	5.11	-4.41602789985144	-3.46665134879156	-2.51727479773168	-4.79024233695719	-3.76041556689661	-2.73058879683602	-4.86866485449254	-3.82079699392996	-2.77607920747451	-2.59743404099159	4.51078317741962	-0.761314765203548	-20.7303751468091	-0.355954018600752	-0.315247564616313	-0.430785847141562	-0.45790626063418	-0.414139626747946	-0.538366079068578	-0.456688854782799	-0.413142004362578	-0.536869582513391	0.00487222039357571	0.00530069248687976	0.005302229794156
169	14.590010676409	0.21	-2.59412429787775	-3.3807554466366	-1.8074931491189	0.27323608884506	-14.0264239479479	-17.5980013749959	-10.4548465209	3.73	2.53	5.87	-4.17960059237354	-3.33133567798345	-2.48307076359335	-4.52669555385214	-3.60798647350008	-2.68927739314802	-4.53292854238807	-3.61482169467174	-2.69400602816598	-2.59412429787775	4.7236312868071	0.239515359754354	-19.7782591893471	-0.355954018600752	-0.315247564616313	-0.430785847141562	-0.45790626063418	-0.414139626747946	-0.538366079068578	-0.456688854782799	-0.413142004362578	-0.536869582513391	0.00487222039357571	0.00530069248687976	0.005302229794156
169	14.590010676409	0.21	-2.56276723202918	-3.32824728649938	-1.79728717755897	0.230892851315276	-14.0077993476219	-17.9993675495898	-10.016231145654	3.94	2.72	6.17	-4.06696446010028	-3.16506799219689	-2.2631715242935	-4.37835711751446	-3.40740572164006	-2.43645432576565	-4.39548050932889	-3.41948932532872	-2.4449988746488	-2.56276723202918	4.89240627409125	-1.77376725169305e-05	-20.8574023411149	-0.355954018600752	-0.315247564616313	-0.430785847141562	-0.45790626063418	-0.414139626747946	-0.538366079068578	-0.456688854782799	-0.413142004362578	-0.536869582513391	0.00487222039357571	0.00530069248687976	0.005302229794156
169	14.590010676409	0.21	-2.56056254330755	-3.32630272745641	-1.79482235915869	0.276368771819298	-14.8320258935821	-18.5791674731419	-11.0848843140224	3.92	2.44	6.13	-4.22071555900744	-3.36946004449019	-2.51820452997294	-4.54676759524456	-3.62975223740546	-2.71273687956636	-4.5215854590379	-3.60754210455734	-2.69646454137107	-2.56056254330755	4.7476257597687	-0.400862619265499	-20.5799634112951	-0.355954018600752	-0.315247564616313	-0.430785847141562	-0.45790626063418	-0.414139626747946	-0.538366079068578	-0.456688854782799	-0.413142004362578	-0.536869582513391	0.00487222039357571	0.00530069248687976	0.005302229794156
169	14.590010676409	0.21	-2.5560564596421	-3.32795388339367	-1.78415903589054	0.271673754901807	-14.6983408771325	-18.4557883142805	-10.9408934399846	4.09	2.87	5.93	-4.03924694255398	-3.21688932694547	-2.39453171133695	-4.33256095852456	-3.45048701008753	-2.5684130616505	-4.38092847604931	-3.4899145829085	-2.5986802391373	-2.5560564596421	4.77330038922809	-0.269913563607307	-21.0855739077566	-0.355954018600752	-0.315247564616313	-0.430785847141562	-0.45790626063418	-0.414139626747946	-0.538366079068578	-0.456688854782799	-0.413142004362578	-0.536869582513391	0.00487222039357571	0.00530069248687976	0.005302229794156
169	14.590010676409	0.21	-2.54870707805654	-3.32566783476397	-1.7717463213491	0.248050149328759	-13.3975101455359	-17.039462404051	-9.75555788702083	3.53	2.28	5.49	-4.24569466715645	-3.33823544600521	-2.43077622485397	-4.62626709892352	-3.63746572069383	-2.64866434246414	-4.61834711732876	-3.63179859968648	-2.64399476444958	-2.54870707805654	4.34371054089278	3.03524076339837	-15.5949499123679	-0.355954018600752	-0.315247564616313	-0.430785847141562	-0.45790626063418	-0.414139626747946	-0.538366079068578	-0.456688854782799	-0.413142004362578	-0.536869582513391	0.00487222039357571	0.00530069248687976	0.005302229794156
169	14.590010676409	0.21	-2.54708138266921	-3.32796248187681	-1.7662002834616	0.307522707528943	-16.8255254706482	-20.767540460806	-12.8835104804903	3.46	2.53	5.5	-5.27274529869991	-4.27189298082497	-3.27104066295003	-5.75953975384911	-4.66628597693065	-3.57303220001219	-5.80472488454514	-4.70154516045293	-3.6002355501456	-2.54708138266921	4.5020276387274	0.478542267490291	-18.9980339374147	-0.355954018600752	-0.315247564616313	-0.430785847141562	-0.45790626063418	-0.414139626747946	-0.538366079068578	-0.456688854782799	-0.413142004362578	-0.536869582513391	0.00487222039357571	0.00530069248687976	0.005302229794156
169	14.590010676409	0.21	-2.53208157347833	-3.30400455276493	-1.76015859419173	0.251339045242368	-13.7751151304061	-17.4869898535786	-10.0632404072336	3.91	2.59	5.91	-3.97961104183986	-3.13487917214985	-2.29014730245985	-4.28792962023018	-3.37775252826955	-2.46757543630893	-4.30221841295752	-3.38765585191792	-2.475136332576	-2.53208157347833	4.66526738477533	-2.26796928507487	-22.4172928010457	-0.355954018600752	-0.315247564616313	-0.430785847141562	-0.45790626063418	-0.414139626747946	-0.538366079068578	-0.456688854782799	-0.413142004362578	-0.536869582513391	0.00487222039357571	0.00530069248687976	0.005302229794156
169	14.590010676409	0.21	-2.51232880086366	-3.28264900484922	-1.7420085968781	0.292622671327412	-14.4591133995769	-17.9690454452374	-10.9491813539165	3.92	2.71	6.14	-4.08212583166212	-3.28475546968963	-2.48738510771714	-4.3974735976924	-3.53850568270073	-2.67953776770905	-4.41476852283065	-3.55154448627474	-2.69045767360084	-2.51232880086366	4.8142788763153	0.425221882560827	-20.2327009625091	-0.355954018600752	-0.315247564616313	-0.430785847141562	-0.45790626063418	-0.414139626747946	-0.538366079068578	-0.456688854782799	-0.413142004362578	-0.536869582513391	0.00487222039357571	0.00530069248687976	0.005302229794156
169	14.590010676409	0.21	-2.50663422550819	-3.2573752447416	-1.75589320627478	0.31976461366441	-17.0276241650635	-20.9051430967668	-13.1501052333602	4.41	2.92	6.29	-4.27327548565353	-3.48066160497802	-2.68804772430252	-4.54943253343722	-3.70559660773921	-2.8617606820412	-4.58782713502949	-3.73495857911009	-2.88562782586548	-2.50663422550819	5.04270539759427	-2.16118719158899	-23.7430127331823	-0.355954018600752	-0.315247564616313	-0.430785847141562	-0.45790626063418	-0.414139626747946	-0.538366079068578	-0.456688854782799	-0.413142004362578	-0.536869582513391	0.00487222039357571	0.00530069248687976	0.005302229794156
169	14.590010676409	0.21	-2.49777036741736	-3.26305322007108	-1.73248751476363	0.244771761072149	-14.0105986166731	-17.8529812155768	-10.1682160177694	3.87	2.63	6.71	-4.10187660227578	-3.21905601958883	-2.33623543690188	-4.42467848080555	-3.47238332096092	-2.52008816111629	-4.39481492237655	-3.44538552826274	-2.50017943168793	-2.49777036741736	4.92836768686877	1.54177633947177	-19.5791254891554	-0.355954018600752	-0.315247564616313	-0.430785847141562	-0.45790626063418	-0.414139626747946	-0.538366079068578	-0.456688854782799	-0.413142004362578	-0.536869582513391	0.00487222039357571	0.00530069248687976	0.005302229794156
169	14.590010676409	0.21	-2.49274606445816	-3.24927614261145	-1.73621598630487	0.306032389641381	-16.0775328713913	-19.8575239211732	-12.2975418216094	4.32	2.91	6.5	-4.13643618905754	-3.34904236117149	-2.56164853328544	-4.41262576873245	-3.57265770533958	-2.7326896419467	-4.43544814838364	-3.59002277501863	-2.74643875776657	-2.49274606445816	5.0432257628578	1.09145820292591	-20.4511881841909	-0.355954018600752	-0.315247564616313	-0.430785847141562	-0.45790626063418	-0.414139626747946	-0.538366079068578	-0.456688854782799	-0.413142004362578	-0.536869582513391	0.00487222039357571	0.00530069248687976	0.005302229794156
169	14.590010676409	0.21	-2.48549730995117	-3.23721164443726	-1.73378297546508	0.262403517763114	-13.9835492704669	-17.6439401998531	-10.3231583410807	4.03	2.53	5.92	-3.90897608562657	-3.09802453824293	-2.2870729908593	-4.19867424671977	-3.32762226206905	-2.45657027741834	-4.19965957503169	-3.33152003227931	-2.45873326714251	-2.48549730995117	4.630645457149	0.614309350230923	-19.6118312082445	-0.355954018600752	-0.315247564616313	-0.430785847141562	-0.45790626063418	-0.414139626747946	-0.538366079068578	-0.456688854782799	-0.413142004362578	-0.536869582513391	0.00487222039357571	0.00530069248687976	0.005302229794156
169	14.590010676409	0.21	-2.46913895738314	-3.20607963526969	-1.73219827949659	0.284212032605422	-13.9809093473263	-17.4450207312672	-10.5167979633854	4.01	2.57	6.26	-3.88816214868035	-3.11607784053672	-2.34399353239309	-4.17920553722344	-3.34932784889391	-2.51945016056439	-4.16675700392632	-3.33943217700888	-2.51362739093092	-2.46913895738314	4.76426599903015	0.605024534549915	-20.0987831111232	-0.355954018600752	-0.315247564616313	-0.430785847141562	-0.45790626063418	-0.414139626747946	-0.538366079068578	-0.456688854782799	-0.413142004362578	-0.536869582513391	0.00487222039357571	0.00530069248687976	0.005302229794156
169	14.590010676409	0.21	-2.46768591557619	-3.21190879176185	-1.72346303939053	0.234478896660366	-14.0727979229628	-18.0428172028822	-10.1027786430434	4.06	2.54	5.83	-3.97677917321547	-3.10175562162036	-2.22673207002525	-4.26897887421722	-3.3296616796993	-2.39034448518138	-4.27757009871909	-3.33748419918761	-2.39645384998782	-2.46768591557619	4.76184378086431	-0.611468011141435	-21.4438943688878	-0.355954018600752	-0.315247564616313	-0.430785847141562	-0.45790626063418	-0.414139626747946	-0.538366079068578	-0.456688854782799	-0.413142004362578	-0.536869582513391	0.00487222039357571	0.00530069248687976	0.005302229794156
169	14.590010676409	0.21	-2.46159228154295	-3.19705342183227	-1.72613114125363	0.256678500600084	-14.6519744770603	-18.5448921133805	-10.75905684074	4.11	2.82	6.23	-4.04165112459829	-3.19323341223802	-2.34481569987776	-4.33306918200337	-3.42347740142645	-2.51388562084953	-4.36052668129606	-3.4445250569818	-2.53033565978964	-2.46159228154295	5.05156233565101	-1.63252068326876	-23.2468733631779	-0.355954018600752	-0.315247564616313	-0.430785847141562	-0.45790626063418	-0.414139626747946	-0.538366079068578	-0.456688854782799	-0.413142004362578	-0.536869582513391	0.00487222039357571	0.00530069248687976	0.005302229794156
169	14.590010676409	0.21	-2.4573693671004	-3.20081014611899	-1.71392858808181	0.249816243620956	-13.6439470419749	-17.3354139350722	-9.95248014887772	4.02	2.43	6.47	-3.84697263598025	-3.02778411371247	-2.20859559144469	-4.13286045539716	-3.25279392788128	-2.3727274003654	-4.0829769803604	-3.21360667709309	-2.34455319823486	-2.4573693671004	4.90400893021233	0.656374457001086	-20.1455629606188	-0.355954018600752	-0.315247564616313	-0.430785847141562	-0.45790626063418	-0.414139626747946	-0.538366079068578	-0.456688854782799	-0.413142004362578	-0.536869582513391	0.00487222039357571	0.00530069248687976	0.005302229794156
169	14.590010676409	0.21	-2.45700780422917	-3.2094148101278	-1.70460079833054	0.247072558328227	-13.773719914592	-17.5277782408634	-10.0196615883207	3.55	2.49	5.59	-4.34923313024474	-3.41772460582573	-2.48621608140671	-4.73653411210837	-3.72207437414943	-2.7076146361905	-4.75808326984333	-3.73923011752491	-2.72124435835954	-2.45700780422917	4.58981574332369	1.58230309398727	-18.517800822833	-0.355954018600752	-0.315247564616313	-0.430785847141562	-0.45790626063418	-0.414139626747946	-0.538366079068578	-0.456688854782799	-0.413142004362578	-0.536869582513391	0.00487222039357571	0.00530069248687976	0.005302229794156
169	14.590010676409	0.21	-2.45428999867254	-3.19599496337399	-1.71258503397109	0.248861389423292	-13.8667418159575	-17.6280695265517	-10.1054141053633	3.9	2.58	6.17	-4.02263924484699	-3.16432265841778	-2.30600607198856	-4.33568530181317	-3.4105736073328	-2.48546191285244	-4.33036287110544	-3.40618894712913	-2.48184560546896	-2.45428999867254	4.85130583515622	-0.695865339586608	-21.4659165966773	-0.355954018600752	-0.315247564616313	-0.430785847141562	-0.45790626063418	-0.414139626747946	-0.538366079068578	-0.456688854782799	-0.413142004362578	-0.536869582513391	0.00487222039357571	0.00530069248687976	0.005302229794156
169	14.590010676409	0.21	-2.4528720292557	-3.19326051789065	-1.71248354062075	0.271722010746445	-14.6366660590517	-18.3778908910813	-10.8954412270222	4.13	2.36	6.18	-3.98554516730556	-3.17419958703906	-2.36285400677255	-4.27054417012242	-3.40118076002107	-2.53181734991972	-4.22640929719141	-3.36720660905119	-2.5061183657147	-2.4528720292557	4.83518703611393	1.88339864024431	-18.5393494013568	-0.355954018600752	-0.315247564616313	-0.430785847141562	-0.45790626063418	-0.414139626747946	-0.538366079068578	-0.456688854782799	-0.413142004362578	-0.536869582513391	0.00487222039357571	0.00530069248687976	0.005302229794156
169	14.590010676409	0.21	-2.44752859868865	-3.1908168967698	-1.7042403006075	0.248235622381929	-14.4463022858933	-18.3714045758244	-10.5211999959623	3.96	2.76	5.88	-4.13503476152343	-3.25157294757164	-2.36811113361985	-4.44962951485889	-3.49895364649875	-2.5482777781386	-4.49107213306911	-3.53161625334258	-2.5738625671867	-2.44752859868865	4.80213860536352	-1.20565897896003	-22.1259322741555	-0.355954018600752	-0.315247564616313	-0.430785847141562	-0.45790626063418	-0.414139626747946	-0.538366079068578	-0.456688854782799	-0.413142004362578	-0.536869582513391	0.00487222039357571	0.00530069248687976	0.005302229794156
169	14.590010676409	0.21	-2.445516024202	-3.18739993857147	-1.70363210983253	0.219980577145441	-12.8045076581024	-16.5690213899977	-9.03999392620711	4.21	2.83	6.41	-3.53261796080836	-2.73000032214498	-1.9273826834816	-3.77806052486615	-2.91967786055406	-2.06129519624198	-3.7932474568325	-2.93084045605529	-2.06827549201039	-2.445516024202	4.99691323702722	0.735939539852278	-20.9913814542168	-0.355954018600752	-0.315247564616313	-0.430785847141562	-0.45790626063418	-0.414139626747946	-0.538366079068578	-0.456688854782799	-0.413142004362578	-0.536869582513391	0.00487222039357571	0.00530069248687976	0.005302229794156
169	14.590010676409	0.21	-2.44523615260433	-3.1935080157352	-1.69696428947347	0.264268581062548	-12.8097485346258	-16.1468003548304	-9.47269671442122	3.62	2.32	5.7	-3.94060737334108	-3.12620385568158	-2.31180033802209	-4.28240533081785	-3.39736258612419	-2.51231984143054	-4.26716580644392	-3.38488833116909	-2.50244451045474	-2.44523615260433	4.34931972869823	-1.13626919735481	-20.2972590143617	-0.355954018600752	-0.315247564616313	-0.430785847141562	-0.45790626063418	-0.414139626747946	-0.538366079068578	-0.456688854782799	-0.413142004362578	-0.536869582513391	0.00487222039357571	0.00530069248687976	0.005302229794156
169	14.590010676409	0.21	-2.44467673519314	-3.17638392685746	-1.71296954352883	0.245695699697998	-12.6510362155432	-16.1119124983466	-9.19015993273986	3.97	2.39	6.36	-3.61806724279868	-2.84089798300567	-2.06372872321267	-3.89227804356087	-3.05620766591834	-2.22013728827581	-3.84543453958325	-3.01830716499684	-2.19346324866636	-2.44467673519314	4.8027997022105	-1.05685510124607	-21.5305347069699	-0.355954018600752	-0.315247564616313	-0.430785847141562	-0.45790626063418	-0.414139626747946	-0.538366079068578	-0.456688854782799	-0.413142004362578	-0.536869582513391	0.00487222039357571	0.00530069248687976	0.005302229794156
169	14.590010676409	0.21	-2.44041266108447	-3.1798642191328	-1.70096110303614	0.268981137642733	-13.587009230782	-17.084146749619	-10.089871711945	4.22	2.51	5.61	-3.63313378233256	-2.88942860071834	-2.14572341910413	-3.88446372578187	-3.08931111821626	-2.29415851065065	-3.90316154326208	-3.10521790546928	-2.30539463351471	-2.44041266108447	4.65816985416011	-1.17118251451265	-21.3520986074433	-0.355954018600752	-0.315247564616313	-0.430785847141562	-0.45790626063418	-0.414139626747946	-0.538366079068578	-0.456688854782799	-0.413142004362578	-0.536869582513391	0.00487222039357571	0.00530069248687976	0.005302229794156
169	14.590010676409	0.21	-2.43411393435492	-3.1604465283861	-1.70778134032374	0.267608912559983	-13.9583970568513	-17.5637040274216	-10.353090086281	4.08	2.7	6	-3.84963482294641	-3.05941908942859	-2.26920335591077	-4.1298659669718	-3.28212709964643	-2.43438823232106	-4.15015348207101	-3.30028011296423	-2.44626464355124	-2.43411393435492	4.87868317744703	-0.351052973939665	-21.1880514195809	-0.355954018600752	-0.315247564616313	-0.430785847141562	-0.45790626063418	-0.414139626747946	-0.538366079068578	-0.456688854782799	-0.413142004362578	-0.536869582513391	0.00487222039357571	0.00530069248687976	0.005302229794156
169	14.590010676409	0.21	-2.41817154536265	-3.15246438216928	-1.68387870855602	0.284451952777051	-14.4740166175222	-18.0581937865264	-10.8898394485181	3.99	2.58	6.19	-4.03470891415003	-3.23390282331808	-2.43309673248612	-4.33795276134806	-3.47695905227385	-2.61596534319964	-4.33215004980748	-3.47082336845138	-2.61402841026327	-2.41817154536265	4.87795816143046	-0.739516095774341	-21.5841693027564	-0.355954018600752	-0.315247564616313	-0.430785847141562	-0.45790626063418	-0.414139626747946	-0.538366079068578	-0.456688854782799	-0.413142004362578	-0.536869582513391	0.00487222039357571	0.00530069248687976	0.005302229794156
169	14.590010676409	0.21	-2.41611756467711	-3.15328120735087	-1.67895392200335	0.288400677808321	-14.2240562857601	-17.7124745223394	-10.7356380491809	3.85	2.28	5.98	-4.08771504479696	-3.28265194137658	-2.4775888379562	-4.4117451333338	-3.54286528490545	-2.67398543647709	-4.3665422485029	-3.50589860955905	-2.645074053282	-2.41611756467711	4.71455823664693	1.7929859235298	-18.4050899015308	-0.355954018600752	-0.315247564616313	-0.430785847141562	-0.45790626063418	-0.414139626747946	-0.538366079068578	-0.456688854782799	-0.413142004362578	-0.536869582513391	0.00487222039357571	0.00530069248687976	0.005302229794156
169	14.590010676409	0.21	-2.41511969516932	-3.14177210113117	-1.68846728920748	0.222928300240696	-13.4433105206373	-17.3619890359577	-9.52463200531691	3.67	2.47	5.39	-4.18833455819007	-3.24300873093828	-2.29768290368648	-4.54496425183772	-3.51914550896848	-2.49332676609924	-4.57638109554901	-3.54333821162607	-2.51144085363886	-2.41511969516932	4.60814849931217	-1.2720304736401	-20.9638937197022	-0.355954018600752	-0.315247564616313	-0.430785847141562	-0.45790626063418	-0.414139626747946	-0.538366079068578	-0.456688854782799	-0.413142004362578	-0.536869582513391	0.00487222039357571	0.00530069248687976	0.005302229794156
169	14.590010676409	0.21	-2.41202915857618	-3.13190985070046	-1.6921484664519	0.29496757323827	-13.7733688493276	-17.0979967713222	-10.448740927333	3.67	2.38	5.9	-4.11892479647487	-3.31801855171966	-2.51711230696445	-4.46886605229478	-3.59991531754948	-2.73096458280419	-4.44911719092273	-3.58106518598362	-2.71817467538161	-2.41202915857618	4.60251185342356	0.694534617689294	-19.092150693404	-0.355954018600752	-0.315247564616313	-0.430785847141562	-0.45790626063418	-0.414139626747946	-0.538366079068578	-0.456688854782799	-0.413142004362578	-0.536869582513391	0.00487222039357571	0.00530069248687976	0.005302229794156
169	14.590010676409	0.21	-2.41098950363773	-3.14590376473225	-1.67607524254321	0.260379352670236	-15.1246497954279	-19.1045486116137	-11.1447509792421	4.09	2.72	5.79	-4.1751158149692	-3.30534711081184	-2.43557840665449	-4.47755281865816	-3.54477981654943	-2.61200681444071	-4.51865587633195	-3.57900340599924	-2.63651677197321	-2.41098950363773	4.92316659287313	1.55268157386746	-19.6746293816859	-0.355954018600752	-0.315247564616313	-0.430785847141562	-0.45790626063418	-0.414139626747946	-0.538366079068578	-0.456688854782799	-0.413142004362578	-0.536869582513391	0.00487222039357571	0.00530069248687976	0.005302229794156
169	14.590010676409	0.21	-2.37737511594341	-3.09020574116571	-1.66454449072111	0.292435590672151	-14.8579843407331	-18.4663723764046	-11.2495963050616	3.78	2.43	5.96	-4.3383254298816	-3.49060280970762	-2.64288018953364	-4.69232298748167	-3.77542811595998	-2.8585332444383	-4.67565167384866	-3.76237251871884	-2.84828941065507	-2.37737511594341	4.81081556538138	1.32705510966028	-19.0436410047271	-0.355954018600752	-0.315247564616313	-0.430785847141562	-0.45790626063418	-0.414139626747946	-0.538366079068578	-0.456688854782799	-0.413142004362578	-0.536869582513391	0.00487222039357571	0.00530069248687976	0.005302229794156
169	14.590010676409	0.21	-2.36935806584213	-3.08991217928604	-1.64880395239822	0.286610694055047	-15.6089291752777	-19.4537461737841	-11.7641121767714	4.14	2.79	6.59	-4.20947801486675	-3.37752140960329	-2.54556480433982	-4.50936307603204	-3.61813751709423	-2.72691195815643	-4.51181686279008	-3.6176075961674	-2.72802591041828	-2.36935806584213	5.23135375861941	-2.46815626245221	-24.293041399075	-0.355954018600752	-0.315247564616313	-0.430785847141562	-0.45790626063418	-0.414139626747946	-0.538366079068578	-0.456688854782799	-0.413142004362578	-0.536869582513391	0.00487222039357571	0.00530069248687976	0.005302229794156
169	14.590010676409	0.21	-2.36638170795771	-3.08273197175904	-1.65003144415638	0.313531485548933	-15.9604474143424	-19.647677633213	-12.2732171954719	4.25	2.76	6.72	-4.15229152955733	-3.37304142727233	-2.59379132498733	-4.43649457162543	-3.60390879962051	-2.7713230276156	-4.42408546166053	-3.59434811879352	-2.76212164848883	-2.36638170795771	5.21216957879966	-0.324025814602515	-22.0737579374934	-0.355954018600752	-0.315247564616313	-0.430785847141562	-0.45790626063418	-0.414139626747946	-0.538366079068578	-0.456688854782799	-0.413142004362578	-0.536869582513391	0.00487222039357571	0.00530069248687976	0.005302229794156
169	14.590010676409	0.21	-2.34929300233359	-3.07018381113875	-1.62840219352843	0.254508748749852	-14.4036176567492	-18.2524320120097	-10.5548033014887	4.29	2.71	6.42	-3.82335420752705	-3.01713942204019	-2.21092463655333	-4.08109896336911	-3.22053461418437	-2.35997026499962	-4.07835850647803	-3.21959735440073	-2.35972340770094	-2.34929300233359	5.14255317054863	1.98281031497558	-19.5851353300798	-0.355954018600752	-0.315247564616313	-0.430785847141562	-0.45790626063418	-0.414139626747946	-0.538366079068578	-0.456688854782799	-0.413142004362578	-0.536869582513391	0.00487222039357571	0.00530069248687976	0.005302229794156
169	14.590010676409	0.21	-2.32990179195877	-3.03177239690769	-1.62803118700985	0.287960314862207	-14.8905956954413	-18.5464031439783	-11.2347882469043	4.48	2.7	6.76	-3.73664919757963	-3.00009290345438	-2.26353660932913	-3.97209252173327	-3.18912639539057	-2.40616026904788	-3.95102328129879	-3.17088672460042	-2.39460348713043	-2.32990179195877	5.19967394513536	-0.676750410166814	-22.3336381016572	-0.355954018600752	-0.315247564616313	-0.430785847141562	-0.45790626063418	-0.414139626747946	-0.538366079068578	-0.456688854782799	-0.413142004362578	-0.536869582513391	0.00487222039357571	0.00530069248687976	0.005302229794156
169	14.590010676409	0.21	-2.31690922031168	-3.01200952214082	-1.62180891848254	0.260666666030169	-14.2277311129106	-17.9688241223819	-10.4866381034393	4.16	2.74	6.28	-3.87463249148539	-3.0679374941143	-2.26124249674321	-4.14904417818163	-3.28521691462414	-2.42138965106665	-4.15996066468858	-3.29463831770192	-2.42897487385263	-2.31690922031168	5.03923711375847	0.438072298191624	-21.0247970761007	-0.355954018600752	-0.315247564616313	-0.430785847141562	-0.45790626063418	-0.414139626747946	-0.538366079068578	-0.456688854782799	-0.413142004362578	-0.536869582513391	0.00487222039357571	0.00530069248687976	0.005302229794156
169	14.590010676409	0.21	-2.31682836648586	-3.00803332593399	-1.62562340703774	0.286031980947524	-13.4101043342475	-16.7179839877746	-10.1022246807204	3.95	2.56	5.83	-3.77675763651188	-3.02947496467438	-2.28219229283688	-4.06584470607362	-3.26136224051695	-2.45687977496028	-4.07864935691705	-3.27327372624701	-2.46598495307412	-2.31682836648586	4.8325856544704	-0.715193023403153	-21.2510372997802	-0.355954018600752	-0.315247564616313	-0.430785847141562	-0.45790626063418	-0.414139626747946	-0.538366079068578	-0.456688854782799	-0.413142004362578	-0.536869582513391	0.00487222039357571	0.00530069248687976	0.005302229794156
169	14.590010676409	0.21	-2.29800691353277	-2.9856304076521	-1.61038341941345	0.280209189589575	-13.9884978992462	-17.4889045902125	-10.4880912082798	4.34	2.56	6.06	-3.62878398522929	-2.90248236488214	-2.17618074453499	-3.86944572029645	-3.09497562013724	-2.32050551997804	-3.8674219916947	-3.09370646827496	-2.32029540295641	-2.29800691353277	5.02658803067533	-0.986388762187365	-21.9852990845633	-0.355954018600752	-0.315247564616313	-0.430785847141562	-0.45790626063418	-0.414139626747946	-0.538366079068578	-0.456688854782799	-0.413142004362578	-0.536869582513391	0.00487222039357571	0.00530069248687976	0.005302229794156
169	14.590010676409	0.21	-2.29016897448848	-2.97858949015063	-1.60174845882632	0.26489009355099	-12.2284084081819	-15.4089323994368	-9.04788441692702	3.94	2.37	6.47	-3.48350353099104	-2.7644811959756	-2.04545886096016	-3.75045618420141	-2.97633273665881	-2.20220928911622	-3.69482634061844	-2.93090079848193	-2.16935007328315	-2.29016897448848	4.85622941974327	0.831598163659374	-19.304435282724	-0.355954018600752	-0.315247564616313	-0.430785847141562	-0.45790626063418	-0.414139626747946	-0.538366079068578	-0.456688854782799	-0.413142004362578	-0.536869582513391	0.00487222039357571	0.00530069248687976	0.005302229794156
169	14.590010676409	0.21	-2.28976304974445	-2.98384416953014	-1.59568192995875	0.271580701982037	-14.696861206073	-18.4548140195029	-10.938908392643	4.18	2.77	5.73	-3.95950721387064	-3.15323296702987	-2.34695872018909	-4.23756040837209	-3.3746662040798	-2.51177199978751	-4.28927613158402	-3.40849579835007	-2.54160779144439	-2.28976304974445	4.92641724126635	1.50732777172904	-19.5113438144849	-0.355954018600752	-0.315247564616313	-0.430785847141562	-0.45790626063418	-0.414139626747946	-0.538366079068578	-0.456688854782799	-0.413142004362578	-0.536869582513391	0.00487222039357571	0.00530069248687976	0.005302229794156
169	14.590010676409	0.21	-2.28152977815956	-2.97445846932133	-1.58860108699779	0.294647511486393	-14.6412706361329	-18.1781149446251	-11.1044263276407	3.65	2.47	5.9	-4.40492441711126	-3.54787560311391	-2.69082678911657	-4.78269300251399	-3.85214324107083	-2.92159347962767	-4.77603375849423	-3.84857946116682	-2.91698479315518	-2.28152977815956	4.60596914498257	0.983425077678852	-19.0188640961887	-0.355954018600752	-0.315247564616313	-0.430785847141562	-0.45790626063418	-0.414139626747946	-0.538366079068578	-0.456688854782799	-0.413142004362578	-0.536869582513391	0.00487222039357571	0.00530069248687976	0.005302229794156
169	14.590010676409	0.21	-2.27744643056538	-2.97422128417678	-1.58067157695397	0.260203698104374	-12.8076342870861	-16.1793715482663	-9.43589702590586	4.13	2.48	5.99	-3.50630038012061	-2.77559686637321	-2.0448933526258	-3.75673354573363	-2.9738404377604	-2.19094732978718	-3.74963772999186	-2.96796454112612	-2.1867579929462	-2.27744643056538	4.90950859254513	-0.776973304980667	-21.2947586305242	-0.355954018600752	-0.315247564616313	-0.430785847141562	-0.45790626063418	-0.414139626747946	-0.538366079068578	-0.456688854782799	-0.413142004362578	-0.536869582513391	0.00487222039357571	0.00530069248687976	0.005302229794156
169	14.590010676409	0.21	-2.27285381740931	-2.95307105798941	-1.59263657682921	0.310252384433872	-14.3734255848721	-17.7194822107981	-11.027368958946	3.85	2.26	6.14	-4.09366418080153	-3.32063752045477	-2.54761086010801	-4.41872670899169	-3.58431689910639	-2.74990708922109	-4.35572682231347	-3.53365939494532	-2.71125757709821	-2.27285381740931	4.75140377640477	-2.53484313282614	-22.2392178044973	-0.355954018600752	-0.315247564616313	-0.430785847141562	-0.45790626063418	-0.414139626747946	-0.538366079068578	-0.456688854782799	-0.413142004362578	-0.536869582513391	0.00487222039357571	0.00530069248687976	0.005302229794156
169	14.590010676409	0.21	-2.27091758343535	-2.96594305329168	-1.57589211357902	0.260240697334507	-13.6347507355562	-17.2238897102071	-10.0456117609052	4.2	2.66	6.21	-3.68057940576304	-2.91361496179698	-2.14665051783092	-3.9372891127615	-3.11683112987587	-2.29637314699023	-3.93764164840686	-3.11932450198513	-2.29843893763345	-2.27091758343535	4.99000235532305	-2.32433650274168	-23.3327110079473	-0.355954018600752	-0.315247564616313	-0.430785847141562	-0.45790626063418	-0.414139626747946	-0.538366079068578	-0.456688854782799	-0.413142004362578	-0.536869582513391	0.00487222039357571	0.00530069248687976	0.005302229794156
169	14.590010676409	0.21	-2.24077578167557	-2.91966762742401	-1.56188393592713	0.26683514641652	-14.1764464675413	-17.8453149705927	-10.50757796449	4	2.71	6.33	-3.97778631652994	-3.15998203834069	-2.34217776015145	-4.27558887689916	-3.39655853261541	-2.51752818833166	-4.28132312632155	-3.399933027736	-2.51928948808123	-2.24077578167557	5.01894421473665	-0.314142026131276	-21.5678219398358	-0.355954018600752	-0.315247564616313	-0.430785847141562	-0.45790626063418	-0.414139626747946	-0.538366079068578	-0.456688854782799	-0.413142004362578	-0.536869582513391	0.00487222039357571	0.00530069248687976	0.005302229794156
169	14.590010676409	0.21	-2.23329591331344	-2.90001123501081	-1.56658059161607	0.294202278112116	-13.5255473825027	-16.7963732381484	-10.2547215268569	3.89	2.52	6.17	-3.8406192696926	-3.09271990886685	-2.34482054804111	-4.14049422294961	-3.33419899673872	-2.52790377052783	-4.12803374896356	-3.32465872666705	-2.5186314852141	-2.23329591331344	4.88353552610655	0.510787326961148	-19.8891048716067	-0.355954018600752	-0.315247564616313	-0.430785847141562	-0.45790626063418	-0.414139626747946	-0.538366079068578	-0.456688854782799	-0.413142004362578	-0.536869582513391	0.00487222039357571	0.00530069248687976	0.005302229794156
169	14.590010676409	0.21	-2.22665173831293	-2.90182034056885	-1.55148313605701	0.229291139321856	-12.7194926978398	-16.3603762734224	-9.07860912225729	3.58	2.4	5.69	-4.02622635137331	-3.13021875660261	-2.23421116183192	-4.38011504927004	-3.40535208077058	-2.43058911227113	-4.37859694795861	-3.40555496306828	-2.43115522686924	-2.22665173831293	4.56623985278401	-1.12801542634513	-20.7977741739468	-0.355954018600752	-0.315247564616313	-0.430785847141562	-0.45790626063418	-0.414139626747946	-0.538366079068578	-0.456688854782799	-0.413142004362578	-0.536869582513391	0.00487222039357571	0.00530069248687976	0.005302229794156
169	14.590010676409	0.21	-2.21899886665012	-2.89059101188644	-1.54740672141381	0.272716063061599	-15.1356732378587	-18.994753784277	-11.2765926914405	3.81	2.61	5.55	-4.42501532911958	-3.52600443547255	-2.62699354182553	-4.78118805470596	-3.80981511561811	-2.83844217653026	-4.81962798619641	-3.84403693644728	-2.86525248328803	-2.21899886665012	4.82571776816478	0.640068558510645	-19.8586179375038	-0.355954018600752	-0.315247564616313	-0.430785847141562	-0.45790626063418	-0.414139626747946	-0.538366079068578	-0.456688854782799	-0.413142004362578	-0.536869582513391	0.00487222039357571	0.00530069248687976	0.005302229794156
169	14.590010676409	0.21	-2.21008639973797	-2.88545386784767	-1.53471893162828	0.241180080928955	-12.955275836777	-16.5430968469846	-9.36745482656946	3.91	2.68	6.3	-3.76376364787722	-2.94748901573235	-2.13121438358747	-4.05522719016716	-3.17574075249339	-2.29625431481961	-4.05744754330975	-3.17935709445393	-2.29711697240837	-2.21008639973797	4.96899129684758	-0.5731059224578	-21.5816030176541	-0.355954018600752	-0.315247564616313	-0.430785847141562	-0.45790626063418	-0.414139626747946	-0.538366079068578	-0.456688854782799	-0.413142004362578	-0.536869582513391	0.00487222039357571	0.00530069248687976	0.005302229794156
169	14.590010676409	0.21	-2.20888314982098	-2.88101475310758	-1.53675154653438	0.246017924978583	-12.0285464758389	-15.3162734672652	-8.74081948441268	4.12	2.5	5.54	-3.32688334296372	-2.61274852502871	-1.8986137070937	-3.5654217520335	-2.80008328017662	-2.03474480831974	-3.58768377189792	-2.81588788505673	-2.04616921073336	-2.20888314982098	4.6612359451861	1.72348447003827	-18.37593585288	-0.355954018600752	-0.315247564616313	-0.430785847141562	-0.45790626063418	-0.414139626747946	-0.538366079068578	-0.456688854782799	-0.413142004362578	-0.536869582513391	0.00487222039357571	0.00530069248687976	0.005302229794156
169	14.590010676409	0.21	-2.20600931188855	-2.87041250478182	-1.54160611899529	0.2716134888168	-15.634688345627	-19.632110089684	-11.6372666015701	4.24	2.95	6.38	-4.15660843131485	-3.3102543283191	-2.46390022532334	-4.44199774758205	-3.53753366796348	-2.63306958834491	-4.47893880426025	-3.56416925384932	-2.6556215063288	-2.20600931188855	5.21165457487388	-0.139305481155524	-21.7387691851028	-0.355954018600752	-0.315247564616313	-0.430785847141562	-0.45790626063418	-0.414139626747946	-0.538366079068578	-0.456688854782799	-0.413142004362578	-0.536869582513391	0.00487222039357571	0.00530069248687976	0.005302229794156
169	14.590010676409	0.21	-2.20055402852	-2.87611918738962	-1.52498886965038	0.278993018989059	-13.8063825475298	-17.2716633359562	-10.3411017591035	4.13	2.48	6.88	-3.74425053629431	-2.99302703233308	-2.24180352837185	-4.01182759886926	-3.20691907127546	-2.40201054368166	-3.94612701117149	-3.15596532011724	-2.36271836342362	-2.20055402852	5.1888738080265	0.280764785133892	-21.0541821814991	-0.355954018600752	-0.315247564616313	-0.430785847141562	-0.45790626063418	-0.414139626747946	-0.538366079068578	-0.456688854782799	-0.413142004362578	-0.536869582513391	0.00487222039357571	0.00530069248687976	0.005302229794156
169	14.590010676409	0.21	-2.19001262779279	-2.85010988288059	-1.529915372705	0.280747545428455	-12.6932998528718	-15.865369347433	-9.52123035831067	3.78	2.4	6.26	-3.72659850153171	-2.98151471770548	-2.23643093387925	-4.03059203520207	-3.22472878929192	-2.41886554338178	-3.99234581420896	-3.19287364578993	-2.39405234708601	-2.19001262779279	4.66743084098349	-0.788986111824548	-20.7212201178352	-0.355954018600752	-0.315247564616313	-0.430785847141562	-0.45790626063418	-0.414139626747946	-0.538366079068578	-0.456688854782799	-0.413142004362578	-0.536869582513391	0.00487222039357571	0.00530069248687976	0.005302229794156
169	14.590010676409	0.21	-2.18795218220972	-2.84202821636508	-1.53387614805436	0.284449273855919	-14.0650927785725	-17.5480317238303	-10.5821538333147	4.01	2.61	5.49	-3.90722998970025	-3.13172173251345	-2.35621347532665	-4.19921778042596	-3.36575569321061	-2.53229360599527	-4.24099164990873	-3.40029097795604	-2.55733725232741	-2.18795218220972	4.86247203736569	-1.44546035835826	-22.1398216516398	-0.355954018600752	-0.315247564616313	-0.430785847141562	-0.45790626063418	-0.414139626747946	-0.538366079068578	-0.456688854782799	-0.413142004362578	-0.536869582513391	0.00487222039357571	0.00530069248687976	0.005302229794156
169	14.590010676409	0.21	-2.16977609409065	-2.83008083037866	-1.50947135780263	0.284482188561794	-13.459400742959	-16.7920826981862	-10.1267187877319	3.85	2.63	5.72	-3.87301594123515	-3.10434831544649	-2.33568068965783	-4.1797310943776	-3.35019049204131	-2.52064988970502	-4.21205957075641	-3.37630364061045	-2.53983808247501	-2.16977609409065	4.88668038234143	-1.11230911788081	-21.7352670007001	-0.355954018600752	-0.315247564616313	-0.430785847141562	-0.45790626063418	-0.414139626747946	-0.538366079068578	-0.456688854782799	-0.413142004362578	-0.536869582513391	0.00487222039357571	0.00530069248687976	0.005302229794156
169	14.590010676409	0.21	-2.16119925088184	-2.81706477667449	-1.50533372508919	0.241270929881676	-12.1717165983363	-15.541703061769	-8.80173013490362	4.22	2.64	6.12	-3.30719442093287	-2.59007864628525	-1.87296287163762	-3.53622162272432	-2.76944471591328	-2.00266780910224	-3.54537673682148	-2.77323961326828	-2.00566346526734	-2.16119925088184	4.96743735046446	2.4030747877339	-18.7647194844263	-0.355954018600752	-0.315247564616313	-0.430785847141562	-0.45790626063418	-0.414139626747946	-0.538366079068578	-0.456688854782799	-0.413142004362578	-0.536869582513391	0.00487222039357571	0.00530069248687976	0.005302229794156
169	14.590010676409	0.21	-2.15862703760349	-2.8060872729658	-1.51116680224118	0.258310985997251	-13.5855650389239	-17.1797684498356	-9.99136162801227	3.83	2.6	5.75	-3.9807574600164	-3.14793761831825	-2.3151177766201	-4.29838484013365	-3.39911372952871	-2.49984261892377	-4.32543031259491	-3.41866532927493	-2.51429939418989	-2.15862703760349	4.70300151173042	1.07291187022968	-19.2332471661725	-0.355954018600752	-0.315247564616313	-0.430785847141562	-0.45790626063418	-0.414139626747946	-0.538366079068578	-0.456688854782799	-0.413142004362578	-0.536869582513391	0.00487222039357571	0.00530069248687976	0.005302229794156
169	14.590010676409	0.21	-2.14438109610448	-2.78973521700904	-1.49902697519992	0.273626062650386	-13.6684300883019	-17.1454365137974	-10.1914236628064	3.87	2.68	6.37	-3.93627795522495	-3.1380210119363	-2.33976406864766	-4.24565780694499	-3.38466021943398	-2.52366263192296	-4.24282258789026	-3.38427477519045	-2.52302427483976	-2.14438109610448	5.01793788125953	-1.34766120176197	-22.3399385186994	-0.355954018600752	-0.315247564616313	-0.430785847141562	-0.45790626063418	-0.414139626747946	-0.538366079068578	-0.456688854782799	-0.413142004362578	-0.536869582513391	0.00487222039357571	0.00530069248687976	0.005302229794156
169	14.590010676409	0.21	-2.1176491289952	-2.75099584536081	-1.48430241262958	0.273741069131889	-12.8113593983608	-16.069399605905	-9.55331919081654	4.07	2.63	6.02	-3.53073303793591	-2.81488362963115	-2.09903422132638	-3.78880338250684	-3.02063070266691	-2.25245802282697	-3.80095461150415	-3.02931737741757	-2.25989039860692	-2.1176491289952	4.97697961790799	1.24292490843854	-19.5100366317709	-0.355954018600752	-0.315247564616313	-0.430785847141562	-0.45790626063418	-0.414139626747946	-0.538366079068578	-0.456688854782799	-0.413142004362578	-0.536869582513391	0.00487222039357571	0.00530069248687976	0.005302229794156
169	14.590010676409	0.21	-2.11301610397215	-2.7589724558017	-1.4670597521426	0.266022071490199	-13.256143365676	-16.6939806602903	-9.81830607106168	4.31	2.72	6.59	-3.4832119873522	-2.76590457464798	-2.04859716194377	-3.71644918454668	-2.95111059513734	-2.18577200572799	-3.70804592452856	-2.94451870149988	-2.17984424907462	-2.11301610397215	5.21963248607659	-0.845036593283637	-22.548333388893	-0.355954018600752	-0.315247564616313	-0.430785847141562	-0.45790626063418	-0.414139626747946	-0.538366079068578	-0.456688854782799	-0.413142004362578	-0.536869582513391	0.00487222039357571	0.00530069248687976	0.005302229794156
169	14.590010676409	0.21	-2.10591383527777	-2.74131792283365	-1.47050974772189	0.241482924068675	-11.9919337238415	-15.3102222797008	-8.67364516798225	3.81	2.42	5.94	-3.56721933858879	-2.79407164084612	-2.02092394310346	-3.85441961326964	-3.01902504756499	-2.18363048186035	-3.84009538852845	-3.00857596652677	-2.17565228414846	-2.10591383527777	4.88463703915707	-0.0822643288699509	-20.6276021663748	-0.355954018600752	-0.315247564616313	-0.430785847141562	-0.45790626063418	-0.414139626747946	-0.538366079068578	-0.456688854782799	-0.413142004362578	-0.536869582513391	0.00487222039357571	0.00530069248687976	0.005302229794156
169	14.590010676409	0.21	-2.0977411003985	-2.7345940681728	-1.46088813262419	0.29908384577719	-14.4042653301074	-17.8470759237222	-10.9614547364926	4.18	2.87	6.6	-3.828147356747	-3.0896742124596	-2.3512010681722	-4.09686074567525	-3.30655113775637	-2.51624152983749	-4.1056754194105	-3.31434705467065	-2.52296896636563	-2.0977411003985	5.27586879588211	1.28535734667695	-20.2659550486765	-0.355954018600752	-0.315247564616313	-0.430785847141562	-0.45790626063418	-0.414139626747946	-0.538366079068578	-0.456688854782799	-0.413142004362578	-0.536869582513391	0.00487222039357571	0.00530069248687976	0.005302229794156
169	14.590010676409	0.21	-2.0832027414433	-2.7208218426487	-1.4455836402379	0.298003611156085	-14.7940434148142	-18.3391477882827	-11.2489390413457	3.93	2.82	5.96	-4.15342507509933	-3.35053469171869	-2.54764430833805	-4.47266331642	-3.6080616202483	-2.74345992407659	-4.51700609868667	-3.64275519562633	-2.76909149161957	-2.0832027414433	4.86683279031162	-0.756989998154895	-21.4686144459202	-0.355954018600752	-0.315247564616313	-0.430785847141562	-0.45790626063418	-0.414139626747946	-0.538366079068578	-0.456688854782799	-0.413142004362578	-0.536869582513391	0.00487222039357571	0.00530069248687976	0.005302229794156
169	14.590010676409	0.21	-2.0826131481743	-2.70983804832533	-1.45538824802328	0.25594962678559	-13.1471345011862	-16.6469124193968	-9.6473565829757	3.94	2.42	5.62	-3.76164642335903	-2.97081345944868	-2.17998049553833	-4.04969603653525	-3.19830471500607	-2.34691339347688	-4.05672826581021	-3.20234720939368	-2.35034621589118	-2.0826131481743	4.88834438969104	0.333672489978976	-20.1088872556618	-0.355954018600752	-0.315247564616313	-0.430785847141562	-0.45790626063418	-0.414139626747946	-0.538366079068578	-0.456688854782799	-0.413142004362578	-0.536869582513391	0.00487222039357571	0.00530069248687976	0.005302229794156
169	14.590010676409	0.21	-2.06872249895838	-2.69604459688771	-1.44140040102904	0.275921676508853	-13.6539248039595	-17.1072925732661	-10.200557034653	4.77	2.87	7.79	-3.25412014216846	-2.59722638950201	-1.94033263683555	-3.43911233717538	-2.74487509014392	-2.05063784311247	-3.39123200160108	-2.70588251162858	-2.02155856980248	-2.06872249895838	5.81930940809162	-1.35715312019075	-24.1859533535796	-0.355954018600752	-0.315247564616313	-0.430785847141562	-0.45790626063418	-0.414139626747946	-0.538366079068578	-0.456688854782799	-0.413142004362578	-0.536869582513391	0.00487222039357571	0.00530069248687976	0.005302229794156
169	14.590010676409	0.21	-2.06526542482674	-2.69262954279723	-1.43790130685625	0.241615177579988	-13.2010652592162	-16.8526144037208	-9.54951611471168	4.31	2.87	6.7	-3.51298477867014	-2.7518069426438	-1.99062910661746	-3.74783284541128	-2.93576918023978	-2.12370551506827	-3.75148768420874	-2.93863068936253	-2.12665709298488	-2.06526542482674	5.28016978100178	-1.36068406419271	-23.413883106284	-0.355954018600752	-0.315247564616313	-0.430785847141562	-0.45790626063418	-0.414139626747946	-0.538366079068578	-0.456688854782799	-0.413142004362578	-0.536869582513391	0.00487222039357571	0.00530069248687976	0.005302229794156
169	14.590010676409	0.21	-2.05529650447659	-2.67907233598127	-1.43152067297191	0.296529153691226	-14.1969854697304	-17.611043920707	-10.7829270187538	4.06	2.67	5.86	-3.87969172064268	-3.12757876438175	-2.37546580812081	-4.16452227864847	-3.35719237000048	-2.54986246135249	-4.19302529582568	-3.37931976651109	-2.56398560225809	-2.05529650447659	4.96120960518686	-0.159203146699497	-20.8352465232609	-0.355954018600752	-0.315247564616313	-0.430785847141562	-0.45790626063418	-0.414139626747946	-0.538366079068578	-0.456688854782799	-0.413142004362578	-0.536869582513391	0.00487222039357571	0.00530069248687976	0.005302229794156
169	14.590010676409	0.21	-2.04758009275164	-2.67003944528767	-1.42512074021562	0.302033567224778	-15.3316223525897	-18.97046467362	-11.6927800315594	3.64	2.6	5.52	-4.60564172256168	-3.72220505910106	-2.83876839564045	-5.00181909241515	-4.0423891939516	-3.08295929548805	-5.04896099940576	-4.07986067136042	-3.11218707367301	-2.04758009275164	4.67686281191974	1.09909145750716	-18.6158441293831	-0.355954018600752	-0.315247564616313	-0.430785847141562	-0.45790626063418	-0.414139626747946	-0.538366079068578	-0.456688854782799	-0.413142004362578	-0.536869582513391	0.00487222039357571	0.00530069248687976	0.005302229794156
169	14.590010676409	0.21	-2.03667020233603	-2.6558510610705	-1.41748934360156	0.247318798812535	-12.7136798820694	-16.1765300766184	-9.25082968752044	4.39	2.93	6.63	-3.31970670434523	-2.60906932089281	-1.89843193744039	-3.53571119135233	-2.77883452318847	-2.02195785502461	-3.55091980774885	-2.79132370565086	-2.02970977759812	-2.03667020233603	5.33958696253976	1.79144075737147	-20.4470774594227	-0.355954018600752	-0.315247564616313	-0.430785847141562	-0.45790626063418	-0.414139626747946	-0.538366079068578	-0.456688854782799	-0.413142004362578	-0.536869582513391	0.00487222039357571	0.00530069248687976	0.005302229794156
169	14.590010676409	0.21	-2.01946269776672	-2.63104702536098	-1.40787837017246	0.315445501845922	-13.6546512125395	-16.7952171612219	-10.5140852638571	3.84	2.41	5.64	-3.88662750500089	-3.1598604807792	-2.43309345655752	-4.19609223884905	-3.41145788274877	-2.62682352664848	-4.20114276298261	-3.4146693481947	-2.62694412941054	-2.01946269776672	4.71330084185472	-0.279660993108632	-20.0740298143044	-0.355954018600752	-0.315247564616313	-0.430785847141562	-0.45790626063418	-0.414139626747946	-0.538366079068578	-0.456688854782799	-0.413142004362578	-0.536869582513391	0.00487222039357571	0.00530069248687976	0.005302229794156
169	14.590010676409	0.21	-1.99077496448826	-2.58843268712579	-1.39311724185073	0.325709333821451	-16.2497018570257	-19.9000923991326	-12.5993113149188	4.04	2.34	6.31	-4.40257269214769	-3.59498298884287	-2.78739328553806	-4.72808201772063	-3.86078223168821	-2.9934824456558	-4.66270905813599	-3.80930469278251	-2.95343685228229	-1.99077496448826	5.24931160902331	2.07181809414468	-19.1490442887569	-0.355954018600752	-0.315247564616313	-0.430785847141562	-0.45790626063418	-0.414139626747946	-0.538366079068578	-0.456688854782799	-0.413142004362578	-0.536869582513391	0.00487222039357571	0.00530069248687976	0.005302229794156
169	14.590010676409	0.21	-1.98784459615336	-2.58557338212934	-1.39011581017738	0.258155503099581	-11.7490103742744	-14.8585958193606	-8.63942492918825	3.69	2.51	5.68	-3.56012330778186	-2.81506585045701	-2.07000839313215	-3.85997737184347	-3.05216688963042	-2.24435640741737	-3.87543946413395	-3.06472842605331	-2.25370260684049	-1.98784459615336	4.77200398535691	0.952903875356024	-19.2301259441367	-0.355954018600752	-0.315247564616313	-0.430785847141562	-0.45790626063418	-0.414139626747946	-0.538366079068578	-0.456688854782799	-0.413142004362578	-0.536869582513391	0.00487222039357571	0.00530069248687976	0.005302229794156
169	14.590010676409	0.21	-1.96772653462948	-2.55685934607707	-1.3785937231819	0.224854822599694	-12.1383745868864	-15.6571084336692	-8.61964074010353	4.53	2.88	6.4	-3.12254219060279	-2.42079097385487	-1.71903975710695	-3.31578944321144	-2.57060839065236	-1.82542733809327	-3.3335834605221	-2.58503692819495	-1.83752384358077	-1.96772653462948	5.44603114521821	-1.74602327313754	-24.2221790641779	-0.355954018600752	-0.315247564616313	-0.430785847141562	-0.45790626063418	-0.414139626747946	-0.538366079068578	-0.456688854782799	-0.413142004362578	-0.536869582513391	0.00487222039357571	0.00530069248687976	0.005302229794156
169	14.590010676409	0.21	-1.9587761454755	-2.54335094860873	-1.37420134234226	0.32327858476773	-14.4699145493012	-17.7385607878081	-11.2012683107943	3.92	2.61	6.27	-4.02946193782693	-3.28696169985175	-2.54446146187657	-4.34070284115312	-3.54085091494933	-2.74099898874554	-4.33429439422765	-3.53347312647051	-2.73680070274088	-1.9587761454755	5.01273046314605	1.13294485385461	-19.498606743864	-0.355954018600752	-0.315247564616313	-0.430785847141562	-0.45790626063418	-0.414139626747946	-0.538366079068578	-0.456688854782799	-0.413142004362578	-0.536869582513391	0.00487222039357571	0.00530069248687976	0.005302229794156
169	14.590010676409	0.21	-1.9528541933411	-2.54466956205248	-1.36103882462972	0.264840952931744	-14.2225894029196	-17.9222528275263	-10.5229259783128	4.12	2.54	6.34	-3.89092767010783	-3.08772938206788	-2.28453109402794	-4.16966634778585	-3.30892845795853	-2.4481905681312	-4.14957344873226	-3.2934648296461	-2.43490099270558	-1.9528541933411	5.09515704658409	-0.191825109048837	-21.35068113682	-0.355954018600752	-0.315247564616313	-0.430785847141562	-0.45790626063418	-0.414139626747946	-0.538366079068578	-0.456688854782799	-0.413142004362578	-0.536869582513391	0.00487222039357571	0.00530069248687976	0.005302229794156
169	14.590010676409	0.21	-1.94619278903472	-2.53380239370638	-1.35858318436306	0.251690985689002	-13.2531144989483	-16.820993102951	-9.68523589494565	3.73	2.74	5.69	-3.9926520248109	-3.1457758834699	-2.2988997421289	-4.32390039725508	-3.40676360165777	-2.48962680606045	-4.37176130499019	-3.44374507137457	-2.51880587428165	-1.94619278903472	5.00371258119904	-0.0891895299464917	-20.7082265601699	-0.355954018600752	-0.315247564616313	-0.430785847141562	-0.45790626063418	-0.414139626747946	-0.538366079068578	-0.456688854782799	-0.413142004362578	-0.536869582513391	0.00487222039357571	0.00530069248687976	0.005302229794156
169	14.590010676409	0.21	-1.94551856197454	-2.52848663693166	-1.36255048701742	0.295651874326696	-13.8392341912498	-17.1742729344909	-10.5041954480087	4.64	3.05	6.86	-3.35356337428125	-2.70234140850702	-2.05111944273278	-3.5534542915039	-2.86341589630046	-2.17337750109703	-3.57013899274724	-2.87514841053328	-2.18475284274213	-1.94551856197454	5.52950318625954	0.172044633989984	-22.3584089504434	-0.355954018600752	-0.315247564616313	-0.430785847141562	-0.45790626063418	-0.414139626747946	-0.538366079068578	-0.456688854782799	-0.413142004362578	-0.536869582513391	0.00487222039357571	0.00530069248687976	0.005302229794156
169	14.590010676409	0.21	-1.93303229426649	-2.51447153055432	-1.35159305797867	0.270744222735881	-12.5497010971069	-15.7654281831779	-9.33397401103596	4.67	2.77	7.06	-3.05795873408924	-2.43421666917084	-1.81047460425245	-3.2380553196268	-2.57757835214229	-1.91710138465779	-3.21304662688663	-2.55827209216085	-1.90351604021233	-1.93303229426649	5.58880430330299	-0.469108989890853	-23.0548713751385	-0.355954018600752	-0.315247564616313	-0.430785847141562	-0.45790626063418	-0.414139626747946	-0.538366079068578	-0.456688854782799	-0.413142004362578	-0.536869582513391	0.00487222039357571	0.00530069248687976	0.005302229794156
169	14.590010676409	0.21	-1.88042248795879	-2.44593290936255	-1.31491206655502	0.27675085668165	-12.9119409456958	-16.1708817323456	-9.65300015904596	3.51	2.36	6.09	-4.05690777862631	-3.23931338604618	-2.42171899346605	-4.42449421385455	-3.53281960436279	-2.64114499487103	-4.3879249757628	-3.50242772129093	-2.61847984186865	-1.88042248795879	4.77975722363513	-0.177985454825399	-19.8983638833184	-0.355954018600752	-0.315247564616313	-0.430785847141562	-0.45790626063418	-0.414139626747946	-0.538366079068578	-0.456688854782799	-0.413142004362578	-0.536869582513391	0.00487222039357571	0.00530069248687976	0.005302229794156
169	14.590010676409	0.21	-1.87747663657938	-2.43821876758204	-1.31673450557673	0.267055486182026	-14.7423834667454	-18.5555692237363	-10.9291977097546	3.83	2.63	5.82	-4.306715288181	-3.42168151754899	-2.53664774691698	-4.65128410769033	-3.69544114230856	-2.73959817692679	-4.67898840772963	-3.71835690858592	-2.75361567764103	-1.87747663657938	4.7714001226506	-2.17601999599241	-22.4693079397919	-0.355954018600752	-0.315247564616313	-0.430785847141562	-0.45790626063418	-0.414139626747946	-0.538366079068578	-0.456688854782799	-0.413142004362578	-0.536869582513391	0.00487222039357571	0.00530069248687976	0.005302229794156
169	14.590010676409	0.21	-1.86119861884339	-2.42969227919732	-1.29270495848945	0.242632695212641	-11.3481333306962	-14.478451676441	-8.21781498495145	4.06	2.76	6.84	-3.18697958039145	-2.49793762542561	-1.80889567045977	-3.42063501424684	-2.68107551033821	-1.94151600642958	-3.40207161501937	-2.66837232895913	-1.93182586779474	-1.86119861884339	5.37452827057782	2.2874609622823	-19.468887751537	-0.355954018600752	-0.315247564616313	-0.430785847141562	-0.45790626063418	-0.414139626747946	-0.538366079068578	-0.456688854782799	-0.413142004362578	-0.536869582513391	0.00487222039357571	0.00530069248687976	0.005302229794156
169	14.590010676409	0.21	-1.85027675596234	-2.40496619642727	-1.29558731549741	0.27248787459391	-13.8627735680494	-17.3993424272035	-10.3262047088953	4.25	2.61	6.81	-3.67722126686428	-2.9297938123486	-2.18236635783292	-3.92891839502422	-3.13033129300386	-2.3317441909835	-3.88842037248287	-3.09770065339985	-2.30903887379669	-1.85027675596234	5.46879905051547	2.83615122399398	-18.9628939057755	-0.355954018600752	-0.315247564616313	-0.430785847141562	-0.45790626063418	-0.414139626747946	-0.538366079068578	-0.456688854782799	-0.413142004362578	-0.536869582513391	0.00487222039357571	0.00530069248687976	0.005302229794156
169	14.590010676409	0.21	-1.82120136434684	-2.37218162594003	-1.27022110275366	0.300819164169915	-14.6312885742187	-18.1139402951926	-11.1486368532448	3.97	2.62	6.57	-4.06894643367118	-3.28663606558763	-2.50432569750409	-4.37749285966069	-3.53586023899371	-2.69422761832673	-4.35154032808202	-3.51658766260349	-2.67858901952353	-1.82120136434684	5.09129518244475	0.793570694439923	-20.3102167540865	-0.355954018600752	-0.315247564616313	-0.430785847141562	-0.45790626063418	-0.414139626747946	-0.538366079068578	-0.456688854782799	-0.413142004362578	-0.536869582513391	0.00487222039357571	0.00530069248687976	0.005302229794156
169	14.590010676409	0.21	-1.8025105703045	-2.34161904423835	-1.26340209637064	0.371191941200959	-16.3354277844529	-19.654951331482	-13.0159042374239	3.99	2.7	6.4	-4.39602722579781	-3.6535824522998	-2.91113767880178	-4.72699575247589	-3.92865372443349	-3.13031169639108	-4.72405462086774	-3.92675988671671	-3.1293790942966	-1.8025105703045	5.19563737123898	1.06142803728959	-20.0975690615171	-0.355954018600752	-0.315247564616313	-0.430785847141562	-0.45790626063418	-0.414139626747946	-0.538366079068578	-0.456688854782799	-0.413142004362578	-0.536869582513391	0.00487222039357571	0.00530069248687976	0.005302229794156
169	14.590010676409	0.21	-1.78771103500657	-2.32777450715826	-1.24764756285487	0.272365694165363	-13.2302303712024	-16.6064698877488	-9.85399085465601	4.26	2.78	6.7	-3.50173071909068	-2.78979845955487	-2.07786620001906	-3.74049216460985	-2.98001763011503	-2.21954309562022	-3.73266939298756	-2.97329595861234	-2.21603615576809	-1.78771103500657	5.43255918489952	0.288204277632412	-21.7635128413373	-0.355954018600752	-0.315247564616313	-0.430785847141562	-0.45790626063418	-0.414139626747946	-0.538366079068578	-0.456688854782799	-0.413142004362578	-0.536869582513391	0.00487222039357571	0.00530069248687976	0.005302229794156
169	14.590010676409	0.21	-1.78065993277205	-2.32549746220846	-1.23582240333564	0.285138101742312	-12.8829250466124	-16.0677340299951	-9.69811606322963	4.37	2.74	6.98	-3.31245295112793	-2.65588682325383	-1.99932069537972	-3.52969735590166	-2.83007089788881	-2.13044443987597	-3.50512264271526	-2.81039320376528	-2.11504216221016	-1.78065993277205	5.33698647027416	0.0358243321489243	-21.6924739610795	-0.355954018600752	-0.315247564616313	-0.430785847141562	-0.45790626063418	-0.414139626747946	-0.538366079068578	-0.456688854782799	-0.413142004362578	-0.536869582513391	0.00487222039357571	0.00530069248687976	0.005302229794156
169	14.590010676409	0.21	-1.76095711055643	-2.29359937893201	-1.22831484218086	0.30238325933125	-14.7148570490215	-18.2044203741784	-11.2252937238646	4.14	2.57	6.27	-3.93644888878668	-3.18188008674184	-2.42731128469699	-4.2165598553707	-3.4082972286462	-2.6000346019217	-4.2045213653304	-3.40017885626792	-2.59273234125995	-1.76095711055643	5.2655109954303	-0.0727757065923816	-21.2938587110643	-0.355954018600752	-0.315247564616313	-0.430785847141562	-0.45790626063418	-0.414139626747946	-0.538366079068578	-0.456688854782799	-0.413142004362578	-0.536869582513391	0.00487222039357571	0.00530069248687976	0.005302229794156
169	14.590010676409	0.21	-1.75700945161093	-2.29694907154075	-1.21706983168112	0.313697975426437	-15.6963478751932	-19.3211629806744	-12.0715327697121	4.05	2.81	6.12	-4.26757501806769	-3.46694151558451	-2.66630801310132	-4.58225239705943	-3.72258273211215	-2.86291306716486	-4.61781608784333	-3.7500895828009	-2.88313576066461	-1.75700945161093	5.03828250942428	-0.493707954005344	-21.4941101585454	-0.355954018600752	-0.315247564616313	-0.430785847141562	-0.45790626063418	-0.414139626747946	-0.538366079068578	-0.456688854782799	-0.413142004362578	-0.536869582513391	0.00487222039357571	0.00530069248687976	0.005302229794156
169	14.590010676409	0.21	-1.68714923775698	-2.19982452701992	-1.17447394849405	0.252520660076276	-13.7208986695108	-17.4065916654811	-10.0352056735404	3.96	2.9	6.23	-3.91856419758034	-3.08884262457859	-2.25912105157684	-4.2167764446776	-3.32391104595961	-2.43104564724161	-4.25487246743625	-3.35371088281773	-2.45117999039151	-1.68714923775698	5.35927276737591	1.14801278032668	-20.2982209844119	-0.355954018600752	-0.315247564616313	-0.430785847141562	-0.45790626063418	-0.414139626747946	-0.538366079068578	-0.456688854782799	-0.413142004362578	-0.536869582513391	0.00487222039357571	0.00530069248687976	0.005302229794156
169	14.590010676409	0.21	-1.66747182479881	-2.1705141707386	-1.16442947885903	0.332279845793915	-15.3264281661832	-18.7185516845512	-11.9343046478152	4.51	2.75	6.9	-3.75233142319271	-3.07234443040479	-2.39235743761686	-3.98667112491918	-3.26421774761019	-2.54176437030119	-3.96258043286896	-3.2465146005305	-2.52729323445899	-1.66747182479881	5.55673908422233	1.88713590384328	-20.5279129078008	-0.355954018600752	-0.315247564616313	-0.430785847141562	-0.45790626063418	-0.414139626747946	-0.538366079068578	-0.456688854782799	-0.413142004362578	-0.536869582513391	0.00487222039357571	0.00530069248687976	0.005302229794156
169	14.590010676409	0.22	-3.1414057933337	-4.0663987118348	-2.21641287483259	0.271957539105314	-15.0301680629521	-18.8696895419965	-11.1906465839077	3.73	2.31	5.77	-4.4805245665222	-3.56884712359127	-2.65716968066033	-4.85246174096497	-3.86510415677099	-2.87774657257701	-4.82507057057344	-3.84653804728925	-2.86243237376609	-3.1414057933337	4.27287842303977	0.0681127075599528	-19.2178994158581	-0.355954018600752	-0.315247564616313	-0.430785847141562	-0.45790626063418	-0.414139626747946	-0.538366079068578	-0.456688854782799	-0.413142004362578	-0.536869582513391	0.00487222039357571	0.00530069248687976	0.005302229794156
169	14.590010676409	0.22	-3.02191909946509	-3.90115657277475	-2.14268162615543	0.299492151362071	-16.0871742836404	-19.928481201718	-12.2458673655628	4.01	2.5	5.87	-4.43432426543656	-3.57958775514232	-2.72485124484808	-4.7653379944867	-3.84679705702571	-2.92825611956472	-4.76903661893609	-3.84909343787317	-2.93017734036076	-3.02191909946509	4.52736230847396	0.363386190042952	-19.6084941630948	-0.355954018600752	-0.315247564616313	-0.430785847141562	-0.45790626063418	-0.414139626747946	-0.538366079068578	-0.456688854782799	-0.413142004362578	-0.536869582513391	0.00487222039357571	0.00530069248687976	0.005302229794156
169	14.590010676409	0.22	-3.00720931486936	-3.87929522192784	-2.13512340781088	0.283114640504404	-16.0101509885044	-19.9877828032616	-12.0325191737473	3.5	2.55	5.4	-5.02375713137498	-4.0240136184472	-3.02427010551942	-5.48027197472934	-4.38968056823035	-3.29908916173136	-5.53395486053823	-5.7560885314022	-3.33080436898879	-3.00720931486936	4.34351046750333	0.608506881863948	-18.7330000490091	-0.355954018600752	-0.315247564616313	-0.430785847141562	-0.45790626063418	-0.414139626747946	-0.538366079068578	-0.456688854782799	-0.413142004362578	-0.536869582513391	0.00487222039357571	0.00530069248687976	0.005302229794156
169	14.590010676409	0.22	-2.95585516791555	-3.81594263842414	-2.09576769740696	0.313851530498468	-15.4836928670161	-19.0581239966458	-11.9092617373864	3.81	2.22	6.41	-4.43926742690268	-3.60666419238366	-2.77406095786464	-4.79652056551677	-3.89691300570084	-2.9973054458849	-4.69646509599361	-3.81620202588233	-2.93559308956919	-2.95585516791555	4.58989630096887	-0.937488872676152	-20.4282577069205	-0.355954018600752	-0.315247564616313	-0.430785847141562	-0.45790626063418	-0.414139626747946	-0.538366079068578	-0.456688854782799	-0.413142004362578	-0.536869582513391	0.00487222039357571	0.00530069248687976	0.005302229794156
169	14.590010676409	0.22	-2.91022128991272	-3.77256059488745	-2.04788198493798	0.257939301940959	-16.7170874217878	-21.1440620231488	-12.2901128204268	4.1	2.84	5.8	-4.61067079734851	-3.64532542081906	-2.6799800442896	-4.94342737286712	-3.90841208586143	-2.87339679885574	-5.00526582470903	-3.95587742803306	-2.9102690795018	-2.91022128991272	4.84694522967432	0.946612909772259	-20.466540877989	-0.355954018600752	-0.315247564616313	-0.430785847141562	-0.45790626063418	-0.414139626747946	-0.538366079068578	-0.456688854782799	-0.413142004362578	-0.536869582513391	0.00487222039357571	0.00530069248687976	0.005302229794156
169	14.590010676409	0.22	-2.90391360551947	-3.75477422081556	-2.05305299022337	0.291084158978616	-15.6057431814214	-19.4081446751065	-11.8033416877364	3.96	2.71	6.04	-4.3682077991902	-3.5123980276528	-2.65658825611541	-4.70052027284074	-3.77960456421706	-2.85868885559338	-4.7300420016804	-3.80065584412663	-2.87438827253119	-2.90391360551947	4.76026525095297	0.189797761921407	-20.5337150741444	-0.355954018600752	-0.315247564616313	-0.430785847141562	-0.45790626063418	-0.414139626747946	-0.538366079068578	-0.456688854782799	-0.413142004362578	-0.536869582513391	0.00487222039357571	0.00530069248687976	0.005302229794156
169	14.590010676409	0.22	-2.88365382526902	-3.72735921486601	-2.03994843567203	0.252746225294158	-15.0621388334389	-19.10569823567	-11.0185794312078	3.96	2.65	5.95	-4.30003215900457	-3.38996672972982	-2.47990130045506	-4.62714511859806	-3.64784899871779	-2.66855287883753	-4.65074439746801	-3.66614051304634	-2.68140067769442	-2.88365382526902	4.67009112169213	-0.794299063952632	-21.374193699597	-0.355954018600752	-0.315247564616313	-0.430785847141562	-0.45790626063418	-0.414139626747946	-0.538366079068578	-0.456688854782799	-0.413142004362578	-0.536869582513391	0.00487222039357571	0.00530069248687976	0.005302229794156
169	14.590010676409	0.22	-2.88252806647631	-3.72286166461927	-2.04219446833335	0.281655908313224	-16.1072776104322	-20.1234693123347	-12.0910859085298	4.02	2.65	6.15	-4.46976203653284	-3.57769810252726	-2.68563416852167	-4.80243735147765	-3.84397890971737	-2.88552046795709	-4.81201231271101	-3.84963825485275	-2.89226183385835	-2.88252806647631	4.8022680595535	-1.30272599728384	-21.9223659873139	-0.355954018600752	-0.315247564616313	-0.430785847141562	-0.45790626063418	-0.414139626747946	-0.538366079068578	-0.456688854782799	-0.413142004362578	-0.536869582513391	0.00487222039357571	0.00530069248687976	0.005302229794156
169	14.590010676409	0.22	-2.85538210350498	-3.68855828305272	-2.02220592395725	0.256370893478948	-14.8070336366543	-18.7443232044924	-10.8697440688161	4.17	2.71	6.52	-4.03133039260484	-3.18453987762334	-2.33774936264184	-4.31558476019937	-3.40908594079244	-2.50258712138552	-4.30924785757007	-3.402909434583	-2.49858114859067	-2.85538210350498	4.81747558488585	-1.32409476964295	-22.3819027960984	-0.355954018600752	-0.315247564616313	-0.430785847141562	-0.45790626063418	-0.414139626747946	-0.538366079068578	-0.456688854782799	-0.413142004362578	-0.536869582513391	0.00487222039357571	0.00530069248687976	0.005302229794156
169	14.590010676409	0.22	-2.81556624301607	-3.64636297214401	-1.98476951388812	0.224284104304489	-14.547132103307	-18.7710448875448	-10.3232193190691	3.86	2.62	5.79	-4.32771085611274	-3.35387730975812	-2.3800437634035	-4.6702093655943	-3.61930585102808	-2.56840233646187	-4.70030386858048	-3.64206439130371	-2.58442382748423	-2.81556624301607	4.68688332194548	-1.52683857215335	-22.072246263154	-0.355954018600752	-0.315247564616313	-0.430785847141562	-0.45790626063418	-0.414139626747946	-0.538366079068578	-0.456688854782799	-0.413142004362578	-0.536869582513391	0.00487222039357571	0.00530069248687976	0.005302229794156
169	14.590010676409	0.22	-2.81004820555384	-3.62907935446888	-1.9910170566388	0.281376382971719	-14.8952412727872	-18.6117908071942	-11.1786917383801	3.39	2.55	5.87	-4.80844309322278	-3.84825516050477	-2.88806722778677	-5.26460130305691	-4.2133240925828	-3.16204688210869	-5.27870306511262	-4.223148598626	-3.16926667883132	-2.81004820555384	4.39565311502815	-2.89384054875641	-22.3444888673092	-0.355954018600752	-0.315247564616313	-0.430785847141562	-0.45790626063418	-0.414139626747946	-0.538366079068578	-0.456688854782799	-0.413142004362578	-0.536869582513391	0.00487222039357571	0.00530069248687976	0.005302229794156
169	14.590010676409	0.22	-2.80963581238129	-3.63710655360218	-1.9821650711604	0.226015293156845	-13.6904955435607	-17.6460002569152	-9.73499083020616	3.75	2.63	5.53	-4.1666664535792	-3.23267186238849	-2.29867727119778	-4.50945423428637	-3.49862077522042	-2.48778731615447	-4.55700379395872	-3.53427829910507	-2.514025730577	-2.80963581238129	4.44791017762124	-0.501149613416026	-20.4219697621217	-0.355954018600752	-0.315247564616313	-0.430785847141562	-0.45790626063418	-0.414139626747946	-0.538366079068578	-0.456688854782799	-0.413142004362578	-0.536869582513391	0.00487222039357571	0.00530069248687976	0.005302229794156
169	14.590010676409	0.22	-2.79498679905277	-3.61407064758875	-1.97590295051679	0.246691065843905	-13.9168928412058	-17.7138665776296	-10.1199191047819	4.03	2.83	6.32	-3.92312760963273	-3.08220378122214	-2.24127995281154	-4.21370923192988	-3.31049912721058	-2.40728902249128	-4.2354365184766	-3.32824634062876	-2.41936444755753	-2.79498679905277	4.87891221105355	-0.73675923120859	-21.9597340862794	-0.355954018600752	-0.315247564616313	-0.430785847141562	-0.45790626063418	-0.414139626747946	-0.538366079068578	-0.456688854782799	-0.413142004362578	-0.536869582513391	0.00487222039357571	0.00530069248687976	0.005302229794156
169	14.590010676409	0.22	-2.78525854344464	-3.61367169172322	-1.95684539516606	0.284292265609553	-16.0804652942739	-20.0640073413396	-12.0969232472083	3.87	2.57	5.8	-4.61309876796959	-3.69720631454076	-2.78131386111192	-4.97654643768425	-3.98849446748564	-3.00044249728702	-4.99693096799061	-4.005364760995	-3.01170722302196	-2.78525854344464	4.63332404988482	-1.2478307503684	-21.560143481912	-0.355954018600752	-0.315247564616313	-0.430785847141562	-0.45790626063418	-0.414139626747946	-0.538366079068578	-0.456688854782799	-0.413142004362578	-0.536869582513391	0.00487222039357571	0.00530069248687976	0.005302229794156
169	14.590010676409	0.22	-2.7848226536525	-3.61355879292382	-1.95608651438118	0.284342710103389	-14.6065480049979	-18.2245145981744	-10.9885814118215	3.93	2.82	6.01	-4.13123938053995	-3.31109758819253	-2.49095579584511	-4.44925072555549	-3.56597669359097	-2.68270266162645	-4.49008890639218	-3.59921967977971	-2.70847388229472	-2.7848226536525	4.62201488570653	0.163491731073295	-20.4715955210423	-0.355954018600752	-0.315247564616313	-0.430785847141562	-0.45790626063418	-0.414139626747946	-0.538366079068578	-0.456688854782799	-0.413142004362578	-0.536869582513391	0.00487222039357571	0.00530069248687976	0.005302229794156
169	14.590010676409	0.22	-2.78407519190519	-3.61151885671445	-1.95663152709593	0.265181857946656	-14.4148101470159	-18.1611952586871	-10.6684250353447	4	2.73	6.37	-4.04975587092546	-3.2143513237781	-2.37894677663074	-4.35314026742	-3.45515202079962	-2.55716377417924	-4.35737871510103	-3.45879757510266	-2.56129355980003	-2.78407519190519	4.81887119920754	-1.00678755148812	-22.1489000941282	-0.355954018600752	-0.315247564616313	-0.430785847141562	-0.45790626063418	-0.414139626747946	-0.538366079068578	-0.456688854782799	-0.413142004362578	-0.536869582513391	0.00487222039357571	0.00530069248687976	0.005302229794156
169	14.590010676409	0.22	-2.77441048882702	-3.5926471698506	-1.95617380780344	0.281018310883478	-17.3249254433757	-21.6515423336539	-12.9983085530976	3.84	2.73	6.63	-5.01105171615104	-4.00969575457334	-3.00833979299564	-5.41012538654361	-4.32902273273595	-3.2479200789283	-5.39630585052711	-4.31669216014551	-3.24048507347957	-2.77441048882702	5.10300705712955	1.18446519330422	-20.4413927912717	-0.355954018600752	-0.315247564616313	-0.430785847141562	-0.45790626063418	-0.414139626747946	-0.538366079068578	-0.456688854782799	-0.413142004362578	-0.536869582513391	0.00487222039357571	0.00530069248687976	0.005302229794156
169	14.590010676409	0.22	-2.76203069431099	-3.57071150088523	-1.95334988773674	0.237784399729965	-13.6968378646339	-17.5255526353142	-9.86812309395361	3.78	2.57	6.47	-4.10983183778392	-3.21197861798711	-2.31412539819029	-4.44420112947746	-3.47330001940246	-2.50239890932747	-4.41774794682647	-3.4484382286668	-2.48640243781218	-2.76203069431099	4.72563226363056	1.15112682510739	-19.3669875027391	-0.355954018600752	-0.315247564616313	-0.430785847141562	-0.45790626063418	-0.414139626747946	-0.538366079068578	-0.456688854782799	-0.413142004362578	-0.536869582513391	0.00487222039357571	0.00530069248687976	0.005302229794156
169	14.590010676409	0.22	-2.75448938238428	-3.56272955405352	-1.94624921071505	0.331396426847691	-15.8869268089377	-19.4101145985669	-12.3637390193085	4.32	2.69	6.02	-4.04173981002971	-3.30811156300193	-2.57448331597415	-4.31143432251514	-3.52885302018758	-2.74627171786002	-4.33318533018217	-3.54313770189186	-2.75968237095644	-2.75448938238428	4.75360168899739	1.03463746053247	-19.7237377508745	-0.355954018600752	-0.315247564616313	-0.430785847141562	-0.45790626063418	-0.414139626747946	-0.538366079068578	-0.456688854782799	-0.413142004362578	-0.536869582513391	0.00487222039357571	0.00530069248687976	0.005302229794156
169	14.590010676409	0.22	-2.7319662076926	-3.52501560043921	-1.93891681494599	0.296731486774274	-14.9883453623778	-18.5909609485981	-11.3857297761574	4.42	2.55	6.12	-3.7913092634576	-3.05661728693855	-2.32192531041949	-4.03531871113979	-3.25334180718555	-2.47136490323131	-4.02804392989083	-3.25025165664508	-2.46972617091858	-2.7319662076926	4.84046037086166	0.679529885858936	-20.028298997653	-0.355954018600752	-0.315247564616313	-0.430785847141562	-0.45790626063418	-0.414139626747946	-0.538366079068578	-0.456688854782799	-0.413142004362578	-0.536869582513391	0.00487222039357571	0.00530069248687976	0.005302229794156
169	14.590010676409	0.22	-2.71571244870915	-3.51079834441388	-1.92062655300443	0.244628392080974	-13.8304162437357	-17.6248555511278	-10.0359769363435	3.8	2.47	5.77	-4.11555533606884	-3.2295211275259	-2.34348691898296	-4.44808701979183	-3.49046236399606	-2.53283770820029	-4.45347961599074	-3.49527002672831	-2.53574182424695	-2.71571244870915	4.60232949980099	-0.0587133344332784	-20.0338994386375	-0.355954018600752	-0.315247564616313	-0.430785847141562	-0.45790626063418	-0.414139626747946	-0.538366079068578	-0.456688854782799	-0.413142004362578	-0.536869582513391	0.00487222039357571	0.00530069248687976	0.005302229794156
169	14.590010676409	0.22	-2.7135700573246	-3.51257800160534	-1.91456211304386	0.273989891047337	-15.5679439051855	-19.5245314880559	-11.6113563223151	4.14	2.61	5.69	-4.22665839860649	-3.37013878648715	-2.51361917436782	-4.52799127524444	-3.61040746198175	-2.69282364871906	-4.56273553700795	-3.63792485400412	-2.71148708725208	-2.7135700573246	4.8172849176296	-1.32709943797454	-22.0826741210936	-0.355954018600752	-0.315247564616313	-0.430785847141562	-0.45790626063418	-0.414139626747946	-0.538366079068578	-0.456688854782799	-0.413142004362578	-0.536869582513391	0.00487222039357571	0.00530069248687976	0.005302229794156
169	14.590010676409	0.22	-2.69354946894927	-3.49704007695252	-1.89005886094602	0.317292160980328	-17.5331071657844	-21.5485377481588	-13.5176765834099	4.22	2.72	6.7	-4.58606336143795	-3.73148012755711	-2.87689689367627	-4.90372982158741	-3.989951498277	-3.07617317496658	-4.88617140171478	-3.97357659934261	-3.06291350394338	-2.69354946894927	5.09828825613916	1.07677141048695	-20.3724046200225	-0.355954018600752	-0.315247564616313	-0.430785847141562	-0.45790626063418	-0.414139626747946	-0.538366079068578	-0.456688854782799	-0.413142004362578	-0.536869582513391	0.00487222039357571	0.00530069248687976	0.005302229794156
169	14.590010676409	0.22	-2.67958489527546	-3.46310897886612	-1.89606081168479	0.260246992665951	-12.7768593768193	-16.1401166213663	-9.41360213227219	3.56	2.38	5.83	-3.99316747545464	-3.16107624863328	-2.32898502181191	-4.34711413232778	-3.44126794537584	-2.53542175842389	-4.3329759135341	-3.43023920701629	-2.52631897145129	-2.67958489527546	4.45384970335516	-1.6284653238984	-21.0468656406221	-0.355954018600752	-0.315247564616313	-0.430785847141562	-0.45790626063418	-0.414139626747946	-0.538366079068578	-0.456688854782799	-0.413142004362578	-0.536869582513391	0.00487222039357571	0.00530069248687976	0.005302229794156
169	14.590010676409	0.22	-2.6560375083662	-3.43290244874399	-1.87917256798841	0.25293266582028	-14.790186108104	-18.7587786627048	-10.8215935535032	3.8	2.55	5.8	-4.37922131489997	-3.45275667571672	-2.52629203653347	-4.73291077096716	-3.73161986685336	-2.73032896273957	-4.75075937253587	-3.74353669111163	-2.73999876372524	-2.6560375083662	4.55318411537749	-0.0442901705410751	-20.1632472505138	-0.355954018600752	-0.315247564616313	-0.430785847141562	-0.45790626063418	-0.414139626747946	-0.538366079068578	-0.456688854782799	-0.413142004362578	-0.536869582513391	0.00487222039357571	0.00530069248687976	0.005302229794156
169	14.590010676409	0.22	-2.6113012956223	-3.38248793709744	-1.84011465414717	0.258811134141399	-14.1235269847409	-17.855182891982	-10.3918710774998	3.81	2.65	6.45	-4.16157137427778	-3.29182097764629	-2.42207058101481	-4.49680488321337	-3.55699213485507	-2.61717938649678	-4.48262960464297	-3.54714891365186	-2.60909010546757	-2.6113012956223	4.83325779370433	-0.591371006379012	-21.2574139768631	-0.355954018600752	-0.315247564616313	-0.430785847141562	-0.45790626063418	-0.414139626747946	-0.538366079068578	-0.456688854782799	-0.413142004362578	-0.536869582513391	0.00487222039357571	0.00530069248687976	0.005302229794156
169	14.590010676409	0.22	-2.60884188595859	-3.374080375103	-1.84360339681419	0.259734335970934	-15.105575852433	-19.087123044655	-11.1240286602111	3.95	2.66	5.43	-4.30786168828504	-3.40924776048962	-2.5106338326942	-4.63708365771442	-3.66979448719475	-2.70250531667507	-4.69655917925749	-3.71815063800006	-2.73620607806728	-2.60884188595859	4.68725093370671	-1.9482319145739	-22.2802379104854	-0.355954018600752	-0.315247564616313	-0.430785847141562	-0.45790626063418	-0.414139626747946	-0.538366079068578	-0.456688854782799	-0.413142004362578	-0.536869582513391	0.00487222039357571	0.00530069248687976	0.005302229794156
169	14.590010676409	0.22	-2.56218554935166	-3.30642355196785	-1.81794754673547	0.236265265429925	-13.1582511924393	-16.8518946097688	-9.46460777510975	3.86	2.6	6.34	-3.88642848830479	-3.03459067806668	-2.18275286782856	-4.19415635411407	-3.27486992565255	-2.35558349719104	-4.18227438338313	-3.26552412260071	-2.34829997312355	-2.56218554935166	4.81139897386812	-0.0692426119939138	-20.8771460674017	-0.355954018600752	-0.315247564616313	-0.430785847141562	-0.45790626063418	-0.414139626747946	-0.538366079068578	-0.456688854782799	-0.413142004362578	-0.536869582513391	0.00487222039357571	0.00530069248687976	0.005302229794156
169	14.590010676409	0.22	-2.53595701805223	-3.28775721974776	-1.7841568163567	0.254193694723742	-13.466374069015	-17.0677360392735	-9.86501209875653	3.94	2.51	6.38	-3.86456711503267	-3.04912767962278	-2.23368824421289	-4.16148814629889	-3.28339716133893	-2.40530617637897	-4.13012325455833	-3.2603840276852	-2.38776513657394	-2.53595701805223	4.86167333559117	-0.338590150016646	-21.0694953466946	-0.355954018600752	-0.315247564616313	-0.430785847141562	-0.45790626063418	-0.414139626747946	-0.538366079068578	-0.456688854782799	-0.413142004362578	-0.536869582513391	0.00487222039357571	0.00530069248687976	0.005302229794156
169	14.590010676409	0.22	-2.5107940131066	-3.25798578358668	-1.76360224262653	0.353601124261869	-17.8165457761687	-21.577538101306	-14.0555534510314	4.66	3.06	6.44	-4.1938052361888	-3.46281965143982	-2.73183406669083	-4.44169923457013	-3.66750541072628	-2.89331158688243	-4.48904982675536	-3.70460026727153	-2.91731498858323	-2.5107940131066	5.28024316119247	1.05275351826353	-21.1886041191128	-0.355954018600752	-0.315247564616313	-0.430785847141562	-0.45790626063418	-0.414139626747946	-0.538366079068578	-0.456688854782799	-0.413142004362578	-0.536869582513391	0.00487222039357571	0.00530069248687976	0.005302229794156
169	14.590010676409	0.22	-2.45753236892349	-3.1822378170869	-1.73282692076008	0.236158614423676	-13.5353256474289	-17.3359405507315	-9.73471074412628	3.84	2.44	5.87	-4.01604694263168	-3.13559584637519	-2.2551447501187	-4.33637351891885	-3.38569618046926	-2.43501884201966	-4.32772688282111	-3.37868665592365	-2.43005205799817	-2.45753236892349	4.69735552481529	-2.5743777355754	-22.8351061367005	-0.355954018600752	-0.315247564616313	-0.430785847141562	-0.45790626063418	-0.414139626747946	-0.538366079068578	-0.456688854782799	-0.413142004362578	-0.536869582513391	0.00487222039357571	0.00530069248687976	0.005302229794156
169	14.590010676409	0.22	-2.44512762318938	-3.16958884804458	-1.72066639833418	0.278566675054954	-14.2395406888545	-17.8173316457462	-10.6617497319629	4.03	2.65	6.31	-3.94778934573513	-3.15505756626823	-2.36232578680133	-4.24041319925858	-3.38892138783387	-2.53742957640915	-4.23806113333307	-3.38674219922394	-2.53516811383976	-2.44512762318938	4.95746678577273	-1.46877308223693	-22.4385232801724	-0.355954018600752	-0.315247564616313	-0.430785847141562	-0.45790626063418	-0.414139626747946	-0.538366079068578	-0.456688854782799	-0.413142004362578	-0.536869582513391	0.00487222039357571	0.00530069248687976	0.005302229794156
169	14.590010676409	0.22	-2.44113396612011	-3.15881417103899	-1.72345376120123	0.197908326349091	-12.1292052057492	-15.9415991949653	-8.31681121653315	3.7	2.64	6.17	-3.81625339007008	-2.9036058377327	-1.99095828539531	-4.137227088127	-3.14781947036562	-2.15841185260424	-4.14259568613056	-3.15010637283629	-2.16130730625017	-2.44113396612011	4.8167850360717	1.3367318138976	-19.1260712447408	-0.355954018600752	-0.315247564616313	-0.430785847141562	-0.45790626063418	-0.414139626747946	-0.538366079068578	-0.456688854782799	-0.413142004362578	-0.536869582513391	0.00487222039357571	0.00530069248687976	0.005302229794156
169	14.590010676409	0.22	-2.4404910144891	-3.16189376702196	-1.71908826195625	0.246370635894036	-13.2810617586138	-16.9076870961419	-9.65443642108576	4	2.42	6.03	-3.77459215678809	-2.96495855777465	-2.15532495876121	-4.05790491664581	-3.18750196298898	-2.31709900933215	-4.03713435831757	-3.17045683193042	-2.30566674287212	-2.4404910144891	4.62416649543193	0.0318811311078409	-20.0832779788515	-0.355954018600752	-0.315247564616313	-0.430785847141562	-0.45790626063418	-0.414139626747946	-0.538366079068578	-0.456688854782799	-0.413142004362578	-0.536869582513391	0.00487222039357571	0.00530069248687976	0.005302229794156
169	14.590010676409	0.22	-2.43135551883158	-3.14317056220837	-1.71954047545479	0.238381891428179	-12.9256713716759	-16.5328742731793	-9.31846847017249	4.08	2.76	6.23	-3.62597060677101	-2.8348430945556	-2.04371558234019	-3.89019762807283	-3.04142009916058	-2.19264257024833	-3.90830689270784	-3.05523503248788	-2.20293513303445	-2.43135551883158	4.93536452745278	-0.156791689377618	-21.1917510221948	-0.355954018600752	-0.315247564616313	-0.430785847141562	-0.45790626063418	-0.414139626747946	-0.538366079068578	-0.456688854782799	-0.413142004362578	-0.536869582513391	0.00487222039357571	0.00530069248687976	0.005302229794156
169	14.590010676409	0.22	-2.42803030029094	-3.14951713220909	-1.70654346837278	0.306537801334978	-15.7114014940974	-19.4009206155098	-12.021882372685	3.75	2.6	6	-4.59028056786088	-3.71733601726923	-2.84439146667759	-4.9691475060726	-4.02415293060298	-3.07915835513336	-4.98106863112697	-4.03425891245347	-3.08658407944073	-2.42803030029094	4.85667802575269	0.237546761077882	-20.3275224092268	-0.355954018600752	-0.315247564616313	-0.430785847141562	-0.45790626063418	-0.414139626747946	-0.538366079068578	-0.456688854782799	-0.413142004362578	-0.536869582513391	0.00487222039357571	0.00530069248687976	0.005302229794156
169	14.590010676409	0.22	-2.42028157814261	-3.14137893532978	-1.69918422095544	0.311965307521789	-15.747980303197	-19.3994049505403	-12.0965556558538	3.96	2.6	6.12	-4.36417096319712	-3.54273126126472	-2.72129155933233	-4.6959164289588	-3.81203442153224	-2.92815241410568	-4.69767146148689	-3.81257561116947	-2.92939171259569	-2.42028157814261	4.99012634725393	0.193199632310665	-20.5408000278321	-0.355954018600752	-0.315247564616313	-0.430785847141562	-0.45790626063418	-0.414139626747946	-0.538366079068578	-0.456688854782799	-0.413142004362578	-0.536869582513391	0.00487222039357571	0.00530069248687976	0.005302229794156
169	14.590010676409	0.22	-2.41095907505968	-3.11184327470673	-1.71007487541263	0.280550516563047	-14.8202267211916	-18.5256252548994	-11.1148281874837	3.8	2.49	6.15	-4.3251092776901	-3.46002357315008	-2.59493786861005	-4.67446995937231	-3.739506961093	-2.80454396281369	-4.65223012296858	-3.72355183537384	-2.79255115391917	-2.41095907505968	4.85145108342545	1.5862137937105	-18.7062496653001	-0.355954018600752	-0.315247564616313	-0.430785847141562	-0.45790626063418	-0.414139626747946	-0.538366079068578	-0.456688854782799	-0.413142004362578	-0.536869582513391	0.00487222039357571	0.00530069248687976	0.005302229794156
169	14.590010676409	0.22	-2.40209000013046	-3.11195880934291	-1.69222119091802	0.25423717503411	-13.7095403361329	-17.3755127572378	-10.0435679150279	4.39	2.72	6.45	-3.5646308970012	-2.81254727550454	-2.06046365400787	-3.79644450489637	-2.9954516911788	-2.19445887746123	-3.79708720164562	-2.99530860068774	-2.19383084226448	-2.40209000013046	5.02907606764134	-1.34526504618939	-22.8903628422508	-0.355954018600752	-0.315247564616313	-0.430785847141562	-0.45790626063418	-0.414139626747946	-0.538366079068578	-0.456688854782799	-0.413142004362578	-0.536869582513391	0.00487222039357571	0.00530069248687976	0.005302229794156
169	14.590010676409	0.22	-2.39513222845714	-3.10600097122813	-1.68426348568615	0.252536066393456	-12.486156272253	-15.8400372238962	-9.13227532060973	3.99	2.41	6.39	-3.54346176530229	-2.79318897556447	-2.04291618582666	-3.81032689177324	-3.00354957166863	-2.19677225156402	-3.76680234495729	-2.96855807379834	-2.17050621623637	-2.39513222845714	4.81737071487145	0.559301900003782	-20.1121612673943	-0.355954018600752	-0.315247564616313	-0.430785847141562	-0.45790626063418	-0.414139626747946	-0.538366079068578	-0.456688854782799	-0.413142004362578	-0.536869582513391	0.00487222039357571	0.00530069248687976	0.005302229794156
169	14.590010676409	0.22	-2.39344366591558	-3.0919389695498	-1.69494836228136	0.296926567914842	-14.4057755972817	-17.8667462857627	-10.9448049088008	4.09	2.42	6.64	-3.90719973820878	-3.15033536281006	-2.39347098741135	-4.19054467579045	-3.37879350074646	-2.56704232570248	-4.12875659762726	-3.32683436648063	-2.52804076543374	-2.39344366591558	4.98860168105443	-0.868934769140025	-21.567950356722	-0.355954018600752	-0.315247564616313	-0.430785847141562	-0.45790626063418	-0.414139626747946	-0.538366079068578	-0.456688854782799	-0.413142004362578	-0.536869582513391	0.00487222039357571	0.00530069248687976	0.005302229794156
169	14.590010676409	0.22	-2.39125554991636	-3.08535837653684	-1.69715272329589	0.27351738239745	-13.3524124782546	-16.7499585097817	-9.95486644672738	3.95	2.45	5.94	-3.77597991579859	-3.01006365573407	-2.24414739566956	-4.06400021323409	-3.23966218346909	-2.41532415370408	-4.05401427817345	-3.23202008723751	-2.40875174534321	-2.39125554991636	4.75865599834074	-0.675147701660161	-21.0356458826886	-0.355954018600752	-0.315247564616313	-0.430785847141562	-0.45790626063418	-0.414139626747946	-0.538366079068578	-0.456688854782799	-0.413142004362578	-0.536869582513391	0.00487222039357571	0.00530069248687976	0.005302229794156
169	14.590010676409	0.22	-2.38949064354381	-3.10110807711293	-1.67787320997469	0.282360511339547	-13.8406493328087	-17.2856801500689	-10.3956185155485	4.03	2.47	5.43	-3.82856150647841	-3.06553035808928	-2.30249920970014	-4.11217143928894	-3.2926169172095	-2.47306239513006	-4.13930998584421	-3.31578927047664	-2.48933092675965	-2.38949064354381	4.70073333919153	-0.27303126339941	-20.231398899838	-0.355954018600752	-0.315247564616313	-0.430785847141562	-0.45790626063418	-0.414139626747946	-0.538366079068578	-0.456688854782799	-0.413142004362578	-0.536869582513391	0.00487222039357571	0.00530069248687976	0.005302229794156
169	14.590010676409	0.22	-2.37640195685137	-3.0766366615979	-1.67616725210485	0.316352658796118	-15.0126696460583	-18.4583398684301	-11.5669994236864	3.72	2.45	5.91	-4.39070970817132	-3.57108357687441	-2.7514574455775	-4.75624356542077	-3.8683822008271	-2.98052083623344	-4.74813928016302	-3.86025712765431	-2.97396954568692	-2.37640195685137	4.61059831595908	-0.0833433983200091	-19.600562529526	-0.355954018600752	-0.315247564616313	-0.430785847141562	-0.45790626063418	-0.414139626747946	-0.538366079068578	-0.456688854782799	-0.413142004362578	-0.536869582513391	0.00487222039357571	0.00530069248687976	0.005302229794156
169	14.590010676409	0.22	-2.37371344026927	-3.06934070262419	-1.67808617791436	0.271886737374447	-14.8662069436618	-18.6645229608716	-11.0678909264521	3.65	2.44	6.5	-4.52187307388488	-3.60165116624045	-2.68142925859602	-4.9095456509647	-3.91043059603533	-2.91131554110595	-4.84920313492429	-3.86366924733723	-2.87628036752952	-2.37371344026927	5.01847051976368	-2.56818841313939	-23.131918534457	-0.355954018600752	-0.315247564616313	-0.430785847141562	-0.45790626063418	-0.414139626747946	-0.538366079068578	-0.456688854782799	-0.413142004362578	-0.536869582513391	0.00487222039357571	0.00530069248687976	0.005302229794156
169	14.590010676409	0.22	-2.37350756216056	-3.07364674006437	-1.67336838425675	0.278785608001649	-14.0944261038864	-17.633827972208	-10.5550242355648	3.77	2.46	5.51	-4.15061560116235	-3.31751817974074	-2.48442075831912	-4.49033902018332	-3.58905347160687	-2.68776792303042	-4.51196455662227	-3.60695139195398	-2.7017832265327	-2.37350756216056	4.67086684376082	1.07880299146562	-18.6708345383969	-0.355954018600752	-0.315247564616313	-0.430785847141562	-0.45790626063418	-0.414139626747946	-0.538366079068578	-0.456688854782799	-0.413142004362578	-0.536869582513391	0.00487222039357571	0.00530069248687976	0.005302229794156
169	14.590010676409	0.22	-2.37069056113561	-3.06911511151151	-1.67226601075971	0.276103079482842	-13.9081486121085	-17.4242186991254	-10.3920785250916	4.26	2.72	6.1	-3.67029909131206	-2.92966164476673	-2.1890241982214	-3.92010392912306	-3.12905783396134	-2.33801173879961	-3.93886965106676	-3.14298507646399	-2.34827578881247	-2.37069056113561	4.90546899938248	1.00805792043242	-20.1313292473826	-0.355954018600752	-0.315247564616313	-0.430785847141562	-0.45790626063418	-0.414139626747946	-0.538366079068578	-0.456688854782799	-0.413142004362578	-0.536869582513391	0.00487222039357571	0.00530069248687976	0.005302229794156
169	14.590010676409	0.22	-2.3611639160176	-3.05519045893567	-1.66713737309953	0.205143915385877	-12.5022429668289	-16.3445169282048	-8.65996900545299	3.79	2.71	6.61	-3.8244004882118	-2.92535926978508	-2.02631805135835	-4.13443402521882	-3.16251002955078	-2.19058603388273	-4.11991574331523	-3.15291089013255	-2.18283343141005	-2.3611639160176	5.10547468797203	1.58140124181811	-19.9339030532563	-0.355954018600752	-0.315247564616313	-0.430785847141562	-0.45790626063418	-0.414139626747946	-0.538366079068578	-0.456688854782799	-0.413142004362578	-0.536869582513391	0.00487222039357571	0.00530069248687976	0.005302229794156
169	14.590010676409	0.22	-2.35409523353973	-3.053406525564	-1.65478394151546	0.251223303914229	-14.3071404186478	-18.1635619545424	-10.4507188827531	3.7	2.39	5.81	-4.34189589657935	-3.42004032199071	-2.49818474740206	-4.70623478841935	-3.70702410295696	-2.70781341749457	-4.69597349507675	-3.69698440459488	-2.70140416050524	-2.35409523353973	4.94623860836582	0.140305218515209	-20.6356623920735	-0.355954018600752	-0.315247564616313	-0.430785847141562	-0.45790626063418	-0.414139626747946	-0.538366079068578	-0.456688854782799	-0.413142004362578	-0.536869582513391	0.00487222039357571	0.00530069248687976	0.005302229794156
169	14.590010676409	0.22	-2.34928003522405	-3.04338157280966	-1.65517849763844	0.305552059999778	-14.7931067233331	-18.2750531995009	-11.3111602471653	3.91	2.62	6.91	-4.15875209789742	-3.36638492640678	-2.57401775491614	-4.48092373408309	-3.62717319034768	-2.77342264661227	-4.43223345726319	-3.58538491639894	-2.74378465364523	-2.34928003522405	5.11813360916042	1.40233022194353	-20.0367738929649	-0.355954018600752	-0.315247564616313	-0.430785847141562	-0.45790626063418	-0.414139626747946	-0.538366079068578	-0.456688854782799	-0.413142004362578	-0.536869582513391	0.00487222039357571	0.00530069248687976	0.005302229794156
169	14.590010676409	0.22	-2.34839692113514	-3.03124963942175	-1.66554420284853	0.282953470845337	-14.1278123424324	-17.6391818653221	-10.6164428195427	3.65	2.25	5.64	-4.27148776185841	-3.42117780650424	-2.57086785115007	-4.63742403998659	-3.71426844450298	-2.79111284901937	-4.60880352013935	-3.69286329892264	-2.77422437057295	-2.34839692113514	4.65187623422709	-2.44134740641428	-22.0632247840467	-0.355954018600752	-0.315247564616313	-0.430785847141562	-0.45790626063418	-0.414139626747946	-0.538366079068578	-0.456688854782799	-0.413142004362578	-0.536869582513391	0.00487222039357571	0.00530069248687976	0.005302229794156
169	14.590010676409	0.22	-2.34652808051255	-3.02878362201995	-1.66427253900514	0.33924623080001	-15.390368642589	-18.7438569243515	-12.0368803608265	4.34	2.56	6.62	-3.88576067094639	-3.19055407988332	-2.49534748882026	-4.14307477454751	-3.40183177621559	-2.66058877788367	-4.10821097395112	-3.37250791105434	-2.63938637638453	-2.34652808051255	5.08334695499927	0.74245493711655	-20.35044348907	-0.355954018600752	-0.315247564616313	-0.430785847141562	-0.45790626063418	-0.414139626747946	-0.538366079068578	-0.456688854782799	-0.413142004362578	-0.536869582513391	0.00487222039357571	0.00530069248687976	0.005302229794156
169	14.590010676409	0.22	-2.34367064590467	-3.04027260584511	-1.64706868596422	0.315075600698146	-15.3204602081245	-18.8471820295446	-11.7937383867044	3.56	2.34	5.86	-4.67130805536253	-3.79720369177133	-2.92309932818014	-5.08654324370584	-4.13473925385453	-3.18293526400323	-5.05994744610527	-4.11281652087638	-3.16565412104543	-2.34367064590467	4.57395118976163	-0.194442044944198	-19.667564222266	-0.355954018600752	-0.315247564616313	-0.430785847141562	-0.45790626063418	-0.414139626747946	-0.538366079068578	-0.456688854782799	-0.413142004362578	-0.536869582513391	0.00487222039357571	0.00530069248687976	0.005302229794156
169	14.590010676409	0.22	-2.34290262974404	-3.02602014341755	-1.65978511607054	0.252524429190926	-13.5884924489492	-17.2385821855912	-9.93840271230718	4.27	2.59	6.88	-3.62501111155807	-2.85745286859706	-2.08989462563605	-3.87101476933247	-3.05136782111998	-2.23172087290749	-3.82534688348353	-3.01502600294609	-2.2052174343238	-2.34290262974404	5.16245166404859	-0.694360206869818	-22.2331249928704	-0.355954018600752	-0.315247564616313	-0.430785847141562	-0.45790626063418	-0.414139626747946	-0.538366079068578	-0.456688854782799	-0.413142004362578	-0.536869582513391	0.00487222039357571	0.00530069248687976	0.005302229794156
169	14.590010676409	0.22	-2.34083861433791	-3.03718680964115	-1.64449041903468	0.249475335266711	-13.626530633999	-17.3166416802858	-9.93641958771227	4.44	2.94	6.25	-3.5183372346933	-2.76859283655839	-2.01884843842348	-3.74331436011374	-2.94562818487196	-2.14794200963018	-3.77732492690053	-2.97357255307661	-2.16907179329264	-2.34083861433791	5.11448895152493	0.740735335620986	-20.9248709463684	-0.355954018600752	-0.315247564616313	-0.430785847141562	-0.45790626063418	-0.414139626747946	-0.538366079068578	-0.456688854782799	-0.413142004362578	-0.536869582513391	0.00487222039357571	0.00530069248687976	0.005302229794156
169	14.590010676409	0.22	-2.33530791743812	-3.02404983519445	-1.64656599968178	0.282696631876569	-14.0089548283179	-17.4929882654272	-10.5249213912086	4.21	2.78	6.32	-3.72493865187668	-2.98305221044071	-2.24116576900473	-3.98319230246369	-3.18987014631458	-2.39654799016547	-3.99642044078743	-3.20159552755069	-2.40525255751712	-2.33530791743812	5.06641139226374	-0.563284202092744	-22.0512325210886	-0.355954018600752	-0.315247564616313	-0.430785847141562	-0.45790626063418	-0.414139626747946	-0.538366079068578	-0.456688854782799	-0.413142004362578	-0.536869582513391	0.00487222039357571	0.00530069248687976	0.005302229794156
169	14.590010676409	0.22	-2.33410438199822	-3.01363024346067	-1.65457852053578	0.338949783689825	-16.593069201379	-20.2110122921735	-12.9751261105845	4.08	2.69	6.42	-4.43518146400443	-3.64124626164307	-2.84731105928171	-4.75868446828371	-3.90683947682996	-3.05499448537621	-4.75324046553093	-3.90409868565201	-3.05341089643952	-2.33410438199822	5.18089376366426	0.0919033511471171	-21.2724589040781	-0.355954018600752	-0.315247564616313	-0.430785847141562	-0.45790626063418	-0.414139626747946	-0.538366079068578	-0.456688854782799	-0.413142004362578	-0.536869582513391	0.00487222039357571	0.00530069248687976	0.005302229794156
169	14.590010676409	0.22	-2.33007494281552	-3.00811320107676	-1.65203668455428	0.266266631363968	-14.9243570924746	-18.7924051082138	-11.0563090767354	4.34	2.89	6.69	-3.89586447325941	-3.09397718110044	-2.29208988894147	-4.15385214741251	-3.29886315244612	-2.44387415747973	-4.16046198009354	-3.30649879423589	-2.45255709329181	-2.33007494281552	5.43886159280484	1.1083260796686	-21.4013057789367	-0.355954018600752	-0.315247564616313	-0.430785847141562	-0.45790626063418	-0.414139626747946	-0.538366079068578	-0.456688854782799	-0.413142004362578	-0.536869582513391	0.00487222039357571	0.00530069248687976	0.005302229794156
169	14.590010676409	0.22	-2.31916232521627	-3.0098069743701	-1.62851767606244	0.239708103183044	-14.3355616079953	-18.3216690105698	-10.3494542054208	4.04	2.73	6.49	-4.05543066062748	-3.17312118502081	-2.29081170941414	-4.35552733060396	-3.40792808489005	-2.46032883917613	-4.35378678051204	-3.40560591202416	-2.45902555199782	-2.31916232521627	5.13354704811997	0.883785691123769	-20.7056975886631	-0.355954018600752	-0.315247564616313	-0.430785847141562	-0.45790626063418	-0.414139626747946	-0.538366079068578	-0.456688854782799	-0.413142004362578	-0.536869582513391	0.00487222039357571	0.00530069248687976	0.005302229794156
169	14.590010676409	0.22	-2.31681270623403	-2.9981617991928	-1.63546361327526	0.266015312233657	-15.6104843348358	-19.6589645504275	-11.5620041192442	4.19	2.7	5.95	-4.20532751180848	-3.33930096254804	-2.47327441328761	-4.49915779574695	-3.57262113730883	-2.64608447887071	-4.52697257726217	-3.59614832255559	-2.66318140523004	-2.31681270623403	4.95577318336013	-1.8504102853137	-23.1982283754623	-0.355954018600752	-0.315247564616313	-0.430785847141562	-0.45790626063418	-0.414139626747946	-0.538366079068578	-0.456688854782799	-0.413142004362578	-0.536869582513391	0.00487222039357571	0.00530069248687976	0.005302229794156
169	14.590010676409	0.22	-2.31640970240724	-3.00420349993444	-1.62861590488004	0.220269714332408	-12.6730474080991	-16.3957756011359	-8.95031921506225	4.27	2.81	6.38	-3.45061181118736	-2.66713622666892	-1.88366064215049	-3.68510940411299	-2.84839017796268	-2.01167095181237	-3.69957471753904	-2.85904290623979	-2.01995234710057	-2.31640970240724	5.09262511301742	1.67124460828681	-19.7388246608761	-0.355954018600752	-0.315247564616313	-0.430785847141562	-0.45790626063418	-0.414139626747946	-0.538366079068578	-0.456688854782799	-0.413142004362578	-0.536869582513391	0.00487222039357571	0.00530069248687976	0.005302229794156
169	14.590010676409	0.22	-2.30213041441792	-2.97512687590097	-1.62913395293488	0.255475237370705	-12.7220939896756	-16.112949069404	-9.33123890994722	4.2	2.56	6.51	-3.4392407458741	-2.71547708825165	-1.99171343062921	-3.67865183950517	-2.90450582670457	-2.13035981390396	-3.65280323878049	-2.88324135585458	-2.11488979308472	-2.30213041441792	5.01532480739245	-0.0469501996567114	-21.1530780550458	-0.355954018600752	-0.315247564616313	-0.430785847141562	-0.45790626063418	-0.414139626747946	-0.538366079068578	-0.456688854782799	-0.413142004362578	-0.536869582513391	0.00487222039357571	0.00530069248687976	0.005302229794156
169	14.590010676409	0.22	-2.29983825216875	-2.9808066262843	-1.61886987805319	0.256727654752503	-13.9594171418805	-17.6678498873891	-10.250984396372	4.05	2.55	5.49	-3.90198479026264	-3.08296899258967	-2.26395319491671	-4.18965387102831	-3.31025713024221	-2.43086038945612	-4.22575695901859	-3.34000872828218	-2.44934095275065	-2.29983825216875	4.81202176780915	-0.784239520864074	-21.4351079693379	-0.355954018600752	-0.315247564616313	-0.430785847141562	-0.45790626063418	-0.414139626747946	-0.538366079068578	-0.456688854782799	-0.413142004362578	-0.536869582513391	0.00487222039357571	0.00530069248687976	0.005302229794156
169	14.590010676409	0.22	-2.28330395700959	-2.95982919331773	-1.60677872070146	0.222997952543218	-11.5604059395879	-14.9295469630311	-8.19126491614463	4.08	2.49	6.75	-3.26940979335022	-2.53160424007395	-1.79379868679767	-3.50705485018859	-2.71562009356172	-1.92418533693485	-3.4581918587834	-2.67727954460239	-1.89722401923659	-2.28330395700959	4.94012007252922	-0.197365848458933	-21.1722160044914	-0.355954018600752	-0.315247564616313	-0.430785847141562	-0.45790626063418	-0.414139626747946	-0.538366079068578	-0.456688854782799	-0.413142004362578	-0.536869582513391	0.00487222039357571	0.00530069248687976	0.005302229794156
169	14.590010676409	0.22	-2.27656841742705	-2.93711056933766	-1.61602626551643	0.280372231099734	-13.8560115395227	-17.3218646764296	-10.3901584026158	3.74	2.68	6.03	-4.10461195461729	-3.28333881316079	-2.46206567170428	-4.44422514115589	-3.55500034149821	-2.66577554184052	-4.46523162670887	-3.57231456460581	-2.67888334353151	-2.27656841742705	4.93003080582687	-0.0348881024486463	-20.5505163772535	-0.355954018600752	-0.315247564616313	-0.430785847141562	-0.45790626063418	-0.414139626747946	-0.538366079068578	-0.456688854782799	-0.413142004362578	-0.536869582513391	0.00487222039357571	0.00530069248687976	0.005302229794156
169	14.590010676409	0.22	-2.2705421204717	-2.94530249874457	-1.59578174219884	0.304279672129921	-12.9551758499025	-16.0136840594875	-9.89666764031751	3.62	2.33	5.44	-3.91030928148088	-3.16346595704674	-2.41662263261259	-4.24978149023155	-3.43810120925868	-2.62642092828581	-4.25382344442049	-3.44054993383882	-2.62838482718408	-2.2705421204717	4.46773611696661	-0.295463801597185	-19.3424577506894	-0.355954018600752	-0.315247564616313	-0.430785847141562	-0.45790626063418	-0.414139626747946	-0.538366079068578	-0.456688854782799	-0.413142004362578	-0.536869582513391	0.00487222039357571	0.00530069248687976	0.005302229794156
169	14.590010676409	0.22	-2.27004779334155	-2.93357584488427	-1.60651974179883	0.264886494372373	-13.6829752387098	-17.2418548379603	-10.1240956394593	3.86	2.57	6.25	-3.97242305980065	-3.15247790192869	-2.33253274405673	-4.28645151826876	-3.4016879586106	-2.51692439895244	-4.27214088595109	-3.3924391136868	-2.51023531838026	-2.27004779334155	4.86807122995727	-1.09651723691276	-21.6000178405064	-0.355954018600752	-0.315247564616313	-0.430785847141562	-0.45790626063418	-0.414139626747946	-0.538366079068578	-0.456688854782799	-0.413142004362578	-0.536869582513391	0.00487222039357571	0.00530069248687976	0.005302229794156
169	14.590010676409	0.22	-2.24831057523119	-2.899897778228	-1.59672337223437	0.253990214560402	-14.7075377058291	-18.6429406085064	-10.7721348031517	4.16	3.1	6.53	-4.01675104252703	-3.16884115298523	-2.32093126344342	-4.30084057147575	-3.39296123932708	-2.4850819071784	-4.34565053133282	-3.42647980777333	-2.51302576035348	-2.24831057523119	5.30544110835282	-0.523948277819073	-22.5468755360115	-0.355954018600752	-0.315247564616313	-0.430785847141562	-0.45790626063418	-0.414139626747946	-0.538366079068578	-0.456688854782799	-0.413142004362578	-0.536869582513391	0.00487222039357571	0.00530069248687976	0.005302229794156
169	14.590010676409	0.22	-2.24710921744108	-2.90959964883296	-1.5846187860492	0.322981972904328	-15.255975308538	-18.7045244069446	-11.8074262101314	3.9	2.52	5.95	-4.27341176942574	-3.485523770568	-2.69763577171026	-4.60662900272401	-3.75730581500696	-2.9079826272899	-4.60817782243759	-3.7572024925517	-2.90922223103857	-2.24710921744108	4.8598555468486	1.62743232861359	-18.9432131536076	-0.355954018600752	-0.315247564616313	-0.430785847141562	-0.45790626063418	-0.414139626747946	-0.538366079068578	-0.456688854782799	-0.413142004362578	-0.536869582513391	0.00487222039357571	0.00530069248687976	0.005302229794156
169	14.590010676409	0.22	-2.24094018330579	-2.90752717113531	-1.57435319547628	0.265462086832602	-14.0392380900534	-17.6853908260974	-10.3930853540094	3.7	2.46	5.06	-4.22991944750157	-3.35784754824817	-2.48577564899477	-4.58517586456678	-3.63986163949675	-2.69454741442672	-4.64106590426704	-3.68282905989957	-2.72766216317217	-2.24094018330579	4.38756370509536	0.565326427008885	-18.7277935227387	-0.355954018600752	-0.315247564616313	-0.430785847141562	-0.45790626063418	-0.414139626747946	-0.538366079068578	-0.456688854782799	-0.413142004362578	-0.536869582513391	0.00487222039357571	0.00530069248687976	0.005302229794156
169	14.590010676409	0.22	-2.23829344324569	-2.90296150324066	-1.57362538325071	0.257246784120117	-13.9702783226208	-17.6765547995458	-10.2640018456958	3.92	2.72	6.36	-4.01533590290419	-3.17343287526961	-2.33152984763503	-4.32548050475125	-3.41854887537237	-2.51161724599348	-4.32865343158144	-3.42212742941923	-2.51477924186269	-2.23829344324569	5.0978363268441	0.923420716829793	-20.4954372160819	-0.355954018600752	-0.315247564616313	-0.430785847141562	-0.45790626063418	-0.414139626747946	-0.538366079068578	-0.456688854782799	-0.413142004362578	-0.536869582513391	0.00487222039357571	0.00530069248687976	0.005302229794156
169	14.590010676409	0.22	-2.23738374067954	-2.90134003629285	-1.57342744506623	0.288575935287092	-13.8137641341882	-17.2001131563012	-10.4274151120753	3.93	2.72	6.13	-3.8983913730161	-3.13087817738399	-2.36336498175187	-4.19839884314227	-3.37182033823827	-2.54524183333427	-4.21786412861155	-3.38743926696629	-2.55731093593538	-2.23738374067954	4.91142358295598	0.368434767939634	-20.6607528360701	-0.355954018600752	-0.315247564616313	-0.430785847141562	-0.45790626063418	-0.414139626747946	-0.538366079068578	-0.456688854782799	-0.413142004362578	-0.536869582513391	0.00487222039357571	0.00530069248687976	0.005302229794156
169	14.590010676409	0.22	-2.23552267129804	-2.88873092777248	-1.5823144148236	0.335854968682195	-15.2846887114754	-18.6405008060126	-11.9288766169382	4.29	2.49	7.11	-3.90685831672174	-3.20351442444449	-2.50017053216724	-4.17048877592088	-3.41968401911667	-2.66887926231246	-4.08864010842871	-3.35293885110458	-2.61447050069472	-2.23552267129804	5.38394560585281	1.69671454182252	-19.8497184553319	-0.355954018600752	-0.315247564616313	-0.430785847141562	-0.45790626063418	-0.414139626747946	-0.538366079068578	-0.456688854782799	-0.413142004362578	-0.536869582513391	0.00487222039357571	0.00530069248687976	0.005302229794156
169	14.590010676409	0.22	-2.2334366547517	-2.88580511150908	-1.58106819799432	0.270455376544764	-13.531901121771	-17.0018445797747	-10.0619576637672	3.67	2.53	5.83	-4.09411152132097	-3.25853539173764	-2.4229592621543	-4.44172046150862	-3.5352000668905	-2.62867967227238	-4.45321530736559	-3.54531699668154	-2.63491819310124	-2.2334366547517	4.81515692650535	0.267909139593558	-20.385697808149	-0.355954018600752	-0.315247564616313	-0.430785847141562	-0.45790626063418	-0.414139626747946	-0.538366079068578	-0.456688854782799	-0.413142004362578	-0.536869582513391	0.00487222039357571	0.00530069248687976	0.005302229794156
169	14.590010676409	0.22	-2.22645356198636	-2.87547304004828	-1.57743408392445	0.273903572181521	-13.020027616738	-16.329781260095	-9.71027397338109	3.89	2.53	5.96	-3.73707524034291	-2.97963714639553	-2.22219905244815	-4.02926835814258	-3.21260796226733	-2.39594756639209	-4.03188635352683	-3.21334557118431	-2.39582483288471	-2.22645356198636	4.8959339777465	-0.678030873199423	-21.3813713625636	-0.355954018600752	-0.315247564616313	-0.430785847141562	-0.45790626063418	-0.414139626747946	-0.538366079068578	-0.456688854782799	-0.413142004362578	-0.536869582513391	0.00487222039357571	0.00530069248687976	0.005302229794156
169	14.590010676409	0.22	-2.22511148605458	-2.88739665522082	-1.56282631688834	0.245151719062567	-13.278028082963	-16.9157660101602	-9.64029015576576	4.55	2.9	6.56	-3.35895589604548	-2.63661194475837	-1.91426799347126	-3.56524390440632	-2.79853768708352	-2.03183146976072	-3.57834127251304	-2.80869688420736	-2.03925095774996	-2.22511148605458	5.2702436676578	1.02005868353123	-21.0528715673686	-0.355954018600752	-0.315247564616313	-0.430785847141562	-0.45790626063418	-0.414139626747946	-0.538366079068578	-0.456688854782799	-0.413142004362578	-0.536869582513391	0.00487222039357571	0.00530069248687976	0.005302229794156
169	14.590010676409	0.22	-2.21424747796508	-2.85917198025367	-1.56932297567649	0.270454012923907	-13.3488659962607	-16.7718861527962	-9.92584583972518	4.19	2.58	5.89	-3.58889228093587	-2.8564254310324	-2.12395858112893	-3.83978811627219	-3.05611524852893	-2.27244238078567	-3.85203141341768	-3.06586910291031	-2.27943637111497	-2.21424747796508	4.96687765998763	-0.38898816424823	-21.3223044258612	-0.355954018600752	-0.315247564616313	-0.430785847141562	-0.45790626063418	-0.414139626747946	-0.538366079068578	-0.456688854782799	-0.413142004362578	-0.536869582513391	0.00487222039357571	0.00530069248687976	0.005302229794156
169	14.590010676409	0.22	-2.20767417266763	-2.85094564937488	-1.56440269596038	0.250376928536236	-13.0067444588793	-16.5205553766269	-9.4929335411317	3.93	2.51	5.81	-3.74697706029256	-2.95002026296641	-2.15306346564027	-4.03566259524445	-3.17730432796864	-2.31894606069283	-4.04380339978463	-3.18551615626386	-2.32325519567189	-2.20767417266763	4.85157177296219	-0.876214202616806	-21.4217792920119	-0.355954018600752	-0.315247564616313	-0.430785847141562	-0.45790626063418	-0.414139626747946	-0.538366079068578	-0.456688854782799	-0.413142004362578	-0.536869582513391	0.00487222039357571	0.00530069248687976	0.005302229794156
169	14.590010676409	0.22	-2.2049706385884	-2.85982596796139	-1.55011530921541	0.284729351212323	-14.3283706565076	-17.874065468723	-10.7826758442923	3.96	2.65	6.74	-4.02116157185782	-3.22348005114475	-2.42579853043168	-4.32685018732305	-3.46852893470875	-2.61020768209446	-4.29755358660568	-3.44400505713419	-2.5906134780356	-2.2049706385884	5.29792503630774	-1.40961283760711	-22.6781140006617	-0.355954018600752	-0.315247564616313	-0.430785847141562	-0.45790626063418	-0.414139626747946	-0.538366079068578	-0.456688854782799	-0.413142004362578	-0.536869582513391	0.00487222039357571	0.00530069248687976	0.005302229794156
169	14.590010676409	0.22	-2.19580163040881	-2.8467888634964	-1.54481439732122	0.22398008060997	-12.2996171677534	-15.8740635903742	-8.72517074513252	4.13	2.47	6.33	-3.44567603074185	-2.66979502891293	-1.893914027084	-3.69244674460099	-2.86099908270802	-2.02955142081505	-3.65971298001273	-2.83774097548109	-2.01283027799136	-2.19580163040881	4.93665097109022	-0.106155156070372	-20.8655205849994	-0.355954018600752	-0.315247564616313	-0.430785847141562	-0.45790626063418	-0.414139626747946	-0.538366079068578	-0.456688854782799	-0.413142004362578	-0.536869582513391	0.00487222039357571	0.00530069248687976	0.005302229794156
169	14.590010676409	0.22	-2.19471204854627	-2.83802753555733	-1.55139656153522	0.394369101443884	-17.3824726164394	-20.7456485537341	-14.0192966791447	3.67	2.48	6.31	-5.00069538393865	-4.19000882760171	-3.37932227126477	-5.4259658296404	-4.54633665499379	-3.66670748034718	-5.385038817936	-4.51624072608587	-3.63833411839884	-2.19471204854627	4.83511054151636	0.597877490720654	-19.3818617787291	-0.355954018600752	-0.315247564616313	-0.430785847141562	-0.45790626063418	-0.414139626747946	-0.538366079068578	-0.456688854782799	-0.413142004362578	-0.536869582513391	0.00487222039357571	0.00530069248687976	0.005302229794156
169	14.590010676409	0.22	-2.18616703995723	-2.83229345089895	-1.5400406290155	0.298703005968672	-14.8423445268127	-18.3930868934491	-11.2916021601763	4	2.63	6.42	-4.10107282535466	-3.30937031701526	-2.51766780867587	-4.40825281759248	-3.55724993085872	-2.70624704412497	-4.3940979395614	-3.54603031682312	-2.69713031135594	-2.18616703995723	5.00030326874049	0.790148388936769	-20.1461692628513	-0.355954018600752	-0.315247564616313	-0.430785847141562	-0.45790626063418	-0.414139626747946	-0.538366079068578	-0.456688854782799	-0.413142004362578	-0.536869582513391	0.00487222039357571	0.00530069248687976	0.005302229794156
169	14.590010676409	0.22	-2.18441441626807	-2.83407275475011	-1.53475607778603	0.271976130761335	-14.2938727672089	-17.9451330015083	-10.6426125329095	4.5	3.03	6.9	-3.60446717744036	-2.8710734673063	-2.13767975717224	-3.83036383109831	-3.05100738173611	-2.27165093237392	-3.84629821653523	-3.06432990147322	-2.27993632341204	-2.18441441626807	5.46505231833233	-1.06717228157924	-23.5917458117765	-0.355954018600752	-0.315247564616313	-0.430785847141562	-0.45790626063418	-0.414139626747946	-0.538366079068578	-0.456688854782799	-0.413142004362578	-0.536869582513391	0.00487222039357571	0.00530069248687976	0.005302229794156
169	14.590010676409	0.22	-2.16830303497798	-2.80499809746402	-1.53160797249194	0.244503813318709	-12.9769214515397	-16.5384010207293	-9.41544188235	4.05	2.67	6.13	-3.65134710941726	-2.8650438801081	-2.07874065079895	-3.92039122124149	-3.07615040133505	-2.2319095814286	-3.93274041032068	-3.08524591546316	-2.2377324673155	-2.16830303497798	5.09420346710356	0.680836260582799	-20.6557860764032	-0.355954018600752	-0.315247564616313	-0.430785847141562	-0.45790626063418	-0.414139626747946	-0.538366079068578	-0.456688854782799	-0.413142004362578	-0.536869582513391	0.00487222039357571	0.00530069248687976	0.005302229794156
169	14.590010676409	0.22	-2.1529618945855	-2.78992835298425	-1.51599543618676	0.259461378909564	-14.7337743532483	-18.6200801604487	-10.847468546048	3.84	2.48	5.94	-4.30991695246372	-3.41036898400281	-2.5108210155419	-4.65321407929968	-3.68201456014074	-2.7108150409818	-4.64843737442719	-3.67716916287539	-2.70704574959745	-2.1529618945855	4.82331115644666	-1.52412265910082	-21.6627621295672	-0.355954018600752	-0.315247564616313	-0.430785847141562	-0.45790626063418	-0.414139626747946	-0.538366079068578	-0.456688854782799	-0.413142004362578	-0.536869582513391	0.00487222039357571	0.00530069248687976	0.005302229794156
169	14.590010676409	0.22	-2.14055144581517	-2.76347148123799	-1.51763141039236	0.274353595294008	-13.384351311166	-16.7828725234777	-9.98583009885425	4.31	2.55	6.06	-3.5012742056729	-2.79226836406543	-2.08326252245795	-3.73566498642187	-2.97919515798906	-2.22272532955625	-3.73006603249516	-2.97870406064512	-2.22216899354336	-2.14055144581517	4.94126621722604	-0.906963004596003	-21.6576451775042	-0.355954018600752	-0.315247564616313	-0.430785847141562	-0.45790626063418	-0.414139626747946	-0.538366079068578	-0.456688854782799	-0.413142004362578	-0.536869582513391	0.00487222039357571	0.00530069248687976	0.005302229794156
169	14.590010676409	0.22	-2.13829048595035	-2.76558766614949	-1.5109933057512	0.352259958552608	-14.3600015290038	-17.400247210273	-11.3197558477347	3.93	2.39	6.7	-3.94510647096302	-3.25580057975642	-2.56649468854983	-4.24888064431177	-3.50649802911131	-2.76411541391085	-4.17559164909282	-3.44565735509562	-2.71576654243588	-2.13829048595035	5.03196355441943	-0.727034203958818	-21.1450112405855	-0.355954018600752	-0.315247564616313	-0.430785847141562	-0.45790626063418	-0.414139626747946	-0.538366079068578	-0.456688854782799	-0.413142004362578	-0.536869582513391	0.00487222039357571	0.00530069248687976	0.005302229794156
169	14.590010676409	0.22	-2.13534981417966	-2.77106376537085	-1.49963586298846	0.262280701455738	-13.0240960226659	-16.4344185598261	-9.61377348550568	4.22	2.59	6.12	-3.49357956640622	-2.768623396688	-2.04366722696978	-3.73509289884131	-2.96002005735708	-2.18494721587285	-3.73594863323864	-2.96047535306232	-2.18757122792731	-2.13534981417966	4.90201406028763	1.14026303544862	-19.7013235170562	-0.355954018600752	-0.315247564616313	-0.430785847141562	-0.45790626063418	-0.414139626747946	-0.538366079068578	-0.456688854782799	-0.413142004362578	-0.536869582513391	0.00487222039357571	0.00530069248687976	0.005302229794156
169	14.590010676409	0.22	-2.13131949099835	-2.75377081092674	-1.50886817106997	0.284040085148881	-14.0797560570306	-17.5698340212046	-10.5896780928565	3.89	2.54	5.99	-4.01753950859378	-3.21949405795266	-2.42144860731154	-4.33123636498711	-3.47087806127021	-2.61051975755332	-4.3308550837331	-3.4729131138315	-2.61126368628494	-2.13131949099835	5.11713424401572	-0.812117622930886	-21.9454601727802	-0.355954018600752	-0.315247564616313	-0.430785847141562	-0.45790626063418	-0.414139626747946	-0.538366079068578	-0.456688854782799	-0.413142004362578	-0.536869582513391	0.00487222039357571	0.00530069248687976	0.005302229794156
169	14.590010676409	0.22	-2.1290535827511	-2.75627168933328	-1.50183547616892	0.282023195927874	-14.3837102800988	-17.9668948582368	-10.8005257019607	4.3	2.75	6.82	-3.75781873101336	-3.00838716642486	-2.25895560183636	-4.01048439081281	-3.2106630564415	-2.41084172207019	-3.98606692610556	-3.19652536531943	-2.3987484534238	-2.1290535827511	5.38112060338289	0.108811346888105	-21.9277788315189	-0.355954018600752	-0.315247564616313	-0.430785847141562	-0.45790626063418	-0.414139626747946	-0.538366079068578	-0.456688854782799	-0.413142004362578	-0.536869582513391	0.00487222039357571	0.00530069248687976	0.005302229794156
169	14.590010676409	0.22	-2.12614059197488	-2.7522937344177	-1.49998744953206	0.326775181222343	-15.2884434222838	-18.714576745264	-11.8623100993036	3.77	2.71	6.31	-4.40689946571468	-3.60011525060656	-2.79333103549843	-4.76785086721217	-3.89498620361301	-3.02212154001385	-4.77488660433606	-3.89936693906789	-3.02604849896135	-2.12614059197488	5.05780469145545	-0.513353716060986	-21.7037569474093	-0.355954018600752	-0.315247564616313	-0.430785847141562	-0.45790626063418	-0.414139626747946	-0.538366079068578	-0.456688854782799	-0.413142004362578	-0.536869582513391	0.00487222039357571	0.00530069248687976	0.005302229794156
169	14.590010676409	0.22	-2.1183832103926	-2.74142521223466	-1.49534120855055	0.265395812860147	-14.6210214305199	-18.4189154500858	-10.8231274109539	3.98	2.89	6.53	-4.12964031204421	-3.27812783908815	-2.42661536613208	-4.44181175562248	-3.52593099443261	-2.61005023324274	-4.45943946255751	-3.54089672975056	-2.62079145580484	-2.1183832103926	5.09108129536262	-0.282552325900098	-21.6972405319337	-0.355954018600752	-0.315247564616313	-0.430785847141562	-0.45790626063418	-0.414139626747946	-0.538366079068578	-0.456688854782799	-0.413142004362578	-0.536869582513391	0.00487222039357571	0.00530069248687976	0.005302229794156
169	14.590010676409	0.22	-2.09341443444084	-2.7160863763795	-1.47074249250217	0.261188849899129	-13.4827532749819	-17.02316241205	-9.94234413791382	4.01	2.75	6.69	-3.78972687457175	-3.00155465786137	-2.21338244115099	-4.07285471907806	-3.22579870725455	-2.37874269543105	-4.06215987217965	-3.21523572885948	-2.37133526889623	-2.09341443444084	5.21425217136248	-2.3411960772832	-23.8677322739679	-0.355954018600752	-0.315247564616313	-0.430785847141562	-0.45790626063418	-0.414139626747946	-0.538366079068578	-0.456688854782799	-0.413142004362578	-0.536869582513391	0.00487222039357571	0.00530069248687976	0.005302229794156
169	14.590010676409	0.22	-2.08715512463651	-2.69202185573544	-1.48228839353758	0.279273707931917	-13.0095790301027	-16.2725924679696	-9.7465655922358	3.79	2.4	6.32	-3.80964227581774	-3.04572503497688	-2.28180779413602	-4.11875172708699	-3.29285122849242	-2.46695072989785	-4.07376263907361	-3.2545534994523	-2.44023241941628	-2.08715512463651	5.07254734108903	-1.65104127911352	-22.3486601513714	-0.355954018600752	-0.315247564616313	-0.430785847141562	-0.45790626063418	-0.414139626747946	-0.538366079068578	-0.456688854782799	-0.413142004362578	-0.536869582513391	0.00487222039357571	0.00530069248687976	0.005302229794156
169	14.590010676409	0.22	-2.08707339152031	-2.70037728228929	-1.47376950075133	0.329510016411728	-16.4863773585766	-20.158122548095	-12.8146321690582	3.95	2.54	5.83	-4.5445017275746	-3.71673355039598	-2.88896537321735	-4.89116921243962	-4.00025653026661	-3.1093438480936	-4.90306941829964	-4.01090187835377	-3.11696088963297	-2.08707339152031	4.87025583345658	0.727740868709077	-19.569289277108	-0.355954018600752	-0.315247564616313	-0.430785847141562	-0.45790626063418	-0.414139626747946	-0.538366079068578	-0.456688854782799	-0.413142004362578	-0.536869582513391	0.00487222039357571	0.00530069248687976	0.005302229794156
169	14.590010676409	0.22	-2.04663530457123	-2.64500925595933	-1.44826135318313	0.258377168733281	-12.231441923663	-15.4668390639594	-8.99604478336672	4.17	2.5	6.1	-3.32811964641202	-2.63193416584693	-1.93574868528184	-3.56298963854459	-2.81767338874186	-2.07235713893913	-3.55185300557891	-2.81010124438914	-2.06557861687153	-2.04663530457123	5.09719582276141	-0.11093083728484	-21.0566103535538	-0.355954018600752	-0.315247564616313	-0.430785847141562	-0.45790626063418	-0.414139626747946	-0.538366079068578	-0.456688854782799	-0.413142004362578	-0.536869582513391	0.00487222039357571	0.00530069248687976	0.005302229794156
169	14.590010676409	0.22	-2.04379966200762	-2.64786649722406	-1.43973282679118	0.286757333241707	-14.0658045094074	-17.5292745062969	-10.6023345125178	3.99	2.72	6.32	-3.91735271786728	-3.1433541361979	-2.36935555452852	-4.21187830128063	-3.37968675098029	-2.54749520067994	-4.21800544874086	-3.38630021789865	-2.55291176629561	-2.04379966200762	5.10072762409101	-0.00266116858800912	-21.3141864557491	-0.355954018600752	-0.315247564616313	-0.430785847141562	-0.45790626063418	-0.414139626747946	-0.538366079068578	-0.456688854782799	-0.413142004362578	-0.536869582513391	0.00487222039357571	0.00530069248687976	0.005302229794156
169	14.590010676409	0.22	-2.04359490768631	-2.64902945733679	-1.43816035803583	0.330165359155872	-16.1449181929931	-19.7352894579946	-12.5545469279916	3.6	2.44	5.4	-4.83201583523855	-3.95294432003232	-3.07387280482609	-5.25329836573517	-4.29758441287118	-3.34187046000719	-5.28802766289655	-4.32570927309832	-3.3630544336816	-2.04359490768631	4.8020152366015	-1.21876749868913	-21.4344111799633	-0.355954018600752	-0.315247564616313	-0.430785847141562	-0.45790626063418	-0.414139626747946	-0.538366079068578	-0.456688854782799	-0.413142004362578	-0.536869582513391	0.00487222039357571	0.00530069248687976	0.005302229794156
169	14.590010676409	0.22	-2.03768998744249	-2.63116828290095	-1.44421169198404	0.385569886873271	-16.7422279799037	-20.0419959686094	-13.442459991198	4.46	2.66	6.26	-4.05778532901425	-3.38970066545616	-2.72161600189807	-4.31566728839579	-3.60512424715093	-2.89458120590608	-4.3174970135702	-3.60608695092826	-2.89594933735269	-2.03768998744249	5.16257217210363	0.223994423006031	-20.8938373633284	-0.355954018600752	-0.315247564616313	-0.430785847141562	-0.45790626063418	-0.414139626747946	-0.538366079068578	-0.456688854782799	-0.413142004362578	-0.536869582513391	0.00487222039357571	0.00530069248687976	0.005302229794156
169	14.590010676409	0.22	-2.03696187165884	-2.63317928310186	-1.44074446021583	0.259017308718706	-14.6175440389002	-18.4776525286613	-10.7574355491391	4.03	2.88	5.58	-4.09305406830079	-3.23798696853843	-2.38291986877607	-4.39631682724017	-3.47789605478619	-2.55947528233221	-4.46913730218412	-3.53717346187712	-2.60189778760069	-2.03696187165884	4.86932437209798	-0.0678358082621714	-20.9750565057916	-0.355954018600752	-0.315247564616313	-0.430785847141562	-0.45790626063418	-0.414139626747946	-0.538366079068578	-0.456688854782799	-0.413142004362578	-0.536869582513391	0.00487222039357571	0.00530069248687976	0.005302229794156
169	14.590010676409	0.22	-2.0364851477453	-2.63041703008632	-1.44255326540428	0.32078189149368	-14.6872814601312	-18.0240538645862	-11.3505090556762	4.01	2.74	6.48	-4.00934157600178	-3.26709677184468	-2.52485196768758	-4.30847933738503	-3.51085550280486	-2.71323166822468	-4.30876156242604	-3.51045419404857	-2.71285206980018	-2.0364851477453	5.18572612922809	-2.94267151109573	-24.310016029211	-0.355954018600752	-0.315247564616313	-0.430785847141562	-0.45790626063418	-0.414139626747946	-0.538366079068578	-0.456688854782799	-0.413142004362578	-0.536869582513391	0.00487222039357571	0.00530069248687976	0.005302229794156
169	14.590010676409	0.22	-2.02880179506929	-2.61722592200832	-1.44037766813025	0.341448593273658	-16.5717520343676	-20.1649907037312	-12.978513365004	4.04	2.77	6.18	-4.46352321000866	-3.66815938190447	-2.87279555380028	-4.79382811612349	-3.93960661836946	-3.08538512061543	-4.81958211166779	-3.9612536368281	-3.1009399141441	-2.02880179506929	5.06351787470982	0.189646970425268	-20.960020511926	-0.355954018600752	-0.315247564616313	-0.430785847141562	-0.45790626063418	-0.414139626747946	-0.538366079068578	-0.456688854782799	-0.413142004362578	-0.536869582513391	0.00487222039357571	0.00530069248687976	0.005302229794156
169	14.590010676409	0.22	-2.02442841603799	-2.62692840290633	-1.42192842916965	0.303350250966518	-14.7983744600309	-18.299716492031	-11.2970324280308	3.34	2.36	5.54	-4.78734454594775	-3.87136693024575	-2.95538931454375	-5.25040280919102	-4.24582680667441	-3.2412508041578	-5.25307347876814	-4.24757391269304	-3.24437719320229	-2.02442841603799	4.54969172163458	-1.55040362721958	-20.8639590880458	-0.355954018600752	-0.315247564616313	-0.430785847141562	-0.45790626063418	-0.414139626747946	-0.538366079068578	-0.456688854782799	-0.413142004362578	-0.536869582513391	0.00487222039357571	0.00530069248687976	0.005302229794156
169	14.590010676409	0.22	-1.98966547701377	-2.58062757573265	-1.39870337829488	0.415791548270367	-18.5802834817164	-22.0189011197297	-15.141665843703	4.25	2.6	6.47	-4.65687810778444	-3.9296291359837	-3.20238016418296	-4.97602199607824	-4.19893339797717	-3.4218447998761	-4.95154425272994	-4.1770379706757	-3.40489866145877	-1.98966547701377	5.08197219092651	1.33840761448016	-19.5927244905557	-0.355954018600752	-0.315247564616313	-0.430785847141562	-0.45790626063418	-0.414139626747946	-0.538366079068578	-0.456688854782799	-0.413142004362578	-0.536869582513391	0.00487222039357571	0.00530069248687976	0.005302229794156
169	14.590010676409	0.22	-1.98447286605643	-2.57241842730177	-1.39652730481108	0.307538593292654	-15.0475760513666	-18.5729077298477	-11.5222443728854	3.96	2.47	6.22	-4.18061804128004	-3.38709311610802	-2.593568190936	-4.49870955353734	-3.64480754034401	-2.79090552715069	-4.47143832296191	-3.62064392501425	-2.77260545128483	-1.98447286605643	5.16660815356547	0.510801413985186	-20.6174610175596	-0.355954018600752	-0.315247564616313	-0.430785847141562	-0.45790626063418	-0.414139626747946	-0.538366079068578	-0.456688854782799	-0.413142004362578	-0.536869582513391	0.00487222039357571	0.00530069248687976	0.005302229794156
169	14.590010676409	0.22	-1.95042878214519	-2.53194806790481	-1.36890949638558	0.237373761472254	-11.8856176932535	-15.2118052471813	-8.55943013932572	3.69	2.48	5.61	-3.64602810273505	-2.84879377718809	-2.05155945164113	-3.9532899434892	-3.08887026459946	-2.22445058570972	-3.96802705864223	-3.10257411464283	-2.23278509936732	-1.95042878214519	4.92543774334146	2.33684906506259	-18.1855946512867	-0.355954018600752	-0.315247564616313	-0.430785847141562	-0.45790626063418	-0.414139626747946	-0.538366079068578	-0.456688854782799	-0.413142004362578	-0.536869582513391	0.00487222039357571	0.00530069248687976	0.005302229794156
169	14.590010676409	0.22	-1.89898815771598	-2.45633131419154	-1.34164500124041	0.300336398933097	-14.7532847924683	-18.269009356752	-11.2375602281847	3.76	2.65	5.47	-4.30782646413931	-3.47881975540673	-2.64981304667415	-4.66143861013048	-3.76438207539949	-2.86732554066851	-4.71571329507621	-3.81059831040936	-2.90133667017773	-1.89898815771598	4.93883034430315	-0.829746724007518	-21.252638659658	-0.355954018600752	-0.315247564616313	-0.430785847141562	-0.45790626063418	-0.414139626747946	-0.538366079068578	-0.456688854782799	-0.413142004362578	-0.536869582513391	0.00487222039357571	0.00530069248687976	0.005302229794156
169	14.590010676409	0.22	-1.89777529625886	-2.45048117205618	-1.34506942046154	0.318422294909802	-14.7649470392915	-18.1376128411431	-11.39228123744	4.26	2.65	6.18	-3.82150965150212	-3.11090484226116	-2.4003000330202	-4.08171538328404	-3.32272565257007	-2.56373592185609	-5.97133823244384	-3.32772599130973	-2.56527153949288	-1.89777529625886	5.06645948667682	-0.188073138061746	-21.5908466044457	-0.355954018600752	-0.315247564616313	-0.430785847141562	-0.45790626063418	-0.414139626747946	-0.538366079068578	-0.456688854782799	-0.413142004362578	-0.536869582513391	0.00487222039357571	0.00530069248687976	0.005302229794156
169	14.590010676409	0.22	-1.86690835191438	-2.4123778888591	-1.32143881496965	0.231270217292639	-11.2503809410157	-14.4528112609669	-8.04795062106439	3.76	2.43	5.66	-3.41019965388835	-2.65457318291977	-1.89894671195119	-3.6904252973697	-2.87270688588459	-2.05498847439949	-3.69516365951175	-2.87737075363326	-2.0574300338136	-1.86690835191438	4.97431649744501	1.33650625082396	-19.0325627904823	-0.355954018600752	-0.315247564616313	-0.430785847141562	-0.45790626063418	-0.414139626747946	-0.538366079068578	-0.456688854782799	-0.413142004362578	-0.536869582513391	0.00487222039357571	0.00530069248687976	0.005302229794156
169	14.590010676409	0.22	-1.81050266657777	-2.34087541537695	-1.2801299177786	0.372845589461284	-14.4590218363042	-17.3868602908529	-11.5311833817554	3.5	2.25	6	-4.37091300019235	-3.63487860701426	-2.89884421383617	-4.7682281645113	-3.96528838432206	-3.16234860413281	-4.71137027530271	-3.91923466807934	-3.12231019135045	-1.81050266657777	4.92178067110873	0.368798181117007	-19.3283998701821	-0.355954018600752	-0.315247564616313	-0.430785847141562	-0.45790626063418	-0.414139626747946	-0.538366079068578	-0.456688854782799	-0.413142004362578	-0.536869582513391	0.00487222039357571	0.00530069248687976	0.005302229794156
169	14.590010676409	0.22	-1.8032471144823	-2.33839063099344	-1.26810359797117	0.330178826115297	-15.3362134169829	-18.7466378534888	-11.9257889804771	4.17	2.67	5.96	-4.02721219643396	-3.29457400322553	-2.56193581001711	-4.31062644675532	-3.52642898769325	-2.74223152863118	-4.33285314777136	-3.54482890784267	-2.75704835755428	-1.8032471144823	5.00678335019699	1.2525480872492	-19.8312730659456	-0.355954018600752	-0.315247564616313	-0.430785847141562	-0.45790626063418	-0.414139626747946	-0.538366079068578	-0.456688854782799	-0.413142004362578	-0.536869582513391	0.00487222039357571	0.00530069248687976	0.005302229794156
169	14.590010676409	0.22	-1.77843100799494	-2.29967251528311	-1.25718950070677	0.300504069877591	-13.664414137747	-16.9193609358086	-10.4094673396854	4.18	2.54	6.05	-3.63120295653267	-2.93263210144423	-2.23406124635579	-3.88633559756027	-3.13868232286127	-2.39102904816227	-3.88395120416178	-3.13503695329498	-2.38881577187885	-1.77843100799494	5.06911018686859	-0.081861089277654	-20.7876134794609	-0.355954018600752	-0.315247564616313	-0.430785847141562	-0.45790626063418	-0.414139626747946	-0.538366079068578	-0.456688854782799	-0.413142004362578	-0.536869582513391	0.00487222039357571	0.00530069248687976	0.005302229794156
169	14.590010676409	0.22	-1.76071750703673	-2.28480898625014	-1.23662602782331	0.35756047505703	-15.7273471154086	-19.01875956121	-12.4359346696073	3.74	2.38	6.22	-4.50409662684913	-3.72461152704592	-2.94512642724271	-4.87641462359812	-4.032495663934	-3.18857670426987	-4.8264599639573	-3.99187603335598	-3.15669245634649	-1.76071750703673	5.19953098921032	-1.43058454522358	-22.0698562745646	-0.355954018600752	-0.315247564616313	-0.430785847141562	-0.45790626063418	-0.414139626747946	-0.538366079068578	-0.456688854782799	-0.413142004362578	-0.536869582513391	0.00487222039357571	0.00530069248687976	0.005302229794156
169	14.590010676409	0.22	-1.7448792276771	-2.26339458470814	-1.22636387064605	0.285335777004246	-12.4484816567648	-15.5243996401789	-9.37256367335071	4.01	2.36	5.76	-3.45344001068202	-2.76919466273269	-2.08494931478337	-3.71111813113011	-2.97581787716257	-2.24051762319502	-3.70135414726094	-2.9659313016596	-2.23412295464842	-1.7448792276771	5.18855728304207	0.735426467655275	-20.077308069375	-0.355954018600752	-0.315247564616313	-0.430785847141562	-0.45790626063418	-0.414139626747946	-0.538366079068578	-0.456688854782799	-0.413142004362578	-0.536869582513391	0.00487222039357571	0.00530069248687976	0.005302229794156
169	14.590010676409	0.22	-1.71393827455767	-2.21927917015465	-1.2085973789607	0.332050002207949	-14.9067594281197	-18.2077093582989	-11.6058094979406	4.42	2.64	7.08	-3.71217841440992	-3.03918244129077	-2.36618646817161	-3.95098580399632	-3.23469546471231	-2.5184051254283	-3.89953972540246	-3.1941004401379	-2.4852041770057	-1.71393827455767	5.5810377328583	0.212375574576894	-21.6979818887819	-0.355954018600752	-0.315247564616313	-0.430785847141562	-0.45790626063418	-0.414139626747946	-0.538366079068578	-0.456688854782799	-0.413142004362578	-0.536869582513391	0.00487222039357571	0.00530069248687976	0.005302229794156
169	14.590010676409	0.22	-1.66491153960793	-2.15631742786159	-1.17350565135427	0.320924486351401	-14.8214965630512	-18.1876594480706	-11.4553336780317	3.87	2.49	6.53	-4.17611473730254	-3.40320151708157	-2.6302882968606	-4.50441724284624	-3.67074195962451	-2.83706667640278	-4.45783882436832	-3.63376408307752	-2.80809173866969	-1.66491153960793	5.38292456040259	-2.0506130867885	-23.1686329182285	-0.355954018600752	-0.315247564616313	-0.430785847141562	-0.45790626063418	-0.414139626747946	-0.538366079068578	-0.456688854782799	-0.413142004362578	-0.536869582513391	0.00487222039357571	0.00530069248687976	0.005302229794156
169	14.590010676409	0.23	-3.13446491356931	-4.03854539281266	-2.23038443432596	0.259701036989077	-14.3657040461907	-18.152562787984	-10.5788453043975	3.85	2.41	5.83	-4.19127872067165	-3.31692391754855	-2.44256911442545	-4.52377692095547	-3.58005870446306	-2.63634048797065	-4.5130641448233	-3.57128338209471	-2.62973198315276	-3.13446491356931	4.4547441923976	0.92552514865976	-18.5931425031035	-0.355954018600752	-0.315247564616313	-0.430785847141562	-0.45790626063418	-0.414139626747946	-0.538366079068578	-0.456688854782799	-0.413142004362578	-0.536869582513391	0.00487222039357571	0.00530069248687976	0.005302229794156
169	14.590010676409	0.23	-3.05705356440099	-3.93759618937111	-2.17651093943087	0.257106160465003	-15.0480884603598	-19.0417746287758	-11.0544022919437	3.83	2.55	5.93	-4.41616090310811	-3.48994677338146	-2.56373264365481	-4.76904370180824	-3.7688184476084	-2.76859319340856	-4.77507870780051	-3.77317596045392	-2.77135988489321	-3.05705356440099	4.53538687057223	-1.59988566330686	-21.9186237994117	-0.355954018600752	-0.315247564616313	-0.430785847141562	-0.45790626063418	-0.414139626747946	-0.538366079068578	-0.456688854782799	-0.413142004362578	-0.536869582513391	0.00487222039357571	0.00530069248687976	0.005302229794156
169	14.590010676409	0.23	-3.01186507769634	-3.86581159845074	-2.15791855694194	0.312639187182537	-15.404578517748	-18.9707806856379	-11.8383763498582	4.29	2.47	5.95	-3.97125746951367	-3.22472482904357	-2.47819218857347	-4.23867574244345	-3.4418727604171	-2.64506977839076	-4.22897715606886	-3.43426438434173	-2.63913711039644	-3.01186507769634	4.60282503314868	-1.33522510321195	-21.109333279339	-0.355954018600752	-0.315247564616313	-0.430785847141562	-0.45790626063418	-0.414139626747946	-0.538366079068578	-0.456688854782799	-0.413142004362578	-0.536869582513391	0.00487222039357571	0.00530069248687976	0.005302229794156
169	14.590010676409	0.23	-3.0020266509596	-3.85212751330612	-2.15192578861307	0.263350285065465	-16.1623660879639	-20.3827700035488	-11.9419621723791	3.65	2.72	6.2	-4.9311653595527	-3.91013094724126	-2.88909653492981	-5.35297284781032	-4.24460006221814	-3.13622727662595	-5.3716936742827	-4.25977698021119	-3.14538938376819	-3.0020266509596	4.79294757296317	-0.323556145639459	-21.2378072347752	-0.355954018600752	-0.315247564616313	-0.430785847141562	-0.45790626063418	-0.414139626747946	-0.538366079068578	-0.456688854782799	-0.413142004362578	-0.536869582513391	0.00487222039357571	0.00530069248687976	0.005302229794156
169	14.590010676409	0.23	-3.00149060820433	-3.86236622562915	-2.14061499077951	0.291416254927539	-16.2040375337457	-20.1490411748434	-12.2590338926481	4.12	2.55	5.64	-4.37598406200219	-3.51920517569282	-2.66242628938344	-4.68966657823679	-3.77147143603931	-2.85327629384183	-4.71774707634166	-3.79474570550687	-2.86741589472738	-3.00149060820433	4.59133538120087	-1.25291011581412	-21.3617003575934	-0.355954018600752	-0.315247564616313	-0.430785847141562	-0.45790626063418	-0.414139626747946	-0.538366079068578	-0.456688854782799	-0.413142004362578	-0.536869582513391	0.00487222039357571	0.00530069248687976	0.005302229794156
169	14.590010676409	0.23	-2.99665354189602	-3.8554512334597	-2.13785585033235	0.24454282882884	-15.6215809164021	-19.9084271154265	-11.3347347173778	4.02	2.8	6.02	-4.42160249029697	-3.46950669090362	-2.51741089151027	-4.7506445104364	-3.72769667812373	-2.70474884581107	-4.79236794977225	-3.76039282352479	-2.72709718523684	-2.99665354189602	4.7734330783205	-1.37709727223646	-22.5923346731409	-0.355954018600752	-0.315247564616313	-0.430785847141562	-0.45790626063418	-0.414139626747946	-0.538366079068578	-0.456688854782799	-0.413142004362578	-0.536869582513391	0.00487222039357571	0.00530069248687976	0.005302229794156
169	14.590010676409	0.23	-2.9721823801479	-3.82373908394113	-2.12062567635467	0.280679630471815	-15.2555510693308	-19.0685711545	-11.4425309841617	4.3	2.63	6.05	-3.98985920835247	-3.1920326079648	-2.39420600757713	-4.25831409332446	-3.40680628840047	-2.55529848347649	-4.27111806738098	-3.41655950948906	-2.5610603494719	-2.9721823801479	4.66246707920121	-0.70514608156617	-21.0845541201104	-0.355954018600752	-0.315247564616313	-0.430785847141562	-0.45790626063418	-0.414139626747946	-0.538366079068578	-0.456688854782799	-0.413142004362578	-0.536869582513391	0.00487222039357571	0.00530069248687976	0.005302229794156
169	14.590010676409	0.23	-2.96673517801179	-3.8114408786109	-2.12202947741267	0.250293486790764	-14.9816165948192	-19.0298449994756	-10.9333881901628	3.96	2.4	5.98	-4.28275984998866	-3.3716862140487	-2.46061257810875	-4.6085336955052	-3.62815802715507	-2.64778235880494	-4.58350592550985	-3.609933967858	-2.63358776020033	-2.96673517801179	4.77446091176774	-1.95993882216515	-22.2245886577467	-0.355954018600752	-0.315247564616313	-0.430785847141562	-0.45790626063418	-0.414139626747946	-0.538366079068578	-0.456688854782799	-0.413142004362578	-0.536869582513391	0.00487222039357571	0.00530069248687976	0.005302229794156
169	14.590010676409	0.23	-2.95499268222144	-3.8019575963165	-2.10802776812638	0.25211878720707	-15.2179226182739	-19.3101008433575	-11.1257443931902	3.91	2.61	5.92	-4.39935017531445	-3.46704406578253	-2.5347379562506	-4.7408049428875	-3.73613806341201	-2.73147118393651	-4.75632401351783	-3.7508352012945	-2.74377911200703	-2.95499268222144	4.66214230182042	-0.352279813301505	-20.6867363273131	-0.355954018600752	-0.315247564616313	-0.430785847141562	-0.45790626063418	-0.414139626747946	-0.538366079068578	-0.456688854782799	-0.413142004362578	-0.536869582513391	0.00487222039357571	0.00530069248687976	0.005302229794156
169	14.590010676409	0.23	-2.92223952779927	-3.75985900879018	-2.08462004680835	0.258258236319927	-14.7488233946569	-18.6513162150331	-10.8463305742806	3.94	2.64	6.21	-4.21879121759846	-3.33607590423765	-2.45336059087685	-4.54237962133432	-3.59195855424669	-2.64153748715906	-4.54330251462761	-3.59379812282294	-2.64231688924809	-2.92223952779927	4.68787957738091	-1.15864574919855	-21.7357910906239	-0.355954018600752	-0.315247564616313	-0.430785847141562	-0.45790626063418	-0.414139626747946	-0.538366079068578	-0.456688854782799	-0.413142004362578	-0.536869582513391	0.00487222039357571	0.00530069248687976	0.005302229794156
169	14.590010676409	0.23	-2.91512524872422	-3.73819759913259	-2.09205289831585	0.35694193190101	-17.8959176797736	-21.6462153982627	-14.1456199612846	4	2.67	5.9	-4.82549189759368	-3.98945516224892	-3.15341842690416	-5.1868176392845	-4.28817970184677	-3.38954176440905	-5.21788263021071	-4.3141799260346	-3.41109706458783	-2.91512524872422	4.72527500102845	0.139120920297762	-20.4454486880757	-0.355954018600752	-0.315247564616313	-0.430785847141562	-0.45790626063418	-0.414139626747946	-0.538366079068578	-0.456688854782799	-0.413142004362578	-0.536869582513391	0.00487222039357571	0.00530069248687976	0.005302229794156
169	14.590010676409	0.23	-2.91242119059336	-3.73728873377001	-2.08755364741672	0.264881755861352	-14.1240114827377	-17.7976473008242	-10.4503756646511	4.07	2.59	6.36	-3.90872386214849	-3.10191902214397	-2.29511418213946	-4.19421049108756	-3.32847798003032	-2.46274546897308	-4.18148593187371	-3.31644795471711	-2.45491602854358	-2.91242119059336	4.70256934738657	1.43898048358409	-19.2169642643278	-0.355954018600752	-0.315247564616313	-0.430785847141562	-0.45790626063418	-0.414139626747946	-0.538366079068578	-0.456688854782799	-0.413142004362578	-0.536869582513391	0.00487222039357571	0.00530069248687976	0.005302229794156
169	14.590010676409	0.23	-2.91153040924602	-3.75126427249323	-2.07179654599881	0.263236084355902	-15.3981593599547	-19.4201933284007	-11.3761253915087	3.76	2.69	5.59	-4.58138745998254	-3.63255571175711	-2.68372396353169	-4.95773531597082	-3.9309597576535	-2.90418419933618	-5.01426782952171	-3.97866085955778	-2.93638964515454	-2.91153040924602	4.58784805827865	1.82705022181109	-18.3572790367806	-0.355954018600752	-0.315247564616313	-0.430785847141562	-0.45790626063418	-0.414139626747946	-0.538366079068578	-0.456688854782799	-0.413142004362578	-0.536869582513391	0.00487222039357571	0.00530069248687976	0.005302229794156
169	14.590010676409	0.23	-2.85312154203201	-3.65886544977352	-2.0473776342905	0.264144422744653	-13.2940558989795	-16.7583801374362	-9.82973166052277	3.84	2.35	5.86	-3.87924260366106	-3.07731818921865	-2.27539377477623	-4.18826722769227	-3.32246065479948	-2.45665408190669	-4.16383204665355	-3.30495316959571	-2.44273438162825	-2.85312154203201	4.48491836624982	-1.18116307401264	-20.6938393184502	-0.355954018600752	-0.315247564616313	-0.430785847141562	-0.45790626063418	-0.414139626747946	-0.538366079068578	-0.456688854782799	-0.413142004362578	-0.536869582513391	0.00487222039357571	0.00530069248687976	0.005302229794156
169	14.590010676409	0.23	-2.83597809072503	-3.64096515496331	-2.03099102648676	0.301245220099575	-15.8570064606477	-19.6275935680674	-12.086419353228	4	2.6	5.77	-4.37622013371393	-3.53552006734114	-2.69482000096836	-4.70399583652729	-3.80032794708096	-2.89666005763463	-4.73087608534136	-3.82257344594187	-2.91233257916357	-2.83597809072503	4.5873043778384	-2.19851143946681	-22.5560371271894	-0.355954018600752	-0.315247564616313	-0.430785847141562	-0.45790626063418	-0.414139626747946	-0.538366079068578	-0.456688854782799	-0.413142004362578	-0.536869582513391	0.00487222039357571	0.00530069248687976	0.005302229794156
169	14.590010676409	0.23	-2.78541699639334	-3.57947165188291	-1.99136234090378	0.281751853688734	-15.0284045103365	-18.7747015025715	-11.2821075181016	4.13	2.65	6.22	-4.07510914370089	-3.26196337272899	-2.44881760175709	-4.36693553273295	-3.49555883205302	-2.62418213137308	-4.36870364280825	-3.4971204978721	-2.6262295963584	-2.78541699639334	4.89397917556136	-1.80368807693736	-22.8711597946883	-0.355954018600752	-0.315247564616313	-0.430785847141562	-0.45790626063418	-0.414139626747946	-0.538366079068578	-0.456688854782799	-0.413142004362578	-0.536869582513391	0.00487222039357571	0.00530069248687976	0.005302229794156
169	14.590010676409	0.23	-2.76520046752081	-3.55367213623696	-1.97672879880466	0.301960336090769	-15.6531997794308	-19.369011412017	-11.9373881468445	3.73	2.42	5.88	-4.59672345275718	-3.71487367146478	-2.83302389017237	-4.97799087294666	-4.02299755918738	-3.06800424542809	-4.96588360587076	-4.01252186416536	-3.05829066770195	-2.76520046752081	4.66211730141566	-0.808778789057346	-20.9816630510874	-0.355954018600752	-0.315247564616313	-0.430785847141562	-0.45790626063418	-0.414139626747946	-0.538366079068578	-0.456688854782799	-0.413142004362578	-0.536869582513391	0.00487222039357571	0.00530069248687976	0.005302229794156
169	14.590010676409	0.23	-2.75310133866572	-3.53343934275496	-1.97276333457648	0.244225826761777	-13.5845087963885	-17.3155464338383	-9.85347115893867	4.35	2.65	6.57	-3.58285009065056	-2.81084161903604	-2.03883314742152	-3.81932853240409	-2.99636527458059	-2.1734020167571	-3.80305266532531	-2.98292517047652	-2.16364079862349	-2.75310133866572	5.03264227722937	-0.642692580808532	-21.9297647801189	-0.355954018600752	-0.315247564616313	-0.430785847141562	-0.45790626063418	-0.414139626747946	-0.538366079068578	-0.456688854782799	-0.413142004362578	-0.536869582513391	0.00487222039357571	0.00530069248687976	0.005302229794156
169	14.590010676409	0.23	-2.73862405790536	-3.52209902151741	-1.9551490942933	0.285998782738618	-14.3457630671371	-17.8847299540132	-10.806796180261	3.84	2.29	6.02	-4.14375299124455	-3.3238018563314	-2.50385072141825	-4.47434010642836	-3.58897356648133	-2.70360702653429	-4.42515926274095	-3.54944525966966	-2.67383637649952	-2.73862405790536	4.5333028774349	0.303196247978399	-19.1436101865486	-0.355954018600752	-0.315247564616313	-0.430785847141562	-0.45790626063418	-0.414139626747946	-0.538366079068578	-0.456688854782799	-0.413142004362578	-0.536869582513391	0.00487222039357571	0.00530069248687976	0.005302229794156
169	14.590010676409	0.23	-2.72345186118298	-3.50837652384364	-1.93852719852231	0.27265246109611	-14.1497740325964	-17.7580624283834	-10.5414856368095	3.88	2.55	5.82	-4.06997881174791	-3.24299347048365	-2.4160081292194	-4.38897580745497	-3.49717296920631	-2.60537013095764	-4.40445053685038	-3.50914067390212	-2.61492999047046	-2.72345186118298	4.7215340898301	0.660390740648264	-19.4143674542792	-0.355954018600752	-0.315247564616313	-0.430785847141562	-0.45790626063418	-0.414139626747946	-0.538366079068578	-0.456688854782799	-0.413142004362578	-0.536869582513391	0.00487222039357571	0.00530069248687976	0.005302229794156
169	14.590010676409	0.23	-2.71641462142165	-3.49695815295641	-1.93587108988689	0.276507271650488	-15.869681513446	-19.8775870718907	-11.8617759550012	3.95	2.55	6	-4.48543571546639	-3.58104009284646	-2.67664447022654	-4.82812399344722	-3.85463234578331	-2.88114069811941	-4.8290731825496	-3.8557143996557	-2.88186738375251	-2.71641462142165	4.68586183225379	-1.03287512151388	-21.3539918645807	-0.355954018600752	-0.315247564616313	-0.430785847141562	-0.45790626063418	-0.414139626747946	-0.538366079068578	-0.456688854782799	-0.413142004362578	-0.536869582513391	0.00487222039357571	0.00530069248687976	0.005302229794156
169	14.590010676409	0.23	-2.71462503531533	-3.50088204510883	-1.92836802552184	0.249831973755975	-13.4643968442389	-17.1071322777152	-9.82166141076267	4.02	2.55	5.88	-3.79747689058555	-2.98885488412786	-2.18023287767017	-4.0798302577108	-3.21108487122124	-2.34233948473168	-4.08973798881469	-3.21832811666493	-2.3474567333942	-2.71462503531533	4.58613454588001	-1.96448183797647	-22.1803211785611	-0.355954018600752	-0.315247564616313	-0.430785847141562	-0.45790626063418	-0.414139626747946	-0.538366079068578	-0.456688854782799	-0.413142004362578	-0.536869582513391	0.00487222039357571	0.00530069248687976	0.005302229794156
169	14.590010676409	0.23	-2.71167635736879	-3.48105803529699	-1.94229467944058	0.272457168620933	-13.7913443901943	-17.3099632687769	-10.2727255116117	4.15	2.73	6.26	-3.7334195632057	-2.97452248452384	-2.21562540584198	-3.99793279206465	-3.18526776331575	-2.37260273456684	-4.00935641270152	-3.19473461887633	-2.37839919928012	-2.71167635736879	4.84815515675505	-0.496267602054632	-21.3262447398018	-0.355954018600752	-0.315247564616313	-0.430785847141562	-0.45790626063418	-0.414139626747946	-0.538366079068578	-0.456688854782799	-0.413142004362578	-0.536869582513391	0.00487222039357571	0.00530069248687976	0.005302229794156
169	14.590010676409	0.23	-2.69699735590171	-3.46945321013686	-1.92454150166656	0.269467621298754	-13.1304340676995	-16.5058786738676	-9.75498946153128	3.68	2.47	6.06	-3.96377465007251	-3.15318455505164	-2.34259446003076	-4.29884003179064	-3.41972922013414	-2.54061840847764	-4.28194798544628	-3.40628576982728	-2.52995887365994	-2.69699735590171	4.59436029353484	1.31168179136593	-18.5416813195537	-0.355954018600752	-0.315247564616313	-0.430785847141562	-0.45790626063418	-0.414139626747946	-0.538366079068578	-0.456688854782799	-0.413142004362578	-0.536869582513391	0.00487222039357571	0.00530069248687976	0.005302229794156
169	14.590010676409	0.23	-2.692564977288	-3.46304477977237	-1.92208517480362	0.248843490310283	-13.4488729066837	-17.0970291209262	-9.80071669244114	3.37	2.54	5.69	-4.4474694780038	-3.49847048530895	-2.54947149261409	-4.87389741547039	-3.83390742550974	-2.7939174355491	-4.89691780995321	-3.85303479618785	-2.8074161664177	-2.692564977288	4.41001291845345	-1.23966780727449	-20.6133553223273	-0.355954018600752	-0.315247564616313	-0.430785847141562	-0.45790626063418	-0.414139626747946	-0.538366079068578	-0.456688854782799	-0.413142004362578	-0.536869582513391	0.00487222039357571	0.00530069248687976	0.005302229794156
169	14.590010676409	0.23	-2.67242455626283	-3.44361220735899	-1.90123690516667	0.262634158061544	-13.8059032278716	-17.4176408185442	-10.194165637199	4.18	2.57	6.27	-3.73580660329522	-2.9611464021135	-2.18648620093179	-3.99801109698926	-3.16897993729577	-2.33994877760229	-3.98531309290782	-3.15936976066738	-2.3321874670447	-2.67242455626283	4.92422923593875	2.38330591925057	-18.5064962471445	-0.355954018600752	-0.315247564616313	-0.430785847141562	-0.45790626063418	-0.414139626747946	-0.538366079068578	-0.456688854782799	-0.413142004362578	-0.536869582513391	0.00487222039357571	0.00530069248687976	0.005302229794156
169	14.590010676409	0.23	-2.66801391467057	-3.43350000851286	-1.90252782082829	0.304566254193953	-14.9725492531571	-18.5049356316857	-11.4401628746285	4.29	2.68	5.89	-3.87962029749703	-3.13904393638416	-2.3984675752713	-4.14154884699718	-3.35097323926074	-2.5603976315243	-4.17022999228599	-3.37556425875292	-2.57708871152205	-2.66801391467057	4.93001699764398	1.05530371521205	-19.7204649274901	-0.355954018600752	-0.315247564616313	-0.430785847141562	-0.45790626063418	-0.414139626747946	-0.538366079068578	-0.456688854782799	-0.413142004362578	-0.536869582513391	0.00487222039357571	0.00530069248687976	0.005302229794156
169	14.590010676409	0.23	-2.66661953655075	-3.43536678594134	-1.89787228716017	0.331129593727544	-15.2886798575023	-18.6812391038839	-11.8961206111207	3.72	2.65	5.45	-4.44747997383558	-3.63980660568111	-2.83213323752663	-4.81824264014529	-3.94323785436871	-3.06823306859212	-4.87866916486303	-3.99047848243958	-3.10606411424663	-2.66661953655075	4.5142213617407	-1.92706094369877	-21.4440076383548	-0.355954018600752	-0.315247564616313	-0.430785847141562	-0.45790626063418	-0.414139626747946	-0.538366079068578	-0.456688854782799	-0.413142004362578	-0.536869582513391	0.00487222039357571	0.00530069248687976	0.005302229794156
169	14.590010676409	0.23	-2.65956131861626	-3.42263033785862	-1.89649229937389	0.27897686403645	-14.4631802757342	-18.0934573012617	-10.8329032502066	3.79	2.42	5.7	-4.2393062371501	-3.38873048589063	-2.53815473463117	-4.58372208366723	-3.6640426274596	-2.74436317125196	-4.58459656788148	-3.66503506020918	-2.74507292863054	-2.65956131861626	4.51437042319388	0.311794171913228	-19.2165411019683	-0.355954018600752	-0.315247564616313	-0.430785847141562	-0.45790626063418	-0.414139626747946	-0.538366079068578	-0.456688854782799	-0.413142004362578	-0.536869582513391	0.00487222039357571	0.00530069248687976	0.005302229794156
169	14.590010676409	0.23	-2.64754503618492	-3.40448509644413	-1.89060497592571	0.295927160438308	-14.7991118042359	-18.3631101591484	-11.2351134493233	3.65	2.44	5.71	-4.44837325078944	-3.58501215289001	-2.72165105499058	-4.82967933259135	-3.89231256590911	-2.95494579922687	-4.83646266595269	-3.89522570527938	-2.95858525706315	-2.64754503618492	4.61095619356019	-0.824015769429239	-20.7324686887651	-0.355954018600752	-0.315247564616313	-0.430785847141562	-0.45790626063418	-0.414139626747946	-0.538366079068578	-0.456688854782799	-0.413142004362578	-0.536869582513391	0.00487222039357571	0.00530069248687976	0.005302229794156
169	14.590010676409	0.23	-2.64267382473878	-3.40341648138408	-1.88193116809347	0.251040872939933	-14.2166272825694	-18.050510499532	-10.3827440656069	4.04	2.54	6.36	-3.99259912380291	-3.14458107061797	-2.29656301743303	-4.28770008367806	-3.37700332578811	-2.46630656789816	-4.26059092034872	-3.35791036292253	-2.45178310127219	-2.64267382473878	4.91060908324493	0.0544350274118789	-20.7546942693058	-0.355954018600752	-0.315247564616313	-0.430785847141562	-0.45790626063418	-0.414139626747946	-0.538366079068578	-0.456688854782799	-0.413142004362578	-0.536869582513391	0.00487222039357571	0.00530069248687976	0.005302229794156
169	14.590010676409	0.23	-2.60757104040508	-3.35908135469916	-1.85606072611101	0.30035853672188	-15.7788085575937	-19.5387185473523	-12.0188985678352	4.11	2.77	6.32	-4.25808575591063	-3.43868610428576	-2.61928645266088	-4.56509034314735	-3.6866126301002	-2.80813491705304	-4.58189127896117	-3.69738903855909	-2.81728884927154	-2.60757104040508	5.09561793401829	-0.18362936233178	-21.6363825235432	-0.355954018600752	-0.315247564616313	-0.430785847141562	-0.45790626063418	-0.414139626747946	-0.538366079068578	-0.456688854782799	-0.413142004362578	-0.536869582513391	0.00487222039357571	0.00530069248687976	0.005302229794156
169	14.590010676409	0.23	-2.59773366900996	-3.34896430813878	-1.84650302988114	0.283988213430322	-14.7824007821074	-18.4471171021873	-11.1176844620274	4.08	2.62	6.2	-4.04384558539533	-3.24049258283189	-2.43713958026846	-4.33828522514495	-3.47643865162994	-2.61459207811492	-4.33744058433633	-3.47692544025767	-2.61477117804017	-2.59773366900996	4.81220854412547	-1.07198021043844	-21.707945358868	-0.355954018600752	-0.315247564616313	-0.430785847141562	-0.45790626063418	-0.414139626747946	-0.538366079068578	-0.456688854782799	-0.413142004362578	-0.536869582513391	0.00487222039357571	0.00530069248687976	0.005302229794156
169	14.590010676409	0.23	-2.59063681835501	-3.33542162866995	-1.84585200804006	0.308364470833995	-16.1499771138104	-19.926254199596	-12.3737000280248	4.02	2.63	6.25	-4.42601352432152	-3.58722800618779	-2.74844248805407	-4.75543969180665	-3.85422375020891	-2.95300780861118	-4.75209281419943	-3.85334986097278	-2.95295242719742	-2.59063681835501	4.97569741137165	-0.264736045149765	-21.1065191623088	-0.355954018600752	-0.315247564616313	-0.430785847141562	-0.45790626063418	-0.414139626747946	-0.538366079068578	-0.456688854782799	-0.413142004362578	-0.536869582513391	0.00487222039357571	0.00530069248687976	0.005302229794156
169	14.590010676409	0.23	-2.57433019635428	-3.3011838474187	-1.84747654528986	0.298414294790379	-14.8892933910093	-18.4537235001811	-11.3248632818376	3.79	2.62	6.35	-4.31955181373454	-3.48520851478722	-2.65086521583989	-4.66993950557384	-3.76791705024039	-2.86589459490693	-4.65897413940918	-3.76052034044816	-2.85873679144283	-2.57433019635428	4.92806224718243	-0.522172976093923	-21.1597518121254	-0.355954018600752	-0.315247564616313	-0.430785847141562	-0.45790626063418	-0.414139626747946	-0.538366079068578	-0.456688854782799	-0.413142004362578	-0.536869582513391	0.00487222039357571	0.00530069248687976	0.005302229794156
[truncated: 1,367 more rows]
