# Supplementary material for: Re-expressing coefficients from regression models for inclusion in a meta-analysis
Source: BMC Med Res Methodol. 2024 Jan 8;24:6. doi: 10.1186/s12874-023-02132-y (PMC10773134; doi:10.1186/s12874-023-02132-y)
Supplement: Supplementary file 2 — Additional file 2. [file 12874_2023_2132_MOESM2_ESM.zip › Supp_Files_R1/simdata/simdata_scenario_17.csv]

ex_no	errsd	rsquare	beta	b_low_ci	b_hi_ci	lrsquare	lbeta	lb_low_ci	lb_hi_ci	x_median	x_25	x_75	rbl	rb	rbu	altl	alt	altu	dzl	dz	dzu	observed_beta	xlog	error	ylog	RelBias_rb	RelBias_rbl	RelBias_rbu	RelBias_alt	RelBias_altl	RelBias_altu	RelBias_dz	RelBias_dzl	RelBias_dzu	MC_SE_RelBias_rb	MC_SE_RelBias_alt	MC_SE_RelBias_dz
17	0.405465108108164	0	0.26988351388977	-0.934854616200044	1.47462164397958	0.000990628480926659	0.0621587276610447	-0.246030144801896	0.370347600123985	0.24	0.2	0.28	-0.40424189733171	0.102130419935566	0.608502737202843	-0.984639414308975	0.248765992669897	1.48217139964877	-1.02016036681301	0.257385329060662	1.5342940069076	0.26988351388977	0.248834449004278	-0.0412057183866006	-0.749016855889526	-0.570993716447674	-0.494305114713764	-0.574247639414828	0.0231808326686926	0.117418523076192	0.0154168286119712	0.0591660176061988	0.15489319902872	0.0489432773970184	0.000593852971437357	0.00147106283935292	0.00159582643616723
17	0.405465108108164	0	0.314576874980711	-0.691377499434367	1.32053124939579	0.00176382282445106	0.0739629114940711	-0.200756048362113	0.348681871350255	0.27	0.23	0.32	-0.309313268829489	0.113957761736332	0.537228792302153	-0.706572984590257	0.260316914731688	1.22720681405363	-0.732335595185956	0.269528433780666	1.27120603214862	0.314576874980711	0.279529055074735	0.00973378855395657	-0.64045179042675	-0.570993716447674	-0.494305114713764	-0.574247639414828	0.0231808326686926	0.117418523076192	0.0154168286119712	0.0591660176061988	0.15489319902872	0.0489432773970184	0.000593852971437357	0.00147106283935292	0.00159582643616723
17	0.405465108108164	0	0.393121621256813	-0.697776077725224	1.48401932023885	0.00391224933331543	0.112016632191301	-0.167047171850993	0.391080436233595	0.24	0.21	0.28	-0.275051803222812	0.184441175110984	0.64393415344478	-0.671441348564447	0.450247662063171	1.57193667269079	-0.696495883470859	0.466570703657552	1.62956556703518	0.393121621256813	0.250143262325251	-0.0171937513913889	-0.724356732104579	-0.570993716447674	-0.494305114713764	-0.574247639414828	0.0231808326686926	0.117418523076192	0.0154168286119712	0.0591660176061988	0.15489319902872	0.0489432773970184	0.000593852971437357	0.00147106283935292	0.00159582643616723
17	0.405465108108164	0	0.450134473825476	-0.704053529700739	1.60432247735169	0.00431795088436607	0.119213156506624	-0.163425225676592	0.40185153868984	0.24	0.21	0.28	-0.267691142272215	0.195271604533604	0.658234351339422	-0.649957335787275	0.474121820992136	1.59820097777155	-0.674507496821891	0.491693560182451	1.65913723565769	0.450134473825476	0.246690988451001	-0.0177390824736517	-0.730254085658957	-0.570993716447674	-0.494305114713764	-0.574247639414828	0.0231808326686926	0.117418523076192	0.0154168286119712	0.0591660176061988	0.15489319902872	0.0489432773970184	0.000593852971437357	0.00147106283935292	0.00159582643616723
17	0.405465108108164	0.01	0.471601785344716	-0.519099382517875	1.46230295320731	0.00624462107012001	0.132251862649527	-0.128227883574747	0.392731608873802	0.25	0.21	0.29	-0.207108634985636	0.213608007744157	0.634324650473951	-0.495678176541151	0.511233284795467	1.51814474613208	-0.513247007075776	0.529983502531078	1.57462882369595	0.471601785344716	0.25586259195718	-0.0242177825909134	-0.722266511373679	-0.570993716447674	-0.494305114713764	-0.574247639414828	0.0231808326686926	0.117418523076192	0.0154168286119712	0.0591660176061988	0.15489319902872	0.0489432773970184	0.000593852971437357	0.00147106283935292	0.00159582643616723
17	0.405465108108164	0.01	0.494516328540076	-0.469934966270461	1.45896762335061	0.0100016433082757	0.165879813402571	-0.0917882275252276	0.423547854330369	0.25	0.22	0.29	-0.146545650675199	0.26483750524847	0.676220661172139	-0.346656140126825	0.626477462191854	1.59961106451053	-0.359792290246626	0.649926210866124	1.66031110648976	0.494516328540076	0.25952221762815	-0.00387913752027234	-0.692273401536199	-0.570993716447674	-0.494305114713764	-0.574247639414828	0.0231808326686926	0.117418523076192	0.0154168286119712	0.0591660176061988	0.15489319902872	0.0489432773970184	0.000593852971437357	0.00147106283935292	0.00159582643616723
17	0.405465108108164	0.01	0.510697987213514	-0.434565098169928	1.45596107259696	0.00973663216084565	0.153097380263746	-0.0879620890583936	0.394156849585886	0.25	0.21	0.29	-0.141377568737624	0.24606663658726	0.633510841912145	-0.336684707889953	0.585997300707557	1.50867930930507	-0.349075589377573	0.607093988665292	1.56252368819942	0.510697987213514	0.256789086543968	0.00867290590546745	-0.686698216461507	-0.570993716447674	-0.494305114713764	-0.574247639414828	0.0231808326686926	0.117418523076192	0.0154168286119712	0.0591660176061988	0.15489319902872	0.0489432773970184	0.000593852971437357	0.00147106283935292	0.00159582643616723
17	0.405465108108164	0.01	0.568328635055898	-0.348354462179943	1.48501173229174	0.0190710380898776	0.21714067858106	-0.0260003581126192	0.460281715274738	0.25	0.22	0.3	-0.0419864177972979	0.350647449246794	0.743281316290887	-0.100466853390617	0.839043855690366	1.77855456477135	-0.104051496713529	0.868737559517977	1.84324004811216	0.568328635055898	0.260686063116005	0.00231267145723233	-0.68510106692316	-0.570993716447674	-0.494305114713764	-0.574247639414828	0.0231808326686926	0.117418523076192	0.0154168286119712	0.0591660176061988	0.15489319902872	0.0489432773970184	0.000593852971437357	0.00147106283935292	0.00159582643616723
17	0.405465108108164	0.01	0.574140444262098	-0.396500937552956	1.54478182607715	0.00752740411746217	0.138291779077696	-0.109632164335263	0.386215722490656	0.26	0.21	0.3	-0.172938943632095	0.21814797082326	0.609234885278616	-0.404215977179158	0.50988454852346	1.42398507422608	-0.41777406059428	0.527275528554702	1.47219413821964	0.574140444262098	0.26026523017688	-0.0648071727505514	-0.754921575213716	-0.570993716447674	-0.494305114713764	-0.574247639414828	0.0231808326686926	0.117418523076192	0.0154168286119712	0.0591660176061988	0.15489319902872	0.0489432773970184	0.000593852971437357	0.00147106283935292	0.00159582643616723
17	0.405465108108164	0.01	0.648219589115875	-0.242443802597934	1.53888298082968	0.0172501702499299	0.208236706115998	-0.0371593297362393	0.453632741968234	0.26	0.21	0.31	-0.0587015181400135	0.328956707999062	0.716614934138137	-0.137400920688484	0.769979311913469	1.67735954451542	-0.142120986955802	0.7966846719334	1.7349259181985	0.648219589115875	0.267469103338486	-0.00904985324726127	-0.68719575382232	-0.570993716447674	-0.494305114713764	-0.574247639414828	0.0231808326686926	0.117418523076192	0.0154168286119712	0.0591660176061988	0.15489319902872	0.0489432773970184	0.000593852971437357	0.00147106283935292	0.00159582643616723
17	0.405465108108164	0.01	0.658614632478889	-0.440607546311022	1.7578368112688	0.0133375804992153	0.205613069466675	-0.0704968088733401	0.48172294780669	0.25	0.22	0.29	-0.112663840939374	0.328598677353897	0.769861195647169	-0.266772373785635	0.778076164008026	1.82292470180169	-0.276981273929482	0.806842762981598	1.89018637877875	0.658614632478889	0.252891836160774	0.0289806609932056	-0.671245860828762	-0.570993716447674	-0.494305114713764	-0.574247639414828	0.0231808326686926	0.117418523076192	0.0154168286119712	0.0591660176061988	0.15489319902872	0.0489432773970184	0.000593852971437357	0.00147106283935292	0.00159582643616723
17	0.405465108108164	0.01	0.667170989510516	-0.212387086212868	1.5467290652339	0.0137507843141974	0.18566442717817	-0.0598312017890996	0.431160056145439	0.25	0.21	0.31	-0.0961633205707291	0.298407976029789	0.692979272630308	-0.229007155321422	0.710640619627337	1.6502883945761	-0.236541775848826	0.734391351188293	1.70650337310683	0.667170989510516	0.263965584418804	-0.000537082538503559	-0.684459195213567	-0.570993716447674	-0.494305114713764	-0.574247639414828	0.0231808326686926	0.117418523076192	0.0154168286119712	0.0591660176061988	0.15489319902872	0.0489432773970184	0.000593852971437357	0.00147106283935292	0.00159582643616723
17	0.405465108108164	0.01	0.668808593456138	-0.375148433958347	1.71276562087062	0.0147519885900234	0.204216883577661	-0.0563532319622378	0.464786999117559	0.25	0.21	0.3	-0.0898400204426424	0.325568709309236	0.740977439061114	-0.212207158748852	0.769011521142213	1.75023020103328	-0.219629750569361	0.795300429698091	1.811717359825	0.668808593456138	0.256814215203243	-0.00461564977346512	-0.700825257013963	-0.570993716447674	-0.494305114713764	-0.574247639414828	0.0231808326686926	0.117418523076192	0.0154168286119712	0.0591660176061988	0.15489319902872	0.0489432773970184	0.000593852971437357	0.00147106283935292	0.00159582643616723
17	0.405465108108164	0.01	0.679754383000906	-0.274609722864328	1.63411848886614	0.0160001013280085	0.205977161993711	-0.0462202885014475	0.458174612488869	0.24	0.21	0.28	-0.0760564617706429	0.338939774171024	0.753936010112691	-0.185544093911059	0.826862988691592	1.83927007129424	-0.192169989622354	0.857067283088903	1.90602863726229	0.679754383000906	0.250711088639574	0.0261245783178117	-0.681029334683667	-0.570993716447674	-0.494305114713764	-0.574247639414828	0.0231808326686926	0.117418523076192	0.0154168286119712	0.0591660176061988	0.15489319902872	0.0489432773970184	0.000593852971437357	0.00147106283935292	0.00159582643616723
17	0.405465108108164	0.01	0.737795560098071	-0.2604173251846	1.73600844538074	0.0190410282565487	0.232924712947881	-0.0280997756126695	0.493949201508432	0.26	0.22	0.3	-0.044611989324126	0.369797785953523	0.784207561231172	-0.104940498542232	0.869872978221797	1.84468645498583	-0.108843694029538	0.902473977712723	1.9160660127058	0.737795560098071	0.261222034019656	0.0136364830694351	-0.6697511144195	-0.570993716447674	-0.494305114713764	-0.574247639414828	0.0231808326686926	0.117418523076192	0.0154168286119712	0.0591660176061988	0.15489319902872	0.0489432773970184	0.000593852971437357	0.00147106283935292	0.00159582643616723
17	0.405465108108164	0.01	0.754056767629426	-0.230926545401028	1.73904008065988	0.0141900170477451	0.198804674321889	-0.0599076991036684	0.457517047747447	0.24	0.2	0.3	-0.0984520742353367	0.326714810408602	0.75188169505254	-0.23985750067106	0.795971019051416	1.83179953877389	-0.24784820889715	0.822563533460959	1.89234011263812	0.754056767629426	0.25271303759413	-0.0235692940073537	-0.727464024002951	-0.570993716447674	-0.494305114713764	-0.574247639414828	0.0231808326686926	0.117418523076192	0.0154168286119712	0.0591660176061988	0.15489319902872	0.0489432773970184	0.000593852971437357	0.00147106283935292	0.00159582643616723
17	0.405465108108164	0.01	0.762707212639838	-0.295499474077729	1.8209138993574	0.0127666495656617	0.205513573632845	-0.0766477039160223	0.487674851181713	0.25	0.22	0.29	-0.123449329693015	0.331001603591251	0.785452536875518	-0.294609373739056	0.789928753628213	1.87446688099548	-0.30627395166358	0.818899129232494	1.94584011711568	0.762707212639838	0.258098472229954	0.00883275269279097	-0.682237223520451	-0.570993716447674	-0.494305114713764	-0.574247639414828	0.0231808326686926	0.117418523076192	0.0154168286119712	0.0591660176061988	0.15489319902872	0.0489432773970184	0.000593852971437357	0.00147106283935292	0.00159582643616723
17	0.405465108108164	0.01	0.800859617639399	-0.237958152527276	1.83967738780607	0.0189497222982426	0.238779949855856	-0.0294625116846869	0.507022411396398	0.26	0.22	0.3	-0.0466246539561548	0.377871128328941	0.802366910614037	-0.109323419729177	0.886015454499458	1.88135432872809	-0.11344258523975	0.91799457419769	1.95265008296167	0.800859617639399	0.263100013564339	0.031480758552934	-0.65006321331936	-0.570993716447674	-0.494305114713764	-0.574247639414828	0.0231808326686926	0.117418523076192	0.0154168286119712	0.0591660176061988	0.15489319902872	0.0489432773970184	0.000593852971437357	0.00147106283935292	0.00159582643616723
17	0.405465108108164	0.01	0.875112024562474	-0.244357791029603	1.99458184015455	0.0120537766789767	0.197754739236523	-0.0817681933228942	0.47727767179594	0.25	0.21	0.28	-0.132558533948975	0.320590161643155	0.773738857235285	-0.31845368792102	0.770173871459354	1.85880143083973	-0.330151805777424	0.797634841229537	1.92299888082031	0.875112024562474	0.25006376700445	-0.0346510941501826	-0.740263696819299	-0.570993716447674	-0.494305114713764	-0.574247639414828	0.0231808326686926	0.117418523076192	0.0154168286119712	0.0591660176061988	0.15489319902872	0.0489432773970184	0.000593852971437357	0.00147106283935292	0.00159582643616723
17	0.405465108108164	0.01	0.91537426890125	-0.282583826199433	2.11333236400193	0.0160682004196127	0.25064325936978	-0.0555815474494182	0.556868066188979	0.25	0.21	0.29	-0.0890109552932364	0.40139213422616	0.891795223745557	-0.211203749700924	0.952416739824196	2.11603722934932	-0.218640552096986	0.985938151349207	2.19240844413009	0.91537426890125	0.253683254321596	0.00197398870625671	-0.697394831404542	-0.570993716447674	-0.494305114713764	-0.574247639414828	0.0231808326686926	0.117418523076192	0.0154168286119712	0.0591660176061988	0.15489319902872	0.0489432773970184	0.000593852971437357	0.00147106283935292	0.00159582643616723
17	0.405465108108164	0.02	0.657483844249556	-0.143203881476861	1.45817156997597	0.0208879816903802	0.215892128650589	-0.014883648203293	0.446667905504472	0.25	0.21	0.3	-0.0238849533572877	0.346458969776242	0.716802892909771	-0.0567925168306415	0.823793816040269	1.70438014891118	-0.0588006610724691	0.852940373075458	1.76461585410971	0.657483844249556	0.264334677836334	-0.0136997148191632	-0.698234380016657	-0.570993716447674	-0.494305114713764	-0.574247639414828	0.0231808326686926	0.117418523076192	0.0154168286119712	0.0591660176061988	0.15489319902872	0.0489432773970184	0.000593852971437357	0.00147106283935292	0.00159582643616723
17	0.405465108108164	0.02	0.706988494911727	-0.167959923167269	1.58193691299072	0.0196649191046143	0.211947212261274	-0.0216966410395703	0.445591065562119	0.25	0.21	0.3	-0.0351245655533003	0.343120104966157	0.721364775485614	-0.0842622005394524	0.823129187175374	1.7305205748902	-0.087057847348995	0.849969665986871	1.78675145886505	0.706988494911727	0.260135441965493	-0.0080249398201699	-0.698094618520762	-0.570993716447674	-0.494305114713764	-0.574247639414828	0.0231808326686926	0.117418523076192	0.0154168286119712	0.0591660176061988	0.15489319902872	0.0489432773970184	0.000593852971437357	0.00147106283935292	0.00159582643616723
17	0.405465108108164	0.02	0.736079979916405	-0.0706092167905772	1.54276917662339	0.0148091462441295	0.177982903892984	-0.0486687667058618	0.404634574491829	0.26	0.22	0.3	-0.0773515216873917	0.282876460249504	0.6431044421864	-0.182149666712643	0.66612591234515	1.51440149140294	-0.188870463480887	0.689176011061324	1.56892176914816	0.736079979916405	0.266115545753831	0.0208073535440723	-0.656356879125704	-0.570993716447674	-0.494305114713764	-0.574247639414828	0.0231808326686926	0.117418523076192	0.0154168286119712	0.0591660176061988	0.15489319902872	0.0489432773970184	0.000593852971437357	0.00147106283935292	0.00159582643616723
17	0.405465108108164	0.02	0.757587008094244	-0.190914958366744	1.70608897455523	0.0235539343181617	0.248741267998919	-0.00130806795012059	0.498790603947959	0.25	0.21	0.29	-0.00211669217794341	0.402508674152974	0.807134040483891	-0.00507557125483704	0.965167008052329	1.93540958735949	-0.00525791818408336	0.999726759914643	2.00590287433129	0.757587008094244	0.256885255809184	-0.0200048734976757	-0.714579097102804	-0.570993716447674	-0.494305114713764	-0.574247639414828	0.0231808326686926	0.117418523076192	0.0154168286119712	0.0591660176061988	0.15489319902872	0.0489432773970184	0.000593852971437357	0.00147106283935292	0.00159582643616723
17	0.405465108108164	0.02	0.761856232145197	-0.128540475187584	1.65225293947798	0.0226626193399272	0.235932769283525	-0.00597004986205843	0.477835588429109	0.25	0.22	0.3	-0.00953707866973224	0.37689959605278	0.763336270775293	-0.0225732152264858	0.892079849092174	1.80673291341083	-0.0233989508389515	0.923964015226027	1.87361723017829	0.761856232145197	0.262661908595678	0.0238556350027914	-0.660245635476254	-0.570993716447674	-0.494305114713764	-0.574247639414828	0.0231808326686926	0.117418523076192	0.0154168286119712	0.0591660176061988	0.15489319902872	0.0489432773970184	0.000593852971437357	0.00147106283935292	0.00159582643616723
17	0.405465108108164	0.02	0.77226380846516	-0.0870576780626237	1.63158529499294	0.0230595925194614	0.223353485941476	-0.00362590099867263	0.450332872881624	0.24	0.21	0.29	-0.00593525903995656	0.365608657551669	0.737152574143294	-0.0144009058700685	0.887087796377329	1.78857649862473	-0.0149109518313668	0.918329050037675	1.84902485632201	0.77226380846516	0.254405867833319	-0.0266811833928391	-0.727647937682635	-0.570993716447674	-0.494305114713764	-0.574247639414828	0.0231808326686926	0.117418523076192	0.0154168286119712	0.0591660176061988	0.15489319902872	0.0489432773970184	0.000593852971437357	0.00147106283935292	0.00159582643616723
17	0.405465108108164	0.02	0.781661818844651	-0.173520631713166	1.73684426940247	0.0175831354862174	0.215506440443439	-0.0359978849361189	0.467010765822996	0.25	0.21	0.31	-0.0580812420249044	0.347711587709478	0.753504417443861	-0.138858865304679	0.831298278744168	1.80145542279301	-0.143654700008665	0.859567805211987	1.86182934619918	0.781661818844651	0.261981128718038	0.00140891521431334	-0.683687893985544	-0.570993716447674	-0.494305114713764	-0.574247639414828	0.0231808326686926	0.117418523076192	0.0154168286119712	0.0591660176061988	0.15489319902872	0.0489432773970184	0.000593852971437357	0.00147106283935292	0.00159582643616723
17	0.405465108108164	0.02	0.782021302047746	-0.0695044224141843	1.63354702650968	0.0201256657158997	0.205035838470724	-0.018334397951804	0.428406074893253	0.25	0.21	0.29	-0.0297078782050882	0.332226873932726	0.69416162607054	-0.0713325082203516	0.797720256297837	1.66677302081603	-0.0738731332385214	0.826050888177227	1.72817165349365	0.782021302047746	0.254229324985875	0.0128157730641365	-0.690394507922563	-0.570993716447674	-0.494305114713764	-0.574247639414828	0.0231808326686926	0.117418523076192	0.0154168286119712	0.0591660176061988	0.15489319902872	0.0489432773970184	0.000593852971437357	0.00147106283935292	0.00159582643616723
17	0.405465108108164	0.02	0.78741758956322	-0.0579949639580229	1.63283014308446	0.032923501615168	0.276284566243898	0.0424980325096081	0.510071099978188	0.26	0.22	0.3	0.0674703220332409	0.438632274401777	0.809794226770313	0.158708270429734	1.03178060408055	1.90485293773137	0.164352309236909	1.06908598725179	1.97556550575068	0.78741758956322	0.26444339531482	0.0135065836261559	-0.668434126138796	-0.570993716447674	-0.494305114713764	-0.574247639414828	0.0231808326686926	0.117418523076192	0.0154168286119712	0.0591660176061988	0.15489319902872	0.0489432773970184	0.000593852971437357	0.00147106283935292	0.00159582643616723
17	0.405465108108164	0.02	0.81912786089254	-0.0815639176733499	1.71981963945843	0.0278657677544843	0.260857152660033	0.0203013581453793	0.501412947174688	0.24	0.2	0.28	0.0333418143632925	0.428417187512524	0.823492560661755	0.0811763129986908	1.04305444594591	2.00493257889313	0.0840778236853339	1.07965998083836	2.07655153837757	0.81912786089254	0.250275410167	0.0150368887756958	-0.692905277275576	-0.570993716447674	-0.494305114713764	-0.574247639414828	0.0231808326686926	0.117418523076192	0.0154168286119712	0.0591660176061988	0.15489319902872	0.0489432773970184	0.000593852971437357	0.00147106283935292	0.00159582643616723
17	0.405465108108164	0.02	0.836279269986832	-0.202547103162904	1.87510564313657	0.0124092064572493	0.193702595520909	-0.0760945887830245	0.463499779824842	0.24	0.21	0.29	-0.123957976458632	0.315541251481383	0.755040479421399	-0.299267637449551	0.761800793676412	1.82286922480237	-0.309713241507086	0.788261446949402	1.88838363580975	0.836279269986832	0.254794107067275	-0.00877153375970234	-0.706530284799323	-0.570993716447674	-0.494305114713764	-0.574247639414828	0.0231808326686926	0.117418523076192	0.0154168286119712	0.0591660176061988	0.15489319902872	0.0489432773970184	0.000593852971437357	0.00147106283935292	0.00159582643616723
17	0.405465108108164	0.02	0.841808936345435	-0.192657008748287	1.87627488143916	0.0145035613658374	0.201926982917966	-0.0579513182138857	0.461805284049818	0.24	0.2	0.28	-0.0944947718144181	0.329259881605853	0.753014535026125	-0.228364330534744	0.795718228544335	1.81980078762341	-0.236570466614446	0.824913322256621	1.88507128474253	0.841808936345435	0.249193141654796	-0.0247679196087478	-0.73470459551367	-0.570993716447674	-0.494305114713764	-0.574247639414828	0.0231808326686926	0.117418523076192	0.0154168286119712	0.0591660176061988	0.15489319902872	0.0489432773970184	0.000593852971437357	0.00147106283935292	0.00159582643616723
17	0.405465108108164	0.02	0.84351691255579	-0.0415147615848414	1.72854858669642	0.0241109079689705	0.2390160722425	0.00160224121484864	0.476429903270152	0.26	0.22	0.31	0.00252204618804229	0.376228977443315	0.749935908698587	0.00588242483016614	0.87751710862143	1.74915179241269	0.00608677509551751	0.90804985076128	1.81118797536732	0.84351691255579	0.267037983859872	0.039197835912939	-0.637241384674073	-0.570993716447674	-0.494305114713764	-0.574247639414828	0.0231808326686926	0.117418523076192	0.0154168286119712	0.0591660176061988	0.15489319902872	0.0489432773970184	0.000593852971437357	0.00147106283935292	0.00159582643616723
17	0.405465108108164	0.02	0.847186258241696	-0.177105812919688	1.87147832940308	0.0170909131765654	0.2244572049897	-0.041304898941288	0.490219308920687	0.25	0.21	0.29	-0.066587097494818	0.361844579581422	0.790276256657661	-0.159056755315321	0.864338992417208	1.88773474014974	-0.164769535199793	0.89551509729928	1.95822665239061	0.847186258241696	0.257552086323488	-0.00603805417826965	-0.698007347076949	-0.570993716447674	-0.494305114713764	-0.574247639414828	0.0231808326686926	0.117418523076192	0.0154168286119712	0.0591660176061988	0.15489319902872	0.0489432773970184	0.000593852971437357	0.00147106283935292	0.00159582643616723
17	0.405465108108164	0.02	0.851251241990558	-0.151747618903659	1.85425010288478	0.0208036987438756	0.245490123258173	-0.0174664851203413	0.508446731636688	0.25	0.21	0.29	-0.0281208678636291	0.395236664412205	0.81859419668804	-0.067083867029938	0.942858661737008	1.95280119050395	-0.0695274056171213	0.976413668083909	2.02267841549468	0.851251241990558	0.25717773237525	-0.0339104392223378	-0.727852883665847	-0.570993716447674	-0.494305114713764	-0.574247639414828	0.0231808326686926	0.117418523076192	0.0154168286119712	0.0591660176061988	0.15489319902872	0.0489432773970184	0.000593852971437357	0.00147106283935292	0.00159582643616723
17	0.405465108108164	0.02	0.865971141092468	-0.119972140089395	1.85191442227433	0.0183237854656063	0.23443504217974	-0.0334722438629683	0.502342328222448	0.26	0.22	0.31	-0.0526467456507153	0.368730644045833	0.790108033742382	-0.122699141041153	0.859368090862422	1.841435322766	-0.126948183225471	0.889807602380171	1.90547213830029	0.865971141092468	0.270022179466481	0.0127514517192222	-0.658558309635921	-0.570993716447674	-0.494305114713764	-0.574247639414828	0.0231808326686926	0.117418523076192	0.0154168286119712	0.0591660176061988	0.15489319902872	0.0489432773970184	0.000593852971437357	0.00147106283935292	0.00159582643616723
17	0.405465108108164	0.02	0.878289474079774	-0.128813920887724	1.88539286904727	0.0198985198244607	0.250374876251204	-0.0239728376802001	0.524722590182607	0.26	0.22	0.31	-0.037980126233688	0.396668493426572	0.831317113086832	-0.0891541080805119	0.9311350235513	1.95142415518311	-0.0923521563333093	0.964662730877138	2.02053632124005	0.878289474079774	0.266115279301866	-0.0166238657084309	-0.693121455023266	-0.570993716447674	-0.494305114713764	-0.574247639414828	0.0231808326686926	0.117418523076192	0.0154168286119712	0.0591660176061988	0.15489319902872	0.0489432773970184	0.000593852971437357	0.00147106283935292	0.00159582643616723
17	0.405465108108164	0.02	0.884083353456818	-0.115547283649763	1.8837139905634	0.0231821257415198	0.255157705461563	-0.00343979332930866	0.513755204252434	0.26	0.22	0.3	-0.0054510330728372	0.404347865730577	0.814146764533991	-0.0127988967854142	0.949399229418823	1.91159735562306	-0.0132624757675701	0.984541219134099	1.98235371482704	0.884083353456818	0.262355710902535	-0.000289262771767148	-0.684744320834033	-0.570993716447674	-0.494305114713764	-0.574247639414828	0.0231808326686926	0.117418523076192	0.0154168286119712	0.0591660176061988	0.15489319902872	0.0489432773970184	0.000593852971437357	0.00147106283935292	0.00159582643616723
17	0.405465108108164	0.02	0.884535011683384	-0.13925043649069	1.90832045985746	0.020680921436457	0.257298031165667	-0.0191408265890965	0.53373688892043	0.25	0.22	0.3	-0.0308219564554489	0.414320075245781	0.859462106947011	-0.0735405416891099	0.988559010207184	2.05065856210348	-0.0762138007372364	1.02484410210718	2.12516456648397	0.884535011683384	0.261467883019487	0.075257998686882	-0.609310285229071	-0.570993716447674	-0.494305114713764	-0.574247639414828	0.0231808326686926	0.117418523076192	0.0154168286119712	0.0591660176061988	0.15489319902872	0.0489432773970184	0.000593852971437357	0.00147106283935292	0.00159582643616723
17	0.405465108108164	0.02	0.888373562996042	-0.072843211540047	1.84959033753213	0.0233142632240478	0.259611120186949	-0.00273541185974985	0.521957652233648	0.24	0.21	0.28	-0.00446315498415196	0.42358691283499	0.851636980654131	-0.0107930685753216	1.02434323120543	2.05947953098617	-0.0112114697990669	1.06324726724179	2.13667900169879	0.888373562996042	0.255495691082576	0.00507516751845563	-0.693141914734754	-0.570993716447674	-0.494305114713764	-0.574247639414828	0.0231808326686926	0.117418523076192	0.0154168286119712	0.0591660176061988	0.15489319902872	0.0489432773970184	0.000593852971437357	0.00147106283935292	0.00159582643616723
17	0.405465108108164	0.02	0.895539058165004	-0.0492606238229728	1.84033874015298	0.026108733963264	0.246127099108829	0.0114302691519049	0.480823929065753	0.25	0.2	0.29	0.018472182973052	0.397760083244154	0.777047983515255	0.0442353925543207	0.952517276946256	1.86079916133819	0.0457726715943299	0.98496241978217	1.92277111532204	0.895539058165004	0.251532417000749	-0.0407465769456014	-0.746553036348413	-0.570993716447674	-0.494305114713764	-0.574247639414828	0.0231808326686926	0.117418523076192	0.0154168286119712	0.0591660176061988	0.15489319902872	0.0489432773970184	0.000593852971437357	0.00147106283935292	0.00159582643616723
17	0.405465108108164	0.02	0.896293873216756	-0.205134469394253	1.99772221582776	0.0119752591079564	0.200148363854279	-0.0836951379919338	0.483991865700492	0.26	0.22	0.3	-0.133183465850277	0.31849463925783	0.770172744365937	-0.314007546293686	0.750916936592363	1.81584141947841	-0.32613300322264	0.778333479088522	1.88330912131053	0.896293873216756	0.260773943772944	-0.0304757827756901	-0.714941789521067	-0.570993716447674	-0.494305114713764	-0.574247639414828	0.0231808326686926	0.117418523076192	0.0154168286119712	0.0591660176061988	0.15489319902872	0.0489432773970184	0.000593852971437357	0.00147106283935292	0.00159582643616723
17	0.405465108108164	0.02	0.910002846073605	-0.227110490474072	2.04711618262128	0.0195847985001902	0.270355834750029	-0.0282970216290037	0.569008691129061	0.26	0.22	0.3	-0.0449048361807562	0.429030469323957	0.902965774828671	-0.105581841112816	1.00875163339603	2.12308510790487	-0.109409192782988	1.04556304868379	2.19996246087652	0.910002846073605	0.26301425559583	-0.00934348047727348	-0.690465579492562	-0.570993716447674	-0.494305114713764	-0.574247639414828	0.0231808326686926	0.117418523076192	0.0154168286119712	0.0591660176061988	0.15489319902872	0.0489432773970184	0.000593852971437357	0.00147106283935292	0.00159582643616723
17	0.405465108108164	0.02	0.915095743190784	-0.063231234632896	1.89342272101446	0.0314147133712403	0.294544443608448	0.0391927874105355	0.54989609980636	0.24	0.21	0.29	0.063996318955815	0.480949720732601	0.897903122509387	0.154880619288575	1.1639699252884	2.17305923128822	0.160686560843701	1.20761062637429	2.25216740497754	0.915095743190784	0.255265184925861	-0.0506180802936252	-0.749311157302755	-0.570993716447674	-0.494305114713764	-0.574247639414828	0.0231808326686926	0.117418523076192	0.0154168286119712	0.0591660176061988	0.15489319902872	0.0489432773970184	0.000593852971437357	0.00147106283935292	0.00159582643616723
17	0.405465108108164	0.02	0.927465275849676	-0.134801397960082	1.98973194965943	0.0166335963375038	0.22007773732996	-0.0441182263481141	0.484273701008034	0.26	0.21	0.29	-0.0696813979462904	0.347596122133402	0.764873642213094	-0.16307049055965	0.813454836204868	1.78998016296939	-0.168956803742582	0.841759907115466	1.854487409066	0.927465275849676	0.258477621122839	-0.0145635837070002	-0.704058450709058	-0.570993716447674	-0.494305114713764	-0.574247639414828	0.0231808326686926	0.117418523076192	0.0154168286119712	0.0591660176061988	0.15489319902872	0.0489432773970184	0.000593852971437357	0.00147106283935292	0.00159582643616723
17	0.405465108108164	0.02	0.935912308317743	-0.0528536301487648	1.92467824678425	0.0297620050492568	0.287868305453501	0.0312501619658851	0.544486448941117	0.26	0.21	0.3	0.0494722704083454	0.45572559479643	0.861978919184514	0.116043768937571	1.06896479957332	2.02188583020907	0.120238322592978	1.10579880823884	2.09680327333887	0.935912308317743	0.259866229721651	-0.0311912156334622	-0.718819593743306	-0.570993716447674	-0.494305114713764	-0.574247639414828	0.0231808326686926	0.117418523076192	0.0154168286119712	0.0591660176061988	0.15489319902872	0.0489432773970184	0.000593852971437357	0.00147106283935292	0.00159582643616723
17	0.405465108108164	0.02	0.942309983554014	-0.0910391150919017	1.97565908219993	0.0244793735001601	0.287550887217003	0.00413887576783167	0.570962898666175	0.25	0.22	0.29	0.0066766293749885	0.463862847809721	0.921049066244454	0.0159591486292934	1.10877146476555	2.2015837809018	0.0165625570582347	1.15149396700463	2.28666790879049	0.942309983554014	0.259585620920117	0.0397359190221736	-0.646343873452793	-0.570993716447674	-0.494305114713764	-0.574247639414828	0.0231808326686926	0.117418523076192	0.0154168286119712	0.0591660176061988	0.15489319902872	0.0489432773970184	0.000593852971437357	0.00147106283935292	0.00159582643616723
17	0.405465108108164	0.02	0.947408304203317	-0.0327726332893866	1.92758924169602	0.0262356658380192	0.265335812203124	0.0129515801647523	0.517720044241495	0.25	0.21	0.29	0.0208592608001092	0.427338505105069	0.833817749410028	0.0497786527507363	1.01980291902447	1.98982718529821	0.0516215891634374	1.05626687340239	2.06235985320381	0.947408304203317	0.254739894164593	-0.0400816968399821	-0.735941090982505	-0.570993716447674	-0.494305114713764	-0.574247639414828	0.0231808326686926	0.117418523076192	0.0154168286119712	0.0591660176061988	0.15489319902872	0.0489432773970184	0.000593852971437357	0.00147106283935292	0.00159582643616723
17	0.405465108108164	0.02	0.949062406744924	-0.0197050571305728	1.91782987062042	0.0264780947227293	0.26132129080467	0.013926953573184	0.508715628036156	0.24	0.2	0.29	0.0229534692018927	0.430692194726151	0.838430920250408	0.0560887184553161	1.05243233771849	2.04877595698166	0.0580610549357971	1.08902430982135	2.12019859010948	0.949062406744924	0.250822455410158	0.0320511199152235	-0.674604072442801	-0.570993716447674	-0.494305114713764	-0.574247639414828	0.0231808326686926	0.117418523076192	0.0154168286119712	0.0591660176061988	0.15489319902872	0.0489432773970184	0.000593852971437357	0.00147106283935292	0.00159582643616723
17	0.405465108108164	0.02	0.956892665198575	-0.0753877134900527	1.9891730438872	0.0242065803859349	0.278060201644441	0.00242383502597515	0.553696568262906	0.25	0.22	0.28	0.00393194353168434	0.451069070113319	0.898206196694953	0.00945219499526638	1.08434741564515	2.15924263629503	0.00982498860727394	1.12495452382859	2.24070759051989	0.956892665198575	0.25804746125041	-0.0091714508439785	-0.699119218863126	-0.570993716447674	-0.494305114713764	-0.574247639414828	0.0231808326686926	0.117418523076192	0.0154168286119712	0.0591660176061988	0.15489319902872	0.0489432773970184	0.000593852971437357	0.00147106283935292	0.00159582643616723
17	0.405465108108164	0.02	0.964599945194228	0.0126425828713671	1.91655730751709	0.0322111416212128	0.29047723892042	0.0418865718590611	0.53906790598178	0.25	0.21	0.29	0.0676046581199094	0.468828399108583	0.870052140097256	0.161681144505778	1.12123504877786	2.08078895304995	0.167593019207925	1.16172320427323	2.15666639181129	0.964599945194228	0.256875480562486	0.00318634547685112	-0.691789880693195	-0.570993716447674	-0.494305114713764	-0.574247639414828	0.0231808326686926	0.117418523076192	0.0154168286119712	0.0591660176061988	0.15489319902872	0.0489432773970184	0.000593852971437357	0.00147106283935292	0.00159582643616723
17	0.405465108108164	0.02	0.966571920724331	-0.170692215102707	2.10383605655137	0.0173732232886114	0.244617904617311	-0.0426107736858057	0.531846582920429	0.25	0.21	0.29	-0.0685074615370759	0.393284379566029	0.855076220669134	-0.163198296749037	0.936881026433038	2.03696034961511	-0.168846872563708	0.969769847620458	2.11101873818867	0.966571920724331	0.254597797217362	0.0333265254034276	-0.662575309797384	-0.570993716447674	-0.494305114713764	-0.574247639414828	0.0231808326686926	0.117418523076192	0.0154168286119712	0.0591660176061988	0.15489319902872	0.0489432773970184	0.000593852971437357	0.00147106283935292	0.00159582643616723
17	0.405465108108164	0.02	0.968125396081727	-0.0190500972188772	1.95530088938233	0.0276212194334557	0.266081304370715	0.0195931035172231	0.512569505224208	0.25	0.21	0.29	0.0317270959161829	0.430865230607899	0.830003365299615	0.0761312313475825	1.03388916015815	1.99164708896872	0.0789339781765946	1.0730061950324	2.06570772279203	0.968125396081727	0.251026689362892	-0.0162092597955274	-0.721700393507733	-0.570993716447674	-0.494305114713764	-0.574247639414828	0.0231808326686926	0.117418523076192	0.0154168286119712	0.0591660176061988	0.15489319902872	0.0489432773970184	0.000593852971437357	0.00147106283935292	0.00159582643616723
17	0.405465108108164	0.02	0.969635415641486	-0.116015459689364	2.05528629097234	0.0200448765957893	0.245428630295804	-0.0224956579431841	0.513352918534793	0.24	0.21	0.29	-0.0367863612261688	0.401340839734843	0.839468040695854	-0.0891635865275629	0.972778701071579	2.03472098867072	-0.092485247463029	1.00850742279044	2.10978058568451	0.969635415641486	0.249809055652436	0.0140076888276078	-0.693257020500967	-0.570993716447674	-0.494305114713764	-0.574247639414828	0.0231808326686926	0.117418523076192	0.0154168286119712	0.0591660176061988	0.15489319902872	0.0489432773970184	0.000593852971437357	0.00147106283935292	0.00159582643616723
17	0.405465108108164	0.02	0.976999175795252	-0.0709370884444395	2.02493544003494	0.0183680627202597	0.247310065404359	-0.0349633101905746	0.529583440999293	0.25	0.22	0.29	-0.0564420364611593	0.399238048476529	0.854918133414218	-0.135012851887168	0.955002173668499	2.04501719922417	-0.140212503275131	0.993106783138683	2.12404598965749	0.976999175795252	0.257847789053334	0.0152806515377532	-0.67558435991579	-0.570993716447674	-0.494305114713764	-0.574247639414828	0.0231808326686926	0.117418523076192	0.0154168286119712	0.0591660176061988	0.15489319902872	0.0489432773970184	0.000593852971437357	0.00147106283935292	0.00159582643616723
17	0.405465108108164	0.02	0.980537213576494	-0.15719338161766	2.11826780877065	0.0178667673913835	0.256342414716936	-0.0403921545859813	0.553076984019852	0.25	0.21	0.28	-0.0653312537447381	0.41461445949267	0.894560172730077	-0.156581740974646	0.993721231101475	2.1440242031776	-0.162282146872759	1.03103561278514	2.22593721401987	0.980537213576494	0.254015858793657	-0.00181445468451575	-0.700244600936389	-0.570993716447674	-0.494305114713764	-0.574247639414828	0.0231808326686926	0.117418523076192	0.0154168286119712	0.0591660176061988	0.15489319902872	0.0489432773970184	0.000593852971437357	0.00147106283935292	0.00159582643616723
17	0.405465108108164	0.02	0.997065187017112	-0.0183068024613945	2.01243717649562	0.0231931994266491	0.260937741153574	-0.00345307543361317	0.525328557740761	0.25	0.21	0.29	-0.00552471699323942	0.417484992854678	0.840494702702595	-0.0130965584447102	0.989664559361392	1.99242567716749	-0.0135800753775792	1.02542961829531	2.06359718168227	0.997065187017112	0.258624020551693	0.0195024776649683	-0.670024315963625	-0.570993716447674	-0.494305114713764	-0.574247639414828	0.0231808326686926	0.117418523076192	0.0154168286119712	0.0591660176061988	0.15489319902872	0.0489432773970184	0.000593852971437357	0.00147106283935292	0.00159582643616723
17	0.405465108108164	0.02	1.0032851526836	-0.106866332403848	2.11343663777104	0.0161403908171438	0.232480980010259	-0.0509076566540308	0.515869616674549	0.24	0.21	0.28	-0.083320249602082	0.380500194967385	0.844320639536852	-0.202135502506046	0.923096107857303	2.04832771822065	-0.209480523871014	0.956256979299834	2.12258772482221	1.0032851526836	0.249723509106402	-0.0202112898902605	-0.727985528979866	-0.570993716447674	-0.494305114713764	-0.574247639414828	0.0231808326686926	0.117418523076192	0.0154168286119712	0.0591660176061988	0.15489319902872	0.0489432773970184	0.000593852971437357	0.00147106283935292	0.00159582643616723
17	0.405465108108164	0.02	1.00791960858858	-0.0204091736212015	2.03624839079837	0.036353457404436	0.309584965135608	0.06072711435418	0.558442815917035	0.25	0.21	0.29	0.0973369829611131	0.496220951660404	0.895104920359696	0.231164362960562	1.17846882745573	2.12577329195089	0.239755283100175	1.22267464519969	2.20120860083537	1.00791960858858	0.255252044853466	-0.0282790005106528	-0.725303034525243	-0.570993716447674	-0.494305114713764	-0.574247639414828	0.0231808326686926	0.117418523076192	0.0154168286119712	0.0591660176061988	0.15489319902872	0.0489432773970184	0.000593852971437357	0.00147106283935292	0.00159582643616723
17	0.405465108108164	0.02	1.0106005816216	0.0033623531989766	2.01783881004422	0.0303810984715257	0.292215015346371	0.0344720682438073	0.549957962448935	0.25	0.21	0.3	0.0554915144088167	0.470393990284548	0.885296466160279	0.132358307935758	1.12198330286189	2.11160829778802	0.13701073077309	1.16275234194267	2.18740070986201	1.0106005816216	0.257834717431068	-0.0183603929590416	-0.709968093230309	-0.570993716447674	-0.494305114713764	-0.574247639414828	0.0231808326686926	0.117418523076192	0.0154168286119712	0.0591660176061988	0.15489319902872	0.0489432773970184	0.000593852971437357	0.00147106283935292	0.00159582643616723
17	0.405465108108164	0.02	1.01152923187136	-0.0394194702212298	2.06247793396394	0.0344799628463639	0.329747653589914	0.0573116967875999	0.602183610392227	0.24	0.21	0.28	0.0943364425571041	0.542772633246398	0.991208823935692	0.230212264015696	1.32454556646841	2.41887886892113	0.238738371716786	1.37106938392964	2.50867937324006	1.01152923187136	0.250997996205251	-0.0159881799209375	-0.723187780514966	-0.570993716447674	-0.494305114713764	-0.574247639414828	0.0231808326686926	0.117418523076192	0.0154168286119712	0.0591660176061988	0.15489319902872	0.0489432773970184	0.000593852971437357	0.00147106283935292	0.00159582643616723
17	0.405465108108164	0.02	1.01648806438045	-0.119233965382615	2.15221009414351	0.0198330082481276	0.27121625038831	-0.0264687206110087	0.568901221387629	0.25	0.21	0.29	-0.0426819624020152	0.437347991692305	0.917377945786624	-0.10198376377619	1.04499399190308	2.19197174758235	-0.105489383124056	1.08207946418001	2.27212297581778	1.01648806438045	0.252969975500367	-0.00643833934328794	-0.705338961148624	-0.570993716447674	-0.494305114713764	-0.574247639414828	0.0231808326686926	0.117418523076192	0.0154168286119712	0.0591660176061988	0.15489319902872	0.0489432773970184	0.000593852971437357	0.00147106283935292	0.00159582643616723
17	0.405465108108164	0.02	1.01845736951638	-0.0512031235860575	2.08811786261882	0.0197038288377322	0.243369747743312	-0.024642964379975	0.5113824598666	0.24	0.2	0.29	-0.0403361387778272	0.398352883522246	0.837041905822319	-0.0978636411012828	0.966484765421124	2.03083317194353	-0.101296753365269	1.00010142896965	2.10828851930528	1.01845736951638	0.250742398480409	-0.0488156639030482	-0.75492231181466	-0.570993716447674	-0.494305114713764	-0.574247639414828	0.0231808326686926	0.117418523076192	0.0154168286119712	0.0591660176061988	0.15489319902872	0.0489432773970184	0.000593852971437357	0.00147106283935292	0.00159582643616723
17	0.405465108108164	0.02	1.02709804953391	0.0024926023552585	2.05170349671256	0.0238894518516358	0.26728910075084	0.000533760810733308	0.534044440690948	0.24	0.2	0.29	0.000868432088150776	0.434880993953253	0.868893555818356	0.00209399653879374	1.04860162187742	2.09510924721604	0.00216854398248789	1.08634089065873	2.16947857994088	1.02709804953391	0.253438825202174	-0.00372800106919009	-0.706066371663955	-0.570993716447674	-0.494305114713764	-0.574247639414828	0.0231808326686926	0.117418523076192	0.0154168286119712	0.0591660176061988	0.15489319902872	0.0489432773970184	0.000593852971437357	0.00147106283935292	0.00159582643616723
17	0.405465108108164	0.02	1.0471478107537	-0.181540009498476	2.27583563100587	0.0179775537558274	0.276440400812471	-0.0425535039876745	0.595434305612617	0.24	0.21	0.29	-0.0694870002141426	0.451408518462256	0.972304037138655	-0.168176615771799	1.0925260369794	2.3532286897306	-0.174295146741811	1.1311254003987	2.43736411427672	1.0471478107537	0.251399449908752	-0.0101513267915377	-0.711805116719544	-0.570993716447674	-0.494305114713764	-0.574247639414828	0.0231808326686926	0.117418523076192	0.0154168286119712	0.0591660176061988	0.15489319902872	0.0489432773970184	0.000593852971437357	0.00147106283935292	0.00159582643616723
17	0.405465108108164	0.02	1.06757002348504	0.0165486506635841	2.11859139630649	0.0236628445157861	0.265389785589788	-0.000766114920493999	0.53154568610007	0.25	0.21	0.29	-0.00124146918598901	0.430057204568577	0.861355878323144	-0.00298118953869614	1.03271354115768	2.06840827185405	-0.00308841121660575	1.06994355270324	2.14349563257086	1.06757002348504	0.256135967925376	0.0159983225495008	-0.680403423496844	-0.570993716447674	-0.494305114713764	-0.574247639414828	0.0231808326686926	0.117418523076192	0.0154168286119712	0.0591660176061988	0.15489319902872	0.0489432773970184	0.000593852971437357	0.00147106283935292	0.00159582643616723
17	0.405465108108164	0.02	1.09605684239325	-0.0877145711482643	2.27982825593476	0.0210449982255729	0.269824952371035	-0.0175007577391065	0.557150662481177	0.24	0.21	0.28	-0.0284750398933852	0.439025349503994	0.906525738901374	-0.0686630682540093	1.05864039703192	2.18594386231785	-0.0712119813063822	1.09848862237842	2.26719602080338	1.09605684239325	0.248860227937885	0.0147278027089837	-0.69339515880555	-0.570993716447674	-0.494305114713764	-0.574247639414828	0.0231808326686926	0.117418523076192	0.0154168286119712	0.0591660176061988	0.15489319902872	0.0489432773970184	0.000593852971437357	0.00147106283935292	0.00159582643616723
17	0.405465108108164	0.02	1.1065232406209	-0.0142712594075241	2.22731774064932	0.0229393088215425	0.277771773052241	-0.0052658569616959	0.560809403066179	0.24	0.21	0.28	-0.00858222937066082	0.452709043631471	0.914000316633603	-0.0207300988626978	1.09350412639871	2.20773835166011	-0.0215000501261624	1.13594628335609	2.29205474566093	1.1065232406209	0.251069150486358	0.0487725695344468	-0.655833895263832	-0.570993716447674	-0.494305114713764	-0.574247639414828	0.0231808326686926	0.117418523076192	0.0154168286119712	0.0591660176061988	0.15489319902872	0.0489432773970184	0.000593852971437357	0.00147106283935292	0.00159582643616723
17	0.405465108108164	0.03	0.834798123170481	0.022176076716417	1.64742016962454	0.0277982297649218	0.244231617880845	0.0187261994298774	0.469737036331812	0.25	0.21	0.3	0.0299198554196269	0.390221984084908	0.750524112750189	0.0708288520937329	0.923767003778443	1.77670515546315	0.0732707891655009	0.954575499367887	1.83958863193647	0.834798123170481	0.264799061170395	0.0552039094975425	-0.628334393730912	-0.570993716447674	-0.494305114713764	-0.574247639414828	0.0231808326686926	0.117418523076192	0.0154168286119712	0.0591660176061988	0.15489319902872	0.0489432773970184	0.000593852971437357	0.00147106283935292	0.00159582643616723
17	0.405465108108164	0.03	0.891496147568974	0.112712938992133	1.67027935614581	0.0307426561390705	0.234124961701212	0.0288754950427896	0.439374428359635	0.25	0.21	0.28	0.0463621543961655	0.375908278154295	0.705454401912425	0.110293872454763	0.894272067927641	1.67825026340052	0.114185723664511	0.926964367948558	1.7376490195117	0.891496147568974	0.256055017144899	-0.00705545395423172	-0.704363308336793	-0.570993716447674	-0.494305114713764	-0.574247639414828	0.0231808326686926	0.117418523076192	0.0154168286119712	0.0591660176061988	0.15489319902872	0.0489432773970184	0.000593852971437357	0.00147106283935292	0.00159582643616723
17	0.405465108108164	0.03	0.913305232676526	0.0838530863752227	1.74275737897783	0.0390337576348643	0.296451224982258	0.0667979748799547	0.526104475084561	0.25	0.21	0.29	0.108137712145063	0.47991810065791	0.851698489170757	0.259414561083822	1.15128886092341	2.043163160763	0.268819074624602	1.19075303099141	2.11790296143512	0.913305232676526	0.258382138861218	0.016282063274654	-0.67783644827796	-0.570993716447674	-0.494305114713764	-0.574247639414828	0.0231808326686926	0.117418523076192	0.0154168286119712	0.0591660176061988	0.15489319902872	0.0489432773970184	0.000593852971437357	0.00147106283935292	0.00159582643616723
17	0.405465108108164	0.03	0.924204824476768	0.0401372270497644	1.80827242190377	0.0276760096997899	0.256645816150803	0.01914045686336	0.494151175438246	0.26	0.22	0.31	0.0304928872550321	0.408865472346326	0.787238057437619	0.071975379067992	0.965085631734789	1.85819588440159	0.0745724191189641	0.999401319561674	1.92692205659825	0.924204824476768	0.266934994161044	0.0314271572960726	-0.644596701932269	-0.570993716447674	-0.494305114713764	-0.574247639414828	0.0231808326686926	0.117418523076192	0.0154168286119712	0.0591660176061988	0.15489319902872	0.0489432773970184	0.000593852971437357	0.00147106283935292	0.00159582643616723
17	0.405465108108164	0.03	0.935019285801008	0.0290634108123224	1.84097516078969	0.0305198282450078	0.276557283391436	0.0331974020324784	0.519917164750394	0.25	0.21	0.3	0.0530931617520907	0.442302700869636	0.831512239987182	0.12581009790582	1.04808499369933	1.97035988949285	0.130358661376522	1.08580073365212	2.03818579181712	0.935019285801008	0.258863501204481	0.0204975668019698	-0.672338467639218	-0.570993716447674	-0.494305114713764	-0.574247639414828	0.0231808326686926	0.117418523076192	0.0154168286119712	0.0591660176061988	0.15489319902872	0.0489432773970184	0.000593852971437357	0.00147106283935292	0.00159582643616723
17	0.405465108108164	0.03	0.941147911370706	0.126607521025589	1.75568830171582	0.0276786124951433	0.239079252177404	0.0178410544746973	0.46031744988011	0.25	0.21	0.31	0.0286876536455423	0.384429226984746	0.74017080032395	0.0683485686398255	0.915905766723616	1.76346296480741	0.0706116659509331	0.945962052375594	1.82400063264351	0.941147911370706	0.262083202049732	-0.0126809998684122	-0.699646285044854	-0.570993716447674	-0.494305114713764	-0.574247639414828	0.0231808326686926	0.117418523076192	0.0154168286119712	0.0591660176061988	0.15489319902872	0.0489432773970184	0.000593852971437357	0.00147106283935292	0.00159582643616723
17	0.405465108108164	0.03	0.953343995757127	0.155886311860988	1.75080167965327	0.038876020900726	0.293700571797476	0.0656983618907234	0.521702781704229	0.25	0.21	0.31	0.104796523546312	0.468486549773254	0.832176576000195	0.247672948520198	1.10720700647211	1.96674106442402	0.256018804721555	1.14435286806158	2.03332998009121	0.953343995757127	0.26739004243489	-0.0127700405654597	-0.690853562749323	-0.570993716447674	-0.494305114713764	-0.574247639414828	0.0231808326686926	0.117418523076192	0.0154168286119712	0.0591660176061988	0.15489319902872	0.0489432773970184	0.000593852971437357	0.00147106283935292	0.00159582643616723
17	0.405465108108164	0.03	0.963847312101697	0.126477285337428	1.80121733886597	0.0293691037076478	0.242260124022031	0.0248152841547797	0.459704963889283	0.25	0.21	0.3	0.0399919057147061	0.390422450047019	0.740852994379332	0.0954985147107045	0.932307761355169	1.76911700799963	0.0987920112630548	0.964298728811054	1.83075416469969	0.963847312101697	0.25720850828677	0.0627725354028809	-0.634293384793282	-0.570993716447674	-0.494305114713764	-0.574247639414828	0.0231808326686926	0.117418523076192	0.0154168286119712	0.0591660176061988	0.15489319902872	0.0489432773970184	0.000593852971437357	0.00147106283935292	0.00159582643616723
17	0.405465108108164	0.03	0.970936753622272	0.0689704964608231	1.87290301078372	0.0386888712607126	0.310998643345241	0.0689610024150619	0.55303628427542	0.26	0.22	0.3	0.109006828634301	0.491596331744019	0.874185834853737	0.255305406025174	1.1513700806529	2.04743475528063	0.264511218967573	1.1934516877228	2.12011798736719	0.970936753622272	0.265716309446035	-0.0544851557083596	-0.733131171264044	-0.570993716447674	-0.494305114713764	-0.574247639414828	0.0231808326686926	0.117418523076192	0.0154168286119712	0.0591660176061988	0.15489319902872	0.0489432773970184	0.000593852971437357	0.00147106283935292	0.00159582643616723
17	0.405465108108164	0.03	0.971487904088421	0.0612594931758238	1.88171631500102	0.0402471553169771	0.313295380244715	0.0744309067083473	0.552159853781083	0.26	0.22	0.29	0.117658349380416	0.495248801046367	0.872839252712318	0.275580304288491	1.15997560742243	2.04437091055636	0.28559403232895	1.20293586695258	2.12014625690193	0.971487904088421	0.264710671295041	0.0203636534025037	-0.659751765341567	-0.570993716447674	-0.494305114713764	-0.574247639414828	0.0231808326686926	0.117418523076192	0.0154168286119712	0.0591660176061988	0.15489319902872	0.0489432773970184	0.000593852971437357	0.00147106283935292	0.00159582643616723
17	0.405465108108164	0.03	0.977825367830586	0.093938766712188	1.86171196894898	0.0372706719855225	0.308440226373956	0.0636889506099601	0.553191502137952	0.24	0.22	0.31	0.103639736884963	0.501918521187506	0.900197305490049	0.24994316157957	1.21045369094476	2.17096422030995	0.258541574015908	1.25306212459432	2.24623378151085	0.977825367830586	0.266748594174925	0.00510818449809492	-0.671285264441519	-0.570993716447674	-0.494305114713764	-0.574247639414828	0.0231808326686926	0.117418523076192	0.0154168286119712	0.0591660176061988	0.15489319902872	0.0489432773970184	0.000593852971437357	0.00147106283935292	0.00159582643616723
17	0.405465108108164	0.03	0.982990085064813	0.103125348232404	1.86285482189722	0.0245380746471712	0.240245126458107	0.00374849044827708	0.476741762467937	0.26	0.21	0.31	0.00592138646971513	0.379508567743023	0.75309574901633	0.0138595587475811	0.888275291056597	1.76269102336561	0.0143299778428919	0.918005971338872	1.82433476348963	0.982990085064813	0.26465277415056	0.0176173563453554	-0.66457289052995	-0.570993716447674	-0.494305114713764	-0.574247639414828	0.0231808326686926	0.117418523076192	0.0154168286119712	0.0591660176061988	0.15489319902872	0.0489432773970184	0.000593852971437357	0.00147106283935292	0.00159582643616723
17	0.405465108108164	0.03	0.990443174197749	0.0249156263775462	1.95597072201795	0.0289277654002531	0.277263132700351	0.026452518099603	0.528073747301099	0.25	0.21	0.3	0.0423027893203818	0.443398388190047	0.844493987059712	0.100233587077114	1.05060237555271	2.00097116402831	0.103546640931745	1.08613621585936	2.07152481732631	0.990443174197749	0.258163743315579	-0.00942498554945841	-0.703630353521314	-0.570993716447674	-0.494305114713764	-0.574247639414828	0.0231808326686926	0.117418523076192	0.0154168286119712	0.0591660176061988	0.15489319902872	0.0489432773970184	0.000593852971437357	0.00147106283935292	0.00159582643616723
17	0.405465108108164	0.03	0.995874026234737	0.0250349367468714	1.9667131157226	0.0200148328291212	0.235851290019398	-0.0218149293004142	0.49351750933921	0.26	0.21	0.3	-0.0347015557088707	0.37517456815511	0.785050692019092	-0.0817869612368782	0.884236664205827	1.85026028964853	-0.0847956717631833	0.915637991076302	1.91756477585818	0.995874026234737	0.258530493273251	0.0137491293114977	-0.678634964167352	-0.570993716447674	-0.494305114713764	-0.574247639414828	0.0231808326686926	0.117418523076192	0.0154168286119712	0.0591660176061988	0.15489319902872	0.0489432773970184	0.000593852971437357	0.00147106283935292	0.00159582643616723
17	0.405465108108164	0.03	1.0085144894707	0.0883842611143181	1.92864471782708	0.0299404688707804	0.283298604971107	0.0315310325049667	0.535066177437247	0.26	0.22	0.3	0.050015901495824	0.449380625829722	0.848745350163621	0.117550015886328	1.05615810423216	1.994766192578	0.121947884722724	1.09603971858031	2.06370312764266	1.0085144894707	0.26738611071095	0.0267447732297649	-0.649231270252936	-0.570993716447674	-0.494305114713764	-0.574247639414828	0.0231808326686926	0.117418523076192	0.0154168286119712	0.0591660176061988	0.15489319902872	0.0489432773970184	0.000593852971437357	0.00147106283935292	0.00159582643616723
17	0.405465108108164	0.03	1.01284211200918	0.0774326005540441	1.94825162346432	0.035859233104391	0.311637548401047	0.0593446852962056	0.563930411505889	0.25	0.21	0.3	0.0958603202089541	0.503392595811235	0.910924871413517	0.229447032942932	1.20489830685481	2.18034958076669	0.237326350996227	1.24686188805821	2.2555832139098	1.01284211200918	0.259838606376111	0.0112536640074698	-0.678229358757567	-0.570993716447674	-0.494305114713764	-0.574247639414828	0.0231808326686926	0.117418523076192	0.0154168286119712	0.0591660176061988	0.15489319902872	0.0489432773970184	0.000593852971437357	0.00147106283935292	0.00159582643616723
17	0.405465108108164	0.03	1.02314758785151	0.138898401776395	1.90739677392663	0.0303669759124894	0.258407754727317	0.0304292342807957	0.486386275173839	0.25	0.2	0.29	0.048830222125369	0.414670574547328	0.780510926969286	0.11610153154471	0.985944496993327	1.85578746244194	0.120118367058338	1.01989456749284	1.91912645797964	1.02314758785151	0.255121740893373	0.00977287139709558	-0.69029757225117	-0.570993716447674	-0.494305114713764	-0.574247639414828	0.0231808326686926	0.117418523076192	0.0154168286119712	0.0591660176061988	0.15489319902872	0.0489432773970184	0.000593852971437357	0.00147106283935292	0.00159582643616723
17	0.405465108108164	0.03	1.02769848219903	0.0579631271051664	1.9974338372929	0.0287574394307525	0.273050165356007	0.0252984607937013	0.520801869918312	0.24	0.2	0.29	0.0414975695076287	0.447889628872263	0.854281688236897	0.100903926311353	1.08907154427534	2.07723916223932	0.104201344661851	1.12457564252791	2.14971564561827	1.02769848219903	0.251637124031853	0.0417988255642824	-0.664284487212352	-0.570993716447674	-0.494305114713764	-0.574247639414828	0.0231808326686926	0.117418523076192	0.0154168286119712	0.0591660176061988	0.15489319902872	0.0489432773970184	0.000593852971437357	0.00147106283935292	0.00159582643616723
17	0.405465108108164	0.03	1.02845518552738	0.0779153082926818	1.97899506276208	0.0338576774011862	0.295683619880033	0.0490770172744755	0.54229022248559	0.25	0.21	0.3	0.0787706959648183	0.474584761194535	0.870398826424251	0.187328356899021	1.12863270325291	2.06993704960681	0.194089071736371	1.16870993487811	2.14405806462799	1.02845518552738	0.258775445386746	-0.0341651896708937	-0.725166037247152	-0.570993716447674	-0.494305114713764	-0.574247639414828	0.0231808326686926	0.117418523076192	0.0154168286119712	0.0591660176061988	0.15489319902872	0.0489432773970184	0.000593852971437357	0.00147106283935292	0.00159582643616723
17	0.405465108108164	0.03	1.03377861054675	0.0769063468843986	1.99065087420911	0.0360116657941019	0.305193733865659	0.0586605651629746	0.551726902568344	0.26	0.22	0.29	0.0929934998979574	0.483817934250094	0.874642368602231	0.218426420281575	1.13640866901705	2.05439091775252	0.226831014688945	1.18066233313214	2.13402374225723	1.03377861054675	0.259629123103211	0.0609323690670066	-0.626798848399873	-0.570993716447674	-0.494305114713764	-0.574247639414828	0.0231808326686926	0.117418523076192	0.0154168286119712	0.0591660176061988	0.15489319902872	0.0489432773970184	0.000593852971437357	0.00147106283935292	0.00159582643616723
17	0.405465108108164	0.03	1.03874829667416	0.0294016498678031	2.04809494348052	0.0293082688455189	0.284400411126908	0.0288590150428444	0.539941807210972	0.25	0.21	0.29	0.0465198476923179	0.458444745588667	0.870369643485017	0.111113836095769	1.09500690237036	2.07889996864494	0.115170630539084	1.13426930156509	2.15439459667642	1.03874829667416	0.256510261907753	-0.0121434370138799	-0.707529805519474	-0.570993716447674	-0.494305114713764	-0.574247639414828	0.0231808326686926	0.117418523076192	0.0154168286119712	0.0591660176061988	0.15489319902872	0.0489432773970184	0.000593852971437357	0.00147106283935292	0.00159582643616723
17	0.405465108108164	0.03	1.04023114565785	0.119060458221211	1.96140183309449	0.0339878570374921	0.299071650887493	0.0501342728463099	0.548009028928677	0.26	0.23	0.31	0.0790866077297713	0.471784290346503	0.864481972963236	0.184857414209114	1.10275085101553	2.02064428782194	0.19165955646163	1.14356350084146	2.09543328506488	1.04023114565785	0.269305998381938	0.0287143549688035	-0.641696241096008	-0.570993716447674	-0.494305114713764	-0.574247639414828	0.0231808326686926	0.117418523076192	0.0154168286119712	0.0591660176061988	0.15489319902872	0.0489432773970184	0.000593852971437357	0.00147106283935292	0.00159582643616723
17	0.405465108108164	0.03	1.05028306714137	0.0840159406897052	2.01655019359303	0.0310651802704511	0.282326938879755	0.0361495713383488	0.528504306421161	0.25	0.21	0.3	0.0586753660835012	0.458252639815688	0.857829913547875	0.141135100734928	1.10226039988219	2.06338569902945	0.146185134617151	1.14020695369307	2.13478192777336	1.05028306714137	0.255347806902351	0.0130988014560842	-0.686811690525508	-0.570993716447674	-0.494305114713764	-0.574247639414828	0.0231808326686926	0.117418523076192	0.0154168286119712	0.0591660176061988	0.15489319902872	0.0489432773970184	0.000593852971437357	0.00147106283935292	0.00159582643616723
17	0.405465108108164	0.03	1.05132859896957	0.176797403484499	1.92585979445464	0.0356234097120434	0.276672725342412	0.051918742529091	0.501426708155733	0.24	0.2	0.3	0.084512021932727	0.450360896534114	0.816209771135501	0.20387731932996	1.08645338517048	1.96902945101099	0.210862817700662	1.12410788697143	2.03479378955625	1.05132859896957	0.256565635113265	-0.0153027792535911	-0.712645737236251	-0.570993716447674	-0.494305114713764	-0.574247639414828	0.0231808326686926	0.117418523076192	0.0154168286119712	0.0591660176061988	0.15489319902872	0.0489432773970184	0.000593852971437357	0.00147106283935292	0.00159582643616723
17	0.405465108108164	0.03	1.05320754079952	0.0600154057508546	2.04639967584819	0.0391433827829381	0.329608107581193	0.0746414078027153	0.584574807359671	0.26	0.22	0.3	0.118709707909252	0.524208791437897	0.929707874966542	0.279726006451478	1.23523875475942	2.19075150306737	0.289831971239758	1.27986572082332	2.26959594895702	1.05320754079952	0.26232113901711	0.00886003615624642	-0.677296200504072	-0.570993716447674	-0.494305114713764	-0.574247639414828	0.0231808326686926	0.117418523076192	0.0154168286119712	0.0591660176061988	0.15489319902872	0.0489432773970184	0.000593852971437357	0.00147106283935292	0.00159582643616723
17	0.405465108108164	0.03	1.05376062844327	0.146546969562649	1.9609742873239	0.0345754095155696	0.295655355658534	0.0517357417297139	0.539574969587355	0.25	0.21	0.3	0.0829827494056609	0.474223302281615	0.865463855157569	0.197212723103353	1.1270157890869	2.05681885507046	0.204003742041097	1.16735420044886	2.12807658941583	1.05376062844327	0.261839671831737	0.0156706617039812	-0.671106521416285	-0.570993716447674	-0.494305114713764	-0.574247639414828	0.0231808326686926	0.117418523076192	0.0154168286119712	0.0591660176061988	0.15489319902872	0.0489432773970184	0.000593852971437357	0.00147106283935292	0.00159582643616723
17	0.405465108108164	0.03	1.05406341706416	0.15103567613235	1.95709115799596	0.0501176465854423	0.347186176787658	0.111199512164729	0.583172841410587	0.25	0.21	0.31	0.177929543098664	0.555530115226478	0.933130687354291	0.421829181919579	1.31703150559843	2.21223382927728	0.436664340232358	1.36366144700793	2.28980390714169	1.05406341706416	0.262144215293536	0.0402859170042311	-0.648434684190849	-0.570993716447674	-0.494305114713764	-0.574247639414828	0.0231808326686926	0.117418523076192	0.0154168286119712	0.0591660176061988	0.15489319902872	0.0489432773970184	0.000593852971437357	0.00147106283935292	0.00159582643616723
17	0.405465108108164	0.03	1.05438163382462	0.135729421366091	1.97303384628314	0.0292553145018989	0.268386850338898	0.0270093306032702	0.509764370074526	0.25	0.21	0.3	0.0437322781117492	0.434559765769833	0.825387253427917	0.10492889128905	1.04265948150567	1.98039007172228	0.108574759443304	1.07959070421085	2.04874246660994	1.05438163382462	0.255968894167182	0.045823836843505	-0.651819957091285	-0.570993716447674	-0.494305114713764	-0.574247639414828	0.0231808326686926	0.117418523076192	0.0154168286119712	0.0591660176061988	0.15489319902872	0.0489432773970184	0.000593852971437357	0.00147106283935292	0.00159582643616723
17	0.405465108108164	0.03	1.05904721532422	0.171134403817879	1.94696002683055	0.032339829049325	0.275426787573467	0.0402013899849863	0.510652185161947	0.26	0.21	0.3	0.0638360824494679	0.437352219087403	0.810868355725338	0.150187520414787	1.02896109554714	1.90773467067948	0.155567138643885	1.06518666047897	1.97466358450905	1.05904721532422	0.261192491452579	-0.00835022796567125	-0.697191175073265	-0.570993716447674	-0.494305114713764	-0.574247639414828	0.0231808326686926	0.117418523076192	0.0154168286119712	0.0591660176061988	0.15489319902872	0.0489432773970184	0.000593852971437357	0.00147106283935292	0.00159582643616723
17	0.405465108108164	0.03	1.06479496009506	0.113716309537263	2.01587361065286	0.0258258538049477	0.28067234972959	0.0115337133516979	0.549810986107483	0.25	0.21	0.3	0.0186579554971043	0.454040433539254	0.889422911581403	0.0447256201775141	1.08839577727914	2.13206593438077	0.046295602167163	1.12680294813254	2.2075981103517	1.06479496009506	0.262320774590995	-0.00595878088785726	-0.690046274642949	-0.570993716447674	-0.494305114713764	-0.574247639414828	0.0231808326686926	0.117418523076192	0.0154168286119712	0.0591660176061988	0.15489319902872	0.0489432773970184	0.000593852971437357	0.00147106283935292	0.00159582643616723
17	0.405465108108164	0.03	1.06822369103703	0.148803225482671	1.98764415659139	0.0400951858398708	0.3162397335441	0.074654788619367	0.557824678468833	0.25	0.2	0.29	0.120830257373337	0.511840286503687	0.902850315634038	0.289797896127145	1.22759184169888	2.16538578727061	0.299878354611997	1.26953335761534	2.24037984488626	1.06822369103703	0.253397921819349	-0.0241442094359568	-0.727986113896147	-0.570993716447674	-0.494305114713764	-0.574247639414828	0.0231808326686926	0.117418523076192	0.0154168286119712	0.0591660176061988	0.15489319902872	0.0489432773970184	0.000593852971437357	0.00147106283935292	0.00159582643616723
17	0.405465108108164	0.03	1.06904661096478	0.164409051539531	1.97368417039004	0.0418508526865172	0.311667919073011	0.07883629573811	0.544499542407912	0.25	0.21	0.29	0.12814250972286	0.50659292114369	0.885043332564521	0.308674591046404	1.22030045376219	2.13192631647797	0.319424591275462	1.2627464090217	2.21519298999994	1.06904661096478	0.250955817720818	-0.0214195784325161	-0.728883591115262	-0.570993716447674	-0.494305114713764	-0.574247639414828	0.0231808326686926	0.117418523076192	0.0154168286119712	0.0591660176061988	0.15489319902872	0.0489432773970184	0.000593852971437357	0.00147106283935292	0.00159582643616723
17	0.405465108108164	0.03	1.07076554711961	0.173813346978485	1.96771774726073	0.0312833335970217	0.276208505087109	0.0362343994408677	0.516182610733351	0.24	0.21	0.29	0.0589628540319699	0.449463548979683	0.839964243927396	0.142196384697392	1.08393823140781	2.02568007811822	0.147176599845312	1.12201094875727	2.10040643782252	1.07076554711961	0.252814076998719	-0.0619563962762332	-0.76633902282257	-0.570993716447674	-0.494305114713764	-0.574247639414828	0.0231808326686926	0.117418523076192	0.0154168286119712	0.0591660176061988	0.15489319902872	0.0489432773970184	0.000593852971437357	0.00147106283935292	0.00159582643616723
17	0.405465108108164	0.03	1.07080673798066	0.164142372593098	1.97747110336823	0.0440425296488265	0.321097280620933	0.0875336341040384	0.554660927137827	0.26	0.22	0.31	0.137924052819195	0.505943101137831	0.873962149456468	0.322015768363016	1.18124180032935	2.04046783229568	0.333536708058363	1.22285535313062	2.11230521393615	1.07080673798066	0.263652175472482	-0.00434855271767238	-0.687217757226569	-0.570993716447674	-0.494305114713764	-0.574247639414828	0.0231808326686926	0.117418523076192	0.0154168286119712	0.0591660176061988	0.15489319902872	0.0489432773970184	0.000593852971437357	0.00147106283935292	0.00159582643616723
17	0.405465108108164	0.03	1.0817012024737	0.175959532464233	1.98744287248317	0.0380312686697251	0.315836886805382	0.0678330595826767	0.563840714028088	0.24	0.21	0.3	0.111151467640253	0.517531329403753	0.923911191167253	0.269979163516881	1.25704750798635	2.24411585245581	0.279479074730907	1.30302725201742	2.32264757452275	1.0817012024737	0.25866135793288	0.00887884021656983	-0.681988248655954	-0.570993716447674	-0.494305114713764	-0.574247639414828	0.0231808326686926	0.117418523076192	0.0154168286119712	0.0591660176061988	0.15489319902872	0.0489432773970184	0.000593852971437357	0.00147106283935292	0.00159582643616723
17	0.405465108108164	0.03	1.08509234251189	0.194309481157397	1.97587520386637	0.0372297021995329	0.281402409121661	0.0579784037214137	0.504826414521907	0.26	0.21	0.3	0.0923917907602668	0.448430291870918	0.80446879298157	0.218142182497602	1.0587689854457	1.89939578839379	0.225701064951863	1.09490477600701	1.96782448151722	1.08509234251189	0.257709487000232	-0.000599622917838677	-0.694666404372711	-0.570993716447674	-0.494305114713764	-0.574247639414828	0.0231808326686926	0.117418523076192	0.0154168286119712	0.0591660176061988	0.15489319902872	0.0489432773970184	0.000593852971437357	0.00147106283935292	0.00159582643616723
17	0.405465108108164	0.03	1.08809877339848	0.046099293448796	2.13009825334817	0.0298949588692703	0.293425204808745	0.0324535865986437	0.554396823018847	0.25	0.21	0.29	0.0526131459187201	0.475695438774031	0.898777731629341	0.126398322959081	1.14281525368602	2.15923218441296	0.130856655819898	1.18344938547161	2.23688868788166	1.08809877339848	0.250102707814251	-0.0575333028670762	-0.764824444179761	-0.570993716447674	-0.494305114713764	-0.574247639414828	0.0231808326686926	0.117418523076192	0.0154168286119712	0.0591660176061988	0.15489319902872	0.0489432773970184	0.000593852971437357	0.00147106283935292	0.00159582643616723
17	0.405465108108164	0.03	1.08845851589617	0.0676941326924567	2.10922289909988	0.0274551056076937	0.28307017943778	0.020029540017673	0.546110818857886	0.24	0.2	0.28	0.0326720106914129	0.461741603693889	0.890811196696365	0.0789880233152859	1.11630890742198	2.15362979152868	0.0818500651581065	1.15671220209828	2.23058534516439	1.08845851589617	0.249160450396618	0.014339404182502	-0.695776027366369	-0.570993716447674	-0.494305114713764	-0.574247639414828	0.0231808326686926	0.117418523076192	0.0154168286119712	0.0591660176061988	0.15489319902872	0.0489432773970184	0.000593852971437357	0.00147106283935292	0.00159582643616723
17	0.405465108108164	0.03	1.09273144078857	0.18296100955343	2.00250187202371	0.0490348395922745	0.340634596251038	0.106425294201964	0.574843898300113	0.25	0.22	0.3	0.171350950990722	0.54844163171577	0.925532312440819	0.4087846437219	1.30839377153692	2.20800289935194	0.424307794480298	1.35703609823538	2.29012265535856	1.09273144078857	0.259051496866124	-0.0188189558227307	-0.711924014191005	-0.570993716447674	-0.494305114713764	-0.574247639414828	0.0231808326686926	0.117418523076192	0.0154168286119712	0.0591660176061988	0.15489319902872	0.0489432773970184	0.000593852971437357	0.00147106283935292	0.00159582643616723
17	0.405465108108164	0.03	1.09452393306873	0.186370582434798	2.00267728370265	0.0324029139247945	0.270077244279503	0.0396527210633928	0.500501767495612	0.25	0.21	0.29	0.0639874060104894	0.435822355199248	0.807657304388006	0.153001522798425	1.04210325394578	1.93120498509314	0.158281961160919	1.07775336692105	1.99854471322911	1.09452393306873	0.255167916384949	0.028152735423109	-0.672409392102133	-0.570993716447674	-0.494305114713764	-0.574247639414828	0.0231808326686926	0.117418523076192	0.0154168286119712	0.0591660176061988	0.15489319902872	0.0489432773970184	0.000593852971437357	0.00147106283935292	0.00159582643616723
17	0.405465108108164	0.03	1.0966324401788	0.115242603583952	2.07802227677365	0.0310125061879235	0.301654162394527	0.0383938223954846	0.564914502393569	0.25	0.22	0.3	0.0616525353750015	0.484394174835591	0.907135814296181	0.146688016166483	1.15250443663091	2.15832085709533	0.152221353570076	1.19424986465065	2.23521821738399	1.0966324401788	0.258542762757027	0.020550154167372	-0.670164420222204	-0.570993716447674	-0.494305114713764	-0.574247639414828	0.0231808326686926	0.117418523076192	0.0154168286119712	0.0591660176061988	0.15489319902872	0.0489432773970184	0.000593852971437357	0.00147106283935292	0.00159582643616723
17	0.405465108108164	0.03	1.09841034418773	0.168464996066268	2.02835569230919	0.0388052459846749	0.296923576901166	0.0662007199629207	0.527646433839412	0.25	0.2	0.29	0.10699053689579	0.479874130182689	0.852757723469587	0.256223093870386	1.14921223756011	2.04220138124984	0.265489805121943	1.19075910852178	2.11711785977993	1.09841034418773	0.251773694834741	0.0198567996818184	-0.685639362236506	-0.570993716447674	-0.494305114713764	-0.574247639414828	0.0231808326686926	0.117418523076192	0.0154168286119712	0.0591660176061988	0.15489319902872	0.0489432773970184	0.000593852971437357	0.00147106283935292	0.00159582643616723
17	0.405465108108164	0.03	1.11043866571575	0.188516718675843	2.03236061275566	0.0235871472735507	0.240713353766555	-0.0010913137440039	0.482518021277114	0.24	0.21	0.29	-0.00178815152649689	0.394416320101174	0.790620791728844	-0.00434309790240777	0.957966183024019	1.92027546395045	-0.0044980743784027	0.993104605519943	1.99333555624455	1.11043866571575	0.250072640391784	0.0322675368902463	-0.676190374686317	-0.570993716447674	-0.494305114713764	-0.574247639414828	0.0231808326686926	0.117418523076192	0.0154168286119712	0.0591660176061988	0.15489319902872	0.0489432773970184	0.000593852971437357	0.00147106283935292	0.00159582643616723
17	0.405465108108164	0.03	1.11650792398957	0.160074448073225	2.07294139990592	0.0410270931986708	0.320874145883853	0.0786664256157469	0.56308186615196	0.25	0.21	0.29	0.127359170913552	0.519488013691848	0.911616856470143	0.305544752422672	1.246292947665	2.18704114290732	0.316561739643731	1.29167623340691	2.26717527486914	1.11650792398957	0.254631405282796	0.0217247049703305	-0.677666564353276	-0.570993716447674	-0.494305114713764	-0.574247639414828	0.0231808326686926	0.117418523076192	0.0154168286119712	0.0591660176061988	0.15489319902872	0.0489432773970184	0.000593852971437357	0.00147106283935292	0.00159582643616723
17	0.405465108108164	0.03	1.11972208185125	0.142945184503751	2.09649897919876	0.0283690056288153	0.273024731760151	0.0235560260048865	0.522493437515415	0.25	0.21	0.29	0.0381903595307809	0.442643112405811	0.84709586528084	0.0917532284745624	1.06346038959197	2.03516755070939	0.0951288529133308	1.10382662329882	2.10763227062758	1.11972208185125	0.25362818922519	0.0468487404851365	-0.65382395218165	-0.570993716447674	-0.494305114713764	-0.574247639414828	0.0231808326686926	0.117418523076192	0.0154168286119712	0.0591660176061988	0.15489319902872	0.0489432773970184	0.000593852971437357	0.00147106283935292	0.00159582643616723
17	0.405465108108164	0.03	1.12084636022578	0.0809547449582448	2.16073797549331	0.0314219943721884	0.3106840773064	0.0413725853917599	0.57999556922104	0.24	0.21	0.29	0.0672789880139086	0.505226108431035	0.943173228848161	0.162140564986271	1.21758143344677	2.27302230190728	0.167805608988965	1.2607704274043	2.35544747437134	1.12084636022578	0.257726425607357	-0.024506224994768	-0.718981021246701	-0.570993716447674	-0.494305114713764	-0.574247639414828	0.0231808326686926	0.117418523076192	0.0154168286119712	0.0591660176061988	0.15489319902872	0.0489432773970184	0.000593852971437357	0.00147106283935292	0.00159582643616723
17	0.405465108108164	0.03	1.12334868793085	0.103169743019844	2.14352763284186	0.0254465457504403	0.280831017753735	0.00948781339522109	0.552174222112249	0.24	0.21	0.29	0.0156374343254431	0.462854444300446	0.910071454275448	0.0382120318747124	1.13104288151565	2.22387373115659	0.0395370562173305	1.1702673586771	2.29880454422262	1.12334868793085	0.25482581505513	0.0131609655374067	-0.685609184813271	-0.570993716447674	-0.494305114713764	-0.574247639414828	0.0231808326686926	0.117418523076192	0.0154168286119712	0.0591660176061988	0.15489319902872	0.0489432773970184	0.000593852971437357	0.00147106283935292	0.00159582643616723
17	0.405465108108164	0.03	1.12418674438806	0.146805253261451	2.10156823551466	0.0351984156611629	0.309333648814715	0.0564795068455672	0.562187790783862	0.24	0.21	0.3	0.0926744393149001	0.50757033951308	0.92246623971126	0.225419154483583	1.2346023091136	2.24378546374361	0.232920814300724	1.27596866132617	2.31804508384361	1.12418674438806	0.25488465617542	0.0159323582884082	-0.683060701342556	-0.570993716447674	-0.494305114713764	-0.574247639414828	0.0231808326686926	0.117418523076192	0.0154168286119712	0.0591660176061988	0.15489319902872	0.0489432773970184	0.000593852971437357	0.00147106283935292	0.00159582643616723
17	0.405465108108164	0.03	1.12716968756521	0.111584671278574	2.14275470385184	0.0271433349385613	0.289607843030166	0.0189076240951028	0.560308061965229	0.25	0.21	0.29	0.0302867877603512	0.463902351319727	0.897517914879102	0.0718812169267741	1.10100370537503	2.13012619382329	0.074471297370818	1.14172712299551	2.2069644521973	1.12716968756521	0.257893652354038	0.023147073818739	-0.668406776040255	-0.570993716447674	-0.494305114713764	-0.574247639414828	0.0231808326686926	0.117418523076192	0.0154168286119712	0.0591660176061988	0.15489319902872	0.0489432773970184	0.000593852971437357	0.00147106283935292	0.00159582643616723
17	0.405465108108164	0.03	1.13332584676775	0.125042666374915	2.14160902716059	0.0388176990467868	0.353770322880666	0.0789208883597519	0.62861975740158	0.26	0.22	0.3	0.124688777957878	0.558929203085988	0.993169628214097	0.291891243249746	1.30843001791606	2.32496879258238	0.302532229649997	1.35561279368175	2.40707831423329	1.13332584676775	0.264569352524216	-0.0682784235666422	-0.748518278433119	-0.570993716447674	-0.494305114713764	-0.574247639414828	0.0231808326686926	0.117418523076192	0.0154168286119712	0.0591660176061988	0.15489319902872	0.0489432773970184	0.000593852971437357	0.00147106283935292	0.00159582643616723
17	0.405465108108164	0.03	1.13713492643033	0.0777294478581601	2.19654040500251	0.0344059014782092	0.324287827612423	0.0560642569559627	0.592511398268883	0.24	0.2	0.28	0.0928046239512197	0.536802082602614	0.980799541254007	0.227808759170124	1.31769529524647	2.40758183132281	0.235787958678338	1.36397162566078	2.4906945708674	1.13713492643033	0.24774694166245	0.0299267470325497	-0.682974007740055	-0.570993716447674	-0.494305114713764	-0.574247639414828	0.0231808326686926	0.117418523076192	0.0154168286119712	0.0591660176061988	0.15489319902872	0.0489432773970184	0.000593852971437357	0.00147106283935292	0.00159582643616723
17	0.405465108108164	0.03	1.13786884847829	0.0924581662535382	2.18327953070303	0.0264355916806241	0.286249458563239	0.0150318001744388	0.55746711695204	0.25	0.22	0.3	0.0240050121552201	0.457125670411745	0.89024632866827	0.0567980106750247	1.08160031496706	2.10640261925909	0.0589023221855779	1.12177726551922	2.18175870677239	1.13786884847829	0.259117447553205	-0.00631570053704407	-0.6944941446785	-0.570993716447674	-0.494305114713764	-0.574247639414828	0.0231808326686926	0.117418523076192	0.0154168286119712	0.0591660176061988	0.15489319902872	0.0489432773970184	0.000593852971437357	0.00147106283935292	0.00159582643616723
17	0.405465108108164	0.03	1.13890393487701	0.120701666531745	2.15710620322228	0.0341135714075367	0.329774251497774	0.0558051140673728	0.603743388928175	0.26	0.22	0.29	0.0875267242642759	0.517229656505252	0.946932588746227	0.203428354618376	1.20213773412786	2.20084711363735	0.211298854602501	1.24772714399929	2.28272001276171	1.13890393487701	0.266331176980653	0.00869293605234047	-0.666848336392458	-0.570993716447674	-0.494305114713764	-0.574247639414828	0.0231808326686926	0.117418523076192	0.0154168286119712	0.0591660176061988	0.15489319902872	0.0489432773970184	0.000593852971437357	0.00147106283935292	0.00159582643616723
17	0.405465108108164	0.03	1.14456829625546	0.192929785319865	2.09620680719105	0.0327231242802	0.297563918340076	0.044975314585765	0.550152522094387	0.25	0.21	0.3	0.0727390242445734	0.481253088940031	0.889767153635489	0.174323661702179	1.15335339648537	2.13238313126856	0.180623435913276	1.19514244333377	2.19647604995912	1.14456829625546	0.257567386758438	-0.0129833158316276	-0.70745269412778	-0.570993716447674	-0.494305114713764	-0.574247639414828	0.0231808326686926	0.117418523076192	0.0154168286119712	0.0591660176061988	0.15489319902872	0.0489432773970184	0.000593852971437357	0.00147106283935292	0.00159582643616723
17	0.405465108108164	0.03	1.14569905515831	0.188947265366355	2.10245084495026	0.0360534933863902	0.294160365578274	0.0566828979666318	0.531637833189916	0.24	0.21	0.28	0.0933828187508115	0.484617496420863	0.875852174090915	0.228091814515035	1.18370044493231	2.13930907534958	0.236723498589527	1.22898220433803	2.21743976518766	1.14569905515831	0.247768776000725	0.0659008428576719	-0.646533296899086	-0.570993716447674	-0.494305114713764	-0.574247639414828	0.0231808326686926	0.117418523076192	0.0154168286119712	0.0591660176061988	0.15489319902872	0.0489432773970184	0.000593852971437357	0.00147106283935292	0.00159582643616723
17	0.405465108108164	0.03	1.14606119717267	0.0338972907964981	2.25822510354884	0.0268971735363783	0.315009425825087	0.0191843018792997	0.610834549770874	0.26	0.22	0.3	0.0303920423849817	0.499042387968005	0.967692733551029	0.0713381643834957	1.17138451757312	2.27143087076275	0.0739687660352985	1.21363156500091	2.35632180572186	1.14606119717267	0.266111331997005	0.0521344628443523	-0.622832995555611	-0.570993716447674	-0.494305114713764	-0.574247639414828	0.0231808326686926	0.117418523076192	0.0154168286119712	0.0591660176061988	0.15489319902872	0.0489432773970184	0.000593852971437357	0.00147106283935292	0.00159582643616723
17	0.405465108108164	0.03	1.14736417643523	0.130834035899044	2.16389431697142	0.0295059096751576	0.289865368043771	0.0303137530523412	0.549416983035201	0.24	0.21	0.29	0.0493525503777167	0.471917652506928	0.894482754636139	0.119079643122305	1.13866021540022	2.15824078767813	0.123540090644977	1.17934971523575	2.23576503434554	1.14736417643523	0.254283422193152	-0.00367751689871548	-0.702257157241473	-0.570993716447674	-0.494305114713764	-0.574247639414828	0.0231808326686926	0.117418523076192	0.0154168286119712	0.0591660176061988	0.15489319902872	0.0489432773970184	0.000593852971437357	0.00147106283935292	0.00159582643616723
17	0.405465108108164	0.03	1.14954410445799	0.132517281927453	2.16657092698852	0.0334630696762665	0.301795358936413	0.0485599940251546	0.555030723847671	0.25	0.21	0.29	0.0781651237712898	0.485788189608214	0.893411255445139	0.186428587906443	1.15863446305386	2.13084033820127	0.19359870663734	1.20266792414216	2.21177962793104	1.14954410445799	0.254049063786992	-0.0427732408167517	-0.742508664392868	-0.570993716447674	-0.494305114713764	-0.574247639414828	0.0231808326686926	0.117418523076192	0.0154168286119712	0.0591660176061988	0.15489319902872	0.0489432773970184	0.000593852971437357	0.00147106283935292	0.00159582643616723
17	0.405465108108164	0.03	1.15363572613323	0.144719256412526	2.16255219585394	0.0343788252850313	0.30081886495747	0.0519053923719177	0.549732337543022	0.25	0.21	0.3	0.0828244203229818	0.480010784501836	0.877197148680691	0.195814071828084	1.13484484247717	2.07387561312626	0.202531424178687	1.17593742681848	2.14772851520153	1.15363572613323	0.255436858941515	0.0425994406981336	-0.653247123002394	-0.570993716447674	-0.494305114713764	-0.574247639414828	0.0231808326686926	0.117418523076192	0.0154168286119712	0.0591660176061988	0.15489319902872	0.0489432773970184	0.000593852971437357	0.00147106283935292	0.00159582643616723
17	0.405465108108164	0.03	1.15400387548713	0.183700854671724	2.12430689630254	0.0397088312850928	0.315822835535039	0.0733367041297923	0.558308966940286	0.25	0.21	0.3	0.118468932814194	0.510183743981334	0.901898555148474	0.283579291708762	1.2212277204055	2.15887614910225	0.293946098763092	1.26444994458894	2.23288926291198	1.15400387548713	0.254134606791886	0.0340982092489984	-0.665310145887479	-0.570993716447674	-0.494305114713764	-0.574247639414828	0.0231808326686926	0.117418523076192	0.0154168286119712	0.0591660176061988	0.15489319902872	0.0489432773970184	0.000593852971437357	0.00147106283935292	0.00159582643616723
17	0.405465108108164	0.03	1.15565008085273	0.0333453319550945	2.27795482975037	0.0236581111581756	0.296352327454987	-0.000885946860084863	0.593590601770058	0.26	0.21	0.29	-0.00140948675190398	0.471478254806081	0.944365996364066	-0.00332241741160658	1.11136025992831	2.22604293726822	-0.00344164249140259	1.15047149325039	2.30781589948896	1.15565008085273	0.258613916238914	0.0216357655007263	-0.667876241086246	-0.570993716447674	-0.494305114713764	-0.574247639414828	0.0231808326686926	0.117418523076192	0.0154168286119712	0.0591660176061988	0.15489319902872	0.0489432773970184	0.000593852971437357	0.00147106283935292	0.00159582643616723
17	0.405465108108164	0.03	1.1595792409	0.0451042530824477	2.27405422871755	0.0286063342491267	0.313078512965311	0.0282357084528965	0.597921317477726	0.25	0.21	0.29	0.0451140931822404	0.500226627245311	0.955339161308381	0.106798868948819	1.18418955673284	2.26158024451687	0.110660385263924	1.22726505068974	2.340388545396	1.1595792409	0.255977522446367	-0.0188423828692803	-0.71419152113223	-0.570993716447674	-0.494305114713764	-0.574247639414828	0.0231808326686926	0.117418523076192	0.0154168286119712	0.0591660176061988	0.15489319902872	0.0489432773970184	0.000593852971437357	0.00147106283935292	0.00159582643616723
17	0.405465108108164	0.03	1.16396759593543	0.123838482626641	2.20409670924422	0.0329358078309596	0.313385526332182	0.0482561271278131	0.578514925536551	0.25	0.21	0.29	0.0776136477250502	0.50403949281824	0.93046533791143	0.184962981264417	1.20118883726394	2.21741469326347	0.191390333341405	1.24506259541345	2.29733036379354	1.16396759593543	0.254911617561511	0.0171948298224736	-0.681444440045973	-0.570993716447674	-0.494305114713764	-0.574247639414828	0.0231808326686926	0.117418523076192	0.0154168286119712	0.0591660176061988	0.15489319902872	0.0489432773970184	0.000593852971437357	0.00147106283935292	0.00159582643616723
17	0.405465108108164	0.03	1.16851787434605	0.198952703638399	2.13808304505371	0.0325778532559904	0.296421090078313	0.0442232615737493	0.548618918582878	0.25	0.2	0.3	0.0707273884220503	0.474073798005465	0.87742020758888	0.167597256643283	1.12337624454697	2.07915523245066	0.173220732157741	1.16118611885051	2.14964908964273	1.16851787434605	0.258907786310908	-0.0185364484077662	-0.710415156531003	-0.570993716447674	-0.494305114713764	-0.574247639414828	0.0231808326686926	0.117418523076192	0.0154168286119712	0.0591660176061988	0.15489319902872	0.0489432773970184	0.000593852971437357	0.00147106283935292	0.00159582643616723
17	0.405465108108164	0.03	1.16974062781083	0.0904272123183101	2.24905404330335	0.023156384508175	0.272149001514019	-0.00382575053542261	0.548123753563461	0.25	0.21	0.29	-0.00617269501188782	0.439101496185314	0.884375687382516	-0.0147574658476281	1.04978867757397	2.11433482099558	-0.0152890032871526	1.08665379730492	2.18908656778514	1.16974062781083	0.255523694481235	-0.0203007132121297	-0.716628191548087	-0.570993716447674	-0.494305114713764	-0.574247639414828	0.0231808326686926	0.117418523076192	0.0154168286119712	0.0591660176061988	0.15489319902872	0.0489432773970184	0.000593852971437357	0.00147106283935292	0.00159582643616723
17	0.405465108108164	0.03	1.17227782451765	0.139532650508529	2.20502299852678	0.0302744294509485	0.316049642136397	0.0367777646883169	0.595321519584477	0.26	0.22	0.31	0.0580836526803651	0.49914174499669	0.940199837313015	0.135919742418679	1.16802601557622	2.20013228873376	0.140701598728174	1.20965335785101	2.27881848173151	1.17227782451765	0.267416947535312	0.0415689161557923	-0.633107314043394	-0.570993716447674	-0.494305114713764	-0.574247639414828	0.0231808326686926	0.117418523076192	0.0154168286119712	0.0591660176061988	0.15489319902872	0.0489432773970184	0.000593852971437357	0.00147106283935292	0.00159582643616723
17	0.405465108108164	0.03	1.17835279567703	0.20123691330633	2.15546867804773	0.0349822025651831	0.305402667338795	0.0549634293548427	0.555841905322747	0.26	0.21	0.31	0.0869083700467602	0.482903784168792	0.878899198290823	0.203612415927115	1.13136635863785	2.05912030134858	0.210286149772524	1.16935957498736	2.12878346229144	1.17835279567703	0.260606382337444	0.00180898644699801	-0.685981782195674	-0.570993716447674	-0.494305114713764	-0.574247639414828	0.0231808326686926	0.117418523076192	0.0154168286119712	0.0591660176061988	0.15489319902872	0.0489432773970184	0.000593852971437357	0.00147106283935292	0.00159582643616723
17	0.405465108108164	0.03	1.18890302489714	0.178914007635832	2.19889204215846	0.0354858836359572	0.331533484357507	0.0616729713486699	0.601393997366343	0.25	0.21	0.3	0.0994402568188242	0.534557912609169	0.969675568399514	0.23757689940699	1.27713478920861	2.31669267901023	0.245623570653657	1.32026675433783	2.39776679471179	1.18890302489714	0.262181441881884	0.0339583165033353	-0.650821614496074	-0.570993716447674	-0.494305114713764	-0.574247639414828	0.0231808326686926	0.117418523076192	0.0154168286119712	0.0591660176061988	0.15489319902872	0.0489432773970184	0.000593852971437357	0.00147106283935292	0.00159582643616723
17	0.405465108108164	0.03	1.19489226427248	0.215102459343548	2.17468206920141	0.0365955093688962	0.298828437934343	0.0594429488307645	0.538213927037921	0.24	0.2	0.28	0.0974640366664835	0.489966033057014	0.882468029447545	0.236885724226885	1.19085934214336	2.14483296005983	0.245058002463387	1.23206992371433	2.21782487564011	1.19489226427248	0.246235634441575	-0.0385296678013075	-0.756014452899696	-0.570993716447674	-0.494305114713764	-0.574247639414828	0.0231808326686926	0.117418523076192	0.0154168286119712	0.0591660176061988	0.15489319902872	0.0489432773970184	0.000593852971437357	0.00147106283935292	0.00159582643616723
17	0.405465108108164	0.03	1.19550551976916	0.194068660409587	2.19694237912873	0.0354830177005952	0.32509535414008	0.0604642492418176	0.589726459038343	0.25	0.21	0.29	0.0976334430138257	0.524941252566537	0.952249062119248	0.23360523032188	1.25601452151899	2.27842381271611	0.242041040699405	1.30149760563889	2.36032387961508	1.19550551976916	0.257074499585372	0.0212705695980358	-0.672815258881515	-0.570993716447674	-0.494305114713764	-0.574247639414828	0.0231808326686926	0.117418523076192	0.0154168286119712	0.0591660176061988	0.15489319902872	0.0489432773970184	0.000593852971437357	0.00147106283935292	0.00159582643616723
17	0.405465108108164	0.03	1.19879535321513	0.176842838157589	2.22074786827267	0.0340727334133344	0.307224588472399	0.051830901466059	0.562618275478738	0.25	0.21	0.29	0.0839854638352191	0.497818846182623	0.911652228530027	0.201665020205306	1.19535742364861	2.18904982709191	0.208303833386617	1.23886119757601	2.26547847918122	1.19879535321513	0.251526310113445	-0.0642492731339631	-0.767444991709607	-0.570993716447674	-0.494305114713764	-0.574247639414828	0.0231808326686926	0.117418523076192	0.0154168286119712	0.0591660176061988	0.15489319902872	0.0489432773970184	0.000593852971437357	0.00147106283935292	0.00159582643616723
17	0.405465108108164	0.03	1.20423316540914	0.0925275907095844	2.31593874010869	0.0270678067789215	0.284910691627841	0.0182193220541733	0.55160206120151	0.24	0.2	0.29	0.0296943542375796	0.46435531344774	0.8990162726579	0.0717275572878843	1.12166346776804	2.1715993782482	0.074225553588183	1.16013300695947	2.24570537012877	1.20423316540914	0.247491301406354	-0.0339181314257438	-0.746951804559473	-0.570993716447674	-0.494305114713764	-0.574247639414828	0.0231808326686926	0.117418523076192	0.0154168286119712	0.0591660176061988	0.15489319902872	0.0489432773970184	0.000593852971437357	0.00147106283935292	0.00159582643616723
17	0.405465108108164	0.03	1.20727150220291	0.142664717087091	2.27187828731874	0.0356676201039527	0.34429825062776	0.0647887423284782	0.623807758927042	0.24	0.21	0.28	0.105759641353579	0.562024484445829	1.01828932753808	0.255876196015824	1.35976905090825	2.46366190580068	0.26509887901575	1.40993371429049	2.55272930506959	1.20727150220291	0.249770054607202	-0.0214012700889606	-0.728841127579415	-0.570993716447674	-0.494305114713764	-0.574247639414828	0.0231808326686926	0.117418523076192	0.0154168286119712	0.0591660176061988	0.15489319902872	0.0489432773970184	0.000593852971437357	0.00147106283935292	0.00159582643616723
17	0.405465108108164	0.03	1.2081384577221	0.208013924118814	2.20826299132539	0.0365868192993889	0.324526848282921	0.0645228313124073	0.584530865253435	0.25	0.21	0.29	0.103975333615975	0.522958875660328	0.941942417704682	0.248266669843613	1.24869287753266	2.2491190852217	0.257368146012106	1.29497345852027	2.33125390710579	1.2081384577221	0.254082443854188	-0.0136870592270865	-0.714751404645257	-0.570993716447674	-0.494305114713764	-0.574247639414828	0.0231808326686926	0.117418523076192	0.0154168286119712	0.0591660176061988	0.15489319902872	0.0489432773970184	0.000593852971437357	0.00147106283935292	0.00159582643616723
17	0.405465108108164	0.03	1.20938252099445	0.0673359448513458	2.35142909713756	0.0251129715508868	0.303176398842178	0.00825319360289417	0.598099604081461	0.25	0.22	0.29	0.0132132274092437	0.485380435230853	0.957547643052462	0.03134298880592	1.15136696560678	2.27139094240763	0.0325650744129042	1.19559284704087	2.35749749934885	1.20938252099445	0.255587462159668	0.0437500841044366	-0.649458028621184	-0.570993716447674	-0.494305114713764	-0.574247639414828	0.0231808326686926	0.117418523076192	0.0154168286119712	0.0591660176061988	0.15489319902872	0.0489432773970184	0.000593852971437357	0.00147106283935292	0.00159582643616723
17	0.405465108108164	0.03	1.21124396228757	0.122799537368409	2.29968838720673	0.0335389720258636	0.347879745388945	0.0563170849196901	0.639442405858199	0.25	0.22	0.3	0.0901712377736283	0.55700232501076	1.02383341224789	0.213914756296543	1.32138606004732	2.42885736379809	0.221723590876316	1.36777546774906	2.51709220876219	1.21124396228757	0.263576283451828	-0.0513901854028659	-0.730875438833325	-0.570993716447674	-0.494305114713764	-0.574247639414828	0.0231808326686926	0.117418523076192	0.0154168286119712	0.0591660176061988	0.15489319902872	0.0489432773970184	0.000593852971437357	0.00147106283935292	0.00159582643616723
17	0.405465108108164	0.03	1.2127765756674	0.178818518399092	2.24673463293571	0.0327206667094686	0.3109883403959	0.0469941008042613	0.57498257998754	0.25	0.21	0.3	0.0755892050211382	0.500219410927374	0.924849616833611	0.180151400327255	1.19217059266916	2.20418978501107	0.186684834439259	1.23441288690767	2.28378080331229	1.2127765756674	0.256959239976859	-0.00573782779239215	-0.69857459415563	-0.570993716447674	-0.494305114713764	-0.574247639414828	0.0231808326686926	0.117418523076192	0.0154168286119712	0.0591660176061988	0.15489319902872	0.0489432773970184	0.000593852971437357	0.00147106283935292	0.00159582643616723
17	0.405465108108164	0.03	1.2153842289439	0.126985575036868	2.30378288285092	0.0252719878615434	0.27027587357955	0.00820740991814306	0.532344337240958	0.25	0.2	0.28	0.0132407378578508	0.436026959425723	0.858813180993596	0.0316516444341183	1.04231126932626	2.0529708942184	0.0327927749772288	1.08064084423244	2.12695467458212	1.2153842289439	0.249422149852527	-0.0298859651259762	-0.738367659047942	-0.570993716447674	-0.494305114713764	-0.574247639414828	0.0231808326686926	0.117418523076192	0.0154168286119712	0.0591660176061988	0.15489319902872	0.0489432773970184	0.000593852971437357	0.00147106283935292	0.00159582643616723
17	0.405465108108164	0.03	1.21562740729022	0.18561574263506	2.24563907194538	0.0355706843977981	0.324178825624185	0.0606311458794685	0.587726505368901	0.24	0.21	0.29	0.0989282782168188	0.528943541939737	0.958958805662655	0.239237362051854	1.27913939198139	2.31904142191092	0.247782144641023	1.32501160252544	2.39994946482666	1.21562740729022	0.253437359553901	-0.048512232969601	-0.750946734444211	-0.570993716447674	-0.494305114713764	-0.574247639414828	0.0231808326686926	0.117418523076192	0.0154168286119712	0.0591660176061988	0.15489319902872	0.0489432773970184	0.000593852971437357	0.00147106283935292	0.00159582643616723
17	0.405465108108164	0.03	1.21623428893416	0.176546871703481	2.25592170616484	0.0355490296698196	0.339308429872052	0.0633737334165347	0.615243126327569	0.25	0.21	0.29	0.101637141315996	0.544174013071743	0.98671088482749	0.241515577509242	1.29309521431669	2.34467485112414	0.250436311999102	1.33894077164301	2.42794352777065	1.21623428893416	0.258543766325913	-0.044368205254046	-0.734003747493337	-0.570993716447674	-0.494305114713764	-0.574247639414828	0.0231808326686926	0.117418523076192	0.0154168286119712	0.0591660176061988	0.15489319902872	0.0489432773970184	0.000593852971437357	0.00147106283935292	0.00159582643616723
17	0.405465108108164	0.03	1.21951384960987	0.159936069874445	2.27909162934529	0.0335285756499592	0.326635502900182	0.0528340137094547	0.600436992090909	0.24	0.21	0.29	0.0860814354637836	0.532180899935128	0.978280364406473	0.207860499072861	1.28505509767086	2.36224969626885	0.215068059590231	1.33020293377249	2.44766973866254	1.21951384960987	0.254852725809024	0.0367936460036139	-0.661201051512441	-0.570993716447674	-0.494305114713764	-0.574247639414828	0.0231808326686926	0.117418523076192	0.0154168286119712	0.0591660176061988	0.15489319902872	0.0489432773970184	0.000593852971437357	0.00147106283935292	0.00159582643616723
17	0.405465108108164	0.03	1.23418824669534	0.170184945919742	2.29819154747094	0.0361747533066833	0.33464177172685	0.0649535544634849	0.604329988990214	0.25	0.22	0.3	0.104188717293351	0.536781970393869	0.969375223494387	0.247621636995237	1.27575071151146	2.30387978602768	0.256227178262339	1.32014262627231	2.38439401604849	1.23418824669534	0.258527002142015	-0.0345860778481285	-0.72473230641358	-0.570993716447674	-0.494305114713764	-0.574247639414828	0.0231808326686926	0.117418523076192	0.0154168286119712	0.0591660176061988	0.15489319902872	0.0489432773970184	0.000593852971437357	0.00147106283935292	0.00159582643616723
17	0.405465108108164	0.03	1.23620351976194	0.147116310964541	2.32529072855934	0.0369792599165463	0.347167613954921	0.0705604787453216	0.62377474916452	0.25	0.21	0.3	0.113512309340441	0.558496743346524	1.00348117735261	0.27057430822	1.33126416731504	2.39195402641007	0.279478141263098	1.37636088900694	2.4737534285568	1.23620351976194	0.255111200354983	0.00687304698957712	-0.691948483611695	-0.570993716447674	-0.494305114713764	-0.574247639414828	0.0231808326686926	0.117418523076192	0.0154168286119712	0.0591660176061988	0.15489319902872	0.0489432773970184	0.000593852971437357	0.00147106283935292	0.00159582643616723
17	0.405465108108164	0.03	1.2378776903293	0.214139855120187	2.26161552553841	0.0434697437879421	0.370002028801301	0.0990169471438335	0.640987110458769	0.26	0.21	0.3	0.157170584189129	0.587307897236914	1.0174452102847	0.369637647146578	1.38124516368803	2.39285268022948	0.382580059103918	1.42899186962662	2.474715136493	1.2378776903293	0.261499009825091	-0.0051996982644702	-0.690703692484433	-0.570993716447674	-0.494305114713764	-0.574247639414828	0.0231808326686926	0.117418523076192	0.0154168286119712	0.0591660176061988	0.15489319902872	0.0489432773970184	0.000593852971437357	0.00147106283935292	0.00159582643616723
17	0.405465108108164	0.03	1.24777335146034	0.189646474082446	2.30590022883824	0.0408052705491454	0.359863432905904	0.0874563214011622	0.632270544410646	0.25	0.21	0.29	0.141424827175315	0.581931906008074	1.02243898484083	0.33888682106951	1.39444436768892	2.45000191430834	0.350843059290018	1.44570869092316	2.54139049355872	1.24777335146034	0.254261248190833	0.010046673627262	-0.689685615311787	-0.570993716447674	-0.494305114713764	-0.574247639414828	0.0231808326686926	0.117418523076192	0.0154168286119712	0.0591660176061988	0.15489319902872	0.0489432773970184	0.000593852971437357	0.00147106283935292	0.00159582643616723
17	0.405465108108164	0.03	1.25474217120585	0.185705992965113	2.32377834944659	0.0328745312248779	0.307738382092171	0.0471357765360393	0.568340987648304	0.24	0.21	0.3	0.0768257853317264	0.501577455987586	0.926329126643446	0.185581307968521	1.21161664573651	2.2376519835045	0.19213405265866	1.25358410651177	2.31602271327019	1.25474217120585	0.249699323380622	0.0413781834820506	-0.666941758618019	-0.570993716447674	-0.494305114713764	-0.574247639414828	0.0231808326686926	0.117418523076192	0.0154168286119712	0.0591660176061988	0.15489319902872	0.0489432773970184	0.000593852971437357	0.00147106283935292	0.00159582643616723
17	0.405465108108164	0.03	1.25569891103805	0.166521970587377	2.34487585148872	0.0406336042799345	0.381724080108754	0.0921333896449215	0.671314770572586	0.25	0.22	0.29	0.14864125769543	0.615845651382953	1.08305004507048	0.355336614488072	1.4722191685031	2.58910172251812	0.368465449324602	1.52670427820138	2.68908140629873	1.25569891103805	0.258756970001381	0.00631690671528331	-0.681361632241143	-0.570993716447674	-0.494305114713764	-0.574247639414828	0.0231808326686926	0.117418523076192	0.0154168286119712	0.0591660176061988	0.15489319902872	0.0489432773970184	0.000593852971437357	0.00147106283935292	0.00159582643616723
17	0.405465108108164	0.03	1.25590129456921	0.218725660459129	2.29307692867929	0.0330357398994341	0.329258189984381	0.0511362563554669	0.607380123613295	0.25	0.21	0.3	0.0815782010461738	0.525269011323969	0.968959821601764	0.19282295937673	1.24155624828071	2.29028953718469	0.199648865951249	1.28348259582854	2.36920006158216	1.25590129456921	0.262002281132359	-0.0226073817719547	-0.707630431890698	-0.570993716447674	-0.494305114713764	-0.574247639414828	0.0231808326686926	0.117418523076192	0.0154168286119712	0.0591660176061988	0.15489319902872	0.0489432773970184	0.000593852971437357	0.00147106283935292	0.00159582643616723
17	0.405465108108164	0.03	1.25814898752946	0.149577263024179	2.36672071203473	0.0395504443511404	0.369944018950307	0.0853124490295881	0.654575588871026	0.25	0.22	0.29	0.136147060608403	0.59038031779249	1.04461357497658	0.321916899577003	1.39594201024795	2.46996712091889	0.333726655788403	1.44809722435684	2.56411016794111	1.25814898752946	0.25658007061372	0.0041068189913967	-0.690412180443206	-0.570993716447674	-0.494305114713764	-0.574247639414828	0.0231808326686926	0.117418523076192	0.0154168286119712	0.0591660176061988	0.15489319902872	0.0489432773970184	0.000593852971437357	0.00147106283935292	0.00159582643616723
17	0.405465108108164	0.03	1.26525059153959	0.200206678725777	2.33029450435341	0.0355692391046568	0.345698028282986	0.0646499606769348	0.626746095889036	0.25	0.22	0.3	0.103038533342052	0.550970448250035	0.998902363158018	0.243315744508827	1.30106456749814	2.35881339048746	0.252993774414063	1.34844530157025	2.44400426321346	1.26525059153959	0.261832454227065	-0.0285226583493843	-0.712069839002579	-0.570993716447674	-0.494305114713764	-0.574247639414828	0.0231808326686926	0.117418523076192	0.0154168286119712	0.0591660176061988	0.15489319902872	0.0489432773970184	0.000593852971437357	0.00147106283935292	0.00159582643616723
17	0.405465108108164	0.03	1.27933099800619	0.152168137189794	2.40649385882259	0.0354768259941351	0.354158985446726	0.0658436913445243	0.642474279548927	0.25	0.21	0.29	0.105502375104546	0.567474474262646	1.02944657342075	0.250470789871419	1.34722824637441	2.44398570287741	0.259504184242359	1.39583599290602	2.53352817954204	1.27933099800619	0.256594109282093	0.0122338963256276	-0.681782164138761	-0.570993716447674	-0.494305114713764	-0.574247639414828	0.0231808326686926	0.117418523076192	0.0154168286119712	0.0591660176061988	0.15489319902872	0.0489432773970184	0.000593852971437357	0.00147106283935292	0.00159582643616723
17	0.405465108108164	0.03	1.28388191588662	0.212947358647231	2.354816473126	0.0392447505687831	0.348859029894957	0.0793638345897412	0.618354225200172	0.25	0.21	0.29	0.128915912141037	0.566674736421555	1.00443356070207	0.310330480939589	1.36411743569425	2.41790439044891	0.321539417048382	1.4143483572172	2.50464508654569	1.28388191588662	0.250237468931476	-0.00250598972703234	-0.708073961638636	-0.570993716447674	-0.494305114713764	-0.574247639414828	0.0231808326686926	0.117418523076192	0.0154168286119712	0.0591660176061988	0.15489319902872	0.0489432773970184	0.000593852971437357	0.00147106283935292	0.00159582643616723
17	0.405465108108164	0.03	1.28888424183543	0.161394462668179	2.41637402100267	0.0397617761206243	0.372486345214557	0.0866927936969257	0.658279896732188	0.24	0.21	0.28	0.142174839935401	0.610871841252939	1.07956884257048	0.345633833890649	1.48505865456945	2.62448347524824	0.357976228392684	1.53848203727116	2.72261629566635	1.28888424183543	0.250455837738308	-0.00350224296133248	-0.710435686262132	-0.570993716447674	-0.494305114713764	-0.574247639414828	0.0231808326686926	0.117418523076192	0.0154168286119712	0.0591660176061988	0.15489319902872	0.0489432773970184	0.000593852971437357	0.00147106283935292	0.00159582643616723
17	0.405465108108164	0.03	1.29064170758911	0.216980382703263	2.36430303247495	0.041707790761283	0.36543274046547	0.0919478722748647	0.638917608656074	0.25	0.21	0.29	0.148373038614375	0.589685924976667	1.03099881133896	0.354770838350457	1.40998237901672	2.46519391968299	0.368121241793117	1.46157072935387	2.55402275362677	1.29064170758911	0.25384528857425	-0.0479997095379719	-0.747109830441366	-0.570993716447674	-0.494305114713764	-0.574247639414828	0.0231808326686926	0.117418523076192	0.0154168286119712	0.0591660176061988	0.15489319902872	0.0489432773970184	0.000593852971437357	0.00147106283935292	0.00159582643616723
17	0.405465108108164	0.03	1.30560646306582	0.20563744937731	2.40557547675434	0.0337856413051894	0.33336193844692	0.0550241741890672	0.611699702704772	0.24	0.21	0.28	0.0902693338233183	0.546893443639043	1.00351755345477	0.219525926804917	1.32998976500013	2.44045360319535	0.22737454756284	1.37862254209522	2.5301975363418	1.30560646306582	0.248514083105093	-0.024519644637477	-0.734751151382538	-0.570993716447674	-0.494305114713764	-0.574247639414828	0.0231808326686926	0.117418523076192	0.0154168286119712	0.0591660176061988	0.15489319902872	0.0489432773970184	0.000593852971437357	0.00147106283935292	0.00159582643616723
17	0.405465108108164	0.03	1.34102272749265	0.164083388282663	2.51796206670263	0.028194829093104	0.321495548082472	0.0268056188112215	0.616185477353723	0.25	0.2	0.28	0.0433767712691204	0.520243123332634	0.997109475396147	0.104013211194806	1.24749160153293	2.39096999187106	0.107835231807711	1.29264148110579	2.4768718838514	1.34102272749265	0.249741079531207	0.0238124098674045	-0.684308251389362	-0.570993716447674	-0.494305114713764	-0.574247639414828	0.0231808326686926	0.117418523076192	0.0154168286119712	0.0591660176061988	0.15489319902872	0.0489432773970184	0.000593852971437357	0.00147106283935292	0.00159582643616723
17	0.405465108108164	0.04	1.0200129944139	0.228205459964932	1.81182052886287	0.0418134824457344	0.289861559843225	0.0732194160237325	0.506503703662717	0.26	0.22	0.3	0.115545389732067	0.457421934225403	0.799298478718739	0.270173542856546	1.06956499810631	1.86895645335608	0.279692589096567	1.10790987200744	1.93661242146422	1.0200129944139	0.268512759859487	-0.0166752160794432	-0.689288977651497	-0.570993716447674	-0.494305114713764	-0.574247639414828	0.0231808326686926	0.117418523076192	0.0154168286119712	0.0591660176061988	0.15489319902872	0.0489432773970184	0.000593852971437357	0.00147106283935292	0.00159582643616723
17	0.405465108108164	0.04	1.05540465510592	0.196798474743642	1.9140108354682	0.0374826633760821	0.287328809767617	0.060000410225791	0.514657209309442	0.25	0.22	0.3	0.0967362099888958	0.463248500684285	0.829760791379673	0.231099002856847	1.10668245732758	1.98226591179831	0.239365266464672	1.14534963791948	2.05389947591941	1.05540465510592	0.261969931436551	-0.013794358162822	-0.698137660252373	-0.570993716447674	-0.494305114713764	-0.574247639414828	0.0231808326686926	0.117418523076192	0.0154168286119712	0.0591660176061988	0.15489319902872	0.0489432773970184	0.000593852971437357	0.00147106283935292	0.00159582643616723
17	0.405465108108164	0.04	1.09406296091477	0.19982153275071	1.98830438907882	0.0390347413592551	0.300256254399963	0.0676583944394647	0.532854114360462	0.24	0.21	0.3	0.11003207682877	0.488303329190215	0.866574581551661	0.265193653395983	1.17688357400445	2.08857349461291	0.274530443059726	1.21703822652853	2.16054388479635	1.09406296091477	0.258023868650741	0.0166669086470991	-0.677190121605698	-0.570993716447674	-0.494305114713764	-0.574247639414828	0.0231808326686926	0.117418523076192	0.0154168286119712	0.0591660176061988	0.15489319902872	0.0489432773970184	0.000593852971437357	0.00147106283935292	0.00159582643616723
17	0.405465108108164	0.04	1.10072796042305	0.222971494206533	1.97848442663957	0.0394320143906143	0.315672857478123	0.0724175776809169	0.558928137275328	0.26	0.21	0.3	0.114926792467295	0.500973246285568	0.88701970010384	0.270235362497471	1.17797324631713	2.0857111301368	0.279775504217832	1.21806587365369	2.15636922674689	1.10072796042305	0.263651048225082	0.0160217005964371	-0.669268886287155	-0.570993716447674	-0.494305114713764	-0.574247639414828	0.0231808326686926	0.117418523076192	0.0154168286119712	0.0591660176061988	0.15489319902872	0.0489432773970184	0.000593852971437357	0.00147106283935292	0.00159582643616723
17	0.405465108108164	0.04	1.11054608320259	0.23077351223825	1.99031865416694	0.0358846281151599	0.297262499557978	0.0566956030273272	0.537829396088629	0.25	0.2	0.3	0.0913204853855615	0.478805309354861	0.866290133324161	0.21794938774301	1.14273729033961	2.06752519293621	0.225304417881551	1.18240651046501	2.13738787596582	1.11054608320259	0.259744111872987	0.0181237167325005	-0.671868866068885	-0.570993716447674	-0.494305114713764	-0.574247639414828	0.0231808326686926	0.117418523076192	0.0154168286119712	0.0591660176061988	0.15489319902872	0.0489432773970184	0.000593852971437357	0.00147106283935292	0.00159582643616723
17	0.405465108108164	0.04	1.13626114490321	0.278696247498068	1.99382604230836	0.0323691066419184	0.264157136944547	0.0386619292873347	0.48965234460176	0.25	0.21	0.29	0.0617884674247433	0.42216891272569	0.782549358026637	0.146309511294373	0.999657863011465	1.85300621472856	0.151560413926086	1.0356238386054	1.91922980855785	1.13626114490321	0.256621108272472	0.0299545167068015	-0.66625944968391	-0.570993716447674	-0.494305114713764	-0.574247639414828	0.0231808326686926	0.117418523076192	0.0154168286119712	0.0591660176061988	0.15489319902872	0.0489432773970184	0.000593852971437357	0.00147106283935292	0.00159582643616723
17	0.405465108108164	0.04	1.13738427497321	0.23033329203331	2.04443525791312	0.0378821530266465	0.297541128015942	0.0634261093086115	0.531656146723272	0.25	0.21	0.3	0.101219797850601	0.474836832312594	0.848453866774588	0.239332958221013	1.12274580825982	2.00615865829862	0.247652879903402	1.16351968402049	2.07764082095751	1.13738427497321	0.259083732984114	-0.0589874372106694	-0.748185835677382	-0.570993716447674	-0.494305114713764	-0.574247639414828	0.0231808326686926	0.117418523076192	0.0154168286119712	0.0591660176061988	0.15489319902872	0.0489432773970184	0.000593852971437357	0.00147106283935292	0.00159582643616723
17	0.405465108108164	0.04	1.1443007154586	0.245433178047326	2.04316825286988	0.0408491572248479	0.324641115224692	0.0790340311380691	0.570248199311315	0.26	0.22	0.29	0.125312419095136	0.514734765527522	0.904157111959908	0.294387841400718	1.20923095740823	2.12407407341573	0.305429325550041	1.25052455762883	2.2044090175346	1.1443007154586	0.264212124650593	-0.0185845361809461	-0.698661654007504	-0.570993716447674	-0.494305114713764	-0.574247639414828	0.0231808326686926	0.117418523076192	0.0154168286119712	0.0591660176061988	0.15489319902872	0.0489432773970184	0.000593852971437357	0.00147106283935292	0.00159582643616723
17	0.405465108108164	0.04	1.15352001050705	0.278945648147436	2.02809437286666	0.0418156335827773	0.303502613345904	0.076671253640121	0.530333973051688	0.25	0.21	0.3	0.123829611402976	0.490178637834931	0.856527664266886	0.296347954628794	1.17309127501323	2.04983459539767	0.306765867485907	1.21265541461852	2.11923385685458	1.15352001050705	0.256014373430023	-0.0214633572950387	-0.719302836216581	-0.570993716447674	-0.494305114713764	-0.574247639414828	0.0231808326686926	0.117418523076192	0.0154168286119712	0.0591660176061988	0.15489319902872	0.0489432773970184	0.000593852971437357	0.00147106283935292	0.00159582643616723
17	0.405465108108164	0.04	1.16142955811041	0.302947001737614	2.01991211448321	0.0433831438458176	0.309666143560532	0.0826338213734739	0.53669846574759	0.25	0.2	0.29	0.133167141859617	0.499037253551041	0.864907365242466	0.317985859781442	1.19163622435242	2.06528658892341	0.328488371279992	1.23211611870169	2.13553605499659	1.16142955811041	0.254725521765447	0.0431682053538686	-0.659393809636189	-0.570993716447674	-0.494305114713764	-0.574247639414828	0.0231808326686926	0.117418523076192	0.0154168286119712	0.0591660176061988	0.15489319902872	0.0489432773970184	0.000593852971437357	0.00147106283935292	0.00159582643616723
17	0.405465108108164	0.04	1.16161568380756	0.294185544840767	2.02904582277436	0.0396276965927118	0.305468754947395	0.07068250723383	0.540255002660959	0.25	0.21	0.29	0.114756381577199	0.495942919606528	0.877129457635857	0.276102799506805	1.19323410704462	2.11036541458243	0.28618498274224	1.23563558929235	2.18550588969449	1.16161568380756	0.256745647257106	-0.0145192546943034	-0.712368864690372	-0.570993716447674	-0.494305114713764	-0.574247639414828	0.0231808326686926	0.117418523076192	0.0154168286119712	0.0591660176061988	0.15489319902872	0.0489432773970184	0.000593852971437357	0.00147106283935292	0.00159582643616723
17	0.405465108108164	0.04	1.16205599022592	0.310032451490072	2.01407952896177	0.039701495467641	0.304102706568157	0.0705927299912797	0.537612683145035	0.26	0.22	0.29	0.112381475386489	0.48412224371229	0.85586301203809	0.265075077675433	1.14190297747122	2.018730877267	0.274666501531556	1.18322425206798	2.09280134270765	1.16205599022592	0.265527066462941	-0.00914057278901842	-0.689058566608203	-0.570993716447674	-0.494305114713764	-0.574247639414828	0.0231808326686926	0.117418523076192	0.0154168286119712	0.0591660176061988	0.15489319902872	0.0489432773970184	0.000593852971437357	0.00147106283935292	0.00159582643616723
17	0.405465108108164	0.04	1.16592641943883	0.316769857066229	2.01508298181143	0.0433072152673885	0.306890364550116	0.0816870207688339	0.532093708331398	0.25	0.2	0.29	0.131113583097268	0.492581256305827	0.854048929514387	0.311813348235593	1.17145308043996	2.03109281264433	0.322616953991264	1.21240342517237	2.10214104607481	1.16592641943883	0.256951109453827	-0.030828869220521	-0.728924404418085	-0.570993716447674	-0.494305114713764	-0.574247639414828	0.0231808326686926	0.117418523076192	0.0154168286119712	0.0591660176061988	0.15489319902872	0.0489432773970184	0.000593852971437357	0.00147106283935292	0.00159582643616723
17	0.405465108108164	0.04	1.17043636215818	0.31559425320573	2.02527847111063	0.0578410225561256	0.368853900717062	0.136428303043261	0.601279498390864	0.25	0.21	0.29	0.221029153455643	0.597584691780942	0.974140230106242	0.530645313361973	1.43467733135056	2.33870934933916	0.550394104428438	1.48786064424519	2.42576381395775	1.17043636215818	0.259689861938652	0.0289936790911193	-0.663544648811062	-0.570993716447674	-0.494305114713764	-0.574247639414828	0.0231808326686926	0.117418523076192	0.0154168286119712	0.0591660176061988	0.15489319902872	0.0489432773970184	0.000593852971437357	0.00147106283935292	0.00159582643616723
17	0.405465108108164	0.04	1.17525368272842	0.282659116469205	2.06784824898764	0.0419413760752665	0.316221534578867	0.08025435151435	0.552188717643384	0.25	0.21	0.31	0.129793110597924	0.511416214031723	0.893039317465523	0.311049937926931	1.22561190572113	2.14017387351532	0.321554629670675	1.26874072662274	2.21683555414898	1.17525368272842	0.259975020118465	-0.017149682833086	-0.708639887819068	-0.570993716447674	-0.494305114713764	-0.574247639414828	0.0231808326686926	0.117418523076192	0.0154168286119712	0.0591660176061988	0.15489319902872	0.0489432773970184	0.000593852971437357	0.00147106283935292	0.00159582643616723
17	0.405465108108164	0.04	1.18877734890164	0.237954614153435	2.13960008364984	0.0448623825039033	0.338968644720692	0.094773628350792	0.583163661090592	0.25	0.21	0.31	0.151728438950504	0.542673992877776	0.933619546805048	0.359907628910682	1.28725050754556	2.21459338618045	0.372309533148825	1.32983606642228	2.28871921345485	1.18877734890164	0.259798428650684	-0.00687919019374066	-0.69770542929871	-0.570993716447674	-0.494305114713764	-0.574247639414828	0.0231808326686926	0.117418523076192	0.0154168286119712	0.0591660176061988	0.15489319902872	0.0489432773970184	0.000593852971437357	0.00147106283935292	0.00159582643616723
17	0.405465108108164	0.04	1.19223384008664	0.296952490764656	2.08751518940862	0.0423118897765283	0.330396514233475	0.0849811463087171	0.575811882158234	0.26	0.21	0.3	0.134697315256357	0.52368702200882	0.912676728761283	0.31633115027054	1.22985760880624	2.14338406734194	0.32775587614874	1.27265469670482	2.21891502441056	1.19223384008664	0.266259319172484	-0.0121521163010265	-0.691590459844254	-0.570993716447674	-0.494305114713764	-0.574247639414828	0.0231808326686926	0.117418523076192	0.0154168286119712	0.0591660176061988	0.15489319902872	0.0489432773970184	0.000593852971437357	0.00147106283935292	0.00159582643616723
17	0.405465108108164	0.04	1.1951266284726	0.329906473048679	2.06034678389651	0.0476610220034989	0.343724076678851	0.103835526285049	0.583612627072654	0.25	0.21	0.28	0.168498805899721	0.557777270954229	0.947055736008737	0.405202420880219	1.34133117024653	2.27745991961284	0.42012582172668	1.3902212940953	2.35839046492426	1.1951266284726	0.253612788493835	-0.0146040226052334	-0.719913818507528	-0.570993716447674	-0.494305114713764	-0.574247639414828	0.0231808326686926	0.117418523076192	0.0154168286119712	0.0591660176061988	0.15489319902872	0.0489432773970184	0.000593852971437357	0.00147106283935292	0.00159582643616723
17	0.405465108108164	0.04	1.19707554459982	0.244122146215887	2.15002894298376	0.0470119283069443	0.341759872448312	0.101519368484246	0.582000376412379	0.25	0.21	0.3	0.163168151408999	0.549297414333503	0.935426677258008	0.388579426671268	1.3081331895383	2.22768695240534	0.402666312409097	1.35560456432286	2.30873097625897	1.19707554459982	0.257383868162183	-0.0163400377271173	-0.709481365739314	-0.570993716447674	-0.494305114713764	-0.574247639414828	0.0231808326686926	0.117418523076192	0.0154168286119712	0.0591660176061988	0.15489319902872	0.0489432773970184	0.000593852971437357	0.00147106283935292	0.00159582643616723
17	0.405465108108164	0.04	1.19804846711708	0.233323803611535	2.16277313062262	0.0430329026386001	0.336039014242159	0.0886255409443232	0.583452487539995	0.26	0.22	0.31	0.140485895378851	0.532676486879714	0.924867078380576	0.329953680386288	1.25107625094482	2.17219882150336	0.341885287533818	1.29441330534482	2.24764154840834	1.19804846711708	0.263853183615406	-0.0392515496145612	-0.719109251673996	-0.570993716447674	-0.494305114713764	-0.574247639414828	0.0231808326686926	0.117418523076192	0.0154168286119712	0.0591660176061988	0.15489319902872	0.0489432773970184	0.000593852971437357	0.00147106283935292	0.00159582643616723
17	0.405465108108164	0.04	1.2044570430674	0.232591897098718	2.17632218903608	0.0434861119481165	0.360200686104892	0.0964459009423482	0.623955471267436	0.25	0.21	0.3	0.154415766669891	0.576703255985505	0.998990745301118	0.366306180845309	1.36805956889567	2.36981295694603	0.379433028080269	1.41576440161834	2.45285421463007	1.2044570430674	0.262596236184993	-0.00261750276692038	-0.686149914179248	-0.570993716447674	-0.494305114713764	-0.574247639414828	0.0231808326686926	0.117418523076192	0.0154168286119712	0.0591660176061988	0.15489319902872	0.0489432773970184	0.000593852971437357	0.00147106283935292	0.00159582643616723
17	0.405465108108164	0.04	1.20992195859717	0.274173072964616	2.14567084422972	0.0445310057172091	0.335937090961356	0.092985097949649	0.578889083973064	0.24	0.21	0.3	0.151356177137799	0.546820457986041	0.942284738834282	0.365126076699706	1.31912956748243	2.27313305826516	0.377667236724932	1.36320845443551	2.34912312607868	1.20992195859717	0.254401780092949	-0.00665438593901133	-0.707879460902176	-0.570993716447674	-0.494305114713764	-0.574247639414828	0.0231808326686926	0.117418523076192	0.0154168286119712	0.0591660176061988	0.15489319902872	0.0489432773970184	0.000593852971437357	0.00147106283935292	0.00159582643616723
17	0.405465108108164	0.04	1.21629830400018	0.339904617379759	2.0926919906206	0.0553906402297446	0.374744258599136	0.133126762639647	0.616361754558625	0.26	0.22	0.31	0.209360165768719	0.589336948826437	0.969313731884155	0.487873158806332	1.37333516989505	2.25879718098377	0.505365413672348	1.42399434197496	2.3394965953588	1.21629830400018	0.267598270395203	0.0377014445211636	-0.638330843721212	-0.570993716447674	-0.494305114713764	-0.574247639414828	0.0231808326686926	0.117418523076192	0.0154168286119712	0.0591660176061988	0.15489319902872	0.0489432773970184	0.000593852971437357	0.00147106283935292	0.00159582643616723
17	0.405465108108164	0.04	1.22163750666267	0.238034776756182	2.20524023656916	0.0422609599252147	0.331109397148386	0.085009810220443	0.577208984076328	0.25	0.21	0.29	0.136932521757134	0.53334602925757	0.929759536758006	0.326823303128833	1.27296210393149	2.21910090473415	0.338120723390595	1.31706379717369	2.29784268463689	1.22163750666267	0.255303029708856	-0.0410596269009006	-0.739416022503986	-0.570993716447674	-0.494305114713764	-0.574247639414828	0.0231808326686926	0.117418523076192	0.0154168286119712	0.0591660176061988	0.15489319902872	0.0489432773970184	0.000593852971437357	0.00147106283935292	0.00159582643616723
17	0.405465108108164	0.04	1.22428282734921	0.309274896383362	2.13929075831506	0.0490843737246166	0.340079266353847	0.10637589276992	0.573782639937773	0.25	0.21	0.29	0.171380994641633	0.547897849851934	0.924414705062235	0.409121221113353	1.30794337986851	2.20676553862366	0.423547124752521	1.35400905311493	2.28492226275208	1.22428282734921	0.255905327885782	-0.0041679514829939	-0.703088561062652	-0.570993716447674	-0.494305114713764	-0.574247639414828	0.0231808326686926	0.117418523076192	0.0154168286119712	0.0591660176061988	0.15489319902872	0.0489432773970184	0.000593852971437357	0.00147106283935292	0.00159582643616723
17	0.405465108108164	0.04	1.22447780206078	0.242822645059882	2.20613295906167	0.037228029598458	0.328720222875186	0.067721382371384	0.589719063378987	0.26	0.22	0.31	0.106576975756728	0.517325636266376	0.928074296776024	0.248530942742653	1.20637151855108	2.16421209435951	0.257605987639274	1.24516919546322	2.24026236742545	1.22447780206078	0.268330279636372	-0.00595120764925165	-0.679918800687783	-0.570993716447674	-0.494305114713764	-0.574247639414828	0.0231808326686926	0.117418523076192	0.0154168286119712	0.0591660176061988	0.15489319902872	0.0489432773970184	0.000593852971437357	0.00147106283935292	0.00159582643616723
17	0.405465108108164	0.04	1.22485808166417	0.267837513917903	2.18187864941044	0.0427453672813341	0.342939751617394	0.0895596520830351	0.596319851151752	0.25	0.21	0.3	0.143451859371902	0.549302547272536	0.955153235173171	0.34044407568534	1.30362059297525	2.26679711026517	0.352524530102591	1.34845975527119	2.34755332181903	1.22485808166417	0.260960406787073	-0.00910436097163602	-0.697059303244996	-0.570993716447674	-0.494305114713764	-0.574247639414828	0.0231808326686926	0.117418523076192	0.0154168286119712	0.0591660176061988	0.15489319902872	0.0489432773970184	0.000593852971437357	0.00147106283935292	0.00159582643616723
17	0.405465108108164	0.04	1.23145584259649	0.250040425820642	2.21287125937233	0.0309625462176246	0.296811381535908	0.0375618623894839	0.556060900682333	0.26	0.22	0.29	0.0596521680778777	0.471367533250004	0.883082898422129	0.140361365715602	1.10912633778187	2.07789130984814	0.145707828487252	1.15112368913884	2.154537151159	1.23145584259649	0.259287579523498	0.00901118146704982	-0.679189371306209	-0.570993716447674	-0.494305114713764	-0.574247639414828	0.0231808326686926	0.117418523076192	0.0154168286119712	0.0591660176061988	0.15489319902872	0.0489432773970184	0.000593852971437357	0.00147106283935292	0.00159582643616723
17	0.405465108108164	0.04	1.23203582826983	0.297614678819556	2.1664569777201	0.0422211514008483	0.32506335030481	0.0833386372665022	0.566788063343117	0.24	0.21	0.3	0.135604312662392	0.528926241604577	0.922248170546762	0.327003556797671	1.27548128000127	2.22395900320488	0.337707219648285	1.31923130991509	2.30036251381676	1.23203582826983	0.256609018710291	0.021564699565112	-0.674603966760971	-0.570993716447674	-0.494305114713764	-0.574247639414828	0.0231808326686926	0.117418523076192	0.0154168286119712	0.0591660176061988	0.15489319902872	0.0489432773970184	0.000593852971437357	0.00147106283935292	0.00159582643616723
17	0.405465108108164	0.04	1.23392145896654	0.239392488232119	2.22845042970096	0.0415909852768751	0.334323914375364	0.0837541035053441	0.584893725245384	0.25	0.2	0.29	0.135619928068295	0.541358373159646	0.947096818250998	0.325421455953699	1.29899515871755	2.2725688614814	0.336721733969145	1.34322703670182	2.35243746791661	1.23392145896654	0.252590616132718	0.0148159017601092	-0.68881572396644	-0.570993716447674	-0.494305114713764	-0.574247639414828	0.0231808326686926	0.117418523076192	0.0154168286119712	0.0591660176061988	0.15489319902872	0.0489432773970184	0.000593852971437357	0.00147106283935292	0.00159582643616723
17	0.405465108108164	0.04	1.24007080638447	0.332799510727665	2.14734210204128	0.0580544933040881	0.388027969901776	0.143997833268318	0.632058106535233	0.24	0.21	0.28	0.234481791059543	0.631853211250959	1.02922463144237	0.565877560089105	1.52485850564986	2.48383945121062	0.586627476701035	1.58226757638526	2.57494733533458	1.24007080638447	0.253933992011695	-0.0351326077082861	-0.737787989870074	-0.570993716447674	-0.494305114713764	-0.574247639414828	0.0231808326686926	0.117418523076192	0.0154168286119712	0.0591660176061988	0.15489319902872	0.0489432773970184	0.000593852971437357	0.00147106283935292	0.00159582643616723
17	0.405465108108164	0.04	1.24272441415102	0.330318037026558	2.15513079127547	0.0444494338820323	0.330127275804452	0.091147807969411	0.569106743639494	0.25	0.21	0.32	0.145680262047157	0.527637790963075	0.909595319878993	0.344982082527556	1.24948693384255	2.15399178515754	0.356265541388272	1.2893585217131	2.22296927309236	1.24272441415102	0.264986803162857	-0.0133421592612053	-0.694793826285419	-0.570993716447674	-0.494305114713764	-0.574247639414828	0.0231808326686926	0.117418523076192	0.0154168286119712	0.0591660176061988	0.15489319902872	0.0489432773970184	0.000593852971437357	0.00147106283935292	0.00159582643616723
17	0.405465108108164	0.04	1.24307754114059	0.292755303641644	2.19339977863953	0.0383947422418246	0.310388075924194	0.067865022903888	0.5529111289445	0.25	0.21	0.3	0.109504892889762	0.500832557832835	0.892160222775909	0.261818470233585	1.19745529788309	2.1330921255326	0.270980884201225	1.24012257189929	2.20995647420418	1.24307754114059	0.257332821158812	0.0167756894195911	-0.678362502011726	-0.570993716447674	-0.494305114713764	-0.574247639414828	0.0231808326686926	0.117418523076192	0.0154168286119712	0.0591660176061988	0.15489319902872	0.0489432773970184	0.000593852971437357	0.00147106283935292	0.00159582643616723
17	0.405465108108164	0.04	1.24710272817313	0.269364461477447	2.22484099486881	0.0396461332002882	0.331184661447251	0.0766945552623359	0.585674767632165	0.25	0.22	0.3	0.122707132063441	0.529877510216833	0.937047888370225	0.290882948398134	1.25609921664575	2.22131548489336	0.301789646410816	1.30036110337832	2.30489984876016	1.24710272817313	0.260891020455184	0.0521685241408077	-0.63388098879389	-0.570993716447674	-0.494305114713764	-0.574247639414828	0.0231808326686926	0.117418523076192	0.0154168286119712	0.0591660176061988	0.15489319902872	0.0489432773970184	0.000593852971437357	0.00147106283935292	0.00159582643616723
17	0.405465108108164	0.04	1.24821537555327	0.32224993541148	2.17418081569506	0.0529895157338383	0.357948851447115	0.121689584009369	0.594208118884862	0.25	0.21	0.3	0.194891941835927	0.573272949401299	0.951653956966671	0.462466049117088	1.36033985539799	2.2582136616789	0.478299973564481	1.40623317417339	2.33497967507658	1.24821537555327	0.256174597127293	0.0397855341425885	-0.658154216347035	-0.570993716447674	-0.494305114713764	-0.574247639414828	0.0231808326686926	0.117418523076192	0.0154168286119712	0.0591660176061988	0.15489319902872	0.0489432773970184	0.000593852971437357	0.00147106283935292	0.00159582643616723
17	0.405465108108164	0.04	1.2511255295249	0.276431577537734	2.22581948151206	0.0331431431782124	0.31048870633452	0.0486610527992276	0.572316359869813	0.25	0.22	0.3	0.0775980509061472	0.495125301528872	0.912652552151597	0.183340905778879	1.1698324918771	2.15632407797531	0.189763103803637	1.21245354617227	2.23405340692669	1.2511255295249	0.263719876968188	0.00603967952016503	-0.674113564825039	-0.570993716447674	-0.494305114713764	-0.574247639414828	0.0231808326686926	0.117418523076192	0.0154168286119712	0.0591660176061988	0.15489319902872	0.0489432773970184	0.000593852971437357	0.00147106283935292	0.00159582643616723
17	0.405465108108164	0.04	1.25897163311989	0.280593581331023	2.23734968490875	0.0478917364628575	0.354830120096995	0.107817686163427	0.601842554030562	0.25	0.21	0.29	0.173665260091265	0.571535777548173	0.969406295005081	0.414480933283107	1.36406488182128	2.31364883035945	0.429485298781244	1.41610842373886	2.39472893448279	1.25897163311989	0.255975964597256	-0.0206158559989117	-0.717081439046219	-0.570993716447674	-0.494305114713764	-0.574247639414828	0.0231808326686926	0.117418523076192	0.0154168286119712	0.0591660176061988	0.15489319902872	0.0489432773970184	0.000593852971437357	0.00147106283935292	0.00159582643616723
17	0.405465108108164	0.04	1.25935412408799	0.258953888897766	2.25975435927821	0.0404799710780295	0.360583566492317	0.0864903312708792	0.634676801713756	0.25	0.22	0.3	0.137864277384171	0.574764740759041	1.01166520413391	0.325593021646709	1.3574175430394	2.38924206443209	0.337577292012762	1.40662421504101	2.47500506346416	1.25935412408799	0.262264154526249	-0.0456093625039916	-0.727774786233126	-0.570993716447674	-0.494305114713764	-0.574247639414828	0.0231808326686926	0.117418523076192	0.0154168286119712	0.0591660176061988	0.15489319902872	0.0489432773970184	0.000593852971437357	0.00147106283935292	0.00159582643616723
17	0.405465108108164	0.04	1.26485800294405	0.278880055535456	2.25083595035265	0.0388576489375448	0.337019707772977	0.075324146693902	0.598715268852052	0.25	0.21	0.29	0.120466392537156	0.538997787446875	0.957529182356594	0.285456540885037	1.27720637024818	2.26895619961132	0.295911876531442	1.3223677685672	2.35069590699027	1.26485800294405	0.258592531348118	-0.0156531513141534	-0.708371619527536	-0.570993716447674	-0.494305114713764	-0.574247639414828	0.0231808326686926	0.117418523076192	0.0154168286119712	0.0591660176061988	0.15489319902872	0.0489432773970184	0.000593852971437357	0.00147106283935292	0.00159582643616723
17	0.405465108108164	0.04	1.26652132087142	0.30819909820769	2.22484354353515	0.0519085818693418	0.392771433336012	0.130693243306382	0.654849623365643	0.25	0.21	0.3	0.210665286414489	0.633110820466723	1.05555635451896	0.503159488379641	1.51214147302315	2.52112345766667	0.520260126605581	1.56199160238135	2.60746318493603	1.26652132087142	0.261985507445896	-0.0552553822459996	-0.74173778679255	-0.570993716447674	-0.494305114713764	-0.574247639414828	0.0231808326686926	0.117418523076192	0.0154168286119712	0.0591660176061988	0.15489319902872	0.0489432773970184	0.000593852971437357	0.00147106283935292	0.00159582643616723
17	0.405465108108164	0.04	1.26806872331118	0.344344058221996	2.19179338840036	0.049579254474277	0.357417635467463	0.113091797682165	0.601743473252762	0.26	0.21	0.31	0.180058033161273	0.569059098700431	0.958060164239589	0.424749872998305	1.34238820483531	2.26002653667232	0.438843691166773	1.38618543504988	2.33477834542997	1.26806872331118	0.264437697920432	0.0507652016059383	-0.632487452689482	-0.570993716447674	-0.494305114713764	-0.574247639414828	0.0231808326686926	0.117418523076192	0.0154168286119712	0.0591660176061988	0.15489319902872	0.0489432773970184	0.000593852971437357	0.00147106283935292	0.00159582643616723
17	0.405465108108164	0.04	1.27083440686058	0.317361158571088	2.22430765515007	0.0387872603523512	0.327443869205857	0.0729440187726179	0.581943719639096	0.25	0.21	0.3	0.116896995662923	0.524747679144551	0.932598362626179	0.277564695604787	1.24598095105085	2.21439720649691	0.287398027737444	1.29016306696177	2.29132195641062	1.27083440686058	0.260160574834811	0.00503087776605495	-0.683419105019385	-0.570993716447674	-0.494305114713764	-0.574247639414828	0.0231808326686926	0.117418523076192	0.0154168286119712	0.0591660176061988	0.15489319902872	0.0489432773970184	0.000593852971437357	0.00147106283935292	0.00159582643616723
17	0.405465108108164	0.04	1.27139501546093	0.332723179133757	2.21006685178809	0.0556056592358962	0.379186931733637	0.135205927817999	0.623167935649275	0.24	0.21	0.29	0.220547971406048	0.618529896781673	1.0165118221573	0.533201014923452	1.49536976750194	2.45753852008042	0.551573543384646	1.54801133742386	2.54283382547997	1.27139501546093	0.251799655581241	-0.00206189904022754	-0.707647411982796	-0.570993716447674	-0.494305114713764	-0.574247639414828	0.0231808326686926	0.117418523076192	0.0154168286119712	0.0591660176061988	0.15489319902872	0.0489432773970184	0.000593852971437357	0.00147106283935292	0.00159582643616723
17	0.405465108108164	0.04	1.27274623297442	0.296371986036995	2.24912047991185	0.0457901410379476	0.359623536303783	0.103311188983131	0.615935883624436	0.25	0.21	0.29	0.166781998902227	0.580563759137709	0.994345519373191	0.398963784079912	1.38878245715848	2.37860113023706	0.412940413814119	1.43946001634104	2.46217417433024	1.27274623297442	0.255594381592806	-0.0122752968405973	-0.709059265099917	-0.570993716447674	-0.494305114713764	-0.574247639414828	0.0231808326686926	0.117418523076192	0.0154168286119712	0.0591660176061988	0.15489319902872	0.0489432773970184	0.000593852971437357	0.00147106283935292	0.00159582643616723
17	0.405465108108164	0.04	1.27621831994912	0.242600915620031	2.3098357242782	0.0394711133617381	0.345731957366257	0.0794507525809731	0.612013162151542	0.25	0.21	0.29	0.127865070525639	0.556408085204097	0.984951099882555	0.304908808285152	1.32681838349111	2.34872795869706	0.315711007485969	1.37583192782986	2.43427726207301	1.27621831994912	0.25708952808383	-0.00486403205939171	-0.700019206271277	-0.570993716447674	-0.494305114713764	-0.574247639414828	0.0231808326686926	0.117418523076192	0.0154168286119712	0.0591660176061988	0.15489319902872	0.0489432773970184	0.000593852971437357	0.00147106283935292	0.00159582643616723
17	0.405465108108164	0.04	1.27910649545458	0.32403994174992	2.23417304915925	0.0399061949624107	0.320659889263851	0.0750947162610178	0.566225062266684	0.24	0.2	0.29	0.122975665570671	0.525115018305355	0.927254371040038	0.29851176430536	1.27466690137563	2.25082203844589	0.309522402333522	1.32031639764202	2.3291116135619	1.27910649545458	0.251482058788191	-0.00175405595826848	-0.707560087709532	-0.570993716447674	-0.494305114713764	-0.574247639414828	0.0231808326686926	0.117418523076192	0.0154168286119712	0.0591660176061988	0.15489319902872	0.0489432773970184	0.000593852971437357	0.00147106283935292	0.00159582643616723
17	0.405465108108164	0.04	1.2798213717434	0.282705698217012	2.2769370452698	0.0385220782260302	0.329690624002013	0.072528584339163	0.586852663664864	0.25	0.21	0.3	0.117198586729889	0.532745476051809	0.948292365373729	0.280623887514512	1.27562209337889	2.27062029924326	0.290555907117354	1.31900117317909	2.3496232141253	1.2798213717434	0.259054543984252	0.0338675289612807	-0.657569908645451	-0.570993716447674	-0.494305114713764	-0.574247639414828	0.0231808326686926	0.117418523076192	0.0154168286119712	0.0591660176061988	0.15489319902872	0.0489432773970184	0.000593852971437357	0.00147106283935292	0.00159582643616723
17	0.405465108108164	0.04	1.28026939495372	0.333229624222781	2.22730916568466	0.0394136788344292	0.300332759914326	0.0688424155965105	0.531823104232142	0.25	0.2	0.29	0.111282800960424	0.485483701491947	0.85968460202347	0.266558022703181	1.16288927316214	2.0592205236211	0.276003779793063	1.20359794633883	2.13134445152546	1.28026939495372	0.251214900830795	0.00560025335964347	-0.70140814294086	-0.570993716447674	-0.494305114713764	-0.574247639414828	0.0231808326686926	0.117418523076192	0.0154168286119712	0.0591660176061988	0.15489319902872	0.0489432773970184	0.000593852971437357	0.00147106283935292	0.00159582643616723
17	0.405465108108164	0.04	1.29106093173291	0.269728188353506	2.31239367511231	0.0383769524465498	0.341526072688427	0.0746089003102399	0.608443245066613	0.26	0.22	0.31	0.118029344628098	0.540285386397671	0.962541428167244	0.276657422634464	1.26641355977047	2.25616969690647	0.286569907566297	1.31021484489108	2.33632283806507	1.29106093173291	0.264622171704007	0.0169146356239327	-0.661769830968785	-0.570993716447674	-0.494305114713764	-0.574247639414828	0.0231808326686926	0.117418523076192	0.0154168286119712	0.0591660176061988	0.15489319902872	0.0489432773970184	0.000593852971437357	0.00147106283935292	0.00159582643616723
17	0.405465108108164	0.04	1.29205655690083	0.353604739920725	2.23050837388093	0.0482111969006229	0.350555377004026	0.10736945312165	0.593741300886401	0.25	0.22	0.3	0.171777887509633	0.560845383543747	0.949912879577861	0.407189782228509	1.32945231135315	2.2517148404778	0.421836087261785	1.37566796864339	2.32934247509271	1.29205655690083	0.260632560304937	0.0127329252221816	-0.676392624586132	-0.570993716447674	-0.494305114713764	-0.574247639414828	0.0231808326686926	0.117418523076192	0.0154168286119712	0.0591660176061988	0.15489319902872	0.0489432773970184	0.000593852971437357	0.00147106283935292	0.00159582643616723
17	0.405465108108164	0.04	1.29269681873024	0.317917841421961	2.26747579603853	0.0426733873853791	0.3613085632758	0.0941216251025629	0.628495501449037	0.25	0.22	0.3	0.150516154324885	0.577792567963659	1.00506898160243	0.356630974252905	1.36901402612371	2.38139707799451	0.36976732684577	1.41976470708619	2.46502685541274	1.29269681873024	0.266362900175647	-0.000828487104273286	-0.678141096014126	-0.570993716447674	-0.494305114713764	-0.574247639414828	0.0231808326686926	0.117418523076192	0.0154168286119712	0.0591660176061988	0.15489319902872	0.0489432773970184	0.000593852971437357	0.00147106283935292	0.00159582643616723
17	0.405465108108164	0.04	1.3034543720148	0.326902870632147	2.28000587339745	0.048141645010553	0.355030418879303	0.108553233208744	0.601507604549863	0.24	0.21	0.28	0.17717526340356	0.579463237730167	0.981751212056774	0.428599017948256	1.40176100126671	2.37492298458515	0.443948720439609	1.45271370893745	2.45968322090628	1.3034543720148	0.249677931927371	0.055417477349038	-0.654493305336252	-0.570993716447674	-0.494305114713764	-0.574247639414828	0.0231808326686926	0.117418523076192	0.0154168286119712	0.0591660176061988	0.15489319902872	0.0489432773970184	0.000593852971437357	0.00147106283935292	0.00159582643616723
17	0.405465108108164	0.04	1.31045149739083	0.276675196811002	2.34422779797065	0.0388095169361953	0.34467968756547	0.0768635362551318	0.612495838875808	0.25	0.21	0.3	0.123653915913972	0.55450211088394	0.985350305853907	0.294752578490795	1.321761027571	2.34876947665121	0.304849992364623	1.36676336798548	2.43129777908812	1.31045149739083	0.258148083744119	0.0104600684794036	-0.680129589219669	-0.570993716447674	-0.494305114713764	-0.574247639414828	0.0231808326686926	0.117418523076192	0.0154168286119712	0.0591660176061988	0.15489319902872	0.0489432773970184	0.000593852971437357	0.00147106283935292	0.00159582643616723
17	0.405465108108164	0.04	1.31549133338433	0.275577597877472	2.35540506889119	0.0446249231738297	0.367858373779365	0.102113851573254	0.633602895985475	0.25	0.21	0.3	0.165349058012129	0.59565900853967	1.02596895906721	0.396756494913795	1.42928894324085	2.4618213915679	0.411028959306274	1.48094860335995	2.55086576187907	1.31549133338433	0.256669690607941	0.0151931132922437	-0.67878917336042	-0.570993716447674	-0.494305114713764	-0.574247639414828	0.0231808326686926	0.117418523076192	0.0154168286119712	0.0591660176061988	0.15489319902872	0.0489432773970184	0.000593852971437357	0.00147106283935292	0.00159582643616723
17	0.405465108108164	0.04	1.31947240922119	0.275307492588942	2.36363732585344	0.0417793281417472	0.362154468526509	0.0913652607144385	0.632943676338579	0.24	0.21	0.29	0.149674767122397	0.593282231289846	1.0368896954573	0.363457617144839	1.4406766766682	2.51789573619156	0.376244398246497	1.4934633722328	2.61099388009317	1.31947240922119	0.253374354688674	-0.0137998014014589	-0.7160237005857	-0.570993716447674	-0.494305114713764	-0.574247639414828	0.0231808326686926	0.117418523076192	0.0154168286119712	0.0591660176061988	0.15489319902872	0.0489432773970184	0.000593852971437357	0.00147106283935292	0.00159582643616723
17	0.405465108108164	0.04	1.31952064825029	0.358077747079542	2.28096354942104	0.0463484130801324	0.347389525715237	0.101364313735247	0.593414737695227	0.25	0.21	0.29	0.163756739797012	0.561217001077335	0.958677262357657	0.392013241684285	1.34348360961125	2.29495397753821	0.406166611821976	1.39254800105685	2.37946115127009	1.31952064825029	0.256800840893199	-0.00265066488829116	-0.697771647982993	-0.570993716447674	-0.494305114713764	-0.574247639414828	0.0231808326686926	0.117418523076192	0.0154168286119712	0.0591660176061988	0.15489319902872	0.0489432773970184	0.000593852971437357	0.00147106283935292	0.00159582643616723
17	0.405465108108164	0.04	1.32305581299991	0.349794853789025	2.2963167722108	0.0472039404214115	0.358847315000992	0.10713410271227	0.610560527289714	0.25	0.21	0.29	0.173793295744391	0.582123301210096	0.9904533066758	0.417791412979821	1.39939872536132	2.38100603774282	0.433140051934944	1.44961258913228	2.46538692088798	1.32305581299991	0.255627408300848	-0.0296746779568421	-0.728233367806435	-0.570993716447674	-0.494305114713764	-0.574247639414828	0.0231808326686926	0.117418523076192	0.0154168286119712	0.0591660176061988	0.15489319902872	0.0489432773970184	0.000593852971437357	0.00147106283935292	0.00159582643616723
17	0.405465108108164	0.04	1.32496931767863	0.306779611187497	2.34315902416977	0.0346912410441207	0.325976425906964	0.0575069837370772	0.594445868076852	0.26	0.22	0.31	0.0908381387190729	0.514912970067544	0.938987801416016	0.212605778517788	1.20514878897591	2.19769179943403	0.220123855289844	1.24705730057157	2.27625132559781	1.32496931767863	0.265977011475151	0.0514751778409027	-0.624196204194907	-0.570993716447674	-0.494305114713764	-0.574247639414828	0.0231808326686926	0.117418523076192	0.0154168286119712	0.0591660176061988	0.15489319902872	0.0489432773970184	0.000593852971437357	0.00147106283935292	0.00159582643616723
17	0.405465108108164	0.04	1.32536032923977	0.269053081593139	2.38166757688641	0.0407846633229324	0.356574996907836	0.0865860624675102	0.626563931348161	0.24	0.21	0.29	0.141662211626491	0.583387224608201	1.02511223758991	0.343541702044456	1.41475865576148	2.48597560947851	0.356505091083224	1.466523280881	2.58021100151943	1.32536032923977	0.25291129732556	-0.0210872186358665	-0.722049888163832	-0.570993716447674	-0.494305114713764	-0.574247639414828	0.0231808326686926	0.117418523076192	0.0154168286119712	0.0591660176061988	0.15489319902872	0.0489432773970184	0.000593852971437357	0.00147106283935292	0.00159582643616723
17	0.405465108108164	0.04	1.32654084804005	0.342212524424396	2.3108691716557	0.0438001042270633	0.36666300146485	0.0991842269395978	0.634141775990103	0.26	0.22	0.3	0.157097610539859	0.580756468854466	1.00441532716907	0.368676387062613	1.36291822622077	2.35716006537892	0.381746935747105	1.41320679057816	2.44351179548828	1.32654084804005	0.265377955888205	-0.0145429564710016	-0.692696404027363	-0.570993716447674	-0.494305114713764	-0.574247639414828	0.0231808326686926	0.117418523076192	0.0154168286119712	0.0591660176061988	0.15489319902872	0.0489432773970184	0.000593852971437357	0.00147106283935292	0.00159582643616723
17	0.405465108108164	0.04	1.32913444608664	0.340749520147213	2.31751937202608	0.0478755358599435	0.373396567549469	0.113413046643475	0.633380088455463	0.26	0.22	0.3	0.179740802571106	0.591771411799024	1.00380202102694	0.422063060084292	1.38958349668818	2.35710393329207	0.437609041110845	1.44164731144076	2.44268050157112	1.32913444608664	0.266264279281026	-0.0154316764658331	-0.690944722950107	-0.570993716447674	-0.494305114713764	-0.574247639414828	0.0231808326686926	0.117418523076192	0.0154168286119712	0.0591660176061988	0.15489319902872	0.0489432773970184	0.000593852971437357	0.00147106283935292	0.00159582643616723
17	0.405465108108164	0.04	1.3301202390398	0.345843075127996	2.31439740295161	0.0569081885565434	0.392516723292205	0.143038161137428	0.641995285446983	0.24	0.21	0.29	0.234655608115903	0.643927813860108	1.05320001960431	0.570648350130296	1.56593889885122	2.56122944757214	0.59173946995895	1.62226516879105	2.65191696481706	1.3301202390398	0.250767435480427	7.51273482645125e-05	-0.706703750931559	-0.570993716447674	-0.494305114713764	-0.574247639414828	0.0231808326686926	0.117418523076192	0.0154168286119712	0.0591660176061988	0.15489319902872	0.0489432773970184	0.000593852971437357	0.00147106283935292	0.00159582643616723
17	0.405465108108164	0.04	1.33497015884466	0.353454877053562	2.31648544063577	0.0403850576380339	0.344975561228977	0.0824256119089496	0.607525510549005	0.25	0.22	0.3	0.131429854257894	0.550072807284025	0.968715760310157	0.310502494305608	1.29954476230517	2.28858703030473	0.321512759846636	1.34459624725641	2.37263717429669	1.33497015884466	0.266685361245287	-0.0363056033142926	-0.71342420820542	-0.570993716447674	-0.494305114713764	-0.574247639414828	0.0231808326686926	0.117418523076192	0.0154168286119712	0.0591660176061988	0.15489319902872	0.0489432773970184	0.000593852971437357	0.00147106283935292	0.00159582643616723
17	0.405465108108164	0.04	1.34341342470999	0.331862085634237	2.35496476378573	0.0475084458195829	0.354546387683521	0.106687965044256	0.602404810322786	0.25	0.21	0.3	0.170726908160161	0.567361169026444	0.963995429892726	0.404792163870713	1.34520889402496	2.28562562417921	0.418804948008777	1.39203987507623	2.36204915522852	1.34341342470999	0.255744488315737	0.0306207949954301	-0.666910708008173	-0.570993716447674	-0.494305114713764	-0.574247639414828	0.0231808326686926	0.117418523076192	0.0154168286119712	0.0591660176061988	0.15489319902872	0.0489432773970184	0.000593852971437357	0.00147106283935292	0.00159582643616723
17	0.405465108108164	0.04	1.35554703360439	0.363583017037648	2.34751105017113	0.0512415131404701	0.386345695419771	0.126791290739526	0.645900100100017	0.25	0.21	0.3	0.204539106319013	0.623251035701641	1.04196296508427	0.488923636726448	1.48979903380191	2.49067443087737	0.505345704391051	1.53927256095088	2.57484403427151	1.35554703360439	0.258859293376626	-0.00375236307847823	-0.695749222287883	-0.570993716447674	-0.494305114713764	-0.574247639414828	0.0231808326686926	0.117418523076192	0.0154168286119712	0.0591660176061988	0.15489319902872	0.0489432773970184	0.000593852971437357	0.00147106283935292	0.00159582643616723
17	0.405465108108164	0.04	1.36069912906232	0.268923838951128	2.45247441917352	0.0311436697861553	0.337113650093205	0.043547081138509	0.630680219047901	0.25	0.21	0.29	0.0702330821115532	0.543699601647564	1.01716612118357	0.167841999671068	1.29932541214618	2.43080882462128	0.173768901884083	1.34641910240061	2.518333230702	1.36069912906232	0.257409753885328	-0.026418161061731	-0.717931288803109	-0.570993716447674	-0.494305114713764	-0.574247639414828	0.0231808326686926	0.117418523076192	0.0154168286119712	0.0591660176061988	0.15489319902872	0.0489432773970184	0.000593852971437357	0.00147106283935292	0.00159582643616723
17	0.405465108108164	0.04	1.3662636139305	0.251544067037326	2.48098316082367	0.0392929085740382	0.369835731588785	0.0843182271619355	0.655353236015634	0.25	0.21	0.29	0.136465012784547	0.598561420682118	1.06065782857969	0.327282160669739	1.43552161141611	2.54376106216248	0.33959559189023	1.48638820909855	2.63427715775375	1.3662636139305	0.257634791009756	-0.00679928342168833	-0.699828079016111	-0.570993716447674	-0.494305114713764	-0.574247639414828	0.0231808326686926	0.117418523076192	0.0154168286119712	0.0591660176061988	0.15489319902872	0.0489432773970184	0.000593852971437357	0.00147106283935292	0.00159582643616723
17	0.405465108108164	0.04	1.36807451435858	0.286995273721553	2.44915375499561	0.0391271071716965	0.365517523321807	0.0827120797002184	0.648322966943396	0.25	0.22	0.28	0.132784303244583	0.586794454133932	1.04080460502328	0.315847646112253	1.39577979144525	2.47571193677824	0.327876347107657	1.44786500646501	2.57209834328234	1.36807451435858	0.252790615773898	0.0235135696425887	-0.677813051552253	-0.570993716447674	-0.494305114713764	-0.574247639414828	0.0231808326686926	0.117418523076192	0.0154168286119712	0.0591660176061988	0.15489319902872	0.0489432773970184	0.000593852971437357	0.00147106283935292	0.00159582643616723
17	0.405465108108164	0.04	1.36920035574733	0.343722302014317	2.39467840948034	0.0440843066322418	0.35681702659838	0.0973997952870966	0.616234257909664	0.25	0.21	0.29	0.156125333117503	0.571953739486443	0.987782145855384	0.370797345700816	1.35838895732325	2.34598056894568	0.384575165230535	1.40530962342673	2.43463212142594	1.36920035574733	0.256163857595076	0.0311397122408744	-0.663941819288509	-0.570993716447674	-0.494305114713764	-0.574247639414828	0.0231808326686926	0.117418523076192	0.0154168286119712	0.0591660176061988	0.15489319902872	0.0489432773970184	0.000593852971437357	0.00147106283935292	0.00159582643616723
17	0.405465108108164	0.04	1.36947374536807	0.261330475809568	2.47761701492658	0.0349189188975522	0.330278918471258	0.0591862193102212	0.601371617632294	0.24	0.21	0.28	0.0970560841068535	0.541605442338689	0.986154800570524	0.235926856285569	1.31655084309237	2.39717482989917	0.244382343059942	1.36523648255807	2.48659604626009	1.36947374536807	0.245179671965775	0.00791095953124104	-0.708751007980334	-0.570993716447674	-0.494305114713764	-0.574247639414828	0.0231808326686926	0.117418523076192	0.0154168286119712	0.0591660176061988	0.15489319902872	0.0489432773970184	0.000593852971437357	0.00147106283935292	0.00159582643616723
17	0.405465108108164	0.04	1.37733083768047	0.342126949306309	2.41253472605464	0.0484802082074093	0.386695231204122	0.119221612901236	0.654168849507008	0.25	0.21	0.3	0.192355625632635	0.623905358410516	1.0554550911884	0.459868290991864	1.49158253089445	2.52329677079703	0.475956298616052	1.54482005371083	2.61062342953533	1.37733083768047	0.256133591974833	0.0141854642952813	-0.681265753441965	-0.570993716447674	-0.494305114713764	-0.574247639414828	0.0231808326686926	0.117418523076192	0.0154168286119712	0.0591660176061988	0.15489319902872	0.0489432773970184	0.000593852971437357	0.00147106283935292	0.00159582643616723
17	0.405465108108164	0.04	1.38001381152332	0.274597984247703	2.48542963879894	0.0399589169891968	0.35436531616396	0.0831746584005587	0.625555973927362	0.23	0.2	0.28	0.139868631455436	0.595909773003563	1.05195091455169	0.349100888624145	1.48734300987022	2.6255851311163	0.361746148799267	1.54202482158363	2.71983331237745	1.38001381152332	0.242697695729051	0.0266813467357271	-0.695133224100925	-0.570993716447674	-0.494305114713764	-0.574247639414828	0.0231808326686926	0.117418523076192	0.0154168286119712	0.0591660176061988	0.15489319902872	0.0489432773970184	0.000593852971437357	0.00147106283935292	0.00159582643616723
17	0.405465108108164	0.04	1.38060525695792	0.300864920229701	2.46034559368614	0.0375179555750879	0.341932173707401	0.0715349897051493	0.612329357709653	0.24	0.21	0.3	0.116452509781261	0.556634731720981	0.996816953660702	0.280954636105811	1.34294322027304	2.40493180444027	0.290619232862539	1.3890503703283	2.48853883460697	1.38060525695792	0.253291320280387	-0.0212087734300336	-0.722651386953126	-0.570993716447674	-0.494305114713764	-0.574247639414828	0.0231808326686926	0.117418523076192	0.0154168286119712	0.0591660176061988	0.15489319902872	0.0489432773970184	0.000593852971437357	0.00147106283935292	0.00159582643616723
17	0.405465108108164	0.04	1.38190040436359	0.355063719847579	2.4087370888796	0.0469144756604748	0.381017191860041	0.112888964648587	0.649145419071494	0.25	0.21	0.29	0.180681331194427	0.609826599504526	1.03897186781463	0.428468628984441	1.44614590384426	2.46382317870407	0.444116225033539	1.49759996350642	2.55386714238239	1.38190040436359	0.260860533831176	-0.00657809026951164	-0.693404040702998	-0.570993716447674	-0.494305114713764	-0.574247639414828	0.0231808326686926	0.117418523076192	0.0154168286119712	0.0591660176061988	0.15489319902872	0.0489432773970184	0.000593852971437357	0.00147106283935292	0.00159582643616723
17	0.405465108108164	0.04	1.38745837516007	0.386410598923324	2.38850615139681	0.0466101296217026	0.372573720232727	0.109490716832707	0.635656723632746	0.25	0.22	0.3	0.176338107812552	0.600041234061008	1.02374436030946	0.420807071977945	1.43191734278819	2.44302761359843	0.436247413028513	1.48682894594713	2.53124763835222	1.38745837516007	0.261165251351295	-0.0111493978583474	-0.696297227567561	-0.570993716447674	-0.494305114713764	-0.574247639414828	0.0231808326686926	0.117418523076192	0.0154168286119712	0.0591660176061988	0.15489319902872	0.0489432773970184	0.000593852971437357	0.00147106283935292	0.00159582643616723
17	0.405465108108164	0.04	1.39261811775121	0.38714681535433	2.39808942014808	0.0420457356535598	0.349732365607744	0.089097388888485	0.610367342327002	0.25	0.21	0.29	0.143443602547758	0.563056572994676	0.982669543441594	0.342186974579013	1.34318032876878	2.34417368295855	0.354502928767446	1.39296641796172	2.43180461935918	1.39261811775121	0.256454209352222	-0.0151926474995612	-0.710865754717696	-0.570993716447674	-0.494305114713764	-0.574247639414828	0.0231808326686926	0.117418523076192	0.0154168286119712	0.0591660176061988	0.15489319902872	0.0489432773970184	0.000593852971437357	0.00147106283935292	0.00159582643616723
17	0.405465108108164	0.04	1.39552770643279	0.37460621773962	2.41644919512595	0.0380165831900049	0.339172428556798	0.0727914225537012	0.605553434559894	0.24	0.21	0.29	0.118448555386793	0.551912337747548	0.985376120108304	0.285648376975327	1.33098173291715	2.37631508885897	0.295952077352376	1.37954561294989	2.45925754796956	1.39552770643279	0.253633075748892	0.0413262014114844	-0.659502443519049	-0.570993716447674	-0.494305114713764	-0.574247639414828	0.0231808326686926	0.117418523076192	0.0154168286119712	0.0591660176061988	0.15489319902872	0.0489432773970184	0.000593852971437357	0.00147106283935292	0.00159582643616723
17	0.405465108108164	0.04	1.39969403315451	0.306396730495361	2.49299133581367	0.0432253974666912	0.37488268262912	0.099512975848049	0.65025238941019	0.25	0.21	0.29	0.160327277484864	0.603980730853879	1.04763418422289	0.382741131801665	1.44185239180672	2.50096365181177	0.396400987506937	1.49358170941105	2.59043406118036	1.39969403315451	0.252440139601935	-0.00373895504414894	-0.705257127385143	-0.570993716447674	-0.494305114713764	-0.574247639414828	0.0231808326686926	0.117418523076192	0.0154168286119712	0.0591660176061988	0.15489319902872	0.0489432773970184	0.000593852971437357	0.00147106283935292	0.00159582643616723
17	0.405465108108164	0.04	1.40037859133819	0.355016137880492	2.4457410447959	0.0435546489189587	0.369181151366594	0.0990729300617966	0.639289372671391	0.25	0.21	0.29	0.15922111689044	0.593314795664396	1.02740847443835	0.37914369291409	1.41282492600247	2.44650615909086	0.392357806972018	1.46192272189426	2.53225495856126	1.40037859133819	0.255222290660543	0.00479659242986483	-0.693557420234179	-0.570993716447674	-0.494305114713764	-0.574247639414828	0.0231808326686926	0.117418523076192	0.0154168286119712	0.0591660176061988	0.15489319902872	0.0489432773970184	0.000593852971437357	0.00147106283935292	0.00159582643616723
17	0.405465108108164	0.04	1.40284801008687	0.34512598907414	2.4605700310996	0.0462011999297277	0.393009567972849	0.114211125370961	0.671808010574737	0.25	0.22	0.3	0.183829608869273	0.632572307887443	1.08131500690561	0.438416897321578	1.50862742004082	2.57883794276005	0.453579831116024	1.56491048518359	2.67014068240041	1.40284801008687	0.26067432001171	-0.0244913046793148	-0.710821302971484	-0.570993716447674	-0.494305114713764	-0.574247639414828	0.0231808326686926	0.117418523076192	0.0154168286119712	0.0591660176061988	0.15489319902872	0.0489432773970184	0.000593852971437357	0.00147106283935292	0.00159582643616723
17	0.405465108108164	0.04	1.42226805168158	0.377890353045043	2.46664575031812	0.0464304018531048	0.40809866166933	0.119346257403249	0.69685106593541	0.24	0.22	0.29	0.195160043955977	0.6673401787595	1.13952031356302	0.473026410292438	1.61749056212411	2.76195471395579	0.489826108067891	1.67549745403327	2.86439555063023	1.42226805168158	0.258725756622951	-0.03612246565564	-0.728164023069184	-0.570993716447674	-0.494305114713764	-0.574247639414828	0.0231808326686926	0.117418523076192	0.0154168286119712	0.0591660176061988	0.15489319902872	0.0489432773970184	0.000593852971437357	0.00147106283935292	0.00159582643616723
17	0.405465108108164	0.04	1.42450883983846	0.374783872507881	2.47423380716903	0.0472606244146958	0.395084994231333	0.118127369363595	0.672042619099071	0.26	0.22	0.3	0.187796274710657	0.628097370748626	1.0683984667866	0.442347987000611	1.47946282757261	2.51657766814461	0.458291352786356	1.52901734896677	2.6036468516646	1.42450883983846	0.263824272939009	-0.00441327822214305	-0.685109432097906	-0.570993716447674	-0.494305114713764	-0.574247639414828	0.0231808326686926	0.117418523076192	0.0154168286119712	0.0591660176061988	0.15489319902872	0.0489432773970184	0.000593852971437357	0.00147106283935292	0.00159582643616723
17	0.405465108108164	0.04	1.43159167876187	0.389547296744217	2.47363606077952	0.0472311903860833	0.393279500562512	0.117497389821082	0.669061611303942	0.24	0.21	0.28	0.191700081825458	0.641645848924055	1.09159161602265	0.463552993059258	1.55157395302319	2.63959491298712	0.480321595652874	1.60877809269157	2.73599221938175	1.43159167876187	0.252333504105402	-0.0029050008709433	-0.704785525502747	-0.570993716447674	-0.494305114713764	-0.574247639414828	0.0231808326686926	0.117418523076192	0.0154168286119712	0.0591660176061988	0.15489319902872	0.0489432773970184	0.000593852971437357	0.00147106283935292	0.00159582643616723
17	0.405465108108164	0.04	1.43709601093489	0.350912799730448	2.52327922213934	0.0457831777125559	0.387439179749382	0.111279947892923	0.663598411605841	0.25	0.21	0.29	0.178684878447299	0.622120373437398	1.0655558684275	0.425121063810195	1.48012790602036	2.53513474823052	0.440829651661887	1.53417327090369	2.6276309786881	1.43709601093489	0.253749367797584	0.0213453050771187	-0.676972630239525	-0.570993716447674	-0.494305114713764	-0.574247639414828	0.0231808326686926	0.117418523076192	0.0154168286119712	0.0591660176061988	0.15489319902872	0.0489432773970184	0.000593852971437357	0.00147106283935292	0.00159582643616723
17	0.405465108108164	0.04	1.43755838674316	0.364455664220343	2.51066110926598	0.0546024380687297	0.429348874381593	0.150417728023395	0.708280020739791	0.26	0.22	0.29	0.237952683834934	0.679206622139099	1.12046056044326	0.557744417463932	1.5920127299989	2.62628104253386	0.579452263622657	1.64861739319274	2.72558359611139	1.43755838674316	0.261809984759003	-0.0151572233453374	-0.699219986208815	-0.570993716447674	-0.494305114713764	-0.574247639414828	0.0231808326686926	0.117418523076192	0.0154168286119712	0.0591660176061988	0.15489319902872	0.0489432773970184	0.000593852971437357	0.00147106283935292	0.00159582643616723
17	0.405465108108164	0.04	1.44218469826102	0.388709767064244	2.49565962945779	0.0466563710738877	0.393763354116307	0.115862415662832	0.671664292569782	0.25	0.22	0.29	0.184772876469928	0.627958490009775	1.07114410354962	0.4365893420521	1.48376747294951	2.53094560384693	0.453133587517778	1.54213032982841	2.63080770160991	1.44218469826102	0.259078605296686	0.020996420607151	-0.666619697368572	-0.570993716447674	-0.494305114713764	-0.574247639414828	0.0231808326686926	0.117418523076192	0.0154168286119712	0.0591660176061988	0.15489319902872	0.0489432773970184	0.000593852971437357	0.00147106283935292	0.00159582643616723
17	0.405465108108164	0.04	1.44626607276553	0.262146666285149	2.63038547924592	0.0322495903319129	0.359666343488067	0.0520532323382359	0.667279454637899	0.25	0.22	0.29	0.0839815781354082	0.580278030229686	1.07657448232396	0.20077000647412	1.38723784992656	2.57370569337901	0.208395710187642	1.44046227630145	2.66916034875431	1.44626607276553	0.25707828579098	-0.0811623863160879	-0.7713248027416	-0.570993716447674	-0.494305114713764	-0.574247639414828	0.0231808326686926	0.117418523076192	0.0154168286119712	0.0591660176061988	0.15489319902872	0.0489432773970184	0.000593852971437357	0.00147106283935292	0.00159582643616723
17	0.405465108108164	0.04	1.4562673723862	0.323269214148227	2.58926553062418	0.0372545487366563	0.364868658944742	0.0752756281761681	0.654461689713316	0.25	0.21	0.28	0.121424950855378	0.588559139982831	1.05569332911029	0.290227624155804	1.40676294014604	2.52329825613629	0.30106221658898	1.45812295920856	2.62011623047302	1.4562673723862	0.248913906052094	0.0118538285562252	-0.696805537976779	-0.570993716447674	-0.494305114713764	-0.574247639414828	0.0231808326686926	0.117418523076192	0.0154168286119712	0.0591660176061988	0.15489319902872	0.0489432773970184	0.000593852971437357	0.00147106283935292	0.00159582643616723
17	0.405465108108164	0.04	1.46407978826079	0.396715778274935	2.53144379824664	0.0486870461912801	0.402135681338434	0.12460368294531	0.679667679731557	0.25	0.21	0.29	0.201295588673591	0.649644832225423	1.09799407577725	0.481864481787029	1.55512980929519	2.62839513680335	0.498712455035547	1.61138682917106	2.72423667652071	1.46407978826079	0.254661242118944	-0.0405935762145799	-0.738099531154494	-0.570993716447674	-0.494305114713764	-0.574247639414828	0.0231808326686926	0.117418523076192	0.0154168286119712	0.0591660176061988	0.15489319902872	0.0489432773970184	0.000593852971437357	0.00147106283935292	0.00159582643616723
17	0.405465108108164	0.04	1.46716787214795	0.354233064813565	2.58010267948233	0.0402622019426459	0.374327920977055	0.0889862356802218	0.659669606273889	0.24	0.21	0.29	0.146177267667709	0.614906701939766	1.08363613621182	0.355972294442999	1.49742674117742	2.63888118791183	0.368584157230087	1.55114233174662	2.73264700840991	1.46716787214795	0.251111779870081	-0.0179881199878162	-0.72195114541847	-0.570993716447674	-0.494305114713764	-0.574247639414828	0.0231808326686926	0.117418523076192	0.0154168286119712	0.0591660176061988	0.15489319902872	0.0489432773970184	0.000593852971437357	0.00147106283935292	0.00159582643616723
17	0.405465108108164	0.04	1.47079479732149	0.365552662954943	2.57603693168803	0.0438300612790299	0.383447033767997	0.1038243832715	0.663069684264494	0.26	0.22	0.3	0.165105156156788	0.609770849517781	1.05443654287877	0.389011301028672	1.43670710849885	2.48440291596903	0.403551447804922	1.48855451419753	2.57630029072275	1.47079479732149	0.261612035264434	-0.00313754218415367	-0.688590183611781	-0.570993716447674	-0.494305114713764	-0.574247639414828	0.0231808326686926	0.117418523076192	0.0154168286119712	0.0591660176061988	0.15489319902872	0.0489432773970184	0.000593852971437357	0.00147106283935292	0.00159582643616723
17	0.405465108108164	0.04	1.4780011211057	0.399085190431257	2.55691705178013	0.0442261407523296	0.38599052350137	0.105834376333148	0.666146670669592	0.25	0.22	0.3	0.170000363521482	0.620011489504363	1.07002261548724	0.404602242977398	1.4756323700068	2.54666249703621	0.418854499706847	1.52747886966068	2.63743245703995	1.4780011211057	0.258472618517287	0.0266630600708196	-0.662705655113876	-0.570993716447674	-0.494305114713764	-0.574247639414828	0.0231808326686926	0.117418523076192	0.0154168286119712	0.0591660176061988	0.15489319902872	0.0489432773970184	0.000593852971437357	0.00147106283935292	0.00159582643616723
17	0.405465108108164	0.04	1.48115931621302	0.412655201226749	2.54966343119928	0.0579006470752619	0.423710463304085	0.156864096292973	0.690556830315198	0.24	0.21	0.28	0.257146807642752	0.694587197314941	1.13202758698713	0.624865005822941	1.687842198289	2.75081939075506	0.647147962909846	1.75145234259973	2.85398656819353	1.48115931621302	0.248298858591928	0.0430278661770869	-0.667501047191535	-0.570993716447674	-0.494305114713764	-0.574247639414828	0.0231808326686926	0.117418523076192	0.0154168286119712	0.0591660176061988	0.15489319902872	0.0489432773970184	0.000593852971437357	0.00147106283935292	0.00159582643616723
17	0.405465108108164	0.04	1.48580801093948	0.413030164673033	2.55858585720594	0.0416099314177968	0.376141809306587	0.0942972062198658	0.657986412393309	0.26	0.22	0.3	0.14922861666712	0.595257528018515	1.04128643936991	0.349910578257342	1.39575713085658	2.44160368345581	0.362148699588197	1.44611290586333	2.53018737764829	1.48580801093948	0.263883748340773	0.012238403695642	-0.667043239016333	-0.570993716447674	-0.494305114713764	-0.574247639414828	0.0231808326686926	0.117418523076192	0.0154168286119712	0.0591660176061988	0.15489319902872	0.0489432773970184	0.000593852971437357	0.00147106283935292	0.00159582643616723
17	0.405465108108164	0.04	1.48706581532579	0.402853554828924	2.57127807582266	0.0474761163244991	0.383122669140877	0.115191243085374	0.65105409519638	0.26	0.22	0.3	0.182423974076794	0.606736744839082	1.03104951560137	0.428049120957829	1.42367872202945	2.41930832310108	0.443890559494503	1.47462286709712	2.50518900831591	1.48706581532579	0.25931282546481	0.0334682769429364	-0.65450356283216	-0.570993716447674	-0.494305114713764	-0.574247639414828	0.0231808326686926	0.117418523076192	0.0154168286119712	0.0591660176061988	0.15489319902872	0.0489432773970184	0.000593852971437357	0.00147106283935292	0.00159582643616723
17	0.405465108108164	0.04	1.48906457881748	0.34160977131412	2.63651938632083	0.0356690615670025	0.344785410565841	0.0648862792733624	0.624684541858319	0.25	0.21	0.28	0.105229978205673	0.559159218956358	1.01308845970704	0.252897644368368	1.34381904959186	2.43474045481535	0.262111133912304	1.39291498289531	2.52898658655573	1.48906457881748	0.248649521003021	-0.0894813551950331	-0.797986121462834	-0.570993716447674	-0.494305114713764	-0.574247639414828	0.0231808326686926	0.117418523076192	0.0154168286119712	0.0591660176061988	0.15489319902872	0.0489432773970184	0.000593852971437357	0.00147106283935292	0.00159582643616723
17	0.405465108108164	0.04	1.50212545552016	0.394537213574973	2.60971369746536	0.0492785568207936	0.448487588500648	0.140924973481722	0.756050203519574	0.26	0.22	0.29	0.224408544675518	0.714170416739632	1.20393228880375	0.529456284448153	1.68497155871002	2.84048683297189	0.549657601893894	1.74789076088418	2.9519539586759	1.50212545552016	0.259984539106481	-0.011703134713756	-0.698186127712514	-0.570993716447674	-0.494305114713764	-0.574247639414828	0.0231808326686926	0.117418523076192	0.0154168286119712	0.0591660176061988	0.15489319902872	0.0489432773970184	0.000593852971437357	0.00147106283935292	0.00159582643616723
17	0.405465108108164	0.04	1.50533328987852	0.311356857869028	2.699309721888	0.041113063290049	0.39453100336061	0.0970492167061406	0.69201279001508	0.25	0.21	0.29	0.157105632473624	0.638676384180443	1.12024713588726	0.376872545794355	1.53208762190768	2.68730269802101	0.390480873593513	1.58823790750254	2.78641092582816	1.50533328987852	0.253878788023663	0.00435463737087439	-0.694128247571277	-0.570993716447674	-0.494305114713764	-0.574247639414828	0.0231808326686926	0.117418523076192	0.0154168286119712	0.0591660176061988	0.15489319902872	0.0489432773970184	0.000593852971437357	0.00147106283935292	0.00159582643616723
17	0.405465108108164	0.04	1.51752317658284	0.327128210080186	2.7079181430855	0.0376165511704571	0.367951588816102	0.0773749277271821	0.658528249905022	0.24	0.2	0.28	0.12827718397069	0.610014058007184	1.09175093204368	0.315389502348676	1.49981488699145	2.68424027163422	0.326443064936473	1.55379203337488	2.78339309916937	1.51752317658284	0.24207921531757	0.0227452957253524	-0.702416202131217	-0.570993716447674	-0.494305114713764	-0.574247639414828	0.0231808326686926	0.117418523076192	0.0154168286119712	0.0591660176061988	0.15489319902872	0.0489432773970184	0.000593852971437357	0.00147106283935292	0.00159582643616723
17	0.405465108108164	0.04	1.54290817071527	0.343765128794889	2.74205121263565	0.0423961698149325	0.428718219819639	0.110601110106646	0.746835329532631	0.25	0.22	0.28	0.179326305990018	0.695114674678592	1.21090304336717	0.430868835280012	1.67015792028572	2.90944700529143	0.447681044740346	1.73377115503052	3.02120894269706	1.54290817071527	0.255351178191485	-0.0619343230746119	-0.756245998095946	-0.570993716447674	-0.494305114713764	-0.574247639414828	0.0231808326686926	0.117418523076192	0.0154168286119712	0.0591660176061988	0.15489319902872	0.0489432773970184	0.000593852971437357	0.00147106283935292	0.00159582643616723
17	0.405465108108164	0.04	1.54692269724834	0.379882667588834	2.71396272690784	0.0405175862477197	0.391609178785529	0.0940762406476535	0.689142116923404	0.25	0.21	0.29	0.151506609708435	0.630673362371221	1.10984011503401	0.361535513909411	1.50495624324673	2.64837697258406	0.374815392274616	1.56195157287646	2.74646174160829	1.54692269724834	0.253079650134734	0.00366954462491209	-0.696615415039797	-0.570993716447674	-0.494305114713764	-0.574247639414828	0.0231808326686926	0.117418523076192	0.0154168286119712	0.0591660176061988	0.15489319902872	0.0489432773970184	0.000593852971437357	0.00147106283935292	0.00159582643616723
17	0.405465108108164	0.04	1.55099163213566	0.351870525804108	2.7501127384672	0.03789785795752	0.39634718175676	0.0845555212402104	0.70813884227331	0.25	0.22	0.28	0.136803147512624	0.641253713261929	1.14570427901123	0.327981007872958	1.53738450468412	2.74678800149529	0.34074295515818	1.59474295163292	2.8520021949824	1.55099163213566	0.253993873617367	-0.00499570020087043	-0.702611967067373	-0.570993716447674	-0.494305114713764	-0.574247639414828	0.0231808326686926	0.117418523076192	0.0154168286119712	0.0591660176061988	0.15489319902872	0.0489432773970184	0.000593852971437357	0.00147106283935292	0.00159582643616723
17	0.405465108108164	0.04	1.55978400327714	0.433701339155973	2.68586666739831	0.0417245888513438	0.37753949821229	0.0950534552472204	0.66002554117736	0.25	0.21	0.28	0.153961314919692	0.611513568104454	1.06906582128922	0.369541326493155	1.46776828480425	2.56599524311534	0.383248127108761	1.52427446765113	2.66255711512882	1.55978400327714	0.252426267673892	-0.0619077017579663	-0.76384810537762	-0.570993716447674	-0.494305114713764	-0.574247639414828	0.0231808326686926	0.117418523076192	0.0154168286119712	0.0591660176061988	0.15489319902872	0.0489432773970184	0.000593852971437357	0.00147106283935292	0.00159582643616723
17	0.405465108108164	0.04	1.56558230905153	0.285381756532226	2.84578286157083	0.0337330976236341	0.392951190885456	0.0645955275711789	0.721306854199733	0.24	0.21	0.27	0.106358032133011	0.647003236266584	1.18764844040016	0.259630706811265	1.57940029701746	2.89916988722365	0.268958265713445	1.63952414722465	3.00443410740045	1.56558230905153	0.245843642376365	-0.0514608277326053	-0.764672479237298	-0.570993716447674	-0.494305114713764	-0.574247639414828	0.0231808326686926	0.117418523076192	0.0154168286119712	0.0591660176061988	0.15489319902872	0.0489432773970184	0.000593852971437357	0.00147106283935292	0.00159582643616723
17	0.405465108108164	0.04	1.5799452103523	0.431141179947275	2.72874924075733	0.0463632732437962	0.413052326222506	0.120573134858986	0.705531517586027	0.23	0.2	0.28	0.201533942065813	0.690403079263325	1.17927221646084	0.499785260476141	1.71213483578101	2.92448441108589	0.517656689086288	1.77490621241635	3.03200565482388	1.5799452103523	0.244512446594026	-0.00579793782479441	-0.722461675993013	-0.570993716447674	-0.494305114713764	-0.574247639414828	0.0231808326686926	0.117418523076192	0.0154168286119712	0.0591660176061988	0.15489319902872	0.0489432773970184	0.000593852971437357	0.00147106283935292	0.00159582643616723
17	0.405465108108164	0.05	1.1796577226523	0.389456368848468	1.96985907645613	0.0483940725762247	0.305925554755965	0.0941217773131393	0.517729332198791	0.25	0.22	0.31	0.150178314941291	0.488127037357984	0.826075759774676	0.355029023945495	1.15395665281208	1.95288428167867	0.367707382329339	1.19548673878562	2.02227745895061	1.1796577226523	0.265448995519012	-0.013822601822972	-0.694005822152323	-0.570993716447674	-0.494305114713764	-0.574247639414828	0.0231808326686926	0.117418523076192	0.0154168286119712	0.0591660176061988	0.15489319902872	0.0489432773970184	0.000593852971437357	0.00147106283935292	0.00159582643616723
17	0.405465108108164	0.05	1.21924547242461	0.417477182367232	2.02101376248199	0.0461824638826744	0.321068381071939	0.0932561163433429	0.548880645800534	0.26	0.21	0.31	0.148479003906388	0.511193423838103	0.873907843769819	0.35026127158438	1.20590288154138	2.06154449149839	0.361928706491422	1.24671240686091	2.12889476329566	1.21924547242461	0.26749110989608	0.00575982719001222	-0.673146423719979	-0.570993716447674	-0.494305114713764	-0.574247639414828	0.0231808326686926	0.117418523076192	0.0154168286119712	0.0591660176061988	0.15489319902872	0.0489432773970184	0.000593852971437357	0.00147106283935292	0.00159582643616723
17	0.405465108108164	0.05	1.22633258917405	0.3505679260046	2.1020972523435	0.0361119584770924	0.282241636626997	0.0545776595696125	0.509905613684382	0.26	0.21	0.3	0.0864652828153615	0.447144548257826	0.80782381370029	0.202962914909777	1.049597687597	1.89623246028422	0.210264183224365	1.0871185085247	1.96203135482881	1.22633258917405	0.260029694072789	0.00270642828175186	-0.687210671808595	-0.570993716447674	-0.494305114713764	-0.574247639414828	0.0231808326686926	0.117418523076192	0.0154168286119712	0.0591660176061988	0.15489319902872	0.0489432773970184	0.000593852971437357	0.00147106283935292	0.00159582643616723
17	0.405465108108164	0.05	1.2331365292228	0.398454660692798	2.0678183977528	0.0599859585343791	0.342512727693109	0.130820679480019	0.554204775906199	0.25	0.2	0.3	0.21193764980766	0.554891954582579	0.897846259357497	0.508802519217356	1.33213907317214	2.15547562712693	0.525951660812074	1.37679641235104	2.22566196372038	1.2331365292228	0.256058672499264	-0.0574356722254691	-0.756960755916289	-0.570993716447674	-0.494305114713764	-0.574247639414828	0.0231808326686926	0.117418523076192	0.0154168286119712	0.0591660176061988	0.15489319902872	0.0489432773970184	0.000593852971437357	0.00147106283935292	0.00159582643616723
17	0.405465108108164	0.05	1.23435666660955	0.383583888135611	2.08512944508349	0.0444384716209983	0.31293815277485	0.0863726691297522	0.539503636419947	0.24	0.2	0.31	0.140795637770371	0.510118851791274	0.879442065812176	0.340153132577751	1.23241407313176	2.12467501368577	0.350804820719895	1.27201498822552	2.19492473883527	1.23435666660955	0.258854695489386	0.0028416759732288	-0.692000843283567	-0.570993716447674	-0.494305114713764	-0.574247639414828	0.0231808326686926	0.117418523076192	0.0154168286119712	0.0591660176061988	0.15489319902872	0.0489432773970184	0.000593852971437357	0.00147106283935292	0.00159582643616723
17	0.405465108108164	0.05	1.2420451038405	0.373747877388849	2.11034233029216	0.0501940448070236	0.346036153689173	0.11101969131491	0.581052616063436	0.25	0.22	0.29	0.178727996099962	0.557075484488384	0.935422972876807	0.426334965347107	1.32883914416097	2.23134332297483	0.442670187124778	1.37689146979683	2.31585781162804	1.2420451038405	0.260410968259612	0.0323640233654777	-0.657175521732019	-0.570993716447674	-0.494305114713764	-0.574247639414828	0.0231808326686926	0.117418523076192	0.0154168286119712	0.0591660176061988	0.15489319902872	0.0489432773970184	0.000593852971437357	0.00147106283935292	0.00159582643616723
17	0.405465108108164	0.05	1.24241906847558	0.355997872460992	2.12884026449018	0.0493406524202489	0.342312613080982	0.107717813375048	0.576907412786915	0.25	0.21	0.3	0.172538127805914	0.548302787949313	0.924067448092711	0.409476018480398	1.30125929489477	2.19304257130913	0.42378947081118	1.34777818730205	2.27055989053499	1.24241906847558	0.262614369885848	-0.025189372365653	-0.711435709672542	-0.570993716447674	-0.494305114713764	-0.574247639414828	0.0231808326686926	0.117418523076192	0.0154168286119712	0.0591660176061988	0.15489319902872	0.0489432773970184	0.000593852971437357	0.00147106283935292	0.00159582643616723
17	0.405465108108164	0.05	1.24768464425255	0.35568834399481	2.13968094451029	0.0460406845123775	0.326999181971903	0.0946045091815831	0.559393854762224	0.25	0.21	0.29	0.15255187090176	0.527293439020029	0.902035007138298	0.364500716673594	1.25989170295956	2.15528268924552	0.377238376802515	1.30321466236778	2.22905560229253	1.24768464425255	0.256597194157014	-0.0536002402505541	-0.751145872402653	-0.570993716447674	-0.494305114713764	-0.574247639414828	0.0231808326686926	0.117418523076192	0.0154168286119712	0.0591660176061988	0.15489319902872	0.0489432773970184	0.000593852971437357	0.00147106283935292	0.00159582643616723
17	0.405465108108164	0.05	1.27003038752519	0.392049750760604	2.14801102428977	0.0573658387049296	0.381226866636704	0.139951005296743	0.622502727976664	0.25	0.21	0.3	0.223961229328872	0.610070913918166	0.99618059850746	0.531022950203583	1.44650776169166	2.36199257317975	0.549583385020981	1.49608190891477	2.44234510052265	1.27003038752519	0.260397657931746	0.0124179079222814	-0.678661837588075	-0.570993716447674	-0.494305114713764	-0.574247639414828	0.0231808326686926	0.117418523076192	0.0154168286119712	0.0591660176061988	0.15489319902872	0.0489432773970184	0.000593852971437357	0.00147106283935292	0.00159582643616723
17	0.405465108108164	0.05	1.28212759974684	0.394185894427583	2.1700693050661	0.0574218316071833	0.387976169080223	0.142555757748028	0.633396580412417	0.25	0.21	0.28	0.231491347511411	0.630021035989604	1.0285507244678	0.557077656345464	1.51612855491339	2.47517945348132	0.577268932072164	1.57192090373797	2.56678620909796	1.28212759974684	0.258190143074288	-0.0350561480082675	-0.728557579624099	-0.570993716447674	-0.494305114713764	-0.574247639414828	0.0231808326686926	0.117418523076192	0.0154168286119712	0.0591660176061988	0.15489319902872	0.0489432773970184	0.000593852971437357	0.00147106283935292	0.00159582643616723
17	0.405465108108164	0.05	1.2873826944553	0.403909364935204	2.17085602397539	0.050279149537114	0.331984662817142	0.106712511350194	0.557256814284091	0.25	0.21	0.3	0.171197407421516	0.532598407242878	0.893999407064241	0.406939324597066	1.26599601821803	2.125052711839	0.421281934038299	1.31140365919417	2.20273289203508	1.2873826944553	0.259738037713818	0.017821280285665	-0.67116896826882	-0.570993716447674	-0.494305114713764	-0.574247639414828	0.0231808326686926	0.117418523076192	0.0154168286119712	0.0591660176061988	0.15489319902872	0.0489432773970184	0.000593852971437357	0.00147106283935292	0.00159582643616723
17	0.405465108108164	0.05	1.29945350201652	0.421332026300116	2.17757497773292	0.0583940166373207	0.362826015872114	0.135350681760258	0.590301349983971	0.25	0.21	0.3	0.218320826340726	0.585238837166848	0.952156847992971	0.521803364235426	1.39876529066583	2.27572721709624	0.540358990060542	1.44758597759975	2.35579815858455	1.29945350201652	0.254193488135038	0.0569034174699542	-0.644332843798334	-0.570993716447674	-0.494305114713764	-0.574247639414828	0.0231808326686926	0.117418523076192	0.0154168286119712	0.0591660176061988	0.15489319902872	0.0489432773970184	0.000593852971437357	0.00147106283935292	0.00159582643616723
17	0.405465108108164	0.05	1.30231407615921	0.429114090146677	2.17551406217175	0.0516934142959312	0.355115586336028	0.117643826753222	0.592587345918834	0.26	0.22	0.31	0.185789968605138	0.560819173070284	0.93584837753543	0.434745982888814	1.31230918681898	2.18987239074914	0.449753024822867	1.35845358547413	2.26700988149424	1.30231407615921	0.26675373155647	-0.0300996402803036	-0.708326940329695	-0.570993716447674	-0.494305114713764	-0.574247639414828	0.0231808326686926	0.117418523076192	0.0154168286119712	0.0591660176061988	0.15489319902872	0.0489432773970184	0.000593852971437357	0.00147106283935292	0.00159582643616723
17	0.405465108108164	0.05	1.31497257616946	0.450510334999652	2.17943481733927	0.056828706879601	0.348177607881453	0.126716382455802	0.569638833307103	0.26	0.21	0.31	0.20054835248241	0.551045131486822	0.901541910491234	0.470280348613575	1.29218561673382	2.11409088485407	0.486408775459343	1.33531863756838	2.18668976408819	1.31497257616946	0.261532946373815	0.0314474665115117	-0.656423539824149	-0.570993716447674	-0.494305114713764	-0.574247639414828	0.0231808326686926	0.117418523076192	0.0154168286119712	0.0591660176061988	0.15489319902872	0.0489432773970184	0.000593852971437357	0.00147106283935292	0.00159582643616723
17	0.405465108108164	0.05	1.3154834475258	0.3760022794571	2.25496461559451	0.042645044816491	0.341531616800489	0.0888820355399542	0.594181198061023	0.26	0.21	0.3	0.140540243682011	0.54002967369796	0.939519103713908	0.329262515301831	1.2652000881807	2.20113766105957	0.341003277311486	1.31213804294118	2.27935026952763	1.3154834475258	0.262710662761041	0.027125869467275	-0.657617190646392	-0.570993716447674	-0.494305114713764	-0.574247639414828	0.0231808326686926	0.117418523076192	0.0154168286119712	0.0591660176061988	0.15489319902872	0.0489432773970184	0.000593852971437357	0.00147106283935292	0.00159582643616723
17	0.405465108108164	0.05	1.31980977040785	0.394834803889881	2.24478473692581	0.0507289439724019	0.363983055256367	0.118153646642373	0.60981246387036	0.26	0.22	0.3	0.186706401775454	0.575166052723258	0.963625703671063	0.437148315258677	1.34667514638489	2.25620197751111	0.452653197755703	1.39644342951529	2.33671860679172	1.31980977040785	0.263937986270834	-0.00311587687992376	-0.685860794290999	-0.570993716447674	-0.494305114713764	-0.574247639414828	0.0231808326686926	0.117418523076192	0.0154168286119712	0.0591660176061988	0.15489319902872	0.0489432773970184	0.000593852971437357	0.00147106283935292	0.00159582643616723
17	0.405465108108164	0.05	1.32057143193858	0.381449627077203	2.25969323679995	0.0567982985201274	0.40241554797875	0.146383200362531	0.658447895594968	0.26	0.21	0.3	0.232620089464968	0.639485545753046	1.04635100204112	0.547702095018543	1.50566347880184	2.46362486258515	0.566969057139832	1.55990992211235	2.55025447080773	1.32057143193858	0.265934896701839	0.00478709212074861	-0.674702060464721	-0.570993716447674	-0.494305114713764	-0.574247639414828	0.0231808326686926	0.117418523076192	0.0154168286119712	0.0591660176061988	0.15489319902872	0.0489432773970184	0.000593852971437357	0.00147106283935292	0.00159582643616723
17	0.405465108108164	0.05	1.32144116838798	0.40888261146729	2.23399972530868	0.0528485430502211	0.381114694212142	0.1292111014976	0.633018286926683	0.25	0.22	0.29	0.209249515771136	0.617192054652025	1.02513459353291	0.502152073495049	1.48112299732707	2.4600939211591	0.520797187618672	1.53513010109009	2.54984323130302	1.32144116838798	0.262311577624416	0.0210185923769629	-0.665780038228353	-0.570993716447674	-0.494305114713764	-0.574247639414828	0.0231808326686926	0.117418523076192	0.0154168286119712	0.0591660176061988	0.15489319902872	0.0489432773970184	0.000593852971437357	0.00147106283935292	0.00159582643616723
17	0.405465108108164	0.05	1.32329747929149	0.463478601827816	2.18311635675516	0.0535868765116434	0.341216500861883	0.117330653185547	0.565102348538218	0.25	0.21	0.31	0.187719749650134	0.545919368717684	0.904118987785233	0.444991379411021	1.2941068448346	2.14322231025818	0.45977559812103	1.33673611377478	2.21430383362837	1.32329747929149	0.263927057139624	-0.0075550378606995	-0.691131628831474	-0.570993716447674	-0.494305114713764	-0.574247639414828	0.0231808326686926	0.117418523076192	0.0154168286119712	0.0591660176061988	0.15489319902872	0.0489432773970184	0.000593852971437357	0.00147106283935292	0.00159582643616723
17	0.405465108108164	0.05	1.32446340006185	0.460489916220166	2.18843688390354	0.0606099069495242	0.366780169365714	0.141334193610932	0.592226145120496	0.24	0.2	0.29	0.230181971413003	0.597351428573649	0.964520885734295	0.55559380822865	1.44183644363952	2.32807907905039	0.57468981771446	1.48959635045025	2.40939883164101	1.32446340006185	0.250871624308436	0.0364741466515024	-0.673414953753638	-0.570993716447674	-0.494305114713764	-0.574247639414828	0.0231808326686926	0.117418523076192	0.0154168286119712	0.0591660176061988	0.15489319902872	0.0489432773970184	0.000593852971437357	0.00147106283935292	0.00159582643616723
17	0.405465108108164	0.05	1.32892325237195	0.420206301499175	2.23764020324473	0.046974981415213	0.323518066742247	0.0960068345106942	0.5510292989738	0.25	0.2	0.29	0.155613494273985	0.524377010065024	0.893140525856063	0.373771394277454	1.25951240342922	2.14525341258099	0.386424476760535	1.3033797672826	2.21801023296555	1.32892325237195	0.249721838459718	0.0024573893223815	-0.708069032623577	-0.570993716447674	-0.494305114713764	-0.574247639414828	0.0231808326686926	0.117418523076192	0.0154168286119712	0.0591660176061988	0.15489319902872	0.0489432773970184	0.000593852971437357	0.00147106283935292	0.00159582643616723
17	0.405465108108164	0.05	1.33064773388353	0.442486110558701	2.21880935720837	0.0465214724815319	0.328077456716355	0.0961828845287456	0.559972028903965	0.26	0.22	0.3	0.1510604243023	0.515263397000541	0.879466369698781	0.351558192857707	1.19915636098524	2.04675452911278	0.364436393373367	1.24224983504119	2.11922463137562	1.33064773388353	0.266125140920018	-0.0138911848547551	-0.693204651288699	-0.570993716447674	-0.494305114713764	-0.574247639414828	0.0231808326686926	0.117418523076192	0.0154168286119712	0.0591660176061988	0.15489319902872	0.0489432773970184	0.000593852971437357	0.00147106283935292	0.00159582643616723
17	0.405465108108164	0.05	1.33447000852616	0.391934262536501	2.27700575451583	0.0557762040709609	0.400674239097102	0.143285302406052	0.658063175788151	0.25	0.21	0.29	0.230466895803386	0.644463504368416	1.05846011293345	0.549258498288916	1.53591280594759	2.52256711360626	0.569194087555979	1.5953166185631	2.61551516932828	1.33447000852616	0.256998568034032	0.0191994085500975	-0.678050518740308	-0.570993716447674	-0.494305114713764	-0.574247639414828	0.0231808326686926	0.117418523076192	0.0154168286119712	0.0591660176061988	0.15489319902872	0.0489432773970184	0.000593852971437357	0.00147106283935292	0.00159582643616723
17	0.405465108108164	0.05	1.33666493366097	0.445524371163848	2.22780549615809	0.042923946833452	0.328139500828079	0.0862219508708478	0.57005705078531	0.26	0.21	0.3	0.136862070110118	0.520863317457316	0.904864564804514	0.321878183857187	1.22498906034446	2.12809993683173	0.332828936893452	1.26655397686201	2.20484023245419	1.33666493366097	0.264536067293828	-0.0892636994340049	-0.770320323887381	-0.570993716447674	-0.494305114713764	-0.574247639414828	0.0231808326686926	0.117418523076192	0.0154168286119712	0.0591660176061988	0.15489319902872	0.0489432773970184	0.000593852971437357	0.00147106283935292	0.00159582643616723
17	0.405465108108164	0.05	1.34256490337334	0.460486104525095	2.22464370222158	0.0512120699228864	0.375419620873905	0.123129154818361	0.627710086929449	0.26	0.22	0.31	0.194317535724337	0.592472316555719	0.990627097387102	0.454387776303972	1.38542400426139	2.31646023221881	0.469994354408891	1.43446833015735	2.39857961727685	1.34256490337334	0.266987554907797	0.0340918812146184	-0.640452325344053	-0.570993716447674	-0.494305114713764	-0.574247639414828	0.0231808326686926	0.117418523076192	0.0154168286119712	0.0591660176061988	0.15489319902872	0.0489432773970184	0.000593852971437357	0.00147106283935292	0.00159582643616723
17	0.405465108108164	0.05	1.34338722914241	0.393325071135967	2.29344938714886	0.050707812390412	0.353465073966632	0.114686977916378	0.592243170016886	0.24	0.2	0.28	0.186504433165275	0.574806350830304	0.963108268495333	0.449479462735221	1.3852949517776	2.32111044081997	0.465679046545552	1.43524358768082	2.41115247146106	1.34338722914241	0.249129734520829	-0.0446616474196512	-0.754081806894087	-0.570993716447674	-0.494305114713764	-0.574247639414828	0.0231808326686926	0.117418523076192	0.0154168286119712	0.0591660176061988	0.15489319902872	0.0489432773970184	0.000593852971437357	0.00147106283935292	0.00159582643616723
17	0.405465108108164	0.05	1.3462389724802	0.413486848387749	2.27899109657266	0.0463229780395327	0.340780044369811	0.099366273271757	0.582193815467866	0.25	0.21	0.29	0.158941584541215	0.545095618953423	0.931249653365631	0.376685387111301	1.29185546268982	2.20702553826834	0.390309126722546	1.3407277782004	2.28860236282711	1.3462389724802	0.257941524843943	-0.0103511026468827	-0.70341471609772	-0.570993716447674	-0.494305114713764	-0.574247639414828	0.0231808326686926	0.117418523076192	0.0154168286119712	0.0591660176061988	0.15489319902872	0.0489432773970184	0.000593852971437357	0.00147106283935292	0.00159582643616723
17	0.405465108108164	0.05	1.34922013603973	0.455219643876344	2.24322062820312	0.0569382782140172	0.371333733613013	0.135384940919617	0.607282526306409	0.26	0.22	0.32	0.213168354551735	0.584678033215203	0.956187711878671	0.497337825560546	1.3640978854659	2.23085794537125	0.514148721545643	1.41184778282859	2.30935424531854	1.34922013603973	0.269972939121789	0.0171145791821937	-0.65501533966857	-0.570993716447674	-0.494305114713764	-0.574247639414828	0.0231808326686926	0.117418523076192	0.0154168286119712	0.0591660176061988	0.15489319902872	0.0489432773970184	0.000593852971437357	0.00147106283935292	0.00159582643616723
17	0.405465108108164	0.05	1.34976454738538	0.389146137983877	2.31038295678689	0.0608625725882165	0.40295172743413	0.155820341296256	0.650083113572005	0.25	0.21	0.28	0.25324611294698	0.654894976028503	1.05654383911003	0.609959386917483	1.57735624616405	2.54475310541062	0.6322419096376	1.6350218273173	2.63639978451348	1.34976454738538	0.252128754652913	-0.0150632976461577	-0.717977957111171	-0.570993716447674	-0.494305114713764	-0.574247639414828	0.0231808326686926	0.117418523076192	0.0154168286119712	0.0591660176061988	0.15489319902872	0.0489432773970184	0.000593852971437357	0.00147106283935292	0.00159582643616723
17	0.405465108108164	0.05	1.35242197856924	0.408397009970203	2.29644694716828	0.0487152818144924	0.360831516675162	0.11188126149972	0.609781771850603	0.24	0.21	0.29	0.182884067120629	0.589824734100122	0.996765401079614	0.443099963939855	1.42905460560549	2.41500924727112	0.459348259938296	1.4820969165489	2.50153871090444	1.35242197856924	0.254878067972539	-0.031043103250486	-0.731893599539419	-0.570993716447674	-0.494305114713764	-0.574247639414828	0.0231808326686926	0.117418523076192	0.0154168286119712	0.0591660176061988	0.15489319902872	0.0489432773970184	0.000593852971437357	0.00147106283935292	0.00159582643616723
17	0.405465108108164	0.05	1.35393307163658	0.459888969222013	2.24797717405115	0.0514977591385456	0.376452839790471	0.124208718250988	0.628696961329954	0.25	0.22	0.3	0.200389496905416	0.607342191727574	1.01429488654973	0.479044771863672	1.4518929693039	2.42474116674412	0.49623537307437	1.50336044271524	2.51451142108453	1.35393307163658	0.26291201690831	0.0318527690805643	-0.652295182896174	-0.570993716447674	-0.494305114713764	-0.574247639414828	0.0231808326686926	0.117418523076192	0.0154168286119712	0.0591660176061988	0.15489319902872	0.0489432773970184	0.000593852971437357	0.00147106283935292	0.00159582643616723
17	0.405465108108164	0.05	1.36832565066121	0.461119716581662	2.27553158474075	0.0605113876198223	0.383765836897855	0.147675084304468	0.619856589491242	0.25	0.2	0.29	0.239191484213594	0.621591113696712	1.00399074317983	0.574105618108898	1.49193835939903	2.40977110068917	0.594193996898684	1.54458080308981	2.49407754330307	1.36832565066121	0.25383126612223	-0.0381000659146114	-0.740015992579083	-0.570993716447674	-0.494305114713764	-0.574247639414828	0.0231808326686926	0.117418523076192	0.0154168286119712	0.0591660176061988	0.15489319902872	0.0489432773970184	0.000593852971437357	0.00147106283935292	0.00159582643616723
17	0.405465108108164	0.05	1.36899846673272	0.459714944811399	2.27828198865405	0.0517574128260135	0.360993943507415	0.119748663138171	0.60223922387666	0.25	0.21	0.3	0.191202300664818	0.576397854605208	0.961593408545597	0.452330266910577	1.36359340088333	2.27485653485609	0.468413649586728	1.41081062890308	2.35229134544266	1.36899846673272	0.262541831631816	0.0228467715774693	-0.661273678172538	-0.570993716447674	-0.494305114713764	-0.574247639414828	0.0231808326686926	0.117418523076192	0.0154168286119712	0.0591660176061988	0.15489319902872	0.0489432773970184	0.000593852971437357	0.00147106283935292	0.00159582643616723
17	0.405465108108164	0.05	1.36949744150232	0.429794308396532	2.3092005746081	0.0591298611239557	0.396591211253735	0.149595188360086	0.643587234147384	0.24	0.21	0.29	0.243420337306083	0.645330691944699	1.04724104658332	0.587013739734654	1.55622980000917	2.52544586028369	0.608118840448959	1.61229886295505	2.61424907403925	1.36949744150232	0.255967928322582	-0.0181982889737001	-0.715443853852813	-0.570993716447674	-0.494305114713764	-0.574247639414828	0.0231808326686926	0.117418523076192	0.0154168286119712	0.0591660176061988	0.15489319902872	0.0489432773970184	0.000593852971437357	0.00147106283935292	0.00159582643616723
17	0.405465108108164	0.05	1.372426910682	0.426249101807442	2.31860471955656	0.0463628490225301	0.361815117063382	0.10561537232518	0.618014861801583	0.25	0.22	0.3	0.170640628338418	0.584577392085886	0.998514155833353	0.408531811313979	1.39954044454419	2.39054907777439	0.423781348504737	1.45030212948288	2.47888282290886	1.372426910682	0.263488881670158	0.0844598967951718	-0.598004201035803	-0.570993716447674	-0.494305114713764	-0.574247639414828	0.0231808326686926	0.117418523076192	0.0154168286119712	0.0591660176061988	0.15489319902872	0.0489432773970184	0.000593852971437357	0.00147106283935292	0.00159582643616723
17	0.405465108108164	0.05	1.37580790797744	0.479740389801061	2.27187542615381	0.0560500682665083	0.388568134823393	0.139602702822694	0.637533566824093	0.25	0.22	0.3	0.225368436805563	0.627287232746656	1.02920602868775	0.539106792252619	1.50054201316058	2.46197723406853	0.557883641047026	1.55515765547001	2.55352933173658	1.37580790797744	0.263897998847746	0.0339166184832988	-0.647293319518028	-0.570993716447674	-0.494305114713764	-0.574247639414828	0.0231808326686926	0.117418523076192	0.0154168286119712	0.0591660176061988	0.15489319902872	0.0489432773970184	0.000593852971437357	0.00147106283935292	0.00159582643616723
17	0.405465108108164	0.05	1.37684384813716	0.463045474730559	2.29064222154376	0.0519135046564435	0.34362792800706	0.114352390236013	0.572903465778106	0.24	0.21	0.29	0.186781803435988	0.561277678338528	0.935773553241067	0.452190328761865	1.35882796517476	2.26546560158765	0.468645802047195	1.40623642588491	2.34510370943781	1.37684384813716	0.251242833911165	0.0490013553917098	-0.657975065067211	-0.570993716447674	-0.494305114713764	-0.574247639414828	0.0231808326686926	0.117418523076192	0.0154168286119712	0.0591660176061988	0.15489319902872	0.0489432773970184	0.000593852971437357	0.00147106283935292	0.00159582643616723
17	0.405465108108164	0.05	1.37752491045502	0.400913398663193	2.35413642224685	0.0435375238548972	0.329951056553567	0.088495563216971	0.571406549890163	0.24	0.2	0.28	0.144767189836082	0.539756859037041	0.934746528238	0.351023661023581	1.30877327201213	2.26652288300068	0.364018066177391	1.35599548216132	2.35079578153895	1.37752491045502	0.248328937420308	0.0135403028405889	-0.698777596938671	-0.570993716447674	-0.494305114713764	-0.574247639414828	0.0231808326686926	0.117418523076192	0.0154168286119712	0.0591660176061988	0.15489319902872	0.0489432773970184	0.000593852971437357	0.00147106283935292	0.00159582643616723
17	0.405465108108164	0.05	1.38135425926722	0.393750329129644	2.36895818940481	0.0550625824942976	0.382706099412027	0.135178243236954	0.6302339555871	0.24	0.21	0.3	0.220482442032883	0.624212693986067	1.02794294593925	0.532991966663581	1.50896528683398	2.48493860700438	0.552232271372094	1.56208869557812	2.57056920830962	1.38135425926722	0.255176094165077	-0.0107393273669107	-0.710139081041184	-0.570993716447674	-0.494305114713764	-0.574247639414828	0.0231808326686926	0.117418523076192	0.0154168286119712	0.0591660176061988	0.15489319902872	0.0489432773970184	0.000593852971437357	0.00147106283935292	0.00159582643616723
17	0.405465108108164	0.05	1.38139497426731	0.463780640705889	2.29900930782873	0.0655386884719186	0.376060178198415	0.154355632023867	0.597764724372964	0.25	0.21	0.29	0.249662698215701	0.608258976685583	0.966855255155465	0.598385580221201	1.45786055862576	2.31733553703032	0.619006443083683	1.51006118369734	2.39686183517154	1.38139497426731	0.253796938070629	-0.0106868044014052	-0.714276844293326	-0.570993716447674	-0.494305114713764	-0.574247639414828	0.0231808326686926	0.117418523076192	0.0154168286119712	0.0591660176061988	0.15489319902872	0.0489432773970184	0.000593852971437357	0.00147106283935292	0.00159582643616723
17	0.405465108108164	0.05	1.38600748119585	0.488843988758552	2.28317097363315	0.0512692209116027	0.35548958125924	0.116732932376998	0.594246230141481	0.25	0.21	0.3	0.188962600523861	0.575452311237583	0.961942021951306	0.453274220389761	1.38036678699691	2.30745935360405	0.469370762445026	1.42902041127955	2.38940297541319	1.38600748119585	0.259587521669275	0.041734112962431	-0.648942114600558	-0.570993716447674	-0.494305114713764	-0.574247639414828	0.0231808326686926	0.117418523076192	0.0154168286119712	0.0591660176061988	0.15489319902872	0.0489432773970184	0.000593852971437357	0.00147106283935292	0.00159582643616723
17	0.405465108108164	0.05	1.38784766188913	0.412772555281547	2.36292276849671	0.0393202287905759	0.327707934988633	0.0748050848272392	0.580610785150028	0.25	0.21	0.29	0.121352063685348	0.531622072066062	0.941892080446777	0.29173239042971	1.27802835138562	2.26432431234153	0.302511001556559	1.32362963103758	2.34704396938389	1.38784766188913	0.253331315864214	-0.0283977492171493	-0.729997831034309	-0.570993716447674	-0.494305114713764	-0.574247639414828	0.0231808326686926	0.117418523076192	0.0154168286119712	0.0591660176061988	0.15489319902872	0.0489432773970184	0.000593852971437357	0.00147106283935292	0.00159582643616723
17	0.405465108108164	0.05	1.38877992626195	0.482405428869829	2.29515442365407	0.0602126356047564	0.407042674995892	0.155971770383213	0.658113579608571	0.25	0.21	0.29	0.2510817133473	0.655253011441334	1.05942430953537	0.598893606664311	1.56294472452058	2.52699584237685	0.62083973197172	1.61874287956464	2.61447783304428	1.38877992626195	0.262242858769745	-0.00642358573104885	-0.692119527681037	-0.570993716447674	-0.494305114713764	-0.574247639414828	0.0231808326686926	0.117418523076192	0.0154168286119712	0.0591660176061988	0.15489319902872	0.0489432773970184	0.000593852971437357	0.00147106283935292	0.00159582643616723
17	0.405465108108164	0.05	1.39127050080489	0.446026352595104	2.33651464901468	0.058731168068822	0.374935348955026	0.140585666620359	0.609285031289692	0.25	0.21	0.29	0.227816318699619	0.607575388036899	0.987334457374179	0.547066687738374	1.45900108026484	2.37093547279131	0.567225794064925	1.51073234975686	2.45326024120026	1.39127050080489	0.250971933242793	0.0123156298956411	-0.694495417486066	-0.570993716447674	-0.494305114713764	-0.574247639414828	0.0231808326686926	0.117418523076192	0.0154168286119712	0.0591660176061988	0.15489319902872	0.0489432773970184	0.000593852971437357	0.00147106283935292	0.00159582643616723
17	0.405465108108164	0.05	1.3966164868164	0.480513175423625	2.31271979820917	0.0629660840740526	0.410589890279244	0.163293358235471	0.657886422323017	0.24	0.2	0.29	0.267278549782711	0.672053484692438	1.07682841960217	0.648462967024702	1.63051541935274	2.61256787168077	0.671857758374139	1.68604741565475	2.7048450637727	1.3966164868164	0.257002975291312	-0.00117527946653625	-0.69856496603825	-0.570993716447674	-0.494305114713764	-0.574247639414828	0.0231808326686926	0.117418523076192	0.0154168286119712	0.0591660176061988	0.15489319902872	0.0489432773970184	0.000593852971437357	0.00147106283935292	0.00159582643616723
17	0.405465108108164	0.05	1.40188621462377	0.444827419705944	2.3589450095416	0.0413299715425057	0.329920275870411	0.0818375700155045	0.578002981725318	0.25	0.21	0.29	0.131334186508725	0.529461114692988	0.927588042877251	0.312287536513245	1.25895710463814	2.20562667276304	0.323428472817957	1.30512631717011	2.28650028411425	1.40188621462377	0.254886261145239	-0.00673594502005383	-0.706209892874216	-0.570993716447674	-0.494305114713764	-0.574247639414828	0.0231808326686926	0.117418523076192	0.0154168286119712	0.0591660176061988	0.15489319902872	0.0489432773970184	0.000593852971437357	0.00147106283935292	0.00159582643616723
17	0.405465108108164	0.05	1.40881736223354	0.469139883068652	2.34849484139842	0.0606046871644507	0.401408193095312	0.154666362950128	0.648150023240496	0.25	0.21	0.3	0.246566746050693	0.639918791143447	1.0332708362362	0.582387847841371	1.51148090136479	2.4405739548882	0.603115180543818	1.56468833444278	2.52755811957438	1.40881736223354	0.259930800041493	0.0148506077094741	-0.674235883200022	-0.570993716447674	-0.494305114713764	-0.574247639414828	0.0231808326686926	0.117418523076192	0.0154168286119712	0.0591660176061988	0.15489319902872	0.0489432773970184	0.000593852971437357	0.00147106283935292	0.00159582643616723
17	0.405465108108164	0.05	1.4137927286911	0.449999337554245	2.37758611982795	0.0530291522721466	0.383694109242335	0.130541996819989	0.636846221664681	0.26	0.22	0.3	0.204360563680939	0.600664509168997	0.996968454657055	0.474093847112248	1.39347505627516	2.31285626543807	0.491106054316927	1.444071325796	2.39660352580869	1.4137927286911	0.264924089863648	0.00305073026288987	-0.676008191677081	-0.570993716447674	-0.494305114713764	-0.574247639414828	0.0231808326686926	0.117418523076192	0.0154168286119712	0.0591660176061988	0.15489319902872	0.0489432773970184	0.000593852971437357	0.00147106283935292	0.00159582643616723
17	0.405465108108164	0.05	1.41578907199056	0.479528737108511	2.3520494068726	0.0490739967486105	0.348741411895733	0.109058744179572	0.588424079611894	0.25	0.21	0.28	0.176419311639108	0.564142933146115	0.951866554653122	0.422891549437312	1.35229684826287	2.28170214708843	0.438045436203439	1.40079679337687	2.36437308619525	1.41578907199056	0.250827669871412	-0.0253341517649778	-0.733019390498184	-0.570993716447674	-0.494305114713764	-0.574247639414828	0.0231808326686926	0.117418523076192	0.0154168286119712	0.0591660176061988	0.15489319902872	0.0489432773970184	0.000593852971437357	0.00147106283935292	0.00159582643616723
17	0.405465108108164	0.05	1.41606672555644	0.412322615815685	2.4198108352972	0.0551437602453596	0.39660445933738	0.140287269111204	0.652921649563555	0.25	0.21	0.29	0.226851403626108	0.64132888789602	1.05580637216593	0.543574476461125	1.5367328960946	2.52989131572807	0.563121445854813	1.59177879791421	2.62302409543327	1.41606672555644	0.253304194555312	-0.00310814536186031	-0.702610350945576	-0.570993716447674	-0.494305114713764	-0.574247639414828	0.0231808326686926	0.117418523076192	0.0154168286119712	0.0591660176061988	0.15489319902872	0.0489432773970184	0.000593852971437357	0.00147106283935292	0.00159582643616723
17	0.405465108108164	0.05	1.4186328949853	0.445088967441328	2.39217682252927	0.0538169358061328	0.372692902606507	0.128707026957125	0.616678778255889	0.25	0.2	0.29	0.206523233829379	0.598022853073857	0.989522472318335	0.491006105915353	1.4217909863777	2.35257586684004	0.508114176540403	1.47123271371915	2.43604235489265	1.4186328949853	0.251353290290353	-0.0235172114005032	-0.728049609301872	-0.570993716447674	-0.494305114713764	-0.574247639414828	0.0231808326686926	0.117418523076192	0.0154168286119712	0.0591660176061988	0.15489319902872	0.0489432773970184	0.000593852971437357	0.00147106283935292	0.00159582643616723
17	0.405465108108164	0.05	1.42084497690214	0.421881843004493	2.41980811079979	0.0449989413525363	0.35956450103913	0.100943940890734	0.618185061187525	0.24	0.2	0.29	0.166713698948967	0.593837801952462	1.02096190495596	0.408258393427716	1.45422522870165	2.50019206397558	0.423095680514926	1.50571526647061	2.59010328071355	1.42084497690214	0.252448905619166	-0.0167747339805359	-0.722317632022808	-0.570993716447674	-0.494305114713764	-0.574247639414828	0.0231808326686926	0.117418523076192	0.0154168286119712	0.0591660176061988	0.15489319902872	0.0489432773970184	0.000593852971437357	0.00147106283935292	0.00159582643616723
17	0.405465108108164	0.05	1.42332627997921	0.469061470785226	2.37759108917319	0.0616032439364518	0.389189890484433	0.1520315132529	0.626348267715967	0.26	0.22	0.3	0.240870485173449	0.616611357341724	0.992352229509998	0.565433405893934	1.44746941346322	2.3295054210325	0.58633852359344	1.50090584619231	2.4117251639218	1.42332627997921	0.261813744310489	-0.00791292014149443	-0.692190525298676	-0.570993716447674	-0.494305114713764	-0.574247639414828	0.0231808326686926	0.117418523076192	0.0154168286119712	0.0591660176061988	0.15489319902872	0.0489432773970184	0.000593852971437357	0.00147106283935292	0.00159582643616723
17	0.405465108108164	0.05	1.42363967453446	0.441634087397132	2.40564526167178	0.0466614016409559	0.364886045801168	0.10738000888778	0.622392082714555	0.25	0.21	0.31	0.1716252498829	0.583196625126515	0.99476800037013	0.406424875301262	1.38106494123029	2.35570500715932	0.420232973138514	1.42654061054345	2.43570208621877	1.42363967453446	0.263093133517231	0.00562052619277437	-0.677921178391519	-0.570993716447674	-0.494305114713764	-0.574247639414828	0.0231808326686926	0.117418523076192	0.0154168286119712	0.0591660176061988	0.15489319902872	0.0489432773970184	0.000593852971437357	0.00147106283935292	0.00159582643616723
17	0.405465108108164	0.05	1.42455253698569	0.478659245176662	2.37044582879473	0.0570192106017622	0.379320187780809	0.13847817900783	0.620162196553788	0.25	0.21	0.3	0.221591852040278	0.606985617003693	0.992379381967107	0.525375406141111	1.43911119528512	2.35284698442913	0.543848040210934	1.49074814681101	2.43624911602776	1.42455253698569	0.256598833524804	0.0439623040960632	-0.652079702701044	-0.570993716447674	-0.494305114713764	-0.574247639414828	0.0231808326686926	0.117418523076192	0.0154168286119712	0.0591660176061988	0.15489319902872	0.0489432773970184	0.000593852971437357	0.00147106283935292	0.00159582643616723
17	0.405465108108164	0.05	1.42480097880435	0.443502223561046	2.40609973404766	0.0550140956158684	0.405161408208708	0.142987655957853	0.667335160459563	0.26	0.22	0.3	0.22534663229496	0.638528957371171	1.05171128244738	0.526228683977124	1.49109063444491	2.45595258491271	0.545292863183756	1.54704977023868	2.54044339524407	1.42480097880435	0.266834922446224	0.00376441035043082	-0.671755816455086	-0.570993716447674	-0.494305114713764	-0.574247639414828	0.0231808326686926	0.117418523076192	0.0154168286119712	0.0591660176061988	0.15489319902872	0.0489432773970184	0.000593852971437357	0.00147106283935292	0.00159582643616723
17	0.405465108108164	0.05	1.42573852229168	0.475560383928389	2.37591666065496	0.0560629424290454	0.385630623516411	0.138577385499412	0.63268386153341	0.25	0.21	0.29	0.221887561861609	0.617464664402921	1.01304176694423	0.526403141940948	1.46486507243671	2.40332700293247	0.545372443593976	1.51787319652264	2.49153449009368	1.42573852229168	0.256504640847021	-0.0269596365894178	-0.723808166352076	-0.570993716447674	-0.494305114713764	-0.574247639414828	0.0231808326686926	0.117418523076192	0.0154168286119712	0.0591660176061988	0.15489319902872	0.0489432773970184	0.000593852971437357	0.00147106283935292	0.00159582643616723
17	0.405465108108164	0.05	1.42894556160875	0.406391440288079	2.45149968292941	0.0470860947328176	0.388477712793036	0.115622619002916	0.661332806583157	0.25	0.21	0.29	0.187157376177963	0.628825657617455	1.07049393905695	0.44892464821746	1.50833134606248	2.5677380439075	0.465252614228302	1.56467759474179	2.65867840886205	1.42894556160875	0.260044930062568	-0.0451780761150635	-0.732838533786547	-0.570993716447674	-0.494305114713764	-0.574247639414828	0.0231808326686926	0.117418523076192	0.0154168286119712	0.0591660176061988	0.15489319902872	0.0489432773970184	0.000593852971437357	0.00147106283935292	0.00159582643616723
17	0.405465108108164	0.05	1.43626411447293	0.476066501566979	2.39646172737887	0.0580622446913552	0.391015587365854	0.145123970025492	0.636907204706216	0.24	0.21	0.29	0.236001869879257	0.635872969531277	1.0357440691833	0.568770955690411	1.53247123322811	2.4961715107658	0.589026920440631	1.58476276119406	2.57970139973973	1.43626411447293	0.254099947732613	-0.0208583539166438	-0.722039675491007	-0.570993716447674	-0.494305114713764	-0.574247639414828	0.0231808326686926	0.117418523076192	0.0154168286119712	0.0591660176061988	0.15489319902872	0.0489432773970184	0.000593852971437357	0.00147106283935292	0.00159582643616723
17	0.405465108108164	0.05	1.43785829388622	0.454963770209189	2.42075281756324	0.0572704804998541	0.391941808698607	0.143665549230757	0.640218068166457	0.25	0.21	0.3	0.231397775762138	0.631288873683784	1.03117997160543	0.552248031034649	1.50661792818751	2.46098782534038	0.571382022396779	1.55962870603246	2.5465906663608	1.43785829388622	0.255232650207789	0.00578578664574399	-0.691576571731194	-0.570993716447674	-0.494305114713764	-0.574247639414828	0.0231808326686926	0.117418523076192	0.0154168286119712	0.0591660176061988	0.15489319902872	0.0489432773970184	0.000593852971437357	0.00147106283935292	0.00159582643616723
17	0.405465108108164	0.05	1.43829328864222	0.442159941482723	2.43442663580171	0.0540525073952502	0.3838444300174	0.133137524036846	0.634551335997954	0.25	0.21	0.29	0.214821984074894	0.619346218347985	1.02387045262108	0.513613066995439	1.48078099226024	2.44794891752504	0.532902026445095	1.53564706195091	2.53436926780269	1.43829328864222	0.253221526706342	-0.0438773484969475	-0.745413645099594	-0.570993716447674	-0.494305114713764	-0.574247639414828	0.0231808326686926	0.117418523076192	0.0154168286119712	0.0591660176061988	0.15489319902872	0.0489432773970184	0.000593852971437357	0.00147106283935292	0.00159582643616723
17	0.405465108108164	0.05	1.43831666693867	0.466481195422333	2.410152138455	0.0602241093436733	0.438893698712568	0.168203978090037	0.709583419335098	0.27	0.22	0.3	0.261664464934989	0.682759624005379	1.10385478307577	0.603310510390227	1.57421473846235	2.54511896653447	0.625934482931916	1.630795297498	2.63787910578699	1.43831666693867	0.271018070032746	0.0360300890871765	-0.632562036984713	-0.570993716447674	-0.494305114713764	-0.574247639414828	0.0231808326686926	0.117418523076192	0.0154168286119712	0.0591660176061988	0.15489319902872	0.0489432773970184	0.000593852971437357	0.00147106283935292	0.00159582643616723
17	0.405465108108164	0.05	1.43885838835621	0.496482229308753	2.38123454740367	0.06723390462103	0.44856725192588	0.187708606426265	0.709425897425495	0.27	0.23	0.32	0.292773585900566	0.699641030660417	1.10650847542027	0.676763373678013	1.61726141658871	2.55775945949941	0.70134982694818	1.67469448154527	2.65043709963724	1.43885838835621	0.276873875344218	-0.0249028607213598	-0.681580860005759	-0.570993716447674	-0.494305114713764	-0.574247639414828	0.0231808326686926	0.117418523076192	0.0154168286119712	0.0591660176061988	0.15489319902872	0.0489432773970184	0.000593852971437357	0.00147106283935292	0.00159582643616723
17	0.405465108108164	0.05	1.4400558054885	0.468358951909598	2.4117526590674	0.0491957503786909	0.392411220649338	0.123066392291361	0.661756049007316	0.25	0.22	0.31	0.196255980152452	0.625784564717123	1.05531314928179	0.463709066863932	1.47858921973952	2.49346937261511	0.480077555896151	1.53277696208842	2.58184560428517	1.4400558054885	0.2670444230287	0.0511811590455919	-0.622766563370299	-0.570993716447674	-0.494305114713764	-0.574247639414828	0.0231808326686926	0.117418523076192	0.0154168286119712	0.0591660176061988	0.15489319902872	0.0489432773970184	0.000593852971437357	0.00147106283935292	0.00159582643616723
17	0.405465108108164	0.05	1.44029241209629	0.440785004252885	2.43979981993969	0.0487091410697771	0.375404495734984	0.116382671941304	0.634426319528663	0.25	0.21	0.29	0.185544576503892	0.598493461414373	1.01144234632485	0.438275692309651	1.41370414100291	2.38913258969617	0.45447593904299	1.45954162179691	2.47599668011696	1.44029241209629	0.257667950506706	-0.0210511859353622	-0.715492817526928	-0.570993716447674	-0.494305114713764	-0.574247639414828	0.0231808326686926	0.117418523076192	0.0154168286119712	0.0591660176061988	0.15489319902872	0.0489432773970184	0.000593852971437357	0.00147106283935292	0.00159582643616723
17	0.405465108108164	0.05	1.441855749509	0.475070630720656	2.40864086829734	0.0505288465053027	0.377994743696604	0.122170076676009	0.633819410717199	0.25	0.21	0.3	0.19551398881412	0.60492112390895	1.01432825900378	0.46359050747896	1.43435102786589	2.40511154825283	0.479347139598031	1.48414209174762	2.48634665123697	1.441855749509	0.261294934589315	0.0151167737467002	-0.670769225403355	-0.570993716447674	-0.494305114713764	-0.574247639414828	0.0231808326686926	0.117418523076192	0.0154168286119712	0.0591660176061988	0.15489319902872	0.0489432773970184	0.000593852971437357	0.00147106283935292	0.00159582643616723
17	0.405465108108164	0.05	1.44675354033667	0.443531636431918	2.44997544424142	0.0431468751807826	0.365068836603393	0.0966529671235934	0.633484706083193	0.25	0.21	0.29	0.156135982296268	0.589742696009925	1.02334940972358	0.373747102743313	1.41168371797542	2.44962033320752	0.388089490386093	1.46375525690734	2.54010508275969	1.44675354033667	0.259193478568854	0.0345844558336607	-0.655275826822684	-0.570993716447674	-0.494305114713764	-0.574247639414828	0.0231808326686926	0.117418523076192	0.0154168286119712	0.0591660176061988	0.15489319902872	0.0489432773970184	0.000593852971437357	0.00147106283935292	0.00159582643616723
17	0.405465108108164	0.05	1.44717093324062	0.422803714686124	2.47153815179511	0.0472287386390521	0.383520084883689	0.11457431032237	0.652465859445008	0.26	0.23	0.3	0.180130722395482	0.602960207649506	1.02578969290353	0.419637741471734	1.40467354136205	2.38970934125238	0.435939028813473	1.45643382209809	2.47972712063773	1.44717093324062	0.266382296096495	0.0147218625124393	-0.659181910321474	-0.570993716447674	-0.494305114713764	-0.574247639414828	0.0231808326686926	0.117418523076192	0.0154168286119712	0.0591660176061988	0.15489319902872	0.0489432773970184	0.000593852971437357	0.00147106283935292	0.00159582643616723
17	0.405465108108164	0.05	1.44732369918995	0.442008814788777	2.45263858359112	0.0480771518306218	0.384225843444936	0.117292058870199	0.651159628019674	0.26	0.22	0.31	0.184954275628215	0.605874031341213	1.02679378705421	0.432143464477075	1.41561746572861	2.39909146698014	0.447302157435272	1.46463390711778	2.48300184580221	1.44732369918995	0.267069725515897	0.0698054541163628	-0.604557733851009	-0.570993716447674	-0.494305114713764	-0.574247639414828	0.0231808326686926	0.117418523076192	0.0154168286119712	0.0591660176061988	0.15489319902872	0.0489432773970184	0.000593852971437357	0.00147106283935292	0.00159582643616723
17	0.405465108108164	0.05	1.44752791714256	0.505973504446768	2.38908232983834	0.0513936186107092	0.34398166922001	0.11324895046407	0.57471438797595	0.24	0.2	0.3	0.18460920595833	0.560730872636865	0.9368525393154	0.446010529198619	1.35470965244941	2.26340877570021	0.460820137615673	1.3999122258786	2.33790454879079	1.44752791714256	0.250014152623417	0.0264811127964671	-0.682484383753915	-0.570993716447674	-0.494305114713764	-0.574247639414828	0.0231808326686926	0.117418523076192	0.0154168286119712	0.0591660176061988	0.15489319902872	0.0489432773970184	0.000593852971437357	0.00147106283935292	0.00159582643616723
17	0.405465108108164	0.05	1.44864640060051	0.483492722804638	2.41380007839639	0.0486795555097292	0.375396949123634	0.116297605179087	0.634496293068181	0.25	0.21	0.29	0.188513239564435	0.608501739076456	1.02849023858848	0.452821639315651	1.46166261665056	2.47050359398547	0.469219636194521	1.51499467818547	2.55718768628626	1.44864640060051	0.256454704337122	0.0365737281092056	-0.658240653599726	-0.570993716447674	-0.494305114713764	-0.574247639414828	0.0231808326686926	0.117418523076192	0.0154168286119712	0.0591660176061988	0.15489319902872	0.0489432773970184	0.000593852971437357	0.00147106283935292	0.00159582643616723
17	0.405465108108164	0.05	1.4499319554632	0.503489861473044	2.39637404945336	0.0544930139219915	0.38698412862296	0.135308841997592	0.638659415248327	0.25	0.21	0.31	0.218308876573375	0.624364743088321	1.03042060960327	0.521909517336328	1.4926644615732	2.46341940581007	0.539719720633902	1.5448304642474	2.55018282180039	1.4499319554632	0.260912973243065	-0.011701600320783	-0.699789619523098	-0.570993716447674	-0.494305114713764	-0.574247639414828	0.0231808326686926	0.117418523076192	0.0154168286119712	0.0591660176061988	0.15489319902872	0.0489432773970184	0.000593852971437357	0.00147106283935292	0.00159582643616723
17	0.405465108108164	0.05	1.45342255885774	0.461481409186163	2.44536370852931	0.0630154538542679	0.423386061789008	0.168489077157949	0.678283046420066	0.25	0.21	0.29	0.273221598545754	0.686562111652745	1.09990262475974	0.656562525621751	1.64983645664251	2.64311038766327	0.679883360483923	1.71045512624049	2.73710954546971	1.45342255885774	0.253200980126705	0.00255588896303468	-0.700399269594401	-0.570993716447674	-0.494305114713764	-0.574247639414828	0.0231808326686926	0.117418523076192	0.0154168286119712	0.0591660176061988	0.15489319902872	0.0489432773970184	0.000593852971437357	0.00147106283935292	0.00159582643616723
17	0.405465108108164	0.05	1.45452363190855	0.510578950852917	2.39846831296418	0.0611126203502327	0.405264061242749	0.1572565399925	0.653271582492998	0.25	0.22	0.3	0.254759007685295	0.656536574552889	1.05831414142048	0.611588896125413	1.57611886835724	2.54064884058908	0.63298438832477	1.63583056582515	2.63312470872729	1.45452363190855	0.257709632427107	0.0102966116648593	-0.682572727994334	-0.570993716447674	-0.494305114713764	-0.574247639414828	0.0231808326686926	0.117418523076192	0.0154168286119712	0.0591660176061988	0.15489319902872	0.0489432773970184	0.000593852971437357	0.00147106283935292	0.00159582643616723
17	0.405465108108164	0.05	1.45623493226188	0.510876683023073	2.40159318150068	0.0614852267578902	0.415061129786269	0.161879207732545	0.668243051839993	0.25	0.21	0.3	0.260863786654647	0.668859327431919	1.07685486820919	0.622884875277509	1.59708775253343	2.57129062978935	0.644220861824304	1.65201133215087	2.65898824310918	1.45623493226188	0.259898770913888	0.048636075764418	-0.642670445244528	-0.570993716447674	-0.494305114713764	-0.574247639414828	0.0231808326686926	0.117418523076192	0.0154168286119712	0.0591660176061988	0.15489319902872	0.0489432773970184	0.000593852971437357	0.00147106283935292	0.00159582643616723
17	0.405465108108164	0.05	1.45861735172216	0.46931675413539	2.44791794930892	0.0519339923097319	0.39060435858403	0.130039418354321	0.65116929881374	0.24	0.22	0.3	0.213617200590532	0.64165012943868	1.06968305828683	0.520207882240568	1.5625682484928	2.60492861474503	0.539303552660783	1.61769441216083	2.70030639435944	1.45861735172216	0.258406590689464	-0.0143136749433642	-0.707148883192184	-0.570993716447674	-0.494305114713764	-0.574247639414828	0.0231808326686926	0.117418523076192	0.0154168286119712	0.0591660176061988	0.15489319902872	0.0489432773970184	0.000593852971437357	0.00147106283935292	0.00159582643616723
17	0.405465108108164	0.05	1.4586282536251	0.453330014221765	2.46392649302843	0.052540468558524	0.385849600825043	0.130028195329987	0.6416710063201	0.24	0.21	0.28	0.211561728472042	0.627794673867691	1.04402761926334	0.510138213819674	1.51379956991934	2.517460926019	0.528778068169777	1.57062647024537	2.60997742451775	1.4586282536251	0.251562596854611	0.0237816117910856	-0.678783932729611	-0.570993716447674	-0.494305114713764	-0.574247639414828	0.0231808326686926	0.117418523076192	0.0154168286119712	0.0591660176061988	0.15489319902872	0.0489432773970184	0.000593852971437357	0.00147106283935292	0.00159582643616723
17	0.405465108108164	0.05	1.46426498126093	0.496964404332788	2.43156555818908	0.0519738661184383	0.390193989429266	0.130008135999849	0.650379842858683	0.26	0.21	0.3	0.20613635289529	0.618677941069053	1.03121952924282	0.484266464138337	1.45343106518473	2.42259566623112	0.500837790455262	1.50276261805058	2.50458765737709	1.46426498126093	0.262499319918593	-0.056546217406042	-0.740938679309746	-0.570993716447674	-0.494305114713764	-0.574247639414828	0.0231808326686926	0.117418523076192	0.0154168286119712	0.0591660176061988	0.15489319902872	0.0489432773970184	0.000593852971437357	0.00147106283935292	0.00159582643616723
17	0.405465108108164	0.05	1.46548011119238	0.475791952099749	2.45516827028502	0.0570047609916527	0.417061669587719	0.152220849210037	0.681902489965401	0.25	0.21	0.29	0.244957989511739	0.67114714321197	1.0973362969122	0.58408061433975	1.600290876411	2.61650113848224	0.604856466046445	1.65973419183449	2.71225061708289	1.46548011119238	0.258882827219577	0.0146073159839987	-0.676054174824204	-0.570993716447674	-0.494305114713764	-0.574247639414828	0.0231808326686926	0.117418523076192	0.0154168286119712	0.0591660176061988	0.15489319902872	0.0489432773970184	0.000593852971437357	0.00147106283935292	0.00159582643616723
17	0.405465108108164	0.05	1.46824352661994	0.499773266739296	2.43671378650058	0.0643066983815945	0.416248692038065	0.168348423467494	0.664148960608635	0.25	0.2	0.29	0.272598560448902	0.674011623638544	1.07542468682819	0.654098669095303	1.61728699245782	2.58047531582034	0.676065114469897	1.67269560223185	2.66752549443281	1.46824352661994	0.253866516519205	-0.00998831395942501	-0.711345278585171	-0.570993716447674	-0.494305114713764	-0.574247639414828	0.0231808326686926	0.117418523076192	0.0154168286119712	0.0591660176061988	0.15489319902872	0.0489432773970184	0.000593852971437357	0.00147106283935292	0.00159582643616723
17	0.405465108108164	0.05	1.46920226777998	0.460568039147667	2.47783649641229	0.0541775378125438	0.411304783644712	0.142990123630642	0.679619443658782	0.25	0.21	0.3	0.230946065178719	0.664306169965262	1.0976662747518	0.552714391463741	1.58985856803327	2.62700274460281	0.572161007894432	1.64458114994769	2.71751262541616	1.46920226777998	0.260414305370886	-0.00213060263296801	-0.69083677358381	-0.570993716447674	-0.494305114713764	-0.574247639414828	0.0231808326686926	0.117418523076192	0.0154168286119712	0.0591660176061988	0.15489319902872	0.0489432773970184	0.000593852971437357	0.00147106283935292	0.00159582643616723
17	0.405465108108164	0.05	1.47324351727854	0.46073344254789	2.48575359200919	0.0501781023036432	0.375406983133351	0.120400171645802	0.630413794620901	0.25	0.2	0.29	0.19536121979865	0.609135063043077	1.0229089062875	0.469756822158799	1.46469883723869	2.45964085231859	0.485966773481778	1.51594441869008	2.54497241673598	1.47324351727854	0.25360568593031	0.0295920456636368	-0.673369695501888	-0.570993716447674	-0.494305114713764	-0.574247639414828	0.0231808326686926	0.117418523076192	0.0154168286119712	0.0591660176061988	0.15489319902872	0.0489432773970184	0.000593852971437357	0.00147106283935292	0.00159582643616723
17	0.405465108108164	0.05	1.47522095034503	0.495108648384559	2.4553332523055	0.0472755405851873	0.366635984434444	0.109663895494818	0.623608073374069	0.25	0.21	0.3	0.177297815976101	0.59275442482842	1.00821103368074	0.424752582703134	1.42006246082873	2.41537233895433	0.439632006937829	1.46847309599179	2.49762334113475	1.47522095034503	0.255763248098838	-0.000142402290784142	-0.697314929886238	-0.570993716447674	-0.494305114713764	-0.574247639414828	0.0231808326686926	0.117418523076192	0.0154168286119712	0.0591660176061988	0.15489319902872	0.0489432773970184	0.000593852971437357	0.00147106283935292	0.00159582643616723
17	0.405465108108164	0.05	1.47678074326869	0.517011631013794	2.43654985552358	0.067646559009616	0.420307951841488	0.176683709220199	0.663932194462777	0.26	0.22	0.29	0.278092096759893	0.661545538795453	1.04499898083101	0.648573918077944	1.54287441852045	2.43717491896295	0.672281781082029	1.60061362773575	2.53134287227444	1.47678074326869	0.263571349405945	0.00490944254149013	-0.675349418887027	-0.570993716447674	-0.494305114713764	-0.574247639414828	0.0231808326686926	0.117418523076192	0.0154168286119712	0.0591660176061988	0.15489319902872	0.0489432773970184	0.000593852971437357	0.00147106283935292	0.00159582643616723
17	0.405465108108164	0.05	1.47725587950159	0.435267936040034	2.51924382296314	0.0495859220131058	0.407543442773754	0.128971992459053	0.686114893088455	0.25	0.21	0.3	0.20772224987326	0.656389338801102	1.10505642772894	0.495722737838004	1.56645289715806	2.63718305647812	0.513245432309031	1.62048879896875	2.72928214457679	1.47725587950159	0.262414252167675	0.0287363419715557	-0.655214366579038	-0.570993716447674	-0.494305114713764	-0.574247639414828	0.0231808326686926	0.117418523076192	0.0154168286119712	0.0591660176061988	0.15489319902872	0.0489432773970184	0.000593852971437357	0.00147106283935292	0.00159582643616723
17	0.405465108108164	0.05	1.47866589582575	0.491614389736058	2.46571740191544	0.0432065051394799	0.371916680916957	0.0986632292570396	0.645170132576875	0.26	0.22	0.31	0.156905258754704	0.591463339421381	1.02602142008806	0.3697089177506	1.39363889293531	2.41756886812002	0.382749456580566	1.44502292380188	2.50453400526894	1.47866589582575	0.267501396902909	0.027982884360657	-0.646049491029619	-0.570993716447674	-0.494305114713764	-0.574247639414828	0.0231808326686926	0.117418523076192	0.0154168286119712	0.0591660176061988	0.15489319902872	0.0489432773970184	0.000593852971437357	0.00147106283935292	0.00159582643616723
17	0.405465108108164	0.05	1.47954768377768	0.464534986123508	2.49456038143185	0.0478558858200319	0.367151150149318	0.111460988121775	0.62284131217686	0.24	0.21	0.29	0.182183426488879	0.600110008897979	1.01803659130708	0.441368336241059	1.453861974679	2.46635561311693	0.456887069399055	1.50418390531049	2.55308041011255	1.47954768377768	0.252355020100852	0.0283699315074369	-0.673804357474038	-0.570993716447674	-0.494305114713764	-0.574247639414828	0.0231808326686926	0.117418523076192	0.0154168286119712	0.0591660176061988	0.15489319902872	0.0489432773970184	0.000593852971437357	0.00147106283935292	0.00159582643616723
17	0.405465108108164	0.05	1.47969807917167	0.455566085128857	2.50383007321449	0.048338231123564	0.380965661554923	0.117048745236666	0.644882577873179	0.26	0.21	0.31	0.184970870021577	0.602035927200058	1.01910098437854	0.433108984365609	1.40966612175641	2.38622325914721	0.447881562727769	1.45698418272595	2.4645709055993	1.47969807917167	0.262661908596567	-0.0284623596001829	-0.711061045487228	-0.570993716447674	-0.494305114713764	-0.574247639414828	0.0231808326686926	0.117418523076192	0.0154168286119712	0.0591660176061988	0.15489319902872	0.0489432773970184	0.000593852971437357	0.00147106283935292	0.00159582643616723
17	0.405465108108164	0.05	1.4805028319384	0.49335264523853	2.46765301863827	0.0576362315863459	0.413771169525361	0.152550709654873	0.674991629395849	0.24	0.21	0.29	0.249680603086617	0.677221596547629	1.10476259000864	0.605731358707035	1.64295645216875	2.68018154563047	0.62841997328292	1.70132346300484	2.78103411600921	1.4805028319384	0.254834768369799	0.0978277099702003	-0.601031465554574	-0.570993716447674	-0.494305114713764	-0.574247639414828	0.0231808326686926	0.117418523076192	0.0154168286119712	0.0591660176061988	0.15489319902872	0.0489432773970184	0.000593852971437357	0.00147106283935292	0.00159582643616723
17	0.405465108108164	0.05	1.48471064633873	0.480877749583771	2.48854354309369	0.0431923709220661	0.355838388304193	0.0943532245231167	0.617323552085269	0.26	0.22	0.31	0.148984650437036	0.561872242962824	0.974759835488612	0.348567780150629	1.31456871485279	2.28056964955495	0.360244455774795	1.35975660852499	2.36076613693735	1.48471064633873	0.264504470972268	0.0523719367095835	-0.62745936623473	-0.570993716447674	-0.494305114713764	-0.574247639414828	0.0231808326686926	0.117418523076192	0.0154168286119712	0.0591660176061988	0.15489319902872	0.0489432773970184	0.000593852971437357	0.00147106283935292	0.00159582643616723
17	0.405465108108164	0.05	1.48546794181949	0.460277199146389	2.51065868449258	0.0470475717349043	0.376730387133521	0.112012603882431	0.64144817038461	0.26	0.21	0.29	0.17810780272544	0.599027423223574	1.01994704372171	0.419603808249301	1.41124748149215	2.402891154735	0.434848995166919	1.46301842784634	2.49136341900236	1.48546794181949	0.257896034655393	0.00217432783059111	-0.690416835647741	-0.570993716447674	-0.494305114713764	-0.574247639414828	0.0231808326686926	0.117418523076192	0.0154168286119712	0.0591660176061988	0.15489319902872	0.0489432773970184	0.000593852971437357	0.00147106283935292	0.00159582643616723
17	0.405465108108164	0.05	1.48605868634314	0.481887402286066	2.49022997040022	0.0490357145557718	0.374572026562923	0.117030864192811	0.632113188933035	0.25	0.2	0.29	0.188242654187834	0.602494333021017	1.0167460118542	0.448639086100217	1.43592592291752	2.42321275973481	0.463513796664483	1.48471412393711	2.5054374151161	1.48605868634314	0.253147648016353	0.0149807759681456	-0.687036111918181	-0.570993716447674	-0.494305114713764	-0.574247639414828	0.0231808326686926	0.117418523076192	0.0154168286119712	0.0591660176061988	0.15489319902872	0.0489432773970184	0.000593852971437357	0.00147106283935292	0.00159582643616723
17	0.405465108108164	0.05	1.48826266259194	0.491364023994161	2.48516130118972	0.0498337198423467	0.387629465865198	0.1233640092759	0.651894922454497	0.25	0.22	0.3	0.198820649211812	0.624726308015694	1.05063196681958	0.474795332060606	1.49188294091782	2.50897054977503	0.491857384456672	1.54743946362592	2.59473217035027	1.48826266259194	0.262477651497039	-0.0393216862190032	-0.723552284958063	-0.570993716447674	-0.494305114713764	-0.574247639414828	0.0231808326686926	0.117418523076192	0.0154168286119712	0.0591660176061988	0.15489319902872	0.0489432773970184	0.000593852971437357	0.00147106283935292	0.00159582643616723
17	0.405465108108164	0.05	1.49256318256635	0.464453388813689	2.52067297631902	0.0488440817997376	0.396780367244551	0.123407430106023	0.67015330438308	0.25	0.21	0.29	0.199632076968593	0.641858344715056	1.08408461246152	0.478538248319872	1.5385992702854	2.59866029225092	0.495500947803339	1.5926757786574	2.69054309532484	1.49256318256635	0.255604071538558	0.0831229701378072	-0.612572256510062	-0.570993716447674	-0.494305114713764	-0.574247639414828	0.0231808326686926	0.117418523076192	0.0154168286119712	0.0591660176061988	0.15489319902872	0.0489432773970184	0.000593852971437357	0.00147106283935292	0.00159582643616723
17	0.405465108108164	0.05	1.49641005031209	0.476425791081104	2.51639430954309	0.0519970149223403	0.373478284147559	0.124497137438765	0.622459430856352	0.25	0.21	0.3	0.201727908607318	0.605162453702147	1.00859699879698	0.484377005675664	1.45307993968342	2.42178287369118	0.501260048827354	1.50368590521425	2.50025484520011	1.49641005031209	0.254265472579529	-0.0141936873298512	-0.714957544211582	-0.570993716447674	-0.494305114713764	-0.574247639414828	0.0231808326686926	0.117418523076192	0.0154168286119712	0.0591660176061988	0.15489319902872	0.0489432773970184	0.000593852971437357	0.00147106283935292	0.00159582643616723
17	0.405465108108164	0.05	1.49716678556886	0.524361871227953	2.46997169990977	0.0617959978555749	0.412390670897637	0.161512566503478	0.663268775291797	0.26	0.23	0.3	0.256670870584738	0.655358742739324	1.05404661489391	0.604349273716074	1.54308737604578	2.48182547837549	0.626292322833248	1.59511678868968	2.57563354901658	1.49716678556886	0.263905692234513	0.00200831576789124	-0.677014788999052	-0.570993716447674	-0.494305114713764	-0.574247639414828	0.0231808326686926	0.117418523076192	0.0154168286119712	0.0591660176061988	0.15489319902872	0.0489432773970184	0.000593852971437357	0.00147106283935292	0.00159582643616723
17	0.405465108108164	0.05	1.49841112615798	0.431075443637907	2.56574680867805	0.0451272311541597	0.400536409037697	0.112875484611183	0.688197333464211	0.26	0.22	0.3	0.176668806549012	0.626905741382802	1.07714267621659	0.409772048341016	1.45406795223868	2.49836385613635	0.426014689500601	1.50895504482728	2.59640084290458	1.49841112615798	0.26363856414086	-0.0155885267254236	-0.695329998799399	-0.570993716447674	-0.494305114713764	-0.574247639414828	0.0231808326686926	0.117418523076192	0.0154168286119712	0.0591660176061988	0.15489319902872	0.0489432773970184	0.000593852971437357	0.00147106283935292	0.00159582643616723
17	0.405465108108164	0.05	1.49952697752227	0.52015431467878	2.47889964036577	0.05791767589891	0.407931526537539	0.151062584702162	0.664800468372917	0.26	0.21	0.3	0.240308044178884	0.648931219430802	1.05755439468272	0.566395329671439	1.52950190751831	2.49260848536518	0.586749980587672	1.58276106078984	2.57890067111241	1.49952697752227	0.262854117892261	-0.00569603949086377	-0.689660838115918	-0.570993716447674	-0.494305114713764	-0.574247639414828	0.0231808326686926	0.117418523076192	0.0154168286119712	0.0591660176061988	0.15489319902872	0.0489432773970184	0.000593852971437357	0.00147106283935292	0.00159582643616723
17	0.405465108108164	0.05	1.5010311975517	0.453267251741375	2.54879514336202	0.0540751085966374	0.428488121466076	0.148684149511505	0.708292093420647	0.26	0.22	0.3	0.236803431836211	0.682436278497641	1.12806912515907	0.558792467538446	1.61036623938462	2.66194001123079	0.57924895568231	1.66574623256353	2.75866196750612	1.5010311975517	0.264962037464951	0.0454088349998203	-0.633013118649813	-0.570993716447674	-0.494305114713764	-0.574247639414828	0.0231808326686926	0.117418523076192	0.0154168286119712	0.0591660176061988	0.15489319902872	0.0489432773970184	0.000593852971437357	0.00147106283935292	0.00159582643616723
17	0.405465108108164	0.05	1.50104738680421	0.459071564648609	2.54302320895982	0.0596250818625788	0.425583321376376	0.161703558288496	0.689463084464257	0.25	0.21	0.28	0.262343448783625	0.690454789346535	1.11856612990944	0.630729362744085	1.6599999401827	2.68927051762132	0.653819775509305	1.72062143203005	2.7895774249238	1.50104738680421	0.252911874051841	0.0713213285038619	-0.630574573455575	-0.570993716447674	-0.494305114713764	-0.574247639414828	0.0231808326686926	0.117418523076192	0.0154168286119712	0.0591660176061988	0.15489319902872	0.0489432773970184	0.000593852971437357	0.00147106283935292	0.00159582643616723
17	0.405465108108164	0.05	1.50446738620372	0.50980666589239	2.49912810651505	0.0388780935674562	0.329988760758984	0.0738228311516255	0.586154690366343	0.24	0.21	0.29	0.120345570784557	0.537945851527451	0.955546132270346	0.29076536058498	1.29972394060593	2.30868252062688	0.301516552084286	1.35021834642314	2.39549309822974	1.50446738620372	0.252867782221395	-0.00499201612038009	-0.706151070808889	-0.570993716447674	-0.494305114713764	-0.574247639414828	0.0231808326686926	0.117418523076192	0.0154168286119712	0.0591660176061988	0.15489319902872	0.0489432773970184	0.000593852971437357	0.00147106283935292	0.00159582643616723
17	0.405465108108164	0.05	1.50462816182851	0.491417187557229	2.51783913609979	0.0524978647071049	0.40661425697681	0.136910284860882	0.676318229092737	0.24	0.21	0.29	0.224741735804092	0.66746770710846	1.11019367841283	0.546889417847243	1.62422446576892	2.70155951369059	0.566311342918212	1.68031201307678	2.79573143762027	1.50462816182851	0.254742322999609	0.0273707957352047	-0.670991675906273	-0.570993716447674	-0.494305114713764	-0.574247639414828	0.0231808326686926	0.117418523076192	0.0154168286119712	0.0591660176061988	0.15489319902872	0.0489432773970184	0.000593852971437357	0.00147106283935292	0.00159582643616723
17	0.405465108108164	0.05	1.50532546418456	0.43743981164959	2.57321111671953	0.0509246419396789	0.411182600416713	0.134037920022941	0.688327280810484	0.25	0.22	0.29	0.216597451151236	0.664447069849741	1.11229668854825	0.51864273561253	1.59101893464102	2.66339513366951	0.538944422257049	1.65055490705028	2.76531127770778	1.50532546418456	0.259936013783005	-0.0174413923420035	-0.70729590602767	-0.570993716447674	-0.494305114713764	-0.574247639414828	0.0231808326686926	0.117418523076192	0.0154168286119712	0.0591660176061988	0.15489319902872	0.0489432773970184	0.000593852971437357	0.00147106283935292	0.00159582643616723
17	0.405465108108164	0.05	1.50546123877182	0.451995788487512	2.55892668905613	0.0518428232827152	0.403699148334669	0.134149269600275	0.673249027069063	0.25	0.22	0.29	0.216699343948432	0.652119395486327	1.08753944702422	0.518696843850106	1.56092891694536	2.60316099004062	0.538345440162306	1.62034307519041	2.7004676630143	1.50546123877182	0.254861278811039	-0.0360872602041431	-0.733654472300692	-0.570993716447674	-0.494305114713764	-0.574247639414828	0.0231808326686926	0.117418523076192	0.0154168286119712	0.0591660176061988	0.15489319902872	0.0489432773970184	0.000593852971437357	0.00147106283935292	0.00159582643616723
17	0.405465108108164	0.05	1.50550518915691	0.514828312087744	2.49618206622607	0.0583793005717465	0.425019792642998	0.15851613657839	0.691523448707606	0.25	0.22	0.29	0.25310955348334	0.67864743779099	1.10418532209864	0.598802659626866	1.6055335924922	2.61226452535753	0.62049864283381	1.6656708273834	2.70716484286243	1.50550518915691	0.261706889048139	0.0300098775286048	-0.654770565066328	-0.570993716447674	-0.494305114713764	-0.574247639414828	0.0231808326686926	0.117418523076192	0.0154168286119712	0.0591660176061988	0.15489319902872	0.0489432773970184	0.000593852971437357	0.00147106283935292	0.00159582643616723
17	0.405465108108164	0.05	1.50873467886857	0.470154290941595	2.54731506679555	0.054045464414819	0.417582017948245	0.144820715479302	0.690343320417188	0.25	0.21	0.29	0.230791077827634	0.665472502913355	1.10015392799908	0.544937230099593	1.57129446189373	2.59765169368787	0.564391129200408	1.62553215124704	2.69099875473476	1.50873467886857	0.257899643963141	0.0158163980855461	-0.676038129078151	-0.570993716447674	-0.494305114713764	-0.574247639414828	0.0231808326686926	0.117418523076192	0.0154168286119712	0.0591660176061988	0.15489319902872	0.0489432773970184	0.000593852971437357	0.00147106283935292	0.00159582643616723
17	0.405465108108164	0.05	1.50945169464829	0.520985647407799	2.49791774188878	0.062603375852503	0.416606465367034	0.164911642159658	0.668301288574411	0.25	0.21	0.29	0.268045790051567	0.677148124216636	1.0862504583817	0.645664759610882	1.63110444957626	2.61654413954164	0.669822308170791	1.69012795176489	2.7101344836118	1.50945169464829	0.252492119574851	-0.0368492497154664	-0.741057559675214	-0.570993716447674	-0.494305114713764	-0.574247639414828	0.0231808326686926	0.117418523076192	0.0154168286119712	0.0591660176061988	0.15489319902872	0.0489432773970184	0.000593852971437357	0.00147106283935292	0.00159582643616723
17	0.405465108108164	0.05	1.51236460830636	0.515229777645314	2.5094994389674	0.0662065615002747	0.457220291661205	0.189127059663803	0.725313523658608	0.25	0.22	0.3	0.303035543141559	0.732597438278757	1.16215933341596	0.719416176327651	1.73921000279408	2.7590038292605	0.745248682684201	1.80213197398614	2.85467621172896	1.51236460830636	0.262283549183225	0.00906307242646372	-0.675020699002455	-0.570993716447674	-0.494305114713764	-0.574247639414828	0.0231808326686926	0.117418523076192	0.0154168286119712	0.0591660176061988	0.15489319902872	0.0489432773970184	0.000593852971437357	0.00147106283935292	0.00159582643616723
17	0.405465108108164	0.05	1.5153770748267	0.494802299508041	2.53595185014535	0.0613437168997289	0.456471134630037	0.177687655549868	0.735254613710205	0.26	0.22	0.31	0.282986190552244	0.726978062073433	1.17096993359462	0.667747809527788	1.71541235838033	2.76307690723287	0.691915841486071	1.77662955311367	2.8595494300333	1.5153770748267	0.266827538335556	0.00438752738042955	-0.671455095787418	-0.570993716447674	-0.494305114713764	-0.574247639414828	0.0231808326686926	0.117418523076192	0.0154168286119712	0.0591660176061988	0.15489319902872	0.0489432773970184	0.000593852971437357	0.00147106283935292	0.00159582643616723
17	0.405465108108164	0.05	1.51981730903926	0.516599530172762	2.52303508790576	0.0514649760946639	0.37778669897488	0.124563831196791	0.63100956675297	0.25	0.21	0.3	0.199149864903749	0.603996917407105	1.00884396991046	0.471747822005795	1.43075281734551	2.38975781268523	0.488521048744275	1.48094028322888	2.47451039704334	1.51981730903926	0.256750063083752	-0.00725519897766822	-0.701891236541208	-0.570993716447674	-0.494305114713764	-0.574247639414828	0.0231808326686926	0.117418523076192	0.0154168286119712	0.0591660176061988	0.15489319902872	0.0489432773970184	0.000593852971437357	0.00147106283935292	0.00159582643616723
17	0.405465108108164	0.05	1.52150433975831	0.529040909520022	2.51396776999659	0.048449484751343	0.373236618992394	0.114986190257492	0.631487047727296	0.25	0.21	0.29	0.185767237564779	0.60298663268146	1.02020602779814	0.444713351562966	1.44350645400501	2.44229955644705	0.460815571647014	1.49503812153837	2.53120699764889	1.52150433975831	0.256891681173119	-0.0208793835337104	-0.714104685194527	-0.570993716447674	-0.494305114713764	-0.574247639414828	0.0231808326686926	0.117418523076192	0.0154168286119712	0.0591660176061988	0.15489319902872	0.0489432773970184	0.000593852971437357	0.00147106283935292	0.00159582643616723
17	0.405465108108164	0.05	1.52398592709175	0.505391001484032	2.54258085269946	0.0524351640130657	0.392915926977058	0.132133545231045	0.653698308723071	0.24	0.21	0.29	0.218366251912554	0.649339864004256	1.08031347609596	0.535110006892941	1.59121776400835	2.64732552112376	0.554680034177753	1.64933877205334	2.74190929479997	1.52398592709175	0.251682260011753	0.0141188474689326	-0.692241919860675	-0.570993716447674	-0.494305114713764	-0.574247639414828	0.0231808326686926	0.117418523076192	0.0154168286119712	0.0591660176061988	0.15489319902872	0.0489432773970184	0.000593852971437357	0.00147106283935292	0.00159582643616723
17	0.405465108108164	0.05	1.52875279619767	0.539308163533784	2.51819742886156	0.0542344910130992	0.403622646870668	0.140465639376804	0.666779654364533	0.24	0.2	0.28	0.229704951051436	0.660048398697486	1.09039184634354	0.556779909708543	1.599885793266	2.64299167682345	0.57688160501873	1.65704982623834	2.73900485701242	1.52875279619767	0.24993205996001	0.00180833642743909	-0.706309777340694	-0.570993716447674	-0.494305114713764	-0.574247639414828	0.0231808326686926	0.117418523076192	0.0154168286119712	0.0591660176061988	0.15489319902872	0.0489432773970184	0.000593852971437357	0.00147106283935292	0.00159582643616723
17	0.405465108108164	0.05	1.53032143087391	0.459952381235186	2.60069048051263	0.0566364621777223	0.420343204540755	0.152499787511046	0.688186621570463	0.25	0.22	0.29	0.24718645856087	0.681333068106933	1.115479677653	0.593736877436836	1.63654825878195	2.67935964012707	0.615627228464061	1.69745972577369	2.77980173984073	1.53032143087391	0.253196432610322	-0.00138458894858151	-0.701999739193547	-0.570993716447674	-0.494305114713764	-0.574247639414828	0.0231808326686926	0.117418523076192	0.0154168286119712	0.0591660176061988	0.15489319902872	0.0489432773970184	0.000593852971437357	0.00147106283935292	0.00159582643616723
17	0.405465108108164	0.05	1.53240882871114	0.471011142321037	2.59380651510125	0.0561053708399402	0.440853349975281	0.158534974947011	0.723171725003552	0.26	0.22	0.31	0.250752998694675	0.697292818369218	1.14383263804376	0.587652846078302	1.634142408656	2.6806319712337	0.607930330375048	1.69053508207614	2.78017205456052	1.53240882871114	0.260838350144335	-0.0211219013671546	-0.706360574196655	-0.570993716447674	-0.494305114713764	-0.574247639414828	0.0231808326686926	0.117418523076192	0.0154168286119712	0.0591660176061988	0.15489319902872	0.0489432773970184	0.000593852971437357	0.00147106283935292	0.00159582643616723
17	0.405465108108164	0.05	1.53458086071119	0.474534566234577	2.5946271551878	0.0446436226089317	0.394776005575215	0.109648444382285	0.679903566768145	0.25	0.22	0.29	0.17703695214945	0.637400203919916	1.09776345569038	0.423553999387519	1.5249551141888	2.62635622899007	0.439320517618745	1.58072389775965	2.72076591296742	1.53458086071119	0.261393765635381	-0.0277745220913149	-0.712524567146655	-0.570993716447674	-0.494305114713764	-0.574247639414828	0.0231808326686926	0.117418523076192	0.0154168286119712	0.0591660176061988	0.15489319902872	0.0489432773970184	0.000593852971437357	0.00147106283935292	0.00159582643616723
17	0.405465108108164	0.05	1.54053255656188	0.494968238296904	2.58609687482685	0.0523969611452132	0.420316883277892	0.141240896517414	0.699392870038371	0.25	0.22	0.3	0.2260758820041	0.672776174969609	1.11947646793512	0.536157177912377	1.59554293072203	2.65492868353168	0.555560955534836	1.65247157188681	2.7546323866176	1.54053255656188	0.263735726021129	-0.0093885841346326	-0.688706356877334	-0.570993716447674	-0.494305114713764	-0.574247639414828	0.0231808326686926	0.117418523076192	0.0154168286119712	0.0591660176061988	0.15489319902872	0.0489432773970184	0.000593852971437357	0.00147106283935292	0.00159582643616723
17	0.405465108108164	0.05	1.5468439410951	0.495389728951618	2.59829815323859	0.0536643161547664	0.425082033116886	0.146381359032181	0.703782707201591	0.25	0.21	0.3	0.234274235877876	0.68031728324082	1.12636033060376	0.555529497425673	1.61322185955516	2.67091422168466	0.575037767692558	1.66786562509413	2.76270213497446	1.5468439410951	0.261451269836438	0.0184205113314487	-0.665857416848583	-0.570993716447674	-0.494305114713764	-0.574247639414828	0.0231808326686926	0.117418523076192	0.0154168286119712	0.0591660176061988	0.15489319902872	0.0489432773970184	0.000593852971437357	0.00147106283935292	0.00159582643616723
17	0.405465108108164	0.05	1.55147871063577	0.482946277113776	2.62001114415776	0.0562829949184981	0.43908482659545	0.158369463220136	0.719800189970763	0.26	0.22	0.3	0.252037125041234	0.698781665948562	1.14552620685589	0.594288337183398	1.6476850156217	2.70108169406001	0.615354528057502	1.70616852107472	2.8004630044224	1.55147871063577	0.265018815976897	0.0199708287911811	-0.657299528985001	-0.570993716447674	-0.494305114713764	-0.574247639414828	0.0231808326686926	0.117418523076192	0.0154168286119712	0.0591660176061988	0.15489319902872	0.0489432773970184	0.000593852971437357	0.00147106283935292	0.00159582643616723
17	0.405465108108164	0.05	1.55628827379043	0.476916519134611	2.63566002844624	0.05609623360575	0.438765267750684	0.157759838128208	0.719770697373161	0.25	0.22	0.3	0.251610079903406	0.699783705329813	1.14795733075622	0.594564425541126	1.65361617039425	2.71266791524737	0.616001328796701	1.71386960073361	2.81184539772788	1.55628827379043	0.260399474715744	-0.0316266438279182	-0.718567436294519	-0.570993716447674	-0.494305114713764	-0.574247639414828	0.0231808326686926	0.117418523076192	0.0154168286119712	0.0591660176061988	0.15489319902872	0.0489432773970184	0.000593852971437357	0.00147106283935292	0.00159582643616723
17	0.405465108108164	0.05	1.55668620623743	0.50823446647544	2.60513794599942	0.0615379180919852	0.438910438284529	0.17130290415881	0.706517972410247	0.26	0.22	0.31	0.267834228234818	0.686241947148543	1.10464966606227	0.620582641379004	1.59005009551334	2.55951754964768	0.643167203815017	1.64757818158013	2.64870010082086	1.55668620623743	0.267444438531051	-0.0387621391877642	-0.712345163957323	-0.570993716447674	-0.494305114713764	-0.574247639414828	0.0231808326686926	0.117418523076192	0.0154168286119712	0.0591660176061988	0.15489319902872	0.0489432773970184	0.000593852971437357	0.00147106283935292	0.00159582643616723
17	0.405465108108164	0.05	1.56021100303505	0.505374299847213	2.61504770622289	0.0558433108557283	0.429628776995582	0.153815427494485	0.705442126496679	0.25	0.21	0.3	0.247715942722393	0.691906522302159	1.13609710188193	0.5911202119966	1.65108440599415	2.7110485999917	0.612300416185898	1.70920280804606	2.80823326022228	1.56021100303505	0.259743388794518	-0.0265740982252548	-0.715094789661995	-0.570993716447674	-0.494305114713764	-0.574247639414828	0.0231808326686926	0.117418523076192	0.0154168286119712	0.0591660176061988	0.15489319902872	0.0489432773970184	0.000593852971437357	0.00147106283935292	0.00159582643616723
17	0.405465108108164	0.05	1.56075622420077	0.455396412429564	2.66611603597198	0.0465399361926301	0.375086836264718	0.110019846460332	0.640153826069104	0.24	0.21	0.28	0.18109972071607	0.617416979547472	1.05373423837887	0.441954613543535	1.5067404936473	2.57152637375107	0.457928135452068	1.5652963418298	2.66856041756182	1.56075622420077	0.245101790376918	0.0496855348370944	-0.665995701690837	-0.570993716447674	-0.494305114713764	-0.574247639414828	0.0231808326686926	0.117418523076192	0.0154168286119712	0.0591660176061988	0.15489319902872	0.0489432773970184	0.000593852971437357	0.00147106283935292	0.00159582643616723
17	0.405465108108164	0.05	1.56097653234991	0.550505769349221	2.57144729535061	0.061881303309609	0.442938442447753	0.173674620768477	0.712202264127029	0.25	0.22	0.3	0.281948519837801	0.719079377716843	1.15621023559589	0.678315345278832	1.72997033876783	2.78162533225682	0.702373725977913	1.79261588354302	2.879192173075	1.56097653234991	0.263353346000846	0.00269306573179587	-0.681142858781181	-0.570993716447674	-0.494305114713764	-0.574247639414828	0.0231808326686926	0.117418523076192	0.0154168286119712	0.0591660176061988	0.15489319902872	0.0489432773970184	0.000593852971437357	0.00147106283935292	0.00159582643616723
17	0.405465108108164	0.05	1.56406008229251	0.501889154425507	2.62623101015951	0.0461674966166885	0.383776461769507	0.111423757482701	0.656129166056313	0.26	0.22	0.29	0.17727995113933	0.61060472136282	1.04392949158631	0.417908555258119	1.43940098865421	2.46089342205031	0.433297796061591	1.49162317831218	2.55542995281507	1.56406008229251	0.256688902624485	-0.00236156101232678	-0.694745079564263	-0.570993716447674	-0.494305114713764	-0.574247639414828	0.0231808326686926	0.117418523076192	0.0154168286119712	0.0591660176061988	0.15489319902872	0.0489432773970184	0.000593852971437357	0.00147106283935292	0.00159582643616723
17	0.405465108108164	0.05	1.56621666169657	0.531211120159959	2.60122220323319	0.0524559908628278	0.41023978088669	0.138016426814662	0.682463134958718	0.26	0.22	0.3	0.219757768546837	0.653207599250966	1.08665742995509	0.518438232160556	1.54100487654586	2.56357152093117	0.537142494914588	1.59852648734029	2.66210125733287	1.56621666169657	0.261746354999197	-0.030315394082416	-0.713086293463546	-0.570993716447674	-0.494305114713764	-0.574247639414828	0.0231808326686926	0.117418523076192	0.0154168286119712	0.0591660176061988	0.15489319902872	0.0489432773970184	0.000593852971437357	0.00147106283935292	0.00159582643616723
17	0.405465108108164	0.05	1.56942051926831	0.544144960409435	2.59469607812719	0.0572227265617096	0.434994940350141	0.159324661340527	0.710665219359756	0.26	0.22	0.3	0.251724079940096	0.687267747610039	1.12281141527998	0.58928413637662	1.6088885147828	2.62849289318897	0.611184781253789	1.66987018952416	2.72864211963934	1.56942051926831	0.265316599234778	-0.00569518540478143	-0.683114791123444	-0.570993716447674	-0.494305114713764	-0.574247639414828	0.0231808326686926	0.117418523076192	0.0154168286119712	0.0591660176061988	0.15489319902872	0.0489432773970184	0.000593852971437357	0.00147106283935292	0.00159582643616723
17	0.405465108108164	0.05	1.5786515256011	0.502642807308229	2.65466024389397	0.0373174429805534	0.333697386859458	0.0690766467480148	0.598318126970901	0.24	0.2	0.28	0.114280722648676	0.552070494321867	0.989860265995057	0.28036311474765	1.3543859345743	2.42840875440096	0.290038040129156	1.40018179229625	2.5102393932064	1.5786515256011	0.243895718083968	0.0180943710532	-0.703251744653275	-0.570993716447674	-0.494305114713764	-0.574247639414828	0.0231808326686926	0.117418523076192	0.0154168286119712	0.0591660176061988	0.15489319902872	0.0489432773970184	0.000593852971437357	0.00147106283935292	0.00159582643616723
17	0.405465108108164	0.05	1.58200877039669	0.549647238326224	2.61437030246716	0.0494237508946197	0.396658606337139	0.125059728259859	0.66825748441442	0.25	0.21	0.3	0.199301277689943	0.632134486054841	1.06496769441974	0.470589056077802	1.49259239355988	2.51459573104196	0.487428737297643	1.54325714167324	2.60426926293433	1.58200877039669	0.258168173319442	0.0158255369263518	-0.675445028697858	-0.570993716447674	-0.494305114713764	-0.574247639414828	0.0231808326686926	0.117418523076192	0.0154168286119712	0.0591660176061988	0.15489319902872	0.0489432773970184	0.000593852971437357	0.00147106283935292	0.00159582643616723
17	0.405465108108164	0.05	1.58639137669956	0.542109840220418	2.63067291317871	0.0525538207561424	0.418798796812658	0.141169039489902	0.696428554135413	0.25	0.21	0.29	0.22910918844452	0.679686231527791	1.13026327461106	0.551024663374504	1.63469601315697	2.71836736293943	0.571453241827647	1.69574545360363	2.81702836179834	1.58639137669956	0.252933867250025	-0.037187760742286	-0.738074990468381	-0.570993716447674	-0.494305114713764	-0.574247639414828	0.0231808326686926	0.117418523076192	0.0154168286119712	0.0591660176061988	0.15489319902872	0.0489432773970184	0.000593852971437357	0.00147106283935292	0.00159582643616723
17	0.405465108108164	0.05	1.58845784954641	0.5526778838491	2.62423781524373	0.0510236672614641	0.37726378685633	0.123241139930861	0.631286433781799	0.25	0.21	0.29	0.19670469077492	0.602149222051838	1.00759375332876	0.465171912735371	1.42397674539688	2.38278157805838	0.482185463306928	1.47708528891173	2.46953070975582	1.58845784954641	0.253855586565317	-0.0337668874986087	-0.733924244321613	-0.570993716447674	-0.494305114713764	-0.574247639414828	0.0231808326686926	0.117418523076192	0.0154168286119712	0.0591660176061988	0.15489319902872	0.0489432773970184	0.000593852971437357	0.00147106283935292	0.00159582643616723
17	0.405465108108164	0.05	1.58867985360964	0.521589400542101	2.65577030667719	0.0493165743303758	0.420775525621873	0.132334226380915	0.709216824862831	0.25	0.21	0.29	0.213953307040824	0.680295020348746	1.14663673365667	0.51257671408503	1.62981068608691	2.7470446580888	0.531847967612225	1.69123459357026	2.85203076755641	1.58867985360964	0.260047076244237	0.0150946736660925	-0.673516188296728	-0.570993716447674	-0.494305114713764	-0.574247639414828	0.0231808326686926	0.117418523076192	0.0154168286119712	0.0591660176061988	0.15489319902872	0.0489432773970184	0.000593852971437357	0.00147106283935292	0.00159582643616723
17	0.405465108108164	0.05	1.59060993443133	0.479601747577476	2.70161812128517	0.0548766591815778	0.432520751518728	0.152272557444148	0.712768945593309	0.26	0.21	0.29	0.241663697063833	0.686430737246807	1.13119777742978	0.568256913962889	1.61409850604954	2.65994009813619	0.5883809148012	1.67148824355894	2.75771303667697	1.59060993443133	0.255999540899493	-0.0729355889650092	-0.767944128348508	-0.570993716447674	-0.494305114713764	-0.574247639414828	0.0231808326686926	0.117418523076192	0.0154168286119712	0.0591660176061988	0.15489319902872	0.0489432773970184	0.000593852971437357	0.00147106283935292	0.00159582643616723
17	0.405465108108164	0.05	1.59415887558625	0.550320721248392	2.6379970299241	0.063573741081771	0.452019570644837	0.181162231743951	0.722876909545723	0.24	0.21	0.29	0.29694643116474	0.740913804314979	1.18488117746522	0.721496838114604	1.80021347632278	2.87893011453095	0.747312919395696	1.8652155335537	2.98267670691627	1.59415887558625	0.25005185022839	-0.0211503466398532	-0.729380088415271	-0.570993716447674	-0.494305114713764	-0.574247639414828	0.0231808326686926	0.117418523076192	0.0154168286119712	0.0591660176061988	0.15489319902872	0.0489432773970184	0.000593852971437357	0.00147106283935292	0.00159582643616723
17	0.405465108108164	0.05	1.59697276868018	0.520441558534205	2.67350397882615	0.0638499175657569	0.468166935245892	0.188282486103234	0.748051384388551	0.25	0.21	0.29	0.304019013067716	0.755947366906733	1.20787572074575	0.727403588631459	1.80869881115621	2.88999403368095	0.753910617632677	1.87228136540483	2.9935728909387	1.59697276868018	0.254891689466167	-0.0351382485622599	-0.732739547578723	-0.570993716447674	-0.494305114713764	-0.574247639414828	0.0231808326686926	0.117418523076192	0.0154168286119712	0.0591660176061988	0.15489319902872	0.0489432773970184	0.000593852971437357	0.00147106283935292	0.00159582643616723
17	0.405465108108164	0.05	1.60200718916532	0.544956496330983	2.65905788199966	0.0637926320984408	0.44294423607326	0.178011708563629	0.707876763582892	0.25	0.21	0.28	0.287478475584036	0.715328979102298	1.14317948262056	0.687934381130994	1.7117782385066	2.73562209588221	0.714681849609431	1.77525525102521	2.8359883207739	1.60200718916532	0.248083118835209	0.0608283449355778	-0.648036313106567	-0.570993716447674	-0.494305114713764	-0.574247639414828	0.0231808326686926	0.117418523076192	0.0154168286119712	0.0591660176061988	0.15489319902872	0.0489432773970184	0.000593852971437357	0.00147106283935292	0.00159582643616723
17	0.405465108108164	0.05	1.6025268008674	0.555356791907457	2.64969680982735	0.0554604515604577	0.404242149448739	0.143779515082604	0.664704783814875	0.27	0.22	0.3	0.223672143528474	0.628863632067552	1.03405512060663	0.515720343366287	1.44996942017128	2.38421849697627	0.534933662043841	1.50114888379251	2.46848833400727	1.6025268008674	0.262104992088578	0.0121951178059933	-0.669856336326924	-0.570993716447674	-0.494305114713764	-0.574247639414828	0.0231808326686926	0.117418523076192	0.0154168286119712	0.0591660176061988	0.15489319902872	0.0489432773970184	0.000593852971437357	0.00147106283935292	0.00159582643616723
17	0.405465108108164	0.05	1.60496055514336	0.55875158294265	2.65116952734406	0.0621450486509065	0.440470859034407	0.17331345516351	0.707628262905304	0.25	0.21	0.29	0.279181555889674	0.709531407317867	1.13988125874606	0.666362013615587	1.69353872893622	2.72071544425685	0.691585484048483	1.75406564124233	2.8182828031724	1.60496055514336	0.25779213691504	-0.0376942865899301	-0.727774317583575	-0.570993716447674	-0.494305114713764	-0.574247639414828	0.0231808326686926	0.117418523076192	0.0154168286119712	0.0591660176061988	0.15489319902872	0.0489432773970184	0.000593852971437357	0.00147106283935292	0.00159582643616723
17	0.405465108108164	0.05	1.60567788287257	0.537986920946287	2.67336884479885	0.0764855538643513	0.513532509989431	0.234929667720289	0.792135352258573	0.24	0.2	0.29	0.384517832800111	0.840517120420225	1.29651640804034	0.932867681191717	2.03915446890589	3.14544125662006	0.964797755404518	2.11080829155027	3.26288589009673	1.60567788287257	0.250995525291574	-0.0233215381691504	-0.730020601853129	-0.570993716447674	-0.494305114713764	-0.574247639414828	0.0231808326686926	0.117418523076192	0.0154168286119712	0.0591660176061988	0.15489319902872	0.0489432773970184	0.000593852971437357	0.00147106283935292	0.00159582643616723
17	0.405465108108164	0.05	1.61272239689754	0.553329210904207	2.67211558289088	0.0555386788676591	0.419943161773685	0.149565821634332	0.690320501913038	0.26	0.22	0.3	0.237823160266038	0.66774754267926	1.09767192509248	0.560294472362441	1.57316577863262	2.5860370849028	0.580681892985217	1.63091527764455	2.67848430239774	1.61272239689754	0.261042933702717	-0.0224417179754858	-0.709168332530293	-0.570993716447674	-0.494305114713764	-0.574247639414828	0.0231808326686926	0.117418523076192	0.0154168286119712	0.0591660176061988	0.15489319902872	0.0489432773970184	0.000593852971437357	0.00147106283935292	0.00159582643616723
17	0.405465108108164	0.05	1.61769100672374	0.535616585808629	2.69976542763885	0.0527998689017702	0.41897921779696	0.141913753077397	0.696044682516523	0.25	0.21	0.3	0.227208743882957	0.67079997339506	1.11439120290716	0.538977074030367	1.59124953001968	2.643521986009	0.557438638635722	1.64639026772681	2.73469540789738	1.61769100672374	0.255909376901396	0.022363977579517	-0.673026495978642	-0.570993716447674	-0.494305114713764	-0.574247639414828	0.0231808326686926	0.117418523076192	0.0154168286119712	0.0591660176061988	0.15489319902872	0.0489432773970184	0.000593852971437357	0.00147106283935292	0.00159582643616723
17	0.405465108108164	0.05	1.62025378429201	0.56962706644535	2.67088050213867	0.0661204992159943	0.466127951119394	0.19262125286115	0.739634649377639	0.25	0.22	0.29	0.312298180878091	0.755736498588516	1.19917481629894	0.750327512010054	1.81573227588689	2.88113703976373	0.777700191908045	1.88517869696414	2.98912353881565	1.62025378429201	0.256389402661256	-0.0183844413972493	-0.711785891782519	-0.570993716447674	-0.494305114713764	-0.574247639414828	0.0231808326686926	0.117418523076192	0.0154168286119712	0.0591660176061988	0.15489319902872	0.0489432773970184	0.000593852971437357	0.00147106283935292	0.00159582643616723
17	0.405465108108164	0.05	1.62257860985003	0.519072704375036	2.72608451532503	0.050690608840321	0.402162650794208	0.130439068703605	0.673886232884812	0.26	0.22	0.3	0.20703482926265	0.638318538843513	1.06960224842438	0.486880581165945	1.50112375906981	2.51536693697368	0.504784436802212	1.55456770752419	2.60260573148261	1.62257860985003	0.258268522104584	-0.0119376276961992	-0.703103432940214	-0.570993716447674	-0.494305114713764	-0.574247639414828	0.0231808326686926	0.117418523076192	0.0154168286119712	0.0591660176061988	0.15489319902872	0.0489432773970184	0.000593852971437357	0.00147106283935292	0.00159582643616723
17	0.405465108108164	0.05	1.62259601087594	0.504161410646085	2.74103061110579	0.0487759648899323	0.412045229502852	0.127946805258138	0.696143653747566	0.25	0.22	0.29	0.205137575250011	0.660633605528598	1.11612963580719	0.48731480406915	1.56936892545067	2.65142304683219	0.50488589684046	1.62767258783022	2.75123849815427	1.62259601087594	0.256538740288811	0.0138988764783943	-0.678279941769878	-0.570993716447674	-0.494305114713764	-0.574247639414828	0.0231808326686926	0.117418523076192	0.0154168286119712	0.0591660176061988	0.15489319902872	0.0489432773970184	0.000593852971437357	0.00147106283935292	0.00159582643616723
17	0.405465108108164	0.05	1.6262804967291	0.55784047867831	2.6947205147799	0.0573229112786857	0.427677622874019	0.156895901009773	0.698459344738265	0.26	0.22	0.3	0.245682019782784	0.669696923420859	1.09371182705893	0.570102768888197	1.55402528315136	2.53794779741452	0.591275615544873	1.61142637767004	2.62514938693493	1.6262804967291	0.26321732775076	-0.0904364075951352	-0.771610206463129	-0.570993716447674	-0.494305114713764	-0.574247639414828	0.0231808326686926	0.117418523076192	0.0154168286119712	0.0591660176061988	0.15489319902872	0.0489432773970184	0.000593852971437357	0.00147106283935292	0.00159582643616723
17	0.405465108108164	0.05	1.63000922889645	0.495015880844312	2.7650025769486	0.051253513738082	0.427702797399734	0.140399361092703	0.715006233706764	0.25	0.21	0.29	0.225271410738595	0.686251075483626	1.14723074022866	0.535547670188879	1.63145497884034	2.72736228749181	0.554979802905587	1.68887943889663	2.82466801451122	1.63000922889645	0.253101231635118	-0.0052185105151125	-0.704357774117268	-0.570993716447674	-0.494305114713764	-0.574247639414828	0.0231808326686926	0.117418523076192	0.0154168286119712	0.0591660176061988	0.15489319902872	0.0489432773970184	0.000593852971437357	0.00147106283935292	0.00159582643616723
17	0.405465108108164	0.05	1.63646350301165	0.549326954668304	2.72360005135499	0.0522124487608605	0.411162630807409	0.137656184467061	0.684669077147757	0.25	0.21	0.28	0.221952212399549	0.66294482821119	1.10393744402283	0.530270890524833	1.58385600496539	2.63744111940595	0.549491125560087	1.64045857006579	2.73591376359797	1.63646350301165	0.253855740951044	-0.00201508510507019	-0.702789111655635	-0.570993716447674	-0.494305114713764	-0.574247639414828	0.0231808326686926	0.117418523076192	0.0154168286119712	0.0591660176061988	0.15489319902872	0.0489432773970184	0.000593852971437357	0.00147106283935292	0.00159582643616723
17	0.405465108108164	0.05	1.63940581717514	0.472950381710549	2.80586125263973	0.0516214153136284	0.451542505372395	0.149366472378282	0.753718538366509	0.25	0.22	0.3	0.238221510898279	0.720155843221526	1.20209017554477	0.5629218717394	1.70174168437471	2.84056149701003	0.583818471696259	1.76189691190743	2.94556192319964	1.63940581717514	0.261561559813725	-0.0304948488053554	-0.71286414686644	-0.570993716447674	-0.494305114713764	-0.574247639414828	0.0231808326686926	0.117418523076192	0.0154168286119712	0.0591660176061988	0.15489319902872	0.0489432773970184	0.000593852971437357	0.00147106283935292	0.00159582643616723
17	0.405465108108164	0.05	1.64101080541037	0.575294915934681	2.70672669488606	0.0671189339695248	0.448830184250041	0.187579081833797	0.710081286666285	0.24	0.21	0.28	0.308122956882797	0.737261757320617	1.16640055775844	0.750312920436601	1.79531258513746	2.84031224983833	0.778638833985659	1.86069474753738	2.94463658583931	1.64101080541037	0.245086919640863	-0.0127298162631418	-0.729118999544081	-0.570993716447674	-0.494305114713764	-0.574247639414828	0.0231808326686926	0.117418523076192	0.0154168286119712	0.0591660176061988	0.15489319902872	0.0489432773970184	0.000593852971437357	0.00147106283935292	0.00159582643616723
17	0.405465108108164	0.05	1.64382807031534	0.541493966401048	2.74616217422964	0.0497863084103726	0.417469981477883	0.132718236884713	0.702221726071054	0.26	0.22	0.3	0.208582387245138	0.656103391544304	1.10362439584347	0.48575061062746	1.52794599432231	2.57014137801716	0.503795692413405	1.58284009495255	2.66621556661339	1.64382807031534	0.263668350128234	-0.0206664676053016	-0.701168682739466	-0.570993716447674	-0.494305114713764	-0.574247639414828	0.0231808326686926	0.117418523076192	0.0154168286119712	0.0591660176061988	0.15489319902872	0.0489432773970184	0.000593852971437357	0.00147106283935292	0.00159582643616723
17	0.405465108108164	0.05	1.65800572644177	0.584629186560231	2.7313822663233	0.0654877294981398	0.458478304474747	0.188072015311762	0.728884593637732	0.25	0.21	0.28	0.305678115747534	0.74517617089734	1.18467422604715	0.736282571468534	1.79489534592172	2.85350812037491	0.763642652463506	1.86234779633449	2.95663837258864	1.65800572644177	0.252383643370755	-0.0327127835142282	-0.734488715473844	-0.570993716447674	-0.494305114713764	-0.574247639414828	0.0231808326686926	0.117418523076192	0.0154168286119712	0.0591660176061988	0.15489319902872	0.0489432773970184	0.000593852971437357	0.00147106283935292	0.00159582643616723
17	0.405465108108164	0.05	1.66492161520633	0.58612766390831	2.74371556650435	0.0539825400334371	0.420843678347905	0.145782570642903	0.695904786052907	0.26	0.21	0.3	0.23166446792468	0.668766687224547	1.10586890652441	0.545449392418346	1.5745978936004	2.60374639478246	0.564687267986049	1.63023216746996	2.69306643769706	1.66492161520633	0.256177426519415	-0.0162215342805408	-0.711382241271708	-0.570993716447674	-0.494305114713764	-0.574247639414828	0.0231808326686926	0.117418523076192	0.0154168286119712	0.0591660176061988	0.15489319902872	0.0489432773970184	0.000593852971437357	0.00147106283935292	0.00159582643616723
17	0.405465108108164	0.05	1.66996443566483	0.584028785880244	2.75590008544941	0.054628243995714	0.436302835954698	0.152924798168838	0.719680873740558	0.26	0.21	0.3	0.243578758086677	0.694943555290542	1.14630835249441	0.574830911742971	1.64002411636983	2.70521732099669	0.595058408415295	1.69969624007381	2.79869352051491	1.66996443566483	0.261362732678207	-0.0268540129346923	-0.711406490125952	-0.570993716447674	-0.494305114713764	-0.574247639414828	0.0231808326686926	0.117418523076192	0.0154168286119712	0.0591660176061988	0.15489319902872	0.0489432773970184	0.000593852971437357	0.00147106283935292	0.00159582643616723
17	0.405465108108164	0.05	1.67813668693745	0.540221275812385	2.81605209806251	0.0558910188370719	0.480727990675278	0.172249474823904	0.789206506526653	0.25	0.21	0.29	0.277105406439613	0.77336854222144	1.26963167800327	0.660532685009834	1.84346890325646	3.02640512150309	0.684171970332724	1.90850545015089	3.13558828450098	1.67813668693745	0.259976617613971	0.0179082783668447	-0.668874797270847	-0.570993716447674	-0.494305114713764	-0.574247639414828	0.0231808326686926	0.117418523076192	0.0154168286119712	0.0591660176061988	0.15489319902872	0.0489432773970184	0.000593852971437357	0.00147106283935292	0.00159582643616723
17	0.405465108108164	0.05	1.69299542729136	0.546173860860014	2.83981699372271	0.0523396847419527	0.455708303879073	0.152958967544706	0.75845764021344	0.25	0.22	0.3	0.243905602980395	0.726664218678857	1.20942283437732	0.576245890816287	1.71680053635577	2.85735518189524	0.5978384106877	1.77993922656891	2.96408186777951	1.69299542729136	0.261494933946482	-0.0286841980856932	-0.711894294611771	-0.570993716447674	-0.494305114713764	-0.574247639414828	0.0231808326686926	0.117418523076192	0.0154168286119712	0.0591660176061988	0.15489319902872	0.0489432773970184	0.000593852971437357	0.00147106283935292	0.00159582643616723
17	0.405465108108164	0.05	1.71124411108269	0.595352007358751	2.82713621480663	0.0529767283562106	0.423786783447923	0.144036440051157	0.70353712684469	0.25	0.21	0.29	0.232065386450655	0.682787242163116	1.13350909787558	0.55401115187172	1.63002226355087	2.70603337523002	0.57384226964507	1.68871219007801	2.80915147185308	1.71124411108269	0.253588896681648	0.0634170537549615	-0.635606757004675	-0.570993716447674	-0.494305114713764	-0.574247639414828	0.0231808326686926	0.117418523076192	0.0154168286119712	0.0591660176061988	0.15489319902872	0.0489432773970184	0.000593852971437357	0.00147106283935292	0.00159582643616723
17	0.405465108108164	0.05	1.71154775674473	0.480725207642737	2.94237030584673	0.0463672338108578	0.43442759639065	0.126826516653024	0.742028676128276	0.25	0.2	0.28	0.205557875285173	0.704111537838861	1.20266520039255	0.493709460844141	1.69113699603237	2.8885645312206	0.511375367107541	1.75089660243055	2.99233603560105	1.71154775674473	0.249628509611323	-0.00184360426963009	-0.708877838579538	-0.570993716447674	-0.494305114713764	-0.574247639414828	0.0231808326686926	0.117418523076192	0.0154168286119712	0.0591660176061988	0.15489319902872	0.0489432773970184	0.000593852971437357	0.00147106283935292	0.00159582643616723
17	0.405465108108164	0.05	1.71804513256757	0.586811496542875	2.84927876859226	0.0445730111843491	0.410966839404143	0.113899431145954	0.708034247662333	0.25	0.21	0.29	0.183865521538586	0.663415361269707	1.14296520100083	0.439806019814032	1.58688843390513	2.73397084799624	0.455754766785932	1.64593063598111	2.8354370765572	1.71804513256757	0.254616730995491	-0.0371086598199532	-0.734955815260815	-0.570993716447674	-0.494305114713764	-0.574247639414828	0.0231808326686926	0.117418523076192	0.0154168286119712	0.0591660176061988	0.15489319902872	0.0489432773970184	0.000593852971437357	0.00147106283935292	0.00159582643616723
17	0.405465108108164	0.05	1.72237157988189	0.559607214789911	2.88513594497387	0.0498826375101607	0.431867255351872	0.137594767314792	0.726139743388952	0.25	0.21	0.29	0.223280672587696	0.700808708974804	1.17833674536191	0.536938634884428	1.68528367077656	2.83362870666868	0.557060142960086	1.74828996708213	2.93732160884813	1.72237157988189	0.252441360172485	0.0251700958959147	-0.675440726351523	-0.570993716447674	-0.494305114713764	-0.574247639414828	0.0231808326686926	0.117418523076192	0.0154168286119712	0.0591660176061988	0.15489319902872	0.0489432773970184	0.000593852971437357	0.00147106283935292	0.00159582643616723
17	0.405465108108164	0.05	1.73029292535879	0.598054699493586	2.86253115122398	0.055275630091541	0.449282631649004	0.159287438116111	0.739277825181896	0.25	0.21	0.29	0.25656188363852	0.723652785337132	1.19074368703574	0.612309853967054	1.72706765723989	2.84182546051272	0.634530994774368	1.78943965168822	2.94099134310591	1.73029292535879	0.25406021443104	0.0239678751257453	-0.673980893990547	-0.570993716447674	-0.494305114713764	-0.574247639414828	0.0231808326686926	0.117418523076192	0.0154168286119712	0.0591660176061988	0.15489319902872	0.0489432773970184	0.000593852971437357	0.00147106283935292	0.00159582643616723
17	0.405465108108164	0.05	1.74674341598465	0.579502048001237	2.91398478396805	0.0493496157440415	0.431653336405968	0.135859520578307	0.72744715223363	0.25	0.22	0.28	0.218174810009347	0.693185757313132	1.16819670461692	0.519126820312106	1.64937152031524	2.77961622031838	0.539316698111508	1.71053868799935	2.88637131706864	1.74674341598465	0.253634463783855	-0.0111970355740341	-0.708417629682999	-0.570993716447674	-0.494305114713764	-0.574247639414828	0.0231808326686926	0.117418523076192	0.0154168286119712	0.0591660176061988	0.15489319902872	0.0489432773970184	0.000593852971437357	0.00147106283935292	0.00159582643616723
17	0.405465108108164	0.05	1.76584321707638	0.610231404969781	2.92145502918297	0.0536836853503531	0.437355882736742	0.150662653382236	0.724049112091249	0.24	0.21	0.29	0.246659579302797	0.716023617131968	1.18538765496114	0.598575568587679	1.73759415692847	2.87661274526925	0.620850279240095	1.79971471397244	2.98482910644898	1.76584321707638	0.250780093598828	0.0502393820042241	-0.654779223514161	-0.570993716447674	-0.494305114713764	-0.574247639414828	0.0231808326686926	0.117418523076192	0.0154168286119712	0.0591660176061988	0.15489319902872	0.0489432773970184	0.000593852971437357	0.00147106283935292	0.00159582643616723
17	0.405465108108164	0.05	1.86855173058307	0.656730235911892	3.08037322525425	0.0640710916880618	0.543233973475733	0.219071488416083	0.867396458535382	0.26	0.22	0.29	0.345900868755329	0.857734179473763	1.3695674901922	0.809242323479589	2.00668706853172	3.20413181358386	0.840362758009567	2.08572514194819	3.326763937706	1.86855173058307	0.261429143407601	-0.0591675777337084	-0.740429000427628	-0.570993716447674	-0.494305114713764	-0.574247639414828	0.0231808326686926	0.117418523076192	0.0154168286119712	0.0591660176061988	0.15489319902872	0.0489432773970184	0.000593852971437357	0.00147106283935292	0.00159582643616723
17	0.405465108108164	0.05	1.89007271623665	0.636093349245329	3.14405208322797	0.0515655913329115	0.487343685343083	0.161023112830371	0.813664257855795	0.24	0.21	0.28	0.263190512527828	0.796557910650792	1.32992530877376	0.637614890811453	1.92977011346829	3.22192533612512	0.661745123037977	2.00536553744632	3.34441220274169	1.89007271623665	0.250430426751066	-0.0329600977438974	-0.736602117024845	-0.570993716447674	-0.494305114713764	-0.574247639414828	0.0231808326686926	0.117418523076192	0.0154168286119712	0.0591660176061988	0.15489319902872	0.0489432773970184	0.000593852971437357	0.00147106283935292	0.00159582643616723
17	0.405465108108164	0.06	1.24237175618489	0.444972052452657	2.03977145991713	0.0499031897994582	0.305190647738512	0.0972801303026749	0.51310116517435	0.24	0.2	0.29	0.161069780233089	0.505313782038432	0.849557783843776	0.39548150622543	1.24071849696343	2.08595548770143	0.408688955862164	1.28323255073474	2.15645621250895	1.24237175618489	0.2525417460778	-0.0134249650484395	-0.722322213679351	-0.570993716447674	-0.494305114713764	-0.574247639414828	0.0231808326686926	0.117418523076192	0.0154168286119712	0.0591660176061988	0.15489319902872	0.0489432773970184	0.000593852971437357	0.00147106283935292	0.00159582643616723
17	0.405465108108164	0.06	1.31402528463363	0.510842526725264	2.11720804254201	0.0628608288235249	0.353077907546859	0.140230678917952	0.565925136175766	0.25	0.2	0.31	0.224002296498589	0.564001135441183	0.903999974383776	0.530154529375051	1.33484237081783	2.1395302122606	0.54658738695864	1.3764766071333	2.20600260869936	1.31402528463363	0.263509377553687	-0.0140268918730439	-0.700831353454527	-0.570993716447674	-0.494305114713764	-0.574247639414828	0.0231808326686926	0.117418523076192	0.0154168286119712	0.0591660176061988	0.15489319902872	0.0489432773970184	0.000593852971437357	0.00147106283935292	0.00159582643616723
17	0.405465108108164	0.06	1.31834981167389	0.470743319030054	2.16595630431772	0.0561528619011754	0.363852143847422	0.130949036098216	0.596755251596628	0.25	0.2	0.29	0.212527998524085	0.590525674679965	0.968523350835844	0.511158655369472	1.42029432322703	2.32942999108459	0.529203243500364	1.46934647844872	2.40740963872968	1.31834981167389	0.255926155575864	0.0290955576849271	-0.670715253836737	-0.570993716447674	-0.494305114713764	-0.574247639414828	0.0231808326686926	0.117418523076192	0.0154168286119712	0.0591660176061988	0.15489319902872	0.0489432773970184	0.000593852971437357	0.00147106283935292	0.00159582643616723
17	0.405465108108164	0.06	1.328539577057	0.491640179202103	2.1654389749119	0.0652918932154652	0.389885622757697	0.159565938749873	0.620205306765521	0.26	0.22	0.29	0.252577132219004	0.617150459935725	0.981723787652446	0.592377725240162	1.44742393096241	2.30247013668467	0.613543939041084	1.50084268927391	2.3858064216467	1.328539577057	0.264556381757673	-0.0424294957571304	-0.723303164574239	-0.570993716447674	-0.494305114713764	-0.574247639414828	0.0231808326686926	0.117418523076192	0.0154168286119712	0.0591660176061988	0.15489319902872	0.0489432773970184	0.000593852971437357	0.00147106283935292	0.00159582643616723
17	0.405465108108164	0.06	1.33127007483325	0.49750567642299	2.1650344732435	0.0649162340097107	0.371124826057035	0.151210223124554	0.591039428989515	0.26	0.22	0.3	0.240353885468109	0.5899157616017	0.939477637735291	0.566059362996971	1.38931534051876	2.21257131804054	0.586211924934588	1.43914224292022	2.28984837334232	1.33127007483325	0.26369477261922	0.0165353703704147	-0.667975935706541	-0.570993716447674	-0.494305114713764	-0.574247639414828	0.0231808326686926	0.117418523076192	0.0154168286119712	0.0591660176061988	0.15489319902872	0.0489432773970184	0.000593852971437357	0.00147106283935292	0.00159582643616723
17	0.405465108108164	0.06	1.33212578206151	0.482639840374837	2.18161172374818	0.0520544884942495	0.345247840205819	0.115220727841823	0.575274952569816	0.25	0.21	0.3	0.187263029311709	0.561115674507997	0.934968319704286	0.45103789854416	1.35149172583876	2.25194555313336	0.466638402117292	1.39853854776527	2.32825497144886	1.33212578206151	0.259078907361291	0.0351827995206497	-0.658813638879936	-0.570993716447674	-0.494305114713764	-0.574247639414828	0.0231808326686926	0.117418523076192	0.0154168286119712	0.0591660176061988	0.15489319902872	0.0489432773970184	0.000593852971437357	0.00147106283935292	0.00159582643616723
17	0.405465108108164	0.06	1.35809495134318	0.486603942303718	2.22958596038265	0.0546929959682848	0.383450030008683	0.134555805783366	0.632344254233999	0.25	0.21	0.3	0.216050907083344	0.615690466287951	1.01533002549256	0.514000482820157	1.46477143378849	2.41554238475683	0.532727762193582	1.5170953536604	2.5006708914304	1.35809495134318	0.262911842250516	-0.0209489518480582	-0.706932683178421	-0.570993716447674	-0.494305114713764	-0.574247639414828	0.0231808326686926	0.117418523076192	0.0154168286119712	0.0591660176061988	0.15489319902872	0.0489432773970184	0.000593852971437357	0.00147106283935292	0.00159582643616723
17	0.405465108108164	0.06	1.37615787786528	0.512424468732798	2.23989128699777	0.0640926505835881	0.390267932060443	0.1574262964468	0.623109567674086	0.26	0.22	0.31	0.24935170163865	0.61815576654409	0.98695983144953	0.585188943796272	1.45071366166061	2.31623837952495	0.605867125622012	1.50232603655382	2.39733477964183	1.37615787786528	0.267125336371257	-0.0154302651106638	-0.690222741735042	-0.570993716447674	-0.494305114713764	-0.574247639414828	0.0231808326686926	0.117418523076192	0.0154168286119712	0.0591660176061988	0.15489319902872	0.0489432773970184	0.000593852971437357	0.00147106283935292	0.00159582643616723
17	0.405465108108164	0.06	1.38020411355937	0.52988081119547	2.23052741592326	0.0622021138754089	0.373395973500363	0.147032085501784	0.599759861498943	0.25	0.21	0.31	0.234834529898543	0.596375053810297	0.957915577722051	0.555715106814054	1.41126872131032	2.26682233580658	0.574859159273224	1.46039366747909	2.34249804381615	1.38020411355937	0.264953907779083	-0.0239306266785272	-0.705484637489742	-0.570993716447674	-0.494305114713764	-0.574247639414828	0.0231808326686926	0.117418523076192	0.0154168286119712	0.0591660176061988	0.15489319902872	0.0489432773970184	0.000593852971437357	0.00147106283935292	0.00159582643616723
17	0.405465108108164	0.06	1.38521867941329	0.509676538667871	2.26076082015871	0.0659576284453698	0.408405648614539	0.168451659275534	0.648359637953544	0.25	0.21	0.31	0.2692586966956	0.652809079720615	1.03635946274563	0.637684214947544	1.54604493975875	2.45440566456996	0.659356800750199	1.59708116235797	2.53661504250976	1.38521867941329	0.266368970670951	-0.0221323621997201	-0.70115478580022	-0.570993716447674	-0.494305114713764	-0.574247639414828	0.0231808326686926	0.117418523076192	0.0154168286119712	0.0591660176061988	0.15489319902872	0.0489432773970184	0.000593852971437357	0.00147106283935292	0.00159582643616723
17	0.405465108108164	0.06	1.40718679383143	0.53817582381302	2.27619776384985	0.0703380952940351	0.404723854933894	0.174997151688946	0.634450558178842	0.26	0.22	0.31	0.277648683035377	0.642130710305126	1.00661273757487	0.652686199009152	1.50949699452634	2.36630779004354	0.676188364112947	1.56184909871163	2.45137629398451	1.40718679383143	0.265461099700652	-0.0460813312866742	-0.72554160874956	-0.570993716447674	-0.494305114713764	-0.574247639414828	0.0231808326686926	0.117418523076192	0.0154168286119712	0.0591660176061988	0.15489319902872	0.0489432773970184	0.000593852971437357	0.00147106283935292	0.00159582643616723
17	0.405465108108164	0.06	1.41403330408703	0.530661142147256	2.2974054660268	0.065237895101512	0.39698566225506	0.16236791404267	0.63160341046745	0.25	0.21	0.28	0.262145426330134	0.640939290822289	1.01973315531444	0.62714428503059	1.53335276116756	2.43956123730453	0.649722101673551	1.5915090272331	2.5305043663016	1.41403330408703	0.252943454049946	-0.0204323073064016	-0.725159224342341	-0.570993716447674	-0.494305114713764	-0.574247639414828	0.0231808326686926	0.117418523076192	0.0154168286119712	0.0591660176061988	0.15489319902872	0.0489432773970184	0.000593852971437357	0.00147106283935292	0.00159582643616723
17	0.405465108108164	0.06	1.42884179488079	0.525946577723242	2.33173701203833	0.06826038206876	0.405759180934585	0.171704818333879	0.639813543535292	0.24	0.21	0.29	0.283658527300862	0.670319288762784	1.0569800502247	0.69484403720255	1.64200020796364	2.58915637872472	0.718884693941048	1.698922242297	2.68179798312078	1.42884179488079	0.252737441100989	0.0261257194818301	-0.678388694533179	-0.570993716447674	-0.494305114713764	-0.574247639414828	0.0231808326686926	0.117418523076192	0.0154168286119712	0.0591660176061988	0.15489319902872	0.0489432773970184	0.000593852971437357	0.00147106283935292	0.00159582643616723
17	0.405465108108164	0.06	1.43009244974889	0.56795319711284	2.29223170238493	0.0830525954098132	0.423665615848864	0.203877458206839	0.643453773490889	0.24	0.2	0.3	0.332185295409029	0.690294498436524	1.04840370146402	0.802155516580076	1.6669116533407	2.53166779010133	0.830029437440039	1.7231164726617	2.61846368631255	1.43009244974889	0.255291224176969	-0.0180298481182467	-0.718466644055414	-0.570993716447674	-0.494305114713764	-0.574247639414828	0.0231808326686926	0.117418523076192	0.0154168286119712	0.0591660176061988	0.15489319902872	0.0489432773970184	0.000593852971437357	0.00147106283935292	0.00159582643616723
17	0.405465108108164	0.06	1.43217414799971	0.560970170778314	2.3033781252211	0.0702742638044789	0.395793166444324	0.171025918869431	0.620560414019216	0.25	0.2	0.3	0.277462590468245	0.642112014232833	1.00676143799742	0.667066214696025	1.54374407743503	2.42042194017404	0.689083602593086	1.59450847280158	2.49905216800218	1.43217414799971	0.254090118351893	0.0305506197384261	-0.674896222534398	-0.570993716447674	-0.494305114713764	-0.574247639414828	0.0231808326686926	0.117418523076192	0.0154168286119712	0.0591660176061988	0.15489319902872	0.0489432773970184	0.000593852971437357	0.00147106283935292	0.00159582643616723
17	0.405465108108164	0.06	1.43285093415823	0.56600870474734	2.29969316356913	0.0684821814601058	0.4005349858537	0.169896005916259	0.631173965791141	0.25	0.21	0.31	0.271368277218105	0.639758942480795	1.00814960774349	0.642207635396137	1.51402397467375	2.38584031395137	0.663532425553375	1.5677017506935	2.4675802311735	1.43285093415823	0.263627435233305	-0.0234453761353113	-0.707658840567292	-0.570993716447674	-0.494305114713764	-0.574247639414828	0.0231808326686926	0.117418523076192	0.0154168286119712	0.0591660176061988	0.15489319902872	0.0489432773970184	0.000593852971437357	0.00147106283935292	0.00159582643616723
17	0.405465108108164	0.06	1.43291205874343	0.511341609298478	2.35448250818838	0.0514121790061076	0.377723672675618	0.124406033447608	0.631041311903628	0.25	0.21	0.3	0.198651867577089	0.603150111981415	1.00764835638574	0.469985028409576	1.42697637818492	2.38396772796026	0.486790092571755	1.47734176018512	2.47267746654143	1.43291205874343	0.262339718160702	-0.0313678479225182	-0.715990409759199	-0.570993716447674	-0.494305114713764	-0.574247639414828	0.0231808326686926	0.117418523076192	0.0154168286119712	0.0591660176061988	0.15489319902872	0.0489432773970184	0.000593852971437357	0.00147106283935292	0.00159582643616723
17	0.405465108108164	0.06	1.43766820599455	0.517399113976371	2.35793729801272	0.0540547647628245	0.394527057482084	0.13684851158372	0.652205603380449	0.25	0.21	0.3	0.22238265166426	0.641117482249629	1.059852312835	0.535549803011347	1.5439618997092	2.55237399640705	0.555273711243262	1.59774406033907	2.64303710748848	1.43766820599455	0.259268478388518	0.00287365219319916	-0.689544362073851	-0.570993716447674	-0.494305114713764	-0.574247639414828	0.0231808326686926	0.117418523076192	0.0154168286119712	0.0591660176061988	0.15489319902872	0.0489432773970184	0.000593852971437357	0.00147106283935292	0.00159582643616723
17	0.405465108108164	0.06	1.43905226388938	0.513718108793147	2.36438641898562	0.0529065368745865	0.369516484094301	0.125420277224229	0.613612690964374	0.25	0.21	0.31	0.20272642345526	0.59727786356486	0.99182930367446	0.485561476799114	1.4305738568706	2.37558623694208	0.502161196860669	1.47930853178959	2.45932807205245	1.43905226388938	0.260803459434266	-0.0221658823652105	-0.711494397466649	-0.570993716447674	-0.494305114713764	-0.574247639414828	0.0231808326686926	0.117418523076192	0.0154168286119712	0.0591660176061988	0.15489319902872	0.0489432773970184	0.000593852971437357	0.00147106283935292	0.00159582643616723
17	0.405465108108164	0.06	1.44287141076402	0.564504226743422	2.32123859478463	0.0546274796048841	0.348451082800258	0.122130952063971	0.574771213536545	0.25	0.21	0.29	0.19696412268411	0.5619571506012	0.926950178518291	0.47067859224343	1.3428902530148	2.21510191378617	0.487451841086869	1.38988266379696	2.29177531851669	1.44287141076402	0.256203136444104	-0.0406464599974465	-0.736972261291452	-0.570993716447674	-0.494305114713764	-0.574247639414828	0.0231808326686926	0.117418523076192	0.0154168286119712	0.0591660176061988	0.15489319902872	0.0489432773970184	0.000593852971437357	0.00147106283935292	0.00159582643616723
17	0.405465108108164	0.06	1.44295151754022	0.579709865934987	2.30619316914545	0.0627227863630978	0.390630552683632	0.154868975809074	0.62639212955819	0.25	0.21	0.31	0.247560110614781	0.624428116261921	1.00129612190906	0.586325077900813	1.47890491324117	2.37148474858154	0.606725852125965	1.52945201463703	2.45359345839606	1.44295151754022	0.264831800207526	0.0211150528225033	-0.662222023469765	-0.570993716447674	-0.494305114713764	-0.574247639414828	0.0231808326686926	0.117418523076192	0.0154168286119712	0.0591660176061988	0.15489319902872	0.0489432773970184	0.000593852971437357	0.00147106283935292	0.00159582643616723
17	0.405465108108164	0.06	1.44410364531899	0.528257713039973	2.359949577598	0.0615545738113043	0.409169563421999	0.159731268654763	0.658607858189235	0.24	0.21	0.29	0.263521381058391	0.675039579589597	1.0865577781208	0.644606551619494	1.6512319943766	2.65785743713371	0.66760880652153	1.7082117401838	2.75104855094542	1.44410364531899	0.255434617546582	-0.0557841384283344	-0.75560733386659	-0.570993716447674	-0.494305114713764	-0.574247639414828	0.0231808326686926	0.117418523076192	0.0154168286119712	0.0591660176061988	0.15489319902872	0.0489432773970184	0.000593852971437357	0.00147106283935292	0.00159582643616723
17	0.405465108108164	0.06	1.44454595216056	0.511737774705708	2.37735412961541	0.0539257437698556	0.372438805228782	0.128879387625507	0.615998222832057	0.24	0.2	0.29	0.210946991741721	0.609599774008727	1.00825255627573	0.511786130060642	1.47897207089711	2.44615801173358	0.529611408608188	1.52938336835607	2.53329546881921	1.44454595216056	0.251209137649932	0.00331005098047328	-0.705066017255963	-0.570993716447674	-0.494305114713764	-0.574247639414828	0.0231808326686926	0.117418523076192	0.0154168286119712	0.0591660176061988	0.15489319902872	0.0489432773970184	0.000593852971437357	0.00147106283935292	0.00159582643616723
17	0.405465108108164	0.06	1.44852280532114	0.5683958684544	2.32864974218788	0.0732645472961173	0.408250755401996	0.181554987739639	0.634946523064353	0.26	0.21	0.3	0.287973181023364	0.647546344785083	1.0071195085468	0.676769424146701	1.52180687559564	2.36684432704458	0.700550030766649	1.57472271848193	2.44742992713873	1.44852280532114	0.261881047509579	-0.0242716931856437	-0.709919894830442	-0.570993716447674	-0.494305114713764	-0.574247639414828	0.0231808326686926	0.117418523076192	0.0154168286119712	0.0591660176061988	0.15489319902872	0.0489432773970184	0.000593852971437357	0.00147106283935292	0.00159582643616723
17	0.405465108108164	0.06	1.45317019737332	0.538466175561257	2.36787421918538	0.0678034984556654	0.395560791315961	0.166565590033089	0.624555992598834	0.24	0.21	0.3	0.271131024074125	0.64388330393908	1.01663558380404	0.654077525187785	1.55330655865878	2.45253559212977	0.676492971719262	1.6084793206186	2.5387085223108	1.45317019737332	0.254207424627308	0.0500978524724254	-0.65047261540038	-0.570993716447674	-0.494305114713764	-0.574247639414828	0.0231808326686926	0.117418523076192	0.0154168286119712	0.0591660176061988	0.15489319902872	0.0489432773970184	0.000593852971437357	0.00147106283935292	0.00159582643616723
17	0.405465108108164	0.06	1.45333922039024	0.575554815410323	2.33112362537015	0.060613931342263	0.377951297614583	0.145647059254558	0.610255535974608	0.24	0.2	0.29	0.238732477498841	0.619506154914746	1.00027983233065	0.580052284271209	1.50522444220065	2.43039660013009	0.599216959365731	1.55713449940531	2.51633183294908	1.45333922039024	0.252384558922488	-0.0388926098143464	-0.746023892898231	-0.570993716447674	-0.494305114713764	-0.574247639414828	0.0231808326686926	0.117418523076192	0.0154168286119712	0.0591660176061988	0.15489319902872	0.0489432773970184	0.000593852971437357	0.00147106283935292	0.00159582643616723
17	0.405465108108164	0.06	1.45584538088657	0.518145815146165	2.39354494662697	0.0646993607475849	0.404103116787813	0.164218011852615	0.643988221723011	0.25	0.2	0.3	0.264749141630074	0.651487325249257	1.03822550886844	0.632444170445582	1.55630102683692	2.48015788322825	0.653502498437818	1.60978235510228	2.56342513952929	1.45584538088657	0.256241156242522	0.0396411191625668	-0.658038655608121	-0.570993716447674	-0.494305114713764	-0.574247639414828	0.0231808326686926	0.117418523076192	0.0154168286119712	0.0591660176061988	0.15489319902872	0.0489432773970184	0.000593852971437357	0.00147106283935292	0.00159582643616723
17	0.405465108108164	0.06	1.46109656553706	0.549176547997197	2.37301658307691	0.0550566772456187	0.37919707855689	0.133924878989876	0.624469278123905	0.25	0.22	0.3	0.215894788492011	0.611288012274528	1.00668123605705	0.515699207418499	1.46015911563363	2.40461902384876	0.534012774275431	1.5117980663673	2.49121451558589	1.46109656553706	0.261317448722088	-0.0479392321892042	-0.734537974794142	-0.570993716447674	-0.494305114713764	-0.574247639414828	0.0231808326686926	0.117418523076192	0.0154168286119712	0.0591660176061988	0.15489319902872	0.0489432773970184	0.000593852971437357	0.00147106283935292	0.00159582643616723
17	0.405465108108164	0.06	1.46121593981692	0.588580524116824	2.33385135551701	0.065156838473165	0.386121847173295	0.157772795294061	0.614470899052529	0.24	0.2	0.28	0.261218386942246	0.639287184420983	1.01735598189972	0.641352374038578	1.5695998976959	2.49784742135321	0.663540982029603	1.62546185701146	2.58537349955943	1.46121593981692	0.248585177854409	0.0518640883449774	-0.661677673309848	-0.570993716447674	-0.494305114713764	-0.574247639414828	0.0231808326686926	0.117418523076192	0.0154168286119712	0.0591660176061988	0.15489319902872	0.0489432773970184	0.000593852971437357	0.00147106283935292	0.00159582643616723
17	0.405465108108164	0.06	1.46810208790696	0.577810122468116	2.3583940533458	0.0662640924319427	0.392346703326173	0.162399372674412	0.622294033977934	0.25	0.21	0.31	0.259810191937715	0.627685135838977	0.995560079740239	0.615844475023855	1.48784164346294	2.35983881190203	0.637168245478688	1.53841702142052	2.44134623791791	1.46810208790696	0.259141448838665	-0.0460967227892841	-0.739060538616699	-0.570993716447674	-0.494305114713764	-0.574247639414828	0.0231808326686926	0.117418523076192	0.0154168286119712	0.0591660176061988	0.15489319902872	0.0489432773970184	0.000593852971437357	0.00147106283935292	0.00159582643616723
17	0.405465108108164	0.06	1.4695575933444	0.592127647357036	2.34698753933176	0.0742694190740552	0.411404928257349	0.184631459456885	0.638178397057814	0.25	0.2	0.32	0.295578637209684	0.658622904208002	1.02166717120632	0.701107958372236	1.56224334771152	2.4233787370508	0.723178246436954	1.61170887516518	2.49988208367777	1.4695575933444	0.260255576279314	0.0471230264849891	-0.645533511930529	-0.570993716447674	-0.494305114713764	-0.574247639414828	0.0231808326686926	0.117418523076192	0.0154168286119712	0.0591660176061988	0.15489319902872	0.0489432773970184	0.000593852971437357	0.00147106283935292	0.00159582643616723
17	0.405465108108164	0.06	1.46962665928523	0.518720650926546	2.42053266764392	0.0559650569932451	0.404859810763029	0.145247257146303	0.664472364379754	0.25	0.22	0.3	0.234195691683917	0.652793211242271	1.07139073080062	0.559531475091352	1.55962881208328	2.5597261490752	0.580587567257965	1.61980044968471	2.65267916091892	1.46962665928523	0.26298081723102	0.0126336514887288	-0.668597675555284	-0.570993716447674	-0.494305114713764	-0.574247639414828	0.0231808326686926	0.117418523076192	0.0154168286119712	0.0591660176061988	0.15489319902872	0.0489432773970184	0.000593852971437357	0.00147106283935292	0.00159582643616723
17	0.405465108108164	0.06	1.47084879080342	0.587826628707486	2.35387095289935	0.0598228108170097	0.370712503157414	0.141259290371485	0.600165715943342	0.25	0.21	0.3	0.229156510178294	0.601384753382288	0.973612996586282	0.550894959385804	1.44573605625261	2.34057715311941	0.569600447837729	1.49702093840497	2.41982652704537	1.47084879080342	0.257073919772632	0.0350025658179336	-0.662005510601751	-0.570993716447674	-0.494305114713764	-0.574247639414828	0.0231808326686926	0.117418523076192	0.0154168286119712	0.0591660176061988	0.15489319902872	0.0489432773970184	0.000593852971437357	0.00147106283935292	0.00159582643616723
17	0.405465108108164	0.06	1.47241843126221	0.570615212393721	2.3742216501307	0.0544424818348602	0.37529858413274	0.131103224959675	0.619493943305805	0.24	0.21	0.3	0.213550727319571	0.611314371772342	1.00907801622511	0.515528212276039	1.47576086101002	2.435993509744	0.533746176544284	1.52690013802885	2.52000149168653	1.47241843126221	0.260412569000259	0.0117929268374732	-0.67811781081446	-0.570993716447674	-0.494305114713764	-0.574247639414828	0.0231808326686926	0.117418523076192	0.0154168286119712	0.0591660176061988	0.15489319902872	0.0489432773970184	0.000593852971437357	0.00147106283935292	0.00159582643616723
17	0.405465108108164	0.06	1.47690559478561	0.540957972914733	2.41285321665648	0.0628646551584706	0.403023296413277	0.16007519885132	0.645971393975234	0.24	0.2	0.28	0.260563720555866	0.656024483103534	1.0514852456512	0.628578939858332	1.58258092581203	2.53658291176574	0.651056841367922	1.63932563181115	2.62357613976028	1.47690559478561	0.25375903078343	0.0951320644169551	-0.607034292279961	-0.570993716447674	-0.494305114713764	-0.574247639414828	0.0231808326686926	0.117418523076192	0.0154168286119712	0.0591660176061988	0.15489319902872	0.0489432773970184	0.000593852971437357	0.00147106283935292	0.00159582643616723
17	0.405465108108164	0.06	1.47990378225374	0.554542301263139	2.40526526324435	0.0596744637314292	0.394136666042897	0.149862717325922	0.638410614759872	0.25	0.22	0.29	0.239317540993378	0.629401491016466	1.01948544103955	0.56623367524632	1.48918594928079	2.41213822331525	0.587908174782569	1.54531845517907	2.5045332160028	1.47990378225374	0.257572334055546	0.0372843058909168	-0.654857936281921	-0.570993716447674	-0.494305114713764	-0.574247639414828	0.0231808326686926	0.117418523076192	0.0154168286119712	0.0591660176061988	0.15489319902872	0.0489432773970184	0.000593852971437357	0.00147106283935292	0.00159582643616723
17	0.405465108108164	0.06	1.48265171873989	0.542215140967801	2.42308829651198	0.0564742740605229	0.397252821192547	0.143737625429717	0.650768016955376	0.24	0.22	0.3	0.233767814840112	0.646072478737723	1.05837714263533	0.563437266232406	1.55719174368359	2.55094622113477	0.583926801584787	1.61362491327172	2.64352391385295	1.48265171873989	0.261231371519964	-0.0369311343013566	-0.723511612718319	-0.570993716447674	-0.494305114713764	-0.574247639414828	0.0231808326686926	0.117418523076192	0.0154168286119712	0.0591660176061988	0.15489319902872	0.0489432773970184	0.000593852971437357	0.00147106283935292	0.00159582643616723
17	0.405465108108164	0.06	1.48567525305601	0.571072688774446	2.40027781733757	0.0632300486253465	0.418597707364952	0.167040349411296	0.670155065318609	0.25	0.22	0.3	0.267742533536319	0.670954120351044	1.07416570716577	0.635859432861531	1.5934431515516	2.55102687024166	0.65893076114217	1.65025749135198	2.64228943692869	1.48567525305601	0.261864817842284	0.0220833974476061	-0.663341729090787	-0.570993716447674	-0.494305114713764	-0.574247639414828	0.0231808326686926	0.117418523076192	0.0154168286119712	0.0591660176061988	0.15489319902872	0.0489432773970184	0.000593852971437357	0.00147106283935292	0.00159582643616723
17	0.405465108108164	0.06	1.48804291167631	0.567528609608227	2.40855721374439	0.0642419202616722	0.399028608542011	0.161255885690973	0.636801331393049	0.25	0.21	0.3	0.258197911610025	0.638912204393226	1.01962649717643	0.612540454017624	1.51573484586322	2.41892923770882	0.634174673218112	1.5684926129544	2.50337803145103	1.48804291167631	0.260864182015754	-0.0202323060296809	-0.710946614999831	-0.570993716447674	-0.494305114713764	-0.574247639414828	0.0231808326686926	0.117418523076192	0.0154168286119712	0.0591660176061988	0.15489319902872	0.0489432773970184	0.000593852971437357	0.00147106283935292	0.00159582643616723
17	0.405465108108164	0.06	1.48837519608025	0.532774711244338	2.44397568091616	0.0622216397667962	0.410380447488633	0.161637085662895	0.65912380931437	0.25	0.21	0.31	0.258966594428808	0.657490367822796	1.05601414121678	0.614742120839546	1.56076896341962	2.50679580599968	0.634232354037454	1.61287305601565	2.58739331130226	1.48837519608025	0.260898367243612	-0.0102337839253746	-0.699744274803463	-0.570993716447674	-0.494305114713764	-0.574247639414828	0.0231808326686926	0.117418523076192	0.0154168286119712	0.0591660176061988	0.15489319902872	0.0489432773970184	0.000593852971437357	0.00147106283935292	0.00159582643616723
17	0.405465108108164	0.06	1.4892786857136	0.547330976858592	2.4312263945686	0.0514413287903614	0.377793361728943	0.124504673872593	0.631082049585294	0.25	0.22	0.3	0.199030630925079	0.603932758549801	1.00883488617452	0.471406764898778	1.43042297861943	2.38943919234009	0.489262845862205	0.163523452523092	2.47703836871718	1.4892786857136	0.262813028430893	-0.00501042066412818	-0.687929454405724	-0.570993716447674	-0.494305114713764	-0.574247639414828	0.0231808326686926	0.117418523076192	0.0154168286119712	0.0591660176061988	0.15489319902872	0.0489432773970184	0.000593852971437357	0.00147106283935292	0.00159582643616723
17	0.405465108108164	0.06	1.49820881568278	0.531660469165693	2.46475716219986	0.0599426089604662	0.410697979868791	0.156766004171951	0.66462995556563	0.25	0.21	0.3	0.25374962973194	0.664777168199376	1.07580470666681	0.608640859990106	1.5945266512589	2.58041244252769	0.628936099073162	1.65024930597423	2.66847441781861	1.49820881568278	0.256431254135093	0.0690880672088478	-0.627807873805928	-0.570993716447674	-0.494305114713764	-0.574247639414828	0.0231808326686926	0.117418523076192	0.0154168286119712	0.0591660176061988	0.15489319902872	0.0489432773970184	0.000593852971437357	0.00147106283935292	0.00159582643616723
17	0.405465108108164	0.06	1.49942712881887	0.600187024246215	2.39866723339152	0.0588761423155642	0.401975418133782	0.151053455684609	0.652897380582955	0.25	0.22	0.3	0.242947965351145	0.64652019719883	1.05009242904652	0.578971151562494	1.54072721926112	2.50248328695975	0.599443297512112	1.59641271913272	2.59362676019923	1.49942712881887	0.268140843450008	0.0242409368356956	-0.651143261051133	-0.570993716447674	-0.494305114713764	-0.574247639414828	0.0231808326686926	0.117418523076192	0.0154168286119712	0.0591660176061988	0.15489319902872	0.0489432773970184	0.000593852971437357	0.00147106283935292	0.00159582643616723
17	0.405465108108164	0.06	1.50383355416216	0.599781640959875	2.40788546736445	0.0683659374515912	0.414460272356455	0.175585018074092	0.653335526638818	0.25	0.21	0.29	0.282448903287258	0.666707505385347	1.05096610748344	0.673215583534202	1.58909408767698	2.50497259181975	0.69668435665453	1.64485883905335	2.59117782477766	1.50383355416216	0.259272817329648	-0.00284198376783421	-0.693994603530615	-0.570993716447674	-0.494305114713764	-0.574247639414828	0.0231808326686926	0.117418523076192	0.0154168286119712	0.0591660176061988	0.15489319902872	0.0489432773970184	0.000593852971437357	0.00147106283935292	0.00159582643616723
17	0.405465108108164	0.06	1.50810089326472	0.605568074777788	2.41063371175165	0.0719082953305381	0.437451548294398	0.192081601753746	0.682821494835049	0.25	0.21	0.3	0.307851646190778	0.701109205887328	1.09436676558388	0.731045970592193	1.66490277460266	2.59875957861313	0.755784554046734	1.7217581695494	2.68369124219104	1.50810089326472	0.262885013473719	0.107328913884859	-0.578022288271776	-0.570993716447674	-0.494305114713764	-0.574247639414828	0.0231808326686926	0.117418523076192	0.0154168286119712	0.0591660176061988	0.15489319902872	0.0489432773970184	0.000593852971437357	0.00147106283935292	0.00159582643616723
17	0.405465108108164	0.06	1.50981177314758	0.580921889437051	2.43870165685811	0.0648387390207489	0.420051554600573	0.170985792177207	0.669117317023939	0.24	0.2	0.3	0.282480768081098	0.693955236083332	1.10542970408557	0.691984798168463	1.69996165488055	2.70793851159264	0.715439232321712	1.75479796866207	2.7959370045252	1.50981177314758	0.255071114157137	0.0270507307789838	-0.674305970878094	-0.570993716447674	-0.494305114713764	-0.574247639414828	0.0231808326686926	0.117418523076192	0.0154168286119712	0.0591660176061988	0.15489319902872	0.0489432773970184	0.000593852971437357	0.00147106283935292	0.00159582643616723
17	0.405465108108164	0.06	1.52127565994139	0.589493243265902	2.45305807661688	0.0607270304617623	0.394821803665103	0.152388946683078	0.637254660647128	0.25	0.21	0.29	0.243716588943386	0.631440962905607	1.01916533686783	0.577509487765936	1.49625903030654	2.41500857284714	0.597872595595628	1.54992539667132	2.50055545001015	1.52127565994139	0.258162955548986	-0.0121449274896596	-0.705350931356902	-0.570993716447674	-0.494305114713764	-0.574247639414828	0.0231808326686926	0.117418523076192	0.0154168286119712	0.0591660176061988	0.15489319902872	0.0489432773970184	0.000593852971437357	0.00147106283935292	0.00159582643616723
17	0.405465108108164	0.06	1.5271320495272	0.58743327278396	2.46683082627044	0.0674619235199197	0.433828150772218	0.181998352282231	0.685657949262205	0.26	0.21	0.31	0.288932057783722	0.688725248087655	1.08851843839159	0.679621161151232	1.62000802683472	2.5603948925182	0.702197435509333	1.67491546530239	2.64824816771087	1.5271320495272	0.264566225390402	0.0227387540317418	-0.657711357726254	-0.570993716447674	-0.494305114713764	-0.574247639414828	0.0231808326686926	0.117418523076192	0.0154168286119712	0.0591660176061988	0.15489319902872	0.0489432773970184	0.000593852971437357	0.00147106283935292	0.00159582643616723
17	0.405465108108164	0.06	1.52929712064645	0.611426607175943	2.44716763411695	0.0627808793796741	0.372037926078753	0.147608629076039	0.596467223081466	0.25	0.21	0.3	0.238346926639906	0.600737889305072	0.963128851970239	0.570284213439147	1.43736417966497	2.3044441458908	0.589791553297892	1.48725092261888	2.38001999369472	1.52929712064645	0.253389087231404	0.0349782456668325	-0.668890471842479	-0.570993716447674	-0.494305114713764	-0.574247639414828	0.0231808326686926	0.117418523076192	0.0154168286119712	0.0591660176061988	0.15489319902872	0.0489432773970184	0.000593852971437357	0.00147106283935292	0.00159582643616723
17	0.405465108108164	0.06	1.53001556580142	0.618992989657286	2.44103814194555	0.0663703279020065	0.410424597563257	0.170088401094807	0.650760794031707	0.26	0.21	0.3	0.266514927352989	0.64310253432555	1.01969014129811	0.61884318436398	1.49327328179056	2.36770337921713	0.639749538507137	1.54403682413905	2.451276654514	1.53001556580142	0.264428091546277	-0.0188209334628661	-0.698609203651178	-0.570993716447674	-0.494305114713764	-0.574247639414828	0.0231808326686926	0.117418523076192	0.0154168286119712	0.0591660176061988	0.15489319902872	0.0489432773970184	0.000593852971437357	0.00147106283935292	0.00159582643616723
17	0.405465108108164	0.06	1.53089546849303	0.62434672957755	2.43744420740852	0.0612307619137461	0.401191951180604	0.155928821204276	0.646455081156931	0.24	0.2	0.29	0.253549011758681	0.652360621735975	1.05117223171327	0.611001296923566	1.57205576617238	2.5331102354212	0.633268033038261	1.62975138100085	2.62154679195009	1.53089546849303	0.253906311676348	-0.0623099167203347	-0.764562606925264	-0.570993716447674	-0.494305114713764	-0.574247639414828	0.0231808326686926	0.117418523076192	0.0154168286119712	0.0591660176061988	0.15489319902872	0.0489432773970184	0.000593852971437357	0.00147106283935292	0.00159582643616723
17	0.405465108108164	0.06	1.53193526098943	0.621388374101352	2.44248214787751	0.0566538758373599	0.361062312242446	0.131030266318736	0.591094358166155	0.25	0.21	0.29	0.211622244304402	0.583138682360728	0.954655120417054	0.506449854134328	1.39555509201039	2.28466032988645	0.525098221470008	1.44663351143681	2.37011867594913	1.53193526098943	0.255705701842129	-0.0465990112076332	-0.745755478252692	-0.570993716447674	-0.494305114713764	-0.574247639414828	0.0231808326686926	0.117418523076192	0.0154168286119712	0.0591660176061988	0.15489319902872	0.0489432773970184	0.000593852971437357	0.00147106283935292	0.00159582643616723
17	0.405465108108164	0.06	1.53686207932301	0.578299906819911	2.49542425182612	0.0528722910433983	0.376079701403794	0.127563010970134	0.624596391837454	0.25	0.22	0.29	0.206140484130161	0.607740842187047	1.00934120024393	0.493618391054659	1.455279674754	2.41694095845335	0.51207184761879	1.50893887449603	2.50769630912702	1.53686207932301	0.256476734281885	0.0142026028100626	-0.679065252755521	-0.570993716447674	-0.494305114713764	-0.574247639414828	0.0231808326686926	0.117418523076192	0.0154168286119712	0.0591660176061988	0.15489319902872	0.0489432773970184	0.000593852971437357	0.00147106283935292	0.00159582643616723
17	0.405465108108164	0.06	1.54106350621281	0.605353736582615	2.476773275843	0.076925103198161	0.44311149556852	0.20345847621341	0.682764514923631	0.25	0.21	0.28	0.327947199886156	0.71423504645065	1.10052289301514	0.78325784503691	1.7058544897684	2.62845113449989	0.812363200801633	1.76802987438661	2.72498805765284	1.54106350621281	0.252184508440895	-0.052754650147826	-0.757439471033354	-0.570993716447674	-0.494305114713764	-0.574247639414828	0.0231808326686926	0.117418523076192	0.0154168286119712	0.0591660176061988	0.15489319902872	0.0489432773970184	0.000593852971437357	0.00147106283935292	0.00159582643616723
17	0.405465108108164	0.06	1.5494977760047	0.623499384564519	2.47549616744489	0.058315301719798	0.38537438644528	0.143589137727785	0.627159635162775	0.25	0.21	0.3	0.231440167928282	0.621155013015272	1.01086985810226	0.552749580098637	1.48350727401282	2.41426496792701	0.572312344457869	1.53645971637135	2.50136630809866	1.5494977760047	0.260544260465051	0.00911225989484284	-0.678570923861353	-0.570993716447674	-0.494305114713764	-0.574247639414828	0.0231808326686926	0.117418523076192	0.0154168286119712	0.0591660176061988	0.15489319902872	0.0489432773970184	0.000593852971437357	0.00147106283935292	0.00159582643616723
17	0.405465108108164	0.06	1.55353745201908	0.599681494439059	2.50739340959909	0.0703608216201026	0.426143273788665	0.184300643550715	0.667985904026615	0.25	0.21	0.29	0.295500709220513	0.683262072275129	1.07102343532974	0.702002945244609	1.62318387788756	2.54436481053051	0.728065088332785	1.68406906625425	2.63548346299605	1.55353745201908	0.255425378618811	0.0826267731321507	-0.615322062591695	-0.570993716447674	-0.494305114713764	-0.574247639414828	0.0231808326686926	0.117418523076192	0.0154168286119712	0.0591660176061988	0.15489319902872	0.0489432773970184	0.000593852971437357	0.00147106283935292	0.00159582643616723
17	0.405465108108164	0.06	1.55552071235778	0.610581572938825	2.50045985177674	0.0596681356465752	0.405570914112428	0.15419619086364	0.656945637361216	0.26	0.22	0.31	0.245105410101667	0.64468275559896	1.04426010109625	0.577261986360957	1.51832979906623	2.45939761177151	0.59718337454863	1.57228816292162	2.54620358434625	1.55552071235778	0.265931185491475	0.0262009711859854	-0.65200539779805	-0.570993716447674	-0.494305114713764	-0.574247639414828	0.0231808326686926	0.117418523076192	0.0154168286119712	0.0591660176061988	0.15489319902872	0.0489432773970184	0.000593852971437357	0.00147106283935292	0.00159582643616723
17	0.405465108108164	0.06	1.55801254642335	0.61449677877476	2.50152831407194	0.0626141146922627	0.412845421499974	0.163445669759379	0.662245173240568	0.25	0.22	0.3	0.262101587561411	0.662039199642936	1.06197681172446	0.622751940092777	1.57300152139867	2.52325110270457	0.644544162236891	1.63096627128795	2.61262406155302	1.55801254642335	0.261357442957002	0.013140600298592	-0.675519409382761	-0.570993716447674	-0.494305114713764	-0.574247639414828	0.0231808326686926	0.117418523076192	0.0154168286119712	0.0591660176061988	0.15489319902872	0.0489432773970184	0.000593852971437357	0.00147106283935292	0.00159582643616723
17	0.405465108108164	0.06	1.56197703477845	0.56947400826718	2.55448006128972	0.0687496005408198	0.440426329237359	0.187346879361943	0.693505779112775	0.24	0.21	0.29	0.309243702340521	0.726988723406902	1.14473374447328	0.75686406381895	1.7792816325243	2.80169920122964	0.784364727880002	1.8418732986223	2.90161218349913	1.56197703477845	0.250342925972209	0.000672173735334567	-0.706237319123538	-0.570993716447674	-0.494305114713764	-0.574247639414828	0.0231808326686926	0.117418523076192	0.0154168286119712	0.0591660176061988	0.15489319902872	0.0489432773970184	0.000593852971437357	0.00147106283935292	0.00159582643616723
17	0.405465108108164	0.06	1.5630299192606	0.620269213550164	2.50579062497104	0.0584312189421701	0.399912961076751	0.149270588240376	0.650555333913126	0.25	0.2	0.3	0.23837172423707	0.638625084823186	1.0388784454093	0.563995273232683	1.51100777728941	2.45802028134613	0.582141216071114	1.56203292720231	2.54049204533412	1.5630299192606	0.259038040958749	-0.0336313822875656	-0.726472388976726	-0.570993716447674	-0.494305114713764	-0.574247639414828	0.0231808326686926	0.117418523076192	0.0154168286119712	0.0591660176061988	0.15489319902872	0.0489432773970184	0.000593852971437357	0.00147106283935292	0.00159582643616723
17	0.405465108108164	0.06	1.56568504710185	0.574369930566921	2.55700016363677	0.0716120020888294	0.448715348782712	0.196467054814471	0.700963642750954	0.24	0.21	0.3	0.319724366567844	0.730225384578092	1.14072640258834	0.771107778719681	1.76114970626505	2.75119163381041	0.79761302633744	1.8233966921785	2.8494581558191	1.56568504710185	0.254860645434123	-0.016737376575911	-0.715258445100332	-0.570993716447674	-0.494305114713764	-0.574247639414828	0.0231808326686926	0.117418523076192	0.0154168286119712	0.0591660176061988	0.15489319902872	0.0489432773970184	0.000593852971437357	0.00147106283935292	0.00159582643616723
17	0.405465108108164	0.06	1.56888496344666	0.604418456497276	2.53335147039605	0.0668541333136018	0.440645402551724	0.183614499742729	0.69767630536072	0.26	0.21	0.29	0.292404157225111	0.701723163196749	1.11104216916839	0.689921025940692	1.65570000533998	2.62147898473927	0.714500049797197	1.71559210513672	2.71800221883277	1.56888496344666	0.258083540554445	-0.014790746502253	-0.707110838381482	-0.570993716447674	-0.494305114713764	-0.574247639414828	0.0231808326686926	0.117418523076192	0.0154168286119712	0.0591660176061988	0.15489319902872	0.0489432773970184	0.000593852971437357	0.00147106283935292	0.00159582643616723
17	0.405465108108164	0.06	1.56893997133457	0.584893915173239	2.55298602749591	0.0526258597839013	0.369926972574594	0.124872507176381	0.614981437972806	0.25	0.21	0.29	0.201544843437852	0.597063961130163	0.992583078822475	0.482011664244882	1.42792933153725	2.37384699882962	0.499809266832003	1.47940384981166	2.45864341613051	1.56893997133457	0.252902895492541	-0.055637026284475	-0.758360886436328	-0.570993716447674	-0.494305114713764	-0.574247639414828	0.0231808326686926	0.117418523076192	0.0154168286119712	0.0591660176061988	0.15489319902872	0.0489432773970184	0.000593852971437357	0.00147106283935292	0.00159582643616723
17	0.405465108108164	0.06	1.5697994375519	0.609867242333589	2.5297316327702	0.0651046470730439	0.424263782038605	0.173250370264055	0.675277193813155	0.25	0.22	0.29	0.278882074721474	0.682939745431837	1.0869974161422	0.665169410605895	1.62889862463167	2.59262783865745	0.689895475439263	1.68712112117934	2.68328564277035	1.5697994375519	0.258873829475502	-0.00712645764968402	-0.696472052750873	-0.570993716447674	-0.494305114713764	-0.574247639414828	0.0231808326686926	0.117418523076192	0.0154168286119712	0.0591660176061988	0.15489319902872	0.0489432773970184	0.000593852971437357	0.00147106283935292	0.00159582643616723
17	0.405465108108164	0.06	1.57031211967385	0.624095363017279	2.51652887633042	0.0699653060469171	0.432167773481509	0.186161577238787	0.678173969724231	0.25	0.22	0.3	0.299874227527209	0.696147825760472	1.09242142399373	0.715743201731108	1.66157351299134	2.60740382425157	0.741764167376229	1.72429685432652	2.70283045117606	1.57031211967385	0.261075898314834	-0.0216319772106648	-0.706002238691495	-0.570993716447674	-0.494305114713764	-0.574247639414828	0.0231808326686926	0.117418523076192	0.0154168286119712	0.0591660176061988	0.15489319902872	0.0489432773970184	0.000593852971437357	0.00147106283935292	0.00159582643616723
17	0.405465108108164	0.06	1.5714829212426	0.583569417768995	2.5593964247162	0.0525854323805134	0.375141332719305	0.126531853974891	0.62375081146372	0.26	0.22	0.3	0.200729670555468	0.595122838739313	0.989516006923158	0.471810636361064	1.39882302641955	2.32583541647803	0.488613143802184	1.44872528835824	2.40878139920533	1.5714829212426	0.260594984515445	-0.00205051774793986	-0.690305903356233	-0.570993716447674	-0.494305114713764	-0.574247639414828	0.0231808326686926	0.117418523076192	0.0154168286119712	0.0591660176061988	0.15489319902872	0.0489432773970184	0.000593852971437357	0.00147106283935292	0.00159582643616723
17	0.405465108108164	0.06	1.57165030929852	0.57458604030616	2.56871457829089	0.0622925340118361	0.423710488525244	0.167043293700678	0.68037768334981	0.25	0.2	0.29	0.271030556836709	0.6874774024052	1.10392424797369	0.651674127689929	1.65299161005253	2.65430909241514	0.673566108567255	1.70907679197533	2.74550092447064	1.57165030929852	0.253856619337955	0.00214013097728219	-0.699406434952954	-0.570993716447674	-0.494305114713764	-0.574247639414828	0.0231808326686926	0.117418523076192	0.0154168286119712	0.0591660176061988	0.15489319902872	0.0489432773970184	0.000593852971437357	0.00147106283935292	0.00159582643616723
17	0.405465108108164	0.06	1.57218940444242	0.604158885863025	2.54021992302182	0.0602065974261765	0.422651919121	0.16193905486969	0.683364783372309	0.25	0.2	0.3	0.262331172125111	0.684669756984556	1.107008341844	0.62973374541837	1.64357002237973	2.65740629934109	0.651221326179356	1.69958815143363	2.74539038648086	1.57218940444242	0.257164361265747	0.0350188255150206	-0.660303139422714	-0.570993716447674	-0.494305114713764	-0.574247639414828	0.0231808326686926	0.117418523076192	0.0154168286119712	0.0591660176061988	0.15489319902872	0.0489432773970184	0.000593852971437357	0.00147106283935292	0.00159582643616723
17	0.405465108108164	0.06	1.57282232443843	0.599588405429383	2.54605624344749	0.0675864562207474	0.445307477186493	0.187069626847661	0.703545327525326	0.25	0.21	0.3	0.29848373944521	0.710521762582961	1.12255978572071	0.705630912367491	1.67970999197564	2.65378907158379	0.7311554679999	1.74048955733758	2.74882477497883	1.57282232443843	0.259476928040269	0.0231630164863349	-0.66544075210516	-0.570993716447674	-0.494305114713764	-0.574247639414828	0.0231808326686926	0.117418523076192	0.0154168286119712	0.0591660176061988	0.15489319902872	0.0489432773970184	0.000593852971437357	0.00147106283935292	0.00159582643616723
17	0.405465108108164	0.06	1.57675641738361	0.622855581820158	2.53065725294706	0.0695744726047549	0.432982896263938	0.185769472222981	0.680196320304896	0.25	0.21	0.29	0.300682611036787	0.700817126867016	1.10095164269725	0.721180661070355	1.68089453893144	2.64060841679253	0.747724784097269	1.74274024024918	2.73759978016115	1.57675641738361	0.253201876880653	0.0614024138780826	-0.641528093128484	-0.570993716447674	-0.494305114713764	-0.574247639414828	0.0231808326686926	0.117418523076192	0.0154168286119712	0.0591660176061988	0.15489319902872	0.0489432773970184	0.000593852971437357	0.00147106283935292	0.00159582643616723
17	0.405465108108164	0.06	1.5778675572252	0.621062062372216	2.53467305207818	0.0708530822951085	0.438503985312162	0.190578125753389	0.686429844870936	0.26	0.21	0.3	0.302861607199604	0.696858683178186	1.09085575915677	0.713110032372413	1.64080525991755	2.56850048746268	0.738736169378522	1.69954841072831	2.66125907239038	1.5778675572252	0.26210386639942	-0.0374890470974152	-0.724054631540374	-0.570993716447674	-0.494305114713764	-0.574247639414828	0.0231808326686926	0.117418523076192	0.0154168286119712	0.0591660176061988	0.15489319902872	0.0489432773970184	0.000593852971437357	0.00147106283935292	0.00159582643616723
17	0.405465108108164	0.06	1.58642804976418	0.591512092575956	2.5813440069524	0.0593401734719227	0.424186113043974	0.160502099414583	0.687870126673366	0.26	0.22	0.3	0.252668102067723	0.667768836029117	1.08286956999051	0.589383111193783	1.55766268443178	2.52594225766978	0.610783154017429	1.61286927517861	2.61756113664476	1.58642804976418	0.264702307681255	0.0385704297505182	-0.640309205220582	-0.570993716447674	-0.494305114713764	-0.574247639414828	0.0231808326686926	0.117418523076192	0.0154168286119712	0.0591660176061988	0.15489319902872	0.0489432773970184	0.000593852971437357	0.00147106283935292	0.00159582643616723
17	0.405465108108164	0.06	1.58696739783068	0.60855872781309	2.56537606784826	0.0648818961509665	0.431463756589672	0.175722233290032	0.687205279889312	0.25	0.21	0.29	0.282357616307344	0.693293475462462	1.10422933461758	0.672247328631674	1.65061843534655	2.62898954206142	0.697183198205163	1.70874044785692	2.72751157186228	1.58696739783068	0.256563340956947	-0.0189135637771649	-0.71333248935133	-0.570993716447674	-0.494305114713764	-0.574247639414828	0.0231808326686926	0.117418523076192	0.0154168286119712	0.0591660176061988	0.15489319902872	0.0489432773970184	0.000593852971437357	0.00147106283935292	0.00159582643616723
17	0.405465108108164	0.06	1.58758921590431	0.606410118147717	2.56876831366089	0.06695591832629	0.44500854430035	0.185644119348392	0.704372969252308	0.25	0.21	0.3	0.300056031264751	0.719265970558866	1.13847590985298	0.718645026447967	1.72266796390212	2.72669090135627	0.744405029182852	1.78457423002182	2.82196104667611	1.58758921590431	0.256582956345575	0.0632918445009328	-0.6325656041084	-0.570993716447674	-0.494305114713764	-0.574247639414828	0.0231808326686926	0.117418523076192	0.0154168286119712	0.0591660176061988	0.15489319902872	0.0489432773970184	0.000593852971437357	0.00147106283935292	0.00159582643616723
17	0.405465108108164	0.06	1.58765529556689	0.580617969315398	2.59469262181837	0.0628459423057464	0.442250016667278	0.175613152388695	0.708886880945862	0.25	0.21	0.29	0.284811854494484	0.717247231679059	1.14968260886363	0.684507297008438	1.7238080371157	2.76310877722295	0.708801608609048	1.78529035127596	2.86362908549795	1.58765529556689	0.257600748370402	0.00277284708338738	-0.692655304921354	-0.570993716447674	-0.494305114713764	-0.574247639414828	0.0231808326686926	0.117418523076192	0.0154168286119712	0.0591660176061988	0.15489319902872	0.0489432773970184	0.000593852971437357	0.00147106283935292	0.00159582643616723
17	0.405465108108164	0.06	1.58769574976701	0.628021061692036	2.54737043784198	0.0698973037185715	0.43978986610747	0.189313981263847	0.690265750951092	0.24	0.2	0.28	0.312528974953548	0.726027074872856	1.13952517479216	0.765002372445355	1.77715501361065	2.78930765477595	0.793403354908148	1.83939023161986	2.88567295059346	1.58769574976701	0.248503065010173	0.0391354311587668	-0.673235623381022	-0.570993716447674	-0.494305114713764	-0.574247639414828	0.0231808326686926	0.117418523076192	0.0154168286119712	0.0591660176061988	0.15489319902872	0.0489432773970184	0.000593852971437357	0.00147106283935292	0.00159582643616723
17	0.405465108108164	0.06	1.59014306819728	0.609510786809008	2.57077534958555	0.0608075113744284	0.421412144428923	0.162834366477116	0.67998992238073	0.24	0.21	0.29	0.268107344805997	0.693856546110113	1.11960574741423	0.654468980363264	1.69375287566126	2.73303677095925	0.678338116726255	1.75441213457317	2.83459375213762	1.59014306819728	0.254538850510169	-0.00858608009957277	-0.709504310901397	-0.570993716447674	-0.494305114713764	-0.574247639414828	0.0231808326686926	0.117418523076192	0.0154168286119712	0.0591660176061988	0.15489319902872	0.0489432773970184	0.000593852971437357	0.00147106283935292	0.00159582643616723
17	0.405465108108164	0.06	1.59185160102446	0.600998971634472	2.58270423041446	0.0665349640149607	0.433516571909339	0.179994818453909	0.687038325364768	0.24	0.21	0.29	0.29522149278565	0.711039409943709	1.12685732710177	0.717780023361283	1.72876940450521	2.73975878564914	0.742838942010067	1.78858938659359	2.83615653036395	1.59185160102446	0.253514264129554	0.0606842213959857	-0.643466829329383	-0.570993716447674	-0.494305114713764	-0.574247639414828	0.0231808326686926	0.117418523076192	0.0154168286119712	0.0591660176061988	0.15489319902872	0.0489432773970184	0.000593852971437357	0.00147106283935292	0.00159582643616723
17	0.405465108108164	0.06	1.59350165924388	0.588156101689936	2.59884721679783	0.0543529163719053	0.393761747127394	0.137329816073299	0.65019367818149	0.24	0.2	0.29	0.226594111084944	0.649706637792073	1.0728191644992	0.554354755201529	1.5894851036575	2.62461545211348	0.573975011204403	1.64466988530001	2.71536413260887	1.59350165924388	0.250401033285494	-0.0141378557135872	-0.722833385066681	-0.570993716447674	-0.494305114713764	-0.574247639414828	0.0231808326686926	0.117418523076192	0.0154168286119712	0.0591660176061988	0.15489319902872	0.0489432773970184	0.000593852971437357	0.00147106283935292	0.00159582643616723
17	0.405465108108164	0.06	1.59772459942883	0.625593104770419	2.56985609408724	0.0674848316439749	0.437884674750116	0.183746401125115	0.692022948375117	0.25	0.21	0.3	0.297042953297803	0.707880841176617	1.11871872905543	0.711560638331288	1.69571483725835	2.6798690361854	0.736634109647759	1.75464097777013	2.77538161077828	1.59772459942883	0.256274805268535	0.000631978875981115	-0.695049856403162	-0.570993716447674	-0.494305114713764	-0.574247639414828	0.0231808326686926	0.117418523076192	0.0154168286119712	0.0591660176061988	0.15489319902872	0.0489432773970184	0.000593852971437357	0.00147106283935292	0.00159582643616723
17	0.405465108108164	0.06	1.60208835611486	0.640629631569527	2.5635470806602	0.0639458582683026	0.421223467032389	0.169605126253331	0.672841807811446	0.26	0.22	0.31	0.265401308543629	0.659138445925859	1.05287558330809	0.615448048881547	1.52849838123989	2.44154871359823	0.636856016479815	1.58125782596327	2.52360196906739	1.60208835611486	0.266156971856813	0.00338576510513648	-0.673841523146685	-0.570993716447674	-0.494305114713764	-0.574247639414828	0.0231808326686926	0.117418523076192	0.0154168286119712	0.0591660176061988	0.15489319902872	0.0489432773970184	0.000593852971437357	0.00147106283935292	0.00159582643616723
17	0.405465108108164	0.06	1.60224822499649	0.56693417713791	2.63756227285507	0.0578891028186554	0.431294644063312	0.159643129504021	0.702946158622603	0.25	0.22	0.29	0.256517772528522	0.693012857755436	1.12950794298235	0.610718981181115	1.64992897865099	2.68913897612087	0.634180162560381	1.71234422929909	2.78829993246116	1.60224822499649	0.259177816928531	-0.0401992507570357	-0.728058187063377	-0.570993716447674	-0.494305114713764	-0.574247639414828	0.0231808326686926	0.117418523076192	0.0154168286119712	0.0591660176061988	0.15489319902872	0.0489432773970184	0.000593852971437357	0.00147106283935292	0.00159582643616723
17	0.405465108108164	0.06	1.60323347535177	0.56933979952139	2.63712715118215	0.0641946190130988	0.441973324663995	0.178507083180696	0.705439566147294	0.25	0.2	0.29	0.287348047629068	0.711457325297113	1.13556660296516	0.685372008380296	1.69694187915696	2.70851174993363	0.70909832469789	1.75631332225863	2.8038096045244	1.60323347535177	0.252069083788131	0.0178927990819721	-0.688218306059782	-0.570993716447674	-0.494305114713764	-0.574247639414828	0.0231808326686926	0.117418523076192	0.0154168286119712	0.0591660176061988	0.15489319902872	0.0489432773970184	0.000593852971437357	0.00147106283935292	0.00159582643616723
17	0.405465108108164	0.06	1.60364269733656	0.639992384804603	2.56729300986852	0.063868181167576	0.429915569511626	0.172938208855699	0.686892930167552	0.25	0.22	0.3	0.276239848581863	0.686718178768527	1.09719650895519	0.653765848382394	1.62522856512923	2.59669128187607	0.678136823007943	1.68481781046042	2.69109226751011	1.60364269733656	0.26365417783839	-0.0173046261206596	-0.698632585289058	-0.570993716447674	-0.494305114713764	-0.574247639414828	0.0231808326686926	0.117418523076192	0.0154168286119712	0.0591660176061988	0.15489319902872	0.0489432773970184	0.000593852971437357	0.00147106283935292	0.00159582643616723
17	0.405465108108164	0.06	1.60577228966603	0.620998006539393	2.59054657279267	0.0668588469840186	0.444193691395848	0.185102840139494	0.703284542652202	0.26	0.22	0.29	0.292498533582275	0.701912532848609	1.11132653211494	0.68484428981741	1.64342974368257	2.60201519754773	0.710380426587924	1.70592491147182	2.7036783857678	1.60577228966603	0.260602515822233	0.046796751964243	-0.639280929293302	-0.570993716447674	-0.494305114713764	-0.574247639414828	0.0231808326686926	0.117418523076192	0.0154168286119712	0.0591660176061988	0.15489319902872	0.0489432773970184	0.000593852971437357	0.00147106283935292	0.00159582643616723
17	0.405465108108164	0.06	1.6215399392326	0.61574580564618	2.62733407281902	0.0693497969535886	0.461971106022473	0.197747925306395	0.726194286738551	0.25	0.22	0.29	0.316221593494451	0.738744738122906	1.16126788275136	0.749226796516069	1.75031485823134	2.7514029199466	0.77641864702581	1.81690376013714	2.85676987892142	1.6215399392326	0.259817030079637	-0.0713089683470717	-0.758144944790647	-0.570993716447674	-0.494305114713764	-0.574247639414828	0.0231808326686926	0.117418523076192	0.0154168286119712	0.0591660176061988	0.15489319902872	0.0489432773970184	0.000593852971437357	0.00147106283935292	0.00159582643616723
17	0.405465108108164	0.06	1.62839270205849	0.586037855526669	2.6707475485903	0.0554548263309924	0.404623715454024	0.143901230310267	0.665346200597781	0.25	0.21	0.28	0.233082451404263	0.655384858704689	1.07768726600511	0.559451409478957	1.57307416643551	2.58669692339205	0.580768624202741	1.62860052072127	2.68547630560653	1.62839270205849	0.252465807933922	0.070589717394389	-0.629741500090316	-0.570993716447674	-0.494305114713764	-0.574247639414828	0.0231808326686926	0.117418523076192	0.0154168286119712	0.0591660176061988	0.15489319902872	0.0489432773970184	0.000593852971437357	0.00147106283935292	0.00159582643616723
17	0.405465108108164	0.06	1.63131497300738	0.660153210935834	2.60247673507892	0.0617338150855464	0.414971273795876	0.162387778151812	0.667554769439939	0.26	0.22	0.3	0.25390772096465	0.648844461045622	1.04378120112659	0.58834246440365	1.50347042530222	2.41859838620079	0.608655454473973	1.55864919707119	2.50706028962428	1.63131497300738	0.264272661486303	-0.0369947075801092	-0.717667737975358	-0.570993716447674	-0.494305114713764	-0.574247639414828	0.0231808326686926	0.117418523076192	0.0154168286119712	0.0591660176061988	0.15489319902872	0.0489432773970184	0.000593852971437357	0.00147106283935292	0.00159582643616723
17	0.405465108108164	0.06	1.63278519888107	0.610334249896397	2.65523614786574	0.0553376246648159	0.416495791376794	0.147822725412245	0.685168857341344	0.25	0.21	0.29	0.239255487966306	0.674110854903189	1.10896622184007	0.573831200856691	1.61678983695498	2.65974847305327	0.595277689772774	1.67207253540541	2.75851171334464	1.63278519888107	0.256931415159148	0.0154687642362171	-0.677826189277433	-0.570993716447674	-0.494305114713764	-0.574247639414828	0.0231808326686926	0.117418523076192	0.0154168286119712	0.0591660176061988	0.15489319902872	0.0489432773970184	0.000593852971437357	0.00147106283935292	0.00159582643616723
17	0.405465108108164	0.06	1.63292620555588	0.661200582527848	2.60465182858391	0.062882493433159	0.416667638102325	0.165532558594839	0.667802717609811	0.26	0.22	0.29	0.263614442738731	0.663552887468218	1.06349133219771	0.622005512991476	1.56567125032563	2.50933698765979	0.644814201789619	1.62383782001121	2.60047959571144	1.63292620555588	0.258516363586985	0.0194332600359732	-0.670488639693551	-0.570993716447674	-0.494305114713764	-0.574247639414828	0.0231808326686926	0.117418523076192	0.0154168286119712	0.0591660176061988	0.15489319902872	0.0489432773970184	0.000593852971437357	0.00147106283935292	0.00159582643616723
17	0.405465108108164	0.06	1.63377869245456	0.638934370328238	2.62862301458088	0.0619522161347841	0.435869624755981	0.171064659699549	0.700674589812413	0.25	0.21	0.28	0.277935641801696	0.708174932865676	1.13841422392966	0.669213243171693	1.70514310609386	2.74107296901603	0.693531005683033	1.76876986071087	2.84775782594696	1.63377869245456	0.254583176018894	0.0711725845223945	-0.626444064892303	-0.570993716447674	-0.494305114713764	-0.574247639414828	0.0231808326686926	0.117418523076192	0.0154168286119712	0.0591660176061988	0.15489319902872	0.0489432773970184	0.000593852971437357	0.00147106283935292	0.00159582643616723
17	0.405465108108164	0.06	1.64138596499729	0.659010461969526	2.62376146802504	0.0594219252628382	0.419372945362673	0.158871619893216	0.679874270832131	0.25	0.21	0.31	0.255037025606464	0.673220482531793	1.09140393945712	0.606614895890657	1.60127954735734	2.59594419882403	0.627646331010835	1.65655542008676	2.68510192963351	1.64138596499729	0.260367608281765	-0.0585678530725287	-0.745765198404101	-0.570993716447674	-0.494305114713764	-0.574247639414828	0.0231808326686926	0.117418523076192	0.0154168286119712	0.0591660176061988	0.15489319902872	0.0489432773970184	0.000593852971437357	0.00147106283935292	0.00159582643616723
17	0.405465108108164	0.06	1.6424942866455	0.600013511775388	2.68497506151562	0.0513911061447999	0.40344051574962	0.132817589868928	0.674063441630313	0.25	0.21	0.29	0.214020410128178	0.650098414888172	1.08617641964817	0.511005705317133	1.55220709476503	2.59340848421294	0.529716776353639	1.60960963268913	2.68783290477931	1.6424942866455	0.255039541824617	0.0131754277320969	-0.684658316508839	-0.570993716447674	-0.494305114713764	-0.574247639414828	0.0231808326686926	0.117418523076192	0.0154168286119712	0.0591660176061988	0.15489319902872	0.0489432773970184	0.000593852971437357	0.00147106283935292	0.00159582643616723
17	0.405465108108164	0.06	1.64359267864325	0.657101525678609	2.63008383160789	0.0661969108713678	0.431517977693757	0.178475665768825	0.684560289618689	0.25	0.21	0.3	0.287953233693447	0.69621254269319	1.10447185169293	0.688404150553309	1.66442167677651	2.64043920299971	0.712165257183154	1.72066193806318	2.73204371930851	1.64359267864325	0.25741531918648	0.0247191438510093	-0.669478806544597	-0.570993716447674	-0.494305114713764	-0.574247639414828	0.0231808326686926	0.117418523076192	0.0154168286119712	0.0591660176061988	0.15489319902872	0.0489432773970184	0.000593852971437357	0.00147106283935292	0.00159582643616723
17	0.405465108108164	0.06	1.64464141041728	0.591698762240902	2.69758405859365	0.0584045103491312	0.436888767089453	0.163005606266095	0.710771927912811	0.25	0.21	0.3	0.26418120815155	0.708060323576365	1.15193943900118	0.634474361071648	1.70052262439342	2.76657088771519	0.656104975081278	1.7616495303026	2.86280805321995	1.64464141041728	0.2554399695954	-0.00589276692129684	-0.702619562663277	-0.570993716447674	-0.494305114713764	-0.574247639414828	0.0231808326686926	0.117418523076192	0.0154168286119712	0.0591660176061988	0.15489319902872	0.0489432773970184	0.000593852971437357	0.00147106283935292	0.00159582643616723
17	0.405465108108164	0.06	1.64667604987539	0.601040282852826	2.69231181689795	0.0546038235406939	0.427470485754932	0.149763381625142	0.705177589884723	0.25	0.22	0.31	0.239557949345136	0.683771639380703	1.12798532941627	0.567751463356357	1.62053628327175	2.67332110318714	0.586415918764396	1.67752820972332	2.76416583231935	1.64667604987539	0.263526244826525	0.0330390358763486	-0.646883359675384	-0.570993716447674	-0.494305114713764	-0.574247639414828	0.0231808326686926	0.117418523076192	0.0154168286119712	0.0591660176061988	0.15489319902872	0.0489432773970184	0.000593852971437357	0.00147106283935292	0.00159582643616723
17	0.405465108108164	0.06	1.64690663937022	0.657565852959042	2.63624742578139	0.0583632248601622	0.436112246583839	0.162613204759859	0.709611288407819	0.26	0.23	0.31	0.256590731488479	0.688150513528618	1.11971029556876	0.599915986177035	1.60891428761639	2.61791258905574	0.62261857198024	1.66464059139086	2.71222282102718	1.64690663937022	0.271276114759103	-0.0192167624595624	-0.68472967078992	-0.570993716447674	-0.494305114713764	-0.574247639414828	0.0231808326686926	0.117418523076192	0.0154168286119712	0.0591660176061988	0.15489319902872	0.0489432773970184	0.000593852971437357	0.00147106283935292	0.00159582643616723
17	0.405465108108164	0.06	1.64922907879002	0.66627204334413	2.63218611423592	0.0655638339814762	0.453059718920994	0.186015265978306	0.720104171863682	0.25	0.21	0.29	0.302146896119514	0.735910502338678	1.16967410855784	0.727313056871118	1.77144734535943	2.81558163384774	0.752434188295101	1.83527474967323	2.91620927398638	1.64922907879002	0.255129220715938	0.00717297072843704	-0.690172288586844	-0.570993716447674	-0.494305114713764	-0.574247639414828	0.0231808326686926	0.117418523076192	0.0154168286119712	0.0591660176061988	0.15489319902872	0.0489432773970184	0.000593852971437357	0.00147106283935292	0.00159582643616723
17	0.405465108108164	0.06	1.65395556724372	0.660363253571849	2.6475478809156	0.0679411621494567	0.440281495862186	0.185674065591907	0.694888926132464	0.25	0.21	0.29	0.299229952933938	0.709552036061344	1.11987411918875	0.714546612163978	1.694375842226	2.67420507228802	0.740279192526786	1.756862403414	2.77019349375526	1.65395556724372	0.255345095036906	-0.0511012110154592	-0.748796111495826	-0.570993716447674	-0.494305114713764	-0.574247639414828	0.0231808326686926	0.117418523076192	0.0154168286119712	0.0591660176061988	0.15489319902872	0.0489432773970184	0.000593852971437357	0.00147106283935292	0.00159582643616723
17	0.405465108108164	0.06	1.65512850848121	0.672042225642847	2.63821479131958	0.0718021337997411	0.442156792645029	0.193950167058991	0.690363418231067	0.25	0.22	0.29	0.313313476138464	0.71427461910725	1.11523576207604	0.749989245582022	1.70978372627001	2.66957820695799	0.777328037443923	1.7725186644572	2.76978377778686	1.65512850848121	0.255359407321203	0.00862644373719092	-0.687417229788507	-0.570993716447674	-0.494305114713764	-0.574247639414828	0.0231808326686926	0.117418523076192	0.0154168286119712	0.0591660176061988	0.15489319902872	0.0489432773970184	0.000593852971437357	0.00147106283935292	0.00159582643616723
17	0.405465108108164	0.06	1.6572474046285	0.655493789108365	2.65900102014863	0.0585163015182216	0.417721451489642	0.156119964783293	0.67932293819599	0.26	0.21	0.3	0.248223797518834	0.664158521543136	1.08009324556744	0.584748198381217	1.56457802512837	2.54440785187552	0.606037265341223	1.61991493201194	2.6366611131034	1.6572474046285	0.25839764672851	-0.0147727425158348	-0.706646081433767	-0.570993716447674	-0.494305114713764	-0.574247639414828	0.0231808326686926	0.117418523076192	0.0154168286119712	0.0591660176061988	0.15489319902872	0.0489432773970184	0.000593852971437357	0.00147106283935292	0.00159582643616723
17	0.405465108108164	0.06	1.65917906858175	0.638834769347738	2.67952336781576	0.055464942247007	0.40535213162924	0.1441855039971	0.666518759261379	0.26	0.22	0.3	0.227986054175724	0.64094260851443	1.05389916285313	0.534133533026102	1.5016222864619	2.4691110398977	0.553164034916925	1.555423703381	2.55922437701064	1.65917906858175	0.263460808640764	-0.050378609685516	-0.733315256782167	-0.570993716447674	-0.494305114713764	-0.574247639414828	0.0231808326686926	0.117418523076192	0.0154168286119712	0.0591660176061988	0.15489319902872	0.0489432773970184	0.000593852971437357	0.00147106283935292	0.00159582643616723
17	0.405465108108164	0.06	1.66624776490691	0.636790592598511	2.69570493721532	0.0608172551413583	0.429237762374874	0.165880664006605	0.692594860743142	0.25	0.21	0.3	0.266878227136448	0.690582074340266	1.11428592154409	0.636199152816642	1.64624793622078	2.65629671962491	0.658575125586055	1.70540992340393	2.75185604876169	1.66624776490691	0.257200777311069	-0.0233665856265966	-0.716834663721639	-0.570993716447674	-0.494305114713764	-0.574247639414828	0.0231808326686926	0.117418523076192	0.0154168286119712	0.0591660176061988	0.15489319902872	0.0489432773970184	0.000593852971437357	0.00147106283935292	0.00159582643616723
17	0.405465108108164	0.06	1.66660918272963	0.664733323297611	2.66848504216166	0.0662322309115511	0.450804215959126	0.186527940031645	0.715080491886607	0.25	0.21	0.3	0.297306691967941	0.718536376637575	1.13976606130721	0.702109130695419	1.69687048560765	2.69163184051988	0.726280759022143	1.75716106469325	2.78034547439065	1.66660918272963	0.260850795120955	-0.0199633624164668	-0.706825130363619	-0.570993716447674	-0.494305114713764	-0.574247639414828	0.0231808326686926	0.117418523076192	0.0154168286119712	0.0591660176061988	0.15489319902872	0.0489432773970184	0.000593852971437357	0.00147106283935292	0.00159582643616723
17	0.405465108108164	0.06	1.6719167531063	0.639199325941753	2.70463418027086	0.0684986099721257	0.460305872633767	0.195283308436884	0.725328436830649	0.25	0.21	0.3	0.313564195923253	0.739107924719578	1.1646516535159	0.746004865071676	1.75842176760764	2.7708386701436	0.773116585947829	1.82059196759763	2.86926586850382	1.6719167531063	0.257548107423611	0.0155259037019234	-0.678125562373349	-0.570993716447674	-0.494305114713764	-0.574247639414828	0.0231808326686926	0.117418523076192	0.0154168286119712	0.0591660176061988	0.15489319902872	0.0489432773970184	0.000593852971437357	0.00147106283935292	0.00159582643616723
17	0.405465108108164	0.06	1.67251836262585	0.640121649342015	2.70491507590968	0.0599589126338732	0.435699039000195	0.166348029518698	0.705050048481691	0.25	0.22	0.3	0.270026437920016	0.707253700851155	1.14448096378229	0.649564500401382	1.70134043314118	2.75311636588098	0.672463097394785	1.76313061820471	2.85409464049009	1.67251836262585	0.259707660924684	-0.00199510563006883	-0.69092398590866	-0.570993716447674	-0.494305114713764	-0.574247639414828	0.0231808326686926	0.117418523076192	0.0154168286119712	0.0591660176061988	0.15489319902872	0.0489432773970184	0.000593852971437357	0.00147106283935292	0.00159582643616723
17	0.405465108108164	0.06	1.67281830410271	0.607635160901029	2.73800144730439	0.0500870156410256	0.397151108843085	0.127115787239311	0.667186430446858	0.25	0.21	0.28	0.205093529212912	0.640778964693852	1.07646440017479	0.49032398370632	1.53193177692961	2.57353957015289	0.507732198854138	1.58817396004555	2.66786329785127	1.67281830410271	0.251195441554195	0.0237439430819243	-0.679945872407293	-0.570993716447674	-0.494305114713764	-0.574247639414828	0.0231808326686926	0.117418523076192	0.0154168286119712	0.0591660176061988	0.15489319902872	0.0489432773970184	0.000593852971437357	0.00147106283935292	0.00159582643616723
17	0.405465108108164	0.06	1.67626373152292	0.682221527969221	2.67030593507662	0.0695826176362029	0.455591947787269	0.19548615304925	0.715697742525288	0.25	0.21	0.29	0.316308600648533	0.73717574991117	1.15804289917381	0.758412064569385	1.76752380837675	2.77663555218411	0.785397651959425	1.82899671719567	2.87782373261524	1.67626373152292	0.25601001288904	-0.0412948819738952	-0.738228390727604	-0.570993716447674	-0.494305114713764	-0.574247639414828	0.0231808326686926	0.117418523076192	0.0154168286119712	0.0591660176061988	0.15489319902872	0.0489432773970184	0.000593852971437357	0.00147106283935292	0.00159582643616723
17	0.405465108108164	0.06	1.67829473790022	0.612700063297043	2.7438894125034	0.0663722113390448	0.436405208375039	0.180859184622291	0.691951232127786	0.25	0.2	0.29	0.290919903005191	0.701976850977016	1.11303379894884	0.693374575259083	1.67308216405947	2.65278975285986	0.716939823649984	1.73171640224938	2.7454322745171	1.67829473790022	0.250745517387288	-0.0010996384449087	-0.709218257387679	-0.570993716447674	-0.494305114713764	-0.574247639414828	0.0231808326686926	0.117418523076192	0.0154168286119712	0.0591660176061988	0.15489319902872	0.0489432773970184	0.000593852971437357	0.00147106283935292	0.00159582643616723
17	0.405465108108164	0.06	1.68074513858856	0.598454873702893	2.76303540347423	0.0595075568167072	0.425792685077405	0.161506018698308	0.690079351456503	0.25	0.21	0.29	0.260068310280693	0.685641222726272	1.11121413517185	0.620516392270943	1.63592256764829	2.65132874302565	0.641940272638836	1.69189701721223	2.74465761365841	1.68074513858856	0.250453190209079	-0.0134547667197248	-0.720957603052843	-0.570993716447674	-0.494305114713764	-0.574247639414828	0.0231808326686926	0.117418523076192	0.0154168286119712	0.0591660176061988	0.15489319902872	0.0489432773970184	0.000593852971437357	0.00147106283935292	0.00159582643616723
17	0.405465108108164	0.06	1.68264387838533	0.636703964050804	2.72858379271985	0.0507828368379818	0.421129564194131	0.136863180501737	0.705395947886525	0.26	0.21	0.29	0.217845721698875	0.670313765209036	1.1227818087192	0.513748958621554	1.58081139322009	2.64787382781863	0.532273941364656	1.6363230382198	2.73778399005241	1.68264387838533	0.259802993165188	0.00195613597095124	-0.686713446598219	-0.570993716447674	-0.494305114713764	-0.574247639414828	0.0231808326686926	0.117418523076192	0.0154168286119712	0.0591660176061988	0.15489319902872	0.0489432773970184	0.000593852971437357	0.00147106283935292	0.00159582643616723
17	0.405465108108164	0.06	1.68352411075227	0.678215175076984	2.68883304642756	0.057300439614722	0.428259101380741	0.157052823578382	0.699465379183101	0.25	0.21	0.29	0.253955399633221	0.692497649896953	1.13103990016068	0.608503847546593	1.65929720331942	2.71009055909225	0.631094536503739	1.7186681455946	2.80854858375996	1.68352411075227	0.257437824760477	0.0112987856812445	-0.682010173192181	-0.570993716447674	-0.494305114713764	-0.574247639414828	0.0231808326686926	0.117418523076192	0.0154168286119712	0.0591660176061988	0.15489319902872	0.0489432773970184	0.000593852971437357	0.00147106283935292	0.00159582643616723
17	0.405465108108164	0.06	1.68381029406714	0.607906658442238	2.75971392969203	0.0555662698032762	0.424375871594501	0.151216397339543	0.697535345849458	0.26	0.21	0.29	0.238678410489757	0.669830522776868	1.10098263506398	0.558200492470506	1.56654188754902	2.57488328262754	0.578892322826889	1.62337799621952	2.66652070828368	1.68381029406714	0.256827062137909	0.0338622543466082	-0.659866414828213	-0.570993716447674	-0.494305114713764	-0.574247639414828	0.0231808326686926	0.117418523076192	0.0154168286119712	0.0591660176061988	0.15489319902872	0.0489432773970184	0.000593852971437357	0.00147106283935292	0.00159582643616723
17	0.405465108108164	0.06	1.68507515959646	0.649671878533037	2.72047844065988	0.0621731201725514	0.448774544234552	0.176646260499003	0.720902827970102	0.25	0.21	0.29	0.282877027941304	0.718656647076319	1.15443626621133	0.671175558863813	1.70513943900997	2.73910331915613	0.694898826070978	1.7657856320122	2.839771569876	1.68507515959646	0.258909507571123	-0.0330412434097614	-0.724367350334754	-0.570993716447674	-0.494305114713764	-0.574247639414828	0.0231808326686926	0.117418523076192	0.0154168286119712	0.0591660176061988	0.15489319902872	0.0489432773970184	0.000593852971437357	0.00147106283935292	0.00159582643616723
17	0.405465108108164	0.06	1.68643053725317	0.685197859085671	2.68766321542067	0.0615907114189341	0.425705995096088	0.166267888313365	0.68514410187881	0.25	0.21	0.31	0.266965698644664	0.683528849442381	1.1000920002401	0.635120701536233	1.62613895561139	2.61715720968655	0.656674643451224	1.68099537619421	2.70559042518036	1.68643053725317	0.262084802054204	-0.0278661599172684	-0.712774288077799	-0.570993716447674	-0.494305114713764	-0.574247639414828	0.0231808326686926	0.117418523076192	0.0154168286119712	0.0591660176061988	0.15489319902872	0.0489432773970184	0.000593852971437357	0.00147106283935292	0.00159582643616723
17	0.405465108108164	0.06	1.68958638993233	0.605298417603836	2.77387436226082	0.0524768285848189	0.42206108790822	0.142052143173352	0.702070032643088	0.25	0.21	0.3	0.226770981856967	0.673775172767133	1.1207793636773	0.536373219058439	1.59365609911548	2.65093897917253	0.555478608663415	1.64806156471112	2.74757234805729	1.68958638993233	0.259713853909178	-0.0129874451329582	-0.700791367707126	-0.570993716447674	-0.494305114713764	-0.574247639414828	0.0231808326686926	0.117418523076192	0.0154168286119712	0.0591660176061988	0.15489319902872	0.0489432773970184	0.000593852971437357	0.00147106283935292	0.00159582643616723
17	0.405465108108164	0.06	1.69233194856001	0.665965138352741	2.71869875876727	0.0633494589210518	0.439178516623046	0.175518734851614	0.702838298394479	0.25	0.21	0.29	0.282114323427335	0.705899288675236	1.12968425392314	0.67186941593311	1.68113457348786	2.6903997310426	0.696581299338804	1.74346776969122	2.78792959157932	1.69233194856001	0.256547194906598	-0.000654399986569232	-0.694972311803695	-0.570993716447674	-0.494305114713764	-0.574247639414828	0.0231808326686926	0.117418523076192	0.0154168286119712	0.0591660176061988	0.15489319902872	0.0489432773970184	0.000593852971437357	0.00147106283935292	0.00159582643616723
17	0.405465108108164	0.06	1.69247869094316	0.682173854269005	2.70278352761731	0.074501534808655	0.478346217292648	0.215117633592772	0.741574800992525	0.25	0.21	0.3	0.34641079062833	0.770296179624695	1.19418156862106	0.826559491803433	1.83797859649192	2.84939770118041	0.855703163233823	1.90251300022892	2.94946144070933	1.69247869094316	0.256309521572646	-0.0223521069099985	-0.719896653652463	-0.570993716447674	-0.494305114713764	-0.574247639414828	0.0231808326686926	0.117418523076192	0.0154168286119712	0.0591660176061988	0.15489319902872	0.0489432773970184	0.000593852971437357	0.00147106283935292	0.00159582643616723
17	0.405465108108164	0.06	1.69575042699068	0.646496555687753	2.74500429829361	0.0730298838333816	0.466885228365626	0.207181516433783	0.726588940297469	0.24	0.21	0.29	0.33800000993547	0.761685764940051	1.18537151994463	0.817268251020817	1.84172063503446	2.8661730190481	0.847873133050068	1.90926479465015	2.97382277878056	1.69575042699068	0.248929687048154	-0.00361624795640189	-0.713155479574808	-0.570993716447674	-0.494305114713764	-0.574247639414828	0.0231808326686926	0.117418523076192	0.0154168286119712	0.0591660176061988	0.15489319902872	0.0489432773970184	0.000593852971437357	0.00147106283935292	0.00159582643616723
17	0.405465108108164	0.06	1.69660764082641	0.621321729766501	2.77189355188631	0.0657402670462583	0.459535846349738	0.189063455823827	0.730008236875649	0.24	0.21	0.28	0.308392209285563	0.749575185136581	1.1907581609876	0.745554586125397	1.81213792079582	2.87872125546625	0.773231563637536	1.87864560806936	2.98152204220713	1.69660764082641	0.248764575146096	0.0551263811286885	-0.65336603607272	-0.570993716447674	-0.494305114713764	-0.574247639414828	0.0231808326686926	0.117418523076192	0.0154168286119712	0.0591660176061988	0.15489319902872	0.0489432773970184	0.000593852971437357	0.00147106283935292	0.00159582643616723
17	0.405465108108164	0.06	1.70300345455776	0.642480634276169	2.76352627483935	0.0540173304247847	0.429004072161372	0.148704840308409	0.709303304014334	0.26	0.22	0.29	0.236626580025472	0.682652738149008	1.12867889627254	0.557881114030541	1.60945177846704	2.66102244290353	0.578403861591204	1.67152614828322	2.76242621880638	1.70300345455776	0.259856978787535	-0.016067976309482	-0.702205033299566	-0.570993716447674	-0.494305114713764	-0.574247639414828	0.0231808326686926	0.117418523076192	0.0154168286119712	0.0591660176061988	0.15489319902872	0.0489432773970184	0.000593852971437357	0.00147106283935292	0.00159582643616723
17	0.405465108108164	0.06	1.7030853791953	0.655088535018655	2.75108222337194	0.051145952360235	0.376084369084467	0.123175058648808	0.628993679520126	0.24	0.2	0.28	0.202213970979728	0.617410005972113	1.0326060409645	0.492117865658374	1.50255935780807	2.51300084995777	0.510165494841245	1.55688991928755	2.60038713539054	1.7030853791953	0.242660117586325	-0.0318178271292678	-0.755354452489424	-0.570993716447674	-0.494305114713764	-0.574247639414828	0.0231808326686926	0.117418523076192	0.0154168286119712	0.0591660176061988	0.15489319902872	0.0489432773970184	0.000593852971437357	0.00147106283935292	0.00159582643616723
17	0.405465108108164	0.06	1.70642625066729	0.682774965719324	2.73007753561526	0.0727884637365159	0.484084143378431	0.214332278824296	0.753836007932565	0.25	0.21	0.3	0.345161993144961	0.77957202104562	1.21398204894628	0.823618153288251	1.86019805505969	2.89677795683114	0.853190576436797	1.92482752918684	2.99807619199153	1.70642625066729	0.257844595593656	-0.00886249881084674	-0.702618878840034	-0.570993716447674	-0.494305114713764	-0.574247639414828	0.0231808326686926	0.117418523076192	0.0154168286119712	0.0591660176061988	0.15489319902872	0.0489432773970184	0.000593852971437357	0.00147106283935292	0.00159582643616723
17	0.405465108108164	0.06	1.70918249991167	0.671048303893333	2.74731669593	0.0575331217843444	0.415617003099144	0.152981855212313	0.678252150985974	0.25	0.21	0.29	0.248262603196648	0.674473184934143	1.10068376667164	0.597045567383918	1.62203739185508	2.64702921632624	0.618542885362137	1.67933413859994	2.74208027933928	1.70918249991167	0.25173132033565	0.0217511393240793	-0.682130803790222	-0.570993716447674	-0.494305114713764	-0.574247639414828	0.0231808326686926	0.117418523076192	0.0154168286119712	0.0591660176061988	0.15489319902872	0.0489432773970184	0.000593852971437357	0.00147106283935292	0.00159582643616723
17	0.405465108108164	0.06	1.71308822639837	0.660861367981978	2.76531508481477	0.0623736492460401	0.43978857892537	0.17356670658072	0.70601045127002	0.24	0.2	0.28	0.2830414650179	0.717179038131291	1.15131661124468	0.684086179883874	1.73335828535582	2.78263039082777	0.707744164621922	1.79307401277631	2.87779923545604	1.71308822639837	0.246985492575789	-0.0765700341751659	-0.790007490731215	-0.570993716447674	-0.494305114713764	-0.574247639414828	0.0231808326686926	0.117418523076192	0.0154168286119712	0.0591660176061988	0.15489319902872	0.0489432773970184	0.000593852971437357	0.00147106283935292	0.00159582643616723
17	0.405465108108164	0.06	1.71326856762417	0.645754869290683	2.78078226595765	0.0511209678417281	0.424544823112903	0.138973297129212	0.710116349096595	0.25	0.22	0.31	0.222648295396496	0.68016074410043	1.13767319280436	0.528510701976588	1.61452946083096	2.70054821968532	0.547280132291962	1.67328895330897	2.79713085268886	1.71326856762417	0.263378670046612	0.0158824426520507	-0.664901752566072	-0.570993716447674	-0.494305114713764	-0.574247639414828	0.0231808326686926	0.117418523076192	0.0154168286119712	0.0591660176061988	0.15489319902872	0.0489432773970184	0.000593852971437357	0.00147106283935292	0.00159582643616723
17	0.405465108108164	0.06	1.71839917706952	0.624436292006929	2.8123620621321	0.0548657046046811	0.429457960870976	0.151164885625313	0.707751036116638	0.24	0.21	0.29	0.246776915290793	0.701090801560243	1.15540468782969	0.597102104922919	1.69636123727549	2.79562036962806	0.617984692566347	1.75882668550033	2.89892996016062	1.71839917706952	0.251835977003935	-0.0728334046020505	-0.774814504880736	-0.570993716447674	-0.494305114713764	-0.574247639414828	0.0231808326686926	0.117418523076192	0.0154168286119712	0.0591660176061988	0.15489319902872	0.0489432773970184	0.000593852971437357	0.00147106283935292	0.00159582643616723
17	0.405465108108164	0.06	1.71876494879388	0.631915631483719	2.80561426610404	0.055839077822675	0.430876397846667	0.154250995275686	0.707501800417649	0.25	0.21	0.29	0.249008078892462	0.695565716617551	1.14212335434264	0.595636266407081	1.66381817140065	2.73200007639421	0.619225169239032	1.72382677949742	2.8313587217341	1.71876494879388	0.252774326538323	0.0492269938873131	-0.65153380482489	-0.570993716447674	-0.494305114713764	-0.574247639414828	0.0231808326686926	0.117418523076192	0.0154168286119712	0.0591660176061988	0.15489319902872	0.0489432773970184	0.000593852971437357	0.00147106283935292	0.00159582643616723
17	0.405465108108164	0.06	1.72005429087333	0.658027078508599	2.78208150323806	0.054629771580732	0.427092999487848	0.149700839165433	0.704485159810264	0.26	0.23	0.3	0.235859477175625	0.672901582423683	1.10994368767174	0.550623810672835	1.57091687795957	2.59120994524631	0.571302294878618	1.6297653592163	2.68669287381426	1.72005429087333	0.266286616154988	-0.0339918568482229	-0.709756049806011	-0.570993716447674	-0.494305114713764	-0.574247639414828	0.0231808326686926	0.117418523076192	0.0154168286119712	0.0591660176061988	0.15489319902872	0.0489432773970184	0.000593852971437357	0.00147106283935292	0.00159582643616723
17	0.405465108108164	0.06	1.72360392500218	0.652351006668469	2.7948568433359	0.0579488185265299	0.43532704567498	0.161285715175019	0.709368376174941	0.25	0.22	0.29	0.258772925357856	0.698455241212557	1.13813755706726	0.615166573556537	1.6603990426168	2.70563151167707	0.638007738511476	1.72213552989782	2.80524423419836	1.72360392500218	0.258737579513754	-0.0134930911960069	-0.70282316589515	-0.570993716447674	-0.494305114713764	-0.574247639414828	0.0231808326686926	0.117418523076192	0.0154168286119712	0.0591660176061988	0.15489319902872	0.0489432773970184	0.000593852971437357	0.00147106283935292	0.00159582643616723
17	0.405465108108164	0.06	1.7239145988895	0.695504868964415	2.75232432881459	0.0624242016004091	0.467427192450072	0.184596764109684	0.75025762079046	0.26	0.21	0.3	0.293684425919536	0.743653808537579	1.19362319115562	0.69227335004693	1.75294182420322	2.81361029835952	0.717357833370087	1.8149294545232	2.91088231690474	1.7239145988895	0.261381584468983	0.0127662687631033	-0.672908639805472	-0.570993716447674	-0.494305114713764	-0.574247639414828	0.0231808326686926	0.117418523076192	0.0154168286119712	0.0591660176061988	0.15489319902872	0.0489432773970184	0.000593852971437357	0.00147106283935292	0.00159582643616723
17	0.405465108108164	0.06	1.72566697793644	0.659068000924657	2.79226595494823	0.0664669830351047	0.486181502133444	0.20170542484526	0.770657579421628	0.25	0.22	0.29	0.323826555860974	0.780536673616824	1.23724679137267	0.77030124614879	1.85669878356116	2.94309632097354	0.799141872150744	1.92479884036381	3.05456034955235	1.72566697793644	0.257843681891127	0.0241169935949866	-0.666514881510891	-0.570993716447674	-0.494305114713764	-0.574247639414828	0.0231808326686926	0.117418523076192	0.0154168286119712	0.0591660176061988	0.15489319902872	0.0489432773970184	0.000593852971437357	0.00147106283935292	0.00159582643616723
17	0.405465108108164	0.06	1.72589306974792	0.686183997616233	2.7656021418796	0.0739324391883839	0.457508081011387	0.204701689654008	0.710314472368765	0.24	0.21	0.29	0.336109295854198	0.751203955454659	1.16629861505512	0.81811011838469	1.82847533379337	2.83884054920204	0.848564830205847	1.89396657947879	2.94236495487698	1.72589306974792	0.248633229558998	0.0283197539993006	-0.682567656576886	-0.570993716447674	-0.494305114713764	-0.574247639414828	0.0231808326686926	0.117418523076192	0.0154168286119712	0.0591660176061988	0.15489319902872	0.0489432773970184	0.000593852971437357	0.00147106283935292	0.00159582643616723
17	0.405465108108164	0.06	1.72689939754744	0.678251760946318	2.77554703414856	0.0655352654133628	0.466092963227723	0.191302323792578	0.740883602662868	0.25	0.21	0.3	0.305173903157623	0.743532049180603	1.18189019520358	0.721296696620878	1.75738228386035	2.79346787109982	0.746422384473558	1.82202303334617	2.89268286712427	1.72689939754744	0.260246798929956	0.0115777594019713	-0.675976676155316	-0.570993716447674	-0.494305114713764	-0.574247639414828	0.0231808326686926	0.117418523076192	0.0154168286119712	0.0591660176061988	0.15489319902872	0.0489432773970184	0.000593852971437357	0.00147106283935292	0.00159582643616723
17	0.405465108108164	0.06	1.72860732122754	0.658111880083646	2.79910276237143	0.0605549167869448	0.443809853150638	0.170884805690685	0.716734900610592	0.26	0.22	0.29	0.270194408731527	0.701729684956998	1.13326496118247	0.633000821321974	1.64398467388404	2.6549685264461	0.65401413485979	1.70374825417316	2.75471688394591	1.72860732122754	0.257445457374596	0.0274779495818902	-0.663365341055239	-0.570993716447674	-0.494305114713764	-0.574247639414828	0.0231808326686926	0.117418523076192	0.0154168286119712	0.0591660176061988	0.15489319902872	0.0489432773970184	0.000593852971437357	0.00147106283935292	0.00159582643616723
17	0.405465108108164	0.06	1.72907704848356	0.698041475426647	2.76011262154048	0.0607188025693992	0.423115867813022	0.163290835829193	0.682940899796851	0.25	0.2	0.29	0.263852415221913	0.683688971731154	1.1035255282404	0.631755734659334	1.6369925143616	2.64222929406386	0.653902966853084	1.69215901275973	2.73646367581614	1.72907704848356	0.25145324073054	-0.0544332617480152	-0.758982106535602	-0.570993716447674	-0.494305114713764	-0.574247639414828	0.0231808326686926	0.117418523076192	0.0154168286119712	0.0591660176061988	0.15489319902872	0.0489432773970184	0.000593852971437357	0.00147106283935292	0.00159582643616723
17	0.405465108108164	0.06	1.73047663117622	0.677247030239448	2.783706232113	0.0749466662438017	0.487282722215641	0.219998267544513	0.754567176886769	0.25	0.21	0.29	0.352764909904504	0.781352723905618	1.20994053790673	0.83810895106689	1.85636012386569	2.87461129666449	0.869351805227933	1.92747081161309	2.97724776306028	1.73047663117622	0.25478993297921	-0.0195125946213461	-0.71746839477306	-0.570993716447674	-0.494305114713764	-0.574247639414828	0.0231808326686926	0.117418523076192	0.0154168286119712	0.0591660176061988	0.15489319902872	0.0489432773970184	0.000593852971437357	0.00147106283935292	0.00159582643616723
17	0.405465108108164	0.06	1.73411725941597	0.677954808448087	2.79027971038385	0.0541023280227215	0.414627387784217	0.143946527052718	0.685308248515715	0.25	0.22	0.29	0.230286058843791	0.663322061160631	1.09635806347747	0.545854767474145	1.5722945247889	2.59873428210365	0.566712516999337	1.63182991188434	2.69576790311803	1.73411725941597	0.257153718922128	-0.0861138302942973	-0.778394057865302	-0.570993716447674	-0.494305114713764	-0.574247639414828	0.0231808326686926	0.117418523076192	0.0154168286119712	0.0591660176061988	0.15489319902872	0.0489432773970184	0.000593852971437357	0.00147106283935292	0.00159582643616723
17	0.405465108108164	0.06	1.74519973232783	0.708518881599921	2.78188058305574	0.0742491086595514	0.472384992644057	0.211959796054286	0.732810189233827	0.25	0.21	0.29	0.339291117102309	0.756162417780015	1.17303371845772	0.804703224428395	1.79340485237539	2.78210648032239	0.833281993305268	1.85748437687664	2.88503596081114	1.74519973232783	0.255560298337265	0.0278960086881713	-0.66695174394843	-0.570993716447674	-0.494305114713764	-0.574247639414828	0.0231808326686926	0.117418523076192	0.0154168286119712	0.0591660176061988	0.15489319902872	0.0489432773970184	0.000593852971437357	0.00147106283935292	0.00159582643616723
17	0.405465108108164	0.06	1.74647850635038	0.711743170094033	2.78121384260673	0.0756149793190183	0.478324529649878	0.217210236437171	0.739438822862584	0.25	0.21	0.3	0.351366319413534	0.773753264233942	1.19614020905435	0.842242436284728	1.85472482234322	2.8672072084017	0.872604025596471	1.92017336400476	2.96836319303066	1.74647850635038	0.255144726447445	-0.00641572061030645	-0.705130335480513	-0.570993716447674	-0.494305114713764	-0.574247639414828	0.0231808326686926	0.117418523076192	0.0154168286119712	0.0591660176061988	0.15489319902872	0.0489432773970184	0.000593852971437357	0.00147106283935292	0.00159582643616723
17	0.405465108108164	0.06	1.74851588453959	0.677043017536473	2.8199887515427	0.0648090790329745	0.451203914199578	0.183601186433621	0.718806641965536	0.26	0.21	0.29	0.29091691757197	0.714934660636334	1.1389524037007	0.682983292521657	1.67844631565113	2.67390933878061	0.707692415848492	1.73879808159429	2.77213052336002	1.74851588453959	0.256967671273833	-0.00166988610971199	-0.695223830361959	-0.570993716447674	-0.494305114713764	-0.574247639414828	0.0231808326686926	0.117418523076192	0.0154168286119712	0.0591660176061988	0.15489319902872	0.0489432773970184	0.000593852971437357	0.00147106283935292	0.00159582643616723
17	0.405465108108164	0.06	1.76225919829642	0.705041311856524	2.81947708473632	0.0616622683247893	0.437036253531593	0.170857879507469	0.703214627555716	0.24	0.2	0.29	0.279184056706916	0.714123074339153	1.14906209197139	0.676158613318043	1.72954169868833	2.78292478405863	0.700198089330206	1.78869499806579	2.87893401871088	1.76225919829642	0.250446424674499	-0.00259669369122189	-0.709398163361879	-0.570993716447674	-0.494305114713764	-0.574247639414828	0.0231808326686926	0.117418523076192	0.0154168286119712	0.0591660176061988	0.15489319902872	0.0489432773970184	0.000593852971437357	0.00147106283935292	0.00159582643616723
17	0.405465108108164	0.06	1.77714292891999	0.71397285355679	2.84031300428319	0.0731234185188876	0.508968011167485	0.22605126108124	0.79188476125373	0.24	0.21	0.29	0.369664380357882	0.832321587458846	1.29497879455981	0.896027283855221	2.0174593250851	3.13889136631498	0.929275127786739	2.0909307971108	3.24951439318119	1.77714292891999	0.255245340914347	0.00242710993975461	-0.695350385765177	-0.570993716447674	-0.494305114713764	-0.574247639414828	0.0231808326686926	0.117418523076192	0.0154168286119712	0.0591660176061988	0.15489319902872	0.0489432773970184	0.000593852971437357	0.00147106283935292	0.00159582643616723
17	0.405465108108164	0.06	1.77915977107201	0.721277886283399	2.83704165586063	0.0582282830184932	0.453230416360487	0.168646508321731	0.737814324399243	0.26	0.22	0.29	0.268217139070348	0.720822309489867	1.17342747990939	0.632027369365175	1.69854704149656	2.76506671362794	0.656070366479576	1.7631482185801	2.87069964072634	1.77915977107201	0.259876196256514	-0.0383382455609762	-0.724760323109322	-0.570993716447674	-0.494305114713764	-0.574247639414828	0.0231808326686926	0.117418523076192	0.0154168286119712	0.0591660176061988	0.15489319902872	0.0489432773970184	0.000593852971437357	0.00147106283935292	0.00159582643616723
17	0.405465108108164	0.06	1.78263457506008	0.685302069871124	2.87996708024904	0.0463371956948628	0.403313260853084	0.117645972787221	0.688980548918947	0.25	0.22	0.29	0.187659835125288	0.643334389120313	1.09900894311534	0.443511577884541	1.52044389165984	2.59737620543515	0.460345126904424	1.57535530001141	2.6984742320401	1.78263457506008	0.257474571035191	0.0836294735576919	-0.610180492881338	-0.570993716447674	-0.494305114713764	-0.574247639414828	0.0231808326686926	0.117418523076192	0.0154168286119712	0.0591660176061988	0.15489319902872	0.0489432773970184	0.000593852971437357	0.00147106283935292	0.00159582643616723
17	0.405465108108164	0.06	1.78524301066726	0.675880201785117	2.8946058195494	0.0661627060238265	0.506736830601701	0.209503909448333	0.80396975175507	0.25	0.21	0.3	0.336556241631987	0.814044204009818	1.29153216638765	0.801085573691758	1.93762286213288	3.074160150574	0.829401767601345	2.00491410361386	3.18173852125461	1.78524301066726	0.261192049447825	-0.0836432369069824	-0.768540909201307	-0.570993716447674	-0.494305114713764	-0.574247639414828	0.0231808326686926	0.117418523076192	0.0154168286119712	0.0591660176061988	0.15489319902872	0.0489432773970184	0.000593852971437357	0.00147106283935292	0.00159582643616723
17	0.405465108108164	0.06	1.78634194126169	0.649229695833064	2.92345418669032	0.0506216427924851	0.436158014577508	0.141253877732639	0.731062151422376	0.25	0.21	0.29	0.225627591201966	0.696683756879374	1.16773992255678	0.533979466480502	1.64880021464697	2.76362096281344	0.55392609615578	1.70882171481302	2.86232973302163	1.78634194126169	0.257790739291009	0.0170197245137418	-0.675388947885202	-0.570993716447674	-0.494305114713764	-0.574247639414828	0.0231808326686926	0.117418523076192	0.0154168286119712	0.0591660176061988	0.15489319902872	0.0489432773970184	0.000593852971437357	0.00147106283935292	0.00159582643616723
17	0.405465108108164	0.06	1.79230345826268	0.718283310652839	2.86632360587251	0.0601962740094926	0.472325084030593	0.180944742438119	0.763705425623067	0.26	0.22	0.3	0.286735965413919	0.748474850022452	1.21021373463099	0.673233460169908	1.7573599893664	2.84148651856288	0.697453668948236	1.82316386264355	2.94248407398186	1.79230345826268	0.262284588510728	-0.00682034195900279	-0.690015018151337	-0.570993716447674	-0.494305114713764	-0.574247639414828	0.0231808326686926	0.117418523076192	0.0154168286119712	0.0591660176061988	0.15489319902872	0.0489432773970184	0.000593852971437357	0.00147106283935292	0.00159582643616723
17	0.405465108108164	0.06	1.79798953819924	0.653054450615328	2.94292462578316	0.0717323193373538	0.533339295375188	0.233790054913322	0.832888535837054	0.24	0.22	0.28	0.382357432580527	0.872262268596369	1.36216710461221	0.926888162487082	2.11448634825695	3.30208453402683	0.961526602647272	2.19461915788811	3.43006687270771	1.79798953819924	0.253847569563342	0.0618287580213001	-0.637837585231625	-0.570993716447674	-0.494305114713764	-0.574247639414828	0.0231808326686926	0.117418523076192	0.0154168286119712	0.0591660176061988	0.15489319902872	0.0489432773970184	0.000593852971437357	0.00147106283935292	0.00159582643616723
17	0.405465108108164	0.06	1.81064408693911	0.704317467924205	2.91697070595401	0.0612373924124908	0.471719530826577	0.183356975054573	0.760082086598582	0.26	0.22	0.3	0.290107639674518	0.746355243021101	1.20260284636768	0.680100876196469	1.7496845491624	2.81926822212834	0.705040439973888	1.81418077162575	2.91984794137779	1.81064408693911	0.263064980049518	0.00868012559571085	-0.672309906050725	-0.570993716447674	-0.494305114713764	-0.574247639414828	0.0231808326686926	0.117418523076192	0.0154168286119712	0.0591660176061988	0.15489319902872	0.0489432773970184	0.000593852971437357	0.00147106283935292	0.00159582643616723
17	0.405465108108164	0.06	1.81371417767234	0.678631753697391	2.94879660164728	0.0557803852217558	0.437309342700046	0.156397549752476	0.718221135647615	0.25	0.22	0.29	0.250995614940453	0.701818714960177	1.1526418149799	0.596834908735687	1.6688335722185	2.74083223570131	0.619879200403284	1.73217632231744	2.84410280503329	1.81371417767234	0.253966113369328	-0.0498789086417124	-0.749351734015407	-0.570993716447674	-0.494305114713764	-0.574247639414828	0.0231808326686926	0.117418523076192	0.0154168286119712	0.0591660176061988	0.15489319902872	0.0489432773970184	0.000593852971437357	0.00147106283935292	0.00159582643616723
17	0.405465108108164	0.06	1.8185375872938	0.741112711382212	2.89596246320539	0.0749356654114373	0.518099720127864	0.233888968078083	0.802310472177645	0.24	0.21	0.29	0.380826790421571	0.843589396951543	1.30635200348151	0.9189767286428	2.03567354983114	3.15237037101949	0.953320660879165	2.10866343375482	3.26404953954741	1.8185375872938	0.255207042136832	0.0122101595722255	-0.68592058992072	-0.570993716447674	-0.494305114713764	-0.574247639414828	0.0231808326686926	0.117418523076192	0.0154168286119712	0.0591660176061988	0.15489319902872	0.0489432773970184	0.000593852971437357	0.00147106283935292	0.00159582643616723
17	0.405465108108164	0.06	1.81882498280243	0.739168558918156	2.8984814066867	0.0660143377355924	0.490693084768196	0.202524675957483	0.778861493578909	0.24	0.21	0.29	0.33057597064956	0.800946067541553	1.27131616443355	0.799748309104536	1.93769456969796	3.07564083029139	0.827431011145606	2.00770774436685	3.18697586671728	1.81882498280243	0.25511549093379	0.0259296174586002	-0.671548589600734	-0.570993716447674	-0.494305114713764	-0.574247639414828	0.0231808326686926	0.117418523076192	0.0154168286119712	0.0591660176061988	0.15489319902872	0.0489432773970184	0.000593852971437357	0.00147106283935292	0.00159582643616723
17	0.405465108108164	0.06	1.83462208528208	0.726327839206061	2.9429163313581	0.0692140453198987	0.491655610927468	0.210158296750957	0.773152925103979	0.25	0.21	0.3	0.336098736975002	0.786287443389465	1.23647614980393	0.796396938384612	1.86313378693895	2.92987063549329	0.8245300471458	1.93290854638912	3.03273241237451	1.83462208528208	0.256922062556891	-0.0290292099109376	-0.722376901475065	-0.570993716447674	-0.494305114713764	-0.574247639414828	0.0231808326686926	0.117418523076192	0.0154168286119712	0.0591660176061988	0.15489319902872	0.0489432773970184	0.000593852971437357	0.00147106283935292	0.00159582643616723
17	0.405465108108164	0.06	1.84209705173541	0.717129481397414	2.96706462207341	0.0566057518855981	0.434225086722878	0.157456559704466	0.710993613741291	0.25	0.21	0.29	0.254330817938832	0.701379616594392	1.14842841524995	0.608728226192694	1.67871740183645	2.74870657748021	0.63001817053737	1.74011776370671	2.84785900659695	1.84209705173541	0.252094772217738	0.0446698607729883	-0.658231525432087	-0.570993716447674	-0.494305114713764	-0.574247639414828	0.0231808326686926	0.117418523076192	0.0154168286119712	0.0591660176061988	0.15489319902872	0.0489432773970184	0.000593852971437357	0.00147106283935292	0.00159582643616723
17	0.405465108108164	0.06	1.85260399945845	0.684621838289466	3.02058616062744	0.054503085111484	0.473684093382093	0.165653553022075	0.781714633742112	0.25	0.21	0.29	0.269015476552204	0.769246115109899	1.26947675366759	0.647418869390664	1.85128549669508	3.0551521239995	0.671661392855367	1.92301947233633	3.16604396138039	1.85260399945845	0.25580298032567	0.0264986417752287	-0.666874547624398	-0.570993716447674	-0.494305114713764	-0.574247639414828	0.0231808326686926	0.117418523076192	0.0154168286119712	0.0591660176061988	0.15489319902872	0.0489432773970184	0.000593852971437357	0.00147106283935292	0.00159582643616723
17	0.405465108108164	0.06	1.85522691645214	0.736729094182765	2.97372473872152	0.0696722137979889	0.495067603685124	0.212619827070749	0.777515380299498	0.24	0.21	0.28	0.348215908998793	0.81079181564618	1.27336772229357	0.84533155389176	1.96828429629642	3.09123703870108	0.876475577880514	2.04097264147807	3.2095446698931	1.85522691645214	0.249678661257605	-0.0651863413670638	-0.773149545406731	-0.570993716447674	-0.494305114713764	-0.574247639414828	0.0231808326686926	0.117418523076192	0.0154168286119712	0.0591660176061988	0.15489319902872	0.0489432773970184	0.000593852971437357	0.00147106283935292	0.00159582643616723
17	0.405465108108164	0.06	1.85824956818069	0.730079044121998	2.98642009223938	0.0739766706313044	0.522453074062946	0.233853076183434	0.811053071942458	0.25	0.21	0.29	0.375311745280046	0.838487046027493	1.30166234677494	0.892469177119333	1.99387270290462	3.09527622868991	0.924517099654456	2.06548118826958	3.20783710856777	1.85824956818069	0.258707320702838	0.00977949006623077	-0.679520160172143	-0.570993716447674	-0.494305114713764	-0.574247639414828	0.0231808326686926	0.117418523076192	0.0154168286119712	0.0591660176061988	0.15489319902872	0.0489432773970184	0.000593852971437357	0.00147106283935292	0.00159582643616723
17	0.405465108108164	0.06	1.86319597783168	0.727180946572454	2.9992110090909	0.0621037670505322	0.493079934740437	0.193907748534943	0.792252120945932	0.25	0.22	0.29	0.310393821415203	0.789287516169904	1.2681812109246	0.736165094158444	1.87196354621395	3.00776199826945	0.762070761005445	1.94410952186519	3.11870858970391	1.86319597783168	0.259768667272252	-0.0120202938389474	-0.698460369500553	-0.570993716447674	-0.494305114713764	-0.574247639414828	0.0231808326686926	0.117418523076192	0.0154168286119712	0.0591660176061988	0.15489319902872	0.0489432773970184	0.000593852971437357	0.00147106283935292	0.00159582643616723
17	0.405465108108164	0.06	1.86913933613644	0.75635684509371	2.98192182717918	0.0688230871164164	0.492444173986969	0.209636304228797	0.775252043745142	0.25	0.21	0.28	0.339753731497611	0.798095283552269	1.25643683560693	0.815970987229486	1.91674891561249	3.01752684399549	0.845129272016188	1.98831319949811	3.12943686790826	1.86913933613644	0.25182344721856	0.0294334538519013	-0.674963241139211	-0.570993716447674	-0.494305114713764	-0.574247639414828	0.0231808326686926	0.117418523076192	0.0154168286119712	0.0591660176061988	0.15489319902872	0.0489432773970184	0.000593852971437357	0.00147106283935292	0.00159582643616723
17	0.405465108108164	0.06	1.87491740908589	0.737482747296322	3.01235207087546	0.0593973844014253	0.467143504681604	0.176904880474401	0.757382128888808	0.25	0.21	0.3	0.287454409582203	0.759065888788993	1.23067736799578	0.692206268283074	1.82787304262712	2.96353981697117	0.716709030373484	1.88714539818111	3.0653955299513	1.87491740908589	0.25361916814218	-0.00449047860238959	-0.703694555484353	-0.570993716447674	-0.494305114713764	-0.574247639414828	0.0231808326686926	0.117418523076192	0.0154168286119712	0.0591660176061988	0.15489319902872	0.0489432773970184	0.000593852971437357	0.00147106283935292	0.00159582643616723
17	0.405465108108164	0.06	1.87568912597922	0.741111995229575	3.01026625672887	0.0684550124285894	0.495648778061054	0.210179884862087	0.781117671260022	0.25	0.21	0.29	0.339887347867402	0.80152650554277	1.26316566321814	0.814467172512618	1.92068645908532	3.02690574565802	0.843571204784115	1.99127492709149	3.13695760646332	1.87568912597922	0.249788807406358	-0.0174911455994852	-0.724791787556593	-0.570993716447674	-0.494305114713764	-0.574247639414828	0.0231808326686926	0.117418523076192	0.0154168286119712	0.0591660176061988	0.15489319902872	0.0489432773970184	0.000593852971437357	0.00147106283935292	0.00159582643616723
17	0.405465108108164	0.06	1.91820234612224	0.75967003511282	3.07673465713167	0.0593622474347088	0.476840790840911	0.180483991115883	0.773197590565939	0.25	0.21	0.28	0.292812601517425	0.773614277989369	1.25441595446131	0.703984388662308	1.85993489258477	3.01588539650723	0.730555556186981	1.92783898307929	3.12301341933474	1.91820234612224	0.252680003770607	0.0442943213911118	-0.657283800265292	-0.570993716447674	-0.494305114713764	-0.574247639414828	0.0231808326686926	0.117418523076192	0.0154168286119712	0.0591660176061988	0.15489319902872	0.0489432773970184	0.000593852971437357	0.00147106283935292	0.00159582643616723
17	0.405465108108164	0.06	1.92056177220145	0.768924699326253	3.07219884507665	0.0587553969370831	0.470352114766496	0.176427518873882	0.76427671065911	0.25	0.21	0.28	0.285319704279997	0.760656427915762	1.23599315155153	0.68374209860785	1.82284228723399	2.96194247586012	0.708041551760696	1.88955746104719	3.06933233860174	1.92056177220145	0.252039449998449	-0.0218090947733506	-0.724597978549653	-0.570993716447674	-0.494305114713764	-0.574247639414828	0.0231808326686926	0.117418523076192	0.0154168286119712	0.0591660176061988	0.15489319902872	0.0489432773970184	0.000593852971437357	0.00147106283935292	0.00159582643616723
17	0.405465108108164	0.06	1.99619566869488	0.785719618732986	3.20667171865678	0.0563700130033521	0.483251701690679	0.174552395900232	0.791951007481126	0.26	0.22	0.29	0.276603956816295	0.765783432169277	1.25496290752226	0.649438914043553	1.79798425989567	2.94652960574778	0.674656557423591	1.86567643504077	3.05662332846929	1.99619566869488	0.260268329295204	-0.0164934528665614	-0.700870279806508	-0.570993716447674	-0.494305114713764	-0.574247639414828	0.0231808326686926	0.117418523076192	0.0154168286119712	0.0591660176061988	0.15489319902872	0.0489432773970184	0.000593852971437357	0.00147106283935292	0.00159582643616723
17	0.405465108108164	0.06	2.01596060668704	0.796949118884498	3.23497209448958	0.0579978448712612	0.472781483395511	0.175295888577856	0.770267078213165	0.25	0.21	0.29	0.283538569912052	0.764717226230459	1.24589588254887	0.679593166865254	1.83289561519468	2.98619806352411	0.705447971506343	1.8998171476504	3.09346680119233	2.01596060668704	0.251784701541039	-0.0256711808583535	-0.728010380769224	-0.570993716447674	-0.494305114713764	-0.574247639414828	0.0231808326686926	0.117418523076192	0.0154168286119712	0.0591660176061988	0.15489319902872	0.0489432773970184	0.000593852971437357	0.00147106283935292	0.00159582643616723
17	0.405465108108164	0.06	2.02016860323541	0.791816515312511	3.2485206911583	0.0570855211123107	0.463712746738786	0.16946871475768	0.757956778719891	0.25	0.2	0.29	0.272960757677348	0.746895277251915	1.22082979682648	0.651447467653305	1.78253841727357	2.91362936689383	0.673848056331397	1.8436486960769	3.01587449883619	2.02016860323541	0.246685664066393	0.0439132206178624	-0.668707110496315	-0.570993716447674	-0.494305114713764	-0.574247639414828	0.0231808326686926	0.117418523076192	0.0154168286119712	0.0591660176061988	0.15489319902872	0.0489432773970184	0.000593852971437357	0.00147106283935292	0.00159582643616723
17	0.405465108108164	0.06	2.32333432180795	0.940503916761366	3.70616472685454	0.0629737249409837	0.587785546398082	0.233787751114755	0.941783341681409	0.25	0.22	0.29	0.37504946392688	0.942943558973549	1.51083765402022	0.891468206324976	2.24131557043826	3.59116293455154	0.924697669259571	2.3241517911684	3.72659351694	2.32333432180795	0.255544109059119	-0.0434847329497366	-0.73614471623593	-0.570993716447674	-0.494305114713764	-0.574247639414828	0.0231808326686926	0.117418523076192	0.0154168286119712	0.0591660176061988	0.15489319902872	0.0489432773970184	0.000593852971437357	0.00147106283935292	0.00159582643616723
17	0.405465108108164	0.07	1.26702361912447	0.51689811309094	2.017149125158	0.0547936966328499	0.32581204595431	0.114535833478911	0.53708825842971	0.25	0.21	0.32	0.182691726157996	0.519690329833948	0.8566889335099	0.431753359455353	1.22817847584526	2.02460359223517	0.445971399655956	1.26816903601921	2.0903958716011	1.26702361912447	0.271999147990539	0.0630049209498848	-0.607585012707696	-0.570993716447674	-0.494305114713764	-0.574247639414828	0.0231808326686926	0.117418523076192	0.0154168286119712	0.0591660176061988	0.15489319902872	0.0489432773970184	0.000593852971437357	0.00147106283935292	0.00159582643616723
17	0.405465108108164	0.07	1.37526868075325	0.59183051155657	2.15870684994993	0.0741087465422643	0.380973712454185	0.17072868723955	0.591218737668821	0.26	0.22	0.3	0.269578822291544	0.601553531442168	0.933528240592793	0.630704656087653	1.40739027621476	2.18407589634187	0.653436651229394	1.45740658993418	2.26199407453667	1.37526868075325	0.268775545626045	-0.0275042309057565	-0.700906942642409	-0.570993716447674	-0.494305114713764	-0.574247639414828	0.0231808326686926	0.117418523076192	0.0154168286119712	0.0591660176061988	0.15489319902872	0.0489432773970184	0.000593852971437357	0.00147106283935292	0.00159582643616723
17	0.405465108108164	0.07	1.41552702630915	0.586789765181114	2.24426428743718	0.0637200217776857	0.377789126507342	0.151689509921003	0.603888743093681	0.24	0.21	0.29	0.246911581292408	0.614943714101154	0.982975846909901	0.595639176219818	1.48346450730065	2.37128983838148	0.616397180870069	1.53668418706534	2.45852104139585	1.41552702630915	0.256248907166224	-0.00439394049601992	-0.704441193567164	-0.570993716447674	-0.494305114713764	-0.574247639414828	0.0231808326686926	0.117418523076192	0.0154168286119712	0.0591660176061988	0.15489319902872	0.0489432773970184	0.000593852971437357	0.00147106283935292	0.00159582643616723
17	0.405465108108164	0.07	1.42781001558903	0.593169579220336	2.26245045195773	0.0730502000926166	0.416294781923896	0.18476661606127	0.647822947786521	0.26	0.22	0.3	0.289627031470354	0.652554148987791	1.01548126650523	0.67276533113782	1.51579707840243	2.35882882566703	0.697141408899995	1.5707297710447	2.44426890932551	1.42781001558903	0.272328718400612	0.0558312579521526	-0.612915082470215	-0.570993716447674	-0.494305114713764	-0.574247639414828	0.0231808326686926	0.117418523076192	0.0154168286119712	0.0591660176061988	0.15489319902872	0.0489432773970184	0.000593852971437357	0.00147106283935292	0.00159582643616723
17	0.405465108108164	0.07	1.43738361070645	0.604872166616347	2.26989505479655	0.0691804536896806	0.3993642548999	0.170648702781831	0.628079807017968	0.25	0.22	0.3	0.27301752278515	0.638935062407732	1.00485260203031	0.647174138871348	1.51456303826271	2.38195193765407	0.669765589494468	1.56894630401022	2.46706556549004	1.43738361070645	0.264020889049162	0.00419440857705533	-0.679712999809921	-0.570993716447674	-0.494305114713764	-0.574247639414828	0.0231808326686926	0.117418523076192	0.0154168286119712	0.0591660176061988	0.15489319902872	0.0489432773970184	0.000593852971437357	0.00147106283935292	0.00159582643616723
17	0.405465108108164	0.07	1.44706030733897	0.603257696283843	2.29086291839409	0.0743711270751826	0.403698391609117	0.181337326529209	0.626059456689025	0.25	0.21	0.3	0.293726698506047	0.653902856235436	1.01407901396482	0.705029975028731	1.56955808493995	2.43408619485116	0.729512830338327	1.62380359163552	2.51677905944985	1.44706030733897	0.260406052654779	0.046111181041463	-0.643747250518981	-0.570993716447674	-0.494305114713764	-0.574247639414828	0.0231808326686926	0.117418523076192	0.0154168286119712	0.0591660176061988	0.15489319902872	0.0489432773970184	0.000593852971437357	0.00147106283935292	0.00159582643616723
17	0.405465108108164	0.07	1.45364448415458	0.61286297567708	2.29442599263208	0.0839087645188191	0.428540399931412	0.207463720473956	0.649617079388869	0.25	0.22	0.3	0.331986760154192	0.685757194768283	1.03952762938237	0.787123547001018	1.62589506664898	2.46466658629694	0.815114370687876	1.6853100773207	2.55117825095867	1.45364448415458	0.263560368315972	2.6132795964926e-06	-0.683403915661464	-0.570993716447674	-0.494305114713764	-0.574247639414828	0.0231808326686926	0.117418523076192	0.0154168286119712	0.0591660176061988	0.15489319902872	0.0489432773970184	0.000593852971437357	0.00147106283935292	0.00159582643616723
17	0.405465108108164	0.07	1.46421478166526	0.607557272587916	2.32087229074261	0.0761197627611342	0.429379941419935	0.195826463166145	0.662933419673725	0.25	0.21	0.3	0.316232720486034	0.693389365267537	1.07054601004904	0.756705353166086	1.65919403823853	2.56168272331098	0.78452821946538	1.71571913832911	2.64864481834276	1.46421478166526	0.261159986612955	0.00299385558069232	-0.687237565338983	-0.570993716447674	-0.494305114713764	-0.574247639414828	0.0231808326686926	0.117418523076192	0.0154168286119712	0.0591660176061988	0.15489319902872	0.0489432773970184	0.000593852971437357	0.00147106283935292	0.00159582643616723
17	0.405465108108164	0.07	1.47208521417465	0.61737276986982	2.32679765847948	0.0706111606204842	0.409935791948427	0.177735184400724	0.64213639949613	0.25	0.21	0.3	0.283344793435461	0.653518169084344	1.02369154473323	0.669262105646115	1.5436138445191	2.41796558339208	0.692925189632413	1.59681798307627	2.50303599200721	1.47208521417465	0.262635583305586	-0.0531841956550845	-0.738538858230826	-0.570993716447674	-0.494305114713764	-0.574247639414828	0.0231808326686926	0.117418523076192	0.0154168286119712	0.0591660176061988	0.15489319902872	0.0489432773970184	0.000593852971437357	0.00147106283935292	0.00159582643616723
17	0.405465108108164	0.07	1.47574296286873	0.62024684078261	2.33123908495485	0.0655667517347942	0.386945798480119	0.158875934279121	0.615015662681117	0.26	0.21	0.31	0.251575987144348	0.612718796372087	0.973861605599825	0.590241698341655	1.43754651261294	2.28485132688422	0.610586474448835	1.48641960910897	2.36218643405397	1.47574296286873	0.262574959629117	0.0261639403141528	-0.660357926274013	-0.570993716447674	-0.494305114713764	-0.574247639414828	0.0231808326686926	0.117418523076192	0.0154168286119712	0.0591660176061988	0.15489319902872	0.0489432773970184	0.000593852971437357	0.00147106283935292	0.00159582643616723
17	0.405465108108164	0.07	1.48772595649092	0.642121363199256	2.33333054978258	0.0738173032152777	0.405088390258714	0.181059255171794	0.629117525345635	0.26	0.2	0.31	0.287393887127591	0.642993516107465	0.99859314508734	0.675892365953836	1.51219085847121	2.34848935098859	0.697580853772946	1.56028189771731	2.42573901484429	1.48772595649092	0.263678089429413	0.00892078091564384	-0.67773975873819	-0.570993716447674	-0.494305114713764	-0.574247639414828	0.0231808326686926	0.117418523076192	0.0154168286119712	0.0591660176061988	0.15489319902872	0.0489432773970184	0.000593852971437357	0.00147106283935292	0.00159582643616723
17	0.405465108108164	0.07	1.48783822703335	0.608818855134719	2.36685759893199	0.0691818854522386	0.396733076736517	0.169526923869588	0.623939229603446	0.25	0.21	0.31	0.273682770972422	0.640482380611067	1.00728199024971	0.654694703994006	1.53214037221872	2.40958604044344	0.677838238749749	1.58583101162304	2.49260810450651	1.48783822703335	0.264319189856391	0.04882058015059	-0.633745461022298	-0.570993716447674	-0.494305114713764	-0.574247639414828	0.0231808326686926	0.117418523076192	0.0154168286119712	0.0591660176061988	0.15489319902872	0.0489432773970184	0.000593852971437357	0.00147106283935292	0.00159582643616723
17	0.405465108108164	0.07	1.49231886228535	0.643884614762119	2.34075310980858	0.0748994781900625	0.410494622429524	0.185253335208024	0.635735909651023	0.25	0.2	0.31	0.29952483655993	0.663703757634736	1.02788267870954	0.717617528270679	1.59013674968655	2.46265597110242	0.740599525727361	1.64167305171953	2.54105719231429	1.49231886228535	0.260595528374582	-0.00337354337112948	-0.692684746117013	-0.570993716447674	-0.494305114713764	-0.574247639414828	0.0231808326686926	0.117418523076192	0.0154168286119712	0.0591660176061988	0.15489319902872	0.0489432773970184	0.000593852971437357	0.00147106283935292	0.00159582643616723
17	0.405465108108164	0.07	1.50915970198304	0.67259708062143	2.34572232334466	0.103869079612435	0.497861829051241	0.269545548163813	0.726178109938669	0.24	0.21	0.29	0.438188280023466	0.809351963137293	1.18051564625112	1.05567797368044	1.94988108854329	2.84408420340613	1.09395714228345	2.01727146128888	2.94509285661328	1.50915970198304	0.256969460617159	0.034341203301093	-0.663276399126531	-0.570993716447674	-0.494305114713764	-0.574247639414828	0.0231808326686926	0.117418523076192	0.0154168286119712	0.0591660176061988	0.15489319902872	0.0489432773970184	0.000593852971437357	0.00147106283935292	0.00159582643616723
17	0.405465108108164	0.07	1.5097186751578	0.630924907730013	2.38851244258559	0.0791974038672404	0.430056553626652	0.201107513736067	0.659005593517238	0.25	0.2	0.29	0.325589202497852	0.696253301147369	1.06691739979689	0.781115954105651	1.67037038529717	2.55962481648869	0.807975809661656	1.72613815141097	2.64641451895922	1.5097186751578	0.254039440928514	-0.011874160360514	-0.717080932605421	-0.570993716447674	-0.494305114713764	-0.574247639414828	0.0231808326686926	0.117418523076192	0.0154168286119712	0.0591660176061988	0.15489319902872	0.0489432773970184	0.000593852971437357	0.00147106283935292	0.00159582643616723
17	0.405465108108164	0.07	1.51038003825623	0.658300191920688	2.36245988459178	0.0872084458512121	0.458985198512209	0.227143966991996	0.690826430032423	0.24	0.21	0.29	0.371067214941941	0.749807981109626	1.12854874727731	0.898469214783416	1.81551848532701	2.7325677558706	0.931294697647601	1.87985487314254	2.83016719818685	1.51038003825623	0.256263711596494	0.0227838819811027	-0.676452585646621	-0.570993716447674	-0.494305114713764	-0.574247639414828	0.0231808326686926	0.117418523076192	0.0154168286119712	0.0591660176061988	0.15489319902872	0.0489432773970184	0.000593852971437357	0.00147106283935292	0.00159582643616723
17	0.405465108108164	0.07	1.5156374506065	0.624797037147514	2.40647786406549	0.0683574518459698	0.389384042091326	0.164946587128323	0.613821497054328	0.25	0.21	0.29	0.266261628280384	0.628555163696572	0.990848699112759	0.636877276581127	1.50345546754687	2.37003365851262	0.659443788927637	1.55400340042854	2.45476462991355	1.5156374506065	0.255381338893757	-0.0143715478799357	-0.712316523754669	-0.570993716447674	-0.494305114713764	-0.574247639414828	0.0231808326686926	0.117418523076192	0.0154168286119712	0.0591660176061988	0.15489319902872	0.0489432773970184	0.000593852971437357	0.00147106283935292	0.00159582643616723
17	0.405465108108164	0.07	1.52458659790152	0.666419507565563	2.38275368823749	0.0750982958465958	0.42819793602942	0.193579151804731	0.66281672025411	0.24	0.2	0.29	0.315216039065842	0.697259266160622	1.0793024932554	0.760708251612982	1.68269000160619	2.60467175159939	0.787905504045793	1.7424517188571	2.6998544548278	1.52458659790152	0.255846069481092	0.0747302321565944	-0.625596933461868	-0.570993716447674	-0.494305114713764	-0.574247639414828	0.0231808326686926	0.117418523076192	0.0154168286119712	0.0591660176061988	0.15489319902872	0.0489432773970184	0.000593852971437357	0.00147106283935292	0.00159582643616723
17	0.405465108108164	0.07	1.52520066438086	0.658250678696263	2.39215065006546	0.0662945152924601	0.385930234709312	0.159799069663822	0.612061399754801	0.26	0.22	0.3	0.253589010502904	0.612442028285754	0.971295046068605	0.596252643605056	1.44000789977467	2.28376315594429	0.618460218107072	1.49358914205352	2.36921734210846	1.52520066438086	0.262219962655529	-0.0275344400179028	-0.711881939733129	-0.570993716447674	-0.494305114713764	-0.574247639414828	0.0231808326686926	0.117418523076192	0.0154168286119712	0.0591660176061988	0.15489319902872	0.0489432773970184	0.000593852971437357	0.00147106283935292	0.00159582643616723
17	0.405465108108164	0.07	1.53395585159643	0.661267784893492	2.40664391829936	0.059402439124716	0.372444058644842	0.141053146895061	0.603834970394623	0.24	0.21	0.28	0.231232558606735	0.610558463345699	0.989884368084663	0.561905089162661	1.48368339585241	2.40546170254216	0.582319376764212	1.53689575200706	2.49490489201188	1.53395585159643	0.252958068953452	-0.000349827889923791	-0.705741970675785	-0.570993716447674	-0.494305114713764	-0.574247639414828	0.0231808326686926	0.117418523076192	0.0154168286119712	0.0591660176061988	0.15489319902872	0.0489432773970184	0.000593852971437357	0.00147106283935292	0.00159582643616723
17	0.405465108108164	0.07	1.53963172138176	0.646846354925204	2.43241708783832	0.0859709443103884	0.450908340573793	0.221358031198351	0.680458649949234	0.25	0.21	0.29	0.359633896126394	0.732577546152515	1.10552119617864	0.865888274141072	1.76382235919599	2.66175644425092	0.896754241745238	1.8276034634788	2.75829431805985	1.53963172138176	0.25848001773182	-0.0475142399351882	-0.740704158273068	-0.570993716447674	-0.494305114713764	-0.574247639414828	0.0231808326686926	0.117418523076192	0.0154168286119712	0.0591660176061988	0.15489319902872	0.0489432773970184	0.000593852971437357	0.00147106283935292	0.00159582643616723
17	0.405465108108164	0.07	1.54036342091545	0.642867849466827	2.43785899236408	0.0705213212128888	0.408145826433653	0.176800720054388	0.639490932812918	0.24	0.21	0.3	0.28957564732296	0.668487616200498	1.04739958507804	0.703031461761003	1.62295355404115	2.5428756463213	0.726803367453978	1.67632020861762	2.62861446618613	1.54036342091545	0.256449931795575	-0.00291107056813901	-0.700112980594394	-0.570993716447674	-0.494305114713764	-0.574247639414828	0.0231808326686926	0.117418523076192	0.0154168286119712	0.0591660176061988	0.15489319902872	0.0489432773970184	0.000593852971437357	0.00147106283935292	0.00159582643616723
17	0.405465108108164	0.07	1.54880398597382	0.696328076728668	2.40127989521897	0.0828453489008442	0.434959477288903	0.209004724733183	0.660914229844623	0.25	0.21	0.31	0.339406840844505	0.706339161808266	1.07327148277203	0.816801230505657	1.69984404287138	2.5828868552371	0.844610891928512	1.75739660697719	2.66986160344233	1.54880398597382	0.263682096332669	0.0109512832074059	-0.674031344994046	-0.570993716447674	-0.494305114713764	-0.574247639414828	0.0231808326686926	0.117418523076192	0.0154168286119712	0.0591660176061988	0.15489319902872	0.0489432773970184	0.000593852971437357	0.00147106283935292	0.00159582643616723
17	0.405465108108164	0.07	1.55022458688195	0.654628932743319	2.44582024102058	0.0855366403265397	0.468072609650982	0.229123316539228	0.707021902762736	0.24	0.2	0.29	0.373366304141003	0.762744459947186	1.15212261575337	0.9017152077394	1.842100563241	2.7824859187426	0.931848534459474	1.90569343452662	2.877206101497	1.55022458688195	0.256673931427896	-0.0147284368638555	-0.712312927171764	-0.570993716447674	-0.494305114713764	-0.574247639414828	0.0231808326686926	0.117418523076192	0.0154168286119712	0.0591660176061988	0.15489319902872	0.0489432773970184	0.000593852971437357	0.00147106283935292	0.00159582643616723
17	0.405465108108164	0.07	1.55244208999021	0.643903848880717	2.4609803310997	0.0689490394739493	0.415046414455865	0.176921551016317	0.653171277895414	0.26	0.22	0.3	0.27885399841056	0.654173284894558	1.02949257137856	0.65124344374574	1.52777462503497	2.4043058063242	0.67441249409083	1.58205041775158	2.49183733957398	1.55244208999021	0.264720980390311	0.0090651682071402	-0.672574519325847	-0.570993716447674	-0.494305114713764	-0.574247639414828	0.0231808326686926	0.117418523076192	0.0154168286119712	0.0591660176061988	0.15489319902872	0.0489432773970184	0.000593852971437357	0.00147106283935292	0.00159582643616723
17	0.405465108108164	0.07	1.56006326570387	0.691829388346739	2.42829714306101	0.0631592705326927	0.427047757422635	0.170258863762902	0.683836651082368	0.26	0.23	0.3	0.268223694192644	0.672765720157128	1.07730774612161	0.626120136458652	1.57045098412128	2.51478183178392	0.650122488396395	1.63202779845226	2.61212666500104	1.56006326570387	0.270474307931292	-0.000313717356855073	-0.670269124494281	-0.570993716447674	-0.494305114713764	-0.574247639414828	0.0231808326686926	0.117418523076192	0.0154168286119712	0.0591660176061988	0.15489319902872	0.0489432773970184	0.000593852971437357	0.00147106283935292	0.00159582643616723
17	0.405465108108164	0.07	1.56124391679519	0.674633507725328	2.44785432586506	0.0696471370190675	0.42196061411953	0.181175523382156	0.662745704856903	0.25	0.21	0.3	0.291797060893864	0.679599896909558	1.06740273292525	0.69635457965815	1.62182065541884	2.54728673117953	0.720832162341118	1.67977414548791	2.6386065423555	1.56124391679519	0.260325685664336	-0.0379669606671877	-0.726619141797303	-0.570993716447674	-0.494305114713764	-0.574247639414828	0.0231808326686926	0.117418523076192	0.0154168286119712	0.0591660176061988	0.15489319902872	0.0489432773970184	0.000593852971437357	0.00147106283935292	0.00159582643616723
17	0.405465108108164	0.07	1.56570022953652	0.662514448680794	2.46888601039225	0.0721056687534771	0.433922737579079	0.190891316967723	0.676954158190434	0.26	0.21	0.3	0.303943981250959	0.690907300081126	1.07787061891129	0.717034835181815	1.62992075052982	2.54280666587782	0.742019764573744	1.68845261759798	2.6327419051475	1.56570022953652	0.262380036626946	0.020932338610307	-0.664763518714983	-0.570993716447674	-0.494305114713764	-0.574247639414828	0.0231808326686926	0.117418523076192	0.0154168286119712	0.0591660176061988	0.15489319902872	0.0489432773970184	0.000593852971437357	0.00147106283935292	0.00159582643616723
17	0.405465108108164	0.07	1.57139614932929	0.702887262961192	2.43990503569738	0.0690623000609495	0.399783329322621	0.170617462504264	0.628949196140979	0.26	0.23	0.3	0.271366416030224	0.635853843296955	1.00034127056369	0.639482775893367	1.49840789705059	2.35733301820781	0.662765205684112	1.55557074768676	2.44477904788476	1.57139614932929	0.263233096379495	0.0100522750785663	-0.673967760394728	-0.570993716447674	-0.494305114713764	-0.574247639414828	0.0231808326686926	0.117418523076192	0.0154168286119712	0.0591660176061988	0.15489319902872	0.0489432773970184	0.000593852971437357	0.00147106283935292	0.00159582643616723
17	0.405465108108164	0.07	1.57220587242714	0.658996058919823	2.48541568593445	0.0717293494299511	0.424156183545064	0.185924166371304	0.662388200718825	0.25	0.22	0.31	0.29757752631464	0.678875427190727	1.06017332806681	0.705680935883887	1.60989794068652	2.51411494548914	0.730907457820268	1.66635285070408	2.60086795098799	1.57220587242714	0.263520648311097	0.0115867136529686	-0.670294449086276	-0.570993716447674	-0.494305114713764	-0.574247639414828	0.0231808326686926	0.117418523076192	0.0154168286119712	0.0591660176061988	0.15489319902872	0.0489432773970184	0.000593852971437357	0.00147106283935292	0.00159582643616723
17	0.405465108108164	0.07	1.57404678121591	0.661269565684488	2.48682399674733	0.0664184686658213	0.416979892487114	0.172899849447913	0.661059935526314	0.25	0.21	0.3	0.280895581982328	0.67743153015516	1.07396747832799	0.676286564132296	1.63098984587212	2.58569312761195	0.699975991212012	1.68815650791802	2.67600834670684	1.57404678121591	0.256463889224071	0.0244442827193461	-0.672179560962673	-0.570993716447674	-0.494305114713764	-0.574247639414828	0.0231808326686926	0.117418523076192	0.0154168286119712	0.0591660176061988	0.15489319902872	0.0489432773970184	0.000593852971437357	0.00147106283935292	0.00159582643616723
[truncated: 1,368 more rows]
