# Supplementary material for: Re-expressing coefficients from regression models for inclusion in a meta-analysis
Source: BMC Med Res Methodol. 2024 Jan 8;24:6. doi: 10.1186/s12874-023-02132-y (PMC10773134; doi:10.1186/s12874-023-02132-y)
Supplement: Supplementary file 2 — Additional file 2. [file 12874_2023_2132_MOESM2_ESM.zip › Supp_Files_R1/simdata/simdata_scenario_170.csv]

ex_no	errsd	rsquare	beta	b_low_ci	b_hi_ci	lrsquare	lbeta	lb_low_ci	lb_hi_ci	x_median	x_25	x_75	rbl	rb	rbu	altl	alt	altu	dzl	dz	dzu	observed_beta	xlog	error	ylog	RelBias_rb	RelBias_rbl	RelBias_rbu	RelBias_alt	RelBias_altl	RelBias_altu	RelBias_dz	RelBias_dzl	RelBias_dzu	MC_SE_RelBias_rb	MC_SE_RelBias_alt	MC_SE_RelBias_dz
170	14.590010676409	0.22	-2.35425591713556	-2.44783942610953	-2.26067240816158	0.28499877219367	-14.3733302473015	-14.8581792106211	-13.8884812839819	3.99	2.56	6.19	-3.32652415657426	-3.21797372344853	-3.10942329032281	-3.57738927238632	-3.4606526618286	-3.34391605127088	-3.57065852026934	-3.45257264941972	-3.33764412325985	-2.35425591713556	4.88886298334273	0.043412696136901	-20.6188307210948	-0.37208386849652	-0.365174309346828	-0.379526483937587	-0.47500962282945	-0.467581744761565	-0.483010544055773	-0.472962226775823	-0.465262011947711	-0.480683936340117	0.000768451547029881	0.000833815457036735	0.00087909926159084
170	14.590010676409	0.22	-2.24540928413094	-2.33423020019602	-2.15658836806587	0.297473550293805	-14.4656480757078	-14.9390851071225	-13.9922110442932	4	2.55	6.19	-3.3367833505414	-3.23103679426795	-3.12529023799449	-3.58744382254205	-3.47375354355024	-3.36006326455842	-3.57893710067333	-3.46563310203504	-3.35206580443552	-2.24540928413094	4.92370728688411	-0.134939964292186	-20.8389725852134	-0.37208386849652	-0.365174309346828	-0.379526483937587	-0.47500962282945	-0.467581744761565	-0.483010544055773	-0.472962226775823	-0.465262011947711	-0.480683936340117	0.000768451547029881	0.000833815457036735	0.00087909926159084
170	14.590010676409	0.22	-2.20819945836283	-2.29661455988417	-2.11978435684149	0.290078422507001	-14.4323788939789	-14.9132210828661	-13.9515367050917	4	2.59	6.18	-3.32795850592281	-3.22065621062243	-3.11335391532204	-3.57757685835787	-3.46222619883728	-3.34687553931669	-3.57437810452448	-3.45780094990501	-3.34482948533263	-2.20819945836283	4.94639280863258	0.0409443858915007	-20.7706266058536	-0.37208386849652	-0.365174309346828	-0.379526483937587	-0.47500962282945	-0.467581744761565	-0.483010544055773	-0.472962226775823	-0.465262011947711	-0.480683936340117	0.000768451547029881	0.000833815457036735	0.00087909926159084
170	14.590010676409	0.22	-2.16668460100812	-2.25375718489121	-2.07961201712503	0.297734284664402	-14.792415103795	-15.2762448470959	-14.3085853604941	4.04	2.59	6.26	-3.37753923537942	-3.27056569851881	-3.16359216165821	-3.62700522521674	-3.51213059309134	-3.39725596096594	-3.62099262306539	-3.50468240492308	-3.39011233457457	-2.16668460100812	4.98456668497231	0.0767350986912147	-20.832153972325	-0.37208386849652	-0.365174309346828	-0.379526483937587	-0.47500962282945	-0.467581744761565	-0.483010544055773	-0.472962226775823	-0.465262011947711	-0.480683936340117	0.000768451547029881	0.000833815457036735	0.00087909926159084
170	14.590010676409	0.22	-2.16355834876516	-2.2499757104959	-2.07714098703442	0.293709465763339	-14.4877117507687	-14.9661762124396	-14.0092472890978	4.03	2.58	6.27	-3.31673007823574	-3.2106951466096	-3.10466021498346	-3.56266053138235	-3.44876327205119	-3.33486601272003	-3.55338310843236	-3.43834093188926	-3.32619703566892	-2.16355834876516	4.98605547811694	0.0696965553526387	-20.8463550914496	-0.37208386849652	-0.365174309346828	-0.379526483937587	-0.47500962282945	-0.467581744761565	-0.483010544055773	-0.472962226775823	-0.465262011947711	-0.480683936340117	0.000768451547029881	0.000833815457036735	0.00087909926159084
170	14.590010676409	0.23	-2.4441242993611	-2.53842799821022	-2.34982060051198	0.293736174374233	-14.6974354161462	-15.1827948691178	-14.2120759631746	3.94	2.56	6.09	-3.43150674434016	-3.32180927093959	-3.21211179753902	-3.69436439766793	-3.57626396236684	-3.45816352706575	-3.69294832124901	-3.5758997423124	-3.45776245016577	-2.4441242993611	4.83870338026774	0.125140282861679	-20.4467249189568	-0.37208386849652	-0.365174309346828	-0.379526483937587	-0.47500962282945	-0.467581744761565	-0.483010544055773	-0.472962226775823	-0.465262011947711	-0.480683936340117	0.000768451547029881	0.000833815457036735	0.00087909926159084
170	14.590010676409	0.23	-2.44412008940982	-2.53814095802667	-2.35009922079298	0.29095263841166	-14.657417265132	-15.1447225171414	-14.1701120131226	4	2.59	6.19	-3.37638902859341	-3.26774840446852	-3.15910778034363	-3.62923855137187	-3.51246209641359	-3.39568564145532	-3.6251345973349	-3.50782012126614	-3.39150649687221	-2.44412008940982	4.9090054225464	-0.0636904052602573	-20.7878809316409	-0.37208386849652	-0.365174309346828	-0.379526483937587	-0.47500962282945	-0.467581744761565	-0.483010544055773	-0.472962226775823	-0.465262011947711	-0.480683936340117	0.000768451547029881	0.000833815457036735	0.00087909926159084
170	14.590010676409	0.23	-2.42849972797448	-2.52187074018875	-2.33512871576021	0.295197855969279	-14.8484342092232	-15.3370582554738	-14.3598101629726	4.08	2.67	6.12	-3.36554208624643	-3.25831912571412	-3.15109616518181	-3.61101557991964	-3.49597206803205	-3.38092855614446	-3.62102310026572	-3.50521765836771	-3.39139048706466	-2.42849972797448	4.92476179997786	0.23220889919986	-20.6963023586974	-0.37208386849652	-0.365174309346828	-0.379526483937587	-0.47500962282945	-0.467581744761565	-0.483010544055773	-0.472962226775823	-0.465262011947711	-0.480683936340117	0.000768451547029881	0.000833815457036735	0.00087909926159084
170	14.590010676409	0.23	-2.42737018935967	-2.52140082933059	-2.33333954938876	0.289963385473314	-14.6034792381232	-15.0901578905628	-14.1168005856836	4.05	2.6	6.18	-3.33033168727558	-3.22292384240778	-3.11551599753998	-3.57556596238389	-3.46024896988442	-3.34493197738495	-3.57389078865125	-3.45685423568694	-3.34331482852498	-2.42737018935967	4.90813113668828	-0.142993276564316	-20.9342135494339	-0.37208386849652	-0.365174309346828	-0.379526483937587	-0.47500962282945	-0.467581744761565	-0.483010544055773	-0.472962226775823	-0.465262011947711	-0.480683936340117	0.000768451547029881	0.000833815457036735	0.00087909926159084
170	14.590010676409	0.23	-2.4192954328409	-2.51314235535036	-2.32544851033144	0.283893449805374	-14.4255893004024	-14.9135241845241	-13.9376544162808	3.97	2.56	6.19	-3.34938055265811	-3.23979682237279	-3.13021309208746	-3.60328061420985	-3.48538988045714	-3.36749914670443	-3.59342383640968	-3.47908877691877	-3.35899608231265	-2.4192954328409	4.89660175754957	-0.0436354048610579	-20.7350397582942	-0.37208386849652	-0.365174309346828	-0.379526483937587	-0.47500962282945	-0.467581744761565	-0.483010544055773	-0.472962226775823	-0.465262011947711	-0.480683936340117	0.000768451547029881	0.000833815457036735	0.00087909926159084
170	14.590010676409	0.23	-2.40750305876355	-2.50139210443004	-2.31361401309707	0.293951353636072	-14.616320512705	-15.0987510672328	-14.1338899581772	3.98	2.54	6.08	-3.3827754706973	-3.27469009072748	-3.16660471075766	-3.63818148203422	-3.52193544936337	-3.40568941669252	-3.63396148528626	-3.51716584207127	-3.40115317745444	-2.40750305876355	4.84906444289072	0.0192199016228235	-20.5340438599744	-0.37208386849652	-0.365174309346828	-0.379526483937587	-0.47500962282945	-0.467581744761565	-0.483010544055773	-0.472962226775823	-0.465262011947711	-0.480683936340117	0.000768451547029881	0.000833815457036735	0.00087909926159084
170	14.590010676409	0.23	-2.40429317745928	-2.49806614012567	-2.3105202147929	0.284178278410102	-14.4566188543766	-14.9452609702903	-13.9679767384628	4.07	2.62	6.28	-3.28591104124667	-3.17847668281752	-3.07104232438838	-3.52635223956434	-3.41105654662037	-3.29576085367641	-3.52030661444762	-3.40652288694888	-3.2928526282922	-2.40429317745928	4.94175221593383	0.115098228292057	-20.8092664591092	-0.37208386849652	-0.365174309346828	-0.379526483937587	-0.47500962282945	-0.467581744761565	-0.483010544055773	-0.472962226775823	-0.465262011947711	-0.480683936340117	0.000768451547029881	0.000833815457036735	0.00087909926159084
170	14.590010676409	0.23	-2.40222899320289	-2.49458624164903	-2.30987174475675	0.293040221973726	-14.659923441527	-15.1448574090911	-14.1749894739629	3.98	2.58	6.23	-3.39348000956252	-3.28482175808907	-3.17616350661562	-3.64974106975075	-3.53287741301712	-3.41601375628349	-3.64242635675822	-3.52591763481299	-3.40891792959668	-2.40222899320289	4.91644342838167	0.00382225796022919	-20.7688457011533	-0.37208386849652	-0.365174309346828	-0.379526483937587	-0.47500962282945	-0.467581744761565	-0.483010544055773	-0.472962226775823	-0.465262011947711	-0.480683936340117	0.000768451547029881	0.000833815457036735	0.00087909926159084
170	14.590010676409	0.23	-2.39711722796577	-2.48985185274064	-2.3043826031909	0.297995458379376	-14.6370746885812	-15.1155247284089	-14.1586246487535	3.98	2.59	6.15	-3.38959334228163	-3.28230291745329	-3.17501249262495	-3.64589689038707	-3.53049371757265	-3.41509054475822	-3.64417504209548	-3.53071593520418	-3.41271425369026	-2.39711722796577	4.90140002327129	0.0447308211696333	-20.6627336155004	-0.37208386849652	-0.365174309346828	-0.379526483937587	-0.47500962282945	-0.467581744761565	-0.483010544055773	-0.472962226775823	-0.465262011947711	-0.480683936340117	0.000768451547029881	0.000833815457036735	0.00087909926159084
170	14.590010676409	0.23	-2.39340695886527	-2.48567143736614	-2.3011424803644	0.298239619412539	-14.8700566897507	-15.3558388329688	-14.3842745465327	4.02	2.6	6.26	-3.41174872518888	-3.30381801388932	-3.19588730258977	-3.6657968156428	-3.54982928999506	-3.43386176434733	-3.65966931099823	-3.5423905778311	-3.42757995213472	-2.39340695886527	4.94216635124343	0.0714334773260672	-20.7896640720578	-0.37208386849652	-0.365174309346828	-0.379526483937587	-0.47500962282945	-0.467581744761565	-0.483010544055773	-0.472962226775823	-0.465262011947711	-0.480683936340117	0.000768451547029881	0.000833815457036735	0.00087909926159084
170	14.590010676409	0.23	-2.39337454568373	-2.48543119692569	-2.30131789444178	0.296064200380668	-14.7806700095699	-15.2660533509418	-14.295286668198	4.01	2.62	6.18	-3.39983718763899	-3.29173954797269	-3.18364190830639	-3.65399564332432	-3.53781704929329	-3.42163845526226	-3.65338934854531	-3.53771563532777	-3.42144019772524	-2.39337454568373	4.94162357107993	-0.00156506930363209	-20.8458863145726	-0.37208386849652	-0.365174309346828	-0.379526483937587	-0.47500962282945	-0.467581744761565	-0.483010544055773	-0.472962226775823	-0.465262011947711	-0.480683936340117	0.000768451547029881	0.000833815457036735	0.00087909926159084
170	14.590010676409	0.23	-2.39315264942223	-2.48609380495597	-2.30021149388848	0.288641178959733	-14.5422851041552	-15.0284851981123	-14.0560850101981	4.02	2.58	6.19	-3.3372533617064	-3.22928686497497	-3.12132036824353	-3.5855360823201	-3.46953716711807	-3.35353825191605	-3.5803152617977	-3.46316078566675	-3.34725648078206	-2.39315264942223	4.91697507949807	-0.142064982373907	-20.9429990009289	-0.37208386849652	-0.365174309346828	-0.379526483937587	-0.47500962282945	-0.467581744761565	-0.483010544055773	-0.472962226775823	-0.465262011947711	-0.480683936340117	0.000768451547029881	0.000833815457036735	0.00087909926159084
170	14.590010676409	0.23	-2.39189142168904	-2.48407953110835	-2.29970331226974	0.296368684534495	-14.6609217858899	-15.1420212446613	-14.1798223271185	3.96	2.55	6.1	-3.40604910015066	-3.29783049761707	-3.18961189508348	-3.66491668532473	-3.54847321947148	-3.43202975361824	-3.66025626445071	-3.54357674965008	-3.42865412761893	-2.39189142168904	4.86342513362649	0.035435683370605	-20.5401715504007	-0.37208386849652	-0.365174309346828	-0.379526483937587	-0.47500962282945	-0.467581744761565	-0.483010544055773	-0.472962226775823	-0.465262011947711	-0.480683936340117	0.000768451547029881	0.000833815457036735	0.00087909926159084
170	14.590010676409	0.23	-2.39126141260114	-2.48359859829825	-2.29892422690403	0.299975084050431	-14.8759807536075	-15.3599490721756	-14.3920124350393	4.08	2.6	6.26	-3.36653403919992	-3.26045974099111	-3.1543854427823	-3.61158861553224	-3.49779302536421	-3.38399743519618	-3.60831758445746	-3.4932135067966	-3.37843126981489	-2.39126141260114	4.96107821998175	-0.225535254263172	-21.1536695114592	-0.37208386849652	-0.365174309346828	-0.379526483937587	-0.47500962282945	-0.467581744761565	-0.483010544055773	-0.472962226775823	-0.465262011947711	-0.480683936340117	0.000768451547029881	0.000833815457036735	0.00087909926159084
170	14.590010676409	0.23	-2.39102062830325	-2.48299640245263	-2.29904485415388	0.301900911852527	-15.0049489995054	-15.4908838135092	-14.5190141855016	4.03	2.62	6.14	-3.431457035624	-3.32381537641061	-3.21617371719723	-3.68570235599844	-3.57008525432775	-3.45446815265706	-3.68876888105766	-3.5726751539318	-3.45846840907248	-2.39102062830325	4.95183472527173	-0.245429815150956	-21.1159567067067	-0.37208386849652	-0.365174309346828	-0.379526483937587	-0.47500962282945	-0.467581744761565	-0.483010544055773	-0.472962226775823	-0.465262011947711	-0.480683936340117	0.000768451547029881	0.000833815457036735	0.00087909926159084
170	14.590010676409	0.23	-2.38921503157468	-2.48156692540746	-2.2968631377419	0.287394592689651	-14.3615050856885	-14.8431227250059	-13.8798874463711	3.99	2.58	6.14	-3.31727417867033	-3.20963794952239	-3.10200172037445	-3.56670898353157	-3.4509792956077	-3.33524960768383	-3.56307800743006	-3.44906687567482	-3.33160823770155	-2.38921503157468	4.87907804663402	0.177815679822443	-20.5532762722902	-0.37208386849652	-0.365174309346828	-0.379526483937587	-0.47500962282945	-0.467581744761565	-0.483010544055773	-0.472962226775823	-0.465262011947711	-0.480683936340117	0.000768451547029881	0.000833815457036735	0.00087909926159084
170	14.590010676409	0.23	-2.38854122762486	-2.48045888061538	-2.29662357463433	0.294519763210558	-14.6734620723123	-15.1571162755408	-14.1898078690839	4	2.58	6.21	-3.38192609631514	-3.27401092684914	-3.16609575738314	-3.63553529552446	-3.51952761340993	-3.40351993129541	-3.62783781563185	-3.51289027835392	-3.39580189857838	-2.38854122762486	4.94260786363255	0.0588075203114308	-20.7772746752099	-0.37208386849652	-0.365174309346828	-0.379526483937587	-0.47500962282945	-0.467581744761565	-0.483010544055773	-0.472962226775823	-0.465262011947711	-0.480683936340117	0.000768451547029881	0.000833815457036735	0.00087909926159084
170	14.590010676409	0.23	-2.38111074386631	-2.47308386184162	-2.28913762589099	0.300552571817808	-15.0383861331793	-15.5269661658386	-14.5498061005201	3.97	2.58	6.09	-3.4859503872071	-3.37625956056143	-3.26656873391576	-3.75005266126418	-3.6320514476243	-3.51405023398441	-3.74919187700911	-3.63275315612046	-3.51568869527691	-2.38111074386631	4.90668963463691	0.0122796203146021	-20.7279062159943	-0.37208386849652	-0.365174309346828	-0.379526483937587	-0.47500962282945	-0.467581744761565	-0.483010544055773	-0.472962226775823	-0.465262011947711	-0.480683936340117	0.000768451547029881	0.000833815457036735	0.00087909926159084
170	14.590010676409	0.23	-2.37851145717669	-2.47070829108104	-2.28631462327235	0.290955514606946	-14.6253242739239	-15.1115591624184	-14.1390893854293	4.06	2.62	6.31	-3.33084734118857	-3.22367281550739	-3.11649828982622	-3.57560348903274	-3.46055360271033	-3.34550371638792	-3.56951268525584	-3.45277407782446	-3.3375919749255	-2.37851145717669	4.98118816839774	0.300294787513793	-20.6622252038538	-0.37208386849652	-0.365174309346828	-0.379526483937587	-0.47500962282945	-0.467581744761565	-0.483010544055773	-0.472962226775823	-0.465262011947711	-0.480683936340117	0.000768451547029881	0.000833815457036735	0.00087909926159084
170	14.590010676409	0.23	-2.37555926877023	-2.46727689449389	-2.28384164304657	0.297076245879437	-14.7941372320098	-15.2787858260039	-14.3094886380158	3.92	2.57	6.21	-3.47063184370224	-3.36054215055016	-3.25045245739808	-3.738698875212	-3.62010599918944	-3.50151312316688	-3.73146892166018	-3.61291058889305	-3.49291852730985	-2.37555926877023	4.89864672996756	-0.158836812906856	-20.8373436777229	-0.37208386849652	-0.365174309346828	-0.379526483937587	-0.47500962282945	-0.467581744761565	-0.483010544055773	-0.472962226775823	-0.465262011947711	-0.480683936340117	0.000768451547029881	0.000833815457036735	0.00087909926159084
170	14.590010676409	0.23	-2.37554046087551	-2.46715521694759	-2.28392570480342	0.2943351000263	-14.5687191891298	-15.0491344231172	-14.0883039551425	4.02	2.58	6.21	-3.34603451583085	-3.23921867449027	-3.13240283314969	-3.59549025717966	-3.48071101176679	-3.36593176635391	-3.59087534280906	-3.4738086190724	-3.35911336935516	-2.37554046087551	4.92156182788447	0.0819219505489129	-20.6797744550663	-0.37208386849652	-0.365174309346828	-0.379526483937587	-0.47500962282945	-0.467581744761565	-0.483010544055773	-0.472962226775823	-0.465262011947711	-0.480683936340117	0.000768451547029881	0.000833815457036735	0.00087909926159084
170	14.590010676409	0.23	-2.37219254985836	-2.4642501898095	-2.28013490990722	0.290579325340766	-14.5111074276758	-14.9939852839595	-14.028229571392	3.97	2.58	6.2	-3.36697968200451	-3.25854687376795	-3.1501140655314	-3.62215478183144	-3.50550411804495	-3.38885345425846	-3.61532571418501	-3.49922474221084	-3.38161180837546	-2.37219254985836	4.92134222293051	-0.144652232673477	-20.88288659576	-0.37208386849652	-0.365174309346828	-0.379526483937587	-0.47500962282945	-0.467581744761565	-0.483010544055773	-0.472962226775823	-0.465262011947711	-0.480683936340117	0.000768451547029881	0.000833815457036735	0.00087909926159084
170	14.590010676409	0.23	-2.36875138077908	-2.46179786393841	-2.27570489761975	0.284418040918533	-14.4644920034017	-14.953112268125	-13.9758717386785	3.97	2.6	6.1	-3.35888164680541	-3.24912405186415	-3.13936645692289	-3.61357841882108	-3.4954981414887	-3.37741786415631	-3.61703176966166	-3.49773653946009	-3.38048357397324	-2.36875138077908	4.89197176387017	-0.187571240763124	-20.9154324293049	-0.37208386849652	-0.365174309346828	-0.379526483937587	-0.47500962282945	-0.467581744761565	-0.483010544055773	-0.472962226775823	-0.465262011947711	-0.480683936340117	0.000768451547029881	0.000833815457036735	0.00087909926159084
170	14.590010676409	0.23	-2.36868188770961	-2.46073386851817	-2.27662990690105	0.287293138994736	-14.3695692634489	-14.8515767242153	-13.8875618026825	3.99	2.58	6.13	-3.32274190363566	-3.21490241847567	-3.10706293331568	-3.57303428687942	-3.45707157020424	-3.34110885352905	-3.57210565686445	-3.4551681271307	-3.34041743729321	-2.36868188770961	4.9236466620479	0.170134539044925	-20.5964709596444	-0.37208386849652	-0.365174309346828	-0.379526483937587	-0.47500962282945	-0.467581744761565	-0.483010544055773	-0.472962226775823	-0.465262011947711	-0.480683936340117	0.000768451547029881	0.000833815457036735	0.00087909926159084
170	14.590010676409	0.23	-2.36660354693536	-2.4584218985724	-2.27478519529832	0.301348105306891	-14.8576175705601	-15.3394128398925	-14.3758223012277	3.99	2.56	6.23	-3.42726814756577	-3.31962116019632	-3.21197417282686	-3.68485890626132	-3.56912125660521	-3.45338360694909	-3.67598450713346	-3.56059059760663	-3.44309245786676	-2.36660354693536	4.94441365171372	-0.182402313935871	-20.9372777872912	-0.37208386849652	-0.365174309346828	-0.379526483937587	-0.47500962282945	-0.467581744761565	-0.483010544055773	-0.472962226775823	-0.465262011947711	-0.480683936340117	0.000768451547029881	0.000833815457036735	0.00087909926159084
170	14.590010676409	0.23	-2.36569717471078	-2.45740372070319	-2.27399062871838	0.296417572905627	-14.652879383024	-15.1336585725465	-14.1721001935015	4.02	2.6	6.2	-3.3625173494483	-3.25569398229796	-3.14887061514762	-3.61291593499693	-3.49813768843389	-3.38335944187084	-3.61071467550254	-3.49682186972216	-3.38001771454257	-2.36569717471078	4.92809344909536	-0.102699339171517	-20.9195184415049	-0.37208386849652	-0.365174309346828	-0.379526483937587	-0.47500962282945	-0.467581744761565	-0.483010544055773	-0.472962226775823	-0.465262011947711	-0.480683936340117	0.000768451547029881	0.000833815457036735	0.00087909926159084
170	14.590010676409	0.23	-2.36483733130713	-2.45601566528708	-2.27365899732718	0.293112056284445	-14.6525895496385	-15.1371969014129	-14.1679821978641	4.01	2.62	6.1	-3.36657100652097	-3.25879246134803	-3.15101391617509	-3.61767634151731	-3.50185882504727	-3.38604130857723	-3.62268276402177	-3.50767879068998	-3.39300491064204	-2.36483733130713	4.90693565921013	-0.0953833816235871	-20.8689038907997	-0.37208386849652	-0.365174309346828	-0.379526483937587	-0.47500962282945	-0.467581744761565	-0.483010544055773	-0.472962226775823	-0.465262011947711	-0.480683936340117	0.000768451547029881	0.000833815457036735	0.00087909926159084
170	14.590010676409	0.23	-2.36342511651355	-2.45503693899709	-2.27181329403	0.291939177909894	-14.5506202254056	-15.0332207233445	-14.0680197274666	4.03	2.58	6.24	-3.3308782894761	-3.22394953810221	-3.11702078672833	-3.57777022224403	-3.46291567959204	-3.34806113694005	-3.57101139362709	-3.45489484233787	-3.33900584838546	-2.36342511651355	4.94054440643717	-0.219750861799671	-21.050189058795	-0.37208386849652	-0.365174309346828	-0.379526483937587	-0.47500962282945	-0.467581744761565	-0.483010544055773	-0.472962226775823	-0.465262011947711	-0.480683936340117	0.000768451547029881	0.000833815457036735	0.00087909926159084
170	14.590010676409	0.23	-2.36323112996389	-2.45419647660391	-2.27226578332387	0.292796179513674	-14.6832773844629	-15.1692701085093	-14.1972846604165	4.03	2.62	6.28	-3.36137747701876	-3.25368574334147	-3.14599400966418	-3.61057388516904	-3.4948984027449	-3.37922292032075	-3.60751788162997	-3.49114645832236	-3.37562032929027	-2.36323112996389	4.99977157478518	0.117013957482386	-20.8542966308076	-0.37208386849652	-0.365174309346828	-0.379526483937587	-0.47500962282945	-0.467581744761565	-0.483010544055773	-0.472962226775823	-0.465262011947711	-0.480683936340117	0.000768451547029881	0.000833815457036735	0.00087909926159084
170	14.590010676409	0.23	-2.35830085859917	-2.44907601885241	-2.26752569834593	0.298751084210324	-14.797229581105	-15.2800425600197	-14.3144166021904	4.05	2.6	6.29	-3.36821715891816	-3.26178951293871	-3.15536186695926	-3.61574790422772	-3.50149887581125	-3.38724984739478	-3.60713512735104	-3.49274763268391	-3.37823611921011	-2.35830085859917	4.98267444225161	0.297201756366745	-20.6410730889476	-0.37208386849652	-0.365174309346828	-0.379526483937587	-0.47500962282945	-0.467581744761565	-0.483010544055773	-0.472962226775823	-0.465262011947711	-0.480683936340117	0.000768451547029881	0.000833815457036735	0.00087909926159084
170	14.590010676409	0.23	-2.35675671603416	-2.44751532494132	-2.26599810712701	0.30183781464742	-14.7231145828646	-15.1999935817822	-14.246235583947	4.02	2.62	6.28	-3.37607983183755	-3.27015994695009	-3.16424006206262	-3.62734282324762	-3.5135399058336	-3.39973698841957	-3.62391728216764	-3.51032432442216	-3.39826504759257	-2.35675671603416	4.98755651344777	0.0524488985619897	-20.873262974736	-0.37208386849652	-0.365174309346828	-0.379526483937587	-0.47500962282945	-0.467581744761565	-0.483010544055773	-0.472962226775823	-0.465262011947711	-0.480683936340117	0.000768451547029881	0.000833815457036735	0.00087909926159084
170	14.590010676409	0.23	-2.35442616771748	-2.44498113790472	-2.26387119753023	0.305246977450789	-14.9502688087694	-15.4306164977627	-14.469921119776	4.02	2.59	6.22	-3.42672773857975	-3.3200553479935	-3.21338295740724	-3.68168892996572	-3.56707971980502	-3.45247050964431	-3.67548395353323	-3.56150363932155	-3.44520286964609	-2.35442616771748	4.9459672972577	0.140360841925912	-20.6672549459439	-0.37208386849652	-0.365174309346828	-0.379526483937587	-0.47500962282945	-0.467581744761565	-0.483010544055773	-0.472962226775823	-0.465262011947711	-0.480683936340117	0.000768451547029881	0.000833815457036735	0.00087909926159084
170	14.590010676409	0.23	-2.35325119669222	-2.44399210953419	-2.26251028385025	0.299634375715179	-14.5761994791035	-15.0507998393438	-14.1015991188632	4.01	2.58	6.16	-3.35234226456987	-3.24663207883911	-3.14092189310834	-3.60300521020081	-3.48939081169961	-3.37577641319841	-3.60051556114051	-3.48666682583523	-3.37184309416855	-2.35325119669222	4.90711118276487	-0.0305695348212582	-20.7023412777951	-0.37208386849652	-0.365174309346828	-0.379526483937587	-0.47500962282945	-0.467581744761565	-0.483010544055773	-0.472962226775823	-0.465262011947711	-0.480683936340117	0.000768451547029881	0.000833815457036735	0.00087909926159084
170	14.590010676409	0.23	-2.35319013730902	-2.44462701633775	-2.26175325828029	0.296682984924111	-14.624324948696	-15.1038620773564	-14.1447878200356	4.04	2.59	6.17	-3.34351128168533	-3.23735712115001	-3.13120296061469	-3.59096747502949	-3.47695675225746	-3.36294602948543	-3.58599244793601	-3.47442906111361	-3.36147124262865	-2.35319013730902	4.93956062725231	0.0122164958379107	-20.8587454078419	-0.37208386849652	-0.365174309346828	-0.379526483937587	-0.47500962282945	-0.467581744761565	-0.483010544055773	-0.472962226775823	-0.465262011947711	-0.480683936340117	0.000768451547029881	0.000833815457036735	0.00087909926159084
170	14.590010676409	0.23	-2.35317844248417	-2.44447961133484	-2.26187727363351	0.29366380937297	-14.6613678887715	-15.1456207267506	-14.1771150507924	3.95	2.58	6.14	-3.41553015775697	-3.30632498208691	-3.19711980641685	-3.67621001201015	-3.5586700865465	-3.44113016108285	-3.67578459622753	-3.55563835389975	-3.44039915465272	-2.35317844248417	4.89739463689266	0.0604762450517821	-20.6161653499813	-0.37208386849652	-0.365174309346828	-0.379526483937587	-0.47500962282945	-0.467581744761565	-0.483010544055773	-0.472962226775823	-0.465262011947711	-0.480683936340117	0.000768451547029881	0.000833815457036735	0.00087909926159084
170	14.590010676409	0.23	-2.34806936679344	-2.43947774739137	-2.25666098619551	0.289923478081389	-14.4915945689994	-14.9745913393591	-14.0085977986397	4.03	2.62	6.24	-3.31794992061075	-3.21093136767982	-3.1039128147489	-3.56389122682742	-3.44893997951381	-3.33398873220021	-3.56114852980078	-3.44534169839181	-3.33204265867677	-2.34806936679344	4.95094987928661	-0.0714177318462795	-20.9412740667763	-0.37208386849652	-0.365174309346828	-0.379526483937587	-0.47500962282945	-0.467581744761565	-0.483010544055773	-0.472962226775823	-0.465262011947711	-0.480683936340117	0.000768451547029881	0.000833815457036735	0.00087909926159084
170	14.590010676409	0.23	-2.34806480549323	-2.43933979835964	-2.25678981262682	0.289900887891053	-14.4571271683048	-14.9390015976974	-13.9752527389122	3.98	2.59	6.13	-3.3511159194692	-3.24302187710887	-3.13492783474853	-3.60464856275213	-3.48837653761193	-3.37210451247172	-3.60339190491184	-3.48840806433592	-3.36872314444121	-2.34806480549323	4.9046369177822	-0.162939622878697	-20.8768486253839	-0.37208386849652	-0.365174309346828	-0.379526483937587	-0.47500962282945	-0.467581744761565	-0.483010544055773	-0.472962226775823	-0.465262011947711	-0.480683936340117	0.000768451547029881	0.000833815457036735	0.00087909926159084
170	14.590010676409	0.23	-2.34516808698053	-2.43541526580242	-2.25492090815864	0.304614751677099	-14.7553768177	-15.2301702948131	-14.2805833405868	4	2.61	6.18	-3.40106713960567	-3.29504045297969	-3.18901376635371	-3.6564653980848	-3.54247678950754	-3.42848818093028	-3.65647899708016	-3.54089638241131	-3.42707903688038	-2.34516808698053	4.93979253196593	0.140904509531733	-20.6679926610213	-0.37208386849652	-0.365174309346828	-0.379526483937587	-0.47500962282945	-0.467581744761565	-0.483010544055773	-0.472962226775823	-0.465262011947711	-0.480683936340117	0.000768451547029881	0.000833815457036735	0.00087909926159084
170	14.590010676409	0.23	-2.34294140105278	-2.43337039692595	-2.25251240517962	0.300369087399584	-14.8676742969724	-15.3509189795793	-14.3844296143656	4	2.58	6.22	-3.42528746790439	-3.31745991976433	-3.20963237162427	-3.68216314675029	-3.56624918983832	-3.45033523292635	-3.67452762046189	-3.55926442141522	-3.44704239784389	-2.34294140105278	4.95814759405818	-0.0977932407141745	-20.9079833005852	-0.37208386849652	-0.365174309346828	-0.379526483937587	-0.47500962282945	-0.467581744761565	-0.483010544055773	-0.472962226775823	-0.465262011947711	-0.480683936340117	0.000768451547029881	0.000833815457036735	0.00087909926159084
170	14.590010676409	0.23	-2.3425646305494	-2.43346306830303	-2.25166619279578	0.304753157964594	-15.0677321131457	-15.5524180996332	-14.5830461266581	4	2.59	6.15	-3.4666614549791	-3.35862409279137	-3.25058673060365	-3.72619424225256	-3.61006862624992	-3.49394301024728	-3.72376418676281	-3.60995939521463	-3.49290179431727	-2.3425646305494	4.92331717709135	-0.371825694964258	-21.1678585870485	-0.37208386849652	-0.365174309346828	-0.379526483937587	-0.47500962282945	-0.467581744761565	-0.483010544055773	-0.472962226775823	-0.465262011947711	-0.480683936340117	0.000768451547029881	0.000833815457036735	0.00087909926159084
170	14.590010676409	0.23	-2.34038944317304	-2.43131631111589	-2.24946257523019	0.296602971311629	-14.6765010187172	-15.1578413061168	-14.1951607313177	4.06	2.58	6.24	-3.33546769652991	-3.22954925159858	-3.12363080666725	-3.57988007446009	-3.46620026550199	-3.35252045654388	-3.57176175501172	-3.45910285643391	-3.34610832697299	-2.34038944317304	4.98070757580828	0.0113816687126463	-20.8918759225713	-0.37208386849652	-0.365174309346828	-0.379526483937587	-0.47500962282945	-0.467581744761565	-0.483010544055773	-0.472962226775823	-0.465262011947711	-0.480683936340117	0.000768451547029881	0.000833815457036735	0.00087909926159084
170	14.590010676409	0.23	-2.3380901126218	-2.42873737693764	-2.24744284830596	0.295396099809517	-14.6224206900712	-15.103378061429	-14.1414633187134	3.99	2.57	6.26	-3.37951968584833	-3.27190105258982	-3.16428241933131	-3.6341441665153	-3.5184171802508	-3.4026901939863	-3.62455263668653	-3.50786384086744	-3.39400600608498	-2.3380901126218	4.94704428856362	0.153374787546069	-20.6612766150715	-0.37208386849652	-0.365174309346828	-0.379526483937587	-0.47500962282945	-0.467581744761565	-0.483010544055773	-0.472962226775823	-0.465262011947711	-0.480683936340117	0.000768451547029881	0.000833815457036735	0.00087909926159084
170	14.590010676409	0.23	-2.33513407872839	-2.42493374215936	-2.24533441529742	0.301257447597093	-14.8122545079158	-15.2926822010471	-14.3318268147846	4	2.57	6.2	-3.41166877665726	-3.30448939906024	-3.19731002146322	-3.66744551070332	-3.55223077183489	-3.43701603296645	-3.65978224164988	-3.54550729184774	-3.43014571988753	-2.33513407872839	4.95222490205757	-0.0764167445205703	-20.8684354068953	-0.37208386849652	-0.365174309346828	-0.379526483937587	-0.47500962282945	-0.467581744761565	-0.483010544055773	-0.472962226775823	-0.465262011947711	-0.480683936340117	0.000768451547029881	0.000833815457036735	0.00087909926159084
170	14.590010676409	0.23	-2.33496109364465	-2.42571122027459	-2.2442109670147	0.301025345347579	-14.9722461030098	-15.4581308965759	-14.4863613094436	3.98	2.56	6.16	-3.46830844143642	-3.3592914883283	-3.25027453522019	-3.73080024174033	-3.61353256446273	-3.49626488718513	-3.72559114114447	-3.60779425985397	-3.48962842297118	-2.33496109364465	4.90778915094449	0.0134977058124514	-20.706324380505	-0.37208386849652	-0.365174309346828	-0.379526483937587	-0.47500962282945	-0.467581744761565	-0.483010544055773	-0.472962226775823	-0.465262011947711	-0.480683936340117	0.000768451547029881	0.000833815457036735	0.00087909926159084
170	14.590010676409	0.23	-2.33462379566304	-2.42618849589649	-2.24305909542958	0.294051665949734	-14.9308884796703	-15.4235826870338	-14.4381942723067	3.92	2.57	6.06	-3.50295404723232	-3.39105493774831	-3.2791558282643	-3.77344537445628	-3.65290563245715	-3.53236589045802	-3.77267498600736	-3.65367627461966	-3.53322661444002	-2.33462379566304	4.87094385830988	-0.153551352682953	-20.7818777896176	-0.37208386849652	-0.365174309346828	-0.379526483937587	-0.47500962282945	-0.467581744761565	-0.483010544055773	-0.472962226775823	-0.465262011947711	-0.480683936340117	0.000768451547029881	0.000833815457036735	0.00087909926159084
170	14.590010676409	0.23	-2.33317132959694	-2.42426697771011	-2.24207568148377	0.29122759940735	-14.4544687982446	-14.9347067052933	-13.9742308911959	4.01	2.56	6.28	-3.32247632468993	-3.21563933700255	-3.10880234931518	-3.57040924374364	-3.45559976697534	-3.34079029020704	-3.55637087051738	-3.44146398970888	-3.32886678971114	-2.33317132959694	4.96258001342648	-0.108196860997399	-20.9597384456058	-0.37208386849652	-0.365174309346828	-0.379526483937587	-0.47500962282945	-0.467581744761565	-0.483010544055773	-0.472962226775823	-0.465262011947711	-0.480683936340117	0.000768451547029881	0.000833815457036735	0.00087909926159084
170	14.590010676409	0.23	-2.33038904383802	-2.42047837376299	-2.24029971391305	0.299221286536483	-14.9773789516792	-15.4655220955772	-14.4892358077811	3.99	2.56	6.12	-3.4551620957989	-3.34610572656045	-3.237049357322	-3.71481415033017	-3.59756230153176	-3.48031045273334	-3.7129186661207	-3.59277913426254	-3.47758613031089	-2.33038904383802	4.89768933975788	-0.182838945728267	-20.8403133779849	-0.37208386849652	-0.365174309346828	-0.379526483937587	-0.47500962282945	-0.467581744761565	-0.483010544055773	-0.472962226775823	-0.465262011947711	-0.480683936340117	0.000768451547029881	0.000833815457036735	0.00087909926159084
170	14.590010676409	0.23	-2.33002570959963	-2.42186167085152	-2.23818974834774	0.296694157621235	-14.7668556660029	-15.2510534675411	-14.2826578644647	4.04	2.61	6.19	-3.37215376999651	-3.2650930056135	-3.15803224123049	-3.62124467191006	-3.50627564942892	-3.39130662694778	-3.62145877032339	-3.50535449087523	-3.38971585378457	-2.33002570959963	4.95970864057393	0.0307841874024256	-20.8277215019516	-0.37208386849652	-0.365174309346828	-0.379526483937587	-0.47500962282945	-0.467581744761565	-0.483010544055773	-0.472962226775823	-0.465262011947711	-0.480683936340117	0.000768451547029881	0.000833815457036735	0.00087909926159084
170	14.590010676409	0.23	-2.3289143345355	-2.41859293586609	-2.2392357332049	0.302529269301436	-14.7472082235533	-15.2240851114015	-14.270331335705	4.04	2.61	6.19	-3.37017725443733	-3.26461034326778	-3.15904343209822	-3.61961348397215	-3.5062332709203	-3.39285305786845	-3.61890811584505	-3.50490914138597	-3.39193793121284	-2.3289143345355	4.97746099369157	0.107680699455786	-20.7956984398212	-0.37208386849652	-0.365174309346828	-0.379526483937587	-0.47500962282945	-0.467581744761565	-0.483010544055773	-0.472962226775823	-0.465262011947711	-0.480683936340117	0.000768451547029881	0.000833815457036735	0.00087909926159084
170	14.590010676409	0.23	-2.32693774193081	-2.41671898841089	-2.23715649545073	0.288182885710322	-14.5208747363577	-15.0069013678261	-14.0348481048894	3.99	2.57	6.23	-3.35418142211808	-3.24554996929726	-3.13691851647645	-3.60642933523879	-3.48962836090891	-3.37282738657902	-3.59651067007135	-3.48132714174386	-3.365268095914	-2.32693774193081	4.93934150616638	0.0372912389988422	-20.7646725561843	-0.37208386849652	-0.365174309346828	-0.379526483937587	-0.47500962282945	-0.467581744761565	-0.483010544055773	-0.472962226775823	-0.465262011947711	-0.480683936340117	0.000768451547029881	0.000833815457036735	0.00087909926159084
170	14.590010676409	0.23	-2.32614318251153	-2.41606928687707	-2.23621707814599	0.298439153467101	-14.5429071060718	-15.0177753960726	-14.0680388160711	3.96	2.57	6.23	-3.37810531076356	-3.27128821901345	-3.16447112726335	-3.63484961765892	-3.51991416438273	-3.40497871110654	-3.6266256839614	-3.51154179571889	-3.39900985457939	-2.32614318251153	4.95365191909953	-0.0978440337253218	-20.8307759957266	-0.37208386849652	-0.365174309346828	-0.379526483937587	-0.47500962282945	-0.467581744761565	-0.483010544055773	-0.472962226775823	-0.465262011947711	-0.480683936340117	0.000768451547029881	0.000833815457036735	0.00087909926159084
170	14.590010676409	0.23	-2.32336925828796	-2.41360972879349	-2.23312878778243	0.293137408920652	-14.4322505028762	-14.9095413466408	-13.9549596591117	3.95	2.53	6.14	-3.36774474041128	-3.25993500358817	-3.15212526676506	-3.62546542013995	-3.50940541472552	-3.39334540931109	-3.61607037675204	-3.50113182647745	-3.3857964917157	-2.32336925828796	4.90424093635697	0.0288393655655265	-20.6218957048723	-0.37208386849652	-0.365174309346828	-0.379526483937587	-0.47500962282945	-0.467581744761565	-0.483010544055773	-0.472962226775823	-0.465262011947711	-0.480683936340117	0.000768451547029881	0.000833815457036735	0.00087909926159084
170	14.590010676409	0.23	-2.32169677017192	-2.41202855570243	-2.23136498464141	0.293602966442604	-14.5115471699387	-14.9909218589186	-14.0321724809589	4	2.6	6.25	-3.34171701500653	-3.23485670516012	-3.12799639531371	-3.5919223917303	-3.47706109796997	-3.36219980420964	-3.58531121258202	-3.47128593888403	-3.35704030329366	-2.32169677017192	4.97437961735732	0.100462890753359	-20.7850328912909	-0.37208386849652	-0.365174309346828	-0.379526483937587	-0.47500962282945	-0.467581744761565	-0.483010544055773	-0.472962226775823	-0.465262011947711	-0.480683936340117	0.000768451547029881	0.000833815457036735	0.00087909926159084
170	14.590010676409	0.23	-2.32129194809226	-2.41093924028542	-2.23164465589911	0.299275240252854	-14.6651068639574	-15.1430109431444	-14.1872027847704	3.99	2.56	6.13	-3.38817859649248	-3.28124977115137	-3.17432094581026	-3.64342935027908	-3.52844496868775	-3.41346058709643	-3.63912933273524	-3.5233630522443	-3.40937959655862	-2.32129194809226	4.90650697437271	0.05773666699195	-20.6461663722769	-0.37208386849652	-0.365174309346828	-0.379526483937587	-0.47500962282945	-0.467581744761565	-0.483010544055773	-0.472962226775823	-0.465262011947711	-0.480683936340117	0.000768451547029881	0.000833815457036735	0.00087909926159084
170	14.590010676409	0.23	-2.31906694806062	-2.41035350123864	-2.22778039488259	0.292818670208809	-14.8619772884721	-15.3538579770833	-14.3700965998609	4.01	2.6	6.18	-3.42051094839707	-3.31093045838531	-3.20134996837356	-3.6763538484385	-3.55857710038941	-3.44080035234033	-3.67263093862997	-3.55542150771545	-3.43795121429478	-2.31906694806062	4.92764447425518	0.12232934076561	-20.6800805459852	-0.37208386849652	-0.365174309346828	-0.379526483937587	-0.47500962282945	-0.467581744761565	-0.483010544055773	-0.472962226775823	-0.465262011947711	-0.480683936340117	0.000768451547029881	0.000833815457036735	0.00087909926159084
170	14.590010676409	0.23	-2.31824452662129	-2.40773738717772	-2.22875166606485	0.303907833980139	-14.7104339083748	-15.1845722501172	-14.2362955666324	3.95	2.54	6.16	-3.4268620549449	-3.3198582707521	-3.2128544865593	-3.68872786092837	-3.5735473156808	-3.45836677043323	-3.67694262086293	-3.56463076665872	-3.44966055778257	-2.31824452662129	4.9051077203914	0.0484204641541528	-20.5585985665145	-0.37208386849652	-0.365174309346828	-0.379526483937587	-0.47500962282945	-0.467581744761565	-0.483010544055773	-0.472962226775823	-0.465262011947711	-0.480683936340117	0.000768451547029881	0.000833815457036735	0.00087909926159084
170	14.590010676409	0.23	-2.31785670616052	-2.40720137632113	-2.2285120359999	0.296525169800484	-14.5503236933697	-15.0276147786961	-14.0730326080433	4.02	2.56	6.28	-3.34090214269724	-3.2347919693171	-3.12868179593695	-3.58993218559462	-3.47591258538902	-3.36189298518341	-3.57641925242296	-3.46295485838346	-3.34985646130822	-2.31785670616052	4.9785106447968	-0.0671479588133544	-20.9414614572143	-0.37208386849652	-0.365174309346828	-0.379526483937587	-0.47500962282945	-0.467581744761565	-0.483010544055773	-0.472962226775823	-0.465262011947711	-0.480683936340117	0.000768451547029881	0.000833815457036735	0.00087909926159084
170	14.590010676409	0.23	-2.31647820146268	-2.40669161752256	-2.2262647854028	0.290613227552382	-14.7584495787262	-15.2495177181558	-14.2673814392966	4.11	2.64	6.36	-3.31799521622256	-3.21114844456848	-3.1043016729144	-3.5565744085425	-3.44204486014462	-3.32751531174674	-3.55133874749204	-3.43638953510598	-3.32150477660327	-2.31647820146268	5.04649072342922	0.0199238458379381	-21.1114183785313	-0.37208386849652	-0.365174309346828	-0.379526483937587	-0.47500962282945	-0.467581744761565	-0.483010544055773	-0.472962226775823	-0.465262011947711	-0.480683936340117	0.000768451547029881	0.000833815457036735	0.00087909926159084
170	14.590010676409	0.23	-2.31629488410782	-2.40680290977456	-2.22578685844109	0.294303186171893	-14.8375393748122	-15.3268567627372	-14.3482219868872	4.04	2.6	6.22	-3.39212414053985	-3.28382892060918	-3.17553370067852	-3.64308566656507	-3.52677837734418	-3.4104710881233	-3.63907088776904	-3.52208110738308	-3.4052167812959	-2.31629488410782	4.94184255166236	-0.338619011144748	-21.1896365691673	-0.37208386849652	-0.365174309346828	-0.379526483937587	-0.47500962282945	-0.467581744761565	-0.483010544055773	-0.472962226775823	-0.465262011947711	-0.480683936340117	0.000768451547029881	0.000833815457036735	0.00087909926159084
170	14.590010676409	0.23	-2.31461256739125	-2.40454869727242	-2.22467643751008	0.294368184724882	-14.7640646204835	-15.2508827544665	-14.2772464865005	4.01	2.59	6.15	-3.39784465843908	-3.28938323867627	-3.18092181891347	-3.6520262663428	-3.53545120371456	-3.41887614108631	-3.64917819733502	-3.53258619895237	-3.41722612620954	-2.31461256739125	4.94072543579453	-0.214555568816989	-21.0372786106676	-0.37208386849652	-0.365174309346828	-0.379526483937587	-0.47500962282945	-0.467581744761565	-0.483010544055773	-0.472962226775823	-0.465262011947711	-0.480683936340117	0.000768451547029881	0.000833815457036735	0.00087909926159084
170	14.590010676409	0.23	-2.31440779443521	-2.40487221758527	-2.22394337128514	0.29719335800672	-14.5600834362615	-15.0369308270618	-14.0832360454611	3.98	2.59	6.2	-3.3709382174804	-3.26403986754174	-3.15714151760308	-3.62570224958577	-3.510724886358	-3.39574752313024	-3.62018170786836	-3.50558156200006	-3.3903104613244	-2.31440779443521	4.92695906644954	-0.215207950628049	-20.9377733432838	-0.37208386849652	-0.365174309346828	-0.379526483937587	-0.47500962282945	-0.467581744761565	-0.483010544055773	-0.472962226775823	-0.465262011947711	-0.480683936340117	0.000768451547029881	0.000833815457036735	0.00087909926159084
170	14.590010676409	0.23	-2.31399991844871	-2.40315788023619	-2.22484195666123	0.307627197540003	-14.79283246588	-15.2654677517301	-14.3201971800299	4	2.56	6.29	-3.40538593895321	-3.29995153085887	-3.19451712276452	-3.6606653375029	-3.54732720490647	-3.43398907231003	-3.64684020461215	-3.53541315982872	-3.42220922397547	-2.31399991844871	4.97278445111124	-0.186591313341716	-21.0347351219926	-0.37208386849652	-0.365174309346828	-0.379526483937587	-0.47500962282945	-0.467581744761565	-0.483010544055773	-0.472962226775823	-0.465262011947711	-0.480683936340117	0.000768451547029881	0.000833815457036735	0.00087909926159084
170	14.590010676409	0.23	-2.31323827829823	-2.40347584702205	-2.22300070957441	0.304760505944464	-15.0022950309985	-15.4848677252458	-14.5197223367511	4.01	2.57	6.12	-3.4454699688535	-3.33809483621952	-3.23071970358555	-3.70265556002509	-3.58726545781854	-3.47187535561198	-3.6993268570569	-3.58495079463346	-3.47112199292872	-2.31323827829823	4.91363934833829	0.235540467566782	-20.4584472676777	-0.37208386849652	-0.365174309346828	-0.379526483937587	-0.47500962282945	-0.467581744761565	-0.483010544055773	-0.472962226775823	-0.465262011947711	-0.480683936340117	0.000768451547029881	0.000833815457036735	0.00087909926159084
170	14.590010676409	0.23	-2.31162130610486	-2.40236994797518	-2.22087266423454	0.295866976465816	-14.8906836240078	-15.3799111835284	-14.4014560644872	3.99	2.58	6.08	-3.44306364652981	-3.33354145196278	-3.22401925739576	-3.70268389797177	-3.58490330837896	-3.46712271878614	-3.70411782333562	-3.58608295604898	-3.46885283568194	-2.31162130610486	4.90453036190463	-0.0439622680448032	-20.7602459663132	-0.37208386849652	-0.365174309346828	-0.379526483937587	-0.47500962282945	-0.467581744761565	-0.483010544055773	-0.472962226775823	-0.465262011947711	-0.480683936340117	0.000768451547029881	0.000833815457036735	0.00087909926159084
170	14.590010676409	0.23	-2.31073075428019	-2.4011748574393	-2.22028665112108	0.293579963698657	-14.330837748298	-14.804269133246	-13.8574063633501	3.95	2.57	6.13	-3.34173238609483	-3.23486584797432	-3.12799930985381	-3.59718085838251	-3.4821452358628	-3.36710961334309	-3.59332978320118	-3.47860662795382	-3.36681104102174	-2.31073075428019	4.9095470955993	-0.0433455068074626	-20.7354510089254	-0.37208386849652	-0.365174309346828	-0.379526483937587	-0.47500962282945	-0.467581744761565	-0.483010544055773	-0.472962226775823	-0.465262011947711	-0.480683936340117	0.000768451547029881	0.000833815457036735	0.00087909926159084
170	14.590010676409	0.23	-2.31067480900315	-2.40044404189666	-2.22090557610963	0.298004670285291	-14.5402926254362	-15.0155686327465	-14.0650166181258	3.92	2.56	6.18	-3.40857678980937	-3.30068778427825	-3.19279877874712	-3.67156346014858	-3.55535034397525	-3.43913722780192	-3.66417668315357	-3.54740376176028	-3.43106382963272	-2.31067480900315	4.93287226314859	0.303861190526426	-20.4460110288059	-0.37208386849652	-0.365174309346828	-0.379526483937587	-0.47500962282945	-0.467581744761565	-0.483010544055773	-0.472962226775823	-0.465262011947711	-0.480683936340117	0.000768451547029881	0.000833815457036735	0.00087909926159084
170	14.590010676409	0.23	-2.30904959183892	-2.4001017938202	-2.21799738985765	0.292775087234604	-14.6831680732325	-15.1691819323924	-14.1971542140726	4	2.59	6.13	-3.38306225488031	-3.27467044116216	-3.16627862744401	-3.63656320927144	-3.52004933744274	-3.40353546561405	-3.63565762651508	-3.52079051597155	-3.40496243176893	-2.30904959183892	4.9158510419519	0.0286330955743604	-20.7362030033387	-0.37208386849652	-0.365174309346828	-0.379526483937587	-0.47500962282945	-0.467581744761565	-0.483010544055773	-0.472962226775823	-0.465262011947711	-0.480683936340117	0.000768451547029881	0.000833815457036735	0.00087909926159084
170	14.590010676409	0.23	-2.30901669699554	-2.39838070737032	-2.21965268662076	0.297744903271559	-14.7218394158083	-15.2033485454252	-14.2403302861914	4.03	2.6	6.29	-3.36716552670446	-3.26052316846375	-3.15388081022304	-3.61657354586784	-3.50203212263707	-3.3874906994063	-3.60829337811708	-3.493932156821	-3.3802900515355	-2.30901669699554	5.00968026031227	-0.292127624061286	-21.2563966571801	-0.37208386849652	-0.365174309346828	-0.379526483937587	-0.47500962282945	-0.467581744761565	-0.483010544055773	-0.472962226775823	-0.465262011947711	-0.480683936340117	0.000768451547029881	0.000833815457036735	0.00087909926159084
170	14.590010676409	0.23	-2.3060046555129	-2.39483255189164	-2.21717675913417	0.291202751587167	-14.5289185498084	-15.0116590446254	-14.0461780549914	4.09	2.6	6.26	-3.2814658033449	-3.17594139588783	-3.07041698843075	-3.51926720715166	-3.40609565243387	-3.29292409771608	-3.51344945833492	-3.40048095363711	-3.28798885980933	-2.3060046555129	5.01991307604588	-0.0358979154819053	-21.0743639855386	-0.37208386849652	-0.365174309346828	-0.379526483937587	-0.47500962282945	-0.467581744761565	-0.483010544055773	-0.472962226775823	-0.465262011947711	-0.480683936340117	0.000768451547029881	0.000833815457036735	0.00087909926159084
170	14.590010676409	0.23	-2.30537469581168	-2.3948083873541	-2.21594100426925	0.295312731854283	-14.5909357698533	-15.070953678504	-14.1109178612027	3.99	2.58	6.21	-3.36809100013087	-3.26081550632228	-3.1535400125137	-3.62133428754897	-3.50599286003775	-3.39065143252653	-3.61570838925445	-3.49960671603658	-3.38437838358222	-2.30537469581168	4.962378029819	0.0994881110432484	-20.7155680165216	-0.37208386849652	-0.365174309346828	-0.379526483937587	-0.47500962282945	-0.467581744761565	-0.483010544055773	-0.472962226775823	-0.465262011947711	-0.480683936340117	0.000768451547029881	0.000833815457036735	0.00087909926159084
170	14.590010676409	0.23	-2.30219723004269	-2.39176364721427	-2.21263081287111	0.29399194226811	-14.7270839060234	-15.2131228226844	-14.2410449893624	4.05	2.6	6.27	-3.36067179009778	-3.25330282350556	-3.14593385691333	-3.60853393902105	-3.49324610844882	-3.37795827787658	-3.6019587241138	-3.48791169423815	-3.37209715597514	-2.30219723004269	5.00564192250988	0.29901187240148	-20.6621271103342	-0.37208386849652	-0.365174309346828	-0.379526483937587	-0.47500962282945	-0.467581744761565	-0.483010544055773	-0.472962226775823	-0.465262011947711	-0.480683936340117	0.000768451547029881	0.000833815457036735	0.00087909926159084
170	14.590010676409	0.23	-2.29866039997805	-2.38916082268333	-2.20815997727277	0.289644306830182	-14.6381735865434	-15.126386761637	-14.1499604114497	3.96	2.59	6.17	-3.40836137168088	-3.29835447093475	-3.18834757018863	-3.66813789457815	-3.54974655126442	-3.43135520795068	-3.66676044099065	-3.54753526607844	-3.42962403433502	-2.29866039997805	4.9172900867564	0.0410972604803127	-20.7185474681972	-0.37208386849652	-0.365174309346828	-0.379526483937587	-0.47500962282945	-0.467581744761565	-0.483010544055773	-0.472962226775823	-0.465262011947711	-0.480683936340117	0.000768451547029881	0.000833815457036735	0.00087909926159084
170	14.590010676409	0.23	-2.2983392959454	-2.38723472095939	-2.20944387093141	0.296891943520708	-14.588641391786	-15.0667690285454	-14.1105137550266	4.02	2.58	6.24	-3.34565837996462	-3.23948752597554	-3.13331667198647	-3.59455449178562	-3.48048518859897	-3.36641588541232	-3.58826869504291	-3.46841905441611	-3.35885463946169	-2.2983392959454	4.98177061483473	-0.0519172480893382	-20.9343470613646	-0.37208386849652	-0.365174309346828	-0.379526483937587	-0.47500962282945	-0.467581744761565	-0.483010544055773	-0.472962226775823	-0.465262011947711	-0.480683936340117	0.000768451547029881	0.000833815457036735	0.00087909926159084
170	14.590010676409	0.23	-2.29726416323614	-2.38598740382257	-2.20854092264972	0.301540172294908	-14.955924974571	-15.4406869791235	-14.4711629700185	4.01	2.59	6.24	-3.43411931374309	-3.32630477384254	-3.21849023394199	-3.69026924561176	-3.57441285144614	-3.45855645728053	-3.6847126675873	-3.56771918480478	-3.45233801650896	-2.29726416323614	4.95933116356287	0.0272610301658967	-20.8383822832568	-0.37208386849652	-0.365174309346828	-0.379526483937587	-0.47500962282945	-0.467581744761565	-0.483010544055773	-0.472962226775823	-0.465262011947711	-0.480683936340117	0.000768451547029881	0.000833815457036735	0.00087909926159084
170	14.590010676409	0.23	-2.29692918436631	-2.38550088108975	-2.20835748764287	0.294775907557413	-14.5439418525199	-15.0230315978925	-14.0648521071473	3.99	2.58	6.18	-3.36235588841719	-3.25512918015014	-3.14790247188308	-3.61578885519518	-3.50048008075317	-3.38517130631115	-3.61093618958287	-3.4950488829465	-3.37987520471219	-2.29692918436631	4.96516096315936	0.332522608409952	-20.4735427300168	-0.37208386849652	-0.365174309346828	-0.379526483937587	-0.47500962282945	-0.467581744761565	-0.483010544055773	-0.472962226775823	-0.465262011947711	-0.480683936340117	0.000768451547029881	0.000833815457036735	0.00087909926159084
170	14.590010676409	0.23	-2.29066085426429	-2.37908164367053	-2.20224006485805	0.299248503195013	-14.5561708627278	-15.0305551942868	-14.0817865311688	4.02	2.56	6.22	-3.33802476284057	-3.23267225753529	-3.12731975223001	-3.586403439843	-3.47321177283409	-3.36002010582518	-3.57580153804438	-3.46072148614142	-3.34969221255098	-2.29066085426429	4.980949738879	-0.22041110453391	-21.0288431436272	-0.37208386849652	-0.365174309346828	-0.379526483937587	-0.47500962282945	-0.467581744761565	-0.483010544055773	-0.472962226775823	-0.465262011947711	-0.480683936340117	0.000768451547029881	0.000833815457036735	0.00087909926159084
170	14.590010676409	0.23	-2.28952078342198	-2.37794705529343	-2.20109451155053	0.302996896547505	-14.7085876474629	-15.183689152761	-14.2334861421649	3.95	2.56	6.16	-3.42361082409871	-3.3164851684218	-3.20935951274489	-3.68484392569242	-3.56954421965449	-3.45424451361655	-3.67759334209206	-3.56329792375953	-3.44823500736038	-2.28952078342198	4.94537451029172	0.0862240704227742	-20.6351210317447	-0.37208386849652	-0.365174309346828	-0.379526483937587	-0.47500962282945	-0.467581744761565	-0.483010544055773	-0.472962226775823	-0.465262011947711	-0.480683936340117	0.000768451547029881	0.000833815457036735	0.00087909926159084
170	14.590010676409	0.23	-2.28903421882512	-2.37732645018624	-2.20074198746399	0.299607452959513	-14.6662010320898	-15.1437624723116	-14.188639591868	4.01	2.6	6.26	-3.37038639476938	-3.26410061646741	-3.15781483816543	-3.62206838953729	-3.50784577148898	-3.39362315344068	-3.61660523751648	-3.50294368342554	-3.38696356927609	-2.28903421882512	4.96657075205794	0.229511759729698	-20.6307164968673	-0.37208386849652	-0.365174309346828	-0.379526483937587	-0.47500962282945	-0.467581744761565	-0.483010544055773	-0.472962226775823	-0.465262011947711	-0.480683936340117	0.000768451547029881	0.000833815457036735	0.00087909926159084
170	14.590010676409	0.23	-2.2872707832884	-2.37521942426783	-2.19932214230898	0.306268038036456	-14.8897182142066	-15.3669712070386	-14.4124652213746	3.96	2.53	6.1	-3.45939102099738	-3.35195249613108	-3.24451397126479	-3.7226572245642	-3.60704242462906	-3.49142762469392	-3.71575469674891	-3.60249945446641	-3.48506116686653	-2.2872707832884	4.87942162401883	0.00134948930289136	-20.5675877320708	-0.37208386849652	-0.365174309346828	-0.379526483937587	-0.47500962282945	-0.467581744761565	-0.483010544055773	-0.472962226775823	-0.465262011947711	-0.480683936340117	0.000768451547029881	0.000833815457036735	0.00087909926159084
170	14.590010676409	0.23	-2.28616924779708	-2.37528247801225	-2.19705601758191	0.291041105150762	-14.5856769960764	-15.0704931947656	-14.1008607973872	3.97	2.59	6.08	-3.3825262686229	-3.2737107503564	-3.1648952320899	-3.63867500688649	-3.52161921035046	-3.40456341381442	-3.64288275908413	-3.52367142204176	-3.40743354996598	-2.28616924779708	4.92024655091787	-0.169028903973071	-20.9083596914767	-0.37208386849652	-0.365174309346828	-0.379526483937587	-0.47500962282945	-0.467581744761565	-0.483010544055773	-0.472962226775823	-0.465262011947711	-0.480683936340117	0.000768451547029881	0.000833815457036735	0.00087909926159084
170	14.590010676409	0.23	-2.28514984086996	-2.37307071311946	-2.19722896862046	0.300649837937155	-14.8115802577064	-15.2926803242034	-14.3304801912094	4.02	2.59	6.19	-3.39708074103461	-3.29021028171946	-3.18333982240431	-3.6499579716046	-3.53513212122238	-3.42030627084016	-3.64585904244876	-3.53125645874629	-3.41954082191158	-2.28514984086996	4.93819249107058	0.0947170187381836	-20.7001030706067	-0.37208386849652	-0.365174309346828	-0.379526483937587	-0.47500962282945	-0.467581744761565	-0.483010544055773	-0.472962226775823	-0.465262011947711	-0.480683936340117	0.000768451547029881	0.000833815457036735	0.00087909926159084
170	14.590010676409	0.23	-2.28320288796391	-2.37323985663725	-2.19316591929057	0.2867653193298	-14.3008157339194	-14.781135977716	-13.8204954901228	4.05	2.58	6.24	-3.26233983118653	-3.15632850259682	-3.05031717400711	-3.50259295846391	-3.38877448698337	-3.27495601550283	-3.49442022593397	-3.38101480013505	-3.26632167786957	-2.28320288796391	4.94306354521481	0.238344152375439	-20.5860399674085	-0.37208386849652	-0.365174309346828	-0.379526483937587	-0.47500962282945	-0.467581744761565	-0.483010544055773	-0.472962226775823	-0.465262011947711	-0.480683936340117	0.000768451547029881	0.000833815457036735	0.00087909926159084
170	14.590010676409	0.23	-2.28240651952374	-2.3716037714137	-2.19320926763378	0.290570888715871	-14.5839528543814	-15.0692646773762	-14.0986410313865	3.95	2.58	6.14	-3.40284815677706	-3.2932580422163	-3.18366792765553	-3.66313224805065	-3.54515957803433	-3.42718690801802	-3.65971543844034	-3.54255428876066	-3.42628056606335	-2.28240651952374	4.91751483311453	0.234565043551139	-20.4768817242865	-0.37208386849652	-0.365174309346828	-0.379526483937587	-0.47500962282945	-0.467581744761565	-0.483010544055773	-0.472962226775823	-0.465262011947711	-0.480683936340117	0.000768451547029881	0.000833815457036735	0.00087909926159084
170	14.590010676409	0.23	-2.2798728327374	-2.36860946250012	-2.19113620297469	0.301686929224076	-14.9337517777918	-15.4176264995158	-14.4498770560677	3.99	2.57	6.2	-3.44628374614636	-3.33812380410203	-3.22996386205771	-3.70549569804947	-3.58920051475393	-3.47290533145839	-3.69846170631644	-3.58214089398609	-3.46537933221303	-2.2798728327374	4.95254016902119	-0.075449571056732	-20.8648753385207	-0.37208386849652	-0.365174309346828	-0.379526483937587	-0.47500962282945	-0.467581744761565	-0.483010544055773	-0.472962226775823	-0.465262011947711	-0.480683936340117	0.000768451547029881	0.000833815457036735	0.00087909926159084
170	14.590010676409	0.23	-2.27502995126053	-2.36296563382787	-2.18709426869318	0.303331977925748	-14.6288914774549	-15.1010441210991	-14.1567388338107	4.04	2.59	6.28	-3.33882525305635	-3.23443279136598	-3.1300403296756	-3.58543458145629	-3.47333157701022	-3.36122857256415	-3.57898377258604	-3.4635782835732	-3.35180471086992	-2.27502995126053	5.00266072807613	0.0127504374423359	-20.907345790437	-0.37208386849652	-0.365174309346828	-0.379526483937587	-0.47500962282945	-0.467581744761565	-0.483010544055773	-0.472962226775823	-0.465262011947711	-0.480683936340117	0.000768451547029881	0.000833815457036735	0.00087909926159084
170	14.590010676409	0.23	-2.27499577970261	-2.36251772898511	-2.18747383042012	0.303949310920194	-14.7420231586317	-15.2171330906359	-14.2669132266276	3.99	2.58	6.2	-3.39979216780896	-3.29364372210272	-3.18749527639648	-3.65529852604971	-3.54117265070759	-3.42704677536547	-3.64974389507094	-3.53646278165151	-3.42153023584532	-2.27499577970261	4.96684416692673	0.157421537551125	-20.6451820085164	-0.37208386849652	-0.365174309346828	-0.379526483937587	-0.47500962282945	-0.467581744761565	-0.483010544055773	-0.472962226775823	-0.465262011947711	-0.480683936340117	0.000768451547029881	0.000833815457036735	0.00087909926159084
170	14.590010676409	0.23	-2.27471898616621	-2.36273281663546	-2.18670515569696	0.295673431255429	-14.4649541725186	-14.9404154084224	-13.9894929366147	3.96	2.55	6.11	-3.36220091596483	-3.2552028065307	-3.14820469709657	-3.61792448988698	-3.50278827698096	-3.38765206407494	-3.61178001125368	-3.49801200439843	-3.38394685799871	-2.27471898616621	4.90126572927145	-0.148353686250408	-20.7732082977551	-0.37208386849652	-0.365174309346828	-0.379526483937587	-0.47500962282945	-0.467581744761565	-0.483010544055773	-0.472962226775823	-0.465262011947711	-0.480683936340117	0.000768451547029881	0.000833815457036735	0.00087909926159084
170	14.590010676409	0.23	-2.27180754651387	-2.35922626114669	-2.18438883188106	0.295103067081619	-14.6073924460314	-15.0881939461241	-14.1265909459386	4.06	2.6	6.25	-3.32079103679142	-3.2149704649135	-3.10914989303558	-3.56420744058469	-3.45063014364684	-3.33705284670899	-3.55847647187379	-3.44523177044246	-3.332817991007	-2.27180754651387	5.01772148088367	-0.120986776245785	-21.0948783907563	-0.37208386849652	-0.365174309346828	-0.379526483937587	-0.47500962282945	-0.467581744761565	-0.483010544055773	-0.472962226775823	-0.465262011947711	-0.480683936340117	0.000768451547029881	0.000833815457036735	0.00087909926159084
170	14.590010676409	0.23	-2.26929450118718	-2.35832928090419	-2.18025972147017	0.29248316469268	-14.4459073717448	-14.9244051727276	-13.967409570762	4	2.59	6.21	-3.33107449292776	-3.22427547472042	-3.11747645651309	-3.58100373554032	-3.46619162792625	-3.35137952031218	-3.57705817304266	-3.46092673563609	-3.34846223425554	-2.26929450118718	4.97105438331916	0.001227956611835	-20.8340487808473	-0.37208386849652	-0.365174309346828	-0.379526483937587	-0.47500962282945	-0.467581744761565	-0.483010544055773	-0.472962226775823	-0.465262011947711	-0.480683936340117	0.000768451547029881	0.000833815457036735	0.00087909926159084
170	14.590010676409	0.23	-2.2634069828639	-2.35139139976304	-2.17542256596476	0.292917355353842	-14.470916360157	-14.9497401699837	-13.9920925503304	4.01	2.57	6.27	-3.3287794803554	-3.22216231813497	-3.11554515591454	-3.57754987885676	-3.46296487314018	-3.3483798674236	-3.56747493293706	-3.45393736270746	-3.33790861500255	-2.2634069828639	4.99719682348294	0.071314703575232	-20.8368707831654	-0.37208386849652	-0.365174309346828	-0.379526483937587	-0.47500962282945	-0.467581744761565	-0.483010544055773	-0.472962226775823	-0.465262011947711	-0.480683936340117	0.000768451547029881	0.000833815457036735	0.00087909926159084
170	14.590010676409	0.23	-2.2556025894498	-2.34284334221106	-2.16836183668855	0.299037257194165	-14.7665707192504	-15.2480544697375	-14.2850869687632	4.01	2.63	6.17	-3.39764338030204	-3.29035690117696	-3.18307042205187	-3.65186319097223	-3.53654928066682	-3.42123537036142	-3.65624580670033	-3.54040079414072	-3.42334164166368	-2.2556025894498	4.9535266083846	0.0389857806587398	-20.8166950300702	-0.37208386849652	-0.365174309346828	-0.379526483937587	-0.47500962282945	-0.467581744761565	-0.483010544055773	-0.472962226775823	-0.465262011947711	-0.480683936340117	0.000768451547029881	0.000833815457036735	0.00087909926159084
170	14.590010676409	0.23	-2.25476378689619	-2.34147993878978	-2.1680476350026	0.309466721992336	-15.055762069637	-15.5347286808664	-14.5767954584076	3.99	2.58	6.09	-3.47540483527276	-3.36825118548607	-3.26109753569938	-3.73717458613115	-3.62195005380336	-3.50672552147558	-3.73693025077602	-3.6221162186872	-3.50928681854483	-2.25476378689619	4.92590054058521	-0.240871932780148	-20.9583656862524	-0.37208386849652	-0.365174309346828	-0.379526483937587	-0.47500962282945	-0.467581744761565	-0.483010544055773	-0.472962226775823	-0.465262011947711	-0.480683936340117	0.000768451547029881	0.000833815457036735	0.00087909926159084
170	14.590010676409	0.23	-2.25346623371893	-2.34136859149514	-2.16556387594273	0.299566374196491	-14.9248268554512	-15.4108572524665	-14.4387964584359	4.01	2.57	6.21	-3.43485864025178	-3.32652944861348	-3.21820025697517	-3.69197960853427	-3.57554128939916	-3.45910297026406	-3.68552658615327	-3.56715620342924	-3.4499757862026	-2.25346623371893	4.96230262365165	0.134841100096245	-20.6908465758733	-0.37208386849652	-0.365174309346828	-0.379526483937587	-0.47500962282945	-0.467581744761565	-0.483010544055773	-0.472962226775823	-0.465262011947711	-0.480683936340117	0.000768451547029881	0.000833815457036735	0.00087909926159084
170	14.590010676409	0.23	-2.25327913964852	-2.34049199810084	-2.1660662811962	0.304626376388633	-14.6920211074991	-15.1647629743746	-14.2192792406236	3.96	2.57	6.17	-3.41800050306179	-3.31144875929043	-3.20489701551907	-3.67863652633196	-3.56395979172336	-3.44928305711476	-3.67363394987797	-3.55925508820319	-3.44377207336988	-2.25327913964852	4.9267692204509	-0.0823577292818009	-20.8032512505958	-0.37208386849652	-0.365174309346828	-0.379526483937587	-0.47500962282945	-0.467581744761565	-0.483010544055773	-0.472962226775823	-0.465262011947711	-0.480683936340117	0.000768451547029881	0.000833815457036735	0.00087909926159084
170	14.590010676409	0.23	-2.25018580419934	-2.33779560815006	-2.16257600024861	0.298280259095381	-14.6285502747781	-15.1063963769931	-14.150704172563	4.04	2.63	6.25	-3.34044544565574	-3.23478034882963	-3.12911525200353	-3.58722821649926	-3.47375687772117	-3.36028553894308	-3.58526082731607	-3.47245708175016	-3.35711143867815	-2.25018580419934	5.0041763950682	-0.0183891973425859	-20.9886463000431	-0.37208386849652	-0.365174309346828	-0.379526483937587	-0.47500962282945	-0.467581744761565	-0.483010544055773	-0.472962226775823	-0.465262011947711	-0.480683936340117	0.000768451547029881	0.000833815457036735	0.00087909926159084
170	14.590010676409	0.23	-2.24601975515853	-2.33320788519452	-2.15883162512253	0.299871005389164	-14.6472623932317	-15.1239078122546	-14.1706169742088	3.98	2.56	6.09	-3.3912230417161	-3.28434518000305	-3.17746731829001	-3.64761852405888	-3.53266009655332	-3.41770166904776	-3.64652165812635	-3.53006275741466	-3.41610334772485	-2.24601975515853	4.92092388555705	-0.0149377055824887	-20.7291787172947	-0.37208386849652	-0.365174309346828	-0.379526483937587	-0.47500962282945	-0.467581744761565	-0.483010544055773	-0.472962226775823	-0.465262011947711	-0.480683936340117	0.000768451547029881	0.000833815457036735	0.00087909926159084
170	14.590010676409	0.23	-2.24365911232401	-2.33174772270524	-2.15557050194278	0.299401338337637	-14.4952083503323	-14.9674338263478	-14.0229828743167	3.94	2.56	6.18	-3.38235139417262	-3.27563754357564	-3.16892369297865	-3.64138297558765	-3.52649662773723	-3.41161027988681	-3.63716714745538	-3.51798646737107	-3.40536010379305	-2.24365911232401	4.93993978565344	0.12137356893989	-20.566233635281	-0.37208386849652	-0.365174309346828	-0.379526483937587	-0.47500962282945	-0.467581744761565	-0.483010544055773	-0.472962226775823	-0.465262011947711	-0.480683936340117	0.000768451547029881	0.000833815457036735	0.00087909926159084
170	14.590010676409	0.23	-2.23967211260417	-2.32590008571628	-2.15344413949206	0.298426082994114	-14.2978786955435	-14.7647606669118	-13.8309967241753	4.04	2.57	6.21	-3.26568747486792	-3.1624219604085	-3.05915644594908	-3.50704426998489	-3.39614672281938	-3.28524917565388	-3.49862752568453	-3.38886262501163	-3.2765344415788	-2.23967211260417	4.97540846306134	0.212144948900471	-20.5846853168767	-0.37208386849652	-0.365174309346828	-0.379526483937587	-0.47500962282945	-0.467581744761565	-0.483010544055773	-0.472962226775823	-0.465262011947711	-0.480683936340117	0.000768451547029881	0.000833815457036735	0.00087909926159084
170	14.590010676409	0.23	-2.23857322771917	-2.3270264317436	-2.15012002369474	0.293589130983845	-14.5645201411949	-15.0456607883351	-14.0833794940546	3.99	2.61	6.18	-3.36579898049153	-3.25816511034119	-3.15053124019086	-3.61928914837326	-3.50354899262111	-3.38780883686896	-3.61986935100349	-3.50148056660164	-3.38529831022023	-2.23857322771917	4.95160119240691	-0.0434499417379623	-20.8643043700321	-0.37208386849652	-0.365174309346828	-0.379526483937587	-0.47500962282945	-0.467581744761565	-0.483010544055773	-0.472962226775823	-0.465262011947711	-0.480683936340117	0.000768451547029881	0.000833815457036735	0.00087909926159084
170	14.590010676409	0.23	-2.23511157183941	-2.32248456198954	-2.14773858168928	0.309393530951873	-15.0017812294319	-15.4791122976596	-14.5244501612041	4.05	2.6	6.16	-3.41925378023401	-3.31381387980073	-3.20837397936744	-3.67141484314458	-3.55819902460889	-3.4449832060732	-3.66729554751252	-3.55560301704515	-3.44472291548964	-2.23511157183941	4.98440456187463	0.101829636108134	-20.7504646369513	-0.37208386849652	-0.365174309346828	-0.379526483937587	-0.47500962282945	-0.467581744761565	-0.483010544055773	-0.472962226775823	-0.465262011947711	-0.480683936340117	0.000768451547029881	0.000833815457036735	0.00087909926159084
170	14.590010676409	0.23	-2.22238591472829	-2.31007638434534	-2.13469544511125	0.297849406216689	-14.3864014443146	-14.8568218013009	-13.9159810873283	3.99	2.61	6.19	-3.31909757434998	-3.21400302003142	-3.10890846571285	-3.56851524508724	-3.45552323118573	-3.34253121728421	-3.56846672223412	-3.45464352096978	-3.34157441081772	-2.22238591472829	4.964292298262	0.150963694655771	-20.6978266874946	-0.37208386849652	-0.365174309346828	-0.379526483937587	-0.47500962282945	-0.467581744761565	-0.483010544055773	-0.472962226775823	-0.465262011947711	-0.480683936340117	0.000768451547029881	0.000833815457036735	0.00087909926159084
170	14.590010676409	0.23	-2.20828752189162	-2.29418349795067	-2.12239154583257	0.307760429091837	-14.8910741984908	-15.366699573824	-14.4154488231577	4.02	2.59	6.27	-3.41016486048286	-3.30461448293282	-3.19906410538278	-3.66360090716715	-3.550206254778	-3.43681160238885	-3.65487103088534	-3.53832748544497	-3.42605382237159	-2.20828752189162	5.00637387264051	0.183242148138172	-20.6816060519961	-0.37208386849652	-0.365174309346828	-0.379526483937587	-0.47500962282945	-0.467581744761565	-0.483010544055773	-0.472962226775823	-0.465262011947711	-0.480683936340117	0.000768451547029881	0.000833815457036735	0.00087909926159084
170	14.590010676409	0.23	-2.20704648559757	-2.29247473517088	-2.12161823602426	0.306533461955189	-14.7757135536426	-15.2490167537996	-14.3024103534857	4.04	2.58	6.32	-3.3737626941943	-3.26904691444841	-3.16433113470252	-3.62322608882967	-3.51076739523502	-3.39830870164038	-3.61212939173527	-3.49937839279855	-3.38677925796563	-2.20704648559757	5.03955389451647	-0.0562050497128509	-21.0291098072139	-0.37208386849652	-0.365174309346828	-0.379526483937587	-0.47500962282945	-0.467581744761565	-0.483010544055773	-0.472962226775823	-0.465262011947711	-0.480683936340117	0.000768451547029881	0.000833815457036735	0.00087909926159084
170	14.590010676409	0.23	-2.081138241888	-2.16213279267553	-2.00014369110048	0.322055950108795	-15.0388072569252	-15.5034956492895	-14.5741188645608	4	2.55	6.24	-3.46088459183791	-3.35715102532361	-3.25341745880931	-3.72062302399598	-3.60910428198287	-3.49758553996976	-3.70680578649569	-3.59710308271412	-3.48254194268507	-2.081138241888	4.96781409009726	-0.0776564661087048	-20.8117017574214	-0.37208386849652	-0.365174309346828	-0.379526483937587	-0.47500962282945	-0.467581744761565	-0.483010544055773	-0.472962226775823	-0.465262011947711	-0.480683936340117	0.000768451547029881	0.000833815457036735	0.00087909926159084
170	14.590010676409	0.24	-2.55789766640992	-2.65371166444247	-2.46208366837737	0.295968170607889	-14.7726374880598	-15.2578688373214	-14.2874061387982	3.96	2.54	6.07	-3.43904137291874	-3.32967284292679	-3.22030431293485	-3.70128884870919	-3.58358031410225	-3.46587177949531	-3.69756368515378	-3.58046156282615	-3.46267283066717	-2.55789766640992	4.81797720094322	-0.273170214317696	-20.8056394915037	-0.37208386849652	-0.365174309346828	-0.379526483937587	-0.47500962282945	-0.467581744761565	-0.483010544055773	-0.472962226775823	-0.465262011947711	-0.480683936340117	0.000768451547029881	0.000833815457036735	0.00087909926159084
170	14.590010676409	0.24	-2.5425139374836	-2.63765317383431	-2.44737470113289	0.28927371948118	-14.6669289848684	-15.1565421133899	-14.1773158563468	4.07	2.61	6.27	-3.32872954689856	-3.22119910392111	-3.11366866094366	-3.57185996897587	-3.45647550192739	-3.34109103487892	-3.56689480969335	-3.4504219573857	-3.33455541623557	-2.5425139374836	4.91991800775267	-0.16731880741143	-21.0502859785088	-0.37208386849652	-0.365174309346828	-0.379526483937587	-0.47500962282945	-0.467581744761565	-0.483010544055773	-0.472962226775823	-0.465262011947711	-0.480683936340117	0.000768451547029881	0.000833815457036735	0.00087909926159084
170	14.590010676409	0.24	-2.53806808715271	-2.63298801639916	-2.44314815790626	0.297282447663147	-14.7332881783025	-15.2157051944312	-14.2508711621737	4.01	2.58	6.14	-3.38900083478428	-3.28155187665299	-3.17410291852169	-3.64239593860365	-3.52691303736396	-3.41143013612426	-3.64180286904227	-3.52507221749614	-3.40612833700142	-2.53806808715271	4.86641828814814	-0.0815422900011733	-20.7679608556519	-0.37208386849652	-0.365174309346828	-0.379526483937587	-0.47500962282945	-0.467581744761565	-0.483010544055773	-0.472962226775823	-0.465262011947711	-0.480683936340117	0.000768451547029881	0.000833815457036735	0.00087909926159084
170	14.590010676409	0.24	-2.53539810100041	-2.63048224926161	-2.44031395273921	0.305378190062005	-15.0343749139171	-15.5172755119427	-14.5514743158916	3.94	2.55	6.07	-3.51098788789519	-3.40172526963336	-3.29246265137153	-3.7804248308991	-3.66277728315615	-3.5451297354132	-3.77759032822471	-3.65958737683172	-3.54150307044371	-2.53539810100041	4.84390486600191	0.0853568231754406	-20.4520808594991	-0.37208386849652	-0.365174309346828	-0.379526483937587	-0.47500962282945	-0.467581744761565	-0.483010544055773	-0.472962226775823	-0.465262011947711	-0.480683936340117	0.000768451547029881	0.000833815457036735	0.00087909926159084
170	14.590010676409	0.24	-2.53476696624102	-2.63070406247908	-2.43882987000296	0.291368702732854	-14.8041943222979	-15.2958835114215	-14.3125051331744	3.92	2.59	6.09	-3.47621801995965	-3.36447430681131	-3.25273059366298	-3.74493279753911	-3.62455119492235	-3.50416959230559	-3.74754003247202	-3.62582306522257	-3.50488415857992	-2.53476696624102	4.84847994965221	0.184973420559142	-20.4918864676094	-0.37208386849652	-0.365174309346828	-0.379526483937587	-0.47500962282945	-0.467581744761565	-0.483010544055773	-0.472962226775823	-0.465262011947711	-0.480683936340117	0.000768451547029881	0.000833815457036735	0.00087909926159084
170	14.590010676409	0.24	-2.52775370981992	-2.62258462947181	-2.43292279016804	0.308439328597426	-15.0937479129685	-15.575079684498	-14.6124161414389	4.01	2.62	6.17	-3.46415529570487	-3.35709914966186	-3.25004300361885	-3.72256370641501	-3.60752171499433	-3.49247972357365	-3.72233396402534	-3.60813561338818	-3.4917559327707	-2.52775370981992	4.89715250242103	0.0553992446618335	-20.7261716989839	-0.37208386849652	-0.365174309346828	-0.379526483937587	-0.47500962282945	-0.467581744761565	-0.483010544055773	-0.472962226775823	-0.465262011947711	-0.480683936340117	0.000768451547029881	0.000833815457036735	0.00087909926159084
170	14.590010676409	0.24	-2.52757838294035	-2.62216802721915	-2.43298873866155	0.300657248012335	-14.8921547779683	-15.3758634897826	-14.4084460661541	4	2.59	6.2	-3.43462157142951	-3.32657194046149	-3.21852230949347	-3.69266652618019	-3.57649906867609	-3.46033161117198	-3.69070695405084	-3.56978111531549	-3.45683550087129	-2.52757838294035	4.88516393204144	0.0749017405289279	-20.6488273685654	-0.37208386849652	-0.365174309346828	-0.379526483937587	-0.47500962282945	-0.467581744761565	-0.483010544055773	-0.472962226775823	-0.465262011947711	-0.480683936340117	0.000768451547029881	0.000833815457036735	0.00087909926159084
170	14.590010676409	0.24	-2.52711750155952	-2.62209268792287	-2.43214231519617	0.306242329803759	-15.0561242261917	-15.5387401486986	-14.5735083036847	3.93	2.54	6.04	-3.52151270612975	-3.41213845268159	-3.30276419923343	-3.79247505234412	-3.67468501090855	-3.55689496947299	-3.78907881732043	-3.67321379218563	-3.55328458356452	-2.52711750155952	4.81037647451219	0.206449844574004	-20.2758595984845	-0.37208386849652	-0.365174309346828	-0.379526483937587	-0.47500962282945	-0.467581744761565	-0.483010544055773	-0.472962226775823	-0.465262011947711	-0.480683936340117	0.000768451547029881	0.000833815457036735	0.00087909926159084
170	14.590010676409	0.24	-2.51820262407401	-2.61333122887977	-2.42307401926824	0.299173342648731	-14.9712340778713	-15.4592327362359	-14.4832354195067	3.99	2.57	6.14	-3.45869814218561	-3.34951807601593	-3.24033800984624	-3.71923238493727	-3.60182808389836	-3.48442378285945	-3.71607114867972	-3.59733978844732	-3.47982176387455	-2.51820262407401	4.88677491879756	0.0469854843328315	-20.7065039545573	-0.37208386849652	-0.365174309346828	-0.379526483937587	-0.47500962282945	-0.467581744761565	-0.483010544055773	-0.472962226775823	-0.465262011947711	-0.480683936340117	0.000768451547029881	0.000833815457036735	0.00087909926159084
170	14.590010676409	0.24	-2.51747241858796	-2.611827379341	-2.42311745783493	0.305626348993708	-15.0442166395363	-15.5271508442148	-14.5612824348578	3.94	2.58	6.17	-3.51469342891415	-3.40537745119157	-3.29606147346898	-3.78460077676416	-3.66688998844956	-3.54917920013496	-3.78044458123328	-3.66109747541049	-3.54389701064213	-2.51747241858796	4.87292465761498	0.323484419586191	-20.270660390539	-0.37208386849652	-0.365174309346828	-0.379526483937587	-0.47500962282945	-0.467581744761565	-0.483010544055773	-0.472962226775823	-0.465262011947711	-0.480683936340117	0.000768451547029881	0.000833815457036735	0.00087909926159084
170	14.590010676409	0.24	-2.51683851163459	-2.61312572472363	-2.42055129854556	0.293821372274408	-15.0836132701915	-15.5816233697708	-14.5856031706122	3.94	2.6	6.01	-3.52121735545272	-3.40867440891793	-3.29613146238314	-3.79089270639905	-3.66973056498374	-3.54856842356843	-3.79893096528243	-3.67776996273978	-3.55431798489656	-2.51683851163459	4.84361563608808	0.0932256804232174	-20.5854002338704	-0.37208386849652	-0.365174309346828	-0.379526483937587	-0.47500962282945	-0.467581744761565	-0.483010544055773	-0.472962226775823	-0.465262011947711	-0.480683936340117	0.000768451547029881	0.000833815457036735	0.00087909926159084
170	14.590010676409	0.24	-2.51293432569133	-2.60695051288504	-2.41891813849763	0.296202538615029	-14.8705802702478	-15.3587541556	-14.3824063848957	4.01	2.61	6.16	-3.41769410409392	-3.30906361278988	-3.20043312148585	-3.67284173150707	-3.55610144123426	-3.43936115096146	-3.67182548055741	-3.55619003198824	-3.43932356704578	-2.51293432569133	4.89757081392819	0.250225443919999	-20.5178269237164	-0.37208386849652	-0.365174309346828	-0.379526483937587	-0.47500962282945	-0.467581744761565	-0.483010544055773	-0.472962226775823	-0.465262011947711	-0.480683936340117	0.000768451547029881	0.000833815457036735	0.00087909926159084
170	14.590010676409	0.24	-2.51240711578125	-2.60758840168839	-2.41722582987411	0.301553453534587	-14.9550176246185	-15.439734936386	-14.470300312851	3.97	2.59	6.1	-3.46542818465982	-3.35663402201956	-3.2478398593793	-3.72785818835988	-3.61082525954619	-3.4937923307325	-3.72955853159414	-3.61329222970062	-3.49418148327072	-2.51240711578125	4.86383252271339	0.186368511229158	-20.4453613828978	-0.37208386849652	-0.365174309346828	-0.379526483937587	-0.47500962282945	-0.467581744761565	-0.483010544055773	-0.472962226775823	-0.465262011947711	-0.480683936340117	0.000768451547029881	0.000833815457036735	0.00087909926159084
170	14.590010676409	0.24	-2.51085309241819	-2.60477053512834	-2.41693564970803	0.302340406316261	-14.9964979346843	-15.481653155305	-14.5113427140636	4.01	2.61	6.21	-3.44338973230591	-3.33548274792243	-3.22757576353894	-3.70025087753673	-3.58429452501838	-3.46833817250004	-3.69774424605361	-3.58078172401311	-3.46703124028253	-2.51085309241819	4.91364640934862	0.102237070872486	-20.6777363730925	-0.37208386849652	-0.365174309346828	-0.379526483937587	-0.47500962282945	-0.467581744761565	-0.483010544055773	-0.472962226775823	-0.465262011947711	-0.480683936340117	0.000768451547029881	0.000833815457036735	0.00087909926159084
170	14.590010676409	0.24	-2.50671717035253	-2.6006087686466	-2.41282557205846	0.302002646126732	-15.1517467808374	-15.6423172320327	-14.6611763296421	3.97	2.59	6.16	-3.51440691596619	-3.40418896290493	-3.29397100984367	-3.78098595493233	-3.66240761654677	-3.5438292781612	-3.77928957836446	-3.65958897482273	-3.54146252874032	-2.50671717035253	4.90866626816634	-0.0428305099376061	-20.787865701015	-0.37208386849652	-0.365174309346828	-0.379526483937587	-0.47500962282945	-0.467581744761565	-0.483010544055773	-0.472962226775823	-0.465262011947711	-0.480683936340117	0.000768451547029881	0.000833815457036735	0.00087909926159084
170	14.590010676409	0.24	-2.50462713113186	-2.5986393178308	-2.41061494443292	0.304588989072575	-15.0356958136479	-15.519538722558	-14.5518529047378	3.96	2.56	6.16	-3.4948091763565	-3.38585370620994	-3.27689823606338	-3.76090557359586	-3.64365418324237	-3.52640279288887	-3.75435799619784	-3.63602292724396	-3.51956370954299	-2.50462713113186	4.86990208957814	0.155719263623502	-20.4990424067026	-0.37208386849652	-0.365174309346828	-0.379526483937587	-0.47500962282945	-0.467581744761565	-0.483010544055773	-0.472962226775823	-0.465262011947711	-0.480683936340117	0.000768451547029881	0.000833815457036735	0.00087909926159084
170	14.590010676409	0.24	-2.50435910084598	-2.59871814362359	-2.41000005806836	0.296578891491368	-15.0282825113077	-15.521188503675	-14.5353765189403	3.98	2.58	6.16	-3.48126461517971	-3.37071018248068	-3.26015574978165	-3.74458782234608	-3.62567104118959	-3.50675426003309	-3.73994708703928	-3.62256591181524	-3.50120006670609	-2.50435910084598	4.88413465936409	-0.163680721808453	-20.8987372929732	-0.37208386849652	-0.365174309346828	-0.379526483937587	-0.47500962282945	-0.467581744761565	-0.483010544055773	-0.472962226775823	-0.465262011947711	-0.480683936340117	0.000768451547029881	0.000833815457036735	0.00087909926159084
170	14.590010676409	0.24	-2.50390415371311	-2.59901933131187	-2.40878897611435	0.305740628728486	-15.0977631582907	-15.5822857976006	-14.6132405189808	3.99	2.56	6.19	-3.48536451374808	-3.37698901383148	-3.26861351391488	-3.74779964555447	-3.6312638690031	-3.51472809245173	-3.73801219610546	-3.62252059788254	-3.50546588565552	-2.50390415371311	4.88004147208309	0.0143225702727186	-20.6726173836716	-0.37208386849652	-0.365174309346828	-0.379526483937587	-0.47500962282945	-0.467581744761565	-0.483010544055773	-0.472962226775823	-0.465262011947711	-0.480683936340117	0.000768451547029881	0.000833815457036735	0.00087909926159084
170	14.590010676409	0.24	-2.50257055388008	-2.59615930794423	-2.40898179981594	0.301422448860116	-15.1633515856822	-15.6549742414192	-14.6717289299452	4.01	2.61	6.1	-3.48271669809268	-3.37334683226652	-3.26397696644036	-3.74260781386236	-3.62507642962251	-3.50754504538267	-3.74584912448043	-3.62941393056182	-3.50994781258836	-2.50257055388008	4.92054122010701	0.144714021994505	-20.6570915410039	-0.37208386849652	-0.365174309346828	-0.379526483937587	-0.47500962282945	-0.467581744761565	-0.483010544055773	-0.472962226775823	-0.465262011947711	-0.480683936340117	0.000768451547029881	0.000833815457036735	0.00087909926159084
170	14.590010676409	0.24	-2.49942353988117	-2.59288151675057	-2.40596556301178	0.304654294126913	-15.0043535479471	-15.487113453108	-14.5215936427863	3.96	2.59	6.23	-3.48353129298367	-3.37494364418019	-3.26635599537671	-3.74826976132184	-3.63142976011878	-3.51458975891572	-3.73757647815508	-3.62442049920437	-3.50964275176326	-2.49942353988117	4.92414136391361	-0.0322809776830248	-20.8105722826789	-0.37208386849652	-0.365174309346828	-0.379526483937587	-0.47500962282945	-0.467581744761565	-0.483010544055773	-0.472962226775823	-0.465262011947711	-0.480683936340117	0.000768451547029881	0.000833815457036735	0.00087909926159084
170	14.590010676409	0.24	-2.49673174105826	-2.59018985368193	-2.4032736284346	0.297230722970697	-14.9646795167437	-15.4547337249969	-14.4746253084904	4.01	2.6	6.19	-3.43900086397797	-3.32995357299469	-3.2209062820114	-3.69573281984464	-3.57854481433309	-3.46135680882154	-3.69305530215755	-3.57651143694242	-3.46023198678622	-2.49673174105826	4.92196770141917	0.0984594698825871	-20.6885738840546	-0.37208386849652	-0.365174309346828	-0.379526483937587	-0.47500962282945	-0.467581744761565	-0.483010544055773	-0.472962226775823	-0.465262011947711	-0.480683936340117	0.000768451547029881	0.000833815457036735	0.00087909926159084
170	14.590010676409	0.24	-2.4958805538401	-2.58963777120967	-2.40212333647053	0.306107268761286	-15.0799542140678	-15.5634876812976	-14.5964207468379	3.96	2.6	6.09	-3.50430889523752	-3.39543544315165	-3.28656199106579	-3.77107869874056	-3.65391712186663	-3.5367555449927	-3.77387721628334	-3.657576483863	-3.53921308656872	-2.4958805538401	4.86064553819851	0.271179457225719	-20.3950946984273	-0.37208386849652	-0.365174309346828	-0.379526483937587	-0.47500962282945	-0.467581744761565	-0.483010544055773	-0.472962226775823	-0.465262011947711	-0.480683936340117	0.000768451547029881	0.000833815457036735	0.00087909926159084
170	14.590010676409	0.24	-2.49346822568896	-2.58711269847338	-2.39982375290454	0.292096344748384	-14.7949836601641	-15.2855024791797	-14.3044648411485	4.02	2.62	6.22	-3.39529556664413	-3.28633896715859	-3.17738236767306	-3.64801631109502	-3.53094978645147	-3.41388326180792	-3.64585904244876	-3.53008036153069	-3.41212416069728	-2.49346822568896	4.94192228334322	-0.0907524012711406	-21.0186123190521	-0.37208386849652	-0.365174309346828	-0.379526483937587	-0.47500962282945	-0.467581744761565	-0.483010544055773	-0.472962226775823	-0.465262011947711	-0.480683936340117	0.000768451547029881	0.000833815457036735	0.00087909926159084
170	14.590010676409	0.24	-2.49258845041563	-2.58722255331954	-2.39795434751172	0.298398898763874	-14.8543515810509	-15.339436072042	-14.3692670900598	3.98	2.57	6.12	-3.43530250699768	-3.32666670316624	-3.2180308993348	-3.69449991560678	-3.57766741911787	-3.46083492262896	-3.69109452966629	-3.57496485889612	-3.45768156916204	-2.49258845041563	4.87017153748257	-0.0612669327494639	-20.7196178318307	-0.37208386849652	-0.365174309346828	-0.379526483937587	-0.47500962282945	-0.467581744761565	-0.483010544055773	-0.472962226775823	-0.465262011947711	-0.480683936340117	0.000768451547029881	0.000833815457036735	0.00087909926159084
170	14.590010676409	0.24	-2.49006322414213	-2.58467115073167	-2.3954552975526	0.298851098977002	-14.9132824614204	-15.3997659577615	-14.4267989650793	4.07	2.62	6.19	-3.38430991390659	-3.27739848913982	-3.17048706437304	-3.63176426997084	-3.51703568352426	-3.40230709707769	-3.63153574073118	-3.51854716307882	-3.40128728313444	-2.49006322414213	4.92113816791741	0.170194343048973	-20.7143242261146	-0.37208386849652	-0.365174309346828	-0.379526483937587	-0.47500962282945	-0.467581744761565	-0.483010544055773	-0.472962226775823	-0.465262011947711	-0.480683936340117	0.000768451547029881	0.000833815457036735	0.00087909926159084
170	14.590010676409	0.24	-2.4895553967865	-2.58309370041161	-2.39601709316138	0.289448762030346	-14.5442150332581	-15.0295251076164	-14.0589049588998	3.97	2.54	6.23	-3.37704991763686	-3.26800346840412	-3.15895701917137	-3.63325022212895	-3.51593095070566	-3.39861167928237	-3.62164004928548	-3.50073024488071	-3.38678426512078	-2.4895553967865	4.88009335325551	0.184188987717086	-20.4662423897254	-0.37208386849652	-0.365174309346828	-0.379526483937587	-0.47500962282945	-0.467581744761565	-0.483010544055773	-0.472962226775823	-0.465262011947711	-0.480683936340117	0.000768451547029881	0.000833815457036735	0.00087909926159084
170	14.590010676409	0.24	-2.48612263617308	-2.58097167210402	-2.39127360024214	0.293821109454464	-14.7445291727319	-15.2313441659652	-14.2577141794985	4	2.58	6.12	-3.39750463788885	-3.28891565327383	-3.18032666865881	-3.65215976757868	-3.53543165000954	-3.4187035324404	-3.65312393060783	-3.53344734322869	-3.41769229144925	-2.48612263617308	4.88667600207757	0.106332281383054	-20.6374281797376	-0.37208386849652	-0.365174309346828	-0.379526483937587	-0.47500962282945	-0.467581744761565	-0.483010544055773	-0.472962226775823	-0.465262011947711	-0.480683936340117	0.000768451547029881	0.000833815457036735	0.00087909926159084
170	14.590010676409	0.24	-2.48465287847804	-2.57791465876596	-2.39139109819012	0.296850411282695	-14.8529649718986	-15.3398039708707	-14.3661259729265	3.95	2.57	6.14	-3.45956707558349	-3.34977087641744	-3.23997467725138	-3.72363890688156	-3.60546186619693	-3.4872848255123	-3.72158167568985	-3.60085952271403	-3.48455871140336	-2.48465287847804	4.8704537111215	0.290746199589435	-20.340624305011	-0.37208386849652	-0.365174309346828	-0.379526483937587	-0.47500962282945	-0.467581744761565	-0.483010544055773	-0.472962226775823	-0.465262011947711	-0.480683936340117	0.000768451547029881	0.000833815457036735	0.00087909926159084
170	14.590010676409	0.24	-2.48406851375878	-2.57795241756996	-2.39018460994759	0.30620320750799	-15.0287086223389	-15.5104901099722	-14.5469271347055	4	2.55	6.22	-3.4612071779758	-3.35369635585546	-3.24618553373513	-3.72081570557376	-3.60524101301853	-3.48966632046331	-3.71021706165897	-3.59409524845119	-3.48130934113907	-2.48406851375878	4.88887383946342	-0.226793598610203	-20.8993416211004	-0.37208386849652	-0.365174309346828	-0.379526483937587	-0.47500962282945	-0.467581744761565	-0.483010544055773	-0.472962226775823	-0.465262011947711	-0.480683936340117	0.000768451547029881	0.000833815457036735	0.00087909926159084
170	14.590010676409	0.24	-2.48383123491802	-2.57755148224461	-2.39011098759144	0.302552900543674	-14.9109498776188	-15.393094640815	-14.4288051144226	3.99	2.57	6.26	-3.44349598766435	-3.33563830236582	-3.2277806170673	-3.70283455935351	-3.58685383335704	-3.47087310736056	-3.69186408781276	-3.57568935192121	-3.46021592407712	-2.48383123491802	4.92154122589615	0.176962598489152	-20.5688498495385	-0.37208386849652	-0.365174309346828	-0.379526483937587	-0.47500962282945	-0.467581744761565	-0.483010544055773	-0.472962226775823	-0.465262011947711	-0.480683936340117	0.000768451547029881	0.000833815457036735	0.00087909926159084
170	14.590010676409	0.24	-2.48351066327038	-2.57815692770142	-2.38886439883935	0.290235011707999	-14.9540632874376	-15.4520970298791	-14.4560295449961	3.98	2.59	6.12	-3.46231348287466	-3.35072028370905	-3.23912708454344	-3.72377140984318	-3.60375120755901	-3.48373100527484	-3.72538181265921	-3.60533507979121	-3.48298600874747	-2.48351066327038	4.90320001984489	0.0218619177106613	-20.777342539238	-0.37208386849652	-0.365174309346828	-0.379526483937587	-0.47500962282945	-0.467581744761565	-0.483010544055773	-0.472962226775823	-0.465262011947711	-0.480683936340117	0.000768451547029881	0.000833815457036735	0.00087909926159084
170	14.590010676409	0.24	-2.48262582103005	-2.57644544943804	-2.38880619262206	0.297147941895823	-14.8148156122138	-15.3000583177787	-14.3295729066489	4	2.6	6.13	-3.41302553644158	-3.30478112906304	-3.1965367216845	-3.66886807675879	-3.55250960053923	-3.43615112431967	-3.66964830282804	-3.55257505812662	-3.4375353995946	-2.48262582103005	4.89224570274559	0.11866808414377	-20.5914913270068	-0.37208386849652	-0.365174309346828	-0.379526483937587	-0.47500962282945	-0.467581744761565	-0.483010544055773	-0.472962226775823	-0.465262011947711	-0.480683936340117	0.000768451547029881	0.000833815457036735	0.00087909926159084
170	14.590010676409	0.24	-2.47990639711041	-2.57304175923095	-2.38677103498986	0.300580052089855	-15.0732323980574	-15.5629125402024	-14.5835522559124	4.04	2.59	6.2	-3.43896245967194	-3.3307570307888	-3.22255160190566	-3.6927242987332	-3.57653436610749	-3.46034443348179	-3.68719282997718	-3.57355481144657	-3.45543156799873	-2.47990639711041	4.94671427510124	0.0239234598894205	-20.8471647253912	-0.37208386849652	-0.365174309346828	-0.379526483937587	-0.47500962282945	-0.467581744761565	-0.483010544055773	-0.472962226775823	-0.465262011947711	-0.480683936340117	0.000768451547029881	0.000833815457036735	0.00087909926159084
170	14.590010676409	0.24	-2.47985332350367	-2.57427769689438	-2.38542895011296	0.292697769149342	-14.6190563058438	-15.1030384223164	-14.1350741893712	3.91	2.54	6.07	-3.43872941781742	-3.32853413822701	-3.21833885863661	-3.70535317390223	-3.58661384336237	-3.46787451282251	-3.70097724366821	-3.58356238730693	-3.4645535343302	-2.47985332350367	4.81715155903937	0.260549340719938	-20.2334919099692	-0.37208386849652	-0.365174309346828	-0.379526483937587	-0.47500962282945	-0.467581744761565	-0.483010544055773	-0.472962226775823	-0.465262011947711	-0.480683936340117	0.000768451547029881	0.000833815457036735	0.00087909926159084
170	14.590010676409	0.24	-2.47983911895219	-2.57295059721669	-2.38672764068769	0.29978600931331	-15.168925864158	-15.6626469871909	-14.6752047411251	3.95	2.59	6.13	-3.53754393311757	-3.42603275848244	-3.31452158384731	-3.80821944577418	-3.68817598293798	-3.56813252010179	-3.80769158639017	-3.6865057394696	-3.56770710912805	-2.47983911895219	4.88791644656015	0.0300666759151946	-20.7292857483486	-0.37208386849652	-0.365174309346828	-0.379526483937587	-0.47500962282945	-0.467581744761565	-0.483010544055773	-0.472962226775823	-0.465262011947711	-0.480683936340117	0.000768451547029881	0.000833815457036735	0.00087909926159084
170	14.590010676409	0.24	-2.47945139798345	-2.57234368668659	-2.3865591092803	0.297954007421622	-14.6054038271509	-15.0828659273849	-14.1279417269168	4.05	2.56	6.24	-3.33121121536954	-3.22575863686948	-3.12030605836942	-3.57681619911755	-3.46358876722206	-3.35036133532658	-3.56561962849949	-3.45306112987115	-3.3414334553076	-2.47945139798345	4.92483994585838	0.00884839293036835	-20.784093447801	-0.37208386849652	-0.365174309346828	-0.379526483937587	-0.47500962282945	-0.467581744761565	-0.483010544055773	-0.472962226775823	-0.465262011947711	-0.480683936340117	0.000768451547029881	0.000833815457036735	0.00087909926159084
170	14.590010676409	0.24	-2.47813686534146	-2.57082860765117	-2.38544512303175	0.30323251467724	-15.0190061902215	-15.5038640258173	-14.5341483546257	3.99	2.57	6.12	-3.47064119079288	-3.36210259853644	-3.25356400628	-3.73231948511925	-3.61559733480282	-3.49887518448638	-3.73078836553318	-3.61209555557594	-3.49691997281788	-2.47813686534146	4.87919630428762	0.117121235951271	-20.5409013137095	-0.37208386849652	-0.365174309346828	-0.379526483937587	-0.47500962282945	-0.467581744761565	-0.483010544055773	-0.472962226775823	-0.465262011947711	-0.480683936340117	0.000768451547029881	0.000833815457036735	0.00087909926159084
170	14.590010676409	0.24	-2.47758396394744	-2.57143230560112	-2.38373562229377	0.306988696367964	-15.0373603375534	-15.5185294505712	-14.5561912245357	3.97	2.56	6.15	-3.48272853863402	-3.37474270098402	-3.26675686333402	-3.74642045768118	-3.63025856139096	-3.51409666510074	-3.73950224351955	-3.62392875694565	-3.50937921969497	-2.47758396394744	4.87755278253488	0.171322430203405	-20.4792336149406	-0.37208386849652	-0.365174309346828	-0.379526483937587	-0.47500962282945	-0.467581744761565	-0.483010544055773	-0.472962226775823	-0.465262011947711	-0.480683936340117	0.000768451547029881	0.000833815457036735	0.00087909926159084
170	14.590010676409	0.24	-2.4774871070395	-2.57050736872004	-2.38446684535896	0.308014544351971	-15.0954118245887	-15.5772764051392	-14.6135472440383	4.02	2.59	6.22	-3.46118706765372	-3.35411934854903	-3.24705162944433	-3.71894611973456	-3.60390492989701	-3.48886374005946	-3.71332519136509	-3.59786766911215	-3.48308222127752	-2.4774871070395	4.93230322584536	0.0784750382498748	-20.7726680020549	-0.37208386849652	-0.365174309346828	-0.379526483937587	-0.47500962282945	-0.467581744761565	-0.483010544055773	-0.472962226775823	-0.465262011947711	-0.480683936340117	0.000768451547029881	0.000833815457036735	0.00087909926159084
170	14.590010676409	0.24	-2.47737732526794	-2.57009787581813	-2.38465677471775	0.310687495878995	-15.2380366443975	-15.7214207571447	-14.7546525316503	3.96	2.54	6.19	-3.53902780346446	-3.43021385838968	-3.32139991331491	-3.8083348632185	-3.69124057528244	-3.57414628734637	-3.79699677600286	-3.68152281249321	-3.56441766857066	-2.47737732526794	4.88052275485469	-0.134619526483756	-20.7731676868329	-0.37208386849652	-0.365174309346828	-0.379526483937587	-0.47500962282945	-0.467581744761565	-0.483010544055773	-0.472962226775823	-0.465262011947711	-0.480683936340117	0.000768451547029881	0.000833815457036735	0.00087909926159084
170	14.590010676409	0.24	-2.47692159634934	-2.57012641828938	-2.3837167744093	0.295728890973065	-14.7247591514908	-15.2086957046639	-14.2408225983178	3.99	2.59	6.11	-3.40447837785996	-3.29614880354752	-3.18781922923508	-3.66115723048178	-3.54466020502018	-3.42816317955858	-3.66042228805498	-3.54461871870139	-3.42845194677614	-2.47692159634934	4.87742062445158	0.253166013893604	-20.4569112743326	-0.37208386849652	-0.365174309346828	-0.379526483937587	-0.47500962282945	-0.467581744761565	-0.483010544055773	-0.472962226775823	-0.465262011947711	-0.480683936340117	0.000768451547029881	0.000833815457036735	0.00087909926159084
170	14.590010676409	0.24	-2.47653932216647	-2.56946241124461	-2.38361623308834	0.301859878059439	-14.882187411112	-15.3641935170293	-14.4001813051947	4.04	2.58	6.18	-3.39949199268332	-3.2928429911803	-3.18619398967728	-3.65088830306421	-3.53635248625427	-3.42181666944432	-3.6464478259111	-3.53070979231077	-3.41650326800572	-2.47653932216647	4.93006424069473	0.0921323470431388	-20.7096593966842	-0.37208386849652	-0.365174309346828	-0.379526483937587	-0.47500962282945	-0.467581744761565	-0.483010544055773	-0.472962226775823	-0.465262011947711	-0.480683936340117	0.000768451547029881	0.000833815457036735	0.00087909926159084
170	14.590010676409	0.24	-2.47551378209045	-2.56867111300147	-2.38235645117942	0.302552426371062	-15.0232082124943	-15.508983388712	-14.5374330362765	4.05	2.6	6.21	-3.42185720004096	-3.3146771713647	-3.20749714268843	-3.67371967518584	-3.55865076461579	-3.44358185404575	-3.66992087878412	-3.55578296379389	-3.44184866136022	-2.47551378209045	4.95757348577313	-0.0383458835640993	-20.9553294244005	-0.37208386849652	-0.365174309346828	-0.379526483937587	-0.47500962282945	-0.467581744761565	-0.483010544055773	-0.472962226775823	-0.465262011947711	-0.480683936340117	0.000768451547029881	0.000833815457036735	0.00087909926159084
170	14.590010676409	0.24	-2.47497730558167	-2.56754374419898	-2.38241086696435	0.302484719205457	-14.855511221822	-15.3359409940277	-14.3750814496163	4	2.55	6.14	-3.42062628558873	-3.31346815894842	-3.20631003230811	-3.67698838905507	-3.56179919428412	-3.44660999951317	-3.6689250032847	-3.55333491638594	-3.44165889680131	-2.47497730558167	4.89479548913273	0.282033969499789	-20.4143101806197	-0.37208386849652	-0.365174309346828	-0.379526483937587	-0.47500962282945	-0.467581744761565	-0.483010544055773	-0.472962226775823	-0.465262011947711	-0.480683936340117	0.000768451547029881	0.000833815457036735	0.00087909926159084
170	14.590010676409	0.24	-2.47367103880057	-2.5669337096082	-2.38040836799294	0.300049953096516	-14.9895034454505	-15.4770781385219	-14.5019287523792	3.97	2.6	6.21	-3.4799327597445	-3.37030437045451	-3.26067598116452	-3.74422942819596	-3.62627489582867	-3.50832036346137	-3.74162605780366	-3.62361442831156	-3.50619456134844	-2.47367103880057	4.91674058500676	-0.0099961687200804	-20.8031702080544	-0.37208386849652	-0.365174309346828	-0.379526483937587	-0.47500962282945	-0.467581744761565	-0.483010544055773	-0.472962226775823	-0.465262011947711	-0.480683936340117	0.000768451547029881	0.000833815457036735	0.00087909926159084
170	14.590010676409	0.24	-2.47360165033634	-2.56650908496302	-2.38069421570966	0.290894887797857	-14.5433988335268	-15.0269810770618	-14.0598165899919	3.93	2.58	6.13	-3.40506665564681	-3.29548844001724	-3.18591022438767	-3.66700992562688	-3.5490021316591	-3.43099433769133	-3.6639446057431	-3.54874121809491	-3.42941303805705	-2.47360165033634	4.8779173543349	-0.0554472597464757	-20.7643952900272	-0.37208386849652	-0.365174309346828	-0.379526483937587	-0.47500962282945	-0.467581744761565	-0.483010544055773	-0.472962226775823	-0.465262011947711	-0.480683936340117	0.000768451547029881	0.000833815457036735	0.00087909926159084
170	14.590010676409	0.24	-2.47241783795583	-2.5660573212261	-2.37877835468556	0.29321661116904	-14.596744591685	-15.0793831985933	-14.1141059847767	3.98	2.55	6.1	-3.38170138407031	-3.27346488503766	-3.16522838600501	-3.63743478572796	-3.52101315000301	-3.40459151427807	-3.63447818543994	-3.51838226567951	-3.40137364873048	-2.47241783795583	4.89034292712476	0.111844345168046	-20.5201624442075	-0.37208386849652	-0.365174309346828	-0.379526483937587	-0.47500962282945	-0.467581744761565	-0.483010544055773	-0.472962226775823	-0.465262011947711	-0.480683936340117	0.000768451547029881	0.000833815457036735	0.00087909926159084
170	14.590010676409	0.24	-2.47232937049807	-2.56550318576512	-2.37915555523103	0.298403037943716	-14.7520434352208	-15.2337821837768	-14.2703046866649	4	2.58	6.18	-3.39580782967218	-3.2884220081823	-3.18103618669242	-3.65005736811052	-3.53463139920415	-3.41920543029778	-3.64714608401939	-3.52935877709632	-3.41509504362195	-2.47232937049807	4.91685639790984	0.0570559055074762	-20.7111060852138	-0.37208386849652	-0.365174309346828	-0.379526483937587	-0.47500962282945	-0.467581744761565	-0.483010544055773	-0.472962226775823	-0.465262011947711	-0.480683936340117	0.000768451547029881	0.000833815457036735	0.00087909926159084
170	14.590010676409	0.24	-2.47171781956407	-2.56507755837901	-2.37835808074914	0.299254166976077	-15.0020395223064	-15.4909480718661	-14.5131309727467	4.02	2.6	6.2	-3.44293482588834	-3.33427264045305	-3.22561045501776	-3.69944969803468	-3.58269166762594	-3.4659336372172	-3.69578103274056	-3.58017817462813	-3.46423366489834	-2.47171781956407	4.91527519244196	0.358710092892756	-20.475185463011	-0.37208386849652	-0.365174309346828	-0.379526483937587	-0.47500962282945	-0.467581744761565	-0.483010544055773	-0.472962226775823	-0.465262011947711	-0.480683936340117	0.000768451547029881	0.000833815457036735	0.00087909926159084
170	14.590010676409	0.24	-2.47161562124266	-2.56529725554444	-2.37793398694088	0.300589568039717	-14.7951179197397	-15.2757521521054	-14.3144836873741	3.99	2.6	6.2	-3.41959715652186	-3.31200340677002	-3.20440965701819	-3.67742938339999	-3.56172323478159	-3.44601708616319	-3.67498546208287	-3.55833439726919	-3.44388908864398	-2.47161562124266	4.90986737401817	-0.0303629351491202	-20.7757721905615	-0.37208386849652	-0.365174309346828	-0.379526483937587	-0.47500962282945	-0.467581744761565	-0.483010544055773	-0.472962226775823	-0.465262011947711	-0.480683936340117	0.000768451547029881	0.000833815457036735	0.00087909926159084
170	14.590010676409	0.24	-2.47028664339404	-2.56360822048733	-2.37696506630076	0.299243001801052	-14.882218447744	-15.3672350036308	-14.3972018918572	4.01	2.59	6.25	-3.42129565611897	-3.31331363883289	-3.20533162154681	-3.67692485068557	-3.56087473321728	-3.444824615749	-3.67127632871208	-3.55437728743253	-3.43949974758738	-2.47028664339404	4.93411962852362	0.228594210448809	-20.5967435589876	-0.37208386849652	-0.365174309346828	-0.379526483937587	-0.47500962282945	-0.467581744761565	-0.483010544055773	-0.472962226775823	-0.465262011947711	-0.480683936340117	0.000768451547029881	0.000833815457036735	0.00087909926159084
170	14.590010676409	0.24	-2.46990219715291	-2.56280685997389	-2.37699753433194	0.298406651217431	-14.7824896744583	-15.2652185015276	-14.2997608473889	4.03	2.62	6.23	-3.38054340603684	-3.2736411856009	-3.16673896516496	-3.63090228236266	-3.51608301529532	-3.40126374822798	-3.62875827461833	-3.51586216372084	-3.39800673078375	-2.46990219715291	4.94479141422189	0.0192092306182362	-20.8704034002465	-0.37208386849652	-0.365174309346828	-0.379526483937587	-0.47500962282945	-0.467581744761565	-0.483010544055773	-0.472962226775823	-0.465262011947711	-0.480683936340117	0.000768451547029881	0.000833815457036735	0.00087909926159084
170	14.590010676409	0.24	-2.46903552305047	-2.56152759860377	-2.37654344749717	0.300840541389373	-14.8352685013366	-15.3169195572826	-14.3536174453907	3.98	2.56	6.18	-3.4295235865886	-3.32167986183087	-3.21383613707315	-3.68819301546181	-3.57221525284538	-3.45623749022894	-3.67928875457806	-3.56540330258062	-3.44830026712643	-2.46903552305047	4.8999979513811	-0.0877766071595398	-20.7876366470333	-0.37208386849652	-0.365174309346828	-0.379526483937587	-0.47500962282945	-0.467581744761565	-0.483010544055773	-0.472962226775823	-0.465262011947711	-0.480683936340117	0.000768451547029881	0.000833815457036735	0.00087909926159084
170	14.590010676409	0.24	-2.46882168196313	-2.56114477348291	-2.37649859044335	0.308477575450491	-15.1271793634782	-15.6095340015006	-14.6448247254559	4.06	2.6	6.18	-3.43339318765073	-3.32729693083367	-3.22120067401662	-3.68480148417565	-3.57093638827253	-3.45707129236941	-3.68430036449644	-3.56930987436506	-3.45527760079601	-2.46882168196313	4.94937360715761	0.0590191408512334	-20.8060257409888	-0.37208386849652	-0.365174309346828	-0.379526483937587	-0.47500962282945	-0.467581744761565	-0.483010544055773	-0.472962226775823	-0.465262011947711	-0.480683936340117	0.000768451547029881	0.000833815457036735	0.00087909926159084
170	14.590010676409	0.24	-2.46879771382042	-2.56117678056206	-2.37641864707878	0.298823774361698	-14.7495717464642	-15.2307462383083	-14.2683972546201	4.03	2.62	6.18	-3.37349750984453	-3.26692092294335	-3.16034433604217	-3.62340711280031	-3.50893530367379	-3.39446349454727	-3.62364334414403	-3.50901470120225	-3.39268580735124	-2.46879771382042	4.93712475984777	-0.101612171558264	-20.9491920443373	-0.37208386849652	-0.365174309346828	-0.379526483937587	-0.47500962282945	-0.467581744761565	-0.483010544055773	-0.472962226775823	-0.465262011947711	-0.480683936340117	0.000768451547029881	0.000833815457036735	0.00087909926159084
170	14.590010676409	0.24	-2.46866926457683	-2.56126987835954	-2.37606865079413	0.304134122243011	-15.1363156495911	-15.6239199644145	-14.6487113347678	4.01	2.62	6.21	-3.47652746803313	-3.36802910156199	-3.25953073509086	-3.73604591346631	-3.61944827907408	-3.50285064468186	-3.73066231868143	-3.61798565613198	-3.50142320349054	-2.46866926457683	4.94014424502382	-0.145356853855012	-21.0472259542901	-0.37208386849652	-0.365174309346828	-0.379526483937587	-0.47500962282945	-0.467581744761565	-0.483010544055773	-0.472962226775823	-0.465262011947711	-0.480683936340117	0.000768451547029881	0.000833815457036735	0.00087909926159084
170	14.590010676409	0.24	-2.46816904957487	-2.56263087161484	-2.37370722753491	0.290801516140702	-14.6544508079323	-15.141835945176	-14.1670656706886	3.97	2.58	6.12	-3.40083392359552	-3.29136794373707	-3.18190196387862	-3.65865666645715	-3.54089189288774	-3.42312711931834	-3.65694050950899	-3.5407619506822	-3.42118085916903	-2.46816904957487	4.86467049139705	0.147764605428041	-20.5076963338603	-0.37208386849652	-0.365174309346828	-0.379526483937587	-0.47500962282945	-0.467581744761565	-0.483010544055773	-0.472962226775823	-0.465262011947711	-0.480683936340117	0.000768451547029881	0.000833815457036735	0.00087909926159084
170	14.590010676409	0.24	-2.46675804830612	-2.55901752213986	-2.37449857447238	0.298575639982704	-14.692251420626	-15.1718399152794	-14.2126629259726	3.96	2.56	6.14	-3.41270294750203	-3.30482591489219	-3.19694888228235	-3.67206951474963	-3.55599379152321	-3.43991806829679	-3.66642437816404	-3.54950590397864	-3.43612047730275	-2.46675804830612	4.88156340068085	-0.0610128118848617	-20.6976659239686	-0.37208386849652	-0.365174309346828	-0.379526483937587	-0.47500962282945	-0.467581744761565	-0.483010544055773	-0.472962226775823	-0.465262011947711	-0.480683936340117	0.000768451547029881	0.000833815457036735	0.00087909926159084
170	14.590010676409	0.24	-2.46484686257568	-2.55728258356926	-2.3724111415821	0.303106830974895	-14.8465231562135	-15.3259553237148	-14.3670909887122	3.98	2.53	6.18	-3.43703380449052	-3.32951524973444	-3.22199669497836	-3.69695611923362	-3.58130657909313	-3.46565703895265	-3.68592079076623	-3.56971009620624	-3.45397353389989	-2.46484686257568	4.90047080602079	0.121924432772919	-20.5522989047506	-0.37208386849652	-0.365174309346828	-0.379526483937587	-0.47500962282945	-0.467581744761565	-0.483010544055773	-0.472962226775823	-0.465262011947711	-0.480683936340117	0.000768451547029881	0.000833815457036735	0.00087909926159084
170	14.590010676409	0.24	-2.46407281376459	-2.55665922560421	-2.37148640192498	0.300505277046521	-14.7645356821016	-15.2442725898026	-14.2847987744006	3.96	2.55	6.18	-3.43495990428482	-3.32686179511949	-3.21876368595416	-3.6967682079961	-3.58043099753597	-3.46409378707584	-3.68865752787582	-3.57380003205588	-3.45716292705351	-2.46407281376459	4.88225057931544	-0.107401259257652	-20.7502817591494	-0.37208386849652	-0.365174309346828	-0.379526483937587	-0.47500962282945	-0.467581744761565	-0.483010544055773	-0.472962226775823	-0.465262011947711	-0.480683936340117	0.000768451547029881	0.000833815457036735	0.00087909926159084
170	14.590010676409	0.24	-2.46400108478086	-2.55676862283057	-2.37123354673115	0.304166601519418	-15.0333279845095	-15.5175774754658	-14.5490784935531	3.97	2.57	6.12	-3.48480277697683	-3.37605423207654	-3.26730568717625	-3.74893843474567	-3.63194713687571	-3.51495583900575	-3.74547940009534	-3.62688013819504	-3.51219547571867	-2.46400108478086	4.91233319499465	0.149190552887311	-20.5700745438809	-0.37208386849652	-0.365174309346828	-0.379526483937587	-0.47500962282945	-0.467581744761565	-0.483010544055773	-0.472962226775823	-0.465262011947711	-0.480683936340117	0.000768451547029881	0.000833815457036735	0.00087909926159084
170	14.590010676409	0.24	-2.46252630244954	-2.55536968506846	-2.36968291983063	0.302159133725188	-14.8418960480802	-15.3222561068521	-14.3615359893083	4.04	2.59	6.13	-3.38884528283918	-3.28260336207495	-3.17636144131072	-3.63928585492633	-3.52519250242205	-3.41109914991776	-3.63863937247619	-3.52320367973831	-3.41068174300944	-2.46252630244954	4.90624482037695	0.20533510570251	-20.5878707387443	-0.37208386849652	-0.365174309346828	-0.379526483937587	-0.47500962282945	-0.467581744761565	-0.483010544055773	-0.472962226775823	-0.465262011947711	-0.480683936340117	0.000768451547029881	0.000833815457036735	0.00087909926159084
170	14.590010676409	0.24	-2.46222815667662	-2.55493253127711	-2.36952378207613	0.296125141908956	-15.0199070543406	-15.5130746110045	-14.5267394976767	4	2.59	6.18	-3.46310463568361	-3.35301099567494	-3.24291735566628	-3.72301985063755	-3.60466339009118	-3.48630692954482	-3.71929880731818	-3.60140444535345	-3.48250123268003	-2.46222815667662	4.93276028270728	0.145088695630199	-20.6944634621528	-0.37208386849652	-0.365174309346828	-0.379526483937587	-0.47500962282945	-0.467581744761565	-0.483010544055773	-0.472962226775823	-0.465262011947711	-0.480683936340117	0.000768451547029881	0.000833815457036735	0.00087909926159084
170	14.590010676409	0.24	-2.46201452154689	-2.55484663107334	-2.36918241202044	0.298367685084376	-14.7554322490599	-15.2373223480934	-14.2735421500264	3.98	2.56	6.11	-3.41192681644602	-3.30402244099793	-3.19611806554983	-3.66929717034022	-3.55325329226213	-3.43720941418404	-3.66626502493563	-3.54928009236238	-3.43458641979833	-2.46201452154689	4.89305034883787	0.100671406862582	-20.5749868764302	-0.37208386849652	-0.365174309346828	-0.379526483937587	-0.47500962282945	-0.467581744761565	-0.483010544055773	-0.472962226775823	-0.465262011947711	-0.480683936340117	0.000768451547029881	0.000833815457036735	0.00087909926159084
170	14.590010676409	0.24	-2.46143171560222	-2.55360859504249	-2.36925483616194	0.298343834090076	-14.8514259218552	-15.3364786603716	-14.3663731833389	4.06	2.6	6.28	-3.37570554901456	-3.26894080482297	-3.16217606063138	-3.62318016970332	-3.50858845002821	-3.39399673035309	-3.61729881296848	-3.50133167156716	-3.3876485154039	-2.46143171560222	4.966339142742	0.231744899519539	-20.6638660033831	-0.37208386849652	-0.365174309346828	-0.379526483937587	-0.47500962282945	-0.467581744761565	-0.483010544055773	-0.472962226775823	-0.465262011947711	-0.480683936340117	0.000768451547029881	0.000833815457036735	0.00087909926159084
170	14.590010676409	0.24	-2.46134502959817	-2.55401508263002	-2.36867497656632	0.301399538868163	-14.7614621704262	-15.2400808981465	-14.282843442706	4.01	2.59	6.14	-3.39589715268378	-3.28924811416823	-3.18259907565269	-3.64999009197973	-3.53536119822974	-3.42073230447975	-3.65061329150501	-3.5350548098361	-3.41873569230555	-2.46134502959817	4.90270623013309	-0.0290865185018138	-20.7423657647751	-0.37208386849652	-0.365174309346828	-0.379526483937587	-0.47500962282945	-0.467581744761565	-0.483010544055773	-0.472962226775823	-0.465262011947711	-0.480683936340117	0.000768451547029881	0.000833815457036735	0.00087909926159084
170	14.590010676409	0.24	-2.46101220209606	-2.55404912084826	-2.36797528334385	0.295143902979675	-14.7093931637614	-15.1935044933304	-14.2252818341923	4.01	2.6	6.26	-3.38044521675803	-3.27273393598417	-3.1650226552103	-3.63275291293552	-3.51700234048207	-3.40125176802862	-3.62500036971787	-3.5090855181533	-3.39554372455072	-2.46101220209606	4.94705316445842	-0.292001540745248	-21.1778166279787	-0.37208386849652	-0.365174309346828	-0.379526483937587	-0.47500962282945	-0.467581744761565	-0.483010544055773	-0.472962226775823	-0.465262011947711	-0.480683936340117	0.000768451547029881	0.000833815457036735	0.00087909926159084
170	14.590010676409	0.24	-2.46048273233878	-2.55336357595287	-2.36760188872468	0.2896058730854	-14.6558868059482	-15.1447364110012	-14.1670372008951	3.95	2.57	6.12	-3.41487076606203	-3.304643807996	-3.19441684992997	-3.67544238371299	-3.55680456071542	-3.43816673771784	-3.67098609060629	-3.55318001245038	-3.4342669618069	-2.46048273233878	4.86785456275916	-0.0419700057583372	-20.6800407879277	-0.37208386849652	-0.365174309346828	-0.379526483937587	-0.47500962282945	-0.467581744761565	-0.483010544055773	-0.472962226775823	-0.465262011947711	-0.480683936340117	0.000768451547029881	0.000833815457036735	0.00087909926159084
170	14.590010676409	0.24	-2.46022982571951	-2.55333277049485	-2.36712688094417	0.304814888258979	-15.076480761894	-15.5613775296436	-14.5915839941444	3.94	2.53	6.19	-3.5170562419372	-3.40746381026075	-3.2978713785843	-3.78646519265098	-3.66847790459661	-3.55049061654224	-3.77557076367621	-3.65531403112908	-3.53917040281838	-2.46022982571951	4.89764321149819	-0.0118519285034027	-20.6952447526278	-0.37208386849652	-0.365174309346828	-0.379526483937587	-0.47500962282945	-0.467581744761565	-0.483010544055773	-0.472962226775823	-0.465262011947711	-0.480683936340117	0.000768451547029881	0.000833815457036735	0.00087909926159084
170	14.590010676409	0.24	-2.45792715468027	-2.55046598198718	-2.36538832737335	0.305031752921723	-15.2255000629334	-15.7149391946105	-14.7360609312562	3.94	2.55	6.13	-3.55454394213218	-3.44383827035064	-3.33313259856909	-3.82717584188086	-3.70797909554739	-3.58878234921391	-3.81873838246687	-3.70037188200333	-3.5830231729416	-2.45792715468027	4.89463077002907	0.0645640322727425	-20.6115509556575	-0.37208386849652	-0.365174309346828	-0.379526483937587	-0.47500962282945	-0.467581744761565	-0.483010544055773	-0.472962226775823	-0.465262011947711	-0.480683936340117	0.000768451547029881	0.000833815457036735	0.00087909926159084
170	14.590010676409	0.24	-2.45761273521801	-2.55061997406831	-2.36460549636771	0.307873780080948	-15.2210318048635	-15.7070668225565	-14.7349967871704	4	2.6	6.18	-3.50815868425561	-3.39960321763446	-3.29104775101331	-3.77167295001237	-3.65496337274368	-3.53825379547499	-3.77083176814479	-3.65357150205748	-3.53809734177645	-2.45761273521801	4.91000790512134	0.146307701891029	-20.6141507700066	-0.37208386849652	-0.365174309346828	-0.379526483937587	-0.47500962282945	-0.467581744761565	-0.483010544055773	-0.472962226775823	-0.465262011947711	-0.480683936340117	0.000768451547029881	0.000833815457036735	0.00087909926159084
170	14.590010676409	0.24	-2.45749359716694	-2.55106147137083	-2.36392572296306	0.306539624854237	-15.0990284125767	-15.5826811882622	-14.6153756368912	3.98	2.59	6.09	-3.49004412947895	-3.38172069591227	-3.2733972623456	-3.75340512385867	-3.63690753371392	-3.52040994356917	-3.75421694048832	-3.63835468358262	-3.52236841179833	-2.45749359716694	4.87555540893648	-0.0413675640279265	-20.6924570308891	-0.37208386849652	-0.365174309346828	-0.379526483937587	-0.47500962282945	-0.467581744761565	-0.483010544055773	-0.472962226775823	-0.465262011947711	-0.480683936340117	0.000768451547029881	0.000833815457036735	0.00087909926159084
170	14.590010676409	0.24	-2.45702114012253	-2.54919231625879	-2.36484996398627	0.303285465674855	-14.8676816831861	-15.3475941792755	-14.3877691870968	4.01	2.58	6.2	-3.41489291380879	-3.30811071960947	-3.20132852541015	-3.66979201244376	-3.55503923593376	-3.44028645942376	-3.66430560078209	-3.54813951731165	-3.43463577711523	-2.45702114012253	4.92870330022783	0.0621410895309791	-20.7452345308114	-0.37208386849652	-0.365174309346828	-0.379526483937587	-0.47500962282945	-0.467581744761565	-0.483010544055773	-0.472962226775823	-0.465262011947711	-0.480683936340117	0.000768451547029881	0.000833815457036735	0.00087909926159084
170	14.590010676409	0.24	-2.45691245352005	-2.54966888878369	-2.36415601825641	0.295568493937254	-14.7064996746916	-15.1900223015731	-14.2229770478102	3.95	2.55	6.14	-3.43093490035723	-3.32172277263651	-3.21251064491579	-3.69347053650068	-3.57590148092838	-3.45833242535608	-3.68589443142837	-3.57029023472529	-3.45275140251671	-2.45691245352005	4.88090533640551	0.0793725637067068	-20.5587738180766	-0.37208386849652	-0.365174309346828	-0.379526483937587	-0.47500962282945	-0.467581744761565	-0.483010544055773	-0.472962226775823	-0.465262011947711	-0.480683936340117	0.000768451547029881	0.000833815457036735	0.00087909926159084
170	14.590010676409	0.24	-2.45657194263477	-2.54858364301329	-2.36456024225624	0.306418614373587	-15.1379222752315	-15.6229589537577	-14.6528855967052	4.01	2.59	6.23	-3.47882488566035	-3.37081988656193	-3.26281488746351	-3.73882644816148	-3.62274933579306	-3.50667222342465	-3.73283488667147	-3.61736276230868	-3.50027856787541	-2.45657194263477	4.9336550204467	0.0108223892535598	-20.7657256776283	-0.37208386849652	-0.365174309346828	-0.379526483937587	-0.47500962282945	-0.467581744761565	-0.483010544055773	-0.472962226775823	-0.465262011947711	-0.480683936340117	0.000768451547029881	0.000833815457036735	0.00087909926159084
170	14.590010676409	0.24	-2.45652468828228	-2.5498473386539	-2.36320203791066	0.292181996298608	-14.5692166429597	-15.052150268762	-14.0862830171574	3.96	2.57	6.17	-3.38901584914119	-3.2802825663408	-3.17154928354042	-3.64698881930493	-3.52997872424744	-3.41296862918996	-3.64213363774339	-3.52413186307446	-3.40617243001681	-2.45652468828228	4.86554071695978	0.0168537021413845	-20.657297423347	-0.37208386849652	-0.365174309346828	-0.379526483937587	-0.47500962282945	-0.467581744761565	-0.483010544055773	-0.472962226775823	-0.465262011947711	-0.480683936340117	0.000768451547029881	0.000833815457036735	0.00087909926159084
170	14.590010676409	0.24	-2.4564967748282	-2.5502314838192	-2.3627620658372	0.304257809565103	-15.126119760387	-15.6132532699066	-14.6389862508675	3.96	2.56	6.12	-3.51689496693765	-3.40716784228017	-3.29744071762269	-3.78479652515809	-3.66671087175547	-3.54862521835285	-3.78197016385755	-3.66373231314835	-3.54597935554314	-2.4564967748282	4.88637467623801	0.0872615960921594	-20.6056660709864	-0.37208386849652	-0.365174309346828	-0.379526483937587	-0.47500962282945	-0.467581744761565	-0.483010544055773	-0.472962226775823	-0.465262011947711	-0.480683936340117	0.000768451547029881	0.000833815457036735	0.00087909926159084
170	14.590010676409	0.24	-2.45610471038948	-2.55009921122505	-2.36211020955391	0.301772538294101	-14.8455115689377	-15.3264294674023	-14.364593670473	3.97	2.56	6.15	-3.44446115501821	-3.33637968545365	-3.22829821588908	-3.7058632267871	-3.58957939441672	-3.47329556204634	-3.69835435883692	-3.5823827604406	-3.46809113864562	-2.45610471038948	4.8630065104036	0.0088256662826634	-20.6086008119543	-0.37208386849652	-0.365174309346828	-0.379526483937587	-0.47500962282945	-0.467581744761565	-0.483010544055773	-0.472962226775823	-0.465262011947711	-0.480683936340117	0.000768451547029881	0.000833815457036735	0.00087909926159084
170	14.590010676409	0.24	-2.45540064382351	-2.5476853297205	-2.36311595792651	0.306742082200586	-14.9957217088219	-15.4758367132132	-14.5156067044306	4	2.58	6.18	-3.45149760168304	-3.34441998016913	-3.23734235865522	-3.71013212077105	-3.59503074483476	-3.47992936889847	-3.70628057147	-3.58972854597673	-3.47483121247403	-2.45540064382351	4.93544920597981	0.174303679431065	-20.6159137535523	-0.37208386849652	-0.365174309346828	-0.379526483937587	-0.47500962282945	-0.467581744761565	-0.483010544055773	-0.472962226775823	-0.465262011947711	-0.480683936340117	0.000768451547029881	0.000833815457036735	0.00087909926159084
170	14.590010676409	0.24	-2.45497033134137	-2.54727248356808	-2.36266817911465	0.306599672469336	-15.1007911712144	-15.5844321011633	-14.6171502412656	3.95	2.58	6.1	-3.51384378312976	-3.40479658372357	-3.29574938431737	-3.7819460565221	-3.6645786801609	-3.54721130379971	-3.78184559248323	-3.66380994787316	-3.54782831128746	-2.45497033134137	4.8735221158593	-0.0455538490345166	-20.6788086130465	-0.37208386849652	-0.365174309346828	-0.379526483937587	-0.47500962282945	-0.467581744761565	-0.483010544055773	-0.472962226775823	-0.465262011947711	-0.480683936340117	0.000768451547029881	0.000833815457036735	0.00087909926159084
170	14.590010676409	0.24	-2.45489056670422	-2.54737421803183	-2.3624069153766	0.299481714475411	-14.8936498531958	-15.3787628275654	-14.4085368788263	4.01	2.59	6.22	-3.42313796507704	-3.31515732589718	-3.20717668671732	-3.6788149804169	-3.56276917768779	-3.44672337495868	-3.67379707941983	-3.55864222974259	-3.44024732560739	-2.45489056670422	4.93208670017968	-0.0226725726556158	-20.839974362967	-0.37208386849652	-0.365174309346828	-0.379526483937587	-0.47500962282945	-0.467581744761565	-0.483010544055773	-0.472962226775823	-0.465262011947711	-0.480683936340117	0.000768451547029881	0.000833815457036735	0.00087909926159084
170	14.590010676409	0.24	-2.45483527921432	-2.54805470513016	-2.36161585329848	0.300388736544924	-14.8437908306544	-15.3262366730314	-14.3613449882773	3.92	2.51	6.09	-3.48354946464525	-3.37389280255741	-3.26423614046958	-3.75288601906003	-3.63475106555273	-3.51661611204544	-3.74293398248772	-3.62621367793071	-3.50886302819495	-2.45483527921432	4.86491779397833	0.103034907820673	-20.4491758690303	-0.37208386849652	-0.365174309346828	-0.379526483937587	-0.47500962282945	-0.467581744761565	-0.483010544055773	-0.472962226775823	-0.465262011947711	-0.480683936340117	0.000768451547029881	0.000833815457036735	0.00087909926159084
170	14.590010676409	0.24	-2.45441759727241	-2.54666483202181	-2.362170362523	0.310395358190013	-15.1107467291874	-15.5904200604727	-14.631073397902	3.97	2.56	6.2	-3.50089341777086	-3.39318078388008	-3.28546814998931	-3.76621514331366	-3.65033930692674	-3.53446347053982	-3.75838443099417	-3.64030444582986	-3.52492409249529	-2.45441759727241	4.90483674766127	-0.15869522633359	-20.8733585786309	-0.37208386849652	-0.365174309346828	-0.379526483937587	-0.47500962282945	-0.467581744761565	-0.483010544055773	-0.472962226775823	-0.465262011947711	-0.480683936340117	0.000768451547029881	0.000833815457036735	0.00087909926159084
170	14.590010676409	0.24	-2.45363181030049	-2.54623005364222	-2.36103356695877	0.306100914755144	-15.1125674287924	-15.5971538754334	-14.6279809821513	4.01	2.59	6.2	-3.47359304228246	-3.36567232015071	-3.25775159801896	-3.73326741458742	-3.61727889480721	-3.50129037502699	-3.73234842343048	-3.61557091444085	-3.49753448592023	-2.45363181030049	4.90960934687476	0.26583089480219	-20.5002161750734	-0.37208386849652	-0.365174309346828	-0.379526483937587	-0.47500962282945	-0.467581744761565	-0.483010544055773	-0.472962226775823	-0.465262011947711	-0.480683936340117	0.000768451547029881	0.000833815457036735	0.00087909926159084
170	14.590010676409	0.24	-2.45356615547599	-2.54548447303069	-2.3616478379213	0.301635983458135	-14.859074857552	-15.3405881615094	-14.3775615535947	4	2.59	6.18	-3.42482706928731	-3.31732794472618	-3.20982882016505	-3.68189782047608	-3.5663297101986	-3.45076159992111	-3.67978909754303	-3.56666275223821	-3.44887672875144	-2.45356615547599	4.92210339819374	0.0879539451438514	-20.6920095843762	-0.37208386849652	-0.365174309346828	-0.379526483937587	-0.47500962282945	-0.467581744761565	-0.483010544055773	-0.472962226775823	-0.465262011947711	-0.480683936340117	0.000768451547029881	0.000833815457036735	0.00087909926159084
170	14.590010676409	0.24	-2.4534731739027	-2.54617352567605	-2.36077282212935	0.299076615677989	-14.6920844152098	-15.1710944688843	-14.2130743615353	3.99	2.56	6.19	-3.39606414393015	-3.28883728095052	-3.18161041797089	-3.65210896339603	-3.53679777644314	-3.42148658949025	-3.64378969218194	-3.52829329881838	-3.41367220275059	-2.4534731739027	4.91555679252913	0.031042808348396	-20.6858679249758	-0.37208386849652	-0.365174309346828	-0.379526483937587	-0.47500962282945	-0.467581744761565	-0.483010544055773	-0.472962226775823	-0.465262011947711	-0.480683936340117	0.000768451547029881	0.000833815457036735	0.00087909926159084
170	14.590010676409	0.24	-2.45346435582267	-2.5459831028575	-2.36094560878783	0.299954019689275	-14.8198041882744	-15.3019690674512	-14.3376393090976	4.01	2.59	6.14	-3.40426975928991	-3.29700125613597	-3.18973275298203	-3.65831747056992	-3.54304392679183	-3.42777038301373	-3.65772720780423	-3.54112614328474	-3.42770238143713	-2.45346435582267	4.91513727218428	0.029676714452909	-20.7284235116897	-0.37208386849652	-0.365174309346828	-0.379526483937587	-0.47500962282945	-0.467581744761565	-0.483010544055773	-0.472962226775823	-0.465262011947711	-0.480683936340117	0.000768451547029881	0.000833815457036735	0.00087909926159084
170	14.590010676409	0.24	-2.45340344208628	-2.54515997951011	-2.36164690466245	0.299928543892202	-14.8094777594038	-15.2913358967288	-14.3276196220788	4.03	2.59	6.16	-3.39283771302058	-3.28592315227302	-3.17900859152545	-3.64491158161901	-3.53005370933795	-3.41519583705688	-3.64355027983462	-3.52969223896858	-3.41216764898146	-2.45340344208628	4.91716208410736	-0.256048615527893	-21.0082769395095	-0.37208386849652	-0.365174309346828	-0.379526483937587	-0.47500962282945	-0.467581744761565	-0.483010544055773	-0.472962226775823	-0.465262011947711	-0.480683936340117	0.000768451547029881	0.000833815457036735	0.00087909926159084
170	14.590010676409	0.24	-2.45320456301453	-2.54574936325877	-2.36065976277028	0.307563978042796	-15.2416562448176	-15.7287038608828	-14.7546086287524	3.95	2.57	6.08	-3.54654604262263	-3.43672537268042	-3.3269047027382	-3.81716525478168	-3.69896471811241	-3.58076418144314	-3.81650164020251	-3.69881026737654	-3.58311835785567	-2.45320456301453	4.88124212450473	0.00234537646647696	-20.6387488269307	-0.37208386849652	-0.365174309346828	-0.379526483937587	-0.47500962282945	-0.467581744761565	-0.483010544055773	-0.472962226775823	-0.465262011947711	-0.480683936340117	0.000768451547029881	0.000833815457036735	0.00087909926159084
170	14.590010676409	0.24	-2.4531284310987	-2.54640660754464	-2.35985025465276	0.29425779520015	-14.6347143904737	-15.1173956926822	-14.1520330882652	3.97	2.57	6.1	-3.3943646211538	-3.28598640781498	-3.17760819447617	-3.65157412176766	-3.53498350073504	-3.41839287970243	-3.64956308122056	-3.53276506343509	-3.41787849520187	-2.4531284310987	4.87486546977675	0.175575581952091	-20.5175804770743	-0.37208386849652	-0.365174309346828	-0.379526483937587	-0.47500962282945	-0.467581744761565	-0.483010544055773	-0.472962226775823	-0.465262011947711	-0.480683936340117	0.000768451547029881	0.000833815457036735	0.00087909926159084
170	14.590010676409	0.24	-2.45310951961327	-2.54630894809945	-2.3599100911271	0.297169114117556	-14.8918109548186	-15.3795508342904	-14.4040710753468	4.1	2.61	6.22	-3.35964700876192	-3.25310073541642	-3.14655446207092	-3.60284237367073	-3.48858351630722	-3.37432465894371	-3.60003419777984	-3.48453491913378	-3.37087862314946	-2.45310951961327	4.94980683991556	-0.171658825953186	-21.0869659390432	-0.37208386849652	-0.365174309346828	-0.379526483937587	-0.47500962282945	-0.467581744761565	-0.483010544055773	-0.472962226775823	-0.465262011947711	-0.480683936340117	0.000768451547029881	0.000833815457036735	0.00087909926159084
170	14.590010676409	0.24	-2.4520297354608	-2.54412634187613	-2.35993312904547	0.307946609450821	-15.0422176808812	-15.5224607701324	-14.56197459163	3.93	2.59	6.18	-3.52052949613007	-3.41160926846393	-3.3026890407978	-3.79175917581597	-3.67444748360063	-3.55713579138529	-3.78848903233845	-3.67042610774215	-3.55364554802209	-2.4520297354608	4.90520235061585	0.0045830140138313	-20.7231561311142	-0.37208386849652	-0.365174309346828	-0.379526483937587	-0.47500962282945	-0.467581744761565	-0.483010544055773	-0.472962226775823	-0.465262011947711	-0.480683936340117	0.000768451547029881	0.000833815457036735	0.00087909926159084
170	14.590010676409	0.24	-2.45019515386671	-2.54325617045466	-2.35713413727876	0.303143854301834	-15.0057814505402	-15.4903140123052	-14.5212488887751	4	2.58	6.17	-3.45838037459773	-3.35020323234415	-3.24202609009058	-3.71798542804247	-3.60168791447216	-3.48539040090184	-3.71406014604737	-3.59680200795881	-3.48068490140257	-2.45019515386671	4.88119917258336	-0.130563316863842	-20.8309379722471	-0.37208386849652	-0.365174309346828	-0.379526483937587	-0.47500962282945	-0.467581744761565	-0.483010544055773	-0.472962226775823	-0.465262011947711	-0.480683936340117	0.000768451547029881	0.000833815457036735	0.00087909926159084
170	14.590010676409	0.24	-2.45000338180405	-2.54272149317364	-2.35728527043446	0.29834897819761	-14.9363666566219	-15.4241875953296	-14.4485457179141	4.01	2.61	6.25	-3.43682641118969	-3.32812986715973	-3.21943332312977	-3.69397006890765	-3.57714083978711	-3.46031161066658	-3.68822841236446	-3.57367332726843	-3.45434854002121	-2.45000338180405	4.92306323693894	-0.0194105111980275	-20.8471662638574	-0.37208386849652	-0.365174309346828	-0.379526483937587	-0.47500962282945	-0.467581744761565	-0.483010544055773	-0.472962226775823	-0.465262011947711	-0.480683936340117	0.000768451547029881	0.000833815457036735	0.00087909926159084
170	14.590010676409	0.24	-2.44982824997614	-2.54185604478824	-2.35780045516404	0.308389150188591	-14.8622971064416	-15.3363037847439	-14.3882904281393	3.98	2.58	6.16	-3.43751694935758	-3.3312719235911	-3.22502689782461	-3.69724601875917	-3.58297341899744	-3.46870081923571	-3.69365062266408	-3.58018336522153	-3.46528350893272	-2.44982824997614	4.91010983138286	-0.0166819069293218	-20.7181339486071	-0.37208386849652	-0.365174309346828	-0.379526483937587	-0.47500962282945	-0.467581744761565	-0.483010544055773	-0.472962226775823	-0.465262011947711	-0.480683936340117	0.000768451547029881	0.000833815457036735	0.00087909926159084
170	14.590010676409	0.24	-2.44972071574446	-2.54201436135855	-2.35742707013038	0.30277393505141	-15.0680304293477	-15.5549993235716	-14.5810615351239	3.99	2.59	6.12	-3.47785085326865	-3.36897234102562	-3.2600938287826	-3.73954438517383	-3.6224732264892	-3.50540206780457	-3.7407645787255	-3.62293862750905	-3.50636331314871	-2.44972071574446	4.92246449206744	-0.0650824551869836	-20.8645436019078	-0.37208386849652	-0.365174309346828	-0.379526483937587	-0.47500962282945	-0.467581744761565	-0.483010544055773	-0.472962226775823	-0.465262011947711	-0.480683936340117	0.000768451547029881	0.000833815457036735	0.00087909926159084
170	14.590010676409	0.24	-2.449617768177	-2.54179399555662	-2.35744154079739	0.303568284346966	-14.954813646031	-15.4372158082921	-14.4724114837698	4.07	2.61	6.27	-3.39414072382822	-3.28807620775701	-3.1820116916858	-3.64250964458251	-3.52868377400941	-3.41485790343631	-3.63790937113788	-3.52291806682971	-3.41037227197522	-2.449617768177	4.97855313036428	0.123481418277106	-20.7959210886944	-0.37208386849652	-0.365174309346828	-0.379526483937587	-0.47500962282945	-0.467581744761565	-0.483010544055773	-0.472962226775823	-0.465262011947711	-0.480683936340117	0.000768451547029881	0.000833815457036735	0.00087909926159084
170	14.590010676409	0.24	-2.4495073942114	-2.54223261681023	-2.35678217161258	0.302362953540331	-14.8274391364564	-15.3070994597116	-14.3477788132011	4.02	2.65	6.26	-3.39712237867005	-3.29067080549126	-3.18421923231247	-3.64961187291051	-3.5352483375246	-3.42088480213868	-3.64816684522393	-3.53414020386618	-3.41965305854516	-2.4495073942114	4.95280812944008	0.118929215222301	-20.7854325137814	-0.37208386849652	-0.365174309346828	-0.379526483937587	-0.47500962282945	-0.467581744761565	-0.483010544055773	-0.472962226775823	-0.465262011947711	-0.480683936340117	0.000768451547029881	0.000833815457036735	0.00087909926159084
170	14.590010676409	0.24	-2.44881650964611	-2.54086946985783	-2.35676354943439	0.303142519844907	-15.1540549473886	-15.6433767651729	-14.6647331296042	4.09	2.61	6.21	-3.42372176697948	-3.31662840831692	-3.20953504965435	-3.67233894536836	-3.5574688891623	-3.44259883295624	-3.66837868105068	-3.55365921182386	-3.44146119100666	-2.44881650964611	4.98078163580059	0.135074344382645	-20.8242046801454	-0.37208386849652	-0.365174309346828	-0.379526483937587	-0.47500962282945	-0.467581744761565	-0.483010544055773	-0.472962226775823	-0.465262011947711	-0.480683936340117	0.000768451547029881	0.000833815457036735	0.00087909926159084
170	14.590010676409	0.24	-2.44822751255255	-2.54044689000139	-2.35600813510371	0.302051292355411	-14.939880242957	-15.4235352505715	-14.4562252353424	3.98	2.55	6.16	-3.45767478262942	-3.34924816732025	-3.24082155201107	-3.71900265306953	-3.60238125419652	-3.48575985532351	-3.7101975370286	-3.59362143816045	-3.47990272288713	-2.44822751255255	4.8871370301707	0.0239781504524258	-20.6307391728906	-0.37208386849652	-0.365174309346828	-0.379526483937587	-0.47500962282945	-0.467581744761565	-0.483010544055773	-0.472962226775823	-0.465262011947711	-0.480683936340117	0.000768451547029881	0.000833815457036735	0.00087909926159084
170	14.590010676409	0.24	-2.44740128147505	-2.53905453238667	-2.35574803056343	0.305429190727851	-15.0687091000498	-15.552654325734	-14.5847638743656	4.05	2.61	6.12	-3.43411797052827	-3.32726000522754	-3.22040203992681	-3.68720551916539	-3.57247233795117	-3.45773915673695	-3.68930641235243	-3.57424149197817	-3.4618996543383	-2.44740128147505	4.93501284766025	-0.105458952717622	-20.9760594128801	-0.37208386849652	-0.365174309346828	-0.379526483937587	-0.47500962282945	-0.467581744761565	-0.483010544055773	-0.472962226775823	-0.465262011947711	-0.480683936340117	0.000768451547029881	0.000833815457036735	0.00087909926159084
170	14.590010676409	0.24	-2.44693475252816	-2.53991710381171	-2.3539524012446	0.300093151309952	-14.8977168089573	-15.382256058011	-14.4131775599036	4.02	2.62	6.2	-3.41949275683524	-3.31177913886575	-3.20406552089625	-3.67434966899665	-3.55860808839482	-3.44286650779298	-3.67287876105333	-3.55640410362511	-3.44184720647184	-2.44693475252816	4.94033733271333	-0.101895749655775	-20.930394559974	-0.37208386849652	-0.365174309346828	-0.379526483937587	-0.47500962282945	-0.467581744761565	-0.483010544055773	-0.472962226775823	-0.465262011947711	-0.480683936340117	0.000768451547029881	0.000833815457036735	0.00087909926159084
170	14.590010676409	0.24	-2.44593560243116	-2.53851222898217	-2.35335897588015	0.293648390044044	-14.8136667704766	-15.3029681008527	-14.3243654401005	4.01	2.61	6.12	-3.40672983703832	-3.29780211592506	-3.1888743948118	-3.66123874458777	-3.5441732853419	-3.42710782609602	-3.66301160747393	-3.54523466545818	-3.42861350077395	-2.44593560243116	4.91770409273179	0.0505361844192859	-20.7390590941466	-0.37208386849652	-0.365174309346828	-0.379526483937587	-0.47500962282945	-0.467581744761565	-0.483010544055773	-0.472962226775823	-0.465262011947711	-0.480683936340117	0.000768451547029881	0.000833815457036735	0.00087909926159084
170	14.590010676409	0.24	-2.44570589755185	-2.53843062827079	-2.3529811668329	0.305109853035256	-15.0358571427113	-15.5191109888212	-14.5526032966014	3.97	2.58	6.16	-3.48351375558576	-3.37503966698776	-3.26656557838977	-3.74734712498344	-3.63065745685996	-3.51396778873647	-3.74424434903781	-3.62796050510703	-3.5107937330111	-2.44570589755185	4.91519301667242	-0.0110565496933324	-20.731772435216	-0.37208386849652	-0.365174309346828	-0.379526483937587	-0.47500962282945	-0.467581744761565	-0.483010544055773	-0.472962226775823	-0.465262011947711	-0.480683936340117	0.000768451547029881	0.000833815457036735	0.00087909926159084
170	14.590010676409	0.24	-2.44566863163344	-2.53737620527999	-2.35396105798688	0.308681293013689	-15.3091017072659	-15.7970242406724	-14.8211791738594	3.99	2.57	6.18	-3.53080720425265	-3.42175119662602	-3.31269518899938	-3.79634132637188	-3.67908376890925	-3.56182621144662	-3.79017749687486	-3.67189348376608	-3.55602089781009	-2.44566863163344	4.93215589152243	0.150468413794607	-20.6453074956151	-0.37208386849652	-0.365174309346828	-0.379526483937587	-0.47500962282945	-0.467581744761565	-0.483010544055773	-0.472962226775823	-0.465262011947711	-0.480683936340117	0.000768451547029881	0.000833815457036735	0.00087909926159084
170	14.590010676409	0.24	-2.44534269527855	-2.53742301365705	-2.35326237690006	0.308584672516733	-15.202588836122	-15.6872263675164	-14.7179513047276	3.99	2.6	6.18	-3.50770663818952	-3.39934036322404	-3.29097408825856	-3.77168309071871	-3.65516158848087	-3.53864008624303	-3.77047555603891	-3.65368189774624	-3.53623829393527	-2.44534269527855	4.89027352692934	0.00232317903258978	-20.7298049085826	-0.37208386849652	-0.365174309346828	-0.379526483937587	-0.47500962282945	-0.467581744761565	-0.483010544055773	-0.472962226775823	-0.465262011947711	-0.480683936340117	0.000768451547029881	0.000833815457036735	0.00087909926159084
170	14.590010676409	0.24	-2.44509860108259	-2.53708012645838	-2.3531170757068	0.305943876304526	-14.9473344411245	-15.4267999074577	-14.4678689747912	4.01	2.56	6.19	-3.43250826286688	-3.32582578919632	-3.21914331552576	-3.68872121374403	-3.57407563283737	-3.45943005193071	-3.68258597748925	-3.5652839832828	-3.45125380206909	-2.44509860108259	4.91874318111764	-0.168691923211116	-20.8786754929208	-0.37208386849652	-0.365174309346828	-0.379526483937587	-0.47500962282945	-0.467581744761565	-0.483010544055773	-0.472962226775823	-0.465262011947711	-0.480683936340117	0.000768451547029881	0.000833815457036735	0.00087909926159084
170	14.590010676409	0.24	-2.4449921422045	-2.53662068851726	-2.35336359589174	0.314904797347062	-15.3576930843623	-15.8401171638398	-14.8752690048848	3.99	2.56	6.21	-3.54336770488825	-3.43545146376452	-3.3275352226408	-3.81021178239663	-3.6941685806498	-3.57812537890296	-3.80125303596	-3.6837857043907	-3.56922816200849	-2.4449921422045	4.91928278350293	-0.13259280797347	-20.8594967822502	-0.37208386849652	-0.365174309346828	-0.379526483937587	-0.47500962282945	-0.467581744761565	-0.483010544055773	-0.472962226775823	-0.465262011947711	-0.480683936340117	0.000768451547029881	0.000833815457036735	0.00087909926159084
170	14.590010676409	0.24	-2.44486621097989	-2.53734935111266	-2.35238307084712	0.30449594308461	-15.2206357262676	-15.7105375300091	-14.7307339225261	3.96	2.57	6.16	-3.53882566311624	-3.42847443724788	-3.31812321137951	-3.80839998770429	-3.68964262375148	-3.57088525979867	-3.8042456143363	-3.68439005411159	-3.56487674344728	-2.44486621097989	4.91450899086591	-0.00945539616241955	-20.7392930316899	-0.37208386849652	-0.365174309346828	-0.379526483937587	-0.47500962282945	-0.467581744761565	-0.483010544055773	-0.472962226775823	-0.465262011947711	-0.480683936340117	0.000768451547029881	0.000833815457036735	0.00087909926159084
170	14.590010676409	0.24	-2.4447048617766	-2.53696283853791	-2.35244688501528	0.297502176832924	-14.7019430675342	-15.1830806946563	-14.2208054404121	4.01	2.59	6.15	-3.37668122567631	-3.26967735570139	-3.16267348572647	-3.62852894835453	-3.51354425959043	-3.39855957082634	-3.62735400986271	-3.51276572010515	-3.3977612329223	-2.4447048617766	4.91487428200029	-0.229436404774299	-21.0225293199733	-0.37208386849652	-0.365174309346828	-0.379526483937587	-0.47500962282945	-0.467581744761565	-0.483010544055773	-0.472962226775823	-0.465262011947711	-0.480683936340117	0.000768451547029881	0.000833815457036735	0.00087909926159084
170	14.590010676409	0.24	-2.44465292240692	-2.53682138883374	-2.35248445598009	0.304947989143351	-14.9920936301567	-15.4741249072859	-14.5100623530275	4.02	2.58	6.17	-3.439161591704	-3.33202897746988	-3.22489636323576	-3.69539110430437	-3.58027673730963	-3.46516237031489	-3.69071259689932	-3.57639033230341	-3.46216492982031	-2.44465292240692	4.89753199683987	-0.0419915814375712	-20.8147636564584	-0.37208386849652	-0.365174309346828	-0.379526483937587	-0.47500962282945	-0.467581744761565	-0.483010544055773	-0.472962226775823	-0.465262011947711	-0.480683936340117	0.000768451547029881	0.000833815457036735	0.00087909926159084
170	14.590010676409	0.24	-2.44443971125398	-2.53696283335436	-2.3519165891536	0.300295329456827	-14.8287571688613	-15.3108215227198	-14.3466928150028	3.97	2.52	6.16	-3.4384032774613	-3.33014444551067	-3.22188561356003	-3.69902602282743	-3.58256143031984	-3.46609683781225	-3.68810702266554	-3.57178584177679	-3.4549818559884	-2.44443971125398	4.91309394109315	0.257856823699051	-20.4180383772911	-0.37208386849652	-0.365174309346828	-0.379526483937587	-0.47500962282945	-0.467581744761565	-0.483010544055773	-0.472962226775823	-0.465262011947711	-0.480683936340117	0.000768451547029881	0.000833815457036735	0.00087909926159084
170	14.590010676409	0.24	-2.44421283641248	-2.53646639391973	-2.35195927890522	0.301044461548851	-14.8943151798179	-15.3776489744747	-14.4109813851611	3.96	2.57	6.2	-3.46412976764766	-3.35524895052406	-3.24636813340047	-3.72805023985856	-3.6108741570846	-3.49369807431064	-3.71991720670902	-3.60367684269111	-3.4861294941266	-2.44421283641248	4.90814334721465	-0.042923089250709	-20.7810492077354	-0.37208386849652	-0.365174309346828	-0.379526483937587	-0.47500962282945	-0.467581744761565	-0.483010544055773	-0.472962226775823	-0.465262011947711	-0.480683936340117	0.000768451547029881	0.000833815457036735	0.00087909926159084
170	14.590010676409	0.24	-2.44384207313912	-2.53550422908081	-2.35217991719744	0.312717935612919	-15.0622900119721	-15.5378434034151	-14.5867366205291	4.02	2.6	6.19	-3.45378448333288	-3.34807747614285	-3.24237046895283	-3.71116058116262	-3.59757628540548	-3.48399198964834	-3.70718102163994	-3.59546841553586	-3.47983425394559	-2.44384207313912	4.92181983451703	-0.191652485795848	-20.9753302757852	-0.37208386849652	-0.365174309346828	-0.379526483937587	-0.47500962282945	-0.467581744761565	-0.483010544055773	-0.472962226775823	-0.465262011947711	-0.480683936340117	0.000768451547029881	0.000833815457036735	0.00087909926159084
170	14.590010676409	0.24	-2.44299291957642	-2.53482453146553	-2.35116130768732	0.301825573023015	-14.8062893885601	-15.2858763340884	-14.3267024430317	3.97	2.58	6.23	-3.43118887360462	-3.32353698924696	-3.21588510488929	-3.69106283092461	-3.57525752737857	-3.45945222383253	-3.68452760227228	-3.56746776925312	-3.4526913465467	-2.44299291957642	4.94251099534825	-0.101790907393054	-20.915280934429	-0.37208386849652	-0.365174309346828	-0.379526483937587	-0.47500962282945	-0.467581744761565	-0.483010544055773	-0.472962226775823	-0.465262011947711	-0.480683936340117	0.000768451547029881	0.000833815457036735	0.00087909926159084
170	14.590010676409	0.24	-2.44262370815209	-2.53394871532824	-2.35129870097594	0.303109792712131	-14.814501466096	-15.2928962175716	-14.3361067146204	3.99	2.57	6.2	-3.42089585534876	-3.31388286060528	-3.2068698658618	-3.67850923049575	-3.56343753419392	-3.44836583789209	-3.67222676190077	-3.55546789525932	-3.44211351757482	-2.44262370815209	4.91508964719953	-0.0868144172903944	-20.8390801977699	-0.37208386849652	-0.365174309346828	-0.379526483937587	-0.47500962282945	-0.467581744761565	-0.483010544055773	-0.472962226775823	-0.465262011947711	-0.480683936340117	0.000768451547029881	0.000833815457036735	0.00087909926159084
170	14.590010676409	0.24	-2.44242134498986	-2.53392900121074	-2.35091368876897	0.314443249996864	-15.289307132662	-15.7700972589197	-14.8085170064043	4.03	2.58	6.17	-3.49237758475748	-3.38590388124462	-3.27943017773176	-3.75102206334367	-3.63666294799893	-3.52230383265419	-3.7459532918568	-3.63402589096516	-3.5187272512483	-2.44242134498986	4.94298610836991	-0.0019812672979875	-20.8543214786333	-0.37208386849652	-0.365174309346828	-0.379526483937587	-0.47500962282945	-0.467581744761565	-0.483010544055773	-0.472962226775823	-0.465262011947711	-0.480683936340117	0.000768451547029881	0.000833815457036735	0.00087909926159084
170	14.590010676409	0.24	-2.44202379650591	-2.53340233966329	-2.35064525334853	0.30263780847275	-14.8612254163128	-15.3416656800652	-14.3807851525605	4.01	2.59	6.15	-3.41764380721426	-3.31061672642712	-3.20358964563998	-3.67325351212459	-3.55822174680021	-3.44318998147582	-3.672197594101	-3.55561866740054	-3.43752895941617	-2.44202379650591	4.92832600627244	0.13205522691234	-20.6948256820087	-0.37208386849652	-0.365174309346828	-0.379526483937587	-0.47500962282945	-0.467581744761565	-0.483010544055773	-0.472962226775823	-0.465262011947711	-0.480683936340117	0.000768451547029881	0.000833815457036735	0.00087909926159084
170	14.590010676409	0.24	-2.44188818511771	-2.5342359921685	-2.34954037806693	0.298552971353502	-14.8818906669344	-15.3676957095699	-14.3960856242988	3.97	2.56	6.07	-3.45577877156442	-3.34653436790191	-3.2372899642394	-3.71829620031627	-3.60075307099719	-3.48320994167811	-3.71622317423272	-3.59974412747048	-3.48186597063643	-2.44188818511771	4.86238316665181	-0.288127949467913	-20.9324994534975	-0.37208386849652	-0.365174309346828	-0.379526483937587	-0.47500962282945	-0.467581744761565	-0.483010544055773	-0.472962226775823	-0.465262011947711	-0.480683936340117	0.000768451547029881	0.000833815457036735	0.00087909926159084
170	14.590010676409	0.24	-2.44182256737206	-2.53499077552287	-2.34865435922124	0.284799950618503	-14.2814965290368	-14.7634828352288	-13.7995102228448	4	2.59	6.19	-3.29407064767598	-3.18652848018551	-3.07898631269505	-3.54108835410458	-3.42548175133049	-3.30987514855641	-3.53781356694636	-3.42145752106507	-3.30679013233006	-2.44182256737206	4.90323236295024	-0.101646642431711	-20.8491087270107	-0.37208386849652	-0.365174309346828	-0.379526483937587	-0.47500962282945	-0.467581744761565	-0.483010544055773	-0.472962226775823	-0.465262011947711	-0.480683936340117	0.000768451547029881	0.000833815457036735	0.00087909926159084
170	14.590010676409	0.24	-2.44105125774354	-2.53352725310016	-2.34857526238692	0.303091960214316	-14.9751749109328	-15.4587785950466	-14.491571226819	4.01	2.61	6.2	-3.44464359265096	-3.3368833112275	-3.22912302980405	-3.70238574355993	-3.58656240249922	-3.47073906143851	-3.70009588605024	-3.58370380460475	-3.46922135655977	-2.44105125774354	4.93230782018061	-0.592470569824225	-21.3960260660898	-0.37208386849652	-0.365174309346828	-0.379526483937587	-0.47500962282945	-0.467581744761565	-0.483010544055773	-0.472962226775823	-0.465262011947711	-0.480683936340117	0.000768451547029881	0.000833815457036735	0.00087909926159084
170	14.590010676409	0.24	-2.44088060022951	-2.53215663792833	-2.34960456253068	0.308093105388621	-14.9283232142362	-15.4047663086059	-14.4518801198665	3.99	2.56	6.23	-3.44791801327311	-3.34127980179572	-3.23464159031833	-3.70781568426224	-3.59313928199994	-3.47846287973764	-3.6956824650016	-3.58253680850908	-3.46795717172036	-2.44088060022951	4.94335479952009	-0.0863178751051239	-20.8452920571571	-0.37208386849652	-0.365174309346828	-0.379526483937587	-0.47500962282945	-0.467581744761565	-0.483010544055773	-0.472962226775823	-0.465262011947711	-0.480683936340117	0.000768451547029881	0.000833815457036735	0.00087909926159084
170	14.590010676409	0.24	-2.43992661268677	-2.53285083691272	-2.34700238846083	0.291629878529558	-14.6561983342614	-15.1426644665901	-14.1697322019326	3.95	2.57	6.11	-3.41697543263586	-3.3072032834448	-3.19743113425374	-3.67803170620348	-3.55987298567929	-3.44171426515511	-3.67494439700465	-3.55905732833646	-3.44184751260326	-2.43992661268677	4.86907664111647	0.280521432629461	-20.3469411375693	-0.37208386849652	-0.365174309346828	-0.379526483937587	-0.47500962282945	-0.467581744761565	-0.483010544055773	-0.472962226775823	-0.465262011947711	-0.480683936340117	0.000768451547029881	0.000833815457036735	0.00087909926159084
170	14.590010676409	0.24	-2.4396666623062	-2.53297921091962	-2.34635411369278	0.300863444406892	-14.9020647786641	-15.3858581443056	-14.4182714130226	3.94	2.57	6.13	-3.47658840899929	-3.36727046315807	-3.25795251731684	-3.74279673379941	-3.625108125743	-3.50741951768658	-3.73863374736477	-3.61956464935226	-3.5045987882917	-2.4396666623062	4.86939032483346	-0.0687585840494582	-20.6777617730435	-0.37208386849652	-0.365174309346828	-0.379526483937587	-0.47500962282945	-0.467581744761565	-0.483010544055773	-0.472962226775823	-0.465262011947711	-0.480683936340117	0.000768451547029881	0.000833815457036735	0.00087909926159084
170	14.590010676409	0.24	-2.43960581656907	-2.53168595063111	-2.34752568250703	0.304654141181132	-15.0061892635734	-15.4890084065466	-14.5233701206003	4.06	2.62	6.22	-3.41100181248956	-3.30467499488063	-3.1983481772717	-3.66127512124681	-3.54714685235891	-3.433018583471	-3.66009833241913	-3.54509792728577	-3.42991080756908	-2.43960581656907	4.96622104046571	-0.0412505085171219	-20.9506445000109	-0.37208386849652	-0.365174309346828	-0.379526483937587	-0.47500962282945	-0.467581744761565	-0.483010544055773	-0.472962226775823	-0.465262011947711	-0.480683936340117	0.000768451547029881	0.000833815457036735	0.00087909926159084
170	14.590010676409	0.24	-2.43949101530328	-2.53201869980824	-2.34696333079831	0.309820463899079	-15.0280051407568	-15.5056933173023	-14.5503169642113	4.05	2.6	6.22	-3.4252979200716	-3.31977382101449	-3.21424972195739	-3.67792593759197	-3.56461905742575	-3.45131217725954	-3.67366487046139	-3.560812136802	-3.44807772787875	-2.43949101530328	4.93329755195103	0.0290181969837144	-20.780811733036	-0.37208386849652	-0.365174309346828	-0.379526483937587	-0.47500962282945	-0.467581744761565	-0.483010544055773	-0.472962226775823	-0.465262011947711	-0.480683936340117	0.000768451547029881	0.000833815457036735	0.00087909926159084
170	14.590010676409	0.24	-2.43931023934819	-2.53091175929582	-2.34770871940056	0.303973831740707	-14.8788916003912	-15.3583847783496	-14.3993984224327	4.02	2.57	6.14	-3.41321713574307	-3.30665551776703	-3.20009389979099	-3.66748634093492	-3.55298636544186	-3.4384863899488	-3.66347716268934	-3.54859428326274	-3.43446068977969	-2.43931023934819	4.88002436157123	-0.22746438624506	-20.8767686546366	-0.37208386849652	-0.365174309346828	-0.379526483937587	-0.47500962282945	-0.467581744761565	-0.483010544055773	-0.472962226775823	-0.465262011947711	-0.480683936340117	0.000768451547029881	0.000833815457036735	0.00087909926159084
170	14.590010676409	0.24	-2.43866666889012	-2.53171708955535	-2.34561624822489	0.298104397956981	-14.9578077042596	-15.4466144407778	-14.4690009677414	3.98	2.6	6.12	-3.4624941104905	-3.35292379313381	-3.24335347577713	-3.72414187805358	-3.60629174042494	-3.4884416027963	-3.72359371952528	-3.60786017107962	-3.48903412255133	-2.43866666889012	4.90713101011961	0.131679124705194	-20.6313271168915	-0.37208386849652	-0.365174309346828	-0.379526483937587	-0.47500962282945	-0.467581744761565	-0.483010544055773	-0.472962226775823	-0.465262011947711	-0.480683936340117	0.000768451547029881	0.000833815457036735	0.00087909926159084
170	14.590010676409	0.24	-2.43835889726882	-2.53069468412072	-2.34602311041693	0.30783644782979	-15.1875251280599	-15.6725327025442	-14.7025175535756	3.99	2.58	6.23	-3.50488515413112	-3.39642177557488	-3.28795839701864	-3.76870714516757	-3.6520794407556	-3.53545173634363	-3.76085487124224	-3.64452487012475	-3.52885011202134	-2.43835889726882	4.92905837890481	-0.0490647727558903	-20.8282706263125	-0.37208386849652	-0.365174309346828	-0.379526483937587	-0.47500962282945	-0.467581744761565	-0.483010544055773	-0.472962226775823	-0.465262011947711	-0.480683936340117	0.000768451547029881	0.000833815457036735	0.00087909926159084
170	14.590010676409	0.24	-2.43801920797795	-2.529730443017	-2.34630797293889	0.299807730891459	-14.7229775836963	-15.2021591035653	-14.2437960638273	3.97	2.55	6.08	-3.41275035570291	-3.30517833969923	-3.19760632369555	-3.67127205942679	-3.55555127836509	-3.43983049730339	-3.66839340738405	-3.55317255671559	-3.43534903948678	-2.43801920797795	4.90066460267451	-0.0457883122382673	-20.7271483276139	-0.37208386849652	-0.365174309346828	-0.379526483937587	-0.47500962282945	-0.467581744761565	-0.483010544055773	-0.472962226775823	-0.465262011947711	-0.480683936340117	0.000768451547029881	0.000833815457036735	0.00087909926159084
170	14.590010676409	0.24	-2.4379486722377	-2.53035191266134	-2.34554543181406	0.310568829775612	-15.0991923277789	-15.5783047259389	-14.6200799296189	4.05	2.59	6.22	-3.43418963786987	-3.32857077483683	-3.22295191180378	-3.68659641068544	-3.57321475084215	-3.45983309099887	-3.68055946788392	-3.56712894326466	-3.45502543194073	-2.4379486722377	4.93348332687905	-0.128379337805015	-20.9986730999035	-0.37208386849652	-0.365174309346828	-0.379526483937587	-0.47500962282945	-0.467581744761565	-0.483010544055773	-0.472962226775823	-0.465262011947711	-0.480683936340117	0.000768451547029881	0.000833815457036735	0.00087909926159084
170	14.590010676409	0.24	-2.43788049512658	-2.52956926919264	-2.34619172106053	0.309454398360224	-15.1870690752485	-15.6702268672671	-14.70391128323	3.98	2.6	6.2	-3.5116125779761	-3.40333954568558	-3.29506651339506	-3.77684625731412	-3.66039531413798	-3.54394437096184	-3.77264716021453	-3.65670180105289	-3.53967565483849	-2.43788049512658	4.92587786955514	-0.0885648320144434	-20.8957296473905	-0.37208386849652	-0.365174309346828	-0.379526483937587	-0.47500962282945	-0.467581744761565	-0.483010544055773	-0.472962226775823	-0.465262011947711	-0.480683936340117	0.000768451547029881	0.000833815457036735	0.00087909926159084
170	14.590010676409	0.24	-2.43767359593334	-2.52951421124551	-2.34583298062116	0.303633268724538	-14.944075069586	-15.4260567574678	-14.4620933817041	3.97	2.59	6.23	-3.46629527162107	-3.35799210173262	-3.24968893184418	-3.72928460918235	-3.61276443044936	-3.49624425171636	-3.72498526271782	-3.60733281499433	-3.49319743177347	-2.43767359593334	4.91707178363939	-0.261851617467724	-21.0166102354753	-0.37208386849652	-0.365174309346828	-0.379526483937587	-0.47500962282945	-0.467581744761565	-0.483010544055773	-0.472962226775823	-0.465262011947711	-0.480683936340117	0.000768451547029881	0.000833815457036735	0.00087909926159084
170	14.590010676409	0.24	-2.43765658971031	-2.52905595383509	-2.34625722558553	0.300445045129512	-14.7720854189745	-15.252136413304	-14.2920344246451	4.01	2.59	6.25	-3.39417395894898	-3.28734455880677	-3.18051515866455	-3.64759109877387	-3.53278556029559	-3.41798002181731	-3.63945783257764	-3.52504726417401	-3.41018988723807	-2.43765658971031	4.93884851556097	-0.123879342537223	-20.9720209129971	-0.37208386849652	-0.365174309346828	-0.379526483937587	-0.47500962282945	-0.467581744761565	-0.483010544055773	-0.472962226775823	-0.465262011947711	-0.480683936340117	0.000768451547029881	0.000833815457036735	0.00087909926159084
170	14.590010676409	0.24	-2.43736598088349	-2.52902023350366	-2.34571172826331	0.301360209006464	-14.5982454565052	-15.0716163318044	-14.1248745812059	3.93	2.53	6.14	-3.41462444113736	-3.30737756562418	-3.20013069011101	-3.67723252674114	-3.56173762947594	-3.44624273221074	-3.66849237780263	-3.5518603052575	-3.43339557517324	-2.43736598088349	4.87466526486826	0.0780030616455469	-20.4628612884724	-0.37208386849652	-0.365174309346828	-0.379526483937587	-0.47500962282945	-0.467581744761565	-0.483010544055773	-0.472962226775823	-0.465262011947711	-0.480683936340117	0.000768451547029881	0.000833815457036735	0.00087909926159084
170	14.590010676409	0.24	-2.43707394385085	-2.52889035418064	-2.34525753352106	0.301088388296997	-14.7583184388206	-15.2371890328668	-14.2794478447744	4.06	2.59	6.25	-3.35613182555815	-3.25065614775855	-3.14518046995895	-3.60245099038101	-3.48923405502207	-3.37601711966314	-3.59511767318558	-3.479747070014	-3.36783733384759	-2.43707394385085	4.94899096965384	-0.245429545411174	-21.1095567474122	-0.37208386849652	-0.365174309346828	-0.379526483937587	-0.47500962282945	-0.467581744761565	-0.483010544055773	-0.472962226775823	-0.465262011947711	-0.480683936340117	0.000768451547029881	0.000833815457036735	0.00087909926159084
170	14.590010676409	0.24	-2.43683758165309	-2.52802951607152	-2.34564564723465	0.295119785013052	-14.6327299152309	-15.1143460433619	-14.1511137870999	3.96	2.55	6.2	-3.40400174467992	-3.29553379405073	-3.18706584342155	-3.66323896167229	-3.54651046014947	-3.42978195862664	-3.65166734993928	-3.53511199459438	-3.42048043906615	-2.43683758165309	4.91334130204444	-0.0222215330608729	-20.7065869283523	-0.37208386849652	-0.365174309346828	-0.379526483937587	-0.47500962282945	-0.467581744761565	-0.483010544055773	-0.472962226775823	-0.465262011947711	-0.480683936340117	0.000768451547029881	0.000833815457036735	0.00087909926159084
170	14.590010676409	0.24	-2.4367648732684	-2.52862271153255	-2.34490703500425	0.304645153145501	-14.7664471113161	-15.2415627095448	-14.2913315130873	4	2.57	6.21	-3.39998101527323	-3.29399555664134	-3.18801009800945	-3.6548462589386	-3.54091604719842	-3.42698583545824	-3.64743673268605	-3.53404366285693	-3.41932134921384	-2.4367648732684	4.91922499960906	0.113978021272755	-20.6191233624307	-0.37208386849652	-0.365174309346828	-0.379526483937587	-0.47500962282945	-0.467581744761565	-0.483010544055773	-0.472962226775823	-0.465262011947711	-0.480683936340117	0.000768451547029881	0.000833815457036735	0.00087909926159084
170	14.590010676409	0.24	-2.43660773292488	-2.52774023988043	-2.34547522596934	0.297862170000524	-14.6977569229824	-15.1783436146781	-14.2171702312866	3.99	2.61	6.17	-3.39742986171137	-3.289858204424	-3.18228654713662	-3.65354556350726	-3.53786460253418	-3.4221836415611	-3.65253295014997	-3.536579768239	-3.42068906901328	-2.43660773292488	4.92988028281027	0.0109855066031257	-20.816084372385	-0.37208386849652	-0.365174309346828	-0.379526483937587	-0.47500962282945	-0.467581744761565	-0.483010544055773	-0.472962226775823	-0.465262011947711	-0.480683936340117	0.000768451547029881	0.000833815457036735	0.00087909926159084
170	14.590010676409	0.24	-2.43647481091234	-2.52805174920552	-2.34489787261916	0.306354798567027	-14.790411160506	-15.2643843371356	-14.3164379838764	3.97	2.57	6.17	-3.43250705786703	-3.32592455587493	-3.21934205388284	-3.69325166334136	-3.5785728014689	-3.46389393959644	-3.68962864985711	-3.57414936063155	-3.45778672248227	-2.43647481091234	4.90453098431804	-0.182114822750604	-20.8689670758301	-0.37208386849652	-0.365174309346828	-0.379526483937587	-0.47500962282945	-0.467581744761565	-0.483010544055773	-0.472962226775823	-0.465262011947711	-0.480683936340117	0.000768451547029881	0.000833815457036735	0.00087909926159084
170	14.590010676409	0.24	-2.43561438422433	-2.52774308340833	-2.34348568504034	0.298201154361341	-14.8150127163379	-15.2990411350341	-14.3309842976416	4	2.55	6.13	-3.41649326077745	-3.30840283759965	-3.20031241442185	-3.67305571039574	-3.55684820878868	-3.44064070718162	-3.66759824655364	-3.55143887940099	-3.43603176285604	-2.43561438422433	4.89610761906176	-0.160477959818585	-20.8483345706403	-0.37208386849652	-0.365174309346828	-0.379526483937587	-0.47500962282945	-0.467581744761565	-0.483010544055773	-0.472962226775823	-0.465262011947711	-0.480683936340117	0.000768451547029881	0.000833815457036735	0.00087909926159084
170	14.590010676409	0.24	-2.43536356554769	-2.52643076078281	-2.34429637031256	0.299483316956403	-14.7707164149639	-15.2518233886045	-14.2896094413232	4.01	2.62	6.18	-3.39811605318551	-3.29092511025542	-3.18373416732533	-3.6523256404018	-3.53711585263855	-3.42190606487529	-3.65331460863547	-3.53701231335436	-3.42398331007574	-2.43536356554769	4.94768233853676	-0.160116295791233	-21.0106581861382	-0.37208386849652	-0.365174309346828	-0.379526483937587	-0.47500962282945	-0.467581744761565	-0.483010544055773	-0.472962226775823	-0.465262011947711	-0.480683936340117	0.000768451547029881	0.000833815457036735	0.00087909926159084
170	14.590010676409	0.24	-2.43526826178725	-2.52786161351284	-2.34267491006165	0.305868285790513	-14.970932984117	-15.4512409099868	-14.4906250582472	3.99	2.57	6.22	-3.45680329314523	-3.34934719757706	-3.24189110200888	-3.71718147231227	-3.60163141821312	-3.48608136411398	-3.70998967710588	-3.59416130142493	-3.47779036490629	-2.43526826178725	4.93045269005777	-0.306708807278826	-21.0946172522478	-0.37208386849652	-0.365174309346828	-0.379526483937587	-0.47500962282945	-0.467581744761565	-0.483010544055773	-0.472962226775823	-0.465262011947711	-0.480683936340117	0.000768451547029881	0.000833815457036735	0.00087909926159084
170	14.590010676409	0.24	-2.43478072768608	-2.52770502232228	-2.34185643304988	0.300079035080161	-14.8606034196506	-15.3439518205516	-14.3772550187496	3.97	2.57	6.16	-3.44835098979104	-3.33972480560109	-3.23109862141115	-3.71004222576627	-3.59317253026205	-3.47630283475782	-3.70514016084166	-3.59005723023397	-3.47158502683858	-2.43478072768608	4.90181549136631	0.122750747881774	-20.5887289836981	-0.37208386849652	-0.365174309346828	-0.379526483937587	-0.47500962282945	-0.467581744761565	-0.483010544055773	-0.472962226775823	-0.465262011947711	-0.480683936340117	0.000768451547029881	0.000833815457036735	0.00087909926159084
170	14.590010676409	0.24	-2.43462455360379	-2.52596150012892	-2.34328760707866	0.307783397748902	-15.1544009365558	-15.6384109557028	-14.6703909174088	3.96	2.54	6.09	-3.52068832719994	-3.4117227533008	-3.30275717940167	-3.78864339680494	-3.67138459293906	-3.55412578907319	-3.78343231588284	-3.66694836167512	-3.55017805600745	-2.43462455360379	4.88973722839224	-0.288383509938787	-20.9214941083163	-0.37208386849652	-0.365174309346828	-0.379526483937587	-0.47500962282945	-0.467581744761565	-0.483010544055773	-0.472962226775823	-0.465262011947711	-0.480683936340117	0.000768451547029881	0.000833815457036735	0.00087909926159084
170	14.590010676409	0.24	-2.43459042964905	-2.52617236774949	-2.3430084915486	0.307603476892735	-15.0998502033448	-15.5823216607678	-14.6173787459217	4.04	2.59	6.18	-3.44330633931885	-3.33669212199923	-3.23007790467962	-3.69739548137712	-3.58291396665773	-3.46843245193834	-3.69584126652849	-3.57900774672228	-3.46532781731492	-2.43459042964905	4.93744718987796	0.0403148541758711	-20.7886579879885	-0.37208386849652	-0.365174309346828	-0.379526483937587	-0.47500962282945	-0.467581744761565	-0.483010544055773	-0.472962226775823	-0.465262011947711	-0.480683936340117	0.000768451547029881	0.000833815457036735	0.00087909926159084
170	14.590010676409	0.24	-2.4345544173671	-2.5261214044973	-2.34298743023689	0.298203702753032	-14.7758773270974	-15.2586241954029	-14.2931304587919	4	2.58	6.18	-3.40499591321475	-3.29726987627672	-3.1895438393387	-3.66038746842847	-3.54458144525497	-3.42877542208147	-3.65424587635989	-3.53963760977224	-3.4241424857001	-2.4345544173671	4.91818238320188	0.0486859022776635	-20.7061177036771	-0.37208386849652	-0.365174309346828	-0.379526483937587	-0.47500962282945	-0.467581744761565	-0.483010544055773	-0.472962226775823	-0.465262011947711	-0.480683936340117	0.000768451547029881	0.000833815457036735	0.00087909926159084
170	14.590010676409	0.24	-2.43446747967176	-2.5257885012098	-2.34314645813372	0.299022036216543	-14.6745820772174	-15.1530837882114	-14.1960803662234	4	2.56	6.16	-3.38410230824404	-3.27723965458847	-3.17037700093289	-3.6382576766582	-3.52336934451075	-3.40848101236331	-3.63220748399239	-3.51797883149696	-3.40399852773043	-2.43446747967176	4.89968455059574	-0.0401925610823259	-20.7464898712696	-0.37208386849652	-0.365174309346828	-0.379526483937587	-0.47500962282945	-0.467581744761565	-0.483010544055773	-0.472962226775823	-0.465262011947711	-0.480683936340117	0.000768451547029881	0.000833815457036735	0.00087909926159084
170	14.590010676409	0.24	-2.4343262204128	-2.52667705690887	-2.34197538391674	0.296937980178351	-14.7438240870704	-15.2269843980676	-14.2606637760732	3.95	2.57	6.15	-3.43531379515295	-3.32630946190824	-3.21730512866352	-3.69768436280892	-3.58035487195248	-3.46302538109605	-3.69395438981147	-3.57669889825813	-3.45739357895946	-2.4343262204128	4.89958258503589	0.131941929438336	-20.5410510780258	-0.37208386849652	-0.365174309346828	-0.379526483937587	-0.47500962282945	-0.467581744761565	-0.483010544055773	-0.472962226775823	-0.465262011947711	-0.480683936340117	0.000768451547029881	0.000833815457036735	0.00087909926159084
170	14.590010676409	0.24	-2.43401674393159	-2.5261941013886	-2.34183938647459	0.301267062881915	-14.8464190626573	-15.3279438675997	-14.3648942577149	3.93	2.53	6.15	-3.47098796464236	-3.36194745555198	-3.2529069464616	-3.73771442743345	-3.62029475091672	-3.50287507439998	-3.72654378009586	-3.61129078878353	-3.49431207907487	-2.43401674393159	4.87634183891542	0.0366807977384469	-20.5496490058866	-0.37208386849652	-0.365174309346828	-0.379526483937587	-0.47500962282945	-0.467581744761565	-0.483010544055773	-0.472962226775823	-0.465262011947711	-0.480683936340117	0.000768451547029881	0.000833815457036735	0.00087909926159084
170	14.590010676409	0.24	-2.43346289210499	-2.52518843148344	-2.34173735272654	0.30377845220335	-15.1243375310426	-15.6119656897611	-14.636709372324	3.99	2.63	6.1	-3.49232945996758	-3.38324914182934	-3.27416882369109	-3.75532973294627	-3.63803479652077	-3.52073986009528	-3.76010405229352	-3.64185906613007	-3.52466112786496	-2.43346289210499	4.92859003944304	-0.0110787396405427	-20.8473856456581	-0.37208386849652	-0.365174309346828	-0.379526483937587	-0.47500962282945	-0.467581744761565	-0.483010544055773	-0.472962226775823	-0.465262011947711	-0.480683936340117	0.000768451547029881	0.000833815457036735	0.00087909926159084
170	14.590010676409	0.24	-2.43325707588696	-2.52588944803878	-2.34062470373513	0.293515363849191	-14.409959703895	-14.8860791016462	-13.9338403061439	3.92	2.49	6.01	-3.38073939077092	-3.27260913083501	-3.1644788708991	-3.64177594565032	-3.52529663916887	-3.40881733268742	-3.63615101662384	-3.51856678345132	-3.40257336660292	-2.43325707588696	4.79247101627423	-0.308010382175763	-20.6644437712407	-0.37208386849652	-0.365174309346828	-0.379526483937587	-0.47500962282945	-0.467581744761565	-0.483010544055773	-0.472962226775823	-0.465262011947711	-0.480683936340117	0.000768451547029881	0.000833815457036735	0.00087909926159084
170	14.590010676409	0.24	-2.43257908094892	-2.5240495510262	-2.34110861087164	0.299925802700346	-14.8319600393569	-15.3145528360428	-14.349367242671	4.06	2.58	6.22	-3.37272517124987	-3.26644372181599	-3.16016227238211	-3.62020744380175	-3.50612732317455	-3.39204720254735	-3.61313791253848	-3.49877708987747	-3.38659823601432	-2.43257908094892	4.9338302802655	0.00136837379987118	-20.8320757738673	-0.37208386849652	-0.365174309346828	-0.379526483937587	-0.47500962282945	-0.467581744761565	-0.483010544055773	-0.472962226775823	-0.465262011947711	-0.480683936340117	0.000768451547029881	0.000833815457036735	0.00087909926159084
170	14.590010676409	0.24	-2.4324064223182	-2.52512821194949	-2.33968463268691	0.302163939963347	-15.0233160121858	-15.5095422122495	-14.5370898121221	3.98	2.59	6.15	-3.47539225449323	-3.36643824756591	-3.25748424063859	-3.73786372582272	-3.62068120354768	-3.50349868127263	-3.73669938063999	-3.61885893045558	-3.50168059050177	-2.4324064223182	4.90410458937638	0.0692723655486574	-20.6734168373503	-0.37208386849652	-0.365174309346828	-0.379526483937587	-0.47500962282945	-0.467581744761565	-0.483010544055773	-0.472962226775823	-0.465262011947711	-0.480683936340117	0.000768451547029881	0.000833815457036735	0.00087909926159084
170	14.590010676409	0.24	-2.43222110018613	-2.52384739022217	-2.3405948101501	0.304562354694492	-14.951003729682	-15.4321515303845	-14.4698559289794	3.97	2.54	6.11	-3.46876958113262	-3.36061934350568	-3.25246910587875	-3.73208523298874	-3.61572526864083	-3.49936530429292	-3.72583883750255	-3.61005491239482	-3.49379765332158	-2.43222110018613	4.89908117748598	-0.00521157625439745	-20.6510106814507	-0.37208386849652	-0.365174309346828	-0.379526483937587	-0.47500962282945	-0.467581744761565	-0.483010544055773	-0.472962226775823	-0.465262011947711	-0.480683936340117	0.000768451547029881	0.000833815457036735	0.00087909926159084
170	14.590010676409	0.24	-2.43211988014434	-2.52355391426216	-2.34068584602652	0.298269541426143	-14.828465550705	-15.312854348535	-14.3440767528749	4.06	2.63	6.26	-3.37229300436967	-3.26561785960977	-3.15894271484986	-3.61973644564312	-3.50523396651947	-3.39073148739581	-3.61840473620875	-3.50413078710498	-3.38854077063392	-2.43211988014434	4.98530588433254	-0.15958176834837	-21.1551397287615	-0.37208386849652	-0.365174309346828	-0.379526483937587	-0.47500962282945	-0.467581744761565	-0.483010544055773	-0.472962226775823	-0.465262011947711	-0.480683936340117	0.000768451547029881	0.000833815457036735	0.00087909926159084
170	14.590010676409	0.24	-2.43196915962039	-2.52534251019982	-2.33859580904096	0.293017303068631	-14.6314715172701	-15.1154911001694	-14.1474519343707	3.97	2.56	6.18	-3.3948741327984	-3.28616542126111	-3.17745670972381	-3.65223969293066	-3.53528976910046	-3.41833984527027	-3.64362486158151	-3.52800016208121	-3.41079502249153	-2.43196915962039	4.88841620259686	0.0932769215088871	-20.6113260888328	-0.37208386849652	-0.365174309346828	-0.379526483937587	-0.47500962282945	-0.467581744761565	-0.483010544055773	-0.472962226775823	-0.465262011947711	-0.480683936340117	0.000768451547029881	0.000833815457036735	0.00087909926159084
170	14.590010676409	0.24	-2.43170751394927	-2.52437765781393	-2.33903737008461	0.297953564964364	-14.9675148857997	-15.4568151978886	-14.4782145737109	3.99	2.59	6.2	-3.45315961679872	-3.34384653667449	-3.23453345655026	-3.71265405366831	-3.5951264282241	-3.47759880277989	-3.70816410029238	-3.59109074534728	-3.47350991143076	-2.43170751394927	4.90318028629969	-0.0411052215583206	-20.7801639872819	-0.37208386849652	-0.365174309346828	-0.379526483937587	-0.47500962282945	-0.467581744761565	-0.483010544055773	-0.472962226775823	-0.465262011947711	-0.480683936340117	0.000768451547029881	0.000833815457036735	0.00087909926159084
170	14.590010676409	0.24	-2.43168058475067	-2.52389721971389	-2.33946394978744	0.291253291369853	-14.5738934748202	-15.0580690367467	-14.0897179128937	3.96	2.55	6.15	-3.38844822970809	-3.27949642309371	-3.17054461647932	-3.64613930065201	-3.52890172255037	-3.41166414444874	-3.63916424440514	-3.52210955322551	-3.40704805876015	-2.43168058475067	4.9035892873849	-0.0393192508196896	-20.7084092903929	-0.37208386849652	-0.365174309346828	-0.379526483937587	-0.47500962282945	-0.467581744761565	-0.483010544055773	-0.472962226775823	-0.465262011947711	-0.480683936340117	0.000768451547029881	0.000833815457036735	0.00087909926159084
170	14.590010676409	0.24	-2.4316664094528	-2.52328793326622	-2.34004488563938	0.291967762923701	-14.738981483619	-15.2277955623514	-14.2501674048867	4.03	2.62	6.19	-3.37239466346785	-3.26414038701693	-3.15588611056601	-3.62216716027228	-3.50589515647415	-3.38962315267601	-3.620708181476	-3.50561197420798	-3.38812799914957	-2.4316664094528	4.94677602859244	0.214833960404359	-20.6770772735458	-0.37208386849652	-0.365174309346828	-0.379526483937587	-0.47500962282945	-0.467581744761565	-0.483010544055773	-0.472962226775823	-0.465262011947711	-0.480683936340117	0.000768451547029881	0.000833815457036735	0.00087909926159084
170	14.590010676409	0.24	-2.43151556136193	-2.52288366522914	-2.34014745749471	0.307684791130849	-14.9985166086443	-15.477658781045	-14.5193744362436	4.04	2.57	6.35	-3.42093876799818	-3.31503670256722	-3.20913463713625	-3.67347090545343	-3.55975119791954	-3.44603149038566	-3.65658999937686	-3.54382344082616	-3.43107217058503	-2.43151556136193	5.01701923527969	-0.0336872141824073	-20.9676960680957	-0.37208386849652	-0.365174309346828	-0.379526483937587	-0.47500962282945	-0.467581744761565	-0.483010544055773	-0.472962226775823	-0.465262011947711	-0.480683936340117	0.000768451547029881	0.000833815457036735	0.00087909926159084
170	14.590010676409	0.24	-2.43140672804137	-2.52406988086024	-2.3387435752225	0.282836638515883	-14.4125252925533	-14.9012884524293	-13.9237621326774	4	2.63	6.18	-3.32477331020427	-3.21572054512598	-3.10666778004769	-3.57408777845583	-3.45685748378374	-3.33962718911166	-3.5747751038025	-3.45847432556553	-3.34105296378842	-2.43140672804137	4.92296532964333	0.0499722707971093	-20.8182272921429	-0.37208386849652	-0.365174309346828	-0.379526483937587	-0.47500962282945	-0.467581744761565	-0.483010544055773	-0.472962226775823	-0.465262011947711	-0.480683936340117	0.000768451547029881	0.000833815457036735	0.00087909926159084
170	14.590010676409	0.24	-2.43126688975589	-2.52227097696041	-2.34026280255137	0.299445721936992	-14.8316290527185	-15.3147633415627	-14.3484947638742	4.05	2.58	6.2	-3.38140224786459	-3.27472927265217	-3.16805629743976	-3.63058165237849	-3.51604782344542	-3.40151399451235	-3.62373006923334	-3.51166300141532	-3.39729975456584	-2.43126688975589	4.95284859547503	0.195721914440555	-20.6558935235739	-0.37208386849652	-0.365174309346828	-0.379526483937587	-0.47500962282945	-0.467581744761565	-0.483010544055773	-0.472962226775823	-0.465262011947711	-0.480683936340117	0.000768451547029881	0.000833815457036735	0.00087909926159084
170	14.590010676409	0.24	-2.43123808108543	-2.52280091178575	-2.33967525038511	0.315587514582952	-15.2998946492074	-15.7797437259065	-14.8200455725084	3.93	2.55	6.12	-3.5799975162575	-3.47113272525708	-3.36226793425665	-3.8559502069056	-3.73869392069966	-3.62143763449373	-3.85117926069655	-3.73385449768136	-3.6165641154911	-2.43123808108543	4.87552728878104	-0.156545848284819	-20.7252672481799	-0.37208386849652	-0.365174309346828	-0.379526483937587	-0.47500962282945	-0.467581744761565	-0.483010544055773	-0.472962226775823	-0.465262011947711	-0.480683936340117	0.000768451547029881	0.000833815457036735	0.00087909926159084
170	14.590010676409	0.24	-2.43091115909832	-2.52205034276368	-2.33977197543295	0.303392310659287	-14.9905134836681	-15.4742685478585	-14.5067584194777	4.03	2.58	6.26	-3.43264604238138	-3.32533499879704	-3.2180239552127	-3.68758104335444	-3.57230024679737	-3.4570194502403	-3.6779515273705	-3.56318752262972	-3.44879705700367	-2.43091115909832	4.97212994244107	0.24651180434662	-20.637589219554	-0.37208386849652	-0.365174309346828	-0.379526483937587	-0.47500962282945	-0.467581744761565	-0.483010544055773	-0.472962226775823	-0.465262011947711	-0.480683936340117	0.000768451547029881	0.000833815457036735	0.00087909926159084
170	14.590010676409	0.24	-2.43064652626873	-2.52165082895935	-2.3396422235781	0.304585071387123	-14.7363173089981	-15.2105307182431	-14.2621038997531	4.02	2.55	6.19	-3.37703454632782	-3.27174991852509	-3.16646529072236	-3.62819720991185	-3.51508217137727	-3.40196713284269	-3.61999011400846	-3.5058016062751	-3.39406284566738	-2.43064652626873	4.90719430153762	-0.0163307227570828	-20.7252532425318	-0.37208386849652	-0.365174309346828	-0.379526483937587	-0.47500962282945	-0.467581744761565	-0.483010544055773	-0.472962226775823	-0.465262011947711	-0.480683936340117	0.000768451547029881	0.000833815457036735	0.00087909926159084
170	14.590010676409	0.24	-2.43056923746231	-2.52228618086088	-2.33885229406373	0.293807104415809	-14.7119492721366	-15.1977049796774	-14.2261935645957	4.02	2.6	6.22	-3.37469758783738	-3.26683402444354	-3.15897046104971	-3.62574960282086	-3.50986180489089	-3.39397400696092	-3.62219316433751	-3.50406668872379	-3.38863924982501	-2.43056923746231	4.96398715733169	-0.101712751873123	-21.0116802613159	-0.37208386849652	-0.365174309346828	-0.379526483937587	-0.47500962282945	-0.467581744761565	-0.483010544055773	-0.472962226775823	-0.465262011947711	-0.480683936340117	0.000768451547029881	0.000833815457036735	0.00087909926159084
170	14.590010676409	0.24	-2.43007156618272	-2.52330606622518	-2.33683706614026	0.289823691717261	-14.685421751641	-15.1749973229511	-14.195846180331	3.95	2.6	6.14	-3.42313133662575	-3.31269431682717	-3.2022572970286	-3.6845143111352	-3.56564455712569	-3.44677480311618	-3.68519461917905	-3.5682480236005	-3.44779780235282	-2.43007156618272	4.88873886540489	0.278401088826871	-20.4356067494022	-0.37208386849652	-0.365174309346828	-0.379526483937587	-0.47500962282945	-0.467581744761565	-0.483010544055773	-0.472962226775823	-0.465262011947711	-0.480683936340117	0.000768451547029881	0.000833815457036735	0.00087909926159084
170	14.590010676409	0.24	-2.429838691515	-2.52167021752635	-2.33800716550365	0.30066902305677	-14.9056393513691	-15.3897724963976	-14.4215062063406	3.98	2.58	6.13	-3.44754636806776	-3.3390930776637	-3.23063978725965	-3.7077889075841	-3.59114887893192	-3.47450885027974	-3.70525285372876	-3.58949756690394	-3.47222946487412	-2.429838691515	4.90997177137866	0.0123349479875995	-20.7124758092944	-0.37208386849652	-0.365174309346828	-0.379526483937587	-0.47500962282945	-0.467581744761565	-0.483010544055773	-0.472962226775823	-0.465262011947711	-0.480683936340117	0.000768451547029881	0.000833815457036735	0.00087909926159084
170	14.590010676409	0.24	-2.4296162534165	-2.5217533437289	-2.3374791631041	0.3001658142527	-14.8960513266585	-15.3804526154993	-14.4116500378177	4	2.59	6.19	-3.43439292313006	-3.32622807259286	-3.21806322205566	-3.69226460948209	-3.57597819189175	-3.45969177430141	-3.68759115907041	-3.57080648548506	-3.45510732058042	-2.4296162534165	4.92210018313362	0.172438898222182	-20.5981169740672	-0.37208386849652	-0.365174309346828	-0.379526483937587	-0.47500962282945	-0.467581744761565	-0.483010544055773	-0.472962226775823	-0.465262011947711	-0.480683936340117	0.000768451547029881	0.000833815457036735	0.00087909926159084
170	14.590010676409	0.24	-2.42826835029232	-2.51971535348998	-2.33682134709466	0.29568431480013	-14.7396366718215	-15.2241140273004	-14.2551593163425	4.05	2.6	6.3	-3.3605489639203	-3.25360613151127	-3.14666329910223	-3.60808865101269	-3.49326835704736	-3.37844806308203	-3.59812814242553	-3.48356488365328	-3.36969083699191	-2.42826835029232	4.97178818618453	0.0403634023213662	-20.9177252077074	-0.37208386849652	-0.365174309346828	-0.379526483937587	-0.47500962282945	-0.467581744761565	-0.483010544055773	-0.472962226775823	-0.465262011947711	-0.480683936340117	0.000768451547029881	0.000833815457036735	0.00087909926159084
170	14.590010676409	0.24	-2.42782104967715	-2.51867376240945	-2.33696833694486	0.300029807819916	-14.8408527773861	-15.3236153533212	-14.358090201451	4.02	2.61	6.25	-3.40524636678769	-3.29796584128378	-3.19068531577988	-3.65889161667842	-3.54362012876861	-3.4283486408588	-3.65280643542158	-3.53899076057559	-3.4233867710042	-2.42782104967715	4.95810158705982	-0.00766200221448494	-20.9143430483636	-0.37208386849652	-0.365174309346828	-0.379526483937587	-0.47500962282945	-0.467581744761565	-0.483010544055773	-0.472962226775823	-0.465262011947711	-0.480683936340117	0.000768451547029881	0.000833815457036735	0.00087909926159084
170	14.590010676409	0.24	-2.42757327598399	-2.51943434930819	-2.33571220265978	0.31028652546034	-15.2503706756085	-15.7345993070788	-14.7661420441382	4.01	2.57	6.2	-3.50372837640162	-3.39590195110553	-3.28807552580945	-3.76559665689983	-3.64971129622088	-3.53382593554193	-3.75895938390857	-3.64352772948122	-3.52792363339071	-2.42757327598399	4.94532609204557	0.0640091689853983	-20.7201366999384	-0.37208386849652	-0.365174309346828	-0.379526483937587	-0.47500962282945	-0.467581744761565	-0.483010544055773	-0.472962226775823	-0.465262011947711	-0.480683936340117	0.000768451547029881	0.000833815457036735	0.00087909926159084
170	14.590010676409	0.24	-2.42753715385021	-2.51951389492459	-2.33556041277584	0.299822065497236	-14.918049380766	-15.4035632298755	-14.4325355316565	4	2.62	6.16	-3.43429066975443	-3.32604326899722	-3.21779586824001	-3.69150057233005	-3.5751460233783	-3.45879147442655	-3.69165984403079	-3.57675037172591	-3.45952861063345	-2.42753715385021	4.91336055507995	-0.201614062132569	-21.0061241665193	-0.37208386849652	-0.365174309346828	-0.379526483937587	-0.47500962282945	-0.467581744761565	-0.483010544055773	-0.472962226775823	-0.465262011947711	-0.480683936340117	0.000768451547029881	0.000833815457036735	0.00087909926159084
170	14.590010676409	0.24	-2.42739505471992	-2.51845466455526	-2.33633544488458	0.302482976334791	-14.829552591458	-15.3091448379632	-14.3499603449529	4.02	2.64	6.22	-3.39896558712912	-3.29248560023379	-3.18600561333846	-3.6517638932172	-3.53736444976093	-3.42296500630465	-3.65164999875499	-3.53729478004167	-3.42304710522518	-2.42739505471992	4.94345583986061	0.0645771175241182	-20.8290460089225	-0.37208386849652	-0.365174309346828	-0.379526483937587	-0.47500962282945	-0.467581744761565	-0.483010544055773	-0.472962226775823	-0.465262011947711	-0.480683936340117	0.000768451547029881	0.000833815457036735	0.00087909926159084
170	14.590010676409	0.24	-2.4273024416452	-2.51813793496623	-2.33646694832417	0.302434489303518	-14.8606456524533	-15.3412986869074	-14.3799926179992	4.05	2.61	6.23	-3.38539246487029	-3.2793258798786	-3.1732592948869	-3.63463641396127	-3.52076085119691	-3.40688528843255	-3.63114948780859	-3.51714972873793	-3.40460211738305	-2.4273024416452	4.9787329935076	-0.130996661562951	-21.0752392293273	-0.37208386849652	-0.365174309346828	-0.379526483937587	-0.47500962282945	-0.467581744761565	-0.483010544055773	-0.472962226775823	-0.465262011947711	-0.480683936340117	0.000768451547029881	0.000833815457036735	0.00087909926159084
170	14.590010676409	0.24	-2.42678166310504	-2.51896833329197	-2.3345949929181	0.303879226137938	-14.9260015878182	-15.4071205153127	-14.4448826603237	3.99	2.56	6.13	-3.4453462945069	-3.33775829242612	-3.23017029034534	-3.70466367856222	-3.58897795948278	-3.47329224040333	-3.70042973281857	-3.58349167578017	-3.46806755024158	-2.42678166310504	4.89945099314013	0.0059597477502581	-20.6781025108805	-0.37208386849652	-0.365174309346828	-0.379526483937587	-0.47500962282945	-0.467581744761565	-0.483010544055773	-0.472962226775823	-0.465262011947711	-0.480683936340117	0.000768451547029881	0.000833815457036735	0.00087909926159084
170	14.590010676409	0.24	-2.42621178924006	-2.51732073267868	-2.33510284580144	0.305174471787934	-14.8218763976745	-15.2981802976259	-14.345572497723	3.95	2.53	6.19	-3.45557841788284	-3.34799010051407	-3.2404017831453	-3.72002679265639	-3.60420496059568	-3.48838312853497	-3.70662111663737	-3.59183363175651	-3.47778044758661	-2.42621178924006	4.90427816893108	0.0216823298389445	-20.6313670665581	-0.37208386849652	-0.365174309346828	-0.379526483937587	-0.47500962282945	-0.467581744761565	-0.483010544055773	-0.472962226775823	-0.465262011947711	-0.480683936340117	0.000768451547029881	0.000833815457036735	0.00087909926159084
170	14.590010676409	0.24	-2.42620226814442	-2.51892445184701	-2.33348008444182	0.29377099595728	-14.6281835659986	-15.111215547633	-14.1451515843642	3.92	2.59	6.11	-3.43128171794479	-3.32160034899467	-3.21191898004456	-3.6961461798517	-3.57799838373058	-3.45985058760945	-3.69690845253322	-3.57969477618439	-3.45954615259566	-2.42620226814442	4.88195092467462	-0.182986362746922	-20.8067134551256	-0.37208386849652	-0.365174309346828	-0.379526483937587	-0.47500962282945	-0.467581744761565	-0.483010544055773	-0.472962226775823	-0.465262011947711	-0.480683936340117	0.000768451547029881	0.000833815457036735	0.00087909926159084
170	14.590010676409	0.24	-2.42606761005306	-2.51743952889309	-2.33469569121303	0.298823924187044	-14.7279237678028	-15.2083918670125	-14.247455668593	4	2.58	6.21	-3.39431424989009	-3.28708005116441	-3.17984585243873	-3.6489702969665	-3.53369092765599	-3.41841155834548	-3.64215749308024	-3.52690304253713	-3.41227122784256	-2.42606761005306	4.91019544042895	-0.0647840987714014	-20.7992627305729	-0.37208386849652	-0.365174309346828	-0.379526483937587	-0.47500962282945	-0.467581744761565	-0.483010544055773	-0.472962226775823	-0.465262011947711	-0.480683936340117	0.000768451547029881	0.000833815457036735	0.00087909926159084
170	14.590010676409	0.24	-2.42544808802972	-2.51735526665045	-2.33354090940899	0.295066122761093	-14.6155340804585	-15.0966462849408	-14.1344218759762	3.95	2.56	6.18	-3.40319726682186	-3.29474140792279	-3.18628554902372	-3.66277366563083	-3.54604541489682	-3.42931716416281	-3.65416992631107	-3.5384606242936	-3.42257188304651	-2.42544808802972	4.90900725813683	0.13063402822615	-20.5531626926206	-0.37208386849652	-0.365174309346828	-0.379526483937587	-0.47500962282945	-0.467581744761565	-0.483010544055773	-0.472962226775823	-0.465262011947711	-0.480683936340117	0.000768451547029881	0.000833815457036735	0.00087909926159084
170	14.590010676409	0.24	-2.42541245145145	-2.51673337324281	-2.33409152966008	0.316221607271252	-15.1700027366376	-15.6450805431919	-14.6949249300833	3.96	2.57	6.17	-3.52005084481195	-3.41316114042877	-3.30627143604558	-3.78768875417821	-3.67267196917173	-3.55765518416526	-3.77931757080076	-3.66623069391758	-3.55241607203261	-2.42541245145145	4.88201714510565	-0.0691686429331064	-20.7133726038137	-0.37208386849652	-0.365174309346828	-0.379526483937587	-0.47500962282945	-0.467581744761565	-0.483010544055773	-0.472962226775823	-0.465262011947711	-0.480683936340117	0.000768451547029881	0.000833815457036735	0.00087909926159084
170	14.590010676409	0.24	-2.42535038897229	-2.5177423354178	-2.33295844252679	0.301461917906302	-14.9427083601609	-15.4271319715453	-14.4582847487765	3.95	2.56	6.15	-3.47869520049501	-3.36946154027627	-3.26022788005754	-3.74415572746343	-3.62658640593116	-3.50901708439889	-3.74000096138984	-3.62071472508459	-3.50284898960406	-2.42535038897229	4.86539491989038	0.010719153351392	-20.6110244484958	-0.37208386849652	-0.365174309346828	-0.379526483937587	-0.47500962282945	-0.467581744761565	-0.483010544055773	-0.472962226775823	-0.465262011947711	-0.480683936340117	0.000768451547029881	0.000833815457036735	0.00087909926159084
170	14.590010676409	0.24	-2.42505291740317	-2.51573896263594	-2.33436687217039	0.305489089158445	-15.0407687125091	-15.5237484215499	-14.5577890034683	4.01	2.6	6.22	-3.45522587737001	-3.34772581078778	-3.24022574420556	-3.71327671427726	-3.59774808946652	-3.48221946465578	-3.70806264623807	-3.59169179149314	-3.47699149045681	-2.42505291740317	4.96402121719171	0.181630747086009	-20.701370661972	-0.37208386849652	-0.365174309346828	-0.379526483937587	-0.47500962282945	-0.467581744761565	-0.483010544055773	-0.472962226775823	-0.465262011947711	-0.480683936340117	0.000768451547029881	0.000833815457036735	0.00087909926159084
170	14.590010676409	0.24	-2.42477056317391	-2.51682361555449	-2.33271751079334	0.299227145531669	-14.6313178088873	-15.1081754564982	-14.1544601612764	4.02	2.61	6.21	-3.35453159432159	-3.24865288980757	-3.14277418529355	-3.60404807652585	-3.49029391126632	-3.37653974600678	-3.60174457136751	-3.48873576236677	-3.37559725906762	-2.42477056317391	4.93998304049122	-0.14025636780685	-21.0194234994279	-0.37208386849652	-0.365174309346828	-0.379526483937587	-0.47500962282945	-0.467581744761565	-0.483010544055773	-0.472962226775823	-0.465262011947711	-0.480683936340117	0.000768451547029881	0.000833815457036735	0.00087909926159084
170	14.590010676409	0.24	-2.42473478355717	-2.51634848048919	-2.33312108662516	0.298346780803977	-14.8069120894132	-15.2905075869893	-14.3233165918371	4.06	2.62	6.27	-3.36806464768625	-3.26154229125694	-3.15501993482763	-3.61528276024472	-3.50094159430419	-3.38660042836366	-3.6096085052853	-3.49588302427318	-3.38186970887963	-2.42473478355717	4.97560170485426	0.0137035958147806	-20.950026647184	-0.37208386849652	-0.365174309346828	-0.379526483937587	-0.47500962282945	-0.467581744761565	-0.483010544055773	-0.472962226775823	-0.465262011947711	-0.480683936340117	0.000768451547029881	0.000833815457036735	0.00087909926159084
170	14.590010676409	0.24	-2.42472929658013	-2.5160098041137	-2.33344878904656	0.307282099863754	-14.9811097505888	-15.4601485912204	-14.5020709099571	4.06	2.58	6.2	-3.40458169409263	-3.29908937893468	-3.19359706377673	-3.65437603024028	-3.54114373842696	-3.42791144661365	-3.64756834835459	-3.53512056705051	-3.42106870733545	-2.42472929658013	4.96285217618985	0.19519595747755	-20.6627314021545	-0.37208386849652	-0.365174309346828	-0.379526483937587	-0.47500962282945	-0.467581744761565	-0.483010544055773	-0.472962226775823	-0.465262011947711	-0.480683936340117	0.000768451547029881	0.000833815457036735	0.00087909926159084
170	14.590010676409	0.24	-2.4237120002191	-2.51578634920091	-2.3316376512373	0.302128750593876	-14.8984707024251	-15.3806965500888	-14.4162448547613	4.01	2.6	6.15	-3.42700334713311	-3.3195576544991	-3.21211196186508	-3.68339560479088	-3.5679113312395	-3.45242705768811	-3.68333225981139	-3.56756626856771	-3.45231361782742	-2.4237120002191	4.90695318586723	-0.0821747450374801	-20.8479132039431	-0.37208386849652	-0.365174309346828	-0.379526483937587	-0.47500962282945	-0.467581744761565	-0.483010544055773	-0.472962226775823	-0.465262011947711	-0.480683936340117	0.000768451547029881	0.000833815457036735	0.00087909926159084
170	14.590010676409	0.24	-2.4236621102228	-2.51515325013568	-2.33217097030991	0.304428699197748	-14.8020063284466	-15.2785094881634	-14.3255031687298	4.01	2.56	6.23	-3.39973855329292	-3.29370817355527	-3.18767779381763	-3.65353341387066	-3.53958772975867	-3.42564204564668	-3.64181615139596	-3.53216766514637	-3.41482907959057	-2.4236621102228	4.91540364752419	0.0873548462916162	-20.653790439054	-0.37208386849652	-0.365174309346828	-0.379526483937587	-0.47500962282945	-0.467581744761565	-0.483010544055773	-0.472962226775823	-0.465262011947711	-0.480683936340117	0.000768451547029881	0.000833815457036735	0.00087909926159084
170	14.590010676409	0.24	-2.42335927042896	-2.51453719013405	-2.33218135072387	0.307523284460578	-14.9932988477673	-15.472455972914	-14.5141417226205	4.05	2.59	6.21	-3.4113894665572	-3.30574421072884	-3.20009895490049	-3.66218596689331	-3.54877394602724	-3.43536192516117	-3.6569133043448	-3.54366930669456	-3.42959986471687	-2.42335927042896	4.94290908343322	0.273225375297456	-20.5562658834608	-0.37208386849652	-0.365174309346828	-0.379526483937587	-0.47500962282945	-0.467581744761565	-0.483010544055773	-0.472962226775823	-0.465262011947711	-0.480683936340117	0.000768451547029881	0.000833815457036735	0.00087909926159084
170	14.590010676409	0.24	-2.42316479806296	-2.51516326243526	-2.33116633369065	0.300966363065109	-15.1456518202304	-15.6372329389038	-14.6540707015571	4.03	2.6	6.16	-3.46712884490133	-3.35813417283752	-3.24913950077371	-3.72441889116207	-3.60733590006774	-3.49025290897341	-3.7223670734971	-3.60721089020481	-3.48982010365469	-2.42316479806296	4.91434934597486	0.0938858276091244	-20.7069112270974	-0.37208386849652	-0.365174309346828	-0.379526483937587	-0.47500962282945	-0.467581744761565	-0.483010544055773	-0.472962226775823	-0.465262011947711	-0.480683936340117	0.000768451547029881	0.000833815457036735	0.00087909926159084
170	14.590010676409	0.24	-2.42309946276148	-2.51536000057528	-2.33083892494768	0.29798504892135	-14.6583338505089	-15.1374907214965	-14.1791769795212	4.04	2.59	6.27	-3.3446708356684	-3.23879978731647	-3.13292873896454	-3.59143976393194	-3.47775757767749	-3.36407539142303	-3.58317507588398	-3.46885867841763	-3.35532062212446	-2.42309946276148	4.97352797297873	-0.0410140026259887	-20.9395562459393	-0.37208386849652	-0.365174309346828	-0.379526483937587	-0.47500962282945	-0.467581744761565	-0.483010544055773	-0.472962226775823	-0.465262011947711	-0.480683936340117	0.000768451547029881	0.000833815457036735	0.00087909926159084
170	14.590010676409	0.24	-2.42307715865915	-2.51510332867454	-2.33105098864375	0.296651316760265	-14.5855932350992	-15.0638966314949	-14.1072898387035	4.02	2.6	6.24	-3.34895192974696	-3.24261721957543	-3.1362825094039	-3.59857998223747	-3.48431917244758	-3.3700583626577	-3.59264279584237	-3.47954476900288	-3.36432029700204	-2.42307715865915	4.94186879431341	-0.196498236674833	-21.0252454298796	-0.37208386849652	-0.365174309346828	-0.379526483937587	-0.47500962282945	-0.467581744761565	-0.483010544055773	-0.472962226775823	-0.465262011947711	-0.480683936340117	0.000768451547029881	0.000833815457036735	0.00087909926159084
170	14.590010676409	0.24	-2.42269248530202	-2.51466352212114	-2.33072144848291	0.302401230384009	-14.9715426533581	-15.4558207154471	-14.4872645912691	4.07	2.6	6.31	-3.39932926617915	-3.29281789937852	-3.1863065325779	-3.64821218378267	-3.53390255513344	-3.41959292648421	-3.63994277376185	-3.52631387382057	-3.41080497090288	-2.42269248530202	4.97551305253199	-0.120311540799889	-21.0631923028104	-0.37208386849652	-0.365174309346828	-0.379526483937587	-0.47500962282945	-0.467581744761565	-0.483010544055773	-0.472962226775823	-0.465262011947711	-0.480683936340117	0.000768451547029881	0.000833815457036735	0.00087909926159084
170	14.590010676409	0.24	-2.42268782230155	-2.51344793277341	-2.33192771182969	0.30458659182722	-14.7833119300139	-15.2590359146495	-14.3075879453783	4	2.6	6.32	-3.40224224734786	-3.29617209667405	-3.19010194600024	-3.65707359060686	-3.54305867968061	-3.42904376875436	-3.64676162837477	-3.53394988511158	-3.42115574633298	-2.42268782230155	4.97982455063634	-0.154106752635506	-21.0326606109446	-0.37208386849652	-0.365174309346828	-0.379526483937587	-0.47500962282945	-0.467581744761565	-0.483010544055773	-0.472962226775823	-0.465262011947711	-0.480683936340117	0.000768451547029881	0.000833815457036735	0.00087909926159084
170	14.590010676409	0.24	-2.42205688777316	-2.51481978762907	-2.32929398791725	0.293000295968615	-14.4887741913857	-14.9680929195783	-14.0094554631931	4.02	2.58	6.13	-3.32523662926664	-3.21875357891126	-3.11227052855589	-3.57279786754857	-3.45838723827444	-3.34397660900032	-3.57092124252368	-3.45536910347459	-3.34176507146223	-2.42205688777316	4.88414994293311	-0.0832667172056838	-20.7960237871593	-0.37208386849652	-0.365174309346828	-0.379526483937587	-0.47500962282945	-0.467581744761565	-0.483010544055773	-0.472962226775823	-0.465262011947711	-0.480683936340117	0.000768451547029881	0.000833815457036735	0.00087909926159084
170	14.590010676409	0.24	-2.42160941549763	-2.51244482934168	-2.33077400165358	0.302961018598577	-14.8502107485995	-15.3299275640102	-14.3704939331889	4.01	2.59	6.21	-3.41217285314249	-3.30539630851072	-3.19861976387896	-3.66701909951009	-3.5522676946439	-3.43751628977772	-3.66266341010404	-3.5463374212925	-3.43227171387468	-2.42160941549763	4.96364611093322	-0.0965085233564444	-20.9850612768468	-0.37208386849652	-0.365174309346828	-0.379526483937587	-0.47500962282945	-0.467581744761565	-0.483010544055773	-0.472962226775823	-0.465262011947711	-0.480683936340117	0.000768451547029881	0.000833815457036735	0.00087909926159084
170	14.590010676409	0.24	-2.42153169518269	-2.51212204462458	-2.33094134574081	0.310400002476388	-15.0526171139413	-15.530440003518	-14.5747942243646	4.09	2.64	6.27	-3.39354578485835	-3.28913703324123	-3.18472828162412	-3.639308788026	-3.5273386802401	-3.41536857245419	-3.63680789618647	-3.52430036602133	-3.41275355529132	-2.42153169518269	4.99502264432441	-0.0728690409826357	-21.0896293074683	-0.37208386849652	-0.365174309346828	-0.379526483937587	-0.47500962282945	-0.467581744761565	-0.483010544055773	-0.472962226775823	-0.465262011947711	-0.480683936340117	0.000768451547029881	0.000833815457036735	0.00087909926159084
170	14.590010676409	0.24	-2.42126049893903	-2.51217376385445	-2.3303472340236	0.303610635640856	-14.827200621069	-15.3054384279164	-14.3489628142215	3.99	2.56	6.26	-3.4254645969159	-3.31843161749634	-3.21139863807677	-3.68364209761186	-3.56854203522099	-3.45344197283012	-3.66912659860771	-3.55578786121845	-3.44306473770625	-2.42126049893903	4.92783677862368	0.0828758582516453	-20.666875129626	-0.37208386849652	-0.365174309346828	-0.379526483937587	-0.47500962282945	-0.467581744761565	-0.483010544055773	-0.472962226775823	-0.465262011947711	-0.480683936340117	0.000768451547029881	0.000833815457036735	0.00087909926159084
170	14.590010676409	0.24	-2.4211316933357	-2.51260542553563	-2.32965796113577	0.303116172427939	-14.9065450929942	-15.3879048784805	-14.4251853075078	4	2.57	6.23	-3.43275117307615	-3.32536888930529	-3.21798660553442	-3.690088459404	-3.57465622848811	-3.45922399757223	-3.68084602316909	-3.56642658274237	-3.4500475215525	-2.4211316933357	4.93279997428321	0.0512358736790053	-20.7282634235029	-0.37208386849652	-0.365174309346828	-0.379526483937587	-0.47500962282945	-0.467581744761565	-0.483010544055773	-0.472962226775823	-0.465262011947711	-0.480683936340117	0.000768451547029881	0.000833815457036735	0.00087909926159084
170	14.590010676409	0.24	-2.42089367401048	-2.51172369208505	-2.33006365593591	0.301044854134663	-14.8839381265071	-15.3669347259641	-14.4009415270501	4.05	2.62	6.26	-3.38972614035928	-3.28318399463663	-3.17664184891399	-3.63912667800692	-3.52474564875058	-3.41036461949425	-3.63564515255555	-3.52130281419321	-3.40595186017079	-2.42089367401048	5.00095629105048	-0.121876675230903	-21.0963596166181	-0.37208386849652	-0.365174309346828	-0.379526483937587	-0.47500962282945	-0.467581744761565	-0.483010544055773	-0.472962226775823	-0.465262011947711	-0.480683936340117	0.000768451547029881	0.000833815457036735	0.00087909926159084
170	14.590010676409	0.24	-2.42077560852028	-2.51209968903297	-2.32945152800758	0.291221590458548	-14.5333169988563	-15.0161816012602	-14.0504523964525	4	2.61	6.28	-3.34865420542482	-3.24097392927827	-3.13329365313172	-3.59954138016215	-3.48379350473539	-3.36804562930863	-3.59333905052234	-3.47655173595474	-3.36103319595109	-2.42077560852028	4.96556761885521	-0.115071949082771	-20.9934027440624	-0.37208386849652	-0.365174309346828	-0.379526483937587	-0.47500962282945	-0.467581744761565	-0.483010544055773	-0.472962226775823	-0.465262011947711	-0.480683936340117	0.000768451547029881	0.000833815457036735	0.00087909926159084
170	14.590010676409	0.24	-2.42051031823566	-2.5118911515972	-2.32912948487412	0.307542292423388	-14.9714821895673	-15.4499207434864	-14.4930436356483	4.01	2.61	6.21	-3.43601490578128	-3.32961164132057	-3.22320837685986	-3.69228664241265	-3.57794739684757	-3.4636081512825	-3.69129727658005	-3.57695062732044	-3.4622310324905	-2.42051031823566	4.94128176434863	-0.0391232488288459	-20.8403559732647	-0.37208386849652	-0.365174309346828	-0.379526483937587	-0.47500962282945	-0.467581744761565	-0.483010544055773	-0.472962226775823	-0.465262011947711	-0.480683936340117	0.000768451547029881	0.000833815457036735	0.00087909926159084
170	14.590010676409	0.24	-2.42031898359286	-2.51205383626721	-2.3285841309185	0.305725450604091	-14.786873138078	-15.2614355542775	-14.3123107218785	3.95	2.54	6.18	-3.4463255135395	-3.33916019760977	-3.23199488168004	-3.70994559772979	-3.59458287575217	-3.47922015377455	-3.69991272798471	-3.58228211136946	-3.46883906777189	-2.42031898359286	4.87158202696393	0.0218805304120305	-20.5791862666238	-0.37208386849652	-0.365174309346828	-0.379526483937587	-0.47500962282945	-0.467581744761565	-0.483010544055773	-0.472962226775823	-0.465262011947711	-0.480683936340117	0.000768451547029881	0.000833815457036735	0.00087909926159084
170	14.590010676409	0.24	-2.42010438046334	-2.51113451930371	-2.32907424162298	0.298590743321184	-14.6716475986968	-15.1505462693204	-14.1927489280733	3.99	2.62	6.12	-3.39049642093846	-3.28332508863941	-3.17615375634037	-3.64600064712861	-3.53075299651827	-3.41550534590792	-3.65084994636596	-3.53447506860561	-3.41768471959244	-2.42010438046334	4.92174193125689	-0.286382602587024	-21.0852147274959	-0.37208386849652	-0.365174309346828	-0.379526483937587	-0.47500962282945	-0.467581744761565	-0.483010544055773	-0.472962226775823	-0.465262011947711	-0.480683936340117	0.000768451547029881	0.000833815457036735	0.00087909926159084
170	14.590010676409	0.24	-2.41970836290406	-2.51020760538818	-2.32920912041995	0.303672227781811	-14.8608440092264	-15.3400971459811	-14.3815908724717	3.95	2.58	6.17	-3.46053387614169	-3.35242036817598	-3.24430686021027	-3.72479295881006	-3.60842350610817	-3.49205405340629	-3.72044448965624	-3.60359268204596	-3.48813986902126	-2.41970836290406	4.91542231254366	-0.155828559934775	-20.8444202843604	-0.37208386849652	-0.365174309346828	-0.379526483937587	-0.47500962282945	-0.467581744761565	-0.483010544055773	-0.472962226775823	-0.465262011947711	-0.480683936340117	0.000768451547029881	0.000833815457036735	0.00087909926159084
170	14.590010676409	0.24	-2.41923199626173	-2.51050064882863	-2.32796334369483	0.306114841546848	-14.9667449792421	-15.446639877143	-14.4868500813413	3.98	2.61	6.19	-3.46127796598142	-3.35374327563436	-3.2462085852873	-3.72268110174401	-3.60702516094083	-3.49136922013765	-3.72123799655076	-3.60530388752438	-3.49074209844481	-2.41923199626173	4.93456541305113	0.223120501077049	-20.5897516808988	-0.37208386849652	-0.365174309346828	-0.379526483937587	-0.47500962282945	-0.467581744761565	-0.483010544055773	-0.472962226775823	-0.465262011947711	-0.480683936340117	0.000768451547029881	0.000833815457036735	0.00087909926159084
170	14.590010676409	0.24	-2.41880362066943	-2.51056279074935	-2.32704445058951	0.295023244449005	-14.5009057401426	-14.9782938289868	-14.0235176512985	3.94	2.56	6.21	-3.3894013452025	-3.28137436636325	-3.173347387524	-3.64955377031968	-3.53323521498629	-3.41691665965289	-3.63907411306069	-3.52240365833022	-3.40918300887246	-2.41880362066943	4.91783981828934	0.173554370245596	-20.5282236584652	-0.37208386849652	-0.365174309346828	-0.379526483937587	-0.47500962282945	-0.467581744761565	-0.483010544055773	-0.472962226775823	-0.465262011947711	-0.480683936340117	0.000768451547029881	0.000833815457036735	0.00087909926159084
170	14.590010676409	0.24	-2.41839174299971	-2.50900359494295	-2.32777989105647	0.301254415812248	-14.8986285884424	-15.3818612594184	-14.4153959174663	3.97	2.54	6.15	-3.45770267455792	-3.34907636005098	-3.24045004554404	-3.72020798027801	-3.60333486534236	-3.48646175040671	-3.71269450359548	-3.59469120832934	-3.47877006714025	-2.41839174299971	4.91961200394534	0.397676147523608	-20.2963393741755	-0.37208386849652	-0.365174309346828	-0.379526483937587	-0.47500962282945	-0.467581744761565	-0.483010544055773	-0.472962226775823	-0.465262011947711	-0.480683936340117	0.000768451547029881	0.000833815457036735	0.00087909926159084
170	14.590010676409	0.24	-2.41828425133682	-2.51047070429228	-2.32609779838136	0.290091894520647	-14.6214283659034	-15.1085531642333	-14.1343035675735	3.99	2.61	6.16	-3.37594881310852	-3.26710262731684	-3.15825644152516	-3.62971501779864	-3.51268698891855	-3.39565896003847	-3.62966308120249	-3.51311437841552	-3.39733176722515	-2.41828425133682	4.92910750633739	0.148527290356732	-20.7156194196247	-0.37208386849652	-0.365174309346828	-0.379526483937587	-0.47500962282945	-0.467581744761565	-0.483010544055773	-0.472962226775823	-0.465262011947711	-0.480683936340117	0.000768451547029881	0.000833815457036735	0.00087909926159084
170	14.590010676409	0.24	-2.41769217408742	-2.50938688991959	-2.32599745825524	0.290798069754032	-14.6812250199932	-15.169504707315	-14.1929453326714	3.97	2.57	6.14	-3.41153643286345	-3.30172507284442	-3.19191371282538	-3.67073385378185	-3.55257938447332	-3.43442491516478	-3.66658033169517	-3.5491226169501	-3.42995620165292	-2.41769217408742	4.89091333953178	0.207828617432402	-20.4804996051305	-0.37208386849652	-0.365174309346828	-0.379526483937587	-0.47500962282945	-0.467581744761565	-0.483010544055773	-0.472962226775823	-0.465262011947711	-0.480683936340117	0.000768451547029881	0.000833815457036735	0.00087909926159084
170	14.590010676409	0.24	-2.41730352742503	-2.50785075732063	-2.32675629752944	0.301653144984288	-14.7853081869367	-15.2644115411429	-14.3062048327304	3.99	2.57	6.18	-3.41283639819295	-3.30571786556401	-3.19859933293507	-3.66963242691257	-3.55445384962518	-3.4392752723378	-3.66346955298746	-3.54816265299061	-3.43426301213841	-2.41730352742503	4.93044209824582	0.0281576199067787	-20.7378236837111	-0.37208386849652	-0.365174309346828	-0.379526483937587	-0.47500962282945	-0.467581744761565	-0.483010544055773	-0.472962226775823	-0.465262011947711	-0.480683936340117	0.000768451547029881	0.000833815457036735	0.00087909926159084
170	14.590010676409	0.24	-2.41716057442066	-2.51000343284038	-2.32431771600094	0.29818995876567	-14.9353366105513	-15.4233092415467	-14.4473639795559	4.04	2.61	6.23	-3.41034787121922	-3.30244908002819	-3.19455028883716	-3.66227319173387	-3.54640382434933	-3.43053445696478	-3.65826682729449	-3.54421985861561	-3.42744197480112	-2.41716057442066	4.95456605795687	-0.0228340497973258	-20.9062530042264	-0.37208386849652	-0.365174309346828	-0.379526483937587	-0.47500962282945	-0.467581744761565	-0.483010544055773	-0.472962226775823	-0.465262011947711	-0.480683936340117	0.000768451547029881	0.000833815457036735	0.00087909926159084
170	14.590010676409	0.24	-2.41699610008569	-2.50846385209661	-2.32552834807477	0.300284850352028	-14.7498963393882	-15.2294089834959	-14.2703836952805	3.98	2.56	6.19	-3.41200603535761	-3.30457573143059	-3.19714542750357	-3.66961370149384	-3.55407237150762	-3.4385310415214	-3.66216377090776	-3.54527645397345	-3.42976859651272	-2.41699610008569	4.94484061958607	-0.271382353077658	-21.0094921755661	-0.37208386849652	-0.365174309346828	-0.379526483937587	-0.47500962282945	-0.467581744761565	-0.483010544055773	-0.472962226775823	-0.465262011947711	-0.480683936340117	0.000768451547029881	0.000833815457036735	0.00087909926159084
170	14.590010676409	0.24	-2.41632686626576	-2.50797247341212	-2.32468125911939	0.307758639882104	-15.0090154096885	-15.4884098757261	-14.5296209436509	4	2.6	6.24	-3.45269451607708	-3.34582733880023	-3.23896016152338	-3.71121901509172	-3.59635003419802	-3.48148105330433	-3.70458033854248	-3.5888784059018	-3.47640965409513	-2.41632686626576	4.92599372186411	-0.0228435076320698	-20.8161543814116	-0.37208386849652	-0.365174309346828	-0.379526483937587	-0.47500962282945	-0.467581744761565	-0.483010544055773	-0.472962226775823	-0.465262011947711	-0.480683936340117	0.000768451547029881	0.000833815457036735	0.00087909926159084
170	14.590010676409	0.24	-2.41615419501643	-2.50702812664796	-2.32528026338491	0.301354221182421	-14.8197409754982	-15.3003010219864	-14.3391809290099	4.03	2.61	6.18	-3.39427321172311	-3.28766406134917	-3.18105491097523	-3.64638531674787	-3.53185769439506	-3.41733007204224	-3.6476635672603	-3.53227125248515	-3.41643171826222	-2.41615419501643	4.93505279829122	-0.232008966908692	-21.0981772167045	-0.37208386849652	-0.365174309346828	-0.379526483937587	-0.47500962282945	-0.467581744761565	-0.483010544055773	-0.472962226775823	-0.465262011947711	-0.480683936340117	0.000768451547029881	0.000833815457036735	0.00087909926159084
170	14.590010676409	0.24	-2.41602197673834	-2.50714871285507	-2.3248952406216	0.299007646148562	-14.7243142714214	-15.2044541071769	-14.2441744356659	3.99	2.56	6.2	-3.40214267584674	-3.2947067748875	-3.18727087392827	-3.6584724349842	-3.54294192388086	-3.42741141277753	-3.64890215282449	-3.53596396278642	-3.41912525911029	-2.41602197673834	4.92390303487055	0.148607576742424	-20.5905120116024	-0.37208386849652	-0.365174309346828	-0.379526483937587	-0.47500962282945	-0.467581744761565	-0.483010544055773	-0.472962226775823	-0.465262011947711	-0.480683936340117	0.000768451547029881	0.000833815457036735	0.00087909926159084
170	14.590010676409	0.24	-2.41549919119115	-2.50802609067721	-2.32297229170508	0.30160707513202	-14.9350989990685	-15.4191091016243	-14.4510888965127	3.99	2.57	6.24	-3.45055022964209	-3.34223650285569	-3.2339227760693	-3.71057417119211	-3.59409822090842	-3.47762227062473	-3.70116324571106	-3.58489689821437	-3.46896642184057	-2.41549919119115	4.93836336975239	0.0791815331375115	-20.7195622347568	-0.37208386849652	-0.365174309346828	-0.379526483937587	-0.47500962282945	-0.467581744761565	-0.483010544055773	-0.472962226775823	-0.465262011947711	-0.480683936340117	0.000768451547029881	0.000833815457036735	0.00087909926159084
170	14.590010676409	0.24	-2.41537733834581	-2.50706723544649	-2.32368744124513	0.299727839186681	-14.8073121729677	-15.2893302098333	-14.325294136102	4.01	2.62	6.14	-3.404836611333	-3.29749425972446	-3.19015190811591	-3.65934591054233	-3.54397978869106	-3.42861366683979	-3.66312468549563	-3.54663148959021	-3.43091802191393	-2.41537733834581	4.92943227934351	0.001091862030553	-20.8641671621035	-0.37208386849652	-0.365174309346828	-0.379526483937587	-0.47500962282945	-0.467581744761565	-0.483010544055773	-0.472962226775823	-0.465262011947711	-0.480683936340117	0.000768451547029881	0.000833815457036735	0.00087909926159084
170	14.590010676409	0.24	-2.4153590038612	-2.50615607199732	-2.32456193572508	0.312494583957519	-15.0608816853139	-15.5366378004909	-14.585125570137	3.99	2.61	6.15	-3.47103430784644	-3.36474581614363	-3.25845732444083	-3.731877176347	-3.61760126861616	-3.50332536088531	-3.73324318388539	-3.61805202768711	-3.50515918687258	-2.4153590038612	4.91817936357941	0.158968658707992	-20.591692672146	-0.37208386849652	-0.365174309346828	-0.379526483937587	-0.47500962282945	-0.467581744761565	-0.483010544055773	-0.472962226775823	-0.465262011947711	-0.480683936340117	0.000768451547029881	0.000833815457036735	0.00087909926159084
170	14.590010676409	0.24	-2.41519041879632	-2.50553026660238	-2.32485057099026	0.310810351875252	-15.0646975273879	-15.5424459033121	-14.5869491514637	4.02	2.59	6.24	-3.45269030688	-3.34656047397322	-3.24043064106645	-3.70972283341867	-3.59569225741924	-3.48166168141982	-3.70366555511688	-3.58988002151886	-3.47593514085695	-2.41519041879632	4.95342277483684	-0.124448105925898	-20.9195170085362	-0.37208386849652	-0.365174309346828	-0.379526483937587	-0.47500962282945	-0.467581744761565	-0.483010544055773	-0.472962226775823	-0.465262011947711	-0.480683936340117	0.000768451547029881	0.000833815457036735	0.00087909926159084
170	14.590010676409	0.24	-2.41518627993116	-2.50663609501136	-2.32373646485095	0.298806197405109	-14.9619586096275	-15.4500822606185	-14.4738349586365	3.99	2.6	6.16	-3.45527221013157	-3.34610773722283	-3.23694326431408	-3.71537643637999	-3.59799433573226	-3.48061223508452	-3.71355125709613	-3.59584472568776	-3.47844350784856	-2.41518627993116	4.94592122508611	-0.102013646903342	-20.9769669073598	-0.37208386849652	-0.365174309346828	-0.379526483937587	-0.47500962282945	-0.467581744761565	-0.483010544055773	-0.472962226775823	-0.465262011947711	-0.480683936340117	0.000768451547029881	0.000833815457036735	0.00087909926159084
170	14.590010676409	0.24	-2.41516568797375	-2.50667633407887	-2.32365504186864	0.304600760103193	-14.7632604030105	-15.2383232449602	-14.2881975610607	4.05	2.6	6.22	-3.35999042119618	-3.25524093053648	-3.15049143987678	-3.60703554398743	-3.494584290067	-3.38213303614658	-3.6031882121052	-3.49012362179268	-3.37926521309708	-2.41516568797375	4.9545576023986	0.10119761533775	-20.7472383729973	-0.37208386849652	-0.365174309346828	-0.379526483937587	-0.47500962282945	-0.467581744761565	-0.483010544055773	-0.472962226775823	-0.465262011947711	-0.480683936340117	0.000768451547029881	0.000833815457036735	0.00087909926159084
170	14.590010676409	0.24	-2.41503399202293	-2.5063654404529	-2.32370254359295	0.304154203526078	-14.8687094891647	-15.3476703619599	-14.3897486163695	3.96	2.56	6.1	-3.45246690828101	-3.34472439591995	-3.23698188355889	-3.7148823247061	-3.59895050973939	-3.48301869477267	-3.71285260680467	-3.59564865494625	-3.47944639599062	-2.41503399202293	4.89353496753287	-0.0199456692319348	-20.6664842259862	-0.37208386849652	-0.365174309346828	-0.379526483937587	-0.47500962282945	-0.467581744761565	-0.483010544055773	-0.472962226775823	-0.465262011947711	-0.480683936340117	0.000768451547029881	0.000833815457036735	0.00087909926159084
170	14.590010676409	0.24	-2.41498920003395	-2.50680538556752	-2.32317301450038	0.29589632609686	-14.8658646801381	-15.3542424212935	-14.3774869389828	4.02	2.61	6.2	-3.40785084425859	-3.2994561444846	-3.1910614447106	-3.66117060866754	-3.54471847884018	-3.42826634901281	-3.65959455596604	-3.54382428310634	-3.42676609000281	-2.41498920003395	4.9481605003802	-0.142313293721494	-20.9701274292795	-0.37208386849652	-0.365174309346828	-0.379526483937587	-0.47500962282945	-0.467581744761565	-0.483010544055773	-0.472962226775823	-0.465262011947711	-0.480683936340117	0.000768451547029881	0.000833815457036735	0.00087909926159084
170	14.590010676409	0.24	-2.4146075744365	-2.50539120451737	-2.32382394435564	0.306058099746849	-14.837680570738	-15.3135006904094	-14.3618604510665	3.96	2.54	6.1	-3.4501091672253	-3.34290759457269	-3.23570602192009	-3.71301555647811	-3.59764497321678	-3.48227438995545	-3.70726943546725	-3.59151488214161	-3.47689539865198	-2.4146075744365	4.8874015769922	0.110687871143098	-20.5083079534977	-0.37208386849652	-0.365174309346828	-0.379526483937587	-0.47500962282945	-0.467581744761565	-0.483010544055773	-0.472962226775823	-0.465262011947711	-0.480683936340117	0.000768451547029881	0.000833815457036735	0.00087909926159084
170	14.590010676409	0.24	-2.41454101872031	-2.50545978028829	-2.32362225715234	0.307942036529528	-14.9371265952798	-15.4140196263252	-14.4602335642344	4.02	2.58	6.23	-3.42759867060535	-3.32155248934576	-3.21550630808618	-3.68318917342365	-3.56923529952124	-3.45528142561884	-3.67798326658891	-3.56080851915309	-3.44786086399922	-2.41454101872031	4.94964126200425	-0.105358691097983	-20.9133607942315	-0.37208386849652	-0.365174309346828	-0.379526483937587	-0.47500962282945	-0.467581744761565	-0.483010544055773	-0.472962226775823	-0.465262011947711	-0.480683936340117	0.000768451547029881	0.000833815457036735	0.00087909926159084
170	14.590010676409	0.24	-2.4137853233986	-2.50554021230102	-2.32203043449619	0.302772739711813	-14.9961858400862	-15.4808342316387	-14.5115374485337	4.09	2.6	6.23	-3.38948683257701	-3.28337437655448	-3.17726192053195	-3.63578100082651	-3.52195797373883	-3.40813494665115	-3.63017821024055	-3.51769511259947	-3.4020857768697	-2.4137853233986	4.96225245363174	0.007826249251019	-20.9508017887274	-0.37208386849652	-0.365174309346828	-0.379526483937587	-0.47500962282945	-0.467581744761565	-0.483010544055773	-0.472962226775823	-0.465262011947711	-0.480683936340117	0.000768451547029881	0.000833815457036735	0.00087909926159084
170	14.590010676409	0.24	-2.41361543316053	-2.50457596574777	-2.32265490057329	0.298486065588559	-14.8242228030645	-15.3082226471873	-14.3402229589416	3.99	2.58	6.15	-3.42673779031856	-3.31839467338141	-3.21005155644426	-3.68509241118194	-3.56858090010079	-3.45206938901965	-3.68304918956773	-3.56630462192549	-3.44737339965356	-2.41361543316053	4.91004836626523	-0.163971479872792	-20.8288763266114	-0.37208386849652	-0.365174309346828	-0.379526483937587	-0.47500962282945	-0.467581744761565	-0.483010544055773	-0.472962226775823	-0.465262011947711	-0.480683936340117	0.000768451547029881	0.000833815457036735	0.00087909926159084
170	14.590010676409	0.24	-2.41330727495281	-2.50441882946883	-2.3221957204368	0.298944969965462	-14.7038866882613	-15.1834321052456	-14.2243412712771	4.02	2.58	6.22	-3.37525102970923	-3.26864890238723	-3.16204677506523	-3.62680526029215	-3.51225817839316	-3.39771109649417	-3.62020294288857	-3.50636164755907	-3.39162079445893	-2.41330727495281	4.96242632920715	-0.0764459228746213	-20.9179815882911	-0.37208386849652	-0.365174309346828	-0.379526483937587	-0.47500962282945	-0.467581744761565	-0.483010544055773	-0.472962226775823	-0.465262011947711	-0.480683936340117	0.000768451547029881	0.000833815457036735	0.00087909926159084
170	14.590010676409	0.24	-2.41325320282573	-2.50358476906342	-2.32292163658804	0.301187418401997	-14.6485322001328	-15.1237286885988	-14.1733357116668	4.03	2.54	6.21	-3.35538475333358	-3.24995658247261	-3.14452841161164	-3.6046433584078	-3.49138333494684	-3.37812331148589	-3.59320768388349	-3.47893725151959	-3.36740776344509	-2.41325320282573	4.94283556427881	-0.11108931574325	-20.9275621744756	-0.37208386849652	-0.365174309346828	-0.379526483937587	-0.47500962282945	-0.467581744761565	-0.483010544055773	-0.472962226775823	-0.465262011947711	-0.480683936340117	0.000768451547029881	0.000833815457036735	0.00087909926159084
170	14.590010676409	0.24	-2.41313406427485	-2.50416278655871	-2.32210534199099	0.303409754184492	-14.8582365052699	-15.3377031059663	-14.3787699045735	3.97	2.58	6.08	-3.44790846651761	-3.3401245994984	-3.23234073247919	-3.70968678462245	-3.59371955667556	-3.47775232872867	-3.70862929786367	-3.59502181918196	-3.4788108404844	-2.41313406427485	4.87185566772868	0.226257723375225	-20.4119323037349	-0.37208386849652	-0.365174309346828	-0.379526483937587	-0.47500962282945	-0.467581744761565	-0.483010544055773	-0.472962226775823	-0.465262011947711	-0.480683936340117	0.000768451547029881	0.000833815457036735	0.00087909926159084
170	14.590010676409	0.24	-2.41296066432517	-2.50428542372985	-2.32163590492049	0.300693408857975	-14.7767142795562	-15.2566321262573	-14.2967964328552	4.02	2.56	6.22	-3.39081220674704	-3.28414965636484	-3.17748710598263	-3.64343814865863	-3.52882891010438	-3.41421967155012	-3.63433265746272	-3.51835017537592	-3.40536423669472	-2.41296066432517	4.93772756022468	-0.100632955142365	-20.8807330033841	-0.37208386849652	-0.365174309346828	-0.379526483937587	-0.47500962282945	-0.467581744761565	-0.483010544055773	-0.472962226775823	-0.465262011947711	-0.480683936340117	0.000768451547029881	0.000833815457036735	0.00087909926159084
170	14.590010676409	0.24	-2.41291712160067	-2.50509659096671	-2.32073765223464	0.300346747814014	-14.6567671491005	-15.1331820295905	-14.1803522686106	3.99	2.57	6.21	-3.38194463695442	-3.27547603392779	-3.16900743090116	-3.63622292363962	-3.52174926527662	-3.40727560691361	-3.62918524015344	-3.51479048517233	-3.39906111699287	-2.41291712160067	4.92150351142156	0.080228950680501	-20.6725970934156	-0.37208386849652	-0.365174309346828	-0.379526483937587	-0.47500962282945	-0.467581744761565	-0.483010544055773	-0.472962226775823	-0.465262011947711	-0.480683936340117	0.000768451547029881	0.000833815457036735	0.00087909926159084
170	14.590010676409	0.24	-2.41237622242318	-2.5025992426761	-2.32215320217027	0.302491159387639	-14.6499823333712	-15.1237580354242	-14.1762066313183	3.95	2.5	6.12	-3.40986300542832	-3.3030436397973	-3.19622427416628	-3.67001757090035	-3.5550484509814	-3.44007933106245	-3.6559047474291	-3.54360903647857	-3.42920827678731	-2.41237622242318	4.88794648160445	0.127456457994412	-20.4368793231713	-0.37208386849652	-0.365174309346828	-0.379526483937587	-0.47500962282945	-0.467581744761565	-0.483010544055773	-0.472962226775823	-0.465262011947711	-0.480683936340117	0.000768451547029881	0.000833815457036735	0.00087909926159084
170	14.590010676409	0.24	-2.41185655589495	-2.50302028542248	-2.32069282636742	0.299184849796194	-14.5906468852562	-15.0662269666789	-14.1150668038335	3.97	2.57	6.23	-3.38542428947028	-3.2785600849951	-3.17169588051992	-3.64227592630996	-3.52730395055057	-3.41233197479118	-3.63297255377342	-3.5183569095064	-3.40538228791703	-2.41185655589495	4.92936438415292	0.117896927178906	-20.6573740233737	-0.37208386849652	-0.365174309346828	-0.379526483937587	-0.47500962282945	-0.467581744761565	-0.483010544055773	-0.472962226775823	-0.465262011947711	-0.480683936340117	0.000768451547029881	0.000833815457036735	0.00087909926159084
170	14.590010676409	0.24	-2.41121847143406	-2.50185052676463	-2.32058641610348	0.307708723595255	-14.9017804629241	-15.3778055640893	-14.425755361759	3.96	2.57	6.15	-3.46580652903536	-3.35852133176017	-3.25123613448498	-3.73006129289872	-3.61459600125459	-3.49913070961047	-3.72700443959953	-3.61006655310184	-3.49430134153664	-2.41121847143406	4.90805478230647	0.0569125207759236	-20.6288068874499	-0.37208386849652	-0.365174309346828	-0.379526483937587	-0.47500962282945	-0.467581744761565	-0.483010544055773	-0.472962226775823	-0.465262011947711	-0.480683936340117	0.000768451547029881	0.000833815457036735	0.00087909926159084
170	14.590010676409	0.24	-2.41072680252449	-2.50173752991501	-2.31971607513397	0.308740272864868	-14.9110201280389	-15.3861895774329	-14.4358506786449	4	2.52	6.17	-3.43676497067558	-3.33062785917088	-3.22449074766617	-3.69495063314961	-3.58084001147452	-3.46672938979943	-3.6830772808025	-3.56908636232733	-3.45469234406451	-2.41072680252449	4.90068908476587	-0.0305786937164067	-20.6547260720426	-0.37208386849652	-0.365174309346828	-0.379526483937587	-0.47500962282945	-0.467581744761565	-0.483010544055773	-0.472962226775823	-0.465262011947711	-0.480683936340117	0.000768451547029881	0.000833815457036735	0.00087909926159084
170	14.590010676409	0.24	-2.41064094583555	-2.50114776871179	-2.32013412295931	0.303956375728842	-14.8379565286342	-15.3161502431498	-14.3597628141186	3.95	2.58	6.13	-3.4547386300458	-3.34687638842794	-3.23901414681008	-3.71850565142384	-3.60240819862581	-3.48631074582779	-3.71654363152557	-3.59821828795224	-3.48340172830765	-2.41064094583555	4.90471887680837	-0.181015407976432	-20.8587530001813	-0.37208386849652	-0.365174309346828	-0.379526483937587	-0.47500962282945	-0.467581744761565	-0.483010544055773	-0.472962226775823	-0.465262011947711	-0.480683936340117	0.000768451547029881	0.000833815457036735	0.00087909926159084
170	14.590010676409	0.24	-2.41007010141847	-2.50199850301286	-2.31814169982408	0.292964287069076	-14.5756286582727	-15.0578626253776	-14.0933946911677	4	2.61	6.21	-3.36099534769854	-3.25335815108801	-3.14572095447749	-3.61318616807089	-3.49747246134726	-3.38175875462363	-3.60985663766186	-3.4958122130464	-3.38067279516253	-2.41007010141847	4.92507250142165	0.0496199172378891	-20.7598196486583	-0.37208386849652	-0.365174309346828	-0.379526483937587	-0.47500962282945	-0.467581744761565	-0.483010544055773	-0.472962226775823	-0.465262011947711	-0.480683936340117	0.000768451547029881	0.000833815457036735	0.00087909926159084
170	14.590010676409	0.24	-2.40843955846224	-2.49879398044607	-2.3180851364784	0.304806915719866	-14.9572574380718	-15.4383287397685	-14.4761861363751	4.04	2.59	6.18	-3.41803276903602	-3.31152399459813	-3.20501522016024	-3.671063693631	-3.55667026287336	-3.44227683211572	-3.66868602810371	-3.55432078237177	-3.43848833595308	-2.40843955846224	4.94673563187367	0.102315495909366	-20.7387534786981	-0.37208386849652	-0.365174309346828	-0.379526483937587	-0.47500962282945	-0.467581744761565	-0.483010544055773	-0.472962226775823	-0.465262011947711	-0.480683936340117	0.000768451547029881	0.000833815457036735	0.00087909926159084
170	14.590010676409	0.24	-2.40835753134733	-2.49907152651047	-2.3176435361842	0.298335471994033	-14.6331611978646	-15.1110948803056	-14.1552275154235	4	2.58	6.2	-3.37184925004494	-3.26520440786276	-3.15855956568057	-3.62472663193819	-3.51008378436383	-3.39544093678948	-3.61962291647811	-3.50369425019297	-3.38930422742364	-2.40835753134733	4.92467749063206	-0.106163369344086	-20.8725028022451	-0.37208386849652	-0.365174309346828	-0.379526483937587	-0.47500962282945	-0.467581744761565	-0.483010544055773	-0.472962226775823	-0.465262011947711	-0.480683936340117	0.000768451547029881	0.000833815457036735	0.00087909926159084
170	14.590010676409	0.24	-2.4076359058341	-2.49968533735411	-2.31558647431409	0.290118053673533	-14.4527119013758	-14.9341851937349	-13.9712386090167	4.04	2.61	6.21	-3.29986992981613	-3.19348319235074	-3.08709645488534	-3.54334822098855	-3.42911182229637	-3.3148754236042	-3.54058617766876	-3.42823831944239	-3.31234457053344	-2.4076359058341	4.94681276740796	0.278074323792993	-20.6264669288242	-0.37208386849652	-0.365174309346828	-0.379526483937587	-0.47500962282945	-0.467581744761565	-0.483010544055773	-0.472962226775823	-0.465262011947711	-0.480683936340117	0.000768451547029881	0.000833815457036735	0.00087909926159084
170	14.590010676409	0.24	-2.40749691803445	-2.49778801109814	-2.31720582497077	0.310217536409763	-15.0965513191574	-15.5759731629292	-14.6171294753856	4	2.6	6.21	-3.47290630431373	-3.36601172211045	-3.25911713990716	-3.73303019611066	-3.61812911091011	-3.50322802570955	-3.73046049109555	-3.61473517409846	-3.50190955771071	-2.40749691803445	4.94542014039552	0.134339533219539	-20.6635971876312	-0.37208386849652	-0.365174309346828	-0.379526483937587	-0.47500962282945	-0.467581744761565	-0.483010544055773	-0.472962226775823	-0.465262011947711	-0.480683936340117	0.000768451547029881	0.000833815457036735	0.00087909926159084
170	14.590010676409	0.24	-2.40728628896848	-2.49788378716887	-2.31668879076808	0.298256931000735	-14.8358002323115	-15.3204432255181	-14.3511572391049	4.04	2.62	6.26	-3.3874712213939	-3.2803128208195	-3.17315442024509	-3.63769046487608	-3.52261669257685	-3.40754292027761	-3.63322553727118	-3.51566312831511	-3.40482644096662	-2.40728628896848	4.97046554625822	-0.275031115973921	-21.1619760867387	-0.37208386849652	-0.365174309346828	-0.379526483937587	-0.47500962282945	-0.467581744761565	-0.483010544055773	-0.472962226775823	-0.465262011947711	-0.480683936340117	0.000768451547029881	0.000833815457036735	0.00087909926159084
170	14.590010676409	0.24	-2.40719623445405	-2.49865600453803	-2.31573646437008	0.294504191031028	-14.6320056907872	-15.1143115174071	-14.1496998641673	3.97	2.56	6.23	-3.39537547143497	-3.28702721014968	-3.17867894886439	-3.65287509746709	-3.53630988433159	-3.41974467119608	-3.64466318966919	-3.52615321701669	-3.41138221935402	-2.40719623445405	4.92820635616937	0.267653637849331	-20.483977911398	-0.37208386849652	-0.365174309346828	-0.379526483937587	-0.47500962282945	-0.467581744761565	-0.483010544055773	-0.472962226775823	-0.465262011947711	-0.480683936340117	0.000768451547029881	0.000833815457036735	0.00087909926159084
170	14.590010676409	0.24	-2.40655652550771	-2.49659333487081	-2.31651971614461	0.300424140194649	-14.7741590502686	-15.254301309846	-14.2940167906913	3.98	2.55	6.16	-3.42226500969826	-3.31454627376584	-3.20682753783341	-3.68123322754929	-3.56536324412594	-3.44949326070259	-3.67193818429863	-3.5588890410839	-3.44040836927297	-2.40655652550771	4.93166450123132	0.0764365456079109	-20.6504622067595	-0.37208386849652	-0.365174309346828	-0.379526483937587	-0.47500962282945	-0.467581744761565	-0.483010544055773	-0.472962226775823	-0.465262011947711	-0.480683936340117	0.000768451547029881	0.000833815457036735	0.00087909926159084
170	14.590010676409	0.24	-2.40556784714817	-2.49754887634759	-2.31358681794875	0.292615026256936	-14.6698548869407	-15.1556158253156	-14.1840939485657	4.04	2.59	6.15	-3.34934582138476	-3.24199410517007	-3.13464238895539	-3.59654211520172	-3.48126737526888	-3.36599263533603	-3.59491618162749	-3.48091061542733	-3.36543042001062	-2.40556784714817	4.91373293732341	0.0193021997583665	-20.7794069914011	-0.37208386849652	-0.365174309346828	-0.379526483937587	-0.47500962282945	-0.467581744761565	-0.483010544055773	-0.472962226775823	-0.465262011947711	-0.480683936340117	0.000768451547029881	0.000833815457036735	0.00087909926159084
170	14.590010676409	0.24	-2.40553287110107	-2.49625066473739	-2.31481507746474	0.304567717954023	-14.9007386082523	-15.3802627237635	-14.4212144927412	4.06	2.62	6.24	-3.38620796800707	-3.28063315371689	-3.17505833942671	-3.63455849259973	-3.52124063335766	-3.40792277411559	-3.63338885367481	-3.51859448929676	-3.40503006495469	-2.40553287110107	4.96601531254755	-0.0314170055363911	-20.9268911952387	-0.37208386849652	-0.365174309346828	-0.379526483937587	-0.47500962282945	-0.467581744761565	-0.483010544055773	-0.472962226775823	-0.465262011947711	-0.480683936340117	0.000768451547029881	0.000833815457036735	0.00087909926159084
170	14.590010676409	0.24	-2.40543354863694	-2.49613502827887	-2.31473206899501	0.301736632480782	-14.9363545404351	-15.4202565118206	-14.4524525690496	4	2.58	6.31	-3.4413984423037	-3.33340416287799	-3.22540988345227	-3.69956191196698	-3.58346622308585	-3.46737053420472	-3.68708204044752	-3.57168761228873	-3.4557485684796	-2.40543354863694	4.97652422244406	-0.0509233464770346	-20.9746622765497	-0.37208386849652	-0.365174309346828	-0.379526483937587	-0.47500962282945	-0.467581744761565	-0.483010544055773	-0.472962226775823	-0.465262011947711	-0.480683936340117	0.000768451547029881	0.000833815457036735	0.00087909926159084
170	14.590010676409	0.24	-2.40526039068836	-2.49555304769233	-2.31496773368439	0.307208198570232	-14.8438864476165	-15.3186198175994	-14.3691530776336	3.96	2.57	6.21	-3.44837112513571	-3.34150400102923	-3.23463687692275	-3.71078171715347	-3.59578232877311	-3.48078294039275	-3.70167365680711	-3.58867969452054	-3.47414580372872	-2.40526039068836	4.94324244900995	0.0787575252765945	-20.6823947763786	-0.37208386849652	-0.365174309346828	-0.379526483937587	-0.47500962282945	-0.467581744761565	-0.483010544055773	-0.472962226775823	-0.465262011947711	-0.480683936340117	0.000768451547029881	0.000833815457036735	0.00087909926159084
170	14.590010676409	0.24	-2.4048329303971	-2.49508163674968	-2.31458422404451	0.307988341836486	-14.9968726632364	-15.4756211767135	-14.5181241497593	3.94	2.57	6.08	-3.49671283858366	-3.38853972847631	-3.28036661836896	-3.76444213194932	-3.64798664016891	-3.53153114838851	-3.7654952208891	-3.64695882191329	-3.53201802533631	-2.4048329303971	4.89953811697566	-0.157354415959265	-20.8359631246099	-0.37208386849652	-0.365174309346828	-0.379526483937587	-0.47500962282945	-0.467581744761565	-0.483010544055773	-0.472962226775823	-0.465262011947711	-0.480683936340117	0.000768451547029881	0.000833815457036735	0.00087909926159084
170	14.590010676409	0.24	-2.4044536873875	-2.49444215514083	-2.31446521963417	0.30861538570515	-15.0378448193372	-15.5171960374667	-14.5584936012076	3.99	2.57	6.14	-3.47376308205916	-3.36645293653687	-3.25914279101457	-3.73569391965316	-3.62029230800753	-3.5048906963619	-3.73275303248359	-3.61466762188916	-3.49762218122559	-2.4044536873875	4.93558244742329	-0.178953579313579	-20.9613704733716	-0.37208386849652	-0.365174309346828	-0.379526483937587	-0.47500962282945	-0.467581744761565	-0.483010544055773	-0.472962226775823	-0.465262011947711	-0.480683936340117	0.000768451547029881	0.000833815457036735	0.00087909926159084
170	14.590010676409	0.24	-2.40431025611573	-2.49451169768185	-2.31410881454961	0.310990070842904	-15.2079734287716	-15.6900632828286	-14.7258835747146	4.03	2.61	6.27	-3.47400077315086	-3.36725929636185	-3.26051781957283	-3.73120378296837	-3.61655953617577	-3.50191528938317	-3.72614211911939	-3.61138741832651	-3.4960156544209	-2.40431025611573	5.00149774747403	0.213838127439932	-20.7586452264302	-0.37208386849652	-0.365174309346828	-0.379526483937587	-0.47500962282945	-0.467581744761565	-0.483010544055773	-0.472962226775823	-0.465262011947711	-0.480683936340117	0.000768451547029881	0.000833815457036735	0.00087909926159084
170	14.590010676409	0.24	-2.40411785872915	-2.49407858886544	-2.31415712859287	0.296174008405086	-14.6530468510905	-15.1341124316351	-14.1719812705458	4.03	2.6	6.31	-3.35426669069827	-3.24764515870216	-3.14102362670606	-3.6030198514385	-3.48849124301327	-3.37396263458805	-3.59247634752832	-3.47834763630349	-3.36367575562799	-2.40411785872915	4.9922550518386	-0.0265561935284961	-20.9593524052166	-0.37208386849652	-0.365174309346828	-0.379526483937587	-0.47500962282945	-0.467581744761565	-0.483010544055773	-0.472962226775823	-0.465262011947711	-0.480683936340117	0.000768451547029881	0.000833815457036735	0.00087909926159084
170	14.590010676409	0.24	-2.40259613225225	-2.49387117605221	-2.31132108845229	0.300309881051434	-14.8727565613011	-15.3562345388497	-14.3892785837525	3.97	2.6	6.13	-3.45026797699536	-3.34163922563718	-3.23301047427901	-3.71199894011052	-3.59512981209043	-3.47826068407035	-3.71248632658842	-3.59629598705273	-3.47943032620624	-2.40259613225225	4.90248158187671	-0.103252372571144	-20.8600013691499	-0.37208386849652	-0.365174309346828	-0.379526483937587	-0.47500962282945	-0.467581744761565	-0.483010544055773	-0.472962226775823	-0.465262011947711	-0.480683936340117	0.000768451547029881	0.000833815457036735	0.00087909926159084
170	14.590010676409	0.24	-2.40239463932931	-2.49342695855141	-2.3113623201072	0.302615517642495	-14.6549198127724	-15.1287155587166	-14.1811240668281	4.03	2.58	6.27	-3.356051933758	-3.25094829008044	-3.14584464640289	-3.6053058324736	-3.49239614363556	-3.37948645479752	-3.59859392393991	-3.48210218591983	-3.37004610188291	-2.40239463932931	4.96599043696595	0.261814197252359	-20.5855769799016	-0.37208386849652	-0.365174309346828	-0.379526483937587	-0.47500962282945	-0.467581744761565	-0.483010544055773	-0.472962226775823	-0.465262011947711	-0.480683936340117	0.000768451547029881	0.000833815457036735	0.00087909926159084
170	14.590010676409	0.24	-2.40235515808168	-2.49325064504128	-2.31145967112208	0.302945875258488	-14.784881246211	-15.2625048017547	-14.3072576906674	3.98	2.56	6.15	-3.42429443289542	-3.31713484778724	-3.20997526267905	-3.68343987770621	-3.56817061660702	-3.45290135550783	-3.67790150665761	-3.56400675708115	-3.44601767588121	-2.40235515808168	4.90636261697585	-0.116052576327722	-20.8030775168372	-0.37208386849652	-0.365174309346828	-0.379526483937587	-0.47500962282945	-0.467581744761565	-0.483010544055773	-0.472962226775823	-0.465262011947711	-0.480683936340117	0.000768451547029881	0.000833815457036735	0.00087909926159084
170	14.590010676409	0.24	-2.40203983225945	-2.4923946873791	-2.31168497713981	0.310496960259887	-15.0111462894494	-15.4875448508696	-14.5347477280292	4	2.58	6.19	-3.45942939714308	-3.35301697322418	-3.24660454930527	-3.71932083162442	-3.604914118959	-3.49050740629359	-3.71357338297559	-3.59792605257333	-3.48438598577745	-2.40203983225945	4.94305194597548	0.0734406867049587	-20.7291485563607	-0.37208386849652	-0.365174309346828	-0.379526483937587	-0.47500962282945	-0.467581744761565	-0.483010544055773	-0.472962226775823	-0.465262011947711	-0.480683936340117	0.000768451547029881	0.000833815457036735	0.00087909926159084
170	14.590010676409	0.24	-2.40166175231565	-2.49303889829521	-2.31028460633609	0.291524151586622	-14.5608502896078	-15.0442753491556	-14.0774252300599	4.09	2.62	6.38	-3.29415607559441	-3.18830334689562	-3.08245061819682	-3.53355386602166	-3.42000845100818	-3.30646303599469	-3.52198413885068	-3.40978555932467	-3.29506779389921	-2.40166175231565	5.02865518410342	-0.116190597013886	-21.1926255822022	-0.37208386849652	-0.365174309346828	-0.379526483937587	-0.47500962282945	-0.467581744761565	-0.483010544055773	-0.472962226775823	-0.465262011947711	-0.480683936340117	0.000768451547029881	0.000833815457036735	0.00087909926159084
170	14.590010676409	0.24	-2.40143054801462	-2.49261870100408	-2.31024239502516	0.310201035958039	-15.0889689904478	-15.5681685176079	-14.6097694632878	3.98	2.56	6.16	-3.48736567328013	-3.3800220265448	-3.27267837980947	-3.75059601277949	-3.63514994512808	-3.51970387747666	-3.74369978577843	-3.63023008209687	-3.51294915252451	-2.40143054801462	4.92665032777139	-0.187039122233937	-20.9165387183208	-0.37208386849652	-0.365174309346828	-0.379526483937587	-0.47500962282945	-0.467581744761565	-0.483010544055773	-0.472962226775823	-0.465262011947711	-0.480683936340117	0.000768451547029881	0.000833815457036735	0.00087909926159084
170	14.590010676409	0.24	-2.40139349956329	-2.49222274074193	-2.31056425838466	0.308111381741738	-15.0511065919074	-15.5314477731087	-14.570765410706	4.02	2.58	6.11	-3.45128776086818	-3.34454976297262	-3.23781176507706	-3.70834470431835	-3.59365670474513	-3.4789687051719	-3.70547482920705	-3.59196523320382	-3.47732206551616	-2.40139349956329	4.93637120686605	-0.0421280863081595	-20.7861261593422	-0.37208386849652	-0.365174309346828	-0.379526483937587	-0.47500962282945	-0.467581744761565	-0.483010544055773	-0.472962226775823	-0.465262011947711	-0.480683936340117	0.000768451547029881	0.000833815457036735	0.00087909926159084
170	14.590010676409	0.24	-2.40124278458064	-2.49177830397521	-2.31070726518606	0.306421905294392	-14.8368933920512	-15.3122810735617	-14.3615057105406	4.01	2.57	6.23	-3.41150239962206	-3.30558831612053	-3.19967423261901	-3.66670301681813	-3.55286593156748	-3.43902884631683	-3.65845201613639	-3.54555753073128	-3.43221542171325	-2.40124278458064	4.94876091783196	-0.151096565404052	-20.947362215991	-0.37208386849652	-0.365174309346828	-0.379526483937587	-0.47500962282945	-0.467581744761565	-0.483010544055773	-0.472962226775823	-0.465262011947711	-0.480683936340117	0.000768451547029881	0.000833815457036735	0.00087909926159084
170	14.590010676409	0.24	-2.40084552944411	-2.49134442432646	-2.31034663456175	0.301550083633354	-14.8192565635762	-15.299577473238	-14.3389356539144	3.99	2.55	6.15	-3.42098732204962	-3.31358751016968	-3.20618769828973	-3.6784326305583	-3.56295048013094	-3.44746832970359	-3.66960867638686	-3.55489945821915	-3.44074632520588	-2.40084552944411	4.92683694648935	-0.18216443403666	-20.895831442167	-0.37208386849652	-0.365174309346828	-0.379526483937587	-0.47500962282945	-0.467581744761565	-0.483010544055773	-0.472962226775823	-0.465262011947711	-0.480683936340117	0.000768451547029881	0.000833815457036735	0.00087909926159084
170	14.590010676409	0.24	-2.40059625441819	-2.49135404146905	-2.30983846736733	0.300347199856728	-14.7964410420848	-15.277395473372	-14.3154866107976	3.96	2.57	6.25	-3.44165569643643	-3.33330741409661	-3.22495913175679	-3.70387778870631	-3.58727437691864	-3.47067096513098	-3.69342850639361	-3.57779752010001	-3.46174375881182	-2.40059625441819	4.93281250444592	0.0479206494666448	-20.6747899226754	-0.37208386849652	-0.365174309346828	-0.379526483937587	-0.47500962282945	-0.467581744761565	-0.483010544055773	-0.472962226775823	-0.465262011947711	-0.480683936340117	0.000768451547029881	0.000833815457036735	0.00087909926159084
170	14.590010676409	0.24	-2.40049723780604	-2.4911244201307	-2.30987005548138	0.301461351975499	-14.9734518801524	-15.4588728096496	-14.4880309506552	4.07	2.6	6.16	-3.39851451306409	-3.29179844817664	-3.18508238328919	-3.64715605821221	-3.53263245059874	-3.41810884298527	-3.64946886382394	-3.53006143187753	-3.41771246330129	-2.40049723780604	4.95095481623743	-0.152825414973377	-21.0308297609392	-0.37208386849652	-0.365174309346828	-0.379526483937587	-0.47500962282945	-0.467581744761565	-0.483010544055773	-0.472962226775823	-0.465262011947711	-0.480683936340117	0.000768451547029881	0.000833815457036735	0.00087909926159084
170	14.590010676409	0.24	-2.40033118958261	-2.49040909308083	-2.3102532860844	0.299580114397071	-14.7508822525202	-15.231232376197	-14.2705321288433	4.04	2.56	6.18	-3.37063843509732	-3.26433800259264	-3.15803757008797	-3.61997067008062	-3.50580700189332	-3.39164333370602	-3.61317317071933	-3.49861424506678	-3.38484920502728	-2.40033118958261	4.92762651634882	-0.0322008531794058	-20.8168631968025	-0.37208386849652	-0.365174309346828	-0.379526483937587	-0.47500962282945	-0.467581744761565	-0.483010544055773	-0.472962226775823	-0.465262011947711	-0.480683936340117	0.000768451547029881	0.000833815457036735	0.00087909926159084
170	14.590010676409	0.24	-2.4002123959832	-2.48994716245188	-2.31047762951452	0.298715324593462	-14.7210205163055	-15.2013878965496	-14.2406531360614	3.99	2.57	6.16	-3.40270470205293	-3.29517844493792	-3.18765218782291	-3.65923262347672	-3.54360002459789	-3.42796742571906	-3.6545883462495	-3.53809857983936	-3.42122144988388	-2.4002123959832	4.96211728862514	0.0230825060694398	-20.7636460343294	-0.37208386849652	-0.365174309346828	-0.379526483937587	-0.47500962282945	-0.467581744761565	-0.483010544055773	-0.472962226775823	-0.465262011947711	-0.480683936340117	0.000768451547029881	0.000833815457036735	0.00087909926159084
170	14.590010676409	0.24	-2.39999559547639	-2.48973686797476	-2.31025432297802	0.310684322865558	-15.069549672594	-15.5475925485334	-14.5915067966546	4	2.61	6.18	-3.47059086842896	-3.36388037709253	-3.25716988575609	-3.73104063161661	-3.61632207385811	-3.5016035160996	-3.72988856084773	-3.6143273893885	-3.50025180624143	-2.39999559547639	4.96367125809274	0.15309159591278	-20.6954674130299	-0.37208386849652	-0.365174309346828	-0.379526483937587	-0.47500962282945	-0.467581744761565	-0.483010544055773	-0.472962226775823	-0.465262011947711	-0.480683936340117	0.000768451547029881	0.000833815457036735	0.00087909926159084
170	14.590010676409	0.24	-2.39969242440165	-2.490002771145	-2.3093820776583	0.307904408938142	-14.9815269964199	-15.4598798141826	-14.5031741786571	4.05	2.63	6.28	-3.40795652587301	-3.30250903038416	-3.19706153489531	-3.65841967027998	-3.54522245407449	-3.432025237869	-3.6544123151676	-3.54057919716446	-3.42951143343098	-2.39969242440165	4.99558768807594	0.0803527243969813	-20.8770532190659	-0.37208386849652	-0.365174309346828	-0.379526483937587	-0.47500962282945	-0.467581744761565	-0.483010544055773	-0.472962226775823	-0.465262011947711	-0.480683936340117	0.000768451547029881	0.000833815457036735	0.00087909926159084
170	14.590010676409	0.24	-2.39919076726546	-2.49095107222451	-2.30743046230641	0.303744403099606	-14.6706157428819	-15.143653402703	-14.1975780830608	4.02	2.55	6.22	-3.36642581308562	-3.26126980176941	-3.1561137904532	-3.61732447878206	-3.50433122274576	-3.39133796670945	-3.60467426619422	-3.49384148413843	-3.37937333570115	-2.39919076726546	4.92409085947565	-0.00680306208904493	-20.7447592397252	-0.37208386849652	-0.365174309346828	-0.379526483937587	-0.47500962282945	-0.467581744761565	-0.483010544055773	-0.472962226775823	-0.465262011947711	-0.480683936340117	0.000768451547029881	0.000833815457036735	0.00087909926159084
170	14.590010676409	0.24	-2.39909414210085	-2.48981636382664	-2.30837192037506	0.307013768346552	-14.8542006548597	-15.3294809739645	-14.378920335755	4.01	2.59	6.14	-3.41147097942085	-3.30570060021038	-3.19993022099991	-3.66619009049619	-3.55252231537261	-3.43885454024902	-3.66458049971055	-3.5515223519197	-3.43585638562221	-2.39909414210085	4.92205115096256	-0.0442639823185616	-20.7637339919094	-0.37208386849652	-0.365174309346828	-0.379526483937587	-0.47500962282945	-0.467581744761565	-0.483010544055773	-0.472962226775823	-0.465262011947711	-0.480683936340117	0.000768451547029881	0.000833815457036735	0.00087909926159084
170	14.590010676409	0.24	-2.3986159425231	-2.48853074187366	-2.30870114317254	0.303896486656527	-14.6497568660601	-15.1219521639996	-14.1775615681206	3.94	2.54	6.24	-3.4239245370158	-3.31700969894829	-3.21009486088079	-3.68698168695235	-3.57185267468681	-3.45672366242127	-3.67365664377397	-3.55882893398571	-3.44239118984969	-2.3986159425231	4.90707215120877	0.224200976307526	-20.3979806902688	-0.37208386849652	-0.365174309346828	-0.379526483937587	-0.47500962282945	-0.467581744761565	-0.483010544055773	-0.472962226775823	-0.465262011947711	-0.480683936340117	0.000768451547029881	0.000833815457036735	0.00087909926159084
170	14.590010676409	0.24	-2.39838137347819	-2.4886775876695	-2.30808515928687	0.305216813174384	-14.9205952571123	-15.4000236395617	-14.441166874663	4.07	2.6	6.26	-3.38176477505633	-3.27648480576042	-3.1712048364645	-3.6287152795591	-3.51574732979706	-3.40277938003502	-3.62186523057185	-3.50939154161648	-3.39654659733836	-2.39838137347819	4.96700659895838	-0.261557760080904	-21.1624894210904	-0.37208386849652	-0.365174309346828	-0.379526483937587	-0.47500962282945	-0.467581744761565	-0.483010544055773	-0.472962226775823	-0.465262011947711	-0.480683936340117	0.000768451547029881	0.000833815457036735	0.00087909926159084
170	14.590010676409	0.24	-2.39821749986621	-2.48858242042689	-2.30785257930552	0.306520618111948	-14.9720665881921	-15.4516739582499	-14.4924592181342	3.98	2.55	6.2	-3.4629115168492	-3.35542556485288	-3.24793961285657	-3.72450122018612	-3.60889573693444	-3.49329025368277	-3.71392975840547	-3.5992454811631	-3.48398759995351	-2.39821749986621	4.93987061755266	-0.0760326991931111	-20.8806450165275	-0.37208386849652	-0.365174309346828	-0.379526483937587	-0.47500962282945	-0.467581744761565	-0.483010544055773	-0.472962226775823	-0.465262011947711	-0.480683936340117	0.000768451547029881	0.000833815457036735	0.00087909926159084
170	14.590010676409	0.24	-2.39789112556743	-2.48919642540281	-2.30658582573205	0.303477376576631	-14.8482163720402	-15.3272829886439	-14.3691497554366	3.97	2.56	6.17	-3.44681739762839	-3.33908433430882	-3.23135127098925	-3.70866993663801	-3.59275246059471	-3.47683498455142	-3.70086166477967	-3.58700389298617	-3.47131100871932	-2.39789112556743	4.89402056274157	-0.142815080509523	-20.8242285962506	-0.37208386849652	-0.365174309346828	-0.379526483937587	-0.47500962282945	-0.467581744761565	-0.483010544055773	-0.472962226775823	-0.465262011947711	-0.480683936340117	0.000768451547029881	0.000833815457036735	0.00087909926159084
170	14.590010676409	0.24	-2.39782606141726	-2.48832663158478	-2.30732549124975	0.301696069452193	-14.8326189928746	-15.3132064436168	-14.3520315421325	4	2.59	6.17	-3.41798781770596	-3.31071818361416	-3.20344854952235	-3.67445483991372	-3.55913628198248	-3.44381772405123	-3.672145598009	-3.55525048727808	-3.44044491861411	-2.39782606141726	4.94656256402859	0.230318164036284	-20.5913615240147	-0.37208386849652	-0.365174309346828	-0.379526483937587	-0.47500962282945	-0.467581744761565	-0.483010544055773	-0.472962226775823	-0.465262011947711	-0.480683936340117	0.000768451547029881	0.000833815457036735	0.00087909926159084
170	14.590010676409	0.24	-2.39774036334954	-2.48808835876622	-2.30739236793286	0.297322699144813	-14.6567864315936	-15.1366522950848	-14.1769205681024	3.96	2.56	6.08	-3.40483326631396	-3.29689240703203	-3.1889515477501	-3.66360742316396	-3.54746284209433	-3.4313182610247	-3.66050381999489	-3.54606458972938	-3.42840925882919	-2.39774036334954	4.87914208076761	-0.111982451478355	-20.7624584667173	-0.37208386849652	-0.365174309346828	-0.379526483937587	-0.47500962282945	-0.467581744761565	-0.483010544055773	-0.472962226775823	-0.465262011947711	-0.480683936340117	0.000768451547029881	0.000833815457036735	0.00087909926159084
170	14.590010676409	0.24	-2.3971857308012	-2.48685385795701	-2.30751760364538	0.307284331805753	-14.8062207225215	-15.2796647958752	-14.3327766491678	4.05	2.58	6.2	-3.36817785990387	-3.26381406219784	-3.15945026449181	-3.61571111083004	-3.50367743605703	-3.39164376128403	-3.61045931557405	-3.50077012959928	-3.38578096133823	-2.3971857308012	4.97511584192205	0.0995626711929695	-20.7744923336008	-0.37208386849652	-0.365174309346828	-0.379526483937587	-0.47500962282945	-0.467581744761565	-0.483010544055773	-0.472962226775823	-0.465262011947711	-0.480683936340117	0.000768451547029881	0.000833815457036735	0.00087909926159084
170	14.590010676409	0.24	-2.39680097253164	-2.48751048959652	-2.30609145546675	0.305261756200799	-15.0777209876641	-15.5621467979315	-14.5932951773967	4.01	2.6	6.16	-3.4668985709041	-3.35897932485585	-3.25106007880759	-3.72620929028877	-3.61021809844923	-3.49422690660969	-3.72621977756027	-3.60887205041751	-3.49389689741595	-2.39680097253164	4.93714555133627	-0.0323234308050516	-20.8477899814211	-0.37208386849652	-0.365174309346828	-0.379526483937587	-0.47500962282945	-0.467581744761565	-0.483010544055773	-0.472962226775823	-0.465262011947711	-0.480683936340117	0.000768451547029881	0.000833815457036735	0.00087909926159084
170	14.590010676409	0.24	-2.39575350935535	-2.48709637602058	-2.30441064269012	0.292534850710741	-14.6015357054576	-15.0851280550996	-14.1179433558157	4.01	2.57	6.14	-3.36104252470565	-3.2532957130225	-3.14554890133936	-3.61248691211491	-3.49667940769735	-3.38087190327978	-3.60873005077275	-3.49292976828964	-3.3781524126447	-2.39575350935535	4.93886900494246	-0.0488073638792833	-20.8419550714405	-0.37208386849652	-0.365174309346828	-0.379526483937587	-0.47500962282945	-0.467581744761565	-0.483010544055773	-0.472962226775823	-0.465262011947711	-0.480683936340117	0.000768451547029881	0.000833815457036735	0.00087909926159084
170	14.590010676409	0.24	-2.39543939557124	-2.48688091664854	-2.30399787449393	0.302782578274446	-14.9900726744694	-15.4745122111715	-14.5056331377674	4.02	2.57	6.16	-3.43998036301756	-3.33228956988734	-3.22459877675712	-3.69636162323174	-3.58064465019857	-3.4649276771654	-3.69255375977032	-3.57595804729511	-3.45871301750427	-2.39543939557124	4.92502811410023	0.225474058795239	-20.560401079704	-0.37208386849652	-0.365174309346828	-0.379526483937587	-0.47500962282945	-0.467581744761565	-0.483010544055773	-0.472962226775823	-0.465262011947711	-0.480683936340117	0.000768451547029881	0.000833815457036735	0.00087909926159084
170	14.590010676409	0.24	-2.39496212181288	-2.48545193869677	-2.30447230492898	0.301714055169664	-14.5612035443291	-15.0329768025409	-14.0894302861172	3.96	2.53	6.19	-3.38642504504383	-3.28015036650375	-3.17387568796367	-3.64441787438999	-3.53004672106021	-3.41567556773043	-3.63244517477818	-3.51708573972061	-3.40246887806573	-2.39496212181288	4.88027956511262	-0.00673971776443766	-20.559735930877	-0.37208386849652	-0.365174309346828	-0.379526483937587	-0.47500962282945	-0.467581744761565	-0.483010544055773	-0.472962226775823	-0.465262011947711	-0.480683936340117	0.000768451547029881	0.000833815457036735	0.00087909926159084
170	14.590010676409	0.24	-2.39487844967019	-2.48635668401743	-2.30340021532296	0.294388411931946	-14.6629511731493	-15.1464117357722	-14.1794906105265	3.99	2.59	6.14	-3.38782254329756	-3.27968613307567	-3.17154972285378	-3.64290714469885	-3.52662865125215	-3.41035015780545	-3.64293376500519	-3.52492237601467	-3.40851370384788	-2.39487844967019	4.91392863196724	0.0548782997992961	-20.6990932804331	-0.37208386849652	-0.365174309346828	-0.379526483937587	-0.47500962282945	-0.467581744761565	-0.483010544055773	-0.472962226775823	-0.465262011947711	-0.480683936340117	0.000768451547029881	0.000833815457036735	0.00087909926159084
170	14.590010676409	0.24	-2.39483513737025	-2.48684750063772	-2.30282277410278	0.299110493942837	-14.6804223068935	-15.159013464797	-14.2018311489901	3.98	2.57	6.23	-3.39670392999782	-3.28946525838585	-3.18222658677388	-3.65321494636843	-3.53787786488138	-3.42254078339433	-3.64364831015972	-3.52770600102992	-3.41489240401324	-2.39483513737025	4.914982856736	-0.000379517024942059	-20.7044579167399	-0.37208386849652	-0.365174309346828	-0.379526483937587	-0.47500962282945	-0.467581744761565	-0.483010544055773	-0.472962226775823	-0.465262011947711	-0.480683936340117	0.000768451547029881	0.000833815457036735	0.00087909926159084
170	14.590010676409	0.24	-2.39449328811901	-2.48451871995047	-2.30446785628755	0.308307248532397	-14.8936242943311	-15.3687213145843	-14.418527274078	3.93	2.59	6.2	-3.48209532450533	-3.37445246476135	-3.26680960501738	-3.74991248856001	-3.63399053168033	-3.51806857480065	-3.7455624687596	-3.63115340234048	-3.51301761118181	-2.39449328811901	4.91679905017944	0.106689598535694	-20.6085144780904	-0.37208386849652	-0.365174309346828	-0.379526483937587	-0.47500962282945	-0.467581744761565	-0.483010544055773	-0.472962226775823	-0.465262011947711	-0.480683936340117	0.000768451547029881	0.000833815457036735	0.00087909926159084
170	14.590010676409	0.24	-2.39415634810004	-2.48419665381561	-2.30411604238447	0.298862311979094	-14.6574456600584	-15.1355707573497	-14.179320562767	4	2.59	6.11	-3.37626979759699	-3.26961512620483	-3.16296045481267	-3.62934926415273	-3.5146999392051	-3.40005061425746	-3.63174224760237	-3.51500660353536	-3.39900728024949	-2.39415634810004	4.92022243562845	-0.0471459129951242	-20.7795680265633	-0.37208386849652	-0.365174309346828	-0.379526483937587	-0.47500962282945	-0.467581744761565	-0.483010544055773	-0.472962226775823	-0.465262011947711	-0.480683936340117	0.000768451547029881	0.000833815457036735	0.00087909926159084
170	14.590010676409	0.24	-2.39379168752957	-2.48440338982648	-2.30317998523267	0.298266941246421	-14.5911793368185	-15.0678198695418	-14.1145388040953	4.01	2.59	6.27	-3.3528702975392	-3.24680890985288	-3.14074752216657	-3.60316810729445	-3.48918904588931	-3.37520998448416	-3.59707744832579	-3.4811238755152	-3.36811219155654	-2.39379168752957	4.95589589845816	-0.0415724521974327	-20.8921409588216	-0.37208386849652	-0.365174309346828	-0.379526483937587	-0.47500962282945	-0.467581744761565	-0.483010544055773	-0.472962226775823	-0.465262011947711	-0.480683936340117	0.000768451547029881	0.000833815457036735	0.00087909926159084
170	14.590010676409	0.24	-2.39363241815399	-2.48408570288886	-2.30317913341911	0.30261642351527	-14.6016426633821	-15.0737149379607	-14.1295703888035	4.01	2.56	6.29	-3.35467037734793	-3.24961021918426	-3.1445500610206	-3.60516312499189	-3.49225814014599	-3.37935315530009	-3.59054074029032	-3.47906146000941	-3.36698656193902	-2.39363241815399	4.97019078398907	-0.0213651872966919	-20.8390864847134	-0.37208386849652	-0.365174309346828	-0.379526483937587	-0.47500962282945	-0.467581744761565	-0.483010544055773	-0.472962226775823	-0.465262011947711	-0.480683936340117	0.000768451547029881	0.000833815457036735	0.00087909926159084
170	14.590010676409	0.24	-2.3935179997642	-2.48307221828279	-2.30396378124561	0.303000436294401	-14.8932873785051	-15.3743508309281	-14.4122239260822	4.08	2.62	6.24	-3.36930034358228	-3.26387493256116	-3.15844952154003	-3.61450873846273	-3.50141075652778	-3.38831277459283	-3.61188619077383	-3.49930838780363	-3.38517176813673	-2.3935179997642	4.98240879939981	0.0780705214450441	-20.9177231282047	-0.37208386849652	-0.365174309346828	-0.379526483937587	-0.47500962282945	-0.467581744761565	-0.483010544055773	-0.472962226775823	-0.465262011947711	-0.480683936340117	0.000768451547029881	0.000833815457036735	0.00087909926159084
170	14.590010676409	0.24	-2.3933977097334	-2.48297185042236	-2.30382356904444	0.302636374663316	-14.7155841134357	-15.1913176367846	-14.2398505900867	3.99	2.58	6.21	-3.39979901908626	-3.29333041611848	-3.1868618131507	-3.65602655819904	-3.54153389616834	-3.42704123413764	-3.64955815212803	-3.53755600631048	-3.42143048798024	-2.3933977097334	4.94218692274005	-0.00259775404801749	-20.7856330211026	-0.37208386849652	-0.365174309346828	-0.379526483937587	-0.47500962282945	-0.467581744761565	-0.483010544055773	-0.472962226775823	-0.465262011947711	-0.480683936340117	0.000768451547029881	0.000833815457036735	0.00087909926159084
170	14.590010676409	0.24	-2.39330587662848	-2.48452310797047	-2.30208864528649	0.298370194136544	-14.8944657497808	-15.3808935576644	-14.4080379418972	4.03	2.61	6.24	-3.41243549714911	-3.3045156606195	-3.19659582408989	-3.6659316338175	-3.5499948657875	-3.43405809775751	-3.66218263730657	-3.54616378163816	-3.43110739677118	-2.39330587662848	4.95412680753563	-0.104121252299866	-20.9740782935092	-0.37208386849652	-0.365174309346828	-0.379526483937587	-0.47500962282945	-0.467581744761565	-0.483010544055773	-0.472962226775823	-0.465262011947711	-0.480683936340117	0.000768451547029881	0.000833815457036735	0.00087909926159084
170	14.590010676409	0.24	-2.39329208276745	-2.48302075023667	-2.30356341529822	0.308267884145252	-14.9186451282009	-15.3945842230964	-14.4427060333055	3.96	2.58	6.17	-3.46755708831602	-3.3603540643048	-3.25315104029357	-3.73168992511958	-3.61632096811149	-3.5009520111034	-3.72825038337968	-3.61168080759831	-3.49800443173258	-2.39329208276745	4.93708568087021	0.0303079295279554	-20.7098687597333	-0.37208386849652	-0.365174309346828	-0.379526483937587	-0.47500962282945	-0.467581744761565	-0.483010544055773	-0.472962226775823	-0.465262011947711	-0.480683936340117	0.000768451547029881	0.000833815457036735	0.00087909926159084
170	14.590010676409	0.24	-2.39320619874345	-2.48362072487294	-2.30279167261396	0.309378833238286	-15.1088581098906	-15.5896127164814	-14.6281035032997	4.01	2.61	6.19	-3.46980391422473	-3.36280162712064	-3.25579934001655	-3.72893335158368	-3.61393999549159	-3.4989466393995	-3.72791390982988	-3.61204343399427	-3.49867075943596	-2.39320619874345	4.93590256774508	0.0487639979722161	-20.7694452287984	-0.37208386849652	-0.365174309346828	-0.379526483937587	-0.47500962282945	-0.467581744761565	-0.483010544055773	-0.472962226775823	-0.465262011947711	-0.480683936340117	0.000768451547029881	0.000833815457036735	0.00087909926159084
170	14.590010676409	0.24	-2.39319246507801	-2.48350244863939	-2.30288248151662	0.307243895545082	-14.9701728136754	-15.4489048939581	-14.4914407333926	3.97	2.6	6.15	-3.47446798913832	-3.36680085676011	-3.25913372438191	-3.7384587979749	-3.62261109422563	-3.50676339047637	-3.73807552634004	-3.62139987301056	-3.50692972462388	-2.39319246507801	4.93045368518923	0.251702214682636	-20.5131266226373	-0.37208386849652	-0.365174309346828	-0.379526483937587	-0.47500962282945	-0.467581744761565	-0.483010544055773	-0.472962226775823	-0.465262011947711	-0.480683936340117	0.000768451547029881	0.000833815457036735	0.00087909926159084
170	14.590010676409	0.24	-2.39269249723368	-2.48408071455941	-2.30130427990796	0.301546868063597	-14.9523154409712	-15.4369527470351	-14.4676781349073	3.95	2.59	6.13	-3.48056855906288	-3.3712974226102	-3.26202628615751	-3.7461290945389	-3.62852078528929	-3.51091247603968	-3.74665139897015	-3.62589627837034	-3.51032550293183	-2.39269249723368	4.9166768407291	-0.0488791878259388	-20.8089743182766	-0.37208386849652	-0.365174309346828	-0.379526483937587	-0.47500962282945	-0.467581744761565	-0.483010544055773	-0.472962226775823	-0.465262011947711	-0.480683936340117	0.000768451547029881	0.000833815457036735	0.00087909926159084
170	14.590010676409	0.24	-2.39263158005868	-2.48223111734832	-2.30303204276905	0.301463326999925	-14.6764692846385	-15.1522601717552	-14.2006783975217	4.08	2.64	6.31	-3.31814225858742	-3.21395041981899	-3.10975858105056	-3.55932476664759	-3.44755963926306	-3.33579451187852	-3.55515084382754	-3.44516699875441	-3.33312350314211	-2.39263158005868	5.00709396586657	-0.30907055136483	-21.3493688583765	-0.37208386849652	-0.365174309346828	-0.379526483937587	-0.47500962282945	-0.467581744761565	-0.483010544055773	-0.472962226775823	-0.465262011947711	-0.480683936340117	0.000768451547029881	0.000833815457036735	0.00087909926159084
170	14.590010676409	0.24	-2.39263003910326	-2.48219325604075	-2.30306682216577	0.313389382877414	-15.1874957436896	-15.6662541965344	-14.7087372908448	4.01	2.62	6.27	-3.48505546439203	-3.37855267557735	-3.27204988676267	-3.7450999527353	-3.63065024212629	-3.51620053151728	-3.73976405787006	-3.62500036971787	-3.51173677175534	-2.39263003910326	4.98431155722274	-0.0297309739251179	-20.9025029460384	-0.37208386849652	-0.365174309346828	-0.379526483937587	-0.47500962282945	-0.467581744761565	-0.483010544055773	-0.472962226775823	-0.465262011947711	-0.480683936340117	0.000768451547029881	0.000833815457036735	0.00087909926159084
170	14.590010676409	0.24	-2.39243939698142	-2.48192776715446	-2.30295102680838	0.304633531787573	-14.7030635512743	-15.1761527381064	-14.2299743644422	3.96	2.61	6.25	-3.41877624167791	-3.31220205913987	-3.20562787660182	-3.67924611158462	-3.56455225068836	-3.44985838979211	-3.67409438273211	-3.55964873643024	-3.44710336856685	-2.39243939698142	4.93767720707664	0.054178815284052	-20.7366446585612	-0.37208386849652	-0.365174309346828	-0.379526483937587	-0.47500962282945	-0.467581744761565	-0.483010544055773	-0.472962226775823	-0.465262011947711	-0.480683936340117	0.000768451547029881	0.000833815457036735	0.00087909926159084
170	14.590010676409	0.24	-2.39240560020879	-2.48250466189371	-2.30230653852386	0.299283472872697	-14.6010713693106	-15.0768793309067	-14.1252634077145	3.95	2.58	6.19	-3.40451566301926	-3.29707329233433	-3.18963092164941	-3.66492074570736	-3.54926030755212	-3.43359986939689	-3.66059924847291	-3.54406815797426	-3.42822230036403	-2.39240560020879	4.92858212362987	0.225605285272047	-20.5089544859221	-0.37208386849652	-0.365174309346828	-0.379526483937587	-0.47500962282945	-0.467581744761565	-0.483010544055773	-0.472962226775823	-0.465262011947711	-0.480683936340117	0.000768451547029881	0.000833815457036735	0.00087909926159084
170	14.590010676409	0.24	-2.39154226948473	-2.48213584695614	-2.30094869201332	0.316098693076922	-15.115392556893	-15.5888947176295	-14.6418903961564	3.98	2.57	6.11	-3.49152767605946	-3.38547487829337	-3.27942208052729	-3.75501210169383	-3.64095614224642	-3.52690018279901	-3.75562969070307	-3.63594708547548	-3.52508094595402	-2.39154226948473	4.91828718485157	-0.131965686633472	-20.7903572472112	-0.37208386849652	-0.365174309346828	-0.379526483937587	-0.47500962282945	-0.467581744761565	-0.483010544055773	-0.472962226775823	-0.465262011947711	-0.480683936340117	0.000768451547029881	0.000833815457036735	0.00087909926159084
170	14.590010676409	0.24	-2.39109558292579	-2.48088970391078	-2.30130146194079	0.304159013798571	-15.0697092785772	-15.5551393753539	-14.5842791818005	4	2.59	6.18	-3.47479848300353	-3.36636025412102	-3.25792202523851	-3.73587823161737	-3.61929247254706	-3.50270671347676	-3.73383721563839	-3.6165481115687	-3.49905260445062	-2.39109558292579	4.94988977880193	0.33647736001682	-20.4712033106882	-0.37208386849652	-0.365174309346828	-0.379526483937587	-0.47500962282945	-0.467581744761565	-0.483010544055773	-0.472962226775823	-0.465262011947711	-0.480683936340117	0.000768451547029881	0.000833815457036735	0.00087909926159084
170	14.590010676409	0.24	-2.39078020171822	-2.48245779360505	-2.29910260983139	0.29830031239129	-14.8188725262035	-15.3029123760782	-14.3348326763288	4.04	2.59	6.2	-3.38811041712901	-3.28094255147295	-3.17377468581689	-3.63893348131981	-3.52383193903068	-3.40873039674155	-3.63552428360129	-3.5215672647283	-3.40612304444677	-2.39078020171822	4.92905768679099	-0.0746159613447426	-20.8717364634718	-0.37208386849652	-0.365174309346828	-0.379526483937587	-0.47500962282945	-0.467581744761565	-0.483010544055773	-0.472962226775823	-0.465262011947711	-0.480683936340117	0.000768451547029881	0.000833815457036735	0.00087909926159084
170	14.590010676409	0.24	-2.39076804446583	-2.48026069925944	-2.30127538967222	0.31841444803911	-15.2929946372502	-15.7695062721697	-14.8164830023307	3.97	2.56	6.17	-3.54348743588512	-3.43641287297568	-3.32933831006624	-3.81233559819982	-3.69713717426655	-3.58193875033327	-3.80440024009444	-3.68988651230623	-3.57325765234526	-2.39076804446583	4.9241316900734	-0.466897166877286	-21.1651199191773	-0.37208386849652	-0.365174309346828	-0.379526483937587	-0.47500962282945	-0.467581744761565	-0.483010544055773	-0.472962226775823	-0.465262011947711	-0.480683936340117	0.000768451547029881	0.000833815457036735	0.00087909926159084
170	14.590010676409	0.24	-2.39070159872078	-2.48060567836102	-2.30079751908055	0.305829730710831	-15.0790674023438	-15.5628885015675	-14.5952463031202	4.02	2.59	6.2	-3.45922934319207	-3.35168837204642	-3.24414740090078	-3.71699605682086	-3.60144160060021	-3.48588714437957	-3.71041629209203	-3.59750418623839	-3.48213850918123	-2.39070159872078	4.95949900464089	-0.0854194176402255	-20.9375761096239	-0.37208386849652	-0.365174309346828	-0.379526483937587	-0.47500962282945	-0.467581744761565	-0.483010544055773	-0.472962226775823	-0.465262011947711	-0.480683936340117	0.000768451547029881	0.000833815457036735	0.00087909926159084
170	14.590010676409	0.24	-2.39039344470754	-2.4809931527734	-2.29979373664168	0.298276708834853	-14.600788519746	-15.0777318205846	-14.1238452189075	4.01	2.61	6.18	-3.3573245189806	-3.25112463048791	-3.14492474199522	-3.60823386534367	-3.49409713772361	-3.37996041010354	-3.60794974476406	-3.49265272561805	-3.37811395458995	-2.39039344470754	4.935461612579	-0.0622570407017787	-20.8654958096518	-0.37208386849652	-0.365174309346828	-0.379526483937587	-0.47500962282945	-0.467581744761565	-0.483010544055773	-0.472962226775823	-0.465262011947711	-0.480683936340117	0.000768451547029881	0.000833815457036735	0.00087909926159084
170	14.590010676409	0.24	-2.39028266593557	-2.48108425941701	-2.29948107245414	0.302108741548577	-14.7993166735067	-15.2783558857412	-14.3202774612722	3.98	2.58	6.19	-3.42329531003873	-3.31596094102475	-3.20862657201077	-3.68179571334563	-3.56635629490823	-3.45091687647084	-3.67590853548543	-3.5604643114894	-3.4446679307491	-2.39028266593557	4.94280118265755	-0.0459826832626273	-20.8302724684963	-0.37208386849652	-0.365174309346828	-0.379526483937587	-0.47500962282945	-0.467581744761565	-0.483010544055773	-0.472962226775823	-0.465262011947711	-0.480683936340117	0.000768451547029881	0.000833815457036735	0.00087909926159084
170	14.590010676409	0.24	-2.39020415611042	-2.48034398264508	-2.30006432957577	0.302076810227511	-14.7999324445709	-15.2790278676316	-14.3208370215102	4.01	2.59	6.24	-3.40463458707955	-3.29787747779254	-3.19112036850553	-3.65938862054734	-3.54464333999067	-3.42989805943399	-3.65292861513461	-3.5379821806017	-3.42374783920151	-2.39020415611042	4.96175203768535	-0.0765787410966895	-20.928903657837	-0.37208386849652	-0.365174309346828	-0.379526483937587	-0.47500962282945	-0.467581744761565	-0.483010544055773	-0.472962226775823	-0.465262011947711	-0.480683936340117	0.000768451547029881	0.000833815457036735	0.00087909926159084
170	14.590010676409	0.24	-2.39006020670802	-2.48120416212316	-2.29891625129288	0.298586789042183	-14.7754672619328	-15.2577592732576	-14.2931752506081	4.02	2.6	6.15	-3.38995508565938	-3.28279988499837	-3.17564468433736	-3.64238006577372	-3.52724580677343	-3.41211154777315	-3.64196187838856	-3.52824583439688	-3.41080543754981	-2.39006020670802	4.92421536907926	-0.18444772516448	-20.9735488252882	-0.37208386849652	-0.365174309346828	-0.379526483937587	-0.47500962282945	-0.467581744761565	-0.483010544055773	-0.472962226775823	-0.465262011947711	-0.480683936340117	0.000768451547029881	0.000833815457036735	0.00087909926159084
170	14.590010676409	0.24	-2.38973799313497	-2.47910910029707	-2.30036688597287	0.30003381060537	-14.5782167778923	-15.0524314689668	-14.1040020868178	4.07	2.62	6.32	-3.30645665651195	-3.20228941116347	-3.098122165815	-3.54803261676089	-3.436254715978	-3.3244768151951	-3.54055167276506	-3.42862701411564	-3.31892966921101	-2.38973799313497	5.0119405234556	-0.0451242003297429	-21.0694539467505	-0.37208386849652	-0.365174309346828	-0.379526483937587	-0.47500962282945	-0.467581744761565	-0.483010544055773	-0.472962226775823	-0.465262011947711	-0.480683936340117	0.000768451547029881	0.000833815457036735	0.00087909926159084
170	14.590010676409	0.24	-2.38962386850157	-2.47957209508223	-2.29967564192092	0.300031851236471	-14.5386967539082	-15.0116281046138	-14.0657654032026	4.07	2.59	6.28	-3.30073583282784	-3.19674834760217	-3.09276086237651	-3.54229032148196	-3.43069282288585	-3.31909532428975	-3.53234993707327	-3.42078857611332	-3.31012269672359	-2.38962386850157	4.96423834504907	-0.109794852877724	-20.9358442030133	-0.37208386849652	-0.365174309346828	-0.379526483937587	-0.47500962282945	-0.467581744761565	-0.483010544055773	-0.472962226775823	-0.465262011947711	-0.480683936340117	0.000768451547029881	0.000833815457036735	0.00087909926159084
170	14.590010676409	0.24	-2.38889367892349	-2.47857207603803	-2.29921528180895	0.306840853845401	-15.0170027862957	-15.4976875062527	-14.5363180663387	4.03	2.58	6.21	-3.43135686174351	-3.32492802766782	-3.21849919359214	-3.68539659714512	-3.57108832821697	-3.45678005928881	-3.67658836911385	-3.56514414593891	-3.45183390216356	-2.38889367892349	4.97302473522008	-0.222436205468732	-21.0763197338288	-0.37208386849652	-0.365174309346828	-0.379526483937587	-0.47500962282945	-0.467581744761565	-0.483010544055773	-0.472962226775823	-0.465262011947711	-0.480683936340117	0.000768451547029881	0.000833815457036735	0.00087909926159084
170	14.590010676409	0.24	-2.3886107233295	-2.47969775739497	-2.29752368926402	0.303373221244018	-14.6755157169502	-15.1491269569477	-14.2019044769528	4.02	2.55	6.22	-3.3665171248023	-3.26126879237486	-3.15602045994742	-3.61728325258002	-3.50419515109765	-3.39110704961529	-3.60568540985838	-3.49242687612882	-3.38004796415124	-2.3886107233295	4.9364254428448	-0.183191503096774	-20.9345053876931	-0.37208386849652	-0.365174309346828	-0.379526483937587	-0.47500962282945	-0.467581744761565	-0.483010544055773	-0.472962226775823	-0.465262011947711	-0.480683936340117	0.000768451547029881	0.000833815457036735	0.00087909926159084
170	14.590010676409	0.24	-2.38842336302216	-2.47972747457648	-2.29711925146785	0.296627126496608	-14.8454865600146	-15.3323408254061	-14.358632294623	3.98	2.58	6.14	-3.43800401540588	-3.32883562824349	-3.2196672410811	-3.69794192948387	-3.58051962443335	-3.46309731938282	-3.69694656674761	-3.57797246865346	-3.46236265865367	-2.38842336302216	4.90552941259352	-0.000372211666465084	-20.7540276933163	-0.37208386849652	-0.365174309346828	-0.379526483937587	-0.47500962282945	-0.467581744761565	-0.483010544055773	-0.472962226775823	-0.465262011947711	-0.480683936340117	0.000768451547029881	0.000833815457036735	0.00087909926159084
170	14.590010676409	0.24	-2.38836266230904	-2.47869279498008	-2.29803252963799	0.301296374269951	-14.594754465199	-15.0680838934095	-14.1214250369885	3.97	2.55	6.18	-3.38593608747872	-3.27957464141957	-3.17321319536042	-3.64283841005113	-3.52840696449441	-3.41397551893769	-3.63367551391321	-3.51889634612292	-3.40528821527843	-2.38836266230904	4.9345972919637	-0.112113682280168	-20.8280072068708	-0.37208386849652	-0.365174309346828	-0.379526483937587	-0.47500962282945	-0.467581744761565	-0.483010544055773	-0.472962226775823	-0.465262011947711	-0.480683936340117	0.000768451547029881	0.000833815457036735	0.00087909926159084
170	14.590010676409	0.24	-2.38811435643455	-2.47928624945443	-2.29694246341466	0.299400812777156	-14.6286205738279	-15.1051929556171	-14.1520481920388	4.05	2.54	6.24	-3.32969899013157	-3.22464620576592	-3.11959342140027	-3.57440201754762	-3.46162879525381	-3.34885557296001	-3.55968377751419	-3.44859728508961	-3.336799020039	-2.38811435643455	4.95815103026887	0.00011001626385049	-20.8005266526521	-0.37208386849652	-0.365174309346828	-0.379526483937587	-0.47500962282945	-0.467581744761565	-0.483010544055773	-0.472962226775823	-0.465262011947711	-0.480683936340117	0.000768451547029881	0.000833815457036735	0.00087909926159084
170	14.590010676409	0.24	-2.38803443714071	-2.47845959217288	-2.29760928210853	0.309119350966201	-14.9526075924811	-15.4286794636626	-14.4765357212995	4.04	2.59	6.25	-3.41418160004184	-3.3088326084633	-3.20348361688476	-3.66671614286402	-3.5535748711605	-3.44043359945698	-3.66032569947536	-3.54587161558241	-3.4347345936845	-2.38803443714071	4.95888699833283	-0.079878426274211	-20.9594617952795	-0.37208386849652	-0.365174309346828	-0.379526483937587	-0.47500962282945	-0.467581744761565	-0.483010544055773	-0.472962226775823	-0.465262011947711	-0.480683936340117	0.000768451547029881	0.000833815457036735	0.00087909926159084
170	14.590010676409	0.24	-2.38790239691862	-2.47834652542348	-2.29745826841375	0.301452073230159	-14.5073422251758	-14.9776628135054	-14.0370216368461	3.99	2.58	6.25	-3.35154976288854	-3.24630618277025	-3.14106260265197	-3.60408686481728	-3.49091324916321	-3.37773963350913	-3.59529563421335	-3.48265983224265	-3.37118777551445	-2.38790239691862	4.9505359566457	-0.135794324354764	-20.9508510832583	-0.37208386849652	-0.365174309346828	-0.379526483937587	-0.47500962282945	-0.467581744761565	-0.483010544055773	-0.472962226775823	-0.465262011947711	-0.480683936340117	0.000768451547029881	0.000833815457036735	0.00087909926159084
170	14.590010676409	0.24	-2.38742368634524	-2.47827978466491	-2.29656758802556	0.304328105259782	-14.9026424488611	-15.3824992423943	-14.422785655328	4.01	2.57	6.16	-3.42321506252008	-3.31642792880463	-3.20964079508919	-3.67880425926927	-3.56404402505298	-3.44928379083669	-3.67274361212908	-3.55867859004701	-3.44340978326634	-2.38742368634524	4.92549197943032	0.111487741791356	-20.6337079597908	-0.37208386849652	-0.365174309346828	-0.379526483937587	-0.47500962282945	-0.467581744761565	-0.483010544055773	-0.472962226775823	-0.465262011947711	-0.480683936340117	0.000768451547029881	0.000833815457036735	0.00087909926159084
170	14.590010676409	0.24	-2.38702905007681	-2.47658999942506	-2.29746810072857	0.305397415854923	-14.8779517159563	-15.3558063821488	-14.4000970497638	3.95	2.54	6.18	-3.46163941770365	-3.35391726314793	-3.24619510859221	-3.7256760132133	-3.60973734979637	-3.49379868637945	-3.71506033402559	-3.60202850455507	-3.483648484212	-2.38702905007681	4.90996857443699	-0.187795871645486	-20.837819397304	-0.37208386849652	-0.365174309346828	-0.379526483937587	-0.47500962282945	-0.467581744761565	-0.483010544055773	-0.472962226775823	-0.465262011947711	-0.480683936340117	0.000768451547029881	0.000833815457036735	0.00087909926159084
170	14.590010676409	0.24	-2.38661312675559	-2.47733557753806	-2.29589067597312	0.303690902719071	-15.1198202244889	-15.6074036550474	-14.6322367939304	3.97	2.59	6.13	-3.50323359561657	-3.39379075090319	-3.2843479061898	-3.76854811825023	-3.6508167094693	-3.53308530068838	-3.76684469449907	-3.65043370344121	-3.53016635291248	-2.38661312675559	4.91987464966843	0.0719231881439908	-20.6872489825505	-0.37208386849652	-0.365174309346828	-0.379526483937587	-0.47500962282945	-0.467581744761565	-0.483010544055773	-0.472962226775823	-0.465262011947711	-0.480683936340117	0.000768451547029881	0.000833815457036735	0.00087909926159084
170	14.590010676409	0.24	-2.38640349645428	-2.47655823282423	-2.29624876008432	0.302356771929902	-14.8293980358634	-15.3091287578183	-14.3496673139084	3.97	2.57	6.17	-3.44195611233015	-3.33409810702975	-3.22624010172935	-3.70334162409762	-3.58729277644084	-3.47124392878406	-3.69689465717534	-3.58219079037507	-3.46659211073646	-2.38640349645428	4.93597435047927	0.0523268606529824	-20.7294326501959	-0.37208386849652	-0.365174309346828	-0.379526483937587	-0.47500962282945	-0.467581744761565	-0.483010544055773	-0.472962226775823	-0.465262011947711	-0.480683936340117	0.000768451547029881	0.000833815457036735	0.00087909926159084
170	14.590010676409	0.24	-2.386373843058	-2.47758885069148	-2.29515883542452	0.294372119020883	-14.6107107579882	-15.0924677653003	-14.1289537506761	4.05	2.57	6.18	-3.32812584849627	-3.22189087263527	-3.11565589677427	-3.57286443241004	-3.4588173127967	-3.34477019318335	-3.56710683844127	-3.45145294810499	-3.33964944625409	-2.386373843058	4.95728790953458	0.0463477619656602	-20.7945415508967	-0.37208386849652	-0.365174309346828	-0.379526483937587	-0.47500962282945	-0.467581744761565	-0.483010544055773	-0.472962226775823	-0.465262011947711	-0.480683936340117	0.000768451547029881	0.000833815457036735	0.00087909926159084
170	14.590010676409	0.24	-2.38608260117912	-2.47661988280729	-2.29554531955095	0.304950812991576	-14.735081638864	-15.2088462165	-14.261317061228	3.94	2.57	6.2	-3.44378002951238	-3.33650423962483	-3.22922844973729	-3.70838554209336	-3.5928671335927	-3.47734872509204	-3.70207936282553	-3.58556149222728	-3.4715559614315	-2.38608260117912	4.92387896169576	-0.207367610577183	-20.9428989267942	-0.37208386849652	-0.365174309346828	-0.379526483937587	-0.47500962282945	-0.467581744761565	-0.483010544055773	-0.472962226775823	-0.465262011947711	-0.480683936340117	0.000768451547029881	0.000833815457036735	0.00087909926159084
170	14.590010676409	0.24	-2.38594285193578	-2.47598385896185	-2.29590184490971	0.301268398749647	-14.7063515747919	-15.1833319546466	-14.2293711949372	3.96	2.58	6.18	-3.42231833502207	-3.31480710466113	-3.2072958743002	-3.68330029118699	-3.56759038131627	-3.45188047144555	-3.67985311614908	-3.56398667750177	-3.44827729558635	-2.38594285193578	4.94928126062546	-0.018510001215925	-20.7868617063446	-0.37208386849652	-0.365174309346828	-0.379526483937587	-0.47500962282945	-0.467581744761565	-0.483010544055773	-0.472962226775823	-0.465262011947711	-0.480683936340117	0.000768451547029881	0.000833815457036735	0.00087909926159084
170	14.590010676409	0.24	-2.38589927095162	-2.47704045672297	-2.29475808518028	0.300135207082143	-14.5481022776213	-15.0212231580342	-14.0749813972085	3.98	2.55	6.16	-3.3664199646184	-3.2603884144082	-3.154356864198	-3.62071788305151	-3.50667675507321	-3.39263562709491	-3.61213940191682	-3.50052338940806	-3.38610090787165	-2.38589927095162	4.89556132548835	-0.0332725095545801	-20.6862305320453	-0.37208386849652	-0.365174309346828	-0.379526483937587	-0.47500962282945	-0.467581744761565	-0.483010544055773	-0.472962226775823	-0.465262011947711	-0.480683936340117	0.000768451547029881	0.000833815457036735	0.00087909926159084
170	14.590010676409	0.24	-2.38581824633511	-2.47589494659833	-2.29574154607189	0.306169883800845	-14.9192835655571	-15.3975946827126	-14.4409724484016	4.02	2.58	6.26	-3.41940153828255	-3.31318119650311	-3.20696085472366	-3.67381850706017	-3.55969495266427	-3.44557139826838	-3.66404110247778	-3.55082479686807	-3.43805444298277	-2.38581824633511	4.97446514589354	0.257193500403068	-20.6134354718967	-0.37208386849652	-0.365174309346828	-0.379526483937587	-0.47500962282945	-0.467581744761565	-0.483010544055773	-0.472962226775823	-0.465262011947711	-0.480683936340117	0.000768451547029881	0.000833815457036735	0.00087909926159084
170	14.590010676409	0.24	-2.38512696204476	-2.47571386418492	-2.2945400599046	0.306915908373156	-15.1401858999274	-15.6247281380237	-14.6556436618311	4	2.6	6.23	-3.48560416448443	-3.37751124740723	-3.26941833033004	-3.74690635185709	-3.63071012920104	-3.51451390654499	-3.74039893280053	-3.62631288175054	-3.50961065000828	-2.38512696204476	4.99475921577337	0.21970382086627	-20.6860964663747	-0.37208386849652	-0.365174309346828	-0.379526483937587	-0.47500962282945	-0.467581744761565	-0.483010544055773	-0.472962226775823	-0.465262011947711	-0.480683936340117	0.000768451547029881	0.000833815457036735	0.00087909926159084
170	14.590010676409	0.24	-2.38501926622082	-2.47426123566915	-2.29577729677248	0.307035423100831	-14.7763863933007	-15.2491528797611	-14.3036199068403	4	2.55	6.22	-3.40468147391137	-3.29912680404678	-3.19357213418219	-3.66027338458629	-3.54679464900275	-3.43331591341922	-3.64781168219408	-3.53673002162853	-3.42310582058469	-2.38501926622082	4.95114906611654	0.21280651856935	-20.5517035963263	-0.37208386849652	-0.365174309346828	-0.379526483937587	-0.47500962282945	-0.467581744761565	-0.483010544055773	-0.472962226775823	-0.465262011947711	-0.480683936340117	0.000768451547029881	0.000833815457036735	0.00087909926159084
170	14.590010676409	0.24	-2.38470735306072	-2.47500977591343	-2.294404930208	0.305406467987041	-15.0109065004561	-15.4930211630724	-14.5287918378398	4.01	2.57	6.26	-3.4466765865753	-3.33942227496015	-3.232167963345	-3.70387692878949	-3.5886190099433	-3.47336109109712	-3.69188953772928	-3.58142515888411	-3.46320984582295	-2.38470735306072	4.96078550350851	0.258974517316129	-20.6157201674018	-0.37208386849652	-0.365174309346828	-0.379526483937587	-0.47500962282945	-0.467581744761565	-0.483010544055773	-0.472962226775823	-0.465262011947711	-0.480683936340117	0.000768451547029881	0.000833815457036735	0.00087909926159084
170	14.590010676409	0.24	-2.3844101419602	-2.47360344704135	-2.29521683687906	0.302380196527399	-14.7674805158291	-15.2451816827408	-14.2897793489175	4.05	2.61	6.3	-3.36513897723021	-3.25969380447357	-3.15424863171694	-3.61300934289561	-3.49979725955796	-3.38658517622031	-3.60544522049355	-3.49388251606077	-3.38015933671921	-2.3844101419602	4.98301426490573	-0.0177618775759866	-20.98869578877	-0.37208386849652	-0.365174309346828	-0.379526483937587	-0.47500962282945	-0.467581744761565	-0.483010544055773	-0.472962226775823	-0.465262011947711	-0.480683936340117	0.000768451547029881	0.000833815457036735	0.00087909926159084
170	14.590010676409	0.24	-2.38430651371439	-2.47369999612188	-2.29491303130689	0.299863410945053	-14.6572446831615	-15.1342235687564	-14.1802657975665	4.01	2.61	6.29	-3.37310566396757	-3.26679692779198	-3.1604881916164	-3.62559219080872	-3.51132594418317	-3.39705969755763	-3.61871113997145	-3.50508385838652	-3.39225661518853	-2.38430651371439	4.99541793646726	-0.0163234091450338	-20.9537190483347	-0.37208386849652	-0.365174309346828	-0.379526483937587	-0.47500962282945	-0.467581744761565	-0.483010544055773	-0.472962226775823	-0.465262011947711	-0.480683936340117	0.000768451547029881	0.000833815457036735	0.00087909926159084
170	14.590010676409	0.24	-2.38419458580809	-2.47557840761852	-2.29281076399765	0.301385384705912	-15.0360281430784	-15.5235656557665	-14.5484906303903	3.98	2.6	6.18	-3.483146384535	-3.373753699742	-3.264361014949	-3.74678075410251	-3.62910829340955	-3.51143583271659	-3.7444430147784	-3.62771107728297	-3.51116708097839	-2.38419458580809	4.94674225031424	-0.0477051193171973	-20.899390860333	-0.37208386849652	-0.365174309346828	-0.379526483937587	-0.47500962282945	-0.467581744761565	-0.483010544055773	-0.472962226775823	-0.465262011947711	-0.480683936340117	0.000768451547029881	0.000833815457036735	0.00087909926159084
170	14.590010676409	0.24	-2.38374798704153	-2.47383439532789	-2.29366157875516	0.303468702488563	-14.7726412809625	-15.2492793032473	-14.2960032586776	4.04	2.59	6.22	-3.3693697903611	-3.26405532131061	-3.15874085226012	-3.6179608724894	-3.50487633382533	-3.39179179516125	-3.6129318945254	-3.50042292150293	-3.38669070580762	-2.38374798704153	4.94505133340916	0.03075135184016	-20.8000993786705	-0.37208386849652	-0.365174309346828	-0.379526483937587	-0.47500962282945	-0.467581744761565	-0.483010544055773	-0.472962226775823	-0.465262011947711	-0.480683936340117	0.000768451547029881	0.000833815457036735	0.00087909926159084
170	14.590010676409	0.24	-2.38373929580525	-2.47317922553647	-2.29429936607403	0.305020445501897	-14.7020969197413	-15.174723331797	-14.2294705076856	4	2.59	6.17	-3.38955276388696	-3.283982986683	-3.17841320947905	-3.64419441026985	-3.53069365699085	-3.41719290371185	-3.63924956984044	-3.52728896173643	-3.41362037284997	-2.38373929580525	4.9553497440457	-0.00825050042036337	-20.8353948011244	-0.37208386849652	-0.365174309346828	-0.379526483937587	-0.47500962282945	-0.467581744761565	-0.483010544055773	-0.472962226775823	-0.465262011947711	-0.480683936340117	0.000768451547029881	0.000833815457036735	0.00087909926159084
170	14.590010676409	0.24	-2.38347300396987	-2.4734604746282	-2.29348553331154	0.301815565593375	-14.7220967113599	-15.1989679154935	-14.2452255072262	3.99	2.57	6.15	-3.39864599046385	-3.29201267069453	-3.1853793509252	-3.65442933423693	-3.53977075171157	-3.4251121691862	-3.6488859854619	-3.53493063045041	-3.41960323759339	-2.38347300396987	4.92310377856875	0.0719275188500471	-20.6410348813969	-0.37208386849652	-0.365174309346828	-0.379526483937587	-0.47500962282945	-0.467581744761565	-0.483010544055773	-0.472962226775823	-0.465262011947711	-0.480683936340117	0.000768451547029881	0.000833815457036735	0.00087909926159084
170	14.590010676409	0.24	-2.38333422355314	-2.4726511075253	-2.29401733958098	0.314819866149739	-15.2236650826659	-15.7019731491673	-14.7453570161645	3.98	2.59	6.18	-3.51639312677437	-3.40927797751585	-3.30216282825734	-3.78169637138261	-3.66649964659472	-3.55130292180684	-3.77692186847847	-3.66369378988947	-3.54744828837802	-2.38333422355314	4.94350288442441	0.0779249205760189	-20.7111835517795	-0.37208386849652	-0.365174309346828	-0.379526483937587	-0.47500962282945	-0.467581744761565	-0.483010544055773	-0.472962226775823	-0.465262011947711	-0.480683936340117	0.000768451547029881	0.000833815457036735	0.00087909926159084
170	14.590010676409	0.24	-2.38330944801487	-2.47432143724545	-2.29229745878429	0.293060356147476	-14.6604241965564	-15.1453511639424	-14.1754972291704	4.07	2.63	6.26	-3.33065398604256	-3.22401242194936	-3.11737085785615	-3.57446098131308	-3.46001315471963	-3.34556532812619	-3.57285612034229	-3.45667882936556	-3.34283268151724	-2.38330944801487	5.00520473870661	0.25860584331333	-20.7676159746748	-0.37208386849652	-0.365174309346828	-0.379526483937587	-0.47500962282945	-0.467581744761565	-0.483010544055773	-0.472962226775823	-0.465262011947711	-0.480683936340117	0.000768451547029881	0.000833815457036735	0.00087909926159084
170	14.590010676409	0.24	-2.38307690107621	-2.47323895461041	-2.29291484754201	0.302067292442133	-14.7689133172875	-15.2470153978706	-14.2908112367044	4.05	2.66	6.28	-3.3630226955022	-3.25756807990627	-3.15211346431033	-3.61042771174622	-3.49721519403461	-3.38400267632299	-3.61109315567392	-3.49597729978293	-3.38458142338975	-2.38307690107621	5.01708527387644	0.0841611718779472	-20.9822533275666	-0.37208386849652	-0.365174309346828	-0.379526483937587	-0.47500962282945	-0.467581744761565	-0.483010544055773	-0.472962226775823	-0.465262011947711	-0.480683936340117	0.000768451547029881	0.000833815457036735	0.00087909926159084
170	14.590010676409	0.24	-2.38246376522431	-2.47230157704312	-2.29262595340549	0.302588177160896	-14.8368827109064	-15.316592417881	-14.3571730039317	4.01	2.57	6.23	-3.40745824395082	-3.3007379793425	-3.19401771473419	-3.66173586551564	-3.54705172486995	-3.43236758422425	-3.65219378411198	-3.53607011575435	-3.42359688228448	-2.38246376522431	4.97433201303054	0.0561206411299482	-20.780322752207	-0.37208386849652	-0.365174309346828	-0.379526483937587	-0.47500962282945	-0.467581744761565	-0.483010544055773	-0.472962226775823	-0.465262011947711	-0.480683936340117	0.000768451547029881	0.000833815457036735	0.00087909926159084
170	14.590010676409	0.24	-2.38236666754029	-2.47255038900283	-2.29218294607776	0.300062505587637	-14.5906454991249	-15.0652320614222	-14.1160589368276	4	2.57	6.23	-3.36518619347067	-3.25917573571348	-3.15316527795629	-3.61800853848227	-3.50403364399409	-3.3900587495059	-3.60957216188713	-3.49444270999621	-3.38228650876265	-2.38236666754029	4.94549887945799	0.0544838512276178	-20.7199416170759	-0.37208386849652	-0.365174309346828	-0.379526483937587	-0.47500962282945	-0.467581744761565	-0.483010544055773	-0.472962226775823	-0.465262011947711	-0.480683936340117	0.000768451547029881	0.000833815457036735	0.00087909926159084
170	14.590010676409	0.24	-2.38232941739519	-2.47228874035617	-2.29237009443421	0.304830655693108	-14.878538468642	-15.3570511216848	-14.4000258155992	4.05	2.63	6.28	-3.38881932284063	-3.28322659465303	-3.17763386646543	-3.63830951898382	-3.52494288845529	-3.41157625792676	-3.63518979335858	-3.52216500557622	-3.40743801126783	-2.38232941739519	4.9763228585653	0.0818656024040715	-20.85559498361	-0.37208386849652	-0.365174309346828	-0.379526483937587	-0.47500962282945	-0.467581744761565	-0.483010544055773	-0.472962226775823	-0.465262011947711	-0.480683936340117	0.000768451547029881	0.000833815457036735	0.00087909926159084
170	14.590010676409	0.24	-2.38215797725688	-2.47278538111868	-2.29153057339507	0.311456477609169	-15.0865942484462	-15.5643164144271	-14.6088720824653	3.93	2.54	6.18	-3.52479072630942	-3.41660282935552	-3.30841493240162	-3.79568663431874	-3.67918401434819	-3.56268139437764	-3.78476743130841	-3.66990976244332	-3.55194364297665	-2.38215797725688	4.88301250727815	0.0990210603783537	-20.5022209853167	-0.37208386849652	-0.365174309346828	-0.379526483937587	-0.47500962282945	-0.467581744761565	-0.483010544055773	-0.472962226775823	-0.465262011947711	-0.480683936340117	0.000768451547029881	0.000833815457036735	0.00087909926159084
170	14.590010676409	0.24	-2.38198431766178	-2.47205898752571	-2.29190964779784	0.301558863476251	-14.639081304179	-15.1135524940089	-14.1646101143491	3.98	2.55	6.21	-3.38514941114375	-3.27887685414605	-3.17260429714835	-3.64061694105736	-3.52632429858147	-3.41203165610559	-3.62971592702221	-3.5171553519658	-3.4039558668232	-2.38198431766178	4.94058164206151	0.143553980920842	-20.5933006848875	-0.37208386849652	-0.365174309346828	-0.379526483937587	-0.47500962282945	-0.467581744761565	-0.483010544055773	-0.472962226775823	-0.465262011947711	-0.480683936340117	0.000768451547029881	0.000833815457036735	0.00087909926159084
170	14.590010676409	0.24	-2.38192256486734	-2.47320801495018	-2.2906371147845	0.29327445739429	-14.6009778062822	-15.0836890142221	-14.1182665983423	3.98	2.55	6.18	-3.38035747445289	-3.27217860400395	-3.163999733555	-3.63570050419514	-3.51935009545674	-3.40299968671834	-3.62601585092932	-3.50948675218991	-3.39358199105776	-2.38192256486734	4.914068056858	-0.140774401697728	-20.8580723889342	-0.37208386849652	-0.365174309346828	-0.379526483937587	-0.47500962282945	-0.467581744761565	-0.483010544055773	-0.472962226775823	-0.465262011947711	-0.480683936340117	0.000768451547029881	0.000833815457036735	0.00087909926159084
170	14.590010676409	0.24	-2.38182804516771	-2.47172259964282	-2.29193349069259	0.302655140124439	-14.8248997891626	-15.3041460236222	-14.345653554703	3.97	2.57	6.14	-3.44164037205894	-3.33386610055582	-3.22609182905269	-3.7031028843884	-3.58714096724384	-3.47117905009928	-3.69882049774582	-3.58340683190974	-3.47121625634953	-2.38182804516771	4.9307104315854	0.184070753925899	-20.5552181894328	-0.37208386849652	-0.365174309346828	-0.379526483937587	-0.47500962282945	-0.467581744761565	-0.483010544055773	-0.472962226775823	-0.465262011947711	-0.480683936340117	0.000768451547029881	0.000833815457036735	0.00087909926159084
170	14.590010676409	0.24	-2.38169908899131	-2.47179793959649	-2.29160023838613	0.311962559470466	-15.1856917305855	-15.6659850498022	-14.7053984113688	3.99	2.56	6.18	-3.50304917710662	-3.39565145450551	-3.2882537319044	-3.76668661843787	-3.65120620576881	-3.53572579309974	-3.75693623248649	-3.64413960975592	-3.52668605991685	-2.38169908899131	4.93063820589474	0.104348579804615	-20.6383280719719	-0.37208386849652	-0.365174309346828	-0.379526483937587	-0.47500962282945	-0.467581744761565	-0.483010544055773	-0.472962226775823	-0.465262011947711	-0.480683936340117	0.000768451547029881	0.000833815457036735	0.00087909926159084
170	14.590010676409	0.24	-2.38159217074797	-2.4723742448724	-2.29081009662354	0.293959436915173	-14.6730565012127	-15.1573502694033	-14.1887627330221	3.95	2.57	6.07	-3.4236892828889	-3.31429869980849	-3.20490811672808	-3.68568738012625	-3.5679256738934	-3.45016396766054	-3.68668548823863	-3.56692203618787	-3.45125981287943	-2.38159217074797	4.8902573141465	-0.115804785422447	-20.8015117124947	-0.37208386849652	-0.365174309346828	-0.379526483937587	-0.47500962282945	-0.467581744761565	-0.483010544055773	-0.472962226775823	-0.465262011947711	-0.480683936340117	0.000768451547029881	0.000833815457036735	0.00087909926159084
170	14.590010676409	0.24	-2.38142173445794	-2.47128895900726	-2.29155450990863	0.305881684932605	-14.9320018403624	-15.4110456337271	-14.4529580469977	4.02	2.58	6.2	-3.42316144319667	-3.3167543711509	-3.21034729910513	-3.67795379052966	-3.56362663989301	-3.44929948925636	-3.67185485153285	-3.55830656784447	-3.4420884968212	-2.38142173445794	4.9549867001901	-0.18709392510497	-20.9967639074267	-0.37208386849652	-0.365174309346828	-0.379526483937587	-0.47500962282945	-0.467581744761565	-0.483010544055773	-0.472962226775823	-0.465262011947711	-0.480683936340117	0.000768451547029881	0.000833815457036735	0.00087909926159084
170	14.590010676409	0.24	-2.38127991553426	-2.4716445055624	-2.29091532550611	0.310624038600029	-15.0759390348992	-15.5542519165376	-14.5976261532608	4.01	2.58	6.23	-3.46629535980957	-3.35970240175174	-3.25310944369391	-3.72570449315396	-3.61113437677575	-3.49656426039754	-3.71917587610525	-3.60118901454112	-3.48904006123708	-2.38127991553426	4.93961578393312	-0.229957735177738	-20.9892966802384	-0.37208386849652	-0.365174309346828	-0.379526483937587	-0.47500962282945	-0.467581744761565	-0.483010544055773	-0.472962226775823	-0.465262011947711	-0.480683936340117	0.000768451547029881	0.000833815457036735	0.00087909926159084
170	14.590010676409	0.24	-2.38127294591481	-2.47076620738295	-2.29177968444667	0.303205610445361	-14.8255547202602	-15.3041978460463	-14.3469115944741	3.97	2.56	6.18	-3.43775966932375	-3.33024276119312	-3.22272585306248	-3.69843941143837	-3.58276967048042	-3.46709992952248	-3.69207001810225	-3.57600532041191	-3.45867950354479	-2.38127294591481	4.92400765712657	0.225919858958062	-20.5285374276047	-0.37208386849652	-0.365174309346828	-0.379526483937587	-0.47500962282945	-0.467581744761565	-0.483010544055773	-0.472962226775823	-0.465262011947711	-0.480683936340117	0.000768451547029881	0.000833815457036735	0.00087909926159084
170	14.590010676409	0.24	-2.38120773683385	-2.47160068432066	-2.29081478934704	0.298028942967723	-14.8471030656486	-15.3323795794324	-14.3618265518649	4.06	2.64	6.2	-3.37810554490886	-3.27118702821455	-3.16426851152025	-3.62616090455615	-3.51139132733132	-3.3966217501065	-3.62833386263141	-3.51161241312454	-3.39908198411292	-2.38120773683385	4.98830961363934	-0.0993993559645972	-21.0883905382964	-0.37208386849652	-0.365174309346828	-0.379526483937587	-0.47500962282945	-0.467581744761565	-0.483010544055773	-0.472962226775823	-0.465262011947711	-0.480683936340117	0.000768451547029881	0.000833815457036735	0.00087909926159084
170	14.590010676409	0.24	-2.38118150984087	-2.4714980036119	-2.29086501606985	0.294649828918677	-14.7030646623236	-15.1875429588405	-14.2185863658066	4.03	2.58	6.18	-3.36836479757107	-3.26091491949682	-3.15346504142257	-3.61844213182613	-3.50301485798577	-3.38758758414542	-3.61298865838437	-3.50096768396847	-3.38390410566132	-2.38118150984087	4.95477230256673	0.0462842724067408	-20.803788136549	-0.37208386849652	-0.365174309346828	-0.379526483937587	-0.47500962282945	-0.467581744761565	-0.483010544055773	-0.472962226775823	-0.465262011947711	-0.480683936340117	0.000768451547029881	0.000833815457036735	0.00087909926159084
170	14.590010676409	0.24	-2.3806365935109	-2.46994528811268	-2.29132789890912	0.306290648760823	-14.9651336625546	-15.4447783886412	-14.4854889364679	3.95	2.58	6.17	-3.48409464344043	-3.37589447514653	-3.26769430685264	-3.75014610939319	-3.63368358994729	-3.51722107050139	-3.74510028529482	-3.62926329365363	-3.51383451442087	-2.3806365935109	4.94071060937165	-0.275983893734397	-21.0244296250456	-0.37208386849652	-0.365174309346828	-0.379526483937587	-0.47500962282945	-0.467581744761565	-0.483010544055773	-0.472962226775823	-0.465262011947711	-0.480683936340117	0.000768451547029881	0.000833815457036735	0.00087909926159084
170	14.590010676409	0.24	-2.38051789348161	-2.47081778436151	-2.29021800260171	0.306932301183041	-14.889031965883	-15.3655179844384	-14.4125459473276	3.96	2.56	6.18	-3.45971216734244	-3.35242619900514	-3.24514023066784	-3.72308429569736	-3.60763113527676	-3.49217797485616	-3.71394962636861	-3.6006920130469	-3.48351217698357	-2.38051789348161	4.92257795713665	-0.02077499963341	-20.7120921427942	-0.37208386849652	-0.365174309346828	-0.379526483937587	-0.47500962282945	-0.467581744761565	-0.483010544055773	-0.472962226775823	-0.465262011947711	-0.480683936340117	0.000768451547029881	0.000833815457036735	0.00087909926159084
170	14.590010676409	0.24	-2.38041460690342	-2.47070976297866	-2.29011945082819	0.302839349542113	-14.9081157389136	-15.3898418692682	-14.4263896085589	3.98	2.58	6.24	-3.45323749381378	-3.34514575712009	-3.23705402042639	-3.71462009361204	-3.59834667257016	-3.48207325152828	-3.7073133067518	-3.58965161585774	-3.47446175645054	-2.38041460690342	4.96357391281636	0.108425405720815	-20.7350444361464	-0.37208386849652	-0.365174309346828	-0.379526483937587	-0.47500962282945	-0.467581744761565	-0.483010544055773	-0.472962226775823	-0.465262011947711	-0.480683936340117	0.000768451547029881	0.000833815457036735	0.00087909926159084
170	14.590010676409	0.24	-2.37957620745201	-2.47047367797201	-2.28867873693202	0.304021049301245	-15.1367569919292	-15.6245058174238	-14.6490081664347	3.99	2.59	6.22	-3.49634610577913	-3.38720097654794	-3.27805584731675	-3.75980005329575	-3.64243070532928	-3.52506135736281	-3.75448240159826	-3.63651251901283	-3.52353503283134	-2.37957620745201	4.93529165618064	-0.0271417385000439	-20.8509024100715	-0.37208386849652	-0.365174309346828	-0.379526483937587	-0.47500962282945	-0.467581744761565	-0.483010544055773	-0.472962226775823	-0.465262011947711	-0.480683936340117	0.000768451547029881	0.000833815457036735	0.00087909926159084
170	14.590010676409	0.24	-2.37931484300152	-2.46867955692997	-2.28995012907307	0.303192652700003	-14.6951213432713	-15.1695679760226	-14.22067471052	3.99	2.58	6.23	-3.39084285318345	-3.28479013128493	-3.17873740938642	-3.64588573700301	-3.53185623965337	-3.41782674230373	-3.63799380302411	-3.52458672682763	-3.41240993134851	-2.37931484300152	4.95087387669774	0.0582952749449748	-20.7571468419085	-0.37208386849652	-0.365174309346828	-0.379526483937587	-0.47500962282945	-0.467581744761565	-0.483010544055773	-0.472962226775823	-0.465262011947711	-0.480683936340117	0.000768451547029881	0.000833815457036735	0.00087909926159084
170	14.590010676409	0.24	-2.37921292769533	-2.46845057320421	-2.28997528218646	0.31393297007129	-15.193875598165	-15.6722308475926	-14.7155203487374	3.97	2.6	6.15	-3.51993346314567	-3.4124963875879	-3.30505931203013	-3.78678203057829	-3.67120007671474	-3.5556181228512	-3.78562634666444	-3.67021116974639	-3.55470817369217	-2.37921292769533	4.92590442454693	-0.142297205794137	-20.9043927599841	-0.37208386849652	-0.365174309346828	-0.379526483937587	-0.47500962282945	-0.467581744761565	-0.483010544055773	-0.472962226775823	-0.465262011947711	-0.480683936340117	0.000768451547029881	0.000833815457036735	0.00087909926159084
170	14.590010676409	0.24	-2.37912766643723	-2.46824035987572	-2.29001497299873	0.297436715228256	-14.6827089269051	-15.1632923585398	-14.2021254952703	4.03	2.58	6.22	-3.36119803990697	-3.25466866289389	-3.1481392858808	-3.61052251373838	-3.49609107901967	-3.38165964430096	-3.60571424820553	-3.49040353495832	-3.37477217954092	-2.37912766643723	4.98635735100755	-0.0966669247998762	-21.016929407676	-0.37208386849652	-0.365174309346828	-0.379526483937587	-0.47500962282945	-0.467581744761565	-0.483010544055773	-0.472962226775823	-0.465262011947711	-0.480683936340117	0.000768451547029881	0.000833815457036735	0.00087909926159084
170	14.590010676409	0.24	-2.37893028821063	-2.4681822689521	-2.28967830746916	0.297838356773063	-14.5814049761918	-15.0582143415918	-14.1045956107918	4.05	2.58	6.22	-3.32312471410954	-3.21789995437803	-3.11267519464653	-3.56780898819225	-3.45483644703047	-3.3418639058687	-3.56162145729382	-3.44761407687904	-3.33400746163402	-2.37893028821063	4.97075152328509	0.1353721786494	-20.747249131596	-0.37208386849652	-0.365174309346828	-0.379526483937587	-0.47500962282945	-0.467581744761565	-0.483010544055773	-0.472962226775823	-0.465262011947711	-0.480683936340117	0.000768451547029881	0.000833815457036735	0.00087909926159084
170	14.590010676409	0.24	-2.37873750987318	-2.46912185040704	-2.28835316933932	0.304254194143968	-14.8655338605546	-15.3442793442115	-14.3867883768977	4.05	2.6	6.25	-3.3876970638383	-3.2820000393689	-3.17630301489951	-3.63731304489132	-3.52382793726097	-3.41034282963061	-3.63220030652053	-3.51835761308764	-3.405109330453	-2.37873750987318	4.94995676779078	0.0551928997262692	-20.7923918887966	-0.37208386849652	-0.365174309346828	-0.379526483937587	-0.47500962282945	-0.467581744761565	-0.483010544055773	-0.472962226775823	-0.465262011947711	-0.480683936340117	0.000768451547029881	0.000833815457036735	0.00087909926159084
170	14.590010676409	0.24	-2.37841280816557	-2.46825567683758	-2.28856993949357	0.300941895306324	-14.7973366304614	-15.2776404423748	-14.317032818548	4.05	2.6	6.31	-3.36823996149537	-3.26234805370716	-3.15645614591896	-3.61584014012819	-3.50216409119095	-3.3884880422537	-3.60941704945637	-3.49432536628522	-3.37973029293824	-2.37841280816557	4.98954377691298	-0.146004404140765	-21.0809192045495	-0.37208386849652	-0.365174309346828	-0.379526483937587	-0.47500962282945	-0.467581744761565	-0.483010544055773	-0.472962226775823	-0.465262011947711	-0.480683936340117	0.000768451547029881	0.000833815457036735	0.00087909926159084
170	14.590010676409	0.24	-2.3779335516414	-2.4681735833307	-2.2876935199521	0.295343063316955	-14.5120942265868	-14.9894835870131	-14.0347048661605	3.98	2.58	6.18	-3.36287754064152	-3.25577565490946	-3.14867376917741	-3.61735478566458	-3.50214823584991	-3.38694168603523	-3.6129522588562	-3.49674029494775	-3.38290448136608	-2.3779335516414	4.92339973890482	-0.146842384844035	-20.8783673881349	-0.37208386849652	-0.365174309346828	-0.379526483937587	-0.47500962282945	-0.467581744761565	-0.483010544055773	-0.472962226775823	-0.465262011947711	-0.480683936340117	0.000768451547029881	0.000833815457036735	0.00087909926159084
170	14.590010676409	0.24	-2.37789952415812	-2.46720247695376	-2.28859657136247	0.305382897193899	-14.819214964138	-15.295199393805	-14.3432305344711	4.13	2.61	6.35	-3.3147442216073	-3.2115898528939	-3.1084354841805	-3.5515025276492	-3.4409802741264	-3.33045802060361	-3.54288881480984	-3.4333752766931	-3.32161998863732	-2.37789952415812	5.04013099504592	0.136371796364771	-20.9183271807634	-0.37208386849652	-0.365174309346828	-0.379526483937587	-0.47500962282945	-0.467581744761565	-0.483010544055773	-0.472962226775823	-0.465262011947711	-0.480683936340117	0.000768451547029881	0.000833815457036735	0.00087909926159084
170	14.590010676409	0.24	-2.377847465347	-2.46756796878364	-2.28812696191036	0.297271479837728	-14.7020497850708	-15.1834565891926	-14.220642980949	3.98	2.56	6.29	-3.40132372705232	-3.29348132795135	-3.18563892885039	-3.65807650333713	-3.54209349852135	-3.42611049370556	-3.64380705457324	-3.52776202734668	-3.41242776540075	-2.377847465347	4.97334996967107	0.0509464057606955	-20.7671398631707	-0.37208386849652	-0.365174309346828	-0.379526483937587	-0.47500962282945	-0.467581744761565	-0.483010544055773	-0.472962226775823	-0.465262011947711	-0.480683936340117	0.000768451547029881	0.000833815457036735	0.00087909926159084
170	14.590010676409	0.24	-2.37778965568763	-2.46804131712989	-2.28753799424536	0.307838857521225	-14.9657142305106	-15.4436356597405	-14.4877928012806	4.07	2.63	6.25	-3.39122537871798	-3.28627992963162	-3.18133448054525	-3.63885252498093	-3.52624396325285	-3.41363540152478	-3.63623835452718	-3.524688883935	-3.41256411978196	-2.37778965568763	5.01647251962538	-0.0439753911679847	-21.1069563766038	-0.37208386849652	-0.365174309346828	-0.379526483937587	-0.47500962282945	-0.467581744761565	-0.483010544055773	-0.472962226775823	-0.465262011947711	-0.480683936340117	0.000768451547029881	0.000833815457036735	0.00087909926159084
170	14.590010676409	0.24	-2.37770812118536	-2.4688282330157	-2.28658800935503	0.298482782159286	-14.6196058108372	-15.0969288048076	-14.1422828168668	4.03	2.59	6.23	-3.34561336431268	-3.23983435400082	-3.13405534368897	-3.59367393497883	-3.48005193780473	-3.36642994063062	-3.58668782371895	-3.47541457129826	-3.36159982664089	-2.37770812118536	4.97818772729633	-0.180860451395637	-21.0914896723077	-0.37208386849652	-0.365174309346828	-0.379526483937587	-0.47500962282945	-0.467581744761565	-0.483010544055773	-0.472962226775823	-0.465262011947711	-0.480683936340117	0.000768451547029881	0.000833815457036735	0.00087909926159084
170	14.590010676409	0.24	-2.3772037603813	-2.4668639616912	-2.2875435590714	0.300424870792097	-14.685616582951	-15.1628804901339	-14.2083526757682	3.97	2.59	6.18	-3.41010661447069	-3.30277075517987	-3.19543489588906	-3.66920292521601	-3.55371180032883	-3.43822067544165	-3.66424450548272	-3.54990187793994	-3.4339445974856	-2.3772037603813	4.95217624852804	-0.107344743225975	-20.8764068725675	-0.37208386849652	-0.365174309346828	-0.379526483937587	-0.47500962282945	-0.467581744761565	-0.483010544055773	-0.472962226775823	-0.465262011947711	-0.480683936340117	0.000768451547029881	0.000833815457036735	0.00087909926159084
170	14.590010676409	0.24	-2.37719385524344	-2.46698164268823	-2.28740606779864	0.316777059584311	-15.185801736246	-15.6607641596227	-14.7108393128693	4.03	2.6	6.23	-3.46966736808914	-3.36443868290739	-3.25920999772563	-3.72681526589981	-3.61378775382394	-3.50076024174808	-3.72236848120016	-3.61068798060083	-3.4973335970171	-2.37719385524344	4.97387996166879	-0.255421217234924	-21.1340653672516	-0.37208386849652	-0.365174309346828	-0.379526483937587	-0.47500962282945	-0.467581744761565	-0.483010544055773	-0.472962226775823	-0.465262011947711	-0.480683936340117	0.000768451547029881	0.000833815457036735	0.00087909926159084
170	14.590010676409	0.24	-2.37715387683368	-2.46791190225922	-2.28639585140815	0.29182196199588	-14.752210617654	-15.2416360269682	-14.2627852083398	4	2.58	6.22	-3.40030644199765	-3.29111892635144	-3.18193141070524	-3.65523451712094	-3.53786098540059	-3.42048745368025	-3.6478689958181	-3.5308008375941	-3.41340966504066	-2.37715387683368	4.92088527248903	0.0343015721031215	-20.7920947964739	-0.37208386849652	-0.365174309346828	-0.379526483937587	-0.47500962282945	-0.467581744761565	-0.483010544055773	-0.472962226775823	-0.465262011947711	-0.480683936340117	0.000768451547029881	0.000833815457036735	0.00087909926159084
170	14.590010676409	0.24	-2.37713500121479	-2.46616087065296	-2.28810913177662	0.309878049884624	-14.9117257856106	-15.3856540279519	-14.4377975432694	3.96	2.58	6.11	-3.46075610359605	-3.35415354680066	-3.24755099000527	-3.7237695196557	-3.60906529322971	-3.49436106680371	-3.72344323129379	-3.60987469309805	-3.49375863537109	-2.37713500121479	4.93204061875607	0.202650496600679	-20.521755491731	-0.37208386849652	-0.365174309346828	-0.379526483937587	-0.47500962282945	-0.467581744761565	-0.483010544055773	-0.472962226775823	-0.465262011947711	-0.480683936340117	0.000768451547029881	0.000833815457036735	0.00087909926159084
170	14.590010676409	0.24	-2.37705469520101	-2.46828752396196	-2.28582186644006	0.290724464515145	-14.5836941711434	-15.0688166700593	-14.0985716722275	4.07	2.61	6.31	-3.30705706817636	-3.20059032801362	-3.09412358785087	-3.54831089703666	-3.43407727889721	-3.31984366075776	-3.54009885549224	-3.42684259175414	-3.31139064866108	-2.37705469520101	4.98682025537928	-0.336823783988535	-21.3311195795342	-0.37208386849652	-0.365174309346828	-0.379526483937587	-0.47500962282945	-0.467581744761565	-0.483010544055773	-0.472962226775823	-0.465262011947711	-0.480683936340117	0.000768451547029881	0.000833815457036735	0.00087909926159084
170	14.590010676409	0.24	-2.3769248241885	-2.46707460944526	-2.28677503893173	0.303114416737782	-14.949484210301	-15.4322325851163	-14.4667358354857	4.06	2.59	6.26	-3.39872132735137	-3.29240312691086	-3.18608492647034	-3.6481208796076	-3.53400100641058	-3.41988113321356	-3.63933018527308	-3.52801301933156	-3.41193682258284	-2.3769248241885	4.99029187447369	-0.140713149548877	-21.0408334643445	-0.37208386849652	-0.365174309346828	-0.379526483937587	-0.47500962282945	-0.467581744761565	-0.483010544055773	-0.472962226775823	-0.465262011947711	-0.480683936340117	0.000768451547029881	0.000833815457036735	0.00087909926159084
170	14.590010676409	0.24	-2.37631409447697	-2.46724080152517	-2.28538738742876	0.287572458007796	-14.2634979574726	-14.7416212677738	-13.7853746471713	3.91	2.53	6.07	-3.35973769079957	-3.25076942487481	-3.14180115895004	-3.62065704960487	-3.5032262390734	-3.38579542854193	-3.61471581890006	-3.49669408129123	-3.38155759294753	-2.37631409447697	4.86345891621069	-0.153217229142586	-20.6885184282971	-0.37208386849652	-0.365174309346828	-0.379526483937587	-0.47500962282945	-0.467581744761565	-0.483010544055773	-0.472962226775823	-0.465262011947711	-0.480683936340117	0.000768451547029881	0.000833815457036735	0.00087909926159084
170	14.590010676409	0.24	-2.37596294292671	-2.46555833381243	-2.286367552041	0.312444622695612	-14.9693670039291	-15.4422872622587	-14.4964467455995	4	2.57	6.25	-3.44765260095203	-3.34206819295712	-3.23648378496221	-3.70645171129836	-3.59294157701421	-3.47943144273006	-3.69752730628262	-3.58215794394706	-3.47091868804716	-2.37596294292671	4.95906898619045	0.169907266541037	-20.6305475794022	-0.37208386849652	-0.365174309346828	-0.379526483937587	-0.47500962282945	-0.467581744761565	-0.483010544055773	-0.472962226775823	-0.465262011947711	-0.480683936340117	0.000768451547029881	0.000833815457036735	0.00087909926159084
170	14.590010676409	0.24	-2.37513388168345	-2.46502959971891	-2.28523816364799	0.312437410359081	-15.2233955121638	-15.7043492487629	-14.7424417755647	3.95	2.58	6.23	-3.5436897436689	-3.43516243084824	-3.32663511802758	-3.81442304873929	-3.69760438983145	-3.58078573092361	-3.80756331980759	-3.69022912331679	-3.57421108743475	-2.37513388168345	4.93584565860832	0.0386746231938127	-20.6887804148383	-0.37208386849652	-0.365174309346828	-0.379526483937587	-0.47500962282945	-0.467581744761565	-0.483010544055773	-0.472962226775823	-0.465262011947711	-0.480683936340117	0.000768451547029881	0.000833815457036735	0.00087909926159084
170	14.590010676409	0.24	-2.37502236060049	-2.46451594153048	-2.2855287796705	0.304412874451278	-14.8106842861185	-15.2874846210417	-14.3338839511954	3.98	2.57	6.22	-3.42533470047781	-3.31850216570202	-3.21166963092624	-3.68398835137596	-3.56908868518945	-3.45418901900295	-3.67469387283273	-3.55964174430896	-3.44699941845404	-2.37502236060049	4.94787502920557	-0.07929439232118	-20.8428140940003	-0.37208386849652	-0.365174309346828	-0.379526483937587	-0.47500962282945	-0.467581744761565	-0.483010544055773	-0.472962226775823	-0.465262011947711	-0.480683936340117	0.000768451547029881	0.000833815457036735	0.00087909926159084
170	14.590010676409	0.24	-2.37491265506352	-2.46554937754978	-2.28427593257726	0.295431669564136	-14.7749094841609	-15.2608409605088	-14.288978007813	3.99	2.58	6.2	-3.41346693451554	-3.30477626463397	-3.19608559475239	-3.67048863350724	-3.55361394978477	-3.4367392660623	-3.66480710888599	-3.54897299884124	-3.43170131766636	-2.37491265506352	4.94338541176344	0.174679948459322	-20.6701179138816	-0.37208386849652	-0.365174309346828	-0.379526483937587	-0.47500962282945	-0.467581744761565	-0.483010544055773	-0.472962226775823	-0.465262011947711	-0.480683936340117	0.000768451547029881	0.000833815457036735	0.00087909926159084
170	14.590010676409	0.24	-2.37480899873155	-2.46398593597724	-2.28563206148585	0.308807704196244	-14.9342551542427	-15.4100898612587	-14.4584204472267	3.99	2.56	6.2	-3.44415182917051	-3.3378028726552	-3.2314539161399	-3.7031476884904	-3.58880142501923	-3.47445516154807	-3.69546692218276	-3.58042755708792	-3.46543427336559	-2.37480899873155	4.92307855119587	-0.102566584585915	-20.8470249151019	-0.37208386849652	-0.365174309346828	-0.379526483937587	-0.47500962282945	-0.467581744761565	-0.483010544055773	-0.472962226775823	-0.465262011947711	-0.480683936340117	0.000768451547029881	0.000833815457036735	0.00087909926159084
170	14.590010676409	0.24	-2.37452424720908	-2.46531575461671	-2.28373273980144	0.29936222242389	-14.6267496299813	-15.1033048964714	-14.1501943634912	4.03	2.58	6.26	-3.34482316707096	-3.23928380951497	-3.13374445195898	-3.5925534392596	-3.4791974371553	-3.36584143505099	-3.58219115303188	-3.47056939943221	-3.35761988727163	-2.37452424720908	4.97708259370654	0.0678425779042327	-20.8032087986391	-0.37208386849652	-0.365174309346828	-0.379526483937587	-0.47500962282945	-0.467581744761565	-0.483010544055773	-0.472962226775823	-0.465262011947711	-0.480683936340117	0.000768451547029881	0.000833815457036735	0.00087909926159084
170	14.590010676409	0.24	-2.37387363111801	-2.46465302584825	-2.28309423638777	0.30180991416406	-14.6757488416744	-15.1511251421084	-14.2003725412405	3.95	2.54	6.12	-3.41725014957876	-3.31003172728158	-3.2028133049844	-3.67812156078954	-3.56271813010603	-3.44731469942253	-3.67150998718174	-3.55560377492408	-3.4422573879974	-2.37387363111801	4.88783966461476	-0.101079976331287	-20.7448092151933	-0.37208386849652	-0.365174309346828	-0.379526483937587	-0.47500962282945	-0.467581744761565	-0.483010544055773	-0.472962226775823	-0.465262011947711	-0.480683936340117	0.000768451547029881	0.000833815457036735	0.00087909926159084
170	14.590010676409	0.24	-2.37375833686671	-2.4627850342581	-2.28473163947533	0.31189137893941	-14.9363021571308	-15.4087861206616	-14.4638181936	4.03	2.59	6.26	-3.41251967839605	-3.30788062307725	-3.20324156775846	-3.66526920267142	-3.55288001725964	-3.44049083184785	-3.65922315372256	-3.54517419288832	-3.43329409825432	-2.37375833686671	4.98036815205358	0.270159401934513	-20.6089681680671	-0.37208386849652	-0.365174309346828	-0.379526483937587	-0.47500962282945	-0.467581744761565	-0.483010544055773	-0.472962226775823	-0.465262011947711	-0.480683936340117	0.000768451547029881	0.000833815457036735	0.00087909926159084
170	14.590010676409	0.24	-2.37363792722687	-2.46334256669598	-2.28393328775775	0.300113560706413	-14.7797337908859	-15.260412359505	-14.2990552222667	3.97	2.54	6.22	-3.42605100831518	-3.3181358841431	-3.21022075997103	-3.68560823383114	-3.56951747241569	-3.45342671100023	-3.67147156797481	-3.55895989602756	-3.44210601311909	-2.37363792722687	4.94571551761229	0.00340506219842845	-20.7755262441672	-0.37208386849652	-0.365174309346828	-0.379526483937587	-0.47500962282945	-0.467581744761565	-0.483010544055773	-0.472962226775823	-0.465262011947711	-0.480683936340117	0.000768451547029881	0.000833815457036735	0.00087909926159084
170	14.590010676409	0.24	-2.37335201625389	-2.46326712395642	-2.28343690855135	0.302530522682406	-14.9462200746431	-15.4295309249035	-14.4629092243827	4.03	2.61	6.19	-3.41758370679269	-3.31053215122661	-3.20348059566052	-3.67076624030158	-3.55578405702316	-3.44080187374475	-3.66955426322793	-3.5564044391868	-3.44050883582596	-2.37335201625389	4.96531770070071	0.0256983198706033	-20.8482528722156	-0.37208386849652	-0.365174309346828	-0.379526483937587	-0.47500962282945	-0.467581744761565	-0.483010544055773	-0.472962226775823	-0.465262011947711	-0.480683936340117	0.000768451547029881	0.000833815457036735	0.00087909926159084
170	14.590010676409	0.24	-2.37321686583581	-2.46363347857714	-2.28280025309448	0.300014071492693	-14.6262234878122	-15.1020221487371	-14.1504248268873	3.97	2.56	6.14	-3.39425731978199	-3.2873191182828	-3.18038091678361	-3.65187817569936	-3.53682346787641	-3.42176876005346	-3.64753626488276	-3.5295690119698	-3.4158804801937	-2.37321686583581	4.8940741358166	0.176108704832025	-20.4725767970021	-0.37208386849652	-0.365174309346828	-0.379526483937587	-0.47500962282945	-0.467581744761565	-0.483010544055773	-0.472962226775823	-0.465262011947711	-0.480683936340117	0.000768451547029881	0.000833815457036735	0.00087909926159084
170	14.590010676409	0.24	-2.37315947529281	-2.46243486458533	-2.28388408600028	0.301153732912981	-14.8668927388188	-15.3492114112098	-14.3845740664278	4.05	2.61	6.21	-3.38998950562983	-3.28346577656185	-3.17694204749388	-3.63992235021198	-3.52554497481936	-3.41116759942675	-3.63771905398838	-3.52189167115931	-3.40951244057684	-2.37315947529281	5.02452139220229	0.151931804443235	-20.8453718696822	-0.37208386849652	-0.365174309346828	-0.379526483937587	-0.47500962282945	-0.467581744761565	-0.483010544055773	-0.472962226775823	-0.465262011947711	-0.480683936340117	0.000768451547029881	0.000833815457036735	0.00087909926159084
170	14.590010676409	0.24	-2.37284376068705	-2.46303676889387	-2.28265075248022	0.302735175607658	-14.9588692700156	-15.4423546766488	-14.4753838633825	3.92	2.56	6.21	-3.50900101463285	-3.39913753733548	-3.28927406003812	-3.78018582703421	-3.66183181173005	-3.54347779642589	-3.76953861646609	-3.65420175835161	-3.53298425052468	-2.37284376068705	4.93469343988742	0.0877721404534056	-20.6493954045031	-0.37208386849652	-0.365174309346828	-0.379526483937587	-0.47500962282945	-0.467581744761565	-0.483010544055773	-0.472962226775823	-0.465262011947711	-0.480683936340117	0.000768451547029881	0.000833815457036735	0.00087909926159084
170	14.590010676409	0.24	-2.37277761227676	-2.46315591453764	-2.28239931001589	0.29530976984472	-14.5075884389034	-14.9848677534096	-14.0303091243972	4.01	2.59	6.22	-3.33824005290312	-3.2319145950929	-3.12558913728269	-3.58792094779058	-3.47364296558587	-3.35936498338117	-3.58273446869074	-3.46723634689542	-3.35448894612495	-2.37277761227676	4.95269373541687	-0.149196771505063	-21.0031826605421	-0.37208386849652	-0.365174309346828	-0.379526483937587	-0.47500962282945	-0.467581744761565	-0.483010544055773	-0.472962226775823	-0.465262011947711	-0.480683936340117	0.000768451547029881	0.000833815457036735	0.00087909926159084
170	14.590010676409	0.24	-2.37267064015891	-2.46183503901079	-2.28350624130704	0.307575893665434	-15.0479714637061	-15.5288164246261	-14.5671265027862	3.99	2.63	6.17	-3.47567451338614	-3.36805133529838	-3.26042815721062	-3.7376633463893	-3.62192776573832	-3.50619218508734	-3.73880501642763	-3.62633741827123	-3.50799476603753	-2.37267064015891	4.94141858448173	-0.206791168957667	-21.0535027245777	-0.37208386849652	-0.365174309346828	-0.379526483937587	-0.47500962282945	-0.467581744761565	-0.483010544055773	-0.472962226775823	-0.465262011947711	-0.480683936340117	0.000768451547029881	0.000833815457036735	0.00087909926159084
170	14.590010676409	0.24	-2.37242607572693	-2.46204470928374	-2.28280744217012	0.299809626979148	-14.7732131261644	-15.2540274661294	-14.2923987861994	3.99	2.61	6.12	-3.40777201072066	-3.30035738506038	-3.1929427594001	-3.66384531590791	-3.54835913553923	-3.43287295517055	-3.66568116250562	-3.55165713092945	-3.4363341527565	-2.37242607572693	4.92037361168025	-0.351277722686674	-21.0916283219238	-0.37208386849652	-0.365174309346828	-0.379526483937587	-0.47500962282945	-0.467581744761565	-0.483010544055773	-0.472962226775823	-0.465262011947711	-0.480683936340117	0.000768451547029881	0.000833815457036735	0.00087909926159084
170	14.590010676409	0.24	-2.37217575315128	-2.46112979295993	-2.28322171334264	0.294852787753087	-14.6560073876926	-15.1386994094949	-14.1733153658902	4.01	2.62	6.14	-3.37365812242068	-3.26609023855347	-3.15852235468625	-3.62613071500975	-3.51051283273315	-3.39489495045656	-3.63046735195207	-3.51546253792021	-3.3988888935848	-2.37217575315128	4.96072074080328	-0.0986641057544664	-20.9958176804291	-0.37208386849652	-0.365174309346828	-0.379526483937587	-0.47500962282945	-0.467581744761565	-0.483010544055773	-0.472962226775823	-0.465262011947711	-0.480683936340117	0.000768451547029881	0.000833815457036735	0.00087909926159084
170	14.590010676409	0.24	-2.37208359555673	-2.46200856343308	-2.28215862768038	0.301136979440591	-14.6805173755511	-15.1568085286935	-14.2042262224087	4.05	2.61	6.3	-3.34705260781967	-3.24187403126189	-3.13669545470412	-3.59376537188101	-3.48083403479536	-3.36790269770972	-3.58526450168032	-3.47466098528419	-3.36007887451853	-2.37208359555673	4.99985135486907	0.0411712315093313	-20.9243555871436	-0.37208386849652	-0.365174309346828	-0.379526483937587	-0.47500962282945	-0.467581744761565	-0.483010544055773	-0.472962226775823	-0.465262011947711	-0.480683936340117	0.000768451547029881	0.000833815457036735	0.00087909926159084
170	14.590010676409	0.24	-2.37203676483801	-2.46121288138966	-2.28286064828635	0.300386487696482	-14.6233380763158	-15.098621410908	-14.1480547417236	4.05	2.6	6.21	-3.33074943571473	-3.2259021350629	-3.12105483441107	-3.57583644165599	-3.46327414727865	-3.35071185290131	-3.57231236670442	-3.45851115112514	-3.34764751651334	-2.37203676483801	4.9643465440394	-0.166783667643545	-21.0621655566233	-0.37208386849652	-0.365174309346828	-0.379526483937587	-0.47500962282945	-0.467581744761565	-0.483010544055773	-0.472962226775823	-0.465262011947711	-0.480683936340117	0.000768451547029881	0.000833815457036735	0.00087909926159084
170	14.590010676409	0.24	-2.37169474609658	-2.46127250486453	-2.28211698732862	0.30910827363124	-15.0753281357443	-15.5553197200678	-14.5953365514208	4	2.57	6.24	-3.47219884051931	-3.36505695899327	-3.25791507746724	-3.73275472424464	-3.61757285166187	-3.50239097907909	-3.72226464010332	-3.60857840019285	-3.49464942051518	-2.37169474609658	4.95341345603674	-0.0910156792329139	-20.8844444612146	-0.37208386849652	-0.365174309346828	-0.379526483937587	-0.47500962282945	-0.467581744761565	-0.483010544055773	-0.472962226775823	-0.465262011947711	-0.480683936340117	0.000768451547029881	0.000833815457036735	0.00087909926159084
170	14.590010676409	0.24	-2.37078627580331	-2.46126419291489	-2.28030835869173	0.293478378768215	-14.4051047922435	-14.8811062279297	-13.9291033565573	4.04	2.57	6.23	-3.29434179844481	-3.18896580006926	-3.08358980169371	-3.53817636048329	-3.42500083431575	-3.31182530814822	-3.52934421991323	-3.41700786553989	-3.30532039458123	-2.37078627580331	4.95910885980053	0.187470516302333	-20.6612080401906	-0.37208386849652	-0.365174309346828	-0.379526483937587	-0.47500962282945	-0.467581744761565	-0.483010544055773	-0.472962226775823	-0.465262011947711	-0.480683936340117	0.000768451547029881	0.000833815457036735	0.00087909926159084
170	14.590010676409	0.24	-2.37071632388808	-2.46152748042238	-2.27990516735377	0.302027186005887	-14.8411899738197	-15.3216775111161	-14.3607024365233	4.02	2.6	6.22	-3.40304051412166	-3.29632122344583	-3.18960193277	-3.65630179866662	-3.5416402385614	-3.42697867845618	-3.65173686863415	-3.53925584346253	-3.42043062326025	-2.37071632388808	4.94751733691221	-0.00334770441748584	-20.8222840890485	-0.37208386849652	-0.365174309346828	-0.379526483937587	-0.47500962282945	-0.467581744761565	-0.483010544055773	-0.472962226775823	-0.465262011947711	-0.480683936340117	0.000768451547029881	0.000833815457036735	0.00087909926159084
170	14.590010676409	0.24	-2.37040081996255	-2.45987125589419	-2.28093038403091	0.304960476033325	-14.7424630844993	-15.2164541868663	-14.2684719821323	3.93	2.59	6.11	-3.44735222364965	-3.33996752937933	-3.23258283510901	-3.71246632864848	-3.59682335519313	-3.48118038173778	-3.71338818294468	-3.59664257851692	-3.48270245769629	-2.37040081996255	4.9079126099737	-0.00618671435566047	-20.6852453475856	-0.37208386849652	-0.365174309346828	-0.379526483937587	-0.47500962282945	-0.467581744761565	-0.483010544055773	-0.472962226775823	-0.465262011947711	-0.480683936340117	0.000768451547029881	0.000833815457036735	0.00087909926159084
170	14.590010676409	0.24	-2.37014275648271	-2.45889015226259	-2.28139536070284	0.310763629936176	-15.0748544638544	-15.5529770900987	-14.5967318376101	3.95	2.59	6.26	-3.50680573035872	-3.39900108589648	-3.29119644143423	-3.77437782592102	-3.65834760044629	-3.54231737497156	-3.76741018995707	-3.64871937885795	-3.53490995310561	-2.37014275648271	4.98682465082124	0.0491349967729276	-20.8378747479347	-0.37208386849652	-0.365174309346828	-0.379526483937587	-0.47500962282945	-0.467581744761565	-0.483010544055773	-0.472962226775823	-0.465262011947711	-0.480683936340117	0.000768451547029881	0.000833815457036735	0.00087909926159084
170	14.590010676409	0.24	-2.36922953828064	-2.45959404215267	-2.27886503440862	0.302585266218518	-14.8732230289752	-15.3541110166666	-14.3923350412838	4.04	2.65	6.24	-3.39467852663501	-3.2883578074634	-3.18203708829178	-3.64540098614117	-3.53122768475948	-3.41705438337779	-3.64911199071615	-3.53242469046126	-3.41781900546743	-2.36922953828064	4.97251627606925	0.0496418690310269	-20.8907455883645	-0.37208386849652	-0.365174309346828	-0.379526483937587	-0.47500962282945	-0.467581744761565	-0.483010544055773	-0.472962226775823	-0.465262011947711	-0.480683936340117	0.000768451547029881	0.000833815457036735	0.00087909926159084
170	14.590010676409	0.24	-2.36906426311521	-2.458286817623	-2.27984170860742	0.305146693344982	-14.8858039938614	-15.3641935548338	-14.4074144328889	3.97	2.59	6.08	-3.45122811533614	-3.34376842361727	-3.2363087318984	-3.71292810713357	-3.59731995362035	-3.48171180010714	-3.71501595720586	-3.59804757278649	-3.48235613795368	-2.36906426311521	4.91343016730507	0.0629824828363487	-20.6402099662812	-0.37208386849652	-0.365174309346828	-0.379526483937587	-0.47500962282945	-0.467581744761565	-0.483010544055773	-0.472962226775823	-0.465262011947711	-0.480683936340117	0.000768451547029881	0.000833815457036735	0.00087909926159084
170	14.590010676409	0.24	-2.36895738376447	-2.45772176661526	-2.28019300091369	0.304870049466329	-14.7502541507558	-15.2245969270551	-14.2759113744565	4.01	2.54	6.29	-3.39221787048013	-3.28652876421313	-3.18083965794614	-3.64600706983968	-3.53241082002098	-3.41881457020229	-3.62900418154298	-3.51537030503567	-3.40252707247295	-2.36895738376447	4.97698401925779	0.117055570582761	-20.7088739112355	-0.37208386849652	-0.365174309346828	-0.379526483937587	-0.47500962282945	-0.467581744761565	-0.483010544055773	-0.472962226775823	-0.465262011947711	-0.480683936340117	0.000768451547029881	0.000833815457036735	0.00087909926159084
170	14.590010676409	0.24	-2.36884940764291	-2.4584211828855	-2.27927763240032	0.312526121017615	-15.1125360900096	-15.5898888729327	-14.6351833070865	3.95	2.55	6.16	-3.51703923923464	-3.40934966670578	-3.30166009417693	-3.78563286504768	-3.66971912133953	-3.55380537763137	-3.77721849202084	-3.66251437959119	-3.5458549089896	-2.36884940764291	4.90268632944327	0.123491522792821	-20.5018127419388	-0.37208386849652	-0.365174309346828	-0.379526483937587	-0.47500962282945	-0.467581744761565	-0.483010544055773	-0.472962226775823	-0.465262011947711	-0.480683936340117	0.000768451547029881	0.000833815457036735	0.00087909926159084
170	14.590010676409	0.24	-2.36832037411454	-2.45922887010128	-2.2774118781278	0.291303295333359	-14.4698689848426	-14.9505304153736	-13.9892075543116	3.94	2.57	6.22	-3.37975792823778	-3.27109828637218	-3.16243864450659	-3.63874574897697	-3.52175961614764	-3.40477348331832	-3.63018646288561	-3.51439992987748	-3.39687177473228	-2.36832037411454	4.91442067478946	0.0871133483855243	-20.6120389297894	-0.37208386849652	-0.365174309346828	-0.379526483937587	-0.47500962282945	-0.467581744761565	-0.483010544055773	-0.472962226775823	-0.465262011947711	-0.480683936340117	0.000768451547029881	0.000833815457036735	0.00087909926159084
170	14.590010676409	0.24	-2.36794618063439	-2.45747130838548	-2.2784210528833	0.302868239336609	-14.6594841111313	-15.1331437975858	-14.1858244246767	4	2.57	6.22	-3.37555000482212	-3.26989701042246	-3.1642440160228	-3.62855333263824	-3.51498146305123	-3.40140959346422	-3.61999948783658	-3.50752880575084	-3.39363806498766	-2.36794618063439	4.96833348631676	0.322111070734363	-20.5431249835762	-0.37208386849652	-0.365174309346828	-0.379526483937587	-0.47500962282945	-0.467581744761565	-0.483010544055773	-0.472962226775823	-0.465262011947711	-0.480683936340117	0.000768451547029881	0.000833815457036735	0.00087909926159084
170	14.590010676409	0.24	-2.3677254135507	-2.45705165224658	-2.27839917485481	0.301288467658491	-14.7077932548127	-15.1847976554781	-14.2307888541474	4.04	2.59	6.24	-3.35658662675033	-3.25114520905737	-3.14570379136441	-3.60441474459386	-3.49118823120835	-3.37796171782284	-3.59727579299574	-3.48555415115566	-3.37000627319089	-2.3677254135507	4.95774023095359	0.0581654733514757	-20.7704743849375	-0.37208386849652	-0.365174309346828	-0.379526483937587	-0.47500962282945	-0.467581744761565	-0.483010544055773	-0.472962226775823	-0.465262011947711	-0.480683936340117	0.000768451547029881	0.000833815457036735	0.00087909926159084
170	14.590010676409	0.24	-2.36762385624997	-2.45652859700012	-2.27871911549981	0.316258138456739	-15.2748070259715	-15.7531265740068	-14.7964874779362	4.03	2.58	6.3	-3.49521850750437	-3.3890915536619	-3.28296459981944	-3.75488881213067	-3.64087736741184	-3.52686592269301	-3.74427611343568	-3.62718230231513	-3.51469671148901	-2.36762385624997	4.96767072342241	-0.0849398752614379	-20.9231555094806	-0.37208386849652	-0.365174309346828	-0.379526483937587	-0.47500962282945	-0.467581744761565	-0.483010544055773	-0.472962226775823	-0.465262011947711	-0.480683936340117	0.000768451547029881	0.000833815457036735	0.00087909926159084
170	14.590010676409	0.24	-2.36724383122052	-2.4562618887728	-2.27822577366824	0.30522413963864	-14.7370939885831	-15.2106179306118	-14.2635700465544	4.02	2.6	6.18	-3.37532533786553	-3.27024759763785	-3.16516985741017	-3.62614721686088	-3.51326110451901	-3.40037499217715	-3.62454209073593	-3.50932662584835	-3.39770172339057	-2.36724383122052	4.97608612889645	-0.304863811278084	-21.1325669966465	-0.37208386849652	-0.365174309346828	-0.379526483937587	-0.47500962282945	-0.467581744761565	-0.483010544055773	-0.472962226775823	-0.465262011947711	-0.480683936340117	0.000768451547029881	0.000833815457036735	0.00087909926159084
170	14.590010676409	0.24	-2.36679901544125	-2.45558911360413	-2.27800891727837	0.307018849608857	-14.6139303076888	-15.081517267094	-14.1463433482835	3.99	2.56	6.2	-3.37128860247669	-3.26676526049512	-3.16224191851354	-3.6248766226692	-3.51249104446806	-3.40010546626691	-3.61633919223844	-3.50651565903323	-3.39166199431021	-2.36679901544125	4.9376564977141	-0.144334703018424	-20.8587903801787	-0.37208386849652	-0.365174309346828	-0.379526483937587	-0.47500962282945	-0.467581744761565	-0.483010544055773	-0.472962226775823	-0.465262011947711	-0.480683936340117	0.000768451547029881	0.000833815457036735	0.00087909926159084
170	14.590010676409	0.24	-2.36666262444564	-2.45740862226045	-2.27591662663083	0.29481124083496	-14.5213655535943	-14.9996709681907	-14.043060138998	3.99	2.55	6.23	-3.35790672260633	-3.25083070936989	-3.14375469613346	-3.61110163596241	-3.49595181242285	-3.38080198888329	-3.59968529725872	-3.48267565026104	-3.37102099485641	-2.36666262444564	4.94099899448897	-0.0543005458699259	-20.8237717316008	-0.37208386849652	-0.365174309346828	-0.379526483937587	-0.47500962282945	-0.467581744761565	-0.483010544055773	-0.472962226775823	-0.465262011947711	-0.480683936340117	0.000768451547029881	0.000833815457036735	0.00087909926159084
170	14.590010676409	0.24	-2.36655907287757	-2.45560523153545	-2.2775129142197	0.305963288654023	-14.6859674202411	-15.1570274875103	-14.2149073529719	3.99	2.54	6.22	-3.38951663465192	-3.28417500778974	-3.17883338092757	-3.644643946166	-3.53137330494906	-3.41810266373212	-3.63216981543127	-3.52016747764456	-3.40742561766914	-2.36655907287757	4.93340065858159	0.0487307192765223	-20.6515736590038	-0.37208386849652	-0.365174309346828	-0.379526483937587	-0.47500962282945	-0.467581744761565	-0.483010544055773	-0.472962226775823	-0.465262011947711	-0.480683936340117	0.000768451547029881	0.000833815457036735	0.00087909926159084
170	14.590010676409	0.24	-2.36631508777168	-2.45575958066274	-2.27687059488062	0.307483822956124	-14.8876504004251	-15.3634752897012	-14.411825511149	4.02	2.56	6.19	-3.41575349878482	-3.30996359775616	-3.2041736967275	-3.6703856966855	-3.55670953717121	-3.44303337765692	-3.66258497665683	-3.54787923950965	-3.4356971311474	-2.36631508777168	4.94885777551953	-0.0218205136280804	-20.8200907272573	-0.37208386849652	-0.365174309346828	-0.379526483937587	-0.47500962282945	-0.467581744761565	-0.483010544055773	-0.472962226775823	-0.465262011947711	-0.480683936340117	0.000768451547029881	0.000833815457036735	0.00087909926159084
170	14.590010676409	0.24	-2.36604764974547	-2.4545200696147	-2.27757522987623	0.306195031867065	-14.7411391999593	-15.2137110496556	-14.268567350263	3.99	2.54	6.2	-3.39978824764188	-3.29418323019939	-3.18857821275689	-3.65538908796527	-3.54184453745938	-3.4282999869535	-3.64472111287479	-3.53096494362186	-3.41806627827845	-2.36604764974547	4.93642101141601	-0.0566283276458893	-20.7876094677021	-0.37208386849652	-0.365174309346828	-0.379526483937587	-0.47500962282945	-0.467581744761565	-0.483010544055773	-0.472962226775823	-0.465262011947711	-0.480683936340117	0.000768451547029881	0.000833815457036735	0.00087909926159084
170	14.590010676409	0.24	-2.36468464602117	-2.45331615906733	-2.27605313297501	0.3076169188189	-14.9011490429084	-15.3772565628959	-14.4250415229208	4.05	2.59	6.28	-3.39381949159893	-3.28874073617714	-3.18366198075535	-3.64374431656663	-3.53092743906096	-3.4181105615553	-3.63261253962706	-3.52050053449593	-3.40769189319221	-2.36468464602117	5.00057774850124	-0.105786255535071	-21.0496570685654	-0.37208386849652	-0.365174309346828	-0.379526483937587	-0.47500962282945	-0.467581744761565	-0.483010544055773	-0.472962226775823	-0.465262011947711	-0.480683936340117	0.000768451547029881	0.000833815457036735	0.00087909926159084
170	14.590010676409	0.24	-2.36467167294981	-2.45396020372905	-2.27538314217056	0.294409829672058	-14.6330723638535	-15.1155229030644	-14.1506218246426	4	2.59	6.19	-3.37663033457624	-3.26885654890707	-3.1610827632379	-3.63033867716287	-3.51446714142126	-3.39859560567965	-3.62708536342668	-3.51052392969295	-3.39524494570973	-2.36467167294981	4.95437399538263	0.0191733997457693	-20.8227330011538	-0.37208386849652	-0.365174309346828	-0.379526483937587	-0.47500962282945	-0.467581744761565	-0.483010544055773	-0.472962226775823	-0.465262011947711	-0.480683936340117	0.000768451547029881	0.000833815457036735	0.00087909926159084
170	14.590010676409	0.24	-2.36402165044899	-2.45352086352287	-2.27452243737512	0.300456287939787	-14.6938633191038	-15.1713595453092	-14.2163670928985	4.11	2.65	6.3	-3.30396102208466	-3.19997370869568	-3.0959863953067	-3.54189050706316	-3.43041471310387	-3.31893891914459	-3.54023036789875	-3.42850219380673	-3.3166328373316	-2.36402165044899	5.03173840971849	-0.210453210632032	-21.3421508512287	-0.37208386849652	-0.365174309346828	-0.379526483937587	-0.47500962282945	-0.467581744761565	-0.483010544055773	-0.472962226775823	-0.465262011947711	-0.480683936340117	0.000768451547029881	0.000833815457036735	0.00087909926159084
170	14.590010676409	0.24	-2.36399980112059	-2.45355952972664	-2.27444007251455	0.304862184262473	-14.9167911621471	-15.3964983837207	-14.4370839405734	4.06	2.58	6.24	-3.38880697536178	-3.28322224186685	-3.17763750837192	-3.63722866130532	-3.52390387719806	-3.4105790930908	-3.63002059811959	-3.51693008207397	-3.40360751220061	-2.36399980112059	4.97096110850065	0.0614979313135921	-20.8266678008125	-0.37208386849652	-0.365174309346828	-0.379526483937587	-0.47500962282945	-0.467581744761565	-0.483010544055773	-0.472962226775823	-0.465262011947711	-0.480683936340117	0.000768451547029881	0.000833815457036735	0.00087909926159084
170	14.590010676409	0.24	-2.36362582694073	-2.45317318020392	-2.27407847367754	0.303672207172488	-14.7405242841581	-15.2158972064813	-14.2651513618348	4.01	2.57	6.26	-3.38996873143365	-3.28405980469881	-3.17815087796396	-3.64355107619633	-3.52971976548086	-3.41588845476539	-3.63392314878138	-3.51987628698742	-3.40517810371529	-2.36362582694073	4.98325501234361	0.0993109377453974	-20.750565307748	-0.37208386849652	-0.365174309346828	-0.379526483937587	-0.47500962282945	-0.467581744761565	-0.483010544055773	-0.472962226775823	-0.465262011947711	-0.480683936340117	0.000768451547029881	0.000833815457036735	0.00087909926159084
170	14.590010676409	0.24	-2.36362137555348	-2.45341734796687	-2.2738254031401	0.301220455169371	-14.7682956377641	-15.2473396400159	-14.2892516355124	3.95	2.56	6.15	-3.4429040722541	-3.33473421540819	-3.22656435856229	-3.70623238673697	-3.5897892276197	-3.47334606850242	-3.69767561041547	-3.58295550550746	-3.46737620981906	-2.36362137555348	4.91643697648644	0.111517207368355	-20.55956060574	-0.37208386849652	-0.365174309346828	-0.379526483937587	-0.47500962282945	-0.467581744761565	-0.483010544055773	-0.472962226775823	-0.465262011947711	-0.480683936340117	0.000768451547029881	0.000833815457036735	0.00087909926159084
170	14.590010676409	0.24	-2.36353260510774	-2.45346924847375	-2.27359596174173	0.292115687373748	-14.2777155589881	-14.7510625245932	-13.804368593383	3.94	2.52	6.22	-3.33509875017991	-3.22807873919704	-3.12105872821417	-3.5907190726068	-3.47549645901371	-3.36027384542062	-3.57638744431037	-3.46096139759517	-3.34629340213531	-2.36353260510774	4.92779703967774	0.387815477668844	-20.2976232852849	-0.37208386849652	-0.365174309346828	-0.379526483937587	-0.47500962282945	-0.467581744761565	-0.483010544055773	-0.472962226775823	-0.465262011947711	-0.480683936340117	0.000768451547029881	0.000833815457036735	0.00087909926159084
170	14.590010676409	0.24	-2.36316583429825	-2.45222719993074	-2.27410446866577	0.306083378159789	-14.9324433367293	-15.4112738475529	-14.4536128259056	3.95	2.59	6.13	-3.47916387989665	-3.37106575417848	-3.2629676284603	-3.74517004607247	-3.62880707023923	-3.51244409440599	-3.74421767013399	-3.62819362261305	-3.51344884757795	-2.36316583429825	4.91822379365162	-0.0796956017178239	-20.8505098922795	-0.37208386849652	-0.365174309346828	-0.379526483937587	-0.47500962282945	-0.467581744761565	-0.483010544055773	-0.472962226775823	-0.465262011947711	-0.480683936340117	0.000768451547029881	0.000833815457036735	0.00087909926159084
170	14.590010676409	0.24	-2.36308842886234	-2.45357088241969	-2.272605975305	0.294925535988271	-14.7346688104086	-15.219866641525	-14.2494709792923	4.06	2.62	6.24	-3.34966898816479	-3.24288407563599	-3.1360991631072	-3.59518965890289	-3.48057773318521	-3.36596580746752	-3.59372822491001	-3.47655706846627	-3.36407698395752	-2.36308842886234	4.98074182304527	-0.0423484289440217	-20.9889030593146	-0.37208386849652	-0.365174309346828	-0.379526483937587	-0.47500962282945	-0.467581744761565	-0.483010544055773	-0.472962226775823	-0.465262011947711	-0.480683936340117	0.000768451547029881	0.000833815457036735	0.00087909926159084
170	14.590010676409	0.24	-2.36308351318967	-2.45226391904721	-2.27390310733212	0.304033722199416	-15.0036247464237	-15.4870691995141	-14.5201802933334	4.03	2.61	6.24	-3.43456683963035	-3.32735337877493	-3.22013991791951	-3.68953101015782	-3.57435858609313	-3.45918616202845	-3.6863845117311	-3.57126478017321	-3.45542420338379	-2.36308351318967	4.993665054764	-0.0827018151058292	-20.9980694352162	-0.37208386849652	-0.365174309346828	-0.379526483937587	-0.47500962282945	-0.467581744761565	-0.483010544055773	-0.472962226775823	-0.465262011947711	-0.480683936340117	0.000768451547029881	0.000833815457036735	0.00087909926159084
170	14.590010676409	0.24	-2.36299570062934	-2.45181644788156	-2.27417495337712	0.309896159440479	-14.7749573842443	-15.2445189368357	-14.3053958316529	3.97	2.56	6.22	-3.42152121071849	-3.31613154125196	-3.21074187178542	-3.6806148303186	-3.56724456121556	-3.45387429211253	-3.66977815904655	-3.55809040961738	-3.4443130332924	-2.36299570062934	4.9406124116144	0.0427143856081378	-20.6526777866929	-0.37208386849652	-0.365174309346828	-0.379526483937587	-0.47500962282945	-0.467581744761565	-0.483010544055773	-0.472962226775823	-0.465262011947711	-0.480683936340117	0.000768451547029881	0.000833815457036735	0.00087909926159084
170	14.590010676409	0.24	-2.36292947156212	-2.45250510507911	-2.27335383804513	0.30345777624445	-14.7635087034362	-15.2398643755359	-14.2871530313365	3.99	2.59	6.19	-3.41007243912452	-3.30348308185599	-3.19689372458747	-3.6670004509862	-3.55238024037439	-3.43776002976257	-3.66376236648068	-3.5484865108767	-3.43416969254331	-2.36292947156212	4.95905640150211	0.141747646470756	-20.7052467062233	-0.37208386849652	-0.365174309346828	-0.379526483937587	-0.47500962282945	-0.467581744761565	-0.483010544055773	-0.472962226775823	-0.465262011947711	-0.480683936340117	0.000768451547029881	0.000833815457036735	0.00087909926159084
170	14.590010676409	0.24	-2.36229579662462	-2.45139686309932	-2.27319473014992	0.296728483414038	-14.6326941601075	-15.1124534124263	-14.1529349077888	3.99	2.57	6.21	-3.3795695179985	-3.27228185921366	-3.16499420042882	-3.63395071346465	-3.51858748092549	-3.40322424838633	-3.62384044325621	-3.51150804250679	-3.39603369669607	-2.36229579662462	4.96852616082575	0.121833359154098	-20.718561682314	-0.37208386849652	-0.365174309346828	-0.379526483937587	-0.47500962282945	-0.467581744761565	-0.483010544055773	-0.472962226775823	-0.465262011947711	-0.480683936340117	0.000768451547029881	0.000833815457036735	0.00087909926159084
170	14.590010676409	0.24	-2.36161306136838	-2.45214864616217	-2.27107747657458	0.295694307582647	-14.5317826827708	-15.0094166228623	-14.0541487426794	4.04	2.63	6.23	-3.31954373671966	-3.21390826839238	-3.1082728000651	-3.56484923210662	-3.45140758228463	-3.33796593246264	-3.56430051734505	-3.4513151501883	-3.33891685981411	-2.36161306136838	4.96117899026409	-0.356958774046806	-21.2518336178661	-0.37208386849652	-0.365174309346828	-0.379526483937587	-0.47500962282945	-0.467581744761565	-0.483010544055773	-0.472962226775823	-0.465262011947711	-0.480683936340117	0.000768451547029881	0.000833815457036735	0.00087909926159084
170	14.590010676409	0.24	-2.3614755890817	-2.45143786681283	-2.27151331135057	0.305660863834096	-14.7539316265396	-15.2275088845914	-14.2803543684879	4	2.56	6.23	-3.39609780398388	-3.29047877606042	-3.18485974813697	-3.65057894365511	-3.53704552334714	-3.42351210303916	-3.64034513215348	-3.52735731795957	-3.41390697368241	-2.3614755890817	4.94697386557961	-0.258407973226022	-21.0278918575599	-0.37208386849652	-0.365174309346828	-0.379526483937587	-0.47500962282945	-0.467581744761565	-0.483010544055773	-0.472962226775823	-0.465262011947711	-0.480683936340117	0.000768451547029881	0.000833815457036735	0.00087909926159084
170	14.590010676409	0.24	-2.36056138762567	-2.4503428094146	-2.27077996583674	0.304370704209278	-14.8398458450075	-15.3176325542746	-14.3620591357404	3.98	2.58	6.25	-3.43615124272744	-3.32897101177531	-3.22179078082319	-3.69612995614679	-3.58084048419257	-3.46555101223836	-3.68593957616377	-3.57204293038205	-3.45638771254513	-2.36056138762567	4.9376472636313	0.334696396968036	-20.4717609500288	-0.37208386849652	-0.365174309346828	-0.379526483937587	-0.47500962282945	-0.467581744761565	-0.483010544055773	-0.472962226775823	-0.465262011947711	-0.480683936340117	0.000768451547029881	0.000833815457036735	0.00087909926159084
170	14.590010676409	0.24	-2.35959132152214	-2.44894083147527	-2.27024181156901	0.299784098335513	-14.7072355793651	-15.1859316969415	-14.2285394617888	4.01	2.56	6.16	-3.38329895224785	-3.27664944892055	-3.16999994559324	-3.63638315163051	-3.52175584186485	-3.40712853209918	-3.63135315849314	-3.5156535568642	-3.40255652872146	-2.35959132152214	4.95543292204797	-0.0270197425681788	-20.8020334173248	-0.37208386849652	-0.365174309346828	-0.379526483937587	-0.47500962282945	-0.467581744761565	-0.483010544055773	-0.472962226775823	-0.465262011947711	-0.480683936340117	0.000768451547029881	0.000833815457036735	0.00087909926159084
170	14.590010676409	0.24	-2.35913277247979	-2.44931289340431	-2.26895265155527	0.298484610073512	-14.5762954731066	-15.0522023284321	-14.1003886177811	4.04	2.61	6.26	-3.32614020191552	-3.2209773234658	-3.11581444501609	-3.57158057762409	-3.45865758840622	-3.34573459918835	-3.5665986342559	-3.45353727328044	-3.34000551546198	-2.35913277247979	4.98523445992897	0.0283649058508915	-20.8990637986674	-0.37208386849652	-0.365174309346828	-0.379526483937587	-0.47500962282945	-0.467581744761565	-0.483010544055773	-0.472962226775823	-0.465262011947711	-0.480683936340117	0.000768451547029881	0.000833815457036735	0.00087909926159084
170	14.590010676409	0.24	-2.35881739652095	-2.4475000632162	-2.27013472982571	0.319469052401778	-15.3523553260425	-15.8295567429035	-14.8751539091815	4.03	2.6	6.19	-3.5119994340918	-3.40612590060104	-3.30025236711029	-3.77289457306997	-3.65915603539782	-3.54541749772567	-3.7696698816901	-3.65535653753982	-3.54357863095197	-2.35881739652095	4.93275995450771	-0.0524484085226033	-20.8544778244562	-0.37208386849652	-0.365174309346828	-0.379526483937587	-0.47500962282945	-0.467581744761565	-0.483010544055773	-0.472962226775823	-0.465262011947711	-0.480683936340117	0.000768451547029881	0.000833815457036735	0.00087909926159084
170	14.590010676409	0.24	-2.35877940499758	-2.44815338776906	-2.26940542222611	0.308293001045238	-14.979553800481	-15.4574078792706	-14.5016997216914	4.06	2.6	6.21	-3.40546266802291	-3.30018536417026	-3.1949080603176	-3.65550361229556	-3.54249648168163	-3.4294893510677	-3.65109553421188	-3.53861392006115	-3.42623226802977	-2.35877940499758	4.98239266671429	0.177789170683223	-20.7222552067152	-0.37208386849652	-0.365174309346828	-0.379526483937587	-0.47500962282945	-0.467581744761565	-0.483010544055773	-0.472962226775823	-0.465262011947711	-0.480683936340117	0.000768451547029881	0.000833815457036735	0.00087909926159084
170	14.590010676409	0.24	-2.35836142393239	-2.44676711265777	-2.26995573520701	0.308729595089826	-15.1218414282467	-15.6037411747273	-14.6399416817662	4.03	2.57	6.26	-3.46055643543548	-3.35368198460705	-3.24680753377862	-3.71746417318584	-3.60265548579808	-3.48784679841032	-3.70642779799283	-3.59257385208635	-3.47856168883132	-2.35836142393239	4.99052555481255	-0.0222908552509356	-20.9130027103506	-0.37208386849652	-0.365174309346828	-0.379526483937587	-0.47500962282945	-0.467581744761565	-0.483010544055773	-0.472962226775823	-0.465262011947711	-0.480683936340117	0.000768451547029881	0.000833815457036735	0.00087909926159084
170	14.590010676409	0.24	-2.3582478491177	-2.44797319494292	-2.26852250329248	0.303213334017541	-14.8547426599093	-15.3343193524311	-14.3751659673876	3.97	2.59	6.18	-3.44182345253418	-3.33418135446163	-3.22653925638909	-3.70247288700801	-3.58667904833194	-3.47088520965587	-3.69799053488155	-3.58282247368891	-3.46689351357441	-2.3582478491177	4.96285082739662	0.123178326350488	-20.7135091765238	-0.37208386849652	-0.365174309346828	-0.379526483937587	-0.47500962282945	-0.467581744761565	-0.483010544055773	-0.472962226775823	-0.465262011947711	-0.480683936340117	0.000768451547029881	0.000833815457036735	0.00087909926159084
170	14.590010676409	0.24	-2.35822458751166	-2.44754280256174	-2.26890637246158	0.301071550745359	-14.6868319307026	-15.1634020319199	-14.2102618294852	4	2.59	6.19	-3.38515519143318	-3.27876325189206	-3.17237131235093	-3.63923387023162	-3.52485649962316	-3.4104791290147	-3.63626666180972	-3.52094427716556	-3.40772143794455	-2.35822458751166	4.93711647456087	0.0663998633272649	-20.6780504627454	-0.37208386849652	-0.365174309346828	-0.379526483937587	-0.47500962282945	-0.467581744761565	-0.483010544055773	-0.472962226775823	-0.465262011947711	-0.480683936340117	0.000768451547029881	0.000833815457036735	0.00087909926159084
170	14.590010676409	0.24	-2.35815281990511	-2.44652870962593	-2.2697769301843	0.309599088377252	-15.0164447820122	-15.4940126875648	-14.5388768764597	4.02	2.58	6.23	-3.44177082184978	-3.33568601890509	-3.22960121596041	-3.69797062635107	-3.58398904375957	-3.47000746116807	-3.69168968601161	-3.57720370061064	-3.46186548489869	-2.35815281990511	4.98540358402029	-0.250631451516213	-21.124302582244	-0.37208386849652	-0.365174309346828	-0.379526483937587	-0.47500962282945	-0.467581744761565	-0.483010544055773	-0.472962226775823	-0.465262011947711	-0.480683936340117	0.000768451547029881	0.000833815457036735	0.00087909926159084
170	14.590010676409	0.24	-2.35701690543902	-2.44554821991069	-2.26848559096734	0.307453577352492	-14.9051142938392	-15.381531182232	-14.4286974054463	3.99	2.58	6.16	-3.43682864620101	-3.33037869722233	-3.22392874824366	-3.69515665769401	-3.58070543589261	-3.46625421409121	-3.69332543905717	-3.57614513491384	-3.46225025379101	-2.35701690543902	4.95786098504693	-0.319067982440623	-21.0962962130999	-0.37208386849652	-0.365174309346828	-0.379526483937587	-0.47500962282945	-0.467581744761565	-0.483010544055773	-0.472962226775823	-0.465262011947711	-0.480683936340117	0.000768451547029881	0.000833815457036735	0.00087909926159084
170	14.590010676409	0.24	-2.35689865608605	-2.44591862896299	-2.26787868320912	0.302508491234099	-14.766761709997	-15.2442944058081	-14.289229014186	3.9	2.56	6.12	-3.47816779813782	-3.36921301145415	-3.26025822477048	-3.74877797640786	-3.63134623405126	-3.51391449169466	-3.74580120270795	-3.62746617693895	-3.50828004436239	-2.35689865608605	4.9221447659204	0.0231763404652718	-20.6372943341119	-0.37208386849652	-0.365174309346828	-0.379526483937587	-0.47500962282945	-0.467581744761565	-0.483010544055773	-0.472962226775823	-0.465262011947711	-0.480683936340117	0.000768451547029881	0.000833815457036735	0.00087909926159084
170	14.590010676409	0.24	-2.35644389506269	-2.44558925569017	-2.26729853443521	0.294016917083403	-14.3680617905043	-14.8422233497417	-13.8939002312669	4.04	2.6	6.3	-3.28277550963503	-3.1779013329301	-3.07302715622516	-3.52538965573731	-3.41276473313009	-3.30013981052286	-3.51710364301867	-3.40550586204039	-3.29170889695828	-2.35644389506269	4.97933115589337	0.0156328275103478	-20.8969272968019	-0.37208386849652	-0.365174309346828	-0.379526483937587	-0.47500962282945	-0.467581744761565	-0.483010544055773	-0.472962226775823	-0.465262011947711	-0.480683936340117	0.000768451547029881	0.000833815457036735	0.00087909926159084
170	14.590010676409	0.24	-2.35640258672255	-2.44452486882805	-2.26828030461706	0.312916973832826	-15.1014697465919	-15.5780394544745	-14.6249000387092	4.03	2.6	6.25	-3.45273988538147	-3.34711226494954	-3.2414846445176	-3.70880607392778	-3.59534477268956	-3.48188347145133	-3.70142376037698	-3.58979172127724	-3.47514537050255	-2.35640258672255	5.01223673821029	0.0516240125323501	-20.8536145473961	-0.37208386849652	-0.365174309346828	-0.379526483937587	-0.47500962282945	-0.467581744761565	-0.483010544055773	-0.472962226775823	-0.465262011947711	-0.480683936340117	0.000768451547029881	0.000833815457036735	0.00087909926159084
170	14.590010676409	0.24	-2.3560266351138	-2.44592346576475	-2.26612980446285	0.30099215781411	-14.6171301192488	-15.0915279720929	-14.1427322664047	3.97	2.6	6.22	-3.38825469475623	-3.28174588033706	-3.1752370659179	-3.64496341018836	-3.5303850309357	-3.41580665168304	-3.64216991106499	-3.52721927629363	-3.41079909768163	-2.3560266351138	4.94251369322656	-0.112758961589893	-20.9116209952837	-0.37208386849652	-0.365174309346828	-0.379526483937587	-0.47500962282945	-0.467581744761565	-0.483010544055773	-0.472962226775823	-0.465262011947711	-0.480683936340117	0.000768451547029881	0.000833815457036735	0.00087909926159084
170	14.590010676409	0.24	-2.35588702042714	-2.44535693249193	-2.26641710836236	0.307021835882339	-14.8957139476536	-15.372313504787	-14.4191143905202	4	2.56	6.17	-3.42999174634405	-3.32364909682876	-3.21730644731347	-3.6872115683597	-3.57289413656974	-3.45857670477979	-3.68160062632398	-3.56628291190096	-3.4521765405035	-2.35588702042714	4.94178155816777	0.0407031395268523	-20.688338735468	-0.37208386849652	-0.365174309346828	-0.379526483937587	-0.47500962282945	-0.467581744761565	-0.483010544055773	-0.472962226775823	-0.465262011947711	-0.480683936340117	0.000768451547029881	0.000833815457036735	0.00087909926159084
170	14.590010676409	0.24	-2.35579195076783	-2.44522192898257	-2.26636197255309	0.310094331186879	-14.822556714025	-15.2934128472971	-14.351700580753	4.05	2.57	6.33	-3.37698127156745	-3.27301021163864	-3.16903915170983	-3.62587090897384	-3.51423699357577	-3.40260307817769	-3.61205525887544	-3.50011513085469	-3.38772469188406	-2.35579195076783	5.00743268523811	0.111635181981992	-20.7844118569885	-0.37208386849652	-0.365174309346828	-0.379526483937587	-0.47500962282945	-0.467581744761565	-0.483010544055773	-0.472962226775823	-0.465262011947711	-0.480683936340117	0.000768451547029881	0.000833815457036735	0.00087909926159084
170	14.590010676409	0.24	-2.35556420731976	-2.44603765732926	-2.26509075731025	0.296352622995397	-14.6031237864384	-15.0823450536993	-14.1239025191775	4	2.57	6.16	-3.36775475020563	-3.26074886395443	-3.15374297770324	-3.62061394536694	-3.50557379763238	-3.39053364989782	-3.6159088503567	-3.49965983355206	-3.38588515505547	-2.35556420731976	4.92293475091315	0.00559796258152552	-20.7302713271038	-0.37208386849652	-0.365174309346828	-0.379526483937587	-0.47500962282945	-0.467581744761565	-0.483010544055773	-0.472962226775823	-0.465262011947711	-0.480683936340117	0.000768451547029881	0.000833815457036735	0.00087909926159084
170	14.590010676409	0.24	-2.35501083748436	-2.4451026146621	-2.26491906030662	0.301240776048579	-14.6705460177759	-15.1463963138899	-14.1946957216618	4.05	2.6	6.25	-3.34272684282865	-3.23770928452472	-3.13269172622079	-3.58887183838388	-3.47612120835816	-3.36337057833244	-3.58117523871827	-3.47057485403884	-3.35854966400858	-2.35501083748436	4.97123594651071	0.0610613932398763	-20.8590042341182	-0.37208386849652	-0.365174309346828	-0.379526483937587	-0.47500962282945	-0.467581744761565	-0.483010544055773	-0.472962226775823	-0.465262011947711	-0.480683936340117	0.000768451547029881	0.000833815457036735	0.00087909926159084
170	14.590010676409	0.24	-2.35460524503074	-2.44412755794297	-2.26508293211851	0.295796430625333	-14.6394294803643	-15.1204836311591	-14.1583753295695	4	2.59	6.17	-3.37498494007087	-3.26761069504702	-3.16023645002318	-3.62822698769265	-3.5127959145186	-3.39736484134455	-3.62538083464966	-3.51052731066586	-3.39553905215814	-2.35460524503074	4.94738270400064	-0.166080317704347	-20.9269709196861	-0.37208386849652	-0.365174309346828	-0.379526483937587	-0.47500962282945	-0.467581744761565	-0.483010544055773	-0.472962226775823	-0.465262011947711	-0.480683936340117	0.000768451547029881	0.000833815457036735	0.00087909926159084
170	14.590010676409	0.24	-2.35401110467368	-2.44219747048771	-2.26582473885964	0.307405760668517	-14.8646731129823	-15.3398507216448	-14.3894955043197	4	2.56	6.22	-3.421073355515	-3.31509986948629	-3.20912638345757	-3.67741613247231	-3.563501998913	-3.4495878653537	-3.66643713540331	-3.55365570402203	-3.44098305774349	-2.35401110467368	4.97424545977761	-0.274266692089469	-21.0792178437343	-0.37208386849652	-0.365174309346828	-0.379526483937587	-0.47500962282945	-0.467581744761565	-0.483010544055773	-0.472962226775823	-0.465262011947711	-0.480683936340117	0.000768451547029881	0.000833815457036735	0.00087909926159084
170	14.590010676409	0.24	-2.35386632363254	-2.44212601427908	-2.265606632986	0.302500897696086	-14.7815284058695	-15.2595472338991	-14.3035095778398	4	2.58	6.15	-3.40670425293704	-3.29998622589001	-3.19326819884299	-3.66241092784167	-3.54768266279848	-3.43295439775529	-3.65919789517025	-3.54388162365825	-3.42940693364915	-2.35386632363254	4.94764241841303	-0.0107585209372524	-20.7834753234101	-0.37208386849652	-0.365174309346828	-0.379526483937587	-0.47500962282945	-0.467581744761565	-0.483010544055773	-0.472962226775823	-0.465262011947711	-0.480683936340117	0.000768451547029881	0.000833815457036735	0.00087909926159084
170	14.590010676409	0.24	-2.35386451153289	-2.4419017609127	-2.26582726215308	0.305029323981086	-14.9608539105318	-15.441788478662	-14.4799193424016	3.96	2.58	6.12	-3.47663772450125	-3.3683578277206	-3.26007793093995	-3.74126720325537	-3.62474542022851	-3.50822363720166	-3.73935387508779	-3.62369525740043	-3.50999442973487	-2.35386451153289	4.95991157847501	0.102178254009352	-20.6903503425453	-0.37208386849652	-0.365174309346828	-0.379526483937587	-0.47500962282945	-0.467581744761565	-0.483010544055773	-0.472962226775823	-0.465262011947711	-0.480683936340117	0.000768451547029881	0.000833815457036735	0.00087909926159084
170	14.590010676409	0.24	-2.3537860154085	-2.44281176886473	-2.26476026195226	0.302725457126638	-14.847387040807	-15.3272802790303	-14.3674938025837	4.03	2.63	6.24	-3.3981701206454	-3.29177428044789	-3.18537844025038	-3.6503138098781	-3.53602341504854	-3.42173302021899	-3.64897718033877	-3.53412383828353	-3.42048364183215	-2.3537860154085	4.96903905434836	0.0703593744010685	-20.8671010387579	-0.37208386849652	-0.365174309346828	-0.379526483937587	-0.47500962282945	-0.467581744761565	-0.483010544055773	-0.472962226775823	-0.465262011947711	-0.480683936340117	0.000768451547029881	0.000833815457036735	0.00087909926159084
170	14.590010676409	0.24	-2.35343927299714	-2.44235082512391	-2.26452772087037	0.305274987767657	-14.5183967699933	-14.9848377349409	-14.0519558050457	4.01	2.57	6.17	-3.33529713826074	-3.23147758124747	-3.1276580242342	-3.5843937047092	-3.47282038720318	-3.36124706969717	-3.57970004388948	-3.46783783185738	-3.35648227227061	-2.35343927299714	4.94530801557107	-0.106597558905676	-20.896551139165	-0.37208386849652	-0.365174309346828	-0.379526483937587	-0.47500962282945	-0.467581744761565	-0.483010544055773	-0.472962226775823	-0.465262011947711	-0.480683936340117	0.000768451547029881	0.000833815457036735	0.00087909926159084
170	14.590010676409	0.24	-2.35256790927687	-2.44121158924081	-2.26392422931293	0.307123006400604	-14.7919886346099	-15.265156919832	-14.3188203493878	4.03	2.59	6.21	-3.38643992414088	-3.28147172890197	-3.17650353366306	-3.63796565961672	-3.52520101645597	-3.41243637329521	-3.63261821287958	-3.51986998554426	-3.40581051893478	-2.35256790927687	4.96804510383429	0.094163537858725	-20.7360992791207	-0.37208386849652	-0.365174309346828	-0.379526483937587	-0.47500962282945	-0.467581744761565	-0.483010544055773	-0.472962226775823	-0.465262011947711	-0.480683936340117	0.000768451547029881	0.000833815457036735	0.00087909926159084
170	14.590010676409	0.24	-2.35209566395957	-2.44049773277958	-2.26369359513956	0.31010693412238	-14.7941626173863	-15.2641029363132	-14.3242222984595	4.02	2.58	6.25	-3.39254265376508	-3.28809546919516	-3.18364828462525	-3.64530619301166	-3.53307710479878	-3.42084801658591	-3.6357521686455	-3.52153275650937	-3.41359372290747	-2.35209566395957	4.99555364265306	0.0544858205807132	-20.8009279182417	-0.37208386849652	-0.365174309346828	-0.379526483937587	-0.47500962282945	-0.467581744761565	-0.483010544055773	-0.472962226775823	-0.465262011947711	-0.480683936340117	0.000768451547029881	0.000833815457036735	0.00087909926159084
170	14.590010676409	0.24	-2.35077791238809	-2.43920788866623	-2.26234793610996	0.306584440755409	-15.115427705268	-15.5995547499981	-14.6313006605379	4	2.59	6.13	-3.48140240961531	-3.37335823225932	-3.26531405490333	-3.74256552464463	-3.62641623601477	-3.5102669473849	-3.7414025883434	-3.62587082760199	-3.51081682295861	-2.35077791238809	4.9322368555135	0.291391166063225	-20.4790280613236	-0.37208386849652	-0.365174309346828	-0.379526483937587	-0.47500962282945	-0.467581744761565	-0.483010544055773	-0.472962226775823	-0.465262011947711	-0.480683936340117	0.000768451547029881	0.000833815457036735	0.00087909926159084
170	14.590010676409	0.24	-2.3507608979112	-2.43949207702159	-2.26202971880081	0.309715390069945	-15.0527980119648	-15.5313918515151	-14.5742041724144	4.02	2.57	6.29	-3.45398657835923	-3.34755331635052	-3.24112005434181	-3.71158046800858	-3.59720954980842	-3.48283863160825	-3.69865868704826	-3.58427206567676	-3.47060211727225	-2.3507608979112	4.99800455009896	-0.187909654768481	-21.0606380285048	-0.37208386849652	-0.365174309346828	-0.379526483937587	-0.47500962282945	-0.467581744761565	-0.483010544055773	-0.472962226775823	-0.465262011947711	-0.480683936340117	0.000768451547029881	0.000833815457036735	0.00087909926159084
170	14.590010676409	0.24	-2.35015671553913	-2.44010600769698	-2.26020742338129	0.293849960196181	-14.7184806758798	-15.2044018519865	-14.232559499773	4.04	2.64	6.25	-3.36045945931708	-3.25306171827954	-3.145663977242	-3.60851684396902	-3.49319137665422	-3.37786590933942	-3.60734803722258	-3.49267966376191	-3.37634414118037	-2.35015671553913	4.99732813001153	0.189171982086135	-20.8381724530066	-0.37208386849652	-0.365174309346828	-0.379526483937587	-0.47500962282945	-0.467581744761565	-0.483010544055773	-0.472962226775823	-0.465262011947711	-0.480683936340117	0.000768451547029881	0.000833815457036735	0.00087909926159084
170	14.590010676409	0.24	-2.34844410893036	-2.43818154616577	-2.25870667169494	0.302183758474327	-14.9392730827223	-15.4227565314538	-14.4557896339909	4.02	2.6	6.23	-3.42929657720698	-3.32179256957451	-3.21428856194205	-3.68498334833525	-3.56946389147696	-3.45394443461868	-3.68022843696525	-3.56403218347479	-3.45014341543999	-2.34844410893036	4.97112274980197	0.0860540843444459	-20.8231270133436	-0.37208386849652	-0.365174309346828	-0.379526483937587	-0.47500962282945	-0.467581744761565	-0.483010544055773	-0.472962226775823	-0.465262011947711	-0.480683936340117	0.000768451547029881	0.000833815457036735	0.00087909926159084
170	14.590010676409	0.24	-2.34781314079593	-2.43593463143812	-2.25969165015373	0.312684705885618	-15.0423450800855	-15.5173054777484	-14.5673846824225	4.01	2.59	6.21	-3.454306571148	-3.34857566154937	-3.24284475195074	-3.71235260575006	-3.59872331151334	-3.48509401727662	-3.70561163770325	-3.59230559639258	-3.47819547232885	-2.34781314079593	4.98127295498539	0.0511735244875322	-20.8204996206821	-0.37208386849652	-0.365174309346828	-0.379526483937587	-0.47500962282945	-0.467581744761565	-0.483010544055773	-0.472962226775823	-0.465262011947711	-0.480683936340117	0.000768451547029881	0.000833815457036735	0.00087909926159084
170	14.590010676409	0.24	-2.34776530185115	-2.43656622274843	-2.25896438095387	0.299577896234464	-14.7482028796755	-15.228468290296	-14.2679374690551	4.02	2.6	6.21	-3.38180972129546	-3.27515643197725	-3.16850314265904	-3.63342559283344	-3.51883700775473	-3.40424842267602	-3.63025070967413	-3.51791699009467	-3.40034272275606	-2.34776530185115	4.98783420466682	-0.0860056937041828	-21.0034113528558	-0.37208386849652	-0.365174309346828	-0.379526483937587	-0.47500962282945	-0.467581744761565	-0.483010544055773	-0.472962226775823	-0.465262011947711	-0.480683936340117	0.000768451547029881	0.000833815457036735	0.00087909926159084
170	14.590010676409	0.24	-2.34762638848188	-2.43617130152734	-2.25908147543643	0.302211198952919	-15.2240492808095	-15.7167169574064	-14.7313816042127	4.02	2.64	6.16	-3.49494014754506	-3.38538520378661	-3.27583026002816	-3.75555603692017	-3.63783163734912	-3.52010723777807	-3.76077617933337	-3.64146699241666	-3.52496139604842	-2.34762638848188	4.99014444369073	0.0209613016860006	-20.9155490865978	-0.37208386849652	-0.365174309346828	-0.379526483937587	-0.47500962282945	-0.467581744761565	-0.483010544055773	-0.472962226775823	-0.465262011947711	-0.480683936340117	0.000768451547029881	0.000833815457036735	0.00087909926159084
170	14.590010676409	0.24	-2.34674124956818	-2.43616349835767	-2.25731900077869	0.303197893878767	-14.6264218975064	-15.0986446426713	-14.1541991523414	4	2.55	6.17	-3.36749220438065	-3.26217106790062	-3.1568499314206	-3.61984651389836	-3.50663278522779	-3.39341905655721	-3.61231001841364	-3.49942447621264	-3.38541151037463	-2.34674124956818	4.94171130635099	0.0737598607087387	-20.6592038077583	-0.37208386849652	-0.365174309346828	-0.379526483937587	-0.47500962282945	-0.467581744761565	-0.483010544055773	-0.472962226775823	-0.465262011947711	-0.480683936340117	0.000768451547029881	0.000833815457036735	0.00087909926159084
170	14.590010676409	0.24	-2.34620659655916	-2.43562632521673	-2.25678686790158	0.300582024294996	-14.72164390553	-15.1998998413727	-14.2433879696872	3.93	2.53	6.15	-3.44523697322397	-3.3368346120226	-3.22843225082122	-3.71039551562522	-3.59365009636647	-3.47690467710772	-3.70014462240187	-3.58236622584824	-3.46657337722745	-2.34620659655916	4.89985504535931	0.201438378201096	-20.4190654382488	-0.37208386849652	-0.365174309346828	-0.379526483937587	-0.47500962282945	-0.467581744761565	-0.483010544055773	-0.472962226775823	-0.465262011947711	-0.480683936340117	0.000768451547029881	0.000833815457036735	0.00087909926159084
170	14.590010676409	0.24	-2.34575135589539	-2.43451023319907	-2.25699247859171	0.295314211024051	-14.6714165542138	-15.1540804336061	-14.1887526748216	4.02	2.64	6.22	-3.36534404257073	-3.25815640962966	-3.15096877668859	-3.6157414719904	-3.50057857488183	-3.38541567777326	-3.61586773859461	-3.50257525555972	-3.38588961667312	-2.34575135589539	4.9998125669157	0.0534959893491904	-20.9583237031183	-0.37208386849652	-0.365174309346828	-0.379526483937587	-0.47500962282945	-0.467581744761565	-0.483010544055773	-0.472962226775823	-0.465262011947711	-0.480683936340117	0.000768451547029881	0.000833815457036735	0.00087909926159084
170	14.590010676409	0.24	-2.34574016156281	-2.43485629991352	-2.25662402321209	0.297230363140924	-14.8739611990057	-15.361045038587	-14.3868773594245	3.99	2.59	6.22	-3.43651963094296	-3.32755092650708	-3.21858222207119	-3.69535690780437	-3.57818072436404	-3.46100454092372	-3.68824731371399	-3.57129123828666	-3.4547205323932	-2.34574016156281	4.9763971740054	-0.369916129098986	-21.2139658430613	-0.37208386849652	-0.365174309346828	-0.379526483937587	-0.47500962282945	-0.467581744761565	-0.483010544055773	-0.472962226775823	-0.465262011947711	-0.480683936340117	0.000768451547029881	0.000833815457036735	0.00087909926159084
170	14.590010676409	0.24	-2.34520892877058	-2.43296642739317	-2.25745143014798	0.311685824337939	-14.9654576439798	-15.439090695932	-14.4918245920275	3.99	2.57	6.24	-3.45125323899394	-3.34537734015778	-3.23950144132163	-3.71086036425171	-3.59702036199353	-3.48318035973535	-3.70015612988347	-3.58887540556635	-3.47341708550258	-2.34520892877058	4.98161572474544	0.137242053200617	-20.7034813989081	-0.37208386849652	-0.365174309346828	-0.379526483937587	-0.47500962282945	-0.467581744761565	-0.483010544055773	-0.472962226775823	-0.465262011947711	-0.480683936340117	0.000768451547029881	0.000833815457036735	0.00087909926159084
170	14.590010676409	0.24	-2.34518017940037	-2.43400962560926	-2.25635073319148	0.301965642492279	-14.6900812967345	-15.1657460821587	-14.2144165113104	3.96	2.55	6.22	-3.41591603583912	-3.30877782058667	-3.20163960533422	-3.67610312447612	-3.56080429285727	-3.44550546123842	-3.66496222375425	-3.55008727032928	-3.43582298707132	-2.34518017940037	4.93111625364432	-0.0629119426230191	-20.7747071463136	-0.37208386849652	-0.365174309346828	-0.379526483937587	-0.47500962282945	-0.467581744761565	-0.483010544055773	-0.472962226775823	-0.465262011947711	-0.480683936340117	0.000768451547029881	0.000833815457036735	0.00087909926159084
170	14.590010676409	0.24	-2.34505348970692	-2.43334299982351	-2.25676397959032	0.308608938892247	-14.8630154178783	-15.3368008747679	-14.3892299609887	4.04	2.58	6.3	-3.39259699147283	-3.28779266306223	-3.18298833465162	-3.64338068519725	-3.53082913049858	-3.41827757579992	-3.63092784357872	-3.51884798868584	-3.40863127550288	-2.34505348970692	5.00385784434306	0.0498209596385763	-20.8622016610738	-0.37208386849652	-0.365174309346828	-0.379526483937587	-0.47500962282945	-0.467581744761565	-0.483010544055773	-0.472962226775823	-0.465262011947711	-0.480683936340117	0.000768451547029881	0.000833815457036735	0.00087909926159084
170	14.590010676409	0.24	-2.34503704258028	-2.43444236235561	-2.25563172280494	0.298620562988168	-14.6803673567411	-15.1595165384968	-14.2012181749855	4.02	2.59	6.17	-3.36522406351615	-3.25885890652955	-3.15249374954295	-3.61544844568996	-3.50117440799008	-3.38690037029021	-3.61290515953836	-3.49856623007194	-3.3830503914894	-2.34503704258028	4.94553206337107	-0.179655534128699	-21.0026618621827	-0.37208386849652	-0.365174309346828	-0.379526483937587	-0.47500962282945	-0.467581744761565	-0.483010544055773	-0.472962226775823	-0.465262011947711	-0.480683936340117	0.000768451547029881	0.000833815457036735	0.00087909926159084
170	14.590010676409	0.24	-2.34482153598419	-2.43339814176681	-2.25624493020157	0.302907325887471	-14.7806518747719	-15.258182387622	-14.3031213619219	4.03	2.61	6.25	-3.38530049971745	-3.27935181967722	-3.17340313963699	-3.63679200166073	-3.52297247155137	-3.40915294144202	-3.63157565996761	-3.5176555682382	-3.40425396110756	-2.34482153598419	4.99188717551498	-0.0449687973161479	-20.9565117814121	-0.37208386849652	-0.365174309346828	-0.379526483937587	-0.47500962282945	-0.467581744761565	-0.483010544055773	-0.472962226775823	-0.465262011947711	-0.480683936340117	0.000768451547029881	0.000833815457036735	0.00087909926159084
170	14.590010676409	0.24	-2.34467764834718	-2.43275639353483	-2.25659890315952	0.310488124991967	-14.9125495036186	-15.3858287316727	-14.4392702755644	4.01	2.61	6.24	-3.4255878923475	-3.32021432933725	-3.21484076632699	-3.68155672532192	-3.56830937573905	-3.45506202615617	-3.67671757381961	-3.56437890165139	-3.45241042456915	-2.34467764834718	4.95746285791408	0.162771995470441	-20.6511335924109	-0.37208386849652	-0.365174309346828	-0.379526483937587	-0.47500962282945	-0.467581744761565	-0.483010544055773	-0.472962226775823	-0.465262011947711	-0.480683936340117	0.000768451547029881	0.000833815457036735	0.00087909926159084
170	14.590010676409	0.24	-2.34430137637137	-2.4341926555678	-2.25441009717493	0.309508450204078	-14.9921214442516	-15.4690169044226	-14.5152259840806	3.9	2.54	5.99	-3.5346296046717	-3.42566024855367	-3.31669089243564	-3.81029592566394	-3.69282803225582	-3.5753601388477	-3.81237760652727	-3.69336224654812	-3.57778411884831	-2.34430137637137	4.84565886884736	0.0755499237829501	-20.4062276158859	-0.37208386849652	-0.365174309346828	-0.379526483937587	-0.47500962282945	-0.467581744761565	-0.483010544055773	-0.472962226775823	-0.465262011947711	-0.480683936340117	0.000768451547029881	0.000833815457036735	0.00087909926159084
170	14.590010676409	0.24	-2.34422772719617	-2.43371569895647	-2.25473975543587	0.297039438958702	-14.6299244409799	-15.1092357467453	-14.1506131352145	4	2.58	6.19	-3.37165450017091	-3.26469527680881	-3.1577360534467	-3.62454465624267	-3.50956298138443	-3.39458130652619	-3.61804150678743	-3.50357180881284	-3.38982135259052	-2.34422772719617	4.95231052268944	-0.303338518239537	-21.1217172701574	-0.37208386849652	-0.365174309346828	-0.379526483937587	-0.47500962282945	-0.467581744761565	-0.483010544055773	-0.472962226775823	-0.465262011947711	-0.480683936340117	0.000768451547029881	0.000833815457036735	0.00087909926159084
170	14.590010676409	0.24	-2.34411306172385	-2.43275370008585	-2.25547242336185	0.310832805541239	-14.9873304431609	-15.4626003588421	-14.5120605274797	4.01	2.56	6.16	-3.44521373174286	-3.33931909553746	-3.23342445933206	-3.70296359077025	-3.58914656435079	-3.47532953793133	-3.69738325021771	-3.58445569668321	-3.47041156551572	-2.34411306172385	4.95386165994368	-0.133863231975789	-20.9058314740056	-0.37208386849652	-0.365174309346828	-0.379526483937587	-0.47500962282945	-0.467581744761565	-0.483010544055773	-0.472962226775823	-0.465262011947711	-0.480683936340117	0.000768451547029881	0.000833815457036735	0.00087909926159084
170	14.590010676409	0.24	-2.34410822898803	-2.43232972592046	-2.2558867320556	0.302058810095145	-14.8616874774177	-15.3428025395142	-14.3805724153212	3.98	2.56	6.14	-3.43920432407496	-3.3313587725417	-3.22351322100844	-3.69908973862339	-3.58309477716085	-3.46709981569831	-3.6928464164988	-3.57800122753721	-3.46072563122399	-2.34410822898803	4.93229203254866	0.0560889689194165	-20.6486859249548	-0.37208386849652	-0.365174309346828	-0.379526483937587	-0.47500962282945	-0.467581744761565	-0.483010544055773	-0.472962226775823	-0.465262011947711	-0.480683936340117	0.000768451547029881	0.000833815457036735	0.00087909926159084
170	14.590010676409	0.24	-2.34385343807686	-2.43290163166206	-2.25480524449166	0.296119986559631	-14.5855631924499	-15.0644753117544	-14.1066510731455	4	2.63	6.2	-3.36258921814149	-3.25568972808398	-3.14879023802648	-3.6149143034274	-3.49999319038953	-3.38507207735165	-3.6164035864531	-3.50126756948266	-3.38552053242466	-2.34385343807686	4.97743981217167	0.214913737818232	-20.6679312941926	-0.37208386849652	-0.365174309346828	-0.379526483937587	-0.47500962282945	-0.467581744761565	-0.483010544055773	-0.472962226775823	-0.465262011947711	-0.480683936340117	0.000768451547029881	0.000833815457036735	0.00087909926159084
170	14.590010676409	0.24	-2.34327316129074	-2.43178159634446	-2.25476472623703	0.298327511993372	-14.7783976901553	-15.2610841189752	-14.2957112613354	4.07	2.62	6.33	-3.35512752618572	-3.24900960486214	-3.14289168353856	-3.60060645844206	-3.48672438692852	-3.37284231541498	-3.59406106925316	-3.4783779038928	-3.36424627814107	-2.34327316129074	5.00808290223878	0.169272237814872	-20.8419671822121	-0.37208386849652	-0.365174309346828	-0.379526483937587	-0.47500962282945	-0.467581744761565	-0.483010544055773	-0.472962226775823	-0.465262011947711	-0.480683936340117	0.000768451547029881	0.000833815457036735	0.00087909926159084
170	14.590010676409	0.24	-2.34185868370864	-2.43037426926038	-2.25334309815689	0.295958840586885	-14.5155997581651	-14.9923989589227	-14.0388005574075	4	2.62	6.21	-3.34401565512823	-3.23766683156407	-3.13131800799991	-3.59463798920104	-3.48031869147158	-3.36599939374213	-3.5950767494285	-3.48055776247243	-3.36756865151725	-2.34185868370864	4.98710115570913	-0.188973355735061	-21.1292552319289	-0.37208386849652	-0.365174309346828	-0.379526483937587	-0.47500962282945	-0.467581744761565	-0.483010544055773	-0.472962226775823	-0.465262011947711	-0.480683936340117	0.000768451547029881	0.000833815457036735	0.00087909926159084
170	14.590010676409	0.24	-2.34157779554837	-2.4298532883641	-2.25330230273265	0.304399036504138	-14.7788427660452	-15.2546335737868	-14.3030519583036	3.96	2.57	6.24	-3.4321252238527	-3.32507751112801	-3.21802979840332	-3.6930682227885	-3.57788171868363	-3.46269521457875	-3.68433849704026	-3.57053631420878	-3.45538986799691	-2.34157779554837	4.9526121934161	-0.0418090356610169	-20.8106561689167	-0.37208386849652	-0.365174309346828	-0.379526483937587	-0.47500962282945	-0.467581744761565	-0.483010544055773	-0.472962226775823	-0.465262011947711	-0.480683936340117	0.000768451547029881	0.000833815457036735	0.00087909926159084
170	14.590010676409	0.24	-2.34155305514945	-2.42968479001776	-2.25342132028114	0.311797092786675	-14.9552702299131	-15.4284581546723	-14.4820823051539	3.98	2.56	6.18	-3.45760119341866	-3.35155721177406	-3.24551323012945	-3.71877632945796	-3.60472215525995	-3.49066798106194	-3.71201931148616	-3.59749429228889	-3.4837724592682	-2.34155305514945	4.9421437469156	0.120248186437292	-20.5828369006903	-0.37208386849652	-0.365174309346828	-0.379526483937587	-0.47500962282945	-0.467581744761565	-0.483010544055773	-0.472962226775823	-0.465262011947711	-0.480683936340117	0.000768451547029881	0.000833815457036735	0.00087909926159084
170	14.590010676409	0.24	-2.34072408331614	-2.43041592514817	-2.2510322414841	0.303869380669374	-14.8602128262026	-15.3392222915021	-14.381203360903	4	2.57	6.25	-3.42441278579444	-3.31747606460244	-3.21053934341044	-3.68143883058994	-3.56647576321521	-3.45151269584047	-3.66657821224285	-3.55429295722862	-3.44176422385207	-2.34072408331614	4.95091662476177	-0.130442112915677	-20.9212542573934	-0.37208386849652	-0.365174309346828	-0.379526483937587	-0.47500962282945	-0.467581744761565	-0.483010544055773	-0.472962226775823	-0.465262011947711	-0.480683936340117	0.000768451547029881	0.000833815457036735	0.00087909926159084
170	14.590010676409	0.24	-2.3402795785568	-2.42989721730435	-2.25066193980924	0.300962477313472	-14.7491442240746	-15.2278603506563	-14.2704280974929	4.03	2.58	6.34	-3.37225157504015	-3.26623857159199	-3.16022556814383	-3.62199406020575	-3.50812993700811	-3.39426581381048	-3.60819312351106	-3.49693538721339	-3.38126672845173	-2.3402795785568	5.01358077838304	-0.219476652746458	-21.1951201464998	-0.37208386849652	-0.365174309346828	-0.379526483937587	-0.47500962282945	-0.467581744761565	-0.483010544055773	-0.472962226775823	-0.465262011947711	-0.480683936340117	0.000768451547029881	0.000833815457036735	0.00087909926159084
170	14.590010676409	0.24	-2.34002646450933	-2.42972054462411	-2.25033238439456	0.295868147785468	-14.3658435715136	-14.8378263904871	-13.89386075254	3.98	2.57	6.11	-3.32953040039758	-3.22361993191783	-3.11770946343807	-3.58156894677865	-3.46764127547684	-3.35371360417503	-3.58042761060404	-3.46623083607104	-3.35120079917216	-2.34002646450933	4.91696993983101	0.071304965685595	-20.6047105979682	-0.37208386849652	-0.365174309346828	-0.379526483937587	-0.47500962282945	-0.467581744761565	-0.483010544055773	-0.472962226775823	-0.465262011947711	-0.480683936340117	0.000768451547029881	0.000833815457036735	0.00087909926159084
170	14.590010676409	0.24	-2.33992773177327	-2.42973033071267	-2.25012513283387	0.299723445837058	-14.58616486617	-15.0609889298179	-14.1113408025222	4	2.55	6.28	-3.35711002589488	-3.25127125049731	-3.14543247509973	-3.60843984164144	-3.49467745345956	-3.38091506527768	-3.59533043570902	-3.48146812980367	-3.36917448930366	-2.33992773177327	4.95029896255948	-0.0572899884187195	-20.8428922708339	-0.37208386849652	-0.365174309346828	-0.379526483937587	-0.47500962282945	-0.467581744761565	-0.483010544055773	-0.472962226775823	-0.465262011947711	-0.480683936340117	0.000768451547029881	0.000833815457036735	0.00087909926159084
170	14.590010676409	0.24	-2.33933969510932	-2.42802992483277	-2.25064946538586	0.304371716671657	-14.7722878209191	-15.2478982810825	-14.2966773607558	3.95	2.54	6.19	-3.44334621150154	-3.33594180428656	-3.22853739707157	-3.70674819599448	-3.59112778833515	-3.47550738067582	-3.69523025819742	-3.58117391986216	-3.46332160030226	-2.33933969510932	4.9249381403788	-0.277879851910964	-20.9868019422596	-0.37208386849652	-0.365174309346828	-0.379526483937587	-0.47500962282945	-0.467581744761565	-0.483010544055773	-0.472962226775823	-0.465262011947711	-0.480683936340117	0.000768451547029881	0.000833815457036735	0.00087909926159084
170	14.590010676409	0.24	-2.33880774747951	-2.42755717270859	-2.25005832225044	0.295832272904029	-14.6888436251792	-15.1714800093228	-14.2062072410357	3.95	2.59	6.2	-3.42435186620811	-3.31541609977489	-3.20648033334167	-3.68608187856228	-3.56881993520322	-3.45155799184416	-3.68195722780946	-3.56389182397896	-3.44595346089386	-2.33880774747951	4.9733058618998	0.164814370600209	-20.6914452464245	-0.37208386849652	-0.365174309346828	-0.379526483937587	-0.47500962282945	-0.467581744761565	-0.483010544055773	-0.472962226775823	-0.465262011947711	-0.480683936340117	0.000768451547029881	0.000833815457036735	0.00087909926159084
170	14.590010676409	0.24	-2.33795899581891	-2.42719376097795	-2.24872423065988	0.303949488487927	-14.8394219011097	-15.3176706255783	-14.361173176641	3.99	2.61	6.27	-3.42217379019495	-3.31532658802716	-3.20847938585936	-3.67935219780937	-3.5644753644784	-3.44959853114742	-3.67184614621201	-3.55950513007864	-3.44494352936812	-2.33795899581891	4.97826319093623	-0.0265614038894443	-20.931610361714	-0.37208386849652	-0.365174309346828	-0.379526483937587	-0.47500962282945	-0.467581744761565	-0.483010544055773	-0.472962226775823	-0.465262011947711	-0.480683936340117	0.000768451547029881	0.000833815457036735	0.00087909926159084
170	14.590010676409	0.24	-2.33690775872203	-2.42647387015062	-2.24734164729344	0.298364943475563	-14.6345000732001	-15.1124438398982	-14.156556306502	3.99	2.57	6.16	-3.37629909462019	-3.26952079166154	-3.16274248870289	-3.63002696821153	-3.51522430751794	-3.40042164682435	-3.62442340551072	-3.51092045390462	-3.39611730992241	-2.33690775872203	4.93142720302175	0.026722182633163	-20.7030191071963	-0.37208386849652	-0.365174309346828	-0.379526483937587	-0.47500962282945	-0.467581744761565	-0.483010544055773	-0.472962226775823	-0.465262011947711	-0.480683936340117	0.000768451547029881	0.000833815457036735	0.00087909926159084
170	14.590010676409	0.24	-2.33581431908004	-2.42377416925356	-2.24785446890652	0.310180718205057	-15.0218464850515	-15.4989369681888	-14.5447560019142	4	2.56	6.18	-3.46158501286002	-3.35503001043657	-3.24847500801312	-3.72158994547831	-3.60703143422226	-3.4924729229662	-3.71431673435039	-3.60000659414217	-3.48594200855999	-2.33581431908004	4.95431233655338	0.0310460327682256	-20.7433169962005	-0.37208386849652	-0.365174309346828	-0.379526483937587	-0.47500962282945	-0.467581744761565	-0.483010544055773	-0.472962226775823	-0.465262011947711	-0.480683936340117	0.000768451547029881	0.000833815457036735	0.00087909926159084
170	14.590010676409	0.24	-2.33573385834517	-2.42417449614446	-2.24729322054588	0.304519742906313	-14.761152492605	-15.2362383589056	-14.2860666263043	4.01	2.57	6.25	-3.39296840900447	-3.28717121038159	-3.18137401175871	-3.64658498500755	-3.53287968939378	-3.41917439378	-3.63738681309512	-3.52325970404087	-3.41006309897638	-2.33573385834517	4.97002760497563	0.167784071461083	-20.6377664212651	-0.37208386849652	-0.365174309346828	-0.379526483937587	-0.47500962282945	-0.467581744761565	-0.483010544055773	-0.472962226775823	-0.465262011947711	-0.480683936340117	0.000768451547029881	0.000833815457036735	0.00087909926159084
170	14.590010676409	0.24	-2.33550257536273	-2.42319741233465	-2.24780773839081	0.31631002557454	-15.0946173104603	-15.5672376435495	-14.6219969773712	3.97	2.59	6.18	-3.49920219912871	-3.39296664554071	-3.28673109195271	-3.76483660476643	-3.65053640771713	-3.53623621066784	-3.76150639174715	-3.64495567786672	-3.53391602088211	-2.33550257536273	4.93852435331523	-0.143412378685141	-20.8776327319268	-0.37208386849652	-0.365174309346828	-0.379526483937587	-0.47500962282945	-0.467581744761565	-0.483010544055773	-0.472962226775823	-0.465262011947711	-0.480683936340117	0.000768451547029881	0.000833815457036735	0.00087909926159084
170	14.590010676409	0.24	-2.33498348313702	-2.42267233694463	-2.24729462932942	0.309921994431907	-14.8167173023593	-15.2875775821711	-14.3458570225476	3.98	2.56	6.2	-3.42584661959928	-3.32032989602249	-3.2148131724457	-3.68460031541684	-3.5711139290887	-3.45762754276056	-3.67658623449565	-3.56371641538803	-3.44961475099318	-2.33498348313702	4.98833998561501	0.23981243129368	-20.5983899805514	-0.37208386849652	-0.365174309346828	-0.379526483937587	-0.47500962282945	-0.467581744761565	-0.483010544055773	-0.472962226775823	-0.465262011947711	-0.480683936340117	0.000768451547029881	0.000833815457036735	0.00087909926159084
170	14.590010676409	0.24	-2.33412090874989	-2.42161383908215	-2.24662797841764	0.308532603049962	-14.782784927394	-15.2540971999526	-14.3114726548355	3.99	2.55	6.18	-3.40906109352018	-3.30372989559895	-3.19839869767772	-3.6653899596678	-3.55213886069685	-3.4388877617259	-3.65697963253531	-3.5437838274004	-3.43099582076359	-2.33412090874989	4.96895105836969	-0.0894101596033799	-20.8837573549114	-0.37208386849652	-0.365174309346828	-0.379526483937587	-0.47500962282945	-0.467581744761565	-0.483010544055773	-0.472962226775823	-0.465262011947711	-0.480683936340117	0.000768451547029881	0.000833815457036735	0.00087909926159084
170	14.590010676409	0.24	-2.33396538142928	-2.42127838413187	-2.24665237872668	0.308498648133174	-14.9412641702378	-15.4176670701103	-14.4648612703652	4.03	2.62	6.19	-3.41989582078383	-3.31422170816519	-3.20854759554655	-3.67385987919733	-3.56033832679799	-3.44681677439865	-3.67382890585969	-3.5604679464351	-3.44764794255868	-2.33396538142928	4.99038809644005	-0.302954743044191	-21.2318348857724	-0.37208386849652	-0.365174309346828	-0.379526483937587	-0.47500962282945	-0.467581744761565	-0.483010544055773	-0.472962226775823	-0.465262011947711	-0.480683936340117	0.000768451547029881	0.000833815457036735	0.00087909926159084
170	14.590010676409	0.24	-2.33342138220833	-2.42239260197032	-2.24445016244633	0.298951233463464	-14.6108519664727	-15.0873560737326	-14.1343478592129	4	2.55	6.18	-3.36641966625839	-3.26009800261546	-3.15377633897253	-3.61887335754756	-3.50457844662365	-3.39028353569973	-3.61069862031414	-3.49519212837137	-3.38379706422242	-2.33342138220833	4.95896640461862	-0.235904064179461	-21.0626303005346	-0.37208386849652	-0.365174309346828	-0.379526483937587	-0.47500962282945	-0.467581744761565	-0.483010544055773	-0.472962226775823	-0.465262011947711	-0.480683936340117	0.000768451547029881	0.000833815457036735	0.00087909926159084
170	14.590010676409	0.24	-2.33263457595732	-2.42096782850704	-2.24430132340761	0.305422175443195	-14.9458895319313	-15.4258982327058	-14.4658808311567	4.01	2.59	6.27	-3.43747452687138	-3.33051040350573	-3.22354628014008	-3.69469983182962	-3.57973161155002	-3.46476339127042	-3.68603990927202	-3.57117787974015	-3.45674461047542	-2.33263457595732	4.98159359956564	-0.259160163491835	-21.1393231840992	-0.37208386849652	-0.365174309346828	-0.379526483937587	-0.47500962282945	-0.467581744761565	-0.483010544055773	-0.472962226775823	-0.465262011947711	-0.480683936340117	0.000768451547029881	0.000833815457036735	0.00087909926159084
170	14.590010676409	0.24	-2.33247913262445	-2.42086708862729	-2.24409117662161	0.299264696062654	-14.6151783641506	-15.0914673555038	-14.1388893727973	4.04	2.62	6.23	-3.3373826388298	-3.23205433818391	-3.12672603753803	-3.58396849038238	-3.47085790298125	-3.35774731558012	-3.58188737823604	-3.46887922242342	-3.35452809446241	-2.33247913262445	4.99159773484077	0.0666999226746187	-20.8632789457689	-0.37208386849652	-0.365174309346828	-0.379526483937587	-0.47500962282945	-0.467581744761565	-0.483010544055773	-0.472962226775823	-0.465262011947711	-0.480683936340117	0.000768451547029881	0.000833815457036735	0.00087909926159084
170	14.590010676409	0.24	-2.33154343564405	-2.42092638914997	-2.24216048213813	0.29917035673292	-14.8131036067213	-15.2959513213412	-14.3302558921014	4.01	2.6	6.18	-3.40357394509782	-3.29613323308161	-3.18869252106539	-3.65764945308139	-3.5421883325405	-3.42672721199961	-3.65510135993268	-3.53883548804993	-3.42173129709407	-2.33154343564405	4.96926467951212	0.0449208941539871	-20.8485604751119	-0.37208386849652	-0.365174309346828	-0.379526483937587	-0.47500962282945	-0.467581744761565	-0.483010544055773	-0.472962226775823	-0.465262011947711	-0.480683936340117	0.000768451547029881	0.000833815457036735	0.00087909926159084
170	14.590010676409	0.24	-2.32999090263428	-2.41874900535401	-2.24123279991455	0.298765664142507	-14.4241112074328	-14.8947334774403	-13.9534889374252	4.09	2.63	6.3	-3.25808847403076	-3.15514410138682	-3.05219972874288	-3.49446103391821	-3.38404810261424	-3.27363517131027	-3.48749883252554	-3.37919675981175	-3.26769716728562	-2.32999090263428	5.02955995971621	0.0113514001156123	-21.0741375306676	-0.37208386849652	-0.365174309346828	-0.379526483937587	-0.47500962282945	-0.467581744761565	-0.483010544055773	-0.472962226775823	-0.465262011947711	-0.480683936340117	0.000768451547029881	0.000833815457036735	0.00087909926159084
170	14.590010676409	0.24	-2.3296962494444	-2.4184995794478	-2.240892919441	0.2989647940671	-14.8191206180514	-15.3024013613106	-14.3358398747922	4.05	2.63	6.22	-3.37381647730791	-3.26726453841446	-3.160712599521	-3.62184100408242	-3.50745594966573	-3.39307089524904	-3.62062710304922	-3.50623567972453	-3.39285378039731	-2.3296962494444	4.99832033567133	0.00118596222736772	-21.0093673029956	-0.37208386849652	-0.365174309346828	-0.379526483937587	-0.47500962282945	-0.467581744761565	-0.483010544055773	-0.472962226775823	-0.465262011947711	-0.480683936340117	0.000768451547029881	0.000833815457036735	0.00087909926159084
170	14.590010676409	0.24	-2.32969363087687	-2.41874685124892	-2.24064041050483	0.30689336899653	-15.1548836008102	-15.6399219168357	-14.6698452847848	4.02	2.63	6.21	-3.47506384067654	-3.36729225956984	-3.25952067846314	-3.73385102538873	-3.61805372005212	-3.50225641471552	-3.73279290520995	-3.61718353120769	-3.5020239821944	-2.32969363087687	4.97858498849967	-0.129761416169118	-21.0363677789967	-0.37208386849652	-0.365174309346828	-0.379526483937587	-0.47500962282945	-0.467581744761565	-0.483010544055773	-0.472962226775823	-0.465262011947711	-0.480683936340117	0.000768451547029881	0.000833815457036735	0.00087909926159084
170	14.590010676409	0.24	-2.32919468379577	-2.4175460575179	-2.24084331007364	0.300766169661457	-14.8163019400656	-15.2974222730546	-14.3351816070765	3.99	2.62	6.2	-3.41802334856039	-3.31052284930828	-3.20302235005618	-3.67493635701038	-3.55935566817023	-3.44377497933008	-3.67507937408083	-3.55806468520407	-3.44173748676687	-2.32919468379577	4.98764444365017	-0.135174413042836	-21.0186061302597	-0.37208386849652	-0.365174309346828	-0.379526483937587	-0.47500962282945	-0.467581744761565	-0.483010544055773	-0.472962226775823	-0.465262011947711	-0.480683936340117	0.000768451547029881	0.000833815457036735	0.00087909926159084
170	14.590010676409	0.24	-2.32914983349629	-2.41723207818897	-2.24106758880361	0.301597427346624	-14.5295592471995	-15.000437579909	-14.05868091449	4.07	2.57	6.37	-3.2927595563857	-3.18939662969343	-3.08603370300115	-3.53305693647871	-3.42215084118953	-3.31124474590034	-3.51856182747261	-3.40629849604849	-3.29542546484885	-2.32914983349629	5.04654659774001	0.0301315249929343	-20.9943308408819	-0.37208386849652	-0.365174309346828	-0.379526483937587	-0.47500962282945	-0.467581744761565	-0.483010544055773	-0.472962226775823	-0.465262011947711	-0.480683936340117	0.000768451547029881	0.000833815457036735	0.00087909926159084
170	14.590010676409	0.24	-2.32875904389105	-2.41722532241148	-2.24029276537061	0.302094256822464	-14.794707301182	-15.2736137630758	-14.3158008392882	4.01	2.57	6.22	-3.39698107252228	-3.29046821893064	-3.183955365339	-3.65036335729926	-3.53590566397346	-3.42144797064766	-3.64284163703092	-3.52846513997047	-3.4146467654482	-2.32875904389105	4.99235895467629	-0.0430035618392266	-20.9304980084542	-0.37208386849652	-0.365174309346828	-0.379526483937587	-0.47500962282945	-0.467581744761565	-0.483010544055773	-0.472962226775823	-0.465262011947711	-0.480683936340117	0.000768451547029881	0.000833815457036735	0.00087909926159084
170	14.590010676409	0.24	-2.32834127150919	-2.41643023895417	-2.24025230406421	0.312337494058073	-15.1472370585506	-15.6258960288015	-14.6685780882997	3.98	2.57	6.1	-3.50404273198591	-3.3967054322422	-3.28936813249849	-3.76900044654426	-3.65354685148047	-3.53809325641669	-3.76819521086296	-3.64971716033075	-3.53547740395766	-2.32834127150919	4.92065028014207	-0.116009289217217	-20.8671897662646	-0.37208386849652	-0.365174309346828	-0.379526483937587	-0.47500962282945	-0.467581744761565	-0.483010544055773	-0.472962226775823	-0.465262011947711	-0.480683936340117	0.000768451547029881	0.000833815457036735	0.00087909926159084
170	14.590010676409	0.24	-2.32821969092309	-2.41647077939133	-2.23996860245486	0.302257355697188	-14.7393474262215	-15.2162774003346	-14.2624174521084	4.02	2.6	6.13	-3.37712064440149	-3.27127017788227	-3.16541971136304	-3.62814262074039	-3.51442427027509	-3.40070591980979	-3.63023427013199	-3.51549754835239	-3.40044667239165	-2.32821969092309	4.92516232986792	-0.0375205068691249	-20.8215648360602	-0.37208386849652	-0.365174309346828	-0.379526483937587	-0.47500962282945	-0.467581744761565	-0.483010544055773	-0.472962226775823	-0.465262011947711	-0.480683936340117	0.000768451547029881	0.000833815457036735	0.00087909926159084
170	14.590010676409	0.24	-2.32702215442934	-2.41510677731455	-2.23893753154413	0.318642686247379	-15.1304454553802	-15.6016444616091	-14.6592464491513	3.93	2.56	6.16	-3.53763929138771	-3.43079593121501	-3.32395257104231	-3.81007953421407	-3.69500796630387	-3.57993639839368	-3.80224949113225	-3.6872072002861	-3.57297884128736	-2.32702215442934	4.90161791552816	-0.108093151503944	-20.7390879935063	-0.37208386849652	-0.365174309346828	-0.379526483937587	-0.47500962282945	-0.467581744761565	-0.483010544055773	-0.472962226775823	-0.465262011947711	-0.480683936340117	0.000768451547029881	0.000833815457036735	0.00087909926159084
170	14.590010676409	0.24	-2.32700022073539	-2.41448064792414	-2.23951979354665	0.309576719025194	-14.7180714373442	-15.186174671252	-14.2499682034364	4.1	2.57	6.34	-3.31205095944337	-3.20995930051376	-3.10786764158414	-3.55115226770664	-3.44169047784856	-3.33222868799048	-3.53782886054566	-3.42719570232777	-3.31989882148341	-2.32700022073539	5.0254265983039	-0.26200398909732	-21.1883612166737	-0.37208386849652	-0.365174309346828	-0.379526483937587	-0.47500962282945	-0.467581744761565	-0.483010544055773	-0.472962226775823	-0.465262011947711	-0.480683936340117	0.000768451547029881	0.000833815457036735	0.00087909926159084
170	14.590010676409	0.24	-2.32651150310721	-2.4143128531181	-2.23871015309632	0.305297378538979	-14.8462961095887	-15.3232465096683	-14.3693457095091	4.03	2.59	6.22	-3.39851314195439	-3.29273123720542	-3.18694933245644	-3.65083512400289	-3.53719946122614	-3.42356379844939	-3.64644061950021	-3.53286959532121	-3.41901105152594	-2.32651150310721	4.97982772471342	-0.0177858125157141	-20.8859002606054	-0.37208386849652	-0.365174309346828	-0.379526483937587	-0.47500962282945	-0.467581744761565	-0.483010544055773	-0.472962226775823	-0.465262011947711	-0.480683936340117	0.000768451547029881	0.000833815457036735	0.00087909926159084
170	14.590010676409	0.24	-2.32610814661195	-2.41314392805061	-2.23907236517328	0.305947871582653	-14.7298637258783	-15.20234894173	-14.2573785100266	3.97	2.57	6.19	-3.41740479383554	-3.31119270464741	-3.20498061545928	-3.67685760730362	-3.56258178934275	-3.44830597138187	-3.66868993688837	-3.55727556416806	-3.44100172479186	-2.32610814661195	4.93738074884636	-0.118538160233019	-20.8840766559808	-0.37208386849652	-0.365174309346828	-0.379526483937587	-0.47500962282945	-0.467581744761565	-0.483010544055773	-0.472962226775823	-0.465262011947711	-0.480683936340117	0.000768451547029881	0.000833815457036735	0.00087909926159084
170	14.590010676409	0.24	-2.32500392102104	-2.41321299204409	-2.23679484999798	0.305717995944296	-14.9747007584495	-15.455299658657	-14.4941018582421	4.03	2.6	6.21	-3.42904722376905	-3.32241737116831	-3.21578751856757	-3.68379021155358	-3.56923885613706	-3.45468750072053	-3.68017007775455	-3.5656487767469	-3.45207623169422	-2.32500392102104	4.97760545118844	-0.0309477354566063	-20.9209762886276	-0.37208386849652	-0.365174309346828	-0.379526483937587	-0.47500962282945	-0.467581744761565	-0.483010544055773	-0.472962226775823	-0.465262011947711	-0.480683936340117	0.000768451547029881	0.000833815457036735	0.00087909926159084
170	14.590010676409	0.24	-2.32451360337359	-2.41357872611736	-2.23544848062982	0.302325448226129	-14.7314424792436	-15.2080397275001	-14.2548452309871	4.03	2.58	6.23	-3.3680524487753	-3.26250271601341	-3.15695298325152	-3.61750741079651	-3.50414013214484	-3.39077285349318	-3.61129307766228	-3.49567001578684	-3.38458692096196	-2.32451360337359	4.99510487938856	-0.142964187573444	-21.0392334417151	-0.37208386849652	-0.365174309346828	-0.379526483937587	-0.47500962282945	-0.467581744761565	-0.483010544055773	-0.472962226775823	-0.465262011947711	-0.480683936340117	0.000768451547029881	0.000833815457036735	0.00087909926159084
170	14.590010676409	0.24	-2.32405856160388	-2.41198621642962	-2.23613090677814	0.304518675091874	-14.709876969968	-15.1833137334316	-14.2364402065045	3.93	2.55	6.13	-3.44530624769081	-3.33787682433273	-3.23044740097465	-3.7109556480157	-3.59524290821472	-3.47953016841374	-3.70518736439624	-3.59134897118832	-3.47336009342508	-2.32405856160388	4.9250430642879	-0.152574005539262	-20.8470511698958	-0.37208386849652	-0.365174309346828	-0.379526483937587	-0.47500962282945	-0.467581744761565	-0.483010544055773	-0.472962226775823	-0.465262011947711	-0.480683936340117	0.000768451547029881	0.000833815457036735	0.00087909926159084
170	14.590010676409	0.24	-2.32347146401721	-2.41210784730875	-2.23483508072567	0.303325251262203	-14.8497927246222	-15.3290826623258	-14.3705027869187	4.06	2.64	6.33	-3.3753603980689	-3.26982399314798	-3.16428758822706	-3.6229668596077	-3.50968861597796	-3.39641037234821	-3.61928164762686	-3.50520303881175	-3.39218962088551	-2.32347146401721	5.0816179219062	0.105453318157449	-21.0493109709986	-0.37208386849652	-0.365174309346828	-0.379526483937587	-0.47500962282945	-0.467581744761565	-0.483010544055773	-0.472962226775823	-0.465262011947711	-0.480683936340117	0.000768451547029881	0.000833815457036735	0.00087909926159084
170	14.590010676409	0.24	-2.32303162487576	-2.40988980124505	-2.23617344850647	0.308130816622198	-14.9395395092257	-15.4162984048557	-14.4627806135957	3.95	2.55	6.17	-3.4811088605321	-3.37345334087815	-3.2657978212242	-3.74736596441952	-3.63147627340554	-3.51558658239155	-3.7416457880898	-3.62246394776706	-3.50809229017058	-2.32303162487576	4.93635687327194	0.0638953609178682	-20.6222925319979	-0.37208386849652	-0.365174309346828	-0.379526483937587	-0.47500962282945	-0.467581744761565	-0.483010544055773	-0.472962226775823	-0.465262011947711	-0.480683936340117	0.000768451547029881	0.000833815457036735	0.00087909926159084
170	14.590010676409	0.24	-2.32262381550048	-2.41173135748214	-2.23351627351882	0.302878456706718	-14.6609234055809	-15.1346181353266	-14.1872286758351	4.01	2.56	6.17	-3.36930016872829	-3.26384526272491	-3.15839035672152	-3.62101877394391	-3.50768538857597	-3.39435200320804	-3.61359163427542	-3.50099568210149	-3.38867910120189	-2.32262381550048	4.94479879207597	0.291665704470928	-20.4369634606714	-0.37208386849652	-0.365174309346828	-0.379526483937587	-0.47500962282945	-0.467581744761565	-0.483010544055773	-0.472962226775823	-0.465262011947711	-0.480683936340117	0.000768451547029881	0.000833815457036735	0.00087909926159084
170	14.590010676409	0.24	-2.32090821017259	-2.4086446609439	-2.23317175940129	0.303852496985355	-14.8837249834579	-15.3635114953424	-14.4039384715733	4.02	2.62	6.15	-3.4105973989196	-3.30408798341481	-3.19757856791003	-3.66420656262366	-3.54977719626177	-3.43534782989989	-3.66501134586679	-3.55204329620345	-3.43770874386187	-2.32090821017259	4.97553718762833	-0.154826487533937	-20.9949234894341	-0.37208386849652	-0.365174309346828	-0.379526483937587	-0.47500962282945	-0.467581744761565	-0.483010544055773	-0.472962226775823	-0.465262011947711	-0.480683936340117	0.000768451547029881	0.000833815457036735	0.00087909926159084
170	14.590010676409	0.24	-2.32055838586352	-2.40880105812141	-2.23231571360562	0.305510612110392	-14.6484359916489	-15.1187935013638	-14.1780784819341	4.03	2.6	6.23	-3.35063738814646	-3.24639643415077	-3.14215548015508	-3.59909250949924	-3.4871219220414	-3.37515133458356	-3.59456073619642	-3.48074386335456	-3.37026274426209	-2.32055838586352	4.99050004331559	0.187658474030217	-20.6989348818593	-0.37208386849652	-0.365174309346828	-0.379526483937587	-0.47500962282945	-0.467581744761565	-0.483010544055773	-0.472962226775823	-0.465262011947711	-0.480683936340117	0.000768451547029881	0.000833815457036735	0.00087909926159084
170	14.590010676409	0.24	-2.32048249039465	-2.40864872891094	-2.23231625187835	0.311386755418484	-14.9199408756569	-15.3924627169626	-14.4474190343512	3.91	2.53	6.03	-3.50593918341216	-3.39831294653806	-3.29068670966395	-3.77794123579432	-3.66196500886379	-3.54598878193326	-3.77547825239067	-3.65990751812906	-3.54333274304816	-2.32048249039465	4.84727188734363	-0.0668610829587796	-20.5297622633014	-0.37208386849652	-0.365174309346828	-0.379526483937587	-0.47500962282945	-0.467581744761565	-0.483010544055773	-0.472962226775823	-0.465262011947711	-0.480683936340117	0.000768451547029881	0.000833815457036735	0.00087909926159084
170	14.590010676409	0.24	-2.31957874368933	-2.40844704653045	-2.2307104408482	0.307177892922044	-14.9380617313606	-15.4158410070069	-14.4602824557143	3.99	2.59	6.17	-3.44880332727775	-3.3419154348297	-3.23502754238164	-3.70856891794223	-3.59363017600182	-3.47869143406141	-3.70558250852541	-3.58965550482818	-3.47489518175946	-2.31957874368933	4.94853035022202	-0.0746080598103768	-20.8783209877939	-0.37208386849652	-0.365174309346828	-0.379526483937587	-0.47500962282945	-0.467581744761565	-0.483010544055773	-0.472962226775823	-0.465262011947711	-0.480683936340117	0.000768451547029881	0.000833815457036735	0.00087909926159084
[truncated: 1,371 more rows]
