# Supplementary material for: Re-expressing coefficients from regression models for inclusion in a meta-analysis
Source: BMC Med Res Methodol. 2024 Jan 8;24:6. doi: 10.1186/s12874-023-02132-y (PMC10773134; doi:10.1186/s12874-023-02132-y)
Supplement: Supplementary file 2 — Additional file 2. [file 12874_2023_2132_MOESM2_ESM.zip › Supp_Files_R1/simdata/simdata_scenario_171.csv]

ex_no	errsd	rsquare	beta	b_low_ci	b_hi_ci	lrsquare	lbeta	lb_low_ci	lb_hi_ci	x_median	x_25	x_75	rbl	rb	rbu	altl	alt	altu	dzl	dz	dzu	observed_beta	xlog	error	ylog	RelBias_rb	RelBias_rbl	RelBias_rbu	RelBias_alt	RelBias_altl	RelBias_altu	RelBias_dz	RelBias_dzl	RelBias_dzu	MC_SE_RelBias_rb	MC_SE_RelBias_alt	MC_SE_RelBias_dz
171	14.8022833995669	0.07	-0.522947115998099	-0.810568620518922	-0.235325611477276	0.0974673384713791	-6.44741681128984	-9.51060105231045	-3.38423257026924	8.79	5.52	13.61	-1.02492602916484	-0.694816791748465	-0.364707554332092	-1.03838102258574	-0.703938186947418	-0.369495351309098	-1.03362927638025	-0.700915161034271	-0.367580889694605	-0.522947115998099	10.670123422502	0.625681047927599	-31.3636268769004	-0.431203433147177	-0.388375133848408	-0.511127699567839	-0.457623845246296	-0.414001791778528	-0.539032540689148	-0.460220633436754	-0.414149725019608	-0.540113729839194	0.00519262871178424	0.00532053053464519	0.00556047082842319
171	14.8022833995669	0.08	-0.660129896502079	-1.0174194809115	-0.302840312092661	0.164719970173969	-10.7817457151528	-14.5724287192773	-6.99106271102828	7.81	5.59	10.98	-1.75575166724128	-1.29903315225067	-0.842314637260068	-1.79036451436873	-1.32464226130138	-0.858920008234033	-1.8183097172934	-1.34552430272003	-0.872605166305081	-0.660129896502079	9.21680023700149	0.399304631464684	-30.2272333379582	-0.431203433147177	-0.388375133848408	-0.511127699567839	-0.457623845246296	-0.414001791778528	-0.539032540689148	-0.460220633436754	-0.414149725019608	-0.540113729839194	0.00519262871178424	0.00532053053464519	0.00556047082842319
171	14.8022833995669	0.09	-0.926486400485039	-1.38867351232261	-0.464299288647468	0.134365544705888	-11.0558116226274	-15.4370753953178	-6.674547849937	8.81	5.97	12.13	-1.6591526148503	-1.18826126667349	-0.71736991849669	-1.68068698573136	-1.20368387372671	-0.726680761722053	-1.70500808383007	-1.22058309758865	-0.736620569998645	-0.926486400485039	9.74774249042226	-0.351333478191589	-32.2097192415531	-0.431203433147177	-0.388375133848408	-0.511127699567839	-0.457623845246296	-0.414001791778528	-0.539032540689148	-0.460220633436754	-0.414149725019608	-0.540113729839194	0.00519262871178424	0.00532053053464519	0.00556047082842319
171	14.8022833995669	0.09	-0.924924388247071	-1.37624937371608	-0.473599402778066	0.129255670466908	-10.2676541791024	-14.4284578082237	-6.1068505499812	8.35	5.57	12.13	-1.63154570549156	-1.16104903961662	-0.690552373741684	-1.65744105006474	-1.17947681938769	-0.70151258871064	-1.6690994479218	-1.18728580930454	-0.70648195261618	-0.924924388247071	9.50343619889968	1.92540828756562	-29.4606139505139	-0.431203433147177	-0.388375133848408	-0.511127699567839	-0.457623845246296	-0.414001791778528	-0.539032540689148	-0.460220633436754	-0.414149725019608	-0.540113729839194	0.00519262871178424	0.00532053053464519	0.00556047082842319
171	14.8022833995669	0.09	-0.60530008581552	-0.899294170294088	-0.311306001336952	0.19345699100644	-10.6215811651687	-14.0076531374015	-7.2355091929358	7.96	5.79	12.02	-1.65794979383738	-1.25717335589915	-0.856396917960924	-1.68880420734007	-1.28056932766601	-0.87233444799194	-1.7091245547354	-1.29528394839335	-0.881675017601846	-0.60530008581552	10.104838448957	-0.558792753219884	-32.1676426856588	-0.431203433147177	-0.388375133848408	-0.511127699567839	-0.457623845246296	-0.414001791778528	-0.539032540689148	-0.460220633436754	-0.414149725019608	-0.540113729839194	0.00519262871178424	0.00532053053464519	0.00556047082842319
171	14.8022833995669	0.09	-0.469331481541946	-0.703162279098589	-0.235500683985303	0.264499662906965	-13.0339185436064	-16.4273520262687	-9.64048506094399	6.81	4.84	11.54	-2.25009339406053	-1.78528675630707	-1.32048011855361	-2.31385429478955	-1.83587643047002	-1.35789856615049	-2.31093248062381	-1.83447576849121	-1.3563290460159	-0.469331481541946	9.43681861802487	-1.19171738402542	-30.9725188215643	-0.431203433147177	-0.388375133848408	-0.511127699567839	-0.457623845246296	-0.414001791778528	-0.539032540689148	-0.460220633436754	-0.414149725019608	-0.540113729839194	0.00519262871178424	0.00532053053464519	0.00556047082842319
171	14.8022833995669	0.1	-0.797394028170908	-1.16561298208727	-0.429175074254542	0.193757102468627	-12.012221084507	-15.8379387260467	-8.18650344296721	7.97	5.02	11.19	-1.87127529479396	-1.41926123972647	-0.967247184658988	-1.90589674416199	-1.44551973909741	-0.985142734032833	-1.91450102514502	-1.45374606570148	-0.991014768684751	-0.797394028170908	9.30043885017924	-0.570254938154005	-30.9210323880284	-0.431203433147177	-0.388375133848408	-0.511127699567839	-0.457623845246296	-0.414001791778528	-0.539032540689148	-0.460220633436754	-0.414149725019608	-0.540113729839194	0.00519262871178424	0.00532053053464519	0.00556047082842319
171	14.8022833995669	0.1	-0.69713847226814	-1.03098935626558	-0.363287588270702	0.152019237175398	-10.3304550538286	-14.1397854276408	-6.52112468001629	8.39	5.19	13.25	-1.59139309103562	-1.16266366869894	-0.73393424636227	-1.61621381160962	-1.18079756044755	-0.74538130928548	-1.60437931445442	-1.17125978646046	-0.739540234061651	-0.69713847226814	10.5317232790718	0.97247681948651	-31.182906456712	-0.431203433147177	-0.388375133848408	-0.511127699567839	-0.457623845246296	-0.414001791778528	-0.539032540689148	-0.460220633436754	-0.414149725019608	-0.540113729839194	0.00519262871178424	0.00532053053464519	0.00556047082842319
171	14.8022833995669	0.1	-0.672099722643491	-0.987865982924226	-0.356333462362757	0.142566412259225	-10.0965014208243	-13.9623782062586	-6.23062463538989	7.73	5.66	11.72	-1.69958884040421	-1.2290099070849	-0.758430973765591	-1.73419265566478	-1.25403268363365	-0.773872711602514	-1.75377161748665	-1.26810162825103	-0.783349787495573	-0.672099722643491	9.90063803151713	-0.924067678925637	-32.2677708114036	-0.431203433147177	-0.388375133848408	-0.511127699567839	-0.457623845246296	-0.414001791778528	-0.539032540689148	-0.460220633436754	-0.414149725019608	-0.540113729839194	0.00519262871178424	0.00532053053464519	0.00556047082842319
171	14.8022833995669	0.1	-0.533457088476841	-0.786014469553893	-0.280899707399789	0.162968073478557	-8.91364202987839	-12.0676326423983	-5.75965141735853	8.08	5.68	12.58	-1.40728529696688	-1.03947789452936	-0.671670492091834	-1.43220112563974	-1.05788173430878	-0.683562342977823	-1.43939121501625	-1.0629980118184	-0.68729272378811	-0.533457088476841	10.2882108587236	0.476515590802557	-31.24660962864	-0.431203433147177	-0.388375133848408	-0.511127699567839	-0.457623845246296	-0.414001791778528	-0.539032540689148	-0.460220633436754	-0.414149725019608	-0.540113729839194	0.00519262871178424	0.00532053053464519	0.00556047082842319
171	14.8022833995669	0.11	-0.86867128107248	-1.25483642468965	-0.482506137455314	0.189983074057709	-11.4707280843137	-15.1687206867839	-7.77273548184337	7.8	5.15	11.69	-1.82918546898089	-1.38324711514654	-0.937308761312192	-1.86534570456963	-1.41059182261844	-0.955837940667262	-1.87294820705646	-1.41618750759329	-0.959539912504537	-0.86867128107248	9.35847422083281	1.15923326779053	-29.7426438863593	-0.431203433147177	-0.388375133848408	-0.511127699567839	-0.457623845246296	-0.414001791778528	-0.539032540689148	-0.460220633436754	-0.414149725019608	-0.540113729839194	0.00519262871178424	0.00532053053464519	0.00556047082842319
171	14.8022833995669	0.11	-0.77646112714617	-1.12621349678163	-0.426708757510705	0.160052008534375	-10.3850534030864	-14.0994633131127	-6.67064349306011	7.8	5.38	12.4	-1.69994282856972	-1.25210418757371	-0.8042655465777	-1.73352921638386	-1.27684246472091	-0.820155713057968	-1.73782304708209	-1.28009066034321	-0.821655730887223	-0.77646112714617	9.52204944521826	0.501599990044461	-30.4671596944056	-0.431203433147177	-0.388375133848408	-0.511127699567839	-0.457623845246296	-0.414001791778528	-0.539032540689148	-0.460220633436754	-0.414149725019608	-0.540113729839194	0.00519262871178424	0.00532053053464519	0.00556047082842319
171	14.8022833995669	0.11	-0.743928919719779	-1.0704999419714	-0.417357897468157	0.129567596429057	-9.44796368703376	-13.2713043946373	-5.62462297943026	8.65	5.92	13.17	-1.45231537769081	-1.03391667785784	-0.615517978024867	-1.47262945467083	-1.04837845613793	-0.624127457605028	-1.48039773374797	-1.05461824818451	-0.627945658119889	-0.743928919719779	10.4986831634526	0.0994780392423892	-32.1594015723914	-0.431203433147177	-0.388375133848408	-0.511127699567839	-0.457623845246296	-0.414001791778528	-0.539032540689148	-0.460220633436754	-0.414149725019608	-0.540113729839194	0.00519262871178424	0.00532053053464519	0.00556047082842319
171	14.8022833995669	0.11	-0.568233498693839	-0.817130685460029	-0.319336311927648	0.182063386745258	-11.5539944851672	-15.3775388465076	-7.73045012382675	9	5.74	13.82	-1.62056178117629	-1.21761759599365	-0.814673410811009	-1.63984744334606	-1.23210797944034	-0.824368515534628	-1.63692670338623	-1.23019420407918	-0.823174155716204	-0.568233498693839	11.6513723830412	-0.698013472585432	-33.6414314955421	-0.431203433147177	-0.388375133848408	-0.511127699567839	-0.457623845246296	-0.414001791778528	-0.539032540689148	-0.460220633436754	-0.414149725019608	-0.540113729839194	0.00519262871178424	0.00532053053464519	0.00556047082842319
171	14.8022833995669	0.12	-1.09014480301065	-1.54299060419512	-0.637299001826187	0.147122367266617	-12.1775356882708	-16.7552520801683	-7.5998192963734	8.47	5.68	11.29	-1.8707263136727	-1.35962361764168	-0.848520921610655	-1.89903588523591	-1.38019870755266	-0.861361529869413	-1.92683161807213	-1.40073043144835	-0.874956997606422	-1.09014480301065	9.39410747256747	0.425621171469551	-30.9187848600765	-0.431203433147177	-0.388375133848408	-0.511127699567839	-0.457623845246296	-0.414001791778528	-0.539032540689148	-0.460220633436754	-0.414149725019608	-0.540113729839194	0.00519262871178424	0.00532053053464519	0.00556047082842319
171	14.8022833995669	0.12	-1.03415573492415	-1.46485301890478	-0.603458450943519	0.151472299385854	-10.3056531010157	-14.1139200563888	-6.49738614564257	7.42	4.56	11.82	-1.78391897441065	-1.30257575763113	-0.821232540851614	-1.82458117224076	-1.33226633994191	-0.839951507643065	-1.80718687593422	-1.31987840393535	-0.833036698705167	-1.03415573492415	8.9849290932125	0.635171091545701	-29.4457421562784	-0.431203433147177	-0.388375133848408	-0.511127699567839	-0.457623845246296	-0.414001791778528	-0.539032540689148	-0.460220633436754	-0.414149725019608	-0.540113729839194	0.00519262871178424	0.00532053053464519	0.00556047082842319
171	14.8022833995669	0.12	-0.995534835476177	-1.41649592474433	-0.574573746208022	0.183753410002883	-12.6795520781054	-16.8519177124408	-8.50718644377011	7.62	5.36	10.67	-2.07919986470261	-1.56441085312351	-1.0496218415444	-2.12332401173668	-1.59761030435316	-1.07189659696965	-2.1546204363006	-1.62258853217827	-1.08819441057851	-0.995534835476177	9.17330314446683	-0.931360276287023	-31.6525703171967	-0.431203433147177	-0.388375133848408	-0.511127699567839	-0.457623845246296	-0.414001791778528	-0.539032540689148	-0.460220633436754	-0.414149725019608	-0.540113729839194	0.00519262871178424	0.00532053053464519	0.00556047082842319
171	14.8022833995669	0.12	-0.895049232969635	-1.27382133128568	-0.516277134653591	0.168452597939281	-11.6381696732689	-15.6753188279774	-7.60102051856041	7.94	5.36	12.76	-1.85934536297975	-1.38047442945415	-0.90160349592856	-1.89419480575429	-1.40634846318067	-0.918502120607052	-1.89313173745714	-1.40558857214407	-0.918225081358268	-0.895049232969635	9.86343935541593	0.146955590905115	-31.2899464024562	-0.431203433147177	-0.388375133848408	-0.511127699567839	-0.457623845246296	-0.414001791778528	-0.539032540689148	-0.460220633436754	-0.414149725019608	-0.540113729839194	0.00519262871178424	0.00532053053464519	0.00556047082842319
171	14.8022833995669	0.12	-0.888848549275848	-1.26107086395911	-0.516626234592581	0.13643145126247	-9.28046492067161	-12.9258746977612	-5.63505514358203	8.75	5.67	12.53	-1.39929438659433	-1.00465947350786	-0.610024560421398	-1.41801661590462	-1.01810158063126	-0.618186545357905	-1.42751663634651	-1.02433439113305	-0.621955620087163	-0.888848549275848	9.96360449814098	-1.4109460661195	-33.0754890485033	-0.431203433147177	-0.388375133848408	-0.511127699567839	-0.457623845246296	-0.414001791778528	-0.539032540689148	-0.460220633436754	-0.414149725019608	-0.540113729839194	0.00519262871178424	0.00532053053464519	0.00556047082842319
171	14.8022833995669	0.12	-0.887782762894044	-1.25884038078267	-0.516725145005417	0.164738262896654	-11.8846422635691	-16.06280765738	-7.70647686975817	8.26	5.75	12.03	-1.83533005600919	-1.35793452903758	-0.880539002065958	-1.86558222632836	-1.38031767833555	-0.895053130342748	-1.88688733492941	-1.39802978473554	-0.904848584509813	-0.887782762894044	9.80412626670873	1.95869601116035	-29.7718914774291	-0.431203433147177	-0.388375133848408	-0.511127699567839	-0.457623845246296	-0.414001791778528	-0.539032540689148	-0.460220633436754	-0.414149725019608	-0.540113729839194	0.00519262871178424	0.00532053053464519	0.00556047082842319
171	14.8022833995669	0.12	-0.792598984208121	-1.12180212112839	-0.463395847287851	0.200675793412073	-12.2040710098309	-16.0068770561047	-8.40126496355701	8.41	5.79	13.32	-1.79815904014424	-1.370964525808	-0.943770011471766	-1.82600882956011	-1.39219794981999	-0.958387070079879	-1.83133271107132	-1.39645155928878	-0.960483128001399	-0.792598984208121	10.3705591755413	1.0869850021148	-31.0961876514518	-0.431203433147177	-0.388375133848408	-0.511127699567839	-0.457623845246296	-0.414001791778528	-0.539032540689148	-0.460220633436754	-0.414149725019608	-0.540113729839194	0.00519262871178424	0.00532053053464519	0.00556047082842319
171	14.8022833995669	0.12	-0.737211230739943	-1.04538301861313	-0.429039442866755	0.230362243685588	-13.1074218713553	-16.8480132776511	-9.36683046505947	7.41	5.25	11.97	-2.13324654279298	-1.65962371534266	-1.18600088789234	-2.18211942585023	-1.69764585396185	-1.21317228207347	-2.19050547842617	-1.70444027729193	-1.2168316434915	-0.737211230739943	9.97331555171887	-1.41049878903694	-32.5800191169256	-0.431203433147177	-0.388375133848408	-0.511127699567839	-0.457623845246296	-0.414001791778528	-0.539032540689148	-0.460220633436754	-0.414149725019608	-0.540113729839194	0.00519262871178424	0.00532053053464519	0.00556047082842319
171	14.8022833995669	0.12	-0.559899735207999	-0.792781140677235	-0.327018329738764	0.181945821444962	-10.9842224186856	-14.6206485545705	-7.34779628280072	7.81	5.62	11.64	-1.76181624733387	-1.3236199098377	-0.885423572341526	-1.79656462278283	-1.34972572061585	-0.902886818448856	-1.81766565127095	-1.3657097064005	-0.913165737609395	-0.559899735207999	10.3000922783884	0.486952748951615	-31.103604071888	-0.431203433147177	-0.388375133848408	-0.511127699567839	-0.457623845246296	-0.414001791778528	-0.539032540689148	-0.460220633436754	-0.414149725019608	-0.540113729839194	0.00519262871178424	0.00532053053464519	0.00556047082842319
171	14.8022833995669	0.12	-0.481668878902835	-0.690243969219171	-0.273093788586498	0.24377918989459	-11.8545233760178	-15.114357910614	-8.5946888414215	8.1	5.33	11.93	-1.75925087289878	-1.37981915741275	-1.00038744192673	-1.79019698852879	-1.40409087661528	-1.01798476470177	-1.79863428716971	-1.41065579557577	-1.02315291835224	-0.481668878902835	10.5068842899589	-2.56071088209204	-33.6790494594622	-0.431203433147177	-0.388375133848408	-0.511127699567839	-0.457623845246296	-0.414001791778528	-0.539032540689148	-0.460220633436754	-0.414149725019608	-0.540113729839194	0.00519262871178424	0.00532053053464519	0.00556047082842319
171	14.8022833995669	0.12	-0.374804532879803	-0.53519156343287	-0.214417502326737	0.246215987110592	-11.2047441400634	-14.2656695182293	-8.14381876189745	8.29	5.28	12.33	-1.62513795229071	-1.27643886075276	-0.927739769214806	-1.65163924874552	-1.29725388424511	-0.942868519744703	-1.6533402320719	-1.29808486985516	-0.943686185894777	-0.374804532879803	11.737347576352	-0.258332853378733	-32.6147861365833	-0.431203433147177	-0.388375133848408	-0.511127699567839	-0.457623845246296	-0.414001791778528	-0.539032540689148	-0.460220633436754	-0.414149725019608	-0.540113729839194	0.00519262871178424	0.00532053053464519	0.00556047082842319
171	14.8022833995669	0.13	-1.09458437188738	-1.52768542716605	-0.66148331660872	0.174515373163578	-12.719872057201	-17.0390973164195	-8.40064679798247	8.69	5.69	13.12	-1.85670602927341	-1.38605130903461	-0.91539658879582	-1.88223049043584	-1.40510559778513	-0.927980705134413	-1.88763645135055	-1.40821355951531	-0.930559237770024	-1.09458437188738	9.8947660619908	-1.30199643943706	-33.1076900132106	-0.431203433147177	-0.388375133848408	-0.511127699567839	-0.457623845246296	-0.414001791778528	-0.539032540689148	-0.460220633436754	-0.414149725019608	-0.540113729839194	0.00519262871178424	0.00532053053464519	0.00556047082842319
171	14.8022833995669	0.13	-1.05958004919837	-1.48251525436663	-0.636644844030115	0.164206056205718	-11.0295700405327	-14.9146420166633	-7.14449806440214	7.26	5.05	11.15	-1.92533922500688	-1.42381317702919	-0.922287129051494	-1.97193805175269	-1.45827361012743	-0.94460916850218	-1.98291299462589	-1.46725942599575	-0.951372181632419	-1.05958004919837	8.78217381437011	0.0675430587876867	-29.7437564125858	-0.431203433147177	-0.388375133848408	-0.511127699567839	-0.457623845246296	-0.414001791778528	-0.539032540689148	-0.460220633436754	-0.414149725019608	-0.540113729839194	0.00519262871178424	0.00532053053464519	0.00556047082842319
171	14.8022833995669	0.13	-1.04013310679633	-1.46153430593019	-0.618731907662476	0.206911551189596	-12.6046534223721	-16.4575274910756	-8.7517793536686	7.94	5.57	12.4	-1.95139749267981	-1.49455555203252	-1.03771361138524	-1.98792726880862	-1.52253333714941	-1.05713940549019	-1.99957167185959	-1.53058574894491	-1.06318437986572	-1.04013310679633	9.49088231152199	-2.16642465462452	-33.1989555805088	-0.431203433147177	-0.388375133848408	-0.511127699567839	-0.457623845246296	-0.414001791778528	-0.539032540689148	-0.460220633436754	-0.414149725019608	-0.540113729839194	0.00519262871178424	0.00532053053464519	0.00556047082842319
171	14.8022833995669	0.13	-1.00397155986915	-1.41500191741021	-0.592941202328091	0.193960940596427	-12.7760151936759	-16.8423373622594	-8.70969302509246	7.93	5.49	11.2	-1.99915749242442	-1.51649179970702	-1.03382610698961	-2.03671280614717	-1.54497996310174	-1.05324712005631	-2.06218852521035	-1.56504521771012	-1.06543636727718	-1.00397155986915	9.45471452568576	-0.00103677644150941	-31.2229513071379	-0.431203433147177	-0.388375133848408	-0.511127699567839	-0.457623845246296	-0.414001791778528	-0.539032540689148	-0.460220633436754	-0.414149725019608	-0.540113729839194	0.00519262871178424	0.00532053053464519	0.00556047082842319
171	14.8022833995669	0.13	-0.985497408819413	-1.37511589519462	-0.595878922444209	0.165560408575844	-11.784141392451	-15.9146412586762	-7.65364152622592	7.46	5.07	12.11	-2.00309489186852	-1.4832098973897	-0.963324902910893	-2.04819931882266	-1.51660788205137	-0.985016445280073	-2.04718040959977	-1.5150267286746	-0.984228665133412	-0.985497408819413	9.79148219087817	-3.08237958889133	-34.2017460112557	-0.431203433147177	-0.388375133848408	-0.511127699567839	-0.457623845246296	-0.414001791778528	-0.539032540689148	-0.460220633436754	-0.414149725019608	-0.540113729839194	0.00519262871178424	0.00532053053464519	0.00556047082842319
171	14.8022833995669	0.13	-0.956803051575387	-1.34249475211272	-0.571111351038055	0.15804565230763	-10.6631804380548	-14.5057807623094	-6.82058011380025	7.45	5.26	11.4	-1.82628582178784	-1.34250031544559	-0.858714809103343	-1.86744295205027	-1.37275486799206	-0.87806678393385	-1.88203525789246	-1.38356809442627	-0.884597266536684	-0.956803051575387	9.31699410159026	0.327897101790715	-30.417085162952	-0.431203433147177	-0.388375133848408	-0.511127699567839	-0.457623845246296	-0.414001791778528	-0.539032540689148	-0.460220633436754	-0.414149725019608	-0.540113729839194	0.00519262871178424	0.00532053053464519	0.00556047082842319
171	14.8022833995669	0.13	-0.952555646300141	-1.33436005957712	-0.570751233023165	0.193396913035527	-11.2855987967188	-14.8840468662787	-7.68715072715889	7.53	4.91	11.39	-1.85693894118977	-1.40799528975893	-0.959051638328084	-1.89768208660623	-1.43888815088853	-0.98009421517084	-1.90159911802787	-1.44071358073198	-0.981312224717965	-0.952555646300141	9.00324927886136	-2.31427835869035	-32.2465214026385	-0.431203433147177	-0.388375133848408	-0.511127699567839	-0.457623845246296	-0.414001791778528	-0.539032540689148	-0.460220633436754	-0.414149725019608	-0.540113729839194	0.00519262871178424	0.00532053053464519	0.00556047082842319
171	14.8022833995669	0.13	-0.88853448603216	-1.24464019382452	-0.532428778239802	0.153858582442864	-10.4990557874451	-14.3431703174786	-6.65494125741156	7.72	5.14	12.42	-1.7481088441263	-1.2795980156941	-0.811087187261905	-1.78383805178862	-1.30575143479077	-0.827664817792921	-1.77956300326572	-1.30250513574978	-0.825423498525701	-0.88853448603216	9.47029574582277	-2.42155997060061	-33.2862936261988	-0.431203433147177	-0.388375133848408	-0.511127699567839	-0.457623845246296	-0.414001791778528	-0.539032540689148	-0.460220633436754	-0.414149725019608	-0.540113729839194	0.00519262871178424	0.00532053053464519	0.00556047082842319
171	14.8022833995669	0.13	-0.83066549227688	-1.16362885310517	-0.497702131448588	0.234897334854124	-13.5459730800843	-17.3629231812971	-9.72902297887145	7.6	5.24	11.74	-2.14673068421571	-1.67480762052214	-1.20288455682857	-2.19257678853109	-1.71057522073544	-1.22857365293979	-2.20211757554363	-1.71900115278239	-1.2348915841484	-0.83066549227688	9.86232171798722	-2.3130053584988	-33.559047543622	-0.431203433147177	-0.388375133848408	-0.511127699567839	-0.457623845246296	-0.414001791778528	-0.539032540689148	-0.460220633436754	-0.414149725019608	-0.540113729839194	0.00519262871178424	0.00532053053464519	0.00556047082842319
171	14.8022833995669	0.13	-0.826539414634316	-1.16074223697295	-0.492336592295679	0.192931799821666	-11.4131712508649	-15.0577304193237	-7.768612082406	7.89	5.37	12.14	-1.79776756861922	-1.36263756612158	-0.927507563623932	-1.83218729641145	-1.38872637477741	-0.945265453143372	-1.84078274516904	-1.39358143561279	-0.949079577550374	-0.826539414634316	9.78081034182916	0.744537185744839	-30.522652890096	-0.431203433147177	-0.388375133848408	-0.511127699567839	-0.457623845246296	-0.414001791778528	-0.539032540689148	-0.460220633436754	-0.414149725019608	-0.540113729839194	0.00519262871178424	0.00532053053464519	0.00556047082842319
171	14.8022833995669	0.13	-0.818340659007046	-1.1555015266955	-0.481179791318591	0.201350180043223	-12.2210706913059	-16.0211871449937	-8.42095423761803	8.55	5.47	12.36	-1.7719382460033	-1.35164656458068	-0.931354883158052	-1.79779086910952	-1.37136712159543	-0.944943374081331	-1.80536083552068	-1.3773392444386	-0.948811197364057	-0.818340659007046	9.9549052207924	-3.23038097021542	-34.9618202588011	-0.431203433147177	-0.388375133848408	-0.511127699567839	-0.457623845246296	-0.414001791778528	-0.539032540689148	-0.460220633436754	-0.414149725019608	-0.540113729839194	0.00519262871178424	0.00532053053464519	0.00556047082842319
171	14.8022833995669	0.13	-0.74474569314847	-1.03952849827131	-0.449962888025626	0.190834193358103	-10.0667433406677	-13.303165171613	-6.83032150972232	7.93	5.34	11.66	-1.57927325535515	-1.19506435659126	-0.810855457827375	-1.60895373165035	-1.2175241045714	-0.82609447749245	-1.62090798261288	-1.22627514717791	-0.83255328003188	-0.74474569314847	9.73220303773163	0.489805779430899	-30.4145240929259	-0.431203433147177	-0.388375133848408	-0.511127699567839	-0.457623845246296	-0.414001791778528	-0.539032540689148	-0.460220633436754	-0.414149725019608	-0.540113729839194	0.00519262871178424	0.00532053053464519	0.00556047082842319
171	14.8022833995669	0.13	-0.737678155403982	-1.03464811523217	-0.440708195575794	0.193229358962916	-12.2028227751136	-16.0958214123926	-8.30982413783468	8.19	5.32	12.46	-1.85486678318657	-1.40624141177684	-0.95761604036711	-1.88638219170065	-1.43013437970493	-0.973886567709219	-1.89101234656476	-1.4309403526738	-0.974697904526429	-0.737678155403982	9.92817455885972	-1.81993976351377	-33.2661848480593	-0.431203433147177	-0.388375133848408	-0.511127699567839	-0.457623845246296	-0.414001791778528	-0.539032540689148	-0.460220633436754	-0.414149725019608	-0.540113729839194	0.00519262871178424	0.00532053053464519	0.00556047082842319
171	14.8022833995669	0.14	-1.15197774564358	-1.58872958131797	-0.715225909969182	0.228257794630737	-14.6253709645999	-18.8240789348664	-10.4266629943335	7.55	4.96	11.66	-2.34222159214561	-1.81978941891154	-1.29735724567747	-2.39320499520419	-1.85940098159939	-1.32559696799458	-2.39420195008656	-1.85914579979263	-1.32650471034518	-1.15197774564358	9.11725869318566	-1.51985447968033	-31.9745305696319	-0.431203433147177	-0.388375133848408	-0.511127699567839	-0.457623845246296	-0.414001791778528	-0.539032540689148	-0.460220633436754	-0.414149725019608	-0.540113729839194	0.00519262871178424	0.00532053053464519	0.00556047082842319
171	14.8022833995669	0.14	-1.11287375445969	-1.54566811746631	-0.680079391453073	0.197721454064943	-13.0071913125269	-17.0979577209447	-8.91642490410907	7.08	5.19	10.81	-2.25948063712978	-1.71888931963468	-1.17829800213958	-2.31778557915272	-1.76324453139363	-1.20870348363455	-2.34494523071917	-1.78428334910035	-1.22264670011103	-1.11287375445969	8.7737016750091	1.24240489409944	-28.7447386319046	-0.431203433147177	-0.388375133848408	-0.511127699567839	-0.457623845246296	-0.414001791778528	-0.539032540689148	-0.460220633436754	-0.414149725019608	-0.540113729839194	0.00519262871178424	0.00532053053464519	0.00556047082842319
171	14.8022833995669	0.14	-1.05384963116473	-1.46469171214028	-0.643007550189189	0.202221266960512	-12.9061877772682	-16.9085026706825	-8.90387288385383	7.2	4.89	10.2	-2.2002765333004	-1.67946166811856	-1.15864680293672	-2.25472464687809	-1.72102168035844	-1.1873187138388	-2.27820518626427	-1.73935921324701	-1.20122819695747	-1.05384963116473	8.74133390595995	-0.289267268831664	-30.2205269608755	-0.431203433147177	-0.388375133848408	-0.511127699567839	-0.457623845246296	-0.414001791778528	-0.539032540689148	-0.460220633436754	-0.414149725019608	-0.540113729839194	0.00519262871178424	0.00532053053464519	0.00556047082842319
171	14.8022833995669	0.14	-1.04665124294349	-1.45293508888817	-0.640367396998812	0.20620399039349	-12.1592507448949	-15.884009923454	-8.43449156633576	8.08	5.17	12.69	-1.85316049494004	-1.41859915960123	-0.984037824262421	-1.88602027727388	-1.44375340810305	-1.00148653893221	-1.87845386036942	-1.43775946358712	-0.997447416213064	-1.04665124294349	9.64798216533923	-1.89576323534448	-33.1343409164189	-0.431203433147177	-0.388375133848408	-0.511127699567839	-0.457623845246296	-0.414001791778528	-0.539032540689148	-0.460220633436754	-0.414149725019608	-0.540113729839194	0.00519262871178424	0.00532053053464519	0.00556047082842319
171	14.8022833995669	0.14	-1.02952870447817	-1.43053846535885	-0.6285189435975	0.191748555242577	-11.3486027551661	-14.9863711917636	-7.71083431856867	7.87	5.44	12.05	-1.79208345722565	-1.35707590582943	-0.922068354433211	-1.82657059362095	-1.38319168836981	-0.939812783118667	-1.83717467532079	-1.39186253575693	-0.94564755994495	-1.02952870447817	9.41985879151778	0.514198613543654	-30.279203759476	-0.431203433147177	-0.388375133848408	-0.511127699567839	-0.457623845246296	-0.414001791778528	-0.539032540689148	-0.460220633436754	-0.414149725019608	-0.540113729839194	0.00519262871178424	0.00532053053464519	0.00556047082842319
171	14.8022833995669	0.14	-1.01608249502977	-1.41144880686012	-0.620716183199425	0.150331482099361	-10.0566095080503	-13.7894277389523	-6.32379127714834	7.98	5.08	11.99	-1.62781954094567	-1.18716641348513	-0.746513286024587	-1.65784956938425	-1.20906726936107	-0.760284969337882	-1.65954013768424	-1.209089872815	-0.760094158210319	-1.01608249502977	9.40535990533131	-0.966329113472113	-31.8084604354746	-0.431203433147177	-0.388375133848408	-0.511127699567839	-0.457623845246296	-0.414001791778528	-0.539032540689148	-0.460220633436754	-0.414149725019608	-0.540113729839194	0.00519262871178424	0.00532053053464519	0.00556047082842319
171	14.8022833995669	0.14	-0.98663204943806	-1.36279026163602	-0.610473837240102	0.13271798465793	-9.94874929807531	-13.9194689911716	-5.97802960497898	7.86	5.64	11.25	-1.66711567293687	-1.19154803185814	-0.715980390779418	-1.69936060667148	-1.21459465540838	-0.729828704145276	-1.72495404455208	-1.23221638958823	-0.740540140596551	-0.98663204943806	9.28779082210546	0.995723306147431	-30.0782484784244	-0.431203433147177	-0.388375133848408	-0.511127699567839	-0.457623845246296	-0.414001791778528	-0.539032540689148	-0.460220633436754	-0.414149725019608	-0.540113729839194	0.00519262871178424	0.00532053053464519	0.00556047082842319
171	14.8022833995669	0.14	-0.98597330424586	-1.3717939045405	-0.600152703951222	0.20793897556704	-13.2334862583375	-17.2659558752298	-9.20101664144525	8.24	5.5	12.52	-1.97678255485357	-1.51510434547707	-1.05342613610058	-2.00960241266206	-1.54025911480741	-1.07091581695277	-2.01916611210291	-1.54635933385086	-1.07389757853917	-0.98597330424586	9.96761198694051	1.50184674266798	-30.066755230686	-0.431203433147177	-0.388375133848408	-0.511127699567839	-0.457623845246296	-0.414001791778528	-0.539032540689148	-0.460220633436754	-0.414149725019608	-0.540113729839194	0.00519262871178424	0.00532053053464519	0.00556047082842319
171	14.8022833995669	0.14	-0.966538253873699	-1.3458732107706	-0.5872032969768	0.174141971667543	-12.195846466874	-16.3425060026641	-8.04918693108387	8.83	5.98	12.78	-1.75236484539058	-1.30772921881424	-0.863093592237895	-1.7748822804922	-1.32453320109715	-0.874184121702096	-1.79079815889914	-1.33742253122186	-0.882376149770957	-0.966538253873699	10.2881539059494	-0.261437645620985	-32.5805337672898	-0.431203433147177	-0.388375133848408	-0.511127699567839	-0.457623845246296	-0.414001791778528	-0.539032540689148	-0.460220633436754	-0.414149725019608	-0.540113729839194	0.00519262871178424	0.00532053053464519	0.00556047082842319
171	14.8022833995669	0.14	-0.963550678220185	-1.33168917046461	-0.595412185975764	0.174520281616876	-11.1014843882325	-14.8710973767655	-7.33187139969944	7.55	5.01	12.33	-1.84871325785502	-1.38009057774456	-0.911467897634096	-1.88884737384858	-1.41005126261198	-0.931255151375379	-1.88216402011479	-1.40383821313542	-0.927373233910577	-0.963550678220185	9.60834884497022	-0.207740546002952	-30.9455964134105	-0.431203433147177	-0.388375133848408	-0.511127699567839	-0.457623845246296	-0.414001791778528	-0.539032540689148	-0.460220633436754	-0.414149725019608	-0.540113729839194	0.00519262871178424	0.00532053053464519	0.00556047082842319
171	14.8022833995669	0.14	-0.956880475376546	-1.33454371637123	-0.579217234381866	0.183257936789186	-11.7778361569793	-15.6598942946555	-7.89577801930321	7.66	5	10.93	-1.92108289105899	-1.44485008066696	-0.968617270274926	-1.96114565887812	-1.47498136421782	-0.988817069557524	-1.97374590855003	-1.48497802521002	-0.995539836511952	-0.956880475376546	8.97177068811434	1.47195524255081	-28.8241690425445	-0.431203433147177	-0.388375133848408	-0.511127699567839	-0.457623845246296	-0.414001791778528	-0.539032540689148	-0.460220633436754	-0.414149725019608	-0.540113729839194	0.00519262871178424	0.00532053053464519	0.00556047082842319
171	14.8022833995669	0.14	-0.935394315059329	-1.30276549708299	-0.568023133035663	0.217554413531294	-12.1571837919295	-15.7568444986405	-8.5575230852185	8.21	5.53	12.28	-1.8104581907766	-1.39685791623915	-0.983257641701701	-1.84090080747276	-1.42034589864035	-0.999790989807935	-1.85139649900366	-1.42793971824967	-1.00647710158078	-0.935394315059329	9.89497091007955	0.551237224761419	-30.9256780765116	-0.431203433147177	-0.388375133848408	-0.511127699567839	-0.457623845246296	-0.414001791778528	-0.539032540689148	-0.460220633436754	-0.414149725019608	-0.540113729839194	0.00519262871178424	0.00532053053464519	0.00556047082842319
171	14.8022833995669	0.14	-0.922350684195977	-1.27365139014946	-0.571049978242495	0.211998242955519	-12.6603194843034	-16.4712198018399	-8.84941916676694	8.08	5.44	13.27	-1.92088021522033	-1.47645150197378	-1.03202278872724	-1.95489305119689	-1.50259488268335	-1.05029671416981	-1.94909006531433	-1.49785313958267	-1.0467881782662	-0.922350684195977	10.2568899113018	0.807801485202366	-31.0417388090571	-0.431203433147177	-0.388375133848408	-0.511127699567839	-0.457623845246296	-0.414001791778528	-0.539032540689148	-0.460220633436754	-0.414149725019608	-0.540113729839194	0.00519262871178424	0.00532053053464519	0.00556047082842319
171	14.8022833995669	0.14	-0.790484007513312	-1.09508417224622	-0.485883842780407	0.193045604503238	-9.96778076008044	-13.1496217749479	-6.785939745213	7.74	5.51	11.62	-1.59687116455933	-1.21047296590284	-0.824074767246351	-1.62914447572271	-1.23493703761411	-0.840729599505515	-1.64519201756893	-1.24774262554108	-0.849682459856442	-0.790484007513312	9.49345277464686	0.902331715951829	-29.7610039711242	-0.431203433147177	-0.388375133848408	-0.511127699567839	-0.457623845246296	-0.414001791778528	-0.539032540689148	-0.460220633436754	-0.414149725019608	-0.540113729839194	0.00519262871178424	0.00532053053464519	0.00556047082842319
171	14.8022833995669	0.14	-0.774916121438392	-1.07936048542495	-0.470471757451839	0.241090268338762	-12.2058846731218	-15.5869996895743	-8.82476965666941	8.4	5.23	12.43	-1.7522581472572	-1.3721602161361	-0.992062285014997	-1.77947068574101	-1.39346984037498	-1.00746899500894	-1.77833442011511	-1.39245614000607	-1.00648600364662	-0.774916121438392	10.1522868109679	-0.423122178938122	-31.7972820192985	-0.431203433147177	-0.388375133848408	-0.511127699567839	-0.457623845246296	-0.414001791778528	-0.539032540689148	-0.460220633436754	-0.414149725019608	-0.540113729839194	0.00519262871178424	0.00532053053464519	0.00556047082842319
171	14.8022833995669	0.14	-0.764200769572463	-1.06352813828434	-0.464873400860583	0.247768717042557	-13.5516609936421	-17.23829860604	-9.86502338124408	8.29	5.61	12.7	-1.96419811317798	-1.54412842951988	-1.12405874586178	-1.99625326435091	-1.56932816365393	-1.14240306295694	-2.00437814494141	-1.57480024228713	-1.14667204283352	-0.764200769572463	10.562167950144	0.258245695360665	-31.7493784605858	-0.431203433147177	-0.388375133848408	-0.511127699567839	-0.457623845246296	-0.414001791778528	-0.539032540689148	-0.460220633436754	-0.414149725019608	-0.540113729839194	0.00519262871178424	0.00532053053464519	0.00556047082842319
171	14.8022833995669	0.14	-0.760046212569619	-1.05877804583912	-0.461314379300115	0.205233921679513	-12.324836137506	-16.1115431576983	-8.53812911731374	8.2	5.56	12.81	-1.85365588061986	-1.41798986976912	-0.982323858918384	-1.88497049577211	-1.44194458948051	-0.998918683188905	-1.89038387965652	-1.44569005811406	-1.00112990418778	-0.760046212569619	10.763143160339	-0.35367190559651	-32.4159395497849	-0.431203433147177	-0.388375133848408	-0.511127699567839	-0.457623845246296	-0.414001791778528	-0.539032540689148	-0.460220633436754	-0.414149725019608	-0.540113729839194	0.00519262871178424	0.00532053053464519	0.00556047082842319
171	14.8022833995669	0.14	-0.751024001816893	-1.04644213843854	-0.455605865195245	0.225525582027291	-10.9962425569903	-14.1777680307152	-7.81471708326545	9.66	5.32	13.17	-1.39624575764019	-1.0829248289941	-0.769603900348007	-1.40791083577543	-1.09197223535196	-0.776033634928484	-1.40201745501197	-1.08615253770954	-0.773041046927317	-0.751024001816893	10.5212852646286	0.089371484845012	-32.2523427516464	-0.431203433147177	-0.388375133848408	-0.511127699567839	-0.457623845246296	-0.414001791778528	-0.539032540689148	-0.460220633436754	-0.414149725019608	-0.540113729839194	0.00519262871178424	0.00532053053464519	0.00556047082842319
171	14.8022833995669	0.14	-0.748702928589163	-1.04321015636664	-0.454195700811682	0.222268108299632	-13.4192334640776	-17.3383623636687	-9.50010456448654	7.51	5.04	10.52	-2.16772379656264	-1.67773582657755	-1.18774785659245	-2.21558481188959	-1.7147784333145	-1.21397205473941	-2.23942479223958	-1.73336209871648	-1.22796083034031	-0.748702928589163	9.18116941825236	-0.614905397868943	-30.88924967692	-0.431203433147177	-0.388375133848408	-0.511127699567839	-0.457623845246296	-0.414001791778528	-0.539032540689148	-0.460220633436754	-0.414149725019608	-0.540113729839194	0.00519262871178424	0.00532053053464519	0.00556047082842319
171	14.8022833995669	0.15	-1.39202942899775	-1.90122261341173	-0.882836244583764	0.180672617590638	-13.1292560930336	-17.494496307871	-8.76401587819624	7.48	5.05	12.07	-2.19497974296463	-1.64728670418696	-1.09959366540929	-2.24394892686647	-1.68403705954443	-1.12412519222238	-2.24120906796298	-1.68215033378668	-1.12333289487562	-1.39202942899775	8.88442087392482	1.13049247490885	-29.41150679941	-0.431203433147177	-0.388375133848408	-0.511127699567839	-0.457623845246296	-0.414001791778528	-0.539032540689148	-0.460220633436754	-0.414149725019608	-0.540113729839194	0.00519262871178424	0.00532053053464519	0.00556047082842319
171	14.8022833995669	0.15	-1.35131939629312	-1.86096191271628	-0.84167687986997	0.188154541691562	-13.3743826727482	-17.7118731726121	-9.03689217288433	8.77	5.32	12.02	-1.91160334259999	-1.44346757529691	-0.975331807993841	-1.93685724042829	-1.46253700348458	-0.988216766540874	-1.94502692333165	-1.46826751592832	-0.991969891827393	-1.35131939629312	9.27137692574015	0.899901557716452	-30.2662399848173	-0.431203433147177	-0.388375133848408	-0.511127699567839	-0.457623845246296	-0.414001791778528	-0.539032540689148	-0.460220633436754	-0.414149725019608	-0.540113729839194	0.00519262871178424	0.00532053053464519	0.00556047082842319
171	14.8022833995669	0.15	-1.23617798115801	-1.69034672018091	-0.782009242135108	0.192152757460714	-14.2229819149395	-18.7761893070436	-9.66977452283527	7.31	4.74	10.65	-2.40605201700148	-1.82258677544213	-1.23912153388278	-2.46309424799949	-1.86579632167141	-1.26849839534334	-2.47499778859107	-1.87442278974237	-1.27496734497144	-1.23617798115801	8.58293142581079	-0.511625268285019	-30.4501623371971	-0.431203433147177	-0.388375133848408	-0.511127699567839	-0.457623845246296	-0.414001791778528	-0.539032540689148	-0.460220633436754	-0.414149725019608	-0.540113729839194	0.00519262871178424	0.00532053053464519	0.00556047082842319
171	14.8022833995669	0.15	-1.1983264551748	-1.64027677483687	-0.756376135512719	0.221921451667341	-13.7131433820725	-17.7221295437681	-9.70415722037696	7.82	4.92	11.73	-2.13152150885602	-1.64934242246258	-1.16716333606915	-2.17330957325823	-1.68167745970467	-1.1900453461511	-2.1702716993217	-1.68039831647562	-1.1893218710642	-1.1983264551748	9.15152576909106	-2.47829710834863	-32.876857026689	-0.431203433147177	-0.388375133848408	-0.511127699567839	-0.457623845246296	-0.414001791778528	-0.539032540689148	-0.460220633436754	-0.414149725019608	-0.540113729839194	0.00519262871178424	0.00532053053464519	0.00556047082842319
171	14.8022833995669	0.15	-1.12227746686548	-1.54027983341398	-0.704275100316974	0.221157608963626	-12.5878977813969	-16.276081249928	-8.89971431286577	7.36	5.31	10.92	-2.07423403430008	-1.60420961271494	-1.1341851911298	-2.12264728051166	-1.64165234756118	-1.16065741461071	-2.14744338341395	-1.66098040881742	-1.17535692708636	-1.12227746686548	8.91992765317927	-1.7504667070806	-31.7064258187256	-0.431203433147177	-0.388375133848408	-0.511127699567839	-0.457623845246296	-0.414001791778528	-0.539032540689148	-0.460220633436754	-0.414149725019608	-0.540113729839194	0.00519262871178424	0.00532053053464519	0.00556047082842319
171	14.8022833995669	0.15	-1.09429738245807	-1.50728127051955	-0.681313494396599	0.172443390837472	-11.8890234415119	-15.955396540285	-7.8226503427387	7.97	5.18	11.75	-1.88521885808481	-1.40475425600109	-0.924289653917379	-1.92010231897789	-1.43074736016693	-0.941392401355976	-1.92795663436963	-1.43676434786915	-0.94589810012729	-1.09429738245807	9.73650869774657	-1.95549167121861	-33.3520883873238	-0.431203433147177	-0.388375133848408	-0.511127699567839	-0.457623845246296	-0.414001791778528	-0.539032540689148	-0.460220633436754	-0.414149725019608	-0.540113729839194	0.00519262871178424	0.00532053053464519	0.00556047082842319
171	14.8022833995669	0.15	-1.05663869232577	-1.44998539980567	-0.663291984845874	0.206097417148068	-12.1631944975203	-15.8903751739666	-8.43601382107397	7.27	4.4	11.25	-2.04682494999262	-1.56673015561802	-1.08663536124342	-2.09606276807147	-1.60441895474139	-1.11277514141131	-2.08060081909265	-1.59298211551054	-1.1043224798738	-1.05663869232577	9.08301943140233	-0.823131121555648	-30.8621165867081	-0.431203433147177	-0.388375133848408	-0.511127699567839	-0.457623845246296	-0.414001791778528	-0.539032540689148	-0.460220633436754	-0.414149725019608	-0.540113729839194	0.00519262871178424	0.00532053053464519	0.00556047082842319
171	14.8022833995669	0.15	-1.04122346343253	-1.42397848491151	-0.658468441953551	0.201985022889016	-12.4707459619445	-16.3408606138038	-8.60063131008529	8.44	6.34	12.81	-1.83069524424225	-1.39711951923753	-0.963543794232818	-1.85876026139532	-1.41853771180433	-0.978315162213334	-1.8852787576006	-1.43829429562148	-0.992078607641811	-1.04122346343253	10.5948632283599	-0.51922790377787	-33.0595953402369	-0.431203433147177	-0.388375133848408	-0.511127699567839	-0.457623845246296	-0.414001791778528	-0.539032540689148	-0.460220633436754	-0.414149725019608	-0.540113729839194	0.00519262871178424	0.00532053053464519	0.00556047082842319
171	14.8022833995669	0.15	-0.985379240031307	-1.35087032710946	-0.619888152953153	0.181322471006454	-12.1025941178879	-16.1176773339419	-8.08751090183382	8.92	5.86	12.68	-1.71317785244087	-1.28640720187291	-0.859636551304954	-1.73436580597385	-1.30231701297567	-0.8702682199775	-1.74679255395433	-1.31252441918942	-0.877999856797186	-0.985379240031307	10.2152101740968	1.64441052112867	-30.5965743828437	-0.431203433147177	-0.388375133848408	-0.511127699567839	-0.457623845246296	-0.414001791778528	-0.539032540689148	-0.460220633436754	-0.414149725019608	-0.540113729839194	0.00519262871178424	0.00532053053464519	0.00556047082842319
171	14.8022833995669	0.15	-0.981267746304087	-1.34013676884221	-0.622398723765961	0.201319131381495	-11.5795454747183	-15.1805286396424	-7.97856230979416	8.78	5.99	13.69	-1.63686264611382	-1.24858138319676	-0.860300120279692	-1.65840144964649	-1.2650109530028	-0.871620456359101	-1.66229081815999	-1.26924463765892	-0.874395486448491	-0.981267746304087	10.4677498143087	-3.55142925932643	-35.891668672224	-0.431203433147177	-0.388375133848408	-0.511127699567839	-0.457623845246296	-0.414001791778528	-0.539032540689148	-0.460220633436754	-0.414149725019608	-0.540113729839194	0.00519262871178424	0.00532053053464519	0.00556047082842319
171	14.8022833995669	0.15	-0.9601809809514	-1.31224900236707	-0.608112959535726	0.246287225841072	-14.2008401705333	-18.0794982427129	-10.3221820983536	7.72	5.95	11.96	-2.20223406525012	-1.72978107903662	-1.25732809282312	-2.24716584800413	-1.76507348908589	-1.28298113016765	-2.27963458382395	-1.78842492465094	-1.3016988329318	-0.9601809809514	10.123102144457	0.171426000218058	-31.5586273807975	-0.431203433147177	-0.388375133848408	-0.511127699567839	-0.457623845246296	-0.414001791778528	-0.539032540689148	-0.460220633436754	-0.414149725019608	-0.540113729839194	0.00519262871178424	0.00532053053464519	0.00556047082842319
171	14.8022833995669	0.15	-0.955439867944933	-1.307775773693	-0.603103962196871	0.220321872267807	-13.1723579118333	-17.0411719314993	-9.30354389216734	8.35	5.4	13.39	-1.9286108737551	-1.49076324115936	-1.05291560856362	-1.95931624592969	-1.51449765060758	-1.06967905528547	-1.94986196975759	-1.50735787764173	-1.06506660444754	-0.955439867944933	10.5650614608311	0.521080782605839	-31.51239180913	-0.431203433147177	-0.388375133848408	-0.511127699567839	-0.457623845246296	-0.414001791778528	-0.539032540689148	-0.460220633436754	-0.414149725019608	-0.540113729839194	0.00519262871178424	0.00532053053464519	0.00556047082842319
171	14.8022833995669	0.15	-0.943150006780103	-1.29558019483626	-0.590719818723942	0.184891657069645	-10.6249669419027	-14.1080358041193	-7.14189807968608	7.06	5.01	11.74	-1.86818547427808	-1.40695765031669	-0.945729826355295	-1.91665842948481	-1.44346333784106	-0.970268246197311	-1.91796274791208	-1.44429361567269	-0.970935810193241	-0.943150006780103	9.06014068270629	0.905165692057154	-29.2324995509295	-0.431203433147177	-0.388375133848408	-0.511127699567839	-0.457623845246296	-0.414001791778528	-0.539032540689148	-0.460220633436754	-0.414149725019608	-0.540113729839194	0.00519262871178424	0.00532053053464519	0.00556047082842319
171	14.8022833995669	0.15	-0.899958743371406	-1.22949709244274	-0.570420394300073	0.239448919430853	-13.7193343285951	-17.5368097912148	-9.90185886597538	8.76	5.56	13.04	-1.89549857809132	-1.48287966978115	-1.07026076147098	-1.92069521607671	-1.50259141351297	-1.08448761094924	-1.92136415415997	-1.50203079251219	-1.08499133079037	-0.899958743371406	10.8164168126947	-0.0556003258073109	-32.7244376953705	-0.431203433147177	-0.388375133848408	-0.511127699567839	-0.457623845246296	-0.414001791778528	-0.539032540689148	-0.460220633436754	-0.414149725019608	-0.540113729839194	0.00519262871178424	0.00532053053464519	0.00556047082842319
171	14.8022833995669	0.15	-0.873887594218879	-1.19393923230582	-0.553835956131936	0.257323335541973	-13.1698471131295	-16.663071616186	-9.67662261007302	9.06	5.47	13.84	-1.74495216559523	-1.37914267969002	-1.01333319378481	-1.76512062637791	-1.39508305077724	-1.02504547517658	-1.75312393993225	-1.38535989668615	-1.0177905588516	-0.873887594218879	10.7074195978886	1.80359728173871	-30.3380717317618	-0.431203433147177	-0.388375133848408	-0.511127699567839	-0.457623845246296	-0.414001791778528	-0.539032540689148	-0.460220633436754	-0.414149725019608	-0.540113729839194	0.00519262871178424	0.00532053053464519	0.00556047082842319
171	14.8022833995669	0.15	-0.872706553915339	-1.19292689002103	-0.552486217809645	0.234528905690546	-14.1450891683495	-18.1349464419902	-10.1552318947088	7.6	5.17	11.53	-2.24034759353773	-1.74745023813871	-1.25455288273968	-2.28807484925744	-1.7846770526802	-1.28127925610295	-2.3012486008566	-1.7944341853554	-1.2879013510828	-0.872706553915339	9.71548052127792	-0.399770191308721	-31.3953038827875	-0.431203433147177	-0.388375133848408	-0.511127699567839	-0.457623845246296	-0.414001791778528	-0.539032540689148	-0.460220633436754	-0.414149725019608	-0.540113729839194	0.00519262871178424	0.00532053053464519	0.00556047082842319
171	14.8022833995669	0.15	-0.831238544049304	-1.14020632997956	-0.52227075811905	0.265674479690749	-12.6208857584736	-15.8968917595331	-9.34487975741401	7.38	4.34	11.92	-2.01950774236089	-1.60333082027843	-1.18715389819597	-2.06621873242968	-1.64041568430349	-1.2146126361773	-2.03469756998152	-1.6148660077606	-1.19587115309622	-0.831238544049304	9.53114980482982	0.603024912236849	-29.4948393342547	-0.431203433147177	-0.388375133848408	-0.511127699567839	-0.457623845246296	-0.414001791778528	-0.539032540689148	-0.460220633436754	-0.414149725019608	-0.540113729839194	0.00519262871178424	0.00532053053464519	0.00556047082842319
171	14.8022833995669	0.15	-0.795230875425524	-1.09295021222319	-0.497511538627861	0.231769822122066	-10.7533398938071	-13.8099924262178	-7.69668736139649	7.89	4.84	11.71	-1.64826042026104	-1.28344056865139	-0.918620717041741	-1.67978436371488	-1.30798711931486	-0.93618987491484	-1.67555581340368	-1.30508945605976	-0.934404565893551	-0.795230875425524	9.59986896915921	1.39080878229172	-28.7450065270487	-0.431203433147177	-0.388375133848408	-0.511127699567839	-0.457623845246296	-0.414001791778528	-0.539032540689148	-0.460220633436754	-0.414149725019608	-0.540113729839194	0.00519262871178424	0.00532053053464519	0.00556047082842319
171	14.8022833995669	0.15	-0.660006721059491	-0.903643893122242	-0.416369548996741	0.258064085993943	-13.7885044551691	-17.438749647664	-10.1382592626743	7.99	5.38	11.75	-2.05575932609096	-1.62545177832505	-1.19514423055914	-2.09350913875019	-1.65529987354691	-1.21709060834362	-2.10719939707527	-1.66639242852397	-1.2246772232664	-0.660006721059491	9.95211444790547	-0.412482993180395	-31.6625025449374	-0.431203433147177	-0.388375133848408	-0.511127699567839	-0.457623845246296	-0.414001791778528	-0.539032540689148	-0.460220633436754	-0.414149725019608	-0.540113729839194	0.00519262871178424	0.00532053053464519	0.00556047082842319
171	14.8022833995669	0.16	-1.38598464019558	-1.87455147811077	-0.897417802280381	0.224075590334832	-14.0742326918517	-18.163284576083	-9.98518080762035	7.31	4.8	11.92	-2.33007149648176	-1.80550870591532	-1.28094591534889	-2.38548405077796	-1.8484463794373	-1.31140870809664	-2.37307347158359	-1.83965535119539	-1.30564361433695	-1.38598464019558	8.82788008542016	-0.385712698692912	-30.3482289215144	-0.431203433147177	-0.388375133848408	-0.511127699567839	-0.457623845246296	-0.414001791778528	-0.539032540689148	-0.460220633436754	-0.414149725019608	-0.540113729839194	0.00519262871178424	0.00532053053464519	0.00556047082842319
171	14.8022833995669	0.16	-1.25207381151483	-1.69444827476684	-0.809699348262817	0.246312574103671	-15.9007110533917	-20.2433562766457	-11.5580658301377	7.81	5.64	11.22	-2.4389919343457	-1.91577451286205	-1.3925570913784	-2.48707300120896	-1.953541133223	-1.42000926523704	-2.52644871545011	-1.98285333447631	-1.4406417882712	-1.25207381151483	9.24990545193725	-1.18147491477677	-32.0002517987362	-0.431203433147177	-0.388375133848408	-0.511127699567839	-0.457623845246296	-0.414001791778528	-0.539032540689148	-0.460220633436754	-0.414149725019608	-0.540113729839194	0.00519262871178424	0.00532053053464519	0.00556047082842319
171	14.8022833995669	0.16	-1.20537816067277	-1.6302837431943	-0.780472578151244	0.184070197222708	-12.2919227720076	-16.3324677353734	-8.25137780864178	8.12	5.13	11.76	-1.89631816401831	-1.42718153808344	-0.958044912148564	-1.92939140070002	-1.45207267380761	-0.974753946915205	-1.93442271768799	-1.45658333254163	-0.977292746499658	-1.20537816067277	9.46072009645444	1.35288235933671	-29.3363731897986	-0.431203433147177	-0.388375133848408	-0.511127699567839	-0.457623845246296	-0.414001791778528	-0.539032540689148	-0.460220633436754	-0.414149725019608	-0.540113729839194	0.00519262871178424	0.00532053053464519	0.00556047082842319
171	14.8022833995669	0.16	-1.18241309550665	-1.60053550433466	-0.764290686678649	0.21410724751768	-13.5574014917736	-17.6127471446924	-9.50205583885488	8.73	5.59	12.37	-1.91100975139178	-1.47099860353814	-1.03098745568451	-1.93682134431979	-1.49086706162662	-1.04491277893345	-1.94730529192264	-1.50045826232659	-1.05067203677163	-1.18241309550665	10.0015325018416	-2.34107839968053	-34.240040540364	-0.431203433147177	-0.388375133848408	-0.511127699567839	-0.457623845246296	-0.414001791778528	-0.539032540689148	-0.460220633436754	-0.414149725019608	-0.540113729839194	0.00519262871178424	0.00532053053464519	0.00556047082842319
171	14.8022833995669	0.16	-1.1578808066809	-1.57055693041868	-0.745204682943112	0.218002882792748	-12.5862904392675	-16.3081044676381	-8.86447641089702	7.22	4.9	10.89	-2.1160218148175	-1.63310611542681	-1.15019041603613	-2.16796892286395	-1.67319792319332	-1.17842692352268	-2.18014359045215	-1.68236111633659	-1.18490649409635	-1.1578808066809	8.7370830249603	0.48326755439364	-29.3328481883346	-0.431203433147177	-0.388375133848408	-0.511127699567839	-0.457623845246296	-0.414001791778528	-0.539032540689148	-0.460220633436754	-0.414149725019608	-0.540113729839194	0.00519262871178424	0.00532053053464519	0.00556047082842319
171	14.8022833995669	0.16	-1.14103270313709	-1.54477070585274	-0.737294700421432	0.221340920845405	-13.503354115045	-17.4576570591294	-9.54905117096068	8.15	5.13	13.22	-2.01977348864401	-1.562278177247	-1.10478286585	-2.05456873352207	-1.58919201290759	-1.1238152922931	-2.03705206379294	-1.57544423874982	-1.11389532387747	-1.14103270313709	9.82263197013956	-1.17905734766862	-32.6582833581984	-0.431203433147177	-0.388375133848408	-0.511127699567839	-0.457623845246296	-0.414001791778528	-0.539032540689148	-0.460220633436754	-0.414149725019608	-0.540113729839194	0.00519262871178424	0.00532053053464519	0.00556047082842319
171	14.8022833995669	0.16	-1.12702097053253	-1.53166920096768	-0.722372740097383	0.209520211391156	-13.203483553499	-17.2075973688759	-9.19936973812218	6.68	4.79	10.43	-2.40134748550451	-1.84256705636565	-1.2837866272268	-2.47265452943504	-1.89728134108552	-1.32190815273599	-2.49116486518756	-1.91139636046296	-1.33218231004111	-1.12702097053253	8.41658183961743	0.766601991960044	-28.6200190548285	-0.431203433147177	-0.388375133848408	-0.511127699567839	-0.457623845246296	-0.414001791778528	-0.539032540689148	-0.460220633436754	-0.414149725019608	-0.540113729839194	0.00519262871178424	0.00532053053464519	0.00556047082842319
171	14.8022833995669	0.16	-1.12151759826929	-1.51937655298804	-0.723658643550533	0.183282206325731	-11.7630287106294	-15.6398918982342	-7.8861655230246	8.55	6.18	12.63	-1.73068407728344	-1.30167693118216	-0.872669785080884	-1.75598722588045	-1.32070785961521	-0.885428493349973	-1.7770807833371	-1.33711036360326	-0.896501545024288	-1.12151759826929	9.80039159862707	-1.42471878370135	-33.3580563926514	-0.431203433147177	-0.388375133848408	-0.511127699567839	-0.457623845246296	-0.414001791778528	-0.539032540689148	-0.460220633436754	-0.414149725019608	-0.540113729839194	0.00519262871178424	0.00532053053464519	0.00556047082842319
171	14.8022833995669	0.16	-1.10298782858779	-1.49499321259387	-0.710982444581722	0.215143102697821	-13.1832212174383	-17.1145424058228	-9.2519000290538	7.7	5.07	11.19	-2.09046361695179	-1.61027059069399	-1.1300775644362	-2.13348183844982	-1.64340724821843	-1.15333265798705	-2.14707648903402	-1.65400570970469	-1.15972179668338	-1.10298782858779	8.91878023107358	0.987566816817249	-29.2098869676619	-0.431203433147177	-0.388375133848408	-0.511127699567839	-0.457623845246296	-0.414001791778528	-0.539032540689148	-0.460220633436754	-0.414149725019608	-0.540113729839194	0.00519262871178424	0.00532053053464519	0.00556047082842319
171	14.8022833995669	0.16	-1.09066843926292	-1.4799794711459	-0.701357407379943	0.263017646214846	-15.7967428468635	-19.9252126380324	-11.6682730556947	7.4	5.29	11.08	-2.52653985375797	-2.003045141209	-1.47955042866002	-2.58466599005929	-2.04912764203416	-1.51358929400903	-2.61169990834725	-2.0724396215524	-1.52949110550123	-1.09066843926292	9.22782929273435	-0.650538667696101	-31.2251934801568	-0.431203433147177	-0.388375133848408	-0.511127699567839	-0.457623845246296	-0.414001791778528	-0.539032540689148	-0.460220633436754	-0.414149725019608	-0.540113729839194	0.00519262871178424	0.00532053053464519	0.00556047082842319
171	14.8022833995669	0.16	-1.08869042658739	-1.47394829756373	-0.703432555611045	0.1782527424452	-12.4766546110433	-16.6591419585742	-8.29416726351246	7.94	5.34	12.56	-1.97505139250722	-1.47918987212243	-0.983328351737636	-2.01200845424254	-1.5068683981748	-1.00172834210707	-2.01370251849234	-1.50743045591802	-1.00237622203179	-1.08869042658739	9.68789773208689	0.240546559471849	-31.2677541284135	-0.431203433147177	-0.388375133848408	-0.511127699567839	-0.457623845246296	-0.414001791778528	-0.539032540689148	-0.460220633436754	-0.414149725019608	-0.540113729839194	0.00519262871178424	0.00532053053464519	0.00556047082842319
171	14.8022833995669	0.16	-1.08420102772256	-1.4710892972041	-0.697312758241018	0.231091552135533	-14.1186314790886	-18.1395321569118	-10.0977308012653	7.38	5.1	11.8	-2.30607535069942	-1.79489899507298	-1.28372263944655	-2.35952534836356	-1.83650099522659	-1.31347664208961	-2.36481195089187	-1.84016716692903	-1.31636741182522	-1.08420102772256	9.25648398755455	0.817451782184836	-29.4553524177146	-0.431203433147177	-0.388375133848408	-0.511127699567839	-0.457623845246296	-0.414001791778528	-0.539032540689148	-0.460220633436754	-0.414149725019608	-0.540113729839194	0.00519262871178424	0.00532053053464519	0.00556047082842319
171	14.8022833995669	0.16	-1.07994249392911	-1.46633020264575	-0.693554785212473	0.212650226586993	-12.3231374587371	-16.0253187594431	-8.62095615803114	8.65	5.3	12.87	-1.75320611019915	-1.34817910419105	-0.943152098182943	-1.77770126103542	-1.36701536669285	-0.956329472350267	-1.7736919499171	-1.36298686320064	-0.953858322875032	-1.07994249392911	9.74775713760946	0.413168017987519	-31.0788023688327	-0.431203433147177	-0.388375133848408	-0.511127699567839	-0.457623845246296	-0.414001791778528	-0.539032540689148	-0.460220633436754	-0.414149725019608	-0.540113729839194	0.00519262871178424	0.00532053053464519	0.00556047082842319
171	14.8022833995669	0.16	-1.05678991315858	-1.43931566533358	-0.674264160983588	0.178691404015331	-12.1061875504114	-16.158418720406	-8.05395638041685	8.55	5.54	12.89	-1.78765222991863	-1.33934226763016	-0.891032305341687	-1.81376476966761	-1.35890626761609	-0.904047765564574	-1.81604198563563	-1.36164055802406	-0.905541309848698	-1.05678991315858	10.1497586227898	-0.760738755026768	-33.0042686605669	-0.431203433147177	-0.388375133848408	-0.511127699567839	-0.457623845246296	-0.414001791778528	-0.539032540689148	-0.460220633436754	-0.414149725019608	-0.540113729839194	0.00519262871178424	0.00532053053464519	0.00556047082842319
171	14.8022833995669	0.16	-1.04631021984514	-1.41479434875589	-0.677826090934383	0.227426550284716	-12.2998721128196	-15.8393187178348	-8.76042550780446	7.65	4.81	11.47	-1.94557346544968	-1.5108165469378	-1.07605962842592	-1.98630561649975	-1.54244671094427	-1.09858780538879	-1.98526674802008	-1.54048164960091	-1.09664898072153	-1.04631021984514	9.51619066894036	1.02015733364363	-29.6386901403052	-0.431203433147177	-0.388375133848408	-0.511127699567839	-0.457623845246296	-0.414001791778528	-0.539032540689148	-0.460220633436754	-0.414149725019608	-0.540113729839194	0.00519262871178424	0.00532053053464519	0.00556047082842319
171	14.8022833995669	0.16	-1.03587070318046	-1.40081961612709	-0.670921790233838	0.246899423217759	-13.5658742819934	-17.265005200481	-9.86674336350584	7.52	5.35	11.91	-2.15564276499146	-1.69378337319864	-1.23192398140582	-2.20304753789552	-1.73103138917752	-1.25901524045952	-2.2167497021803	-1.74091987150852	-1.26542470536867	-1.03587070318046	9.39933374002843	0.122107481199331	-30.781379308478	-0.431203433147177	-0.388375133848408	-0.511127699567839	-0.457623845246296	-0.414001791778528	-0.539032540689148	-0.460220633436754	-0.414149725019608	-0.540113729839194	0.00519262871178424	0.00532053053464519	0.00556047082842319
171	14.8022833995669	0.16	-1.02902225426619	-1.39588735192463	-0.662157156607754	0.209391023068159	-12.7426788370731	-16.6085559091862	-8.87680176496001	8.42	5.25	12.16	-1.86310504726755	-1.42944090906357	-0.995776770859596	-1.89180727692402	-1.45146228746758	-1.01111729801114	-1.89467781013478	-1.45509712923453	-1.01336756895808	-1.02902225426619	9.89134266445025	-1.25859480997928	-32.9102788860493	-0.431203433147177	-0.388375133848408	-0.511127699567839	-0.457623845246296	-0.414001791778528	-0.539032540689148	-0.460220633436754	-0.414149725019608	-0.540113729839194	0.00519262871178424	0.00532053053464519	0.00556047082842319
171	14.8022833995669	0.16	-1.02856950278564	-1.3908989788764	-0.666240026694878	0.2934083760455	-14.1760572350872	-17.610758010722	-10.7413564594523	7.73	5.04	11.95	-2.14298919882463	-1.72503293260947	-1.30707666639432	-2.18657613609514	-1.76011892476681	-1.33366171343847	-2.18653220184155	-1.7583039607393	-1.33390717699444	-1.02856950278564	9.37279365276885	-1.03425597117536	-31.3187272205125	-0.431203433147177	-0.388375133848408	-0.511127699567839	-0.457623845246296	-0.414001791778528	-0.539032540689148	-0.460220633436754	-0.414149725019608	-0.540113729839194	0.00519262871178424	0.00532053053464519	0.00556047082842319
171	14.8022833995669	0.16	-1.02215797172423	-1.38706910799004	-0.657246835458414	0.199493319737202	-11.9129168497132	-15.6387368832734	-8.18709681615297	7.95	5.28	13.53	-1.85191358832594	-1.41070808692851	-0.969502585531075	-1.88643352385298	-1.43700388847952	-0.987574253106065	-1.87227408219966	-1.4246073882804	-0.979806425696952	-1.02215797172423	10.1601644662085	-0.896995638404273	-32.8281511127841	-0.431203433147177	-0.388375133848408	-0.511127699567839	-0.457623845246296	-0.414001791778528	-0.539032540689148	-0.460220633436754	-0.414149725019608	-0.540113729839194	0.00519262871178424	0.00532053053464519	0.00556047082842319
171	14.8022833995669	0.16	-1.01524920509007	-1.37850266293535	-0.651995747244799	0.201299548343012	-12.2232536217406	-16.02464731099	-8.42185993249117	8.11	5.35	12.5	-1.86320319493929	-1.42121101067611	-0.979218826412931	-1.89585717448549	-1.44611875847276	-0.996380342460021	-1.89971761296098	-1.44752694603312	-0.997722494408119	-1.01524920509007	10.0405826767623	-1.83491111539924	-33.5212827410595	-0.431203433147177	-0.388375133848408	-0.511127699567839	-0.457623845246296	-0.414001791778528	-0.539032540689148	-0.460220633436754	-0.414149725019608	-0.540113729839194	0.00519262871178424	0.00532053053464519	0.00556047082842319
171	14.8022833995669	0.16	-1.00287159842835	-1.36367518454241	-0.642068012314286	0.224968992463612	-12.5760727375993	-16.2204951563131	-8.93165031888553	7.73	5.28	12.66	-1.97269815864149	-1.5294721457839	-1.08624613292632	-2.01275091037327	-1.56052584138726	-1.10830077240125	-2.01069892287273	-1.55881630616667	-1.10683744459169	-1.00287159842835	10.0122017240369	1.93211123724991	-29.3256315779127	-0.431203433147177	-0.388375133848408	-0.511127699567839	-0.457623845246296	-0.414001791778528	-0.539032540689148	-0.460220633436754	-0.414149725019608	-0.540113729839194	0.00519262871178424	0.00532053053464519	0.00556047082842319
171	14.8022833995669	0.16	-0.951936283157234	-1.29859508914916	-0.605277477165307	0.220550534018151	-12.2286648184209	-15.8179207600979	-8.63940887674386	8.82	5.28	12.71	-1.69880701901949	-1.31332947875012	-0.927851938480754	-1.72078529472252	-1.3303206478763	-0.939856001030068	-1.71906264413247	-1.3276790354536	-0.938091145277675	-0.951936283157234	10.0271000694487	-0.837900082573627	-32.59487922829	-0.431203433147177	-0.388375133848408	-0.511127699567839	-0.457623845246296	-0.414001791778528	-0.539032540689148	-0.460220633436754	-0.414149725019608	-0.540113729839194	0.00519262871178424	0.00532053053464519	0.00556047082842319
171	14.8022833995669	0.16	-0.947289244397591	-1.28076333284066	-0.613815155954521	0.208491991148791	-11.7844987022044	-15.3694193150555	-8.19957808935327	7.76	5.22	11.97	-1.86297419327703	-1.42843503146587	-0.993895869654711	-1.9004069103598	-1.45713655862439	-1.01386620688899	-1.90483405030226	-1.46045200016007	-1.0164286236933	-0.947289244397591	9.98639951439795	-1.67001581628893	-32.9967340744331	-0.431203433147177	-0.388375133848408	-0.511127699567839	-0.457623845246296	-0.414001791778528	-0.539032540689148	-0.460220633436754	-0.414149725019608	-0.540113729839194	0.00519262871178424	0.00532053053464519	0.00556047082842319
171	14.8022833995669	0.16	-0.943287959703645	-1.2784015220947	-0.60817439731259	0.173731717926391	-10.7190513852295	-14.3687987043934	-7.06930406606566	8.4	5.58	12.3	-1.61677894919035	-1.20610894421048	-0.795438939230602	-1.64197296944027	-1.22490355628732	-0.807834143134378	-1.65485475543146	-1.2326722056192	-0.813509942959052	-0.943287959703645	10.1911669152178	1.34888616282112	-30.4894233955577	-0.431203433147177	-0.388375133848408	-0.511127699567839	-0.457623845246296	-0.414001791778528	-0.539032540689148	-0.460220633436754	-0.414149725019608	-0.540113729839194	0.00519262871178424	0.00532053053464519	0.00556047082842319
171	14.8022833995669	0.16	-0.94299758372154	-1.27619288940425	-0.609802278038828	0.183187012849877	-10.6614145495782	-14.1763250302839	-7.14650406887247	7.19	4.94	11.6	-1.84727876746713	-1.3892602410377	-0.931241714608259	-1.89316459801668	-1.42376903371812	-0.954373469419566	-1.89448526992987	-1.42374299614058	-0.954809134108165	-0.94299758372154	9.25844509674221	-0.451867746073811	-30.7450849078966	-0.431203433147177	-0.388375133848408	-0.511127699567839	-0.457623845246296	-0.414001791778528	-0.539032540689148	-0.460220633436754	-0.414149725019608	-0.540113729839194	0.00519262871178424	0.00532053053464519	0.00556047082842319
171	14.8022833995669	0.16	-0.926467318533951	-1.26135315528196	-0.591581481785947	0.189157356217892	-10.9281421847457	-14.4606934346184	-7.39559093487295	7.92	4.98	13.58	-1.72001524437027	-1.29983885180845	-0.879662459246629	-1.75254638096615	-1.32442307301184	-0.896299765057542	-1.72611633936835	-1.30543563037447	-0.88294284944857	-0.926467318533951	10.0620949765016	-0.48309152649016	-31.8843938167121	-0.431203433147177	-0.388375133848408	-0.511127699567839	-0.457623845246296	-0.414001791778528	-0.539032540689148	-0.460220633436754	-0.414149725019608	-0.540113729839194	0.00519262871178424	0.00532053053464519	0.00556047082842319
171	14.8022833995669	0.16	-0.926304928273495	-1.25810179344732	-0.594508063099668	0.215867916063667	-11.5274603119786	-14.9576620269078	-8.09725859704932	8	4.88	13.08	-1.76114244160088	-1.3572642277098	-0.953386013818713	-1.79335171504648	-1.38208703228005	-0.970822349513618	-1.76994253734337	-1.36403033667968	-0.958908257522722	-0.926304928273495	10.0769428125879	3.05487867456935	-28.2873748210598	-0.431203433147177	-0.388375133848408	-0.511127699567839	-0.457623845246296	-0.414001791778528	-0.539032540689148	-0.460220633436754	-0.414149725019608	-0.540113729839194	0.00519262871178424	0.00532053053464519	0.00556047082842319
171	14.8022833995669	0.16	-0.923094555370336	-1.25439450678752	-0.591794603953154	0.231112090024479	-13.7189768873234	-17.6258325753718	-9.81212119927496	8.16	5.63	12.51	-2.03815807816567	-1.58638994484358	-1.13462181152149	-2.07320574351874	-1.61366911641618	-1.15413248931361	-2.08528970463964	-1.6222534721458	-1.16057107915748	-0.923094555370336	10.3691650531061	0.860404117470237	-31.2623457543626	-0.431203433147177	-0.388375133848408	-0.511127699567839	-0.457623845246296	-0.414001791778528	-0.539032540689148	-0.460220633436754	-0.414149725019608	-0.540113729839194	0.00519262871178424	0.00532053053464519	0.00556047082842319
171	14.8022833995669	0.16	-0.914895866987072	-1.23685402706544	-0.592937706908705	0.251524264220443	-13.7376318487767	-17.4375852507897	-10.0376784467636	8.58	5.8	13.44	-1.92250271121913	-1.51458095230286	-1.10665919338658	-1.95020529917386	-1.53640553117126	-1.12260576316867	-1.95312247961849	-1.53901037191195	-1.12535142549573	-0.914895866987072	10.4270319042785	-0.143490715192275	-32.5462698426238	-0.431203433147177	-0.388375133848408	-0.511127699567839	-0.457623845246296	-0.414001791778528	-0.539032540689148	-0.460220633436754	-0.414149725019608	-0.540113729839194	0.00519262871178424	0.00532053053464519	0.00556047082842319
171	14.8022833995669	0.16	-0.91115982879319	-1.23571659421023	-0.586603063376151	0.256337424394889	-12.7863548377878	-16.186630829721	-9.38607884585454	7.9	5.17	13.19	-1.92875516517	-1.52358747144569	-1.11841977772139	-1.96544784199188	-1.55257222996205	-1.13969661793222	-1.95087270575704	-1.54085105890858	-1.13134207119198	-0.91115982879319	9.80074417469376	0.773419894094227	-30.3273184589436	-0.431203433147177	-0.388375133848408	-0.511127699567839	-0.457623845246296	-0.414001791778528	-0.539032540689148	-0.460220633436754	-0.414149725019608	-0.540113729839194	0.00519262871178424	0.00532053053464519	0.00556047082842319
171	14.8022833995669	0.16	-0.907273899910433	-1.2337809547785	-0.580766845042366	0.200896283818554	-12.6318651442386	-16.5652692398467	-8.69846104863039	8.07	5.05	11.97	-1.93490603534325	-1.4754648265201	-1.01602361769695	-1.96935250986499	-1.50173202535357	-1.03411154084216	-1.96717860520432	-1.5012151926578	-1.03390668058108	-0.907273899910433	9.53259861540832	0.367941929456619	-30.5065589882711	-0.431203433147177	-0.388375133848408	-0.511127699567839	-0.457623845246296	-0.414001791778528	-0.539032540689148	-0.460220633436754	-0.414149725019608	-0.540113729839194	0.00519262871178424	0.00532053053464519	0.00556047082842319
171	14.8022833995669	0.16	-0.90560443816321	-1.22484778161647	-0.586361094709953	0.243582916230519	-12.6907851884772	-16.1824392268975	-9.19913115005694	8.36	5.61	13.29	-1.82763920386415	-1.43329297969662	-1.0389467555291	-1.85651574316926	-1.4559388832078	-1.05536202324634	-1.85709571862793	-1.4562435957891	-1.05550282760699	-0.90560443816321	10.3351548940628	-0.372971713627716	-32.2704314392544	-0.431203433147177	-0.388375133848408	-0.511127699567839	-0.457623845246296	-0.414001791778528	-0.539032540689148	-0.460220633436754	-0.414149725019608	-0.540113729839194	0.00519262871178424	0.00532053053464519	0.00556047082842319
171	14.8022833995669	0.16	-0.902335027061522	-1.22444658620641	-0.580223467916636	0.236653330676497	-13.1748743468795	-16.8692116089169	-9.48053708484206	7.47	5.16	11.9	-2.11811589100663	-1.65425103218163	-1.19038617335662	-2.1654743680181	-1.69123805910088	-1.21700175018367	-2.17209118534516	-1.69581459742097	-1.21941607623672	-0.902335027061522	10.0467687699775	-0.119756693507275	-31.2259974773502	-0.431203433147177	-0.388375133848408	-0.511127699567839	-0.457623845246296	-0.414001791778528	-0.539032540689148	-0.460220633436754	-0.414149725019608	-0.540113729839194	0.00519262871178424	0.00532053053464519	0.00556047082842319
171	14.8022833995669	0.16	-0.89605105422957	-1.21579072601847	-0.576311382440667	0.214009780203927	-12.4359089050622	-16.1568667869356	-8.7149510231888	9.07	6.17	13.58	-1.68945510787122	-1.30037030680151	-0.911285505731793	-1.7088482821347	-1.31529719526949	-0.921746108404277	-1.72048902129213	-1.32335972306575	-0.927417065578181	-0.89605105422957	10.8156127684794	2.9772124939755	-29.7287813417613	-0.431203433147177	-0.388375133848408	-0.511127699567839	-0.457623845246296	-0.414001791778528	-0.539032540689148	-0.460220633436754	-0.414149725019608	-0.540113729839194	0.00519262871178424	0.00532053053464519	0.00556047082842319
171	14.8022833995669	0.16	-0.893696162096002	-1.21920104719986	-0.568191276992145	0.189930111599807	-10.4925194347228	-13.8757342711334	-7.10930459831212	8.69	5.15	12.42	-1.51169073468615	-1.14310667118945	-0.77452260769276	-1.53245467619919	-1.15880789864235	-0.785161121085516	-1.52895989809855	-1.15701587131627	-0.784024354919858	-0.893696162096002	10.1005988032848	3.49146411829734	-28.24551779007	-0.431203433147177	-0.388375133848408	-0.511127699567839	-0.457623845246296	-0.414001791778528	-0.539032540689148	-0.460220633436754	-0.414149725019608	-0.540113729839194	0.00519262871178424	0.00532053053464519	0.00556047082842319
171	14.8022833995669	0.16	-0.886093507035056	-1.20865903090714	-0.563527983162968	0.208875208854976	-11.1638834916705	-14.5560706477601	-7.771696335581	7.13	4.72	11.92	-1.91042326814139	-1.46521292053422	-1.02000257292705	-1.95881656664077	-1.50232851026295	-1.04584045388513	-1.94554464930345	-1.49220484308215	-1.03939736828485	-0.886093507035056	9.49966035012319	-1.21250525817839	-31.3635087484716	-0.431203433147177	-0.388375133848408	-0.511127699567839	-0.457623845246296	-0.414001791778528	-0.539032540689148	-0.460220633436754	-0.414149725019608	-0.540113729839194	0.00519262871178424	0.00532053053464519	0.00556047082842319
171	14.8022833995669	0.16	-0.878142581677852	-1.19721629002604	-0.559068873329662	0.231525092156065	-11.8061108713029	-15.1643230463111	-8.44789869629479	8.31	5.5	12.53	-1.72352629889621	-1.34184312166345	-0.960159944430688	-1.7513974746081	-1.36354209164472	-0.975686708681333	-1.75444929909741	-1.36842874875391	-0.979222802961045	-0.878142581677852	10.3712277355822	0.639789987264182	-31.1989493889311	-0.431203433147177	-0.388375133848408	-0.511127699567839	-0.457623845246296	-0.414001791778528	-0.539032540689148	-0.460220633436754	-0.414149725019608	-0.540113729839194	0.00519262871178424	0.00532053053464519	0.00556047082842319
171	14.8022833995669	0.16	-0.874675552722788	-1.19196634855995	-0.557384756885626	0.240377071363866	-14.0346860072002	-17.9299838919841	-10.1393881224164	8.26	5.28	12.46	-2.04839294901766	-1.60337856587135	-1.15836418272504	-2.08214052149121	-1.6297944615032	-1.1774484015152	-2.08288949276172	-1.63019038831842	-1.17851443709034	-0.874675552722788	10.4670748994469	-0.697616877280721	-32.6552503106518	-0.431203433147177	-0.388375133848408	-0.511127699567839	-0.457623845246296	-0.414001791778528	-0.539032540689148	-0.460220633436754	-0.414149725019608	-0.540113729839194	0.00519262871178424	0.00532053053464519	0.00556047082842319
171	14.8022833995669	0.16	-0.870676122253839	-1.1799531122093	-0.56139913229838	0.205300302634843	-11.3698505337774	-14.8624352255375	-7.87726584201723	8.6	5.34	12.43	-1.6357598470156	-1.25136592270997	-0.86697199840434	-1.65916962886417	-1.26927454378098	-0.87937945869779	-1.66196938811497	-1.27114437671074	-0.880259935085106	-0.870676122253839	10.3730117587159	-0.185608216881514	-32.2819453007871	-0.431203433147177	-0.388375133848408	-0.511127699567839	-0.457623845246296	-0.414001791778528	-0.539032540689148	-0.460220633436754	-0.414149725019608	-0.540113729839194	0.00519262871178424	0.00532053053464519	0.00556047082842319
171	14.8022833995669	0.16	-0.864350266445647	-1.17776469905887	-0.550935833832427	0.224045835003605	-12.4652370574378	-16.0871299284247	-8.84334418645081	7.75	5.91	11.6	-1.95331479130758	-1.51354107474613	-1.07376735818468	-1.99277405804961	-1.54411639279481	-1.09545872754002	-2.02405430622637	-1.56749564179441	-1.1124438892366	-0.864350266445647	10.2774125040745	0.429887623330436	-31.2874188046212	-0.431203433147177	-0.388375133848408	-0.511127699567839	-0.457623845246296	-0.414001791778528	-0.539032540689148	-0.460220633436754	-0.414149725019608	-0.540113729839194	0.00519262871178424	0.00532053053464519	0.00556047082842319
171	14.8022833995669	0.16	-0.860253586911218	-1.17058310609589	-0.549924067726545	0.243326998766267	-13.3662730319092	-17.0463318420594	-9.68621422175908	6.75	4.82	11.11	-2.35553412427086	-1.84700805620242	-1.33848198813398	-2.4237847300434	-1.90052433406216	-1.37726393808092	-2.43047414114757	-1.90491166075995	-1.37995857135726	-0.860253586911218	9.19346862227113	-1.6584188856088	-31.5227261298059	-0.431203433147177	-0.388375133848408	-0.511127699567839	-0.457623845246296	-0.414001791778528	-0.539032540689148	-0.460220633436754	-0.414149725019608	-0.540113729839194	0.00519262871178424	0.00532053053464519	0.00556047082842319
171	14.8022833995669	0.16	-0.849325173465477	-1.15622716013552	-0.542423186795437	0.250482816456937	-13.2686060598045	-16.8521488102679	-9.68506330934111	8.67	5.85	11.5	-1.83981783668684	-1.44858785497583	-1.05735787326482	-1.86530639221511	-1.46865637004448	-1.07200634787386	-1.89612468784541	-1.49046920382821	-1.089039137476	-0.849325173465477	10.4599028193372	-2.87201190570156	-34.7023465496134	-0.431203433147177	-0.388375133848408	-0.511127699567839	-0.457623845246296	-0.414001791778528	-0.539032540689148	-0.460220633436754	-0.414149725019608	-0.540113729839194	0.00519262871178424	0.00532053053464519	0.00556047082842319
171	14.8022833995669	0.16	-0.801100295013967	-1.08278086684233	-0.519419723185605	0.196889170928288	-11.3825344162508	-14.971764171883	-7.79330466061865	8.83	5.87	13.92	-1.60564303803967	-1.22071700641819	-0.835790974796705	-1.62628947108736	-1.2364138028705	-0.846538134653649	-1.62675681155954	-1.23521088650919	-0.845647691490634	-0.801100295013967	11.3995279330471	-0.497457696499363	-33.4534410277184	-0.431203433147177	-0.388375133848408	-0.511127699567839	-0.457623845246296	-0.414001791778528	-0.539032540689148	-0.460220633436754	-0.414149725019608	-0.540113729839194	0.00519262871178424	0.00532053053464519	0.00556047082842319
171	14.8022833995669	0.16	-0.793964832520336	-1.07860822042002	-0.509321444620654	0.245039138644148	-12.6889916232031	-16.166410941052	-9.21157230535428	7.42	4.78	11.85	-2.04274034065808	-1.60334381981897	-1.16394729897986	-2.08926234312779	-1.63985886955916	-1.19045539599052	-2.0791915280308	-1.63312481764314	-1.18529316664101	-0.793964832520336	9.5554378089262	1.15735104045425	-29.3684791610232	-0.431203433147177	-0.388375133848408	-0.511127699567839	-0.457623845246296	-0.414001791778528	-0.539032540689148	-0.460220633436754	-0.414149725019608	-0.540113729839194	0.00519262871178424	0.00532053053464519	0.00556047082842319
171	14.8022833995669	0.16	-0.755928136444285	-1.02859904800452	-0.483257224884045	0.229670037649856	-12.2176147077344	-15.7110934994102	-8.72413591605866	8.7	5.15	13.2	-1.70939574020931	-1.32929885101275	-0.949201961816188	-1.73274905300375	-1.34745938056993	-0.962169708136108	-1.71818292559694	-1.33628745844785	-0.954728242574169	-0.755928136444285	10.5700882321773	0.289262267585313	-31.5021944570491	-0.431203433147177	-0.388375133848408	-0.511127699567839	-0.457623845246296	-0.414001791778528	-0.539032540689148	-0.460220633436754	-0.414149725019608	-0.540113729839194	0.00519262871178424	0.00532053053464519	0.00556047082842319
171	14.8022833995669	0.16	-0.754048983518911	-1.02797405361258	-0.480123913425238	0.296731937670328	-15.333456970682	-19.0190199904131	-11.6478939509508	7.86	5.23	11.36	-2.27773003874376	-1.83634464643877	-1.39495925413379	-2.32177586896537	-1.87185514291974	-1.42193441687412	-2.33905150716875	-1.88471271089634	-1.43302341654286	-0.754048983518911	9.65358364914451	-0.591691382005508	-31.4957695264576	-0.431203433147177	-0.388375133848408	-0.511127699567839	-0.457623845246296	-0.414001791778528	-0.539032540689148	-0.460220633436754	-0.414149725019608	-0.540113729839194	0.00519262871178424	0.00532053053464519	0.00556047082842319
171	14.8022833995669	0.17	-1.29690855601778	-1.74791433133232	-0.845902780703232	0.185399056352115	-11.9743082788215	-15.8931217398359	-8.05549481780703	8.67	5.28	12.34	-1.73527271804029	-1.3074014541499	-0.879530190259514	-1.75932170043521	-1.32552060869378	-0.891719516952347	-1.76245030354156	-1.3262989281066	-0.892836410524265	-1.29690855601778	9.56104039576418	-0.528368621680078	-31.5835891265351	-0.431203433147177	-0.388375133848408	-0.511127699567839	-0.457623845246296	-0.414001791778528	-0.539032540689148	-0.460220633436754	-0.414149725019608	-0.540113729839194	0.00519262871178424	0.00532053053464519	0.00556047082842319
171	14.8022833995669	0.17	-1.23105064185505	-1.64945218800933	-0.812649095700766	0.247481499606981	-14.7909180238709	-18.8177899095908	-10.7640461381509	7.22	4.84	10.74	-2.44177775469778	-1.91925485276244	-1.3967319508271	-2.50172994710707	-1.96637770659052	-1.43102546607397	-2.51794790162345	-1.97799032748486	-1.43958346352529	-1.23105064185505	8.76092962057412	1.30851233390084	-28.4581158088856	-0.431203433147177	-0.388375133848408	-0.511127699567839	-0.457623845246296	-0.414001791778528	-0.539032540689148	-0.460220633436754	-0.414149725019608	-0.540113729839194	0.00519262871178424	0.00532053053464519	0.00556047082842319
171	14.8022833995669	0.17	-1.22806988338464	-1.65042583257264	-0.805713934196628	0.222078859930341	-13.5570789392737	-17.5186346120515	-9.59552326649586	7.72	5.04	13.06	-2.13469095641682	-1.6519651472831	-1.16923933814938	-2.17829381473896	-1.68570792492198	-1.193122035105	-2.15798945063604	-1.66912521846908	-1.18249446580024	-1.22806988338464	9.57661809829282	-1.77050395966184	-32.4341772775974	-0.431203433147177	-0.388375133848408	-0.511127699567839	-0.457623845246296	-0.414001791778528	-0.539032540689148	-0.460220633436754	-0.414149725019608	-0.540113729839194	0.00519262871178424	0.00532053053464519	0.00556047082842319
171	14.8022833995669	0.17	-1.21225670894324	-1.62718003110212	-0.797333386784364	0.198479155542787	-12.6218478841284	-16.5819680304391	-8.66172773781772	8.1	4.98	12.2	-1.92939701848113	-1.46861673057483	-1.00783644266852	-1.96329518655115	-1.49441930841993	-1.0255434302887	-1.95635522680653	-1.48978099759127	-1.02271951997085	-1.21225670894324	9.3673334963332	1.14144317202044	-29.7295325004626	-0.431203433147177	-0.388375133848408	-0.511127699567839	-0.457623845246296	-0.414001791778528	-0.539032540689148	-0.460220633436754	-0.414149725019608	-0.540113729839194	0.00519262871178424	0.00532053053464519	0.00556047082842319
171	14.8022833995669	0.17	-1.19952138783931	-1.61374418076171	-0.785298594916898	0.239769008043639	-13.77461025622	-17.6041011665932	-9.94511934584676	7.04	4.69	11.66	-2.33669555039252	-1.82838477179289	-1.32007399319325	-2.39771178411406	-1.87612789885532	-1.35454401359658	-2.38663459859513	-1.86693764928106	-1.3478887489712	-1.19952138783931	9.13997920763615	0.258789357999686	-29.7164926032777	-0.431203433147177	-0.388375133848408	-0.511127699567839	-0.457623845246296	-0.414001791778528	-0.539032540689148	-0.460220633436754	-0.414149725019608	-0.540113729839194	0.00519262871178424	0.00532053053464519	0.00556047082842319
171	14.8022833995669	0.17	-1.16606230412825	-1.56164146544512	-0.770483142811369	0.202087214080446	-13.408923965041	-17.568869872077	-9.24897805800497	7.46	4.99	11.33	-2.2100288222168	-1.68673959414732	-1.16345036607783	-2.25970911428767	-1.72465661805322	-1.18960412181877	-2.26742719803636	-1.72882596578804	-1.19366711959474	-1.16606230412825	9.16254186141307	0.634622650401105	-29.719287749552	-0.431203433147177	-0.388375133848408	-0.511127699567839	-0.457623845246296	-0.414001791778528	-0.539032540689148	-0.460220633436754	-0.414149725019608	-0.540113729839194	0.00519262871178424	0.00532053053464519	0.00556047082842319
171	14.8022833995669	0.17	-1.15692845448512	-1.5499765471829	-0.763880361787344	0.253936172337571	-14.091989148428	-17.863223048556	-10.3207552483	8.46	5.5	12.74	-1.9966934015153	-1.57515705146871	-1.15362070142212	-2.02703994826506	-1.59909691978516	-1.17115389130527	-2.03018811063749	-1.60279178088956	-1.17316131909212	-1.15692845448512	10.0285687558807	-1.80768357291281	-33.4279524083127	-0.431203433147177	-0.388375133848408	-0.511127699567839	-0.457623845246296	-0.414001791778528	-0.539032540689148	-0.460220633436754	-0.414149725019608	-0.540113729839194	0.00519262871178424	0.00532053053464519	0.00556047082842319
171	14.8022833995669	0.17	-1.15116607870022	-1.54973884412217	-0.752593313278261	0.180800172092849	-11.2975148673541	-15.0521167147795	-7.54291301992872	8.03	5.38	11.56	-1.76677977107878	-1.32607400735236	-0.885368243625932	-1.79875802434332	-1.35007560118357	-0.901393178023817	-1.81458169571363	-1.36149292277613	-0.909083731144667	-1.15116607870022	9.33409662921978	-1.06600588830041	-32.0305872890269	-0.431203433147177	-0.388375133848408	-0.511127699567839	-0.457623845246296	-0.414001791778528	-0.539032540689148	-0.460220633436754	-0.414149725019608	-0.540113729839194	0.00519262871178424	0.00532053053464519	0.00556047082842319
171	14.8022833995669	0.17	-1.13911831863518	-1.52672530970731	-0.751511327563042	0.259265060677149	-12.7015259720868	-16.053501044424	-9.34955089974954	7.63	4.88	11.44	-1.97682182787139	-1.56406093097167	-1.15130003407195	-2.01852509572046	-1.59705654596182	-1.17558799620319	-2.02050667038723	-1.59878257006299	-1.17720592314273	-1.13911831863518	9.08145098624338	0.0922500759256596	-29.6928847804894	-0.431203433147177	-0.388375133848408	-0.511127699567839	-0.457623845246296	-0.414001791778528	-0.539032540689148	-0.460220633436754	-0.414149725019608	-0.540113729839194	0.00519262871178424	0.00532053053464519	0.00556047082842319
171	14.8022833995669	0.17	-1.12468348847184	-1.50789815742347	-0.7414688195202	0.165697251670098	-11.9312491716268	-16.1112422410401	-7.75125610221343	8.47	5.52	11.69	-1.79822950913985	-1.3316865341809	-0.865143559221951	-1.82540777210436	-1.35181351276084	-0.878219253417315	-1.84412649534537	-1.36488172062529	-0.886688727897621	-1.12468348847184	9.83580301270353	0.0671318887084175	-31.5771488494585	-0.431203433147177	-0.388375133848408	-0.511127699567839	-0.457623845246296	-0.414001791778528	-0.539032540689148	-0.460220633436754	-0.414149725019608	-0.540113729839194	0.00519262871178424	0.00532053053464519	0.00556047082842319
171	14.8022833995669	0.17	-1.11408863532448	-1.49737422138026	-0.730803049268712	0.200276359018178	-12.4884989909932	-16.3847849928926	-8.5922129890938	8.39	4.76	13.25	-1.84573756308357	-1.40682295826319	-0.9679083534428	-1.87462293526619	-1.42883941691757	-0.98305589856896	-1.84309893959721	-1.40433833219704	-0.966273482419481	-1.11408863532448	9.90196448164005	-1.11312258641073	-32.3168503241362	-0.431203433147177	-0.388375133848408	-0.511127699567839	-0.457623845246296	-0.414001791778528	-0.539032540689148	-0.460220633436754	-0.414149725019608	-0.540113729839194	0.00519262871178424	0.00532053053464519	0.00556047082842319
171	14.8022833995669	0.17	-1.10654491312199	-1.48433970752277	-0.728750118721202	0.237158876237871	-14.213187098389	-18.1931066293609	-10.2332675674171	8.76	5.82	13.75	-1.96598486184015	-1.53590649707065	-1.10582813230114	-1.99209334169412	-1.55630349229411	-1.1205136428941	-1.99164593805336	-1.55696349095421	-1.12131680257259	-1.10654491312199	10.2791052124374	-0.490201378997234	-32.7518339541298	-0.431203433147177	-0.388375133848408	-0.511127699567839	-0.457623845246296	-0.414001791778528	-0.539032540689148	-0.460220633436754	-0.414149725019608	-0.540113729839194	0.00519262871178424	0.00532053053464519	0.00556047082842319
171	14.8022833995669	0.17	-1.10651528371929	-1.48707081364611	-0.725959753792474	0.260353936003832	-13.9446330023249	-17.6142644748231	-10.2750015298266	7.76	5.6	12.32	-2.13502293066467	-1.69022733036747	-1.24543173007028	-2.17791840077921	-1.72418626115703	-1.27045412153485	-2.19159376457444	-1.73510205602245	-1.27815302088747	-1.10651528371929	9.45324283933206	0.939398751376694	-29.9949955779275	-0.431203433147177	-0.388375133848408	-0.511127699567839	-0.457623845246296	-0.414001791778528	-0.539032540689148	-0.460220633436754	-0.414149725019608	-0.540113729839194	0.00519262871178424	0.00532053053464519	0.00556047082842319
171	14.8022833995669	0.17	-1.10573145585436	-1.48635450774282	-0.725108403965904	0.250414548072153	-13.8529125925619	-17.5949433431888	-10.1108818419351	8.31	5.39	11.79	-1.9986341940517	-1.57357169356397	-1.14850919307624	-2.0308866185466	-1.5989647856991	-1.16704295285161	-2.04393839749851	-1.6102049363686	-1.17620925396314	-1.10573145585436	9.90173558464767	-0.75229198265382	-32.0649107735875	-0.431203433147177	-0.388375133848408	-0.511127699567839	-0.457623845246296	-0.414001791778528	-0.539032540689148	-0.460220633436754	-0.414149725019608	-0.540113729839194	0.00519262871178424	0.00532053053464519	0.00556047082842319
171	14.8022833995669	0.17	-1.08470848494996	-1.45685164149794	-0.712565328401975	0.200377938761425	-13.5957131323918	-17.8360941861921	-9.35533207859153	8.34	5.65	11.34	-2.02053736470821	-1.54017163719164	-1.05980590967507	-2.05282134649267	-1.56478037442586	-1.07673940235906	-2.08220000612912	-1.58657423245159	-1.09265250266034	-1.08470848494996	9.78421993908535	0.872887368655983	-30.8495492184372	-0.431203433147177	-0.388375133848408	-0.511127699567839	-0.457623845246296	-0.414001791778528	-0.539032540689148	-0.460220633436754	-0.414149725019608	-0.540113729839194	0.00519262871178424	0.00532053053464519	0.00556047082842319
171	14.8022833995669	0.17	-1.08316946608467	-1.45699284684044	-0.709346085328893	0.220656610646945	-13.8406033865715	-17.9017291781411	-9.77947759500193	7.68	5.64	11.79	-2.19144306038549	-1.69429969257303	-1.19715632476057	-2.23684703606381	-1.72940347574859	-1.22195991543338	-2.26259891506377	-1.74812546154766	-1.23428718522566	-1.08316946608467	9.75904952291632	-1.95271005258905	-33.239612284434	-0.431203433147177	-0.388375133848408	-0.511127699567839	-0.457623845246296	-0.414001791778528	-0.539032540689148	-0.460220633436754	-0.414149725019608	-0.540113729839194	0.00519262871178424	0.00532053053464519	0.00556047082842319
171	14.8022833995669	0.17	-1.0775838185006	-1.45292776783832	-0.702239869162883	0.22418320810297	-13.0929553597232	-16.8957353189193	-9.29017540052699	8.26	4.93	13.43	-1.93183260027052	-1.49702854124834	-1.06222448222616	-1.96375435788584	-1.52176556154205	-1.07977676519826	-1.93416726441228	-1.49948076456644	-1.06423692185	-1.0775838185006	10.0204603500857	-1.22249341264231	-32.6886193531364	-0.431203433147177	-0.388375133848408	-0.511127699567839	-0.457623845246296	-0.414001791778528	-0.539032540689148	-0.460220633436754	-0.414149725019608	-0.540113729839194	0.00519262871178424	0.00532053053464519	0.00556047082842319
171	14.8022833995669	0.17	-1.07003414643546	-1.44313277602719	-0.696935516843729	0.211960731879751	-12.5809375199591	-16.3683681870617	-8.79350685285643	8.09	5.33	12.22	-1.90826457467407	-1.46671660309441	-1.02516863151475	-1.94201646884861	-1.49265874142716	-1.04330101400571	-1.94665066008073	-1.49690862643295	-1.04654263172381	-1.07003414643546	9.77193825875593	-1.46725445190069	-32.9589646909385	-0.431203433147177	-0.388375133848408	-0.511127699567839	-0.457623845246296	-0.414001791778528	-0.539032540689148	-0.460220633436754	-0.414149725019608	-0.540113729839194	0.00519262871178424	0.00532053053464519	0.00556047082842319
171	14.8022833995669	0.17	-1.06520094225285	-1.42840437772285	-0.701997506782862	0.228343262552869	-12.8514730522814	-16.5400287580096	-9.16291734655328	8.76	5.7	13.88	-1.78849343099002	-1.38964541530317	-0.990797399616321	-1.81230858637129	-1.40814960487238	-1.00399062337346	-1.80624591728104	-1.40388159463304	-1.00013292402427	-1.06520094225285	10.5833802421894	-0.401641602883066	-32.9794387194673	-0.431203433147177	-0.388375133848408	-0.511127699567839	-0.457623845246296	-0.414001791778528	-0.539032540689148	-0.460220633436754	-0.414149725019608	-0.540113729839194	0.00519262871178424	0.00532053053464519	0.00556047082842319
171	14.8022833995669	0.17	-1.0651555042716	-1.43370120228874	-0.696609806254453	0.247461664000325	-14.9814462868569	-19.0604072875195	-10.9024852861943	7.62	5.23	11.16	-2.35082057992583	-1.84774080201619	-1.34466102410656	-2.40065344516648	-1.88690934561872	-1.37316524607095	-2.42298934157348	-1.90333781834932	-1.3863510189175	-1.0651555042716	9.45615945919512	2.04935798726013	-28.3984471962552	-0.431203433147177	-0.388375133848408	-0.511127699567839	-0.457623845246296	-0.414001791778528	-0.539032540689148	-0.460220633436754	-0.414149725019608	-0.540113729839194	0.00519262871178424	0.00532053053464519	0.00556047082842319
171	14.8022833995669	0.17	-1.04018099033015	-1.40251841751338	-0.67784356314692	0.242171896009642	-13.6939229816079	-17.4760562264874	-9.91178973672835	8.31	5.47	12.87	-1.98656586075531	-1.55663723797384	-1.12670861519236	-2.01870805554291	-1.58182328305042	-1.14493851055793	-2.02024444051357	-1.58269877111083	-1.14556241452115	-1.04018099033015	10.1824218385837	0.883275605756337	-30.7906869730357	-0.431203433147177	-0.388375133848408	-0.511127699567839	-0.457623845246296	-0.414001791778528	-0.539032540689148	-0.460220633436754	-0.414149725019608	-0.540113729839194	0.00519262871178424	0.00532053053464519	0.00556047082842319
171	14.8022833995669	0.17	-1.03891194206696	-1.39360537588556	-0.684218508248355	0.251620647959807	-14.0917822176002	-17.8861475564626	-10.2974168787377	8.05	5.02	12.01	-2.09456990543537	-1.65022808034869	-1.205886255262	-2.13218563823664	-1.67986401580755	-1.22754239337845	-2.13041394419127	-1.67828359620947	-1.22587575830277	-1.03891194206696	10.0532346883762	-0.0970881956702459	-31.6525132055437	-0.431203433147177	-0.388375133848408	-0.511127699567839	-0.457623845246296	-0.414001791778528	-0.539032540689148	-0.460220633436754	-0.414149725019608	-0.540113729839194	0.00519262871178424	0.00532053053464519	0.00556047082842319
171	14.8022833995669	0.17	-1.03174745940347	-1.3841745185594	-0.679320400247535	0.226681435865546	-13.2031649833802	-17.010619746887	-9.39571021987332	8.49	5.7	12.62	-1.89429204783954	-1.47029625060589	-1.04630045337225	-1.92267349967878	-1.49232513589503	-1.06197677211128	-1.93360300738041	-1.50102138420869	-1.06800344595288	-1.03174745940347	10.3656535487337	0.8338987068959	-31.2018745867513	-0.431203433147177	-0.388375133848408	-0.511127699567839	-0.457623845246296	-0.414001791778528	-0.539032540689148	-0.460220633436754	-0.414149725019608	-0.540113729839194	0.00519262871178424	0.00532053053464519	0.00556047082842319
171	14.8022833995669	0.17	-1.02753015600648	-1.38581693758959	-0.669243374423372	0.225245246310969	-11.9799530949335	-15.4488779085513	-8.51102828131573	8.6	4.67	13.08	-1.70013067039616	-1.31837961353361	-0.936628556671068	-1.72445184341546	-1.33723965720214	-0.950027470988818	-1.69362340647492	-1.31321415372549	-0.933131702882619	-1.02753015600648	10.0546340033675	-0.750854479075095	-32.2360374357024	-0.431203433147177	-0.388375133848408	-0.511127699567839	-0.457623845246296	-0.414001791778528	-0.539032540689148	-0.460220633436754	-0.414149725019608	-0.540113729839194	0.00519262871178424	0.00532053053464519	0.00556047082842319
171	14.8022833995669	0.17	-1.01797234145585	-1.37499781405937	-0.660946868852337	0.1965535723314	-11.9755629430477	-15.7558030942765	-8.19532279181886	7.67	5.01	14.02	-1.9317454181414	-1.46826783163468	-1.00479024512795	-1.97196010134533	-1.4988339327126	-1.02570776407986	-1.93662579564188	-1.47312745319679	-1.00765183225125	-1.01797234145585	10.1124148097357	0.904918554204772	-30.8063830978229	-0.431203433147177	-0.388375133848408	-0.511127699567839	-0.457623845246296	-0.414001791778528	-0.539032540689148	-0.460220633436754	-0.414149725019608	-0.540113729839194	0.00519262871178424	0.00532053053464519	0.00556047082842319
171	14.8022833995669	0.17	-0.994665797462892	-1.33597632223114	-0.653355272694642	0.214930101394507	-11.8584988256563	-15.3970111909387	-8.31998646037398	7.52	4.97	11.57	-1.92182677295957	-1.48015613209842	-1.03848549123728	-1.96405158229095	-1.51267691458408	-1.06130224687721	-1.9657429596643	-1.51505806450774	-1.06308418660551	-0.994665797462892	9.56740077688879	1.0919280111007	-29.6045071155349	-0.431203433147177	-0.388375133848408	-0.511127699567839	-0.457623845246296	-0.414001791778528	-0.539032540689148	-0.460220633436754	-0.414149725019608	-0.540113729839194	0.00519262871178424	0.00532053053464519	0.00556047082842319
171	14.8022833995669	0.17	-0.993893058464285	-1.33552541855328	-0.652260698375294	0.243183494045913	-12.9630758189831	-16.5335160986461	-9.39263553932003	8.6	5.55	12.02	-1.81939216734461	-1.42649140503655	-1.03359064272849	-1.84541365562998	-1.44689350967983	-1.04837336372969	-1.85919904765968	-1.45797837405153	-1.05682608885108	-0.993893058464285	10.1187971456122	-0.131060990329851	-31.8316570451742	-0.431203433147177	-0.388375133848408	-0.511127699567839	-0.457623845246296	-0.414001791778528	-0.539032540689148	-0.460220633436754	-0.414149725019608	-0.540113729839194	0.00519262871178424	0.00532053053464519	0.00556047082842319
171	14.8022833995669	0.17	-0.991607683788441	-1.33103373741302	-0.652181630163865	0.245793455253318	-14.2358218687452	-18.1292126626039	-10.3424310748865	8.37	5.72	13.39	-2.04557456801225	-1.60627136497362	-1.16696816193499	-2.07778163532784	-1.63156171165068	-1.18534178797352	-2.0805206424806	-1.63328875005232	-1.18671667880381	-0.991607683788441	10.8184290713816	0.419120190637896	-32.361095005253	-0.431203433147177	-0.388375133848408	-0.511127699567839	-0.457623845246296	-0.414001791778528	-0.539032540689148	-0.460220633436754	-0.414149725019608	-0.540113729839194	0.00519262871178424	0.00532053053464519	0.00556047082842319
171	14.8022833995669	0.17	-0.98005969650296	-1.31932629188136	-0.640793101124561	0.308180465390915	-15.507119265753	-19.1346445290891	-11.8795940024169	8.44	5.26	12.93	-2.14355995518934	-1.73718617180894	-1.33081238842855	-2.17641386324533	-1.76381167142541	-1.35120947960548	-2.16862245960356	-1.75760757059347	-1.34871082863551	-0.98005969650296	9.9380461954664	-0.618770616574871	-32.1568824462564	-0.431203433147177	-0.388375133848408	-0.511127699567839	-0.457623845246296	-0.414001791778528	-0.539032540689148	-0.460220633436754	-0.414149725019608	-0.540113729839194	0.00519262871178424	0.00532053053464519	0.00556047082842319
171	14.8022833995669	0.17	-0.977051304795975	-1.32000782829334	-0.634094781298612	0.22221264511224	-12.6795052412194	-16.383188373774	-8.97582210866474	7.75	5.28	12.28	-1.98848831242465	-1.53895855948605	-1.08942880654745	-2.02860922522573	-1.57000949490458	-1.11140976458344	-2.03253487918664	-1.57264503971088	-1.11310461933912	-0.977051304795975	9.81142780949844	-0.899530063166968	-32.1869898486469	-0.431203433147177	-0.388375133848408	-0.511127699567839	-0.457623845246296	-0.414001791778528	-0.539032540689148	-0.460220633436754	-0.414149725019608	-0.540113729839194	0.00519262871178424	0.00532053053464519	0.00556047082842319
171	14.8022833995669	0.17	-0.964139283344903	-1.29202425957638	-0.636254307113423	0.2872464752495	-14.2519051086418	-17.7570075582187	-10.7468026590649	8.23	4.87	12.17	-2.0358385251098	-1.63397900131844	-1.23211947752707	-2.06980726668654	-1.66124256360641	-1.25267786052629	-2.06043731293513	-1.65268799298528	-1.24598979353603	-0.964139283344903	10.1646609525406	0.856294423297676	-30.4982826199381	-0.431203433147177	-0.388375133848408	-0.511127699567839	-0.457623845246296	-0.414001791778528	-0.539032540689148	-0.460220633436754	-0.414149725019608	-0.540113729839194	0.00519262871178424	0.00532053053464519	0.00556047082842319
171	14.8022833995669	0.17	-0.960045187374594	-1.28659777015593	-0.633492604593261	0.294575584353682	-14.8091219450074	-18.3871326901056	-11.2311111999092	8.44	5.48	13.27	-2.05950150597899	-1.65873654484374	-1.25797158370849	-2.09104862558253	-1.6841448099113	-1.27724099424007	-2.08539044221388	-1.68111806518508	-1.27539923893969	-0.960045187374594	10.1964699665877	0.770483922555394	-30.7320216664996	-0.431203433147177	-0.388375133848408	-0.511127699567839	-0.457623845246296	-0.414001791778528	-0.539032540689148	-0.460220633436754	-0.414149725019608	-0.540113729839194	0.00519262871178424	0.00532053053464519	0.00556047082842319
171	14.8022833995669	0.17	-0.946984076138247	-1.2776990756396	-0.616269076636894	0.230275339761719	-13.6909818068367	-17.599067151904	-9.7828964617693	8.65	5.54	11.54	-1.92497403785344	-1.49751031139358	-1.07004658493372	-1.95184627207553	-1.51841524156222	-1.0849842110489	-1.97212102618125	-1.53522788586953	-1.09708443103378	-0.946984076138247	9.98774331742144	-1.20085519724247	-32.8708407702568	-0.431203433147177	-0.388375133848408	-0.511127699567839	-0.457623845246296	-0.414001791778528	-0.539032540689148	-0.460220633436754	-0.414149725019608	-0.540113729839194	0.00519262871178424	0.00532053053464519	0.00556047082842319
171	14.8022833995669	0.17	-0.932291966607903	-1.25493200315738	-0.609651930058423	0.257091348539139	-12.870822394818	-16.2868056710858	-9.45483911855006	8.69	5.7	12.83	-1.77323923100009	-1.40132126990646	-1.02940330881283	-1.79753245509374	-1.42051925010106	-1.04350604510838	-1.80550648202393	-1.42631178965369	-1.04856550562019	-0.932291966607903	10.4936874681814	-0.419137716477827	-32.5976693594819	-0.431203433147177	-0.388375133848408	-0.511127699567839	-0.457623845246296	-0.414001791778528	-0.539032540689148	-0.460220633436754	-0.414149725019608	-0.540113729839194	0.00519262871178424	0.00532053053464519	0.00556047082842319
171	14.8022833995669	0.17	-0.928240458849524	-1.25068382693349	-0.605797090765561	0.199692158508496	-12.3703043248314	-16.2367674789925	-8.50384117067031	7.88	5.29	12.51	-1.93919568266726	-1.47741481000021	-1.01563393733315	-1.97636419065702	-1.50573237725786	-1.0351005638587	-1.97622217332275	-1.50679988156241	-1.03505047267237	-0.928240458849524	9.99987280409322	-0.209756150892662	-31.4587308695742	-0.431203433147177	-0.388375133848408	-0.511127699567839	-0.457623845246296	-0.414001791778528	-0.539032540689148	-0.460220633436754	-0.414149725019608	-0.540113729839194	0.00519262871178424	0.00532053053464519	0.00556047082842319
171	14.8022833995669	0.17	-0.916978045634789	-1.22963278822133	-0.604323303048244	0.234577455323597	-13.0784357895288	-16.7669270222627	-9.38994455679495	7.17	5.1	11.08	-2.18953976268025	-1.70787140403319	-1.22620304538613	-2.24424769565587	-1.75054435105857	-1.25684100646128	-2.26207606907153	-1.76258859154019	-1.26599349699341	-0.916978045634789	9.49460898588399	-1.13000148739086	-31.5791525819465	-0.431203433147177	-0.388375133848408	-0.511127699567839	-0.457623845246296	-0.414001791778528	-0.539032540689148	-0.460220633436754	-0.414149725019608	-0.540113729839194	0.00519262871178424	0.00532053053464519	0.00556047082842319
171	14.8022833995669	0.17	-0.916191606407277	-1.22966385186939	-0.60271936094516	0.246270406119472	-14.3699161305766	-18.2949315333133	-10.4449007278399	7.17	5.03	10.68	-2.38862175790241	-1.87616413137304	-1.36370650484368	-2.44827283691958	-1.92301760010641	-1.39776236329324	-2.47707198597065	-1.94033287959461	-1.40993106823805	-0.916191606407277	9.02828472890357	1.25197096155522	-28.7121981212571	-0.431203433147177	-0.388375133848408	-0.511127699567839	-0.457623845246296	-0.414001791778528	-0.539032540689148	-0.460220633436754	-0.414149725019608	-0.540113729839194	0.00519262871178424	0.00532053053464519	0.00556047082842319
171	14.8022833995669	0.17	-0.914312061431434	-1.23265308043292	-0.595971042429951	0.200452081863217	-12.081417999758	-15.8486323774017	-8.31420362211433	8.68	5.55	12.59	-1.72833565049437	-1.31751087035621	-0.906686090218052	-1.75217144481228	-1.33568090469441	-0.919190364576544	-1.75914850294708	-1.34054021680982	-0.922456030114886	-0.914312061431434	10.5702424457088	1.14751063363364	-31.0769090141459	-0.431203433147177	-0.388375133848408	-0.511127699567839	-0.457623845246296	-0.414001791778528	-0.539032540689148	-0.460220633436754	-0.414149725019608	-0.540113729839194	0.00519262871178424	0.00532053053464519	0.00556047082842319
171	14.8022833995669	0.17	-0.889994472027493	-1.1975243073492	-0.582464636705785	0.253690779047247	-12.3849514983298	-15.701503677325	-9.06839931933464	8.2	5.51	13.42	-1.8071378972247	-1.42542495724426	-1.04371201726383	-1.83770588650105	-1.44953621896602	-1.06136655143098	-1.83228744610221	-1.44524193498113	-1.05712191791117	-0.889994472027493	10.4821860890444	-1.0397301368765	-33.0476179768812	-0.431203433147177	-0.388375133848408	-0.511127699567839	-0.457623845246296	-0.414001791778528	-0.539032540689148	-0.460220633436754	-0.414149725019608	-0.540113729839194	0.00519262871178424	0.00532053053464519	0.00556047082842319
171	14.8022833995669	0.17	-0.887703275010315	-1.19194497968712	-0.583461570333509	0.193622354874764	-11.4895819143886	-15.1504255394941	-7.82873828928314	7.35	5.21	12.44	-1.93198845250156	-1.46515617827398	-0.998323904046387	-1.97716218594614	-1.49941444444856	-1.02166670295098	-1.97511636717119	-1.49783806840386	-1.02080033174475	-0.887703275010315	9.69810525131952	-0.164363792638186	-31.1669290208984	-0.431203433147177	-0.388375133848408	-0.511127699567839	-0.457623845246296	-0.414001791778528	-0.539032540689148	-0.460220633436754	-0.414149725019608	-0.540113729839194	0.00519262871178424	0.00532053053464519	0.00556047082842319
171	14.8022833995669	0.17	-0.885979519727221	-1.19299544986657	-0.578963589587873	0.267104557816645	-14.6365112997257	-18.4218382337309	-10.8511843657205	8.04	5.48	12.09	-2.16068274751646	-1.71670476354749	-1.27272677957851	-2.1996915337748	-1.74769800828315	-1.29570448279149	-2.21420377642068	-1.75936259630025	-1.30418215791022	-0.885979519727221	9.80926364842294	-0.992741971737589	-32.2491506546597	-0.431203433147177	-0.388375133848408	-0.511127699567839	-0.457623845246296	-0.414001791778528	-0.539032540689148	-0.460220633436754	-0.414149725019608	-0.540113729839194	0.00519262871178424	0.00532053053464519	0.00556047082842319
171	14.8022833995669	0.17	-0.882020963511999	-1.18787525355556	-0.576166673468437	0.248869027955565	-12.283503720155	-15.6153129924344	-8.9516944478757	7.97	5.21	12.16	-1.8468292389955	-1.45277483958749	-1.05872044017948	-1.88111248175467	-1.47974313283754	-1.07837378392041	-1.88314142567374	-1.48137618405632	-1.07980346566889	-0.882020963511999	9.94070865052317	0.759913750058661	-30.1530802330307	-0.431203433147177	-0.388375133848408	-0.511127699567839	-0.457623845246296	-0.414001791778528	-0.539032540689148	-0.460220633436754	-0.414149725019608	-0.540113729839194	0.00519262871178424	0.00532053053464519	0.00556047082842319
171	14.8022833995669	0.17	-0.87080431380709	-1.16977751866343	-0.571831108950754	0.298722215913195	-14.8070443484802	-18.3491794204439	-11.2649092765164	8.36	5.34	12.97	-2.07404896733397	-1.67367348351377	-1.27329799969357	-2.10691812783549	-1.70019756429642	-1.29347700075736	-2.10157052600803	-1.69510725511874	-1.29031076171853	-0.87080431380709	10.5895473595257	-1.59658434846825	-33.4259786853849	-0.431203433147177	-0.388375133848408	-0.511127699567839	-0.457623845246296	-0.414001791778528	-0.539032540689148	-0.460220633436754	-0.414149725019608	-0.540113729839194	0.00519262871178424	0.00532053053464519	0.00556047082842319
171	14.8022833995669	0.17	-0.862606130741521	-1.16264797319413	-0.562564288288917	0.245457084547226	-12.4282646628704	-15.830388687227	-9.02614063851384	7.6	4.61	12.06	-1.95695257690438	-1.53638202061824	-1.1158114643321	-1.99872657159011	-1.56917832601777	-1.13963008044543	-1.97969213652713	-1.55335202639493	-1.12782823038991	-0.862606130741521	9.7756411727179	0.363272995493377	-30.0298949740911	-0.431203433147177	-0.388375133848408	-0.511127699567839	-0.457623845246296	-0.414001791778528	-0.539032540689148	-0.460220633436754	-0.414149725019608	-0.540113729839194	0.00519262871178424	0.00532053053464519	0.00556047082842319
171	14.8022833995669	0.17	-0.860776452935906	-1.16191245953731	-0.559640446334502	0.164229603538063	-9.69030031267375	-13.1033331589457	-6.27726746640184	7.93	5.01	13.73	-1.55611554619291	-1.15079322039027	-0.745470894587625	-1.5853956685536	-1.17244673216663	-0.75949779577967	-1.56102751754515	-1.15413279981935	-0.748424565877763	-0.860776452935906	10.3672341689722	0.672596436424015	-31.1087103012475	-0.431203433147177	-0.388375133848408	-0.511127699567839	-0.457623845246296	-0.414001791778528	-0.539032540689148	-0.460220633436754	-0.414149725019608	-0.540113729839194	0.00519262871178424	0.00532053053464519	0.00556047082842319
171	14.8022833995669	0.17	-0.860536717569323	-1.16099250000524	-0.560080935133411	0.187986151021687	-10.5504524539178	-13.9739919015681	-7.12691300626754	7.85	5.19	12.8	-1.67560544007647	-1.2650927273737	-0.85458001467094	-1.70813673768144	-1.28965406325132	-0.8711713888212	-1.70094482479265	-1.28424693628786	-0.867371460371979	-0.860536717569323	10.0401903514436	2.05708335513607	-29.3097399755755	-0.431203433147177	-0.388375133848408	-0.511127699567839	-0.457623845246296	-0.414001791778528	-0.539032540689148	-0.460220633436754	-0.414149725019608	-0.540113729839194	0.00519262871178424	0.00532053053464519	0.00556047082842319
171	14.8022833995669	0.17	-0.860123169084748	-1.15603269170439	-0.564213646465109	0.2546466939842	-12.0902943166877	-15.3197877410862	-8.86080089228933	7.68	5.18	11.92	-1.87529637081269	-1.47997383758362	-1.08465130435456	-1.91414521340783	-1.51063313579167	-1.10712105817551	-1.91869963648464	-1.51552976653119	-1.10935591232287	-0.860123169084748	9.88031467581948	-0.613467910676709	-31.7388832833757	-0.431203433147177	-0.388375133848408	-0.511127699567839	-0.457623845246296	-0.414001791778528	-0.539032540689148	-0.460220633436754	-0.414149725019608	-0.540113729839194	0.00519262871178424	0.00532053053464519	0.00556047082842319
171	14.8022833995669	0.17	-0.836751774981664	-1.12308851907358	-0.550415030889742	0.241368831293013	-12.1207874136924	-15.475775968197	-8.7657988591879	8.32	5.3	13.52	-1.75581723546176	-1.37517417492111	-0.994531114380451	-1.78402806022775	-1.39726918395045	-1.01051030767316	-1.76917193443729	-1.38635071367651	-1.00277801350726	-0.836751774981664	10.5711145093102	-2.01741721382164	-33.7469166673177	-0.431203433147177	-0.388375133848408	-0.511127699567839	-0.457623845246296	-0.414001791778528	-0.539032540689148	-0.460220633436754	-0.414149725019608	-0.540113729839194	0.00519262871178424	0.00532053053464519	0.00556047082842319
171	14.8022833995669	0.17	-0.789988769607681	-1.06450086495664	-0.515476674258722	0.227807217961907	-11.4082005956454	-14.6875050522152	-8.12889613907561	8.1	4.51	12.39	-1.71031992940484	-1.32845386388056	-0.946587798356275	-1.74045080601606	-1.35185736796661	-0.963263929917161	-1.71293678441684	-1.33147418989778	-0.948791243133267	-0.789988769607681	9.87230737953325	-1.70203863892312	-32.3118429611831	-0.431203433147177	-0.388375133848408	-0.511127699567839	-0.457623845246296	-0.414001791778528	-0.539032540689148	-0.460220633436754	-0.414149725019608	-0.540113729839194	0.00519262871178424	0.00532053053464519	0.00556047082842319
171	14.8022833995669	0.17	-0.772298526372929	-1.04329003709188	-0.501307015653982	0.327081546324464	-15.1947619554846	-18.5975316812166	-11.7919922297525	7.93	4.94	12.38	-2.2088040683529	-1.80466164006193	-1.40051921177097	-2.2503784087696	-1.83862916956619	-1.42687993036278	-2.23766511167539	-1.82783482051864	-1.41937926524465	-0.772298526372929	9.98056264689759	-1.31281329393974	-31.9845689595206	-0.431203433147177	-0.388375133848408	-0.511127699567839	-0.457623845246296	-0.414001791778528	-0.539032540689148	-0.460220633436754	-0.414149725019608	-0.540113729839194	0.00519262871178424	0.00532053053464519	0.00556047082842319
171	14.8022833995669	0.17	-0.758184405766341	-1.02158912871127	-0.494779682821417	0.270342717828407	-12.3389506612726	-15.5038930720691	-9.17400825047606	7.58	5.07	11.92	-1.92210325756471	-1.52972786581513	-1.13735247406555	-1.96348954814123	-1.56266561861715	-1.16184168909307	-1.96351901936289	-1.56242939898847	-1.16245630167794	-0.758184405766341	10.1307627736647	0.547059628635575	-30.839813216299	-0.431203433147177	-0.388375133848408	-0.511127699567839	-0.457623845246296	-0.414001791778528	-0.539032540689148	-0.460220633436754	-0.414149725019608	-0.540113729839194	0.00519262871178424	0.00532053053464519	0.00556047082842319
171	14.8022833995669	0.18	-1.355840278374	-1.81123114350949	-0.900449413238503	0.219625392796207	-14.6521209117294	-18.9642945917626	-10.3399472316962	7.82	5.57	11.31	-2.2822714227352	-1.76331983652195	-1.24436825030869	-2.32709933806733	-1.7979546093836	-1.26880988069986	-2.35597217381878	-1.82144090334628	-1.28591734820066	-1.355840278374	9.12049441668234	0.711427796192176	-30.0552130793256	-0.431203433147177	-0.388375133848408	-0.511127699567839	-0.457623845246296	-0.414001791778528	-0.539032540689148	-0.460220633436754	-0.414149725019608	-0.540113729839194	0.00519262871178424	0.00532053053464519	0.00556047082842319
171	14.8022833995669	0.18	-1.29878023835308	-1.72686187747842	-0.870698599227753	0.217309916783406	-13.1820285862308	-17.0879441757346	-9.27611299672704	7.35	4.8	11.33	-2.17973260943644	-1.68149528535637	-1.18325796127631	-2.23074382150431	-1.72084649395008	-1.21094916639585	-2.23009458727093	-1.72058866859453	-1.21059151521593	-1.29878023835308	9.07949653770833	0.39479086129878	-29.7349522415378	-0.431203433147177	-0.388375133848408	-0.511127699567839	-0.457623845246296	-0.414001791778528	-0.539032540689148	-0.460220633436754	-0.414149725019608	-0.540113729839194	0.00519262871178424	0.00532053053464519	0.00556047082842319
171	14.8022833995669	0.18	-1.23724337617008	-1.64627662881179	-0.82821012352837	0.244346326223001	-13.2894589444934	-16.9382689786458	-9.64064891034094	7.95	4.97	12.04	-2.00579986727641	-1.57371423376529	-1.14162860025418	-2.04318813098421	-1.6030483880509	-1.1629086451176	-2.03895241499399	-1.59863854026597	-1.160454115338	-1.23724337617008	9.32188586537893	0.971685976687991	-29.4180094704402	-0.431203433147177	-0.388375133848408	-0.511127699567839	-0.457623845246296	-0.414001791778528	-0.539032540689148	-0.460220633436754	-0.414149725019608	-0.540113729839194	0.00519262871178424	0.00532053053464519	0.00556047082842319
171	14.8022833995669	0.18	-1.23091600709824	-1.6352526926735	-0.826579321522989	0.223379103758213	-12.7426573433952	-16.4522714143715	-9.03304327241878	7.38	4.98	11.08	-2.08977190030124	-1.61857573223191	-1.14737956416257	-2.13808884274499	-1.65599829996948	-1.17390775719397	-2.15066219075507	-1.66453696790096	-2.30648757321908	-1.23091600709824	8.78414238489354	0.358388997679495	-29.2611646704531	-0.431203433147177	-0.388375133848408	-0.511127699567839	-0.457623845246296	-0.414001791778528	-0.539032540689148	-0.460220633436754	-0.414149725019608	-0.540113729839194	0.00519262871178424	0.00532053053464519	0.00556047082842319
171	14.8022833995669	0.18	-1.23075432258186	-1.64559260762148	-0.81591603754224	0.2406769480192	-13.8253935181038	-17.6594544251503	-9.99133261105726	8.02	4.99	12.39	-2.07503808317169	-1.62452459596051	-1.17401110874934	-2.11273085138779	-1.65403385150309	-1.19533685161839	-2.10404749984963	-1.64657215041926	-1.18932808257067	-1.23075432258186	9.42738760305978	-0.713044423906644	-31.4612854637874	-0.431203433147177	-0.388375133848408	-0.511127699567839	-0.457623845246296	-0.414001791778528	-0.539032540689148	-0.460220633436754	-0.414149725019608	-0.540113729839194	0.00519262871178424	0.00532053053464519	0.00556047082842319
171	14.8022833995669	0.18	-1.2282723960638	-1.63732104426961	-0.819223747857988	0.232620640243001	-12.9993326452327	-16.6856052804322	-9.31306001003323	6.83	4.82	11.51	-2.28048191907975	-1.77666572829226	-1.27284953750478	-2.34474566607551	-1.82673198661414	-1.30871830715277	-2.34360169427375	-1.82415068224062	-1.30768106678405	-1.2282723960638	8.82793191901973	-2.55644136113015	-32.3437064255739	-0.431203433147177	-0.388375133848408	-0.511127699567839	-0.457623845246296	-0.414001791778528	-0.539032540689148	-0.460220633436754	-0.414149725019608	-0.540113729839194	0.00519262871178424	0.00532053053464519	0.00556047082842319
171	14.8022833995669	0.18	-1.22574576187477	-1.6274505360287	-0.824040987720841	0.212046262893499	-13.6668748153343	-17.7801685718729	-9.55358105879568	8.2	5.55	11.72	-2.04600681620798	-1.57268019790712	-1.09935357960627	-2.08059315437171	-1.59926527510107	-1.11793739583043	-2.10330362479665	-1.61365484111979	-1.130087178186	-1.22574576187477	9.73452532534419	1.13474165324982	-30.494840637219	-0.431203433147177	-0.388375133848408	-0.511127699567839	-0.457623845246296	-0.414001791778528	-0.539032540689148	-0.460220633436754	-0.414149725019608	-0.540113729839194	0.00519262871178424	0.00532053053464519	0.00556047082842319
171	14.8022833995669	0.18	-1.2171938717804	-1.61889892781245	-0.815488815748338	0.213598629842915	-12.2167543339165	-15.8766120507277	-8.55689661710535	7.88	4.87	13.35	-1.89763447795648	-1.46019403627751	-1.02275359459854	-1.93409664675114	-1.4882509893115	-1.04240533187186	-1.90457074024138	-1.46537603455675	-1.02602358530005	-1.2171938717804	9.57949604508001	1.01999780666402	-29.849513998772	-0.431203433147177	-0.388375133848408	-0.511127699567839	-0.457623845246296	-0.414001791778528	-0.539032540689148	-0.460220633436754	-0.414149725019608	-0.540113729839194	0.00519262871178424	0.00532053053464519	0.00556047082842319
171	14.8022833995669	0.18	-1.20462476640094	-1.59999285585235	-0.809256676949535	0.271261436309498	-14.2347955914034	-17.8775386924119	-10.592052490395	8.35	4.56	12.81	-2.02121002743984	-1.60936648399554	-1.19752294055123	-2.05326940197765	-1.63489341201319	-1.21651742204873	-2.01753115059805	-1.60585247135102	-1.19464694720037	-1.20462476640094	9.54695412986156	0.617634072630918	-30.2021027619297	-0.431203433147177	-0.388375133848408	-0.511127699567839	-0.457623845246296	-0.414001791778528	-0.539032540689148	-0.460220633436754	-0.414149725019608	-0.540113729839194	0.00519262871178424	0.00532053053464519	0.00556047082842319
171	14.8022833995669	0.18	-1.20321093890763	-1.60730775705689	-0.799114120758375	0.283194280108121	-16.104745520861	-20.1050939572764	-12.1043970844455	8.1	5.59	11.48	-2.34083498360569	-1.87507463518491	-1.40931428676413	-2.38205266656597	-1.9080911580843	-1.43412964960263	-2.410846415173	-1.93306339423838	-1.45290411319469	-1.20321093890763	9.51179803172928	-0.0971717779568729	-31.3036509423817	-0.431203433147177	-0.388375133848408	-0.511127699567839	-0.457623845246296	-0.414001791778528	-0.539032540689148	-0.460220633436754	-0.414149725019608	-0.540113729839194	0.00519262871178424	0.00532053053464519	0.00556047082842319
171	14.8022833995669	0.18	-1.19388603836361	-1.58543791391147	-0.802334162815763	0.219347295080504	-13.6549598656469	-17.6769285276372	-9.63299120365666	9.26	5.82	13.46	-1.81327322999297	-1.40070562271576	-0.988138015438544	-1.83223480474245	-1.41535293781853	-0.998471070894622	-1.83525962018486	-1.41796956891147	-1.00079025998886	-1.19388603836361	10.6740334305837	-0.392968427899678	-33.3832757844448	-0.431203433147177	-0.388375133848408	-0.511127699567839	-0.457623845246296	-0.414001791778528	-0.539032540689148	-0.460220633436754	-0.414149725019608	-0.540113729839194	0.00519262871178424	0.00532053053464519	0.00556047082842319
171	14.8022833995669	0.18	-1.19297506053811	-1.5853333236769	-0.800616797399324	0.256268662317786	-15.1305214228821	-19.1549075752355	-11.1061352705286	8.48	5.3	11.86	-2.13481854791762	-1.68629985012268	-1.23778115232775	-2.16690395632675	-1.71164421460941	-1.25638447289206	-2.17706453652614	-1.7198586486334	-1.26243642987084	-1.19297506053811	9.77363615699201	-0.154970547386779	-31.0066760294357	-0.431203433147177	-0.388375133848408	-0.511127699567839	-0.457623845246296	-0.414001791778528	-0.539032540689148	-0.460220633436754	-0.414149725019608	-0.540113729839194	0.00519262871178424	0.00532053053464519	0.00556047082842319
171	14.8022833995669	0.18	-1.18691307645322	-1.58735374901045	-0.786472403895989	0.214471301502812	-13.35509099003	-17.3456041490191	-9.3645778310409	7.77	5.43	11.58	-2.10011711504267	-1.61696617310964	-1.13381523117662	-2.14216376873364	-1.64933961372577	-1.15651545871791	-2.16146610344807	-1.66569525434657	-1.16752670047133	-1.18691307645322	9.31622216733104	-0.163498019647913	-31.0362426190726	-0.431203433147177	-0.388375133848408	-0.511127699567839	-0.457623845246296	-0.414001791778528	-0.539032540689148	-0.460220633436754	-0.414149725019608	-0.540113729839194	0.00519262871178424	0.00532053053464519	0.00556047082842319
171	14.8022833995669	0.18	-1.17344707623234	-1.56236673822721	-0.784527414237474	0.241515059136499	-14.8142149723199	-18.913097555341	-10.7153323892988	7.32	5.18	11.93	-2.42228010446708	-1.89731893920334	-1.3723577739396	-2.47961896699987	-1.94223121406173	-1.4048434611236	-2.4846233394413	-1.94744870243175	-1.40821797777359	-1.17344707623234	9.53860040734327	0.83075253626042	-30.0449456498654	-0.431203433147177	-0.388375133848408	-0.511127699567839	-0.457623845246296	-0.414001791778528	-0.539032540689148	-0.460220633436754	-0.414149725019608	-0.540113729839194	0.00519262871178424	0.00532053053464519	0.00556047082842319
171	14.8022833995669	0.18	-1.16427659975151	-1.54859295144489	-0.779960248058138	0.232883227511376	-12.8055785144267	-16.4342386896646	-9.1769183391888	8.74	5.25	12.8	-1.78020273175662	-1.38713610551627	-0.994069479275932	-1.80408341341643	-1.40574396133165	-1.00740450924688	-1.7992353362245	-1.40087802812269	-1.00394639310365	-1.16427659975151	9.87255976121359	0.41578532613619	-31.110372673401	-0.431203433147177	-0.388375133848408	-0.511127699567839	-0.457623845246296	-0.414001791778528	-0.539032540689148	-0.460220633436754	-0.414149725019608	-0.540113729839194	0.00519262871178424	0.00532053053464519	0.00556047082842319
171	14.8022833995669	0.18	-1.1584748403018	-1.53812460627198	-0.778825074331626	0.217503368566991	-13.1742320889038	-17.0756189426174	-9.27284523519032	7.35	5.05	11.22	-2.17881560859467	-1.68100626999308	-1.18319693139149	-2.22984904984434	-1.7203797417002	-1.21091043355606	-2.24240232910586	-1.73089557842142	-1.21679471296001	-1.1584748403018	9.15855657978708	1.81805542175489	-28.5976737463926	-0.431203433147177	-0.388375133848408	-0.511127699567839	-0.457623845246296	-0.414001791778528	-0.539032540689148	-0.460220633436754	-0.414149725019608	-0.540113729839194	0.00519262871178424	0.00532053053464519	0.00556047082842319
171	14.8022833995669	0.18	-1.14841674219192	-1.52564309712883	-0.771190387255016	0.210522188461411	-13.0739313961719	-17.0268028325888	-9.12105995975506	7	4.45	10.78	-2.27251300840593	-1.74493587909188	-1.21735874977783	-2.33272458595247	-1.79116898825739	-1.24961339056231	-2.32830058828717	-1.78746125774896	-1.24627198949538	-1.14841674219192	9.00324054065292	0.220717497213784	-29.5735597484723	-0.431203433147177	-0.388375133848408	-0.511127699567839	-0.457623845246296	-0.414001791778528	-0.539032540689148	-0.460220633436754	-0.414149725019608	-0.540113729839194	0.00519262871178424	0.00532053053464519	0.00556047082842319
171	14.8022833995669	0.18	-1.14515707775945	-1.52370208822721	-0.76661206729168	0.235953257635019	-13.7191586614952	-17.573586466764	-9.86473085622648	7.43	5.51	12.78	-2.21988737049871	-1.73299782057118	-1.24610827064366	-2.27040027230032	-1.77243169000811	-1.27446310771589	-2.27526042863902	-1.77545052256085	-1.27647454332322	-1.14515707775945	9.86457568352021	-0.425517929846227	-31.8376226087015	-0.431203433147177	-0.388375133848408	-0.511127699567839	-0.457623845246296	-0.414001791778528	-0.539032540689148	-0.460220633436754	-0.414149725019608	-0.540113729839194	0.00519262871178424	0.00532053053464519	0.00556047082842319
171	14.8022833995669	0.18	-1.14446402822535	-1.5198194946116	-0.769108561839104	0.259160477246677	-13.4041258677604	-16.9424828381085	-9.86576889741236	7.5	4.78	10.7	-2.11992014769306	-1.6771849061794	-1.23444966466574	-2.16683609951141	-1.71430268457044	-1.26176926962947	-2.17763657988225	-1.72308631916246	-1.26752438441108	-1.14446402822535	9.31076621057431	-1.50570841640433	-31.8267203519102	-0.431203433147177	-0.388375133848408	-0.511127699567839	-0.457623845246296	-0.414001791778528	-0.539032540689148	-0.460220633436754	-0.414149725019608	-0.540113729839194	0.00519262871178424	0.00532053053464519	0.00556047082842319
171	14.8022833995669	0.18	-1.1396975064401	-1.52096767259815	-0.758427340282045	0.20793953682823	-13.1584288930123	-17.1680204149761	-9.14883737104852	7.98	5.01	12.2	-2.02751940491824	-1.55399220608723	-1.08046500725622	-2.064975989785	-1.58270080478591	-1.10042561978682	-2.05844248406736	-1.57829092974071	-1.09692364102829	-1.1396975064401	9.77775579398143	1.65362681214379	-29.5244097910944	-0.431203433147177	-0.388375133848408	-0.511127699567839	-0.457623845246296	-0.414001791778528	-0.539032540689148	-0.460220633436754	-0.414149725019608	-0.540113729839194	0.00519262871178424	0.00532053053464519	0.00556047082842319
171	14.8022833995669	0.18	-1.12670003357029	-1.50301881593402	-0.750381251206553	0.206316528867819	-12.4177699584343	-16.2204144786986	-8.61512543816994	8.17	5.49	12.84	-1.87254882490266	-1.43355649598932	-0.994564167075987	-1.90456355485619	-1.45806582972839	-1.01156810460058	-1.90684627293828	-1.45894303365226	-1.01310619709816	-1.12670003357029	10.0144217146309	1.02304064216453	-30.48149722226	-0.431203433147177	-0.388375133848408	-0.511127699567839	-0.457623845246296	-0.414001791778528	-0.539032540689148	-0.460220633436754	-0.414149725019608	-0.540113729839194	0.00519262871178424	0.00532053053464519	0.00556047082842319
171	14.8022833995669	0.18	-1.12547829700958	-1.49974278901402	-0.751213805005151	0.244520805241678	-13.8584374851564	-17.6616717255444	-10.0552032447683	7.49	4.89	11.45	-2.21248308573728	-1.73605075482801	-1.25961842391875	-2.2616158329852	-1.77460334015461	-1.28759084732401	-2.26339407476723	-1.77676278312957	-1.28907956564444	-1.12547829700958	9.02582370593061	0.636900531502498	-29.4893007938733	-0.431203433147177	-0.388375133848408	-0.511127699567839	-0.457623845246296	-0.414001791778528	-0.539032540689148	-0.460220633436754	-0.414149725019608	-0.540113729839194	0.00519262871178424	0.00532053053464519	0.00556047082842319
171	14.8022833995669	0.18	-1.12002264632503	-1.49066526029649	-0.749380032353564	0.266939344566526	-13.6870806901923	-17.2283581051272	-10.1458032752574	7.52	5.62	12.29	-2.14973555526512	-1.70785885851377	-1.26598216176243	-2.1969237542282	-1.74534755493461	-1.29377135564101	-2.21203091764715	-1.75725078923956	-1.30329686214309	-1.12002264632503	9.41018291513933	0.296877549958475	-30.4901337274991	-0.431203433147177	-0.388375133848408	-0.511127699567839	-0.457623845246296	-0.414001791778528	-0.539032540689148	-0.460220633436754	-0.414149725019608	-0.540113729839194	0.00519262871178424	0.00532053053464519	0.00556047082842319
171	14.8022833995669	0.18	-1.11792692389036	-1.49118692215007	-0.744666925630641	0.223484082791304	-13.1158817409146	-16.9329931568178	-9.29877032501139	8.31	5.54	11.94	-1.92444887302154	-1.49063095940744	-1.05681304579333	-1.95556337221932	-1.51473148836451	-1.0738996045097	-1.97136640445732	-1.52798320812359	-1.08332344626687	-1.11792692389036	9.91414448534179	-1.27401864301225	-32.8858882332436	-0.431203433147177	-0.388375133848408	-0.511127699567839	-0.457623845246296	-0.414001791778528	-0.539032540689148	-0.460220633436754	-0.414149725019608	-0.540113729839194	0.00519262871178424	0.00532053053464519	0.00556047082842319
171	14.8022833995669	0.18	-1.1119833408891	-1.47676005467431	-0.747206627103884	0.218926289392357	-13.0944080757223	-16.9560178485898	-9.23279830285483	8.08	5.38	12.97	-1.97953432562215	-1.52870977673287	-1.07788522784358	-2.01471394235799	-1.55587749155837	-1.09704104075875	-2.01012089918218	-1.5527340446017	-1.09477923568655	-1.1119833408891	10.0870926883526	1.41652806009434	-30.3306646994358	-0.431203433147177	-0.388375133848408	-0.511127699567839	-0.457623845246296	-0.414001791778528	-0.539032540689148	-0.460220633436754	-0.414149725019608	-0.540113729839194	0.00519262871178424	0.00532053053464519	0.00556047082842319
171	14.8022833995669	0.18	-1.11128019002177	-1.48404009883302	-0.738520281210532	0.241180295336185	-13.5624526903088	-17.3184224451645	-9.80648293545307	8.33	5.19	12.08	-1.96357966588015	-1.5377241435514	-1.11186862122264	-1.99505252765391	-1.56237126139292	-1.12968999513193	-1.99606325960309	-1.56577869897385	-1.13169427576869	-1.11128019002177	9.83469376863987	0.173411297896005	-31.2382179264849	-0.431203433147177	-0.388375133848408	-0.511127699567839	-0.457623845246296	-0.414001791778528	-0.539032540689148	-0.460220633436754	-0.414149725019608	-0.540113729839194	0.00519262871178424	0.00532053053464519	0.00556047082842319
171	14.8022833995669	0.18	-1.10981656750851	-1.47792247388935	-0.741710661127668	0.269336759911141	-14.2647293270597	-17.9329867955322	-10.5964718585873	7.68	4.75	11.21	-2.1950108706443	-1.7460134386256	-1.29701600660691	-2.24047228342384	-1.78217555459211	-1.32387882576038	-2.2406813520925	-1.78383704814469	-1.32445535473618	-1.10981656750851	9.20196602013465	-2.07413677003122	-32.5449320021752	-0.431203433147177	-0.388375133848408	-0.511127699567839	-0.457623845246296	-0.414001791778528	-0.539032540689148	-0.460220633436754	-0.414149725019608	-0.540113729839194	0.00519262871178424	0.00532053053464519	0.00556047082842319
171	14.8022833995669	0.18	-1.10437162908831	-1.47471315258371	-0.734030105592904	0.21504348954404	-12.6884628288105	-16.4733603208216	-8.90356533679951	8.41	5.51	12.83	-1.85093217185116	-1.42566444270016	-1.00039671354916	-1.87962081009727	-1.44776161734491	-1.01590242459254	-1.88251942758464	-1.45078706440193	-1.01671861953221	-1.10437162908831	9.8167847241675	1.11217830576006	-30.4581463566862	-0.431203433147177	-0.388375133848408	-0.511127699567839	-0.457623845246296	-0.414001791778528	-0.539032540689148	-0.460220633436754	-0.414149725019608	-0.540113729839194	0.00519262871178424	0.00532053053464519	0.00556047082842319
171	14.8022833995669	0.18	-1.08028540634988	-1.44569499838631	-0.71487581431345	0.229883164868025	-13.5514375803529	-17.4239743981755	-9.67890076253021	8.5	5.84	12.84	-1.93773463831013	-1.50706660824163	-1.07639857817313	-1.96661818922254	-1.52953069297591	-1.09244319672927	-1.97810488891336	-1.53989320575122	-1.0997486436267	-1.08028540634988	10.2647245721098	-1.73313926840668	-33.729661859587	-0.431203433147177	-0.388375133848408	-0.511127699567839	-0.457623845246296	-0.414001791778528	-0.539032540689148	-0.460220633436754	-0.414149725019608	-0.540113729839194	0.00519262871178424	0.00532053053464519	0.00556047082842319
171	14.8022833995669	0.18	-1.07918088930912	-1.44185172235629	-0.716510056261954	0.190524535378765	-11.0609752744362	-14.6206086679612	-7.50134188091115	7.65	4.71	11.92	-1.79514460202872	-1.35808641815226	-0.921028234275789	-1.83268056040407	-1.38648361534978	-0.940286670295498	-1.82078028838612	-1.37642974189783	-0.933806747413261	-1.07918088930912	9.44679332369323	0.909919894203685	-29.5989087633275	-0.431203433147177	-0.388375133848408	-0.511127699567839	-0.457623845246296	-0.414001791778528	-0.539032540689148	-0.460220633436754	-0.414149725019608	-0.540113729839194	0.00519262871178424	0.00532053053464519	0.00556047082842319
171	14.8022833995669	0.18	-1.07323990016636	-1.43303676113534	-0.713443039197389	0.217231374723322	-13.3053500622214	-17.2487170514739	-9.36198307296884	8.09	5.34	11.88	-2.01042298240909	-1.55080412498287	-1.09118526755665	-2.04595306689635	-1.57821139303837	-1.11046971918039	-2.05616762559358	-1.5876872750208	-1.11741862706481	-1.07323990016636	9.77830725033404	1.23116454921569	-30.2520859007218	-0.431203433147177	-0.388375133848408	-0.511127699567839	-0.457623845246296	-0.414001791778528	-0.539032540689148	-0.460220633436754	-0.414149725019608	-0.540113729839194	0.00519262871178424	0.00532053053464519	0.00556047082842319
171	14.8022833995669	0.18	-1.07004691946564	-1.42816315520153	-0.711930683729744	0.245651259806355	-13.7519392744214	-17.5144348187674	-9.98944373007548	8.54	5.47	12.31	-1.93934194952613	-1.52272756718611	-1.1061131848461	-1.96776577450685	-1.54504531361221	-1.12232485271757	-1.97756599100005	-1.55149795778973	-1.12748800857383	-1.07004691946564	10.2351184337567	-0.145611087482201	-32.1086227349524	-0.431203433147177	-0.388375133848408	-0.511127699567839	-0.457623845246296	-0.414001791778528	-0.539032540689148	-0.460220633436754	-0.414149725019608	-0.540113729839194	0.00519262871178424	0.00532053053464519	0.00556047082842319
171	14.8022833995669	0.18	-1.06934049751526	-1.42833560533486	-0.710345389695651	0.207335181722045	-12.641280688215	-16.5003699732787	-8.78219140315143	8.36	5.11	12.58	-1.86369330665861	-1.42781466381495	-0.991936020971284	-1.89314809578924	-1.45038059764646	-1.00761309950368	-1.88504864720694	-1.44501789312664	-1.00411058887442	-1.06934049751526	10.0971231590101	2.93065091779835	-28.7562900903777	-0.431203433147177	-0.388375133848408	-0.511127699567839	-0.457623845246296	-0.414001791778528	-0.539032540689148	-0.460220633436754	-0.414149725019608	-0.540113729839194	0.00519262871178424	0.00532053053464519	0.00556047082842319
171	14.8022833995669	0.18	-1.05908560532926	-1.41411536845305	-0.704055842205477	0.269331374984253	-13.8527897447992	-17.4151633113309	-10.2904161782676	7.82	5.39	11.11	-2.09640237767031	-1.66757100345243	-1.23873962923455	-2.13761468913436	-1.70035309543759	-1.26309150174083	-2.16270538697273	-1.72077414661741	-1.27915033507115	-1.05908560532926	9.75879375318117	-0.198795784937119	-31.037829706928	-0.431203433147177	-0.388375133848408	-0.511127699567839	-0.457623845246296	-0.414001791778528	-0.539032540689148	-0.460220633436754	-0.414149725019608	-0.540113729839194	0.00519262871178424	0.00532053053464519	0.00556047082842319
171	14.8022833995669	0.18	-1.04814727933437	-1.40329912066993	-0.692995437998806	0.202028436999492	-12.2492817422103	-16.0501563371697	-8.44840714725094	7.24	5.04	11.75	-2.07679523631135	-1.58498455940548	-1.09317388249961	-2.12738954082089	-1.62359750980107	-1.11980547878124	-2.12887644621978	-1.62822742098928	-1.12109382692747	-1.04814727933437	9.33919288669773	0.608425573708624	-29.991925492835	-0.431203433147177	-0.388375133848408	-0.511127699567839	-0.457623845246296	-0.414001791778528	-0.539032540689148	-0.460220633436754	-0.414149725019608	-0.540113729839194	0.00519262871178424	0.00532053053464519	0.00556047082842319
171	14.8022833995669	0.18	-1.04342050723313	-1.38821964576498	-0.698621368701274	0.170494770071896	-11.244307439228	-15.1166360636023	-7.3719788148536	7.8	5.46	10.86	-1.82275577094064	-1.35583248739001	-0.888909203839389	-1.85877956574567	-1.38262830507135	-0.906477044397033	-1.88707017207551	-1.40347142392771	-0.920301268062965	-1.04342050723313	9.6382041114418	-2.07623855807604	-33.2485487956131	-0.431203433147177	-0.388375133848408	-0.511127699567839	-0.457623845246296	-0.414001791778528	-0.539032540689148	-0.460220633436754	-0.414149725019608	-0.540113729839194	0.00519262871178424	0.00532053053464519	0.00556047082842319
171	14.8022833995669	0.18	-1.04290617512957	-1.38786236788935	-0.697949982369786	0.242583648100451	-12.7980162996498	-16.3287478424572	-9.26728475684235	8.21	5.47	12.67	-1.87633627884281	-1.47061994660828	-1.06490361437375	-1.90789654100343	-1.49535599823023	-1.08281545545703	-1.90943718907029	-1.49846749393848	-1.08419334824675	-1.04290617512957	9.80017615108159	0.0555134316523591	-31.5476479197229	-0.431203433147177	-0.388375133848408	-0.511127699567839	-0.457623845246296	-0.414001791778528	-0.539032540689148	-0.460220633436754	-0.414149725019608	-0.540113729839194	0.00519262871178424	0.00532053053464519	0.00556047082842319
171	14.8022833995669	0.18	-1.03781419063055	-1.38204434988869	-0.693584031372402	0.245126358524402	-13.2843091783174	-16.9240173191104	-9.64460103752448	7.42	4.92	10.78	-2.13958807429024	-1.679444599777	-1.21930112526376	-2.18838957405485	-1.71775076544764	-1.24711195684043	-2.2021513627172	-1.72931858214681	-1.2552630603483	-1.03781419063055	9.12156453253059	-0.551885378830065	-30.315204060943	-0.431203433147177	-0.388375133848408	-0.511127699567839	-0.457623845246296	-0.414001791778528	-0.539032540689148	-0.460220633436754	-0.414149725019608	-0.540113729839194	0.00519262871178424	0.00532053053464519	0.00556047082842319
171	14.8022833995669	0.18	-1.0358704386035	-1.37924366969621	-0.692497207510781	0.189213745094425	-10.4297909073621	-13.8006291420475	-7.05895267267669	8.54	5.2	13.41	-1.52793044293645	-1.15472960520813	-0.781528767479806	-1.55031366379354	-1.17164566830713	-0.792977672820716	-1.5362413865125	-1.16123795385068	-0.785739715680503	-1.0358704386035	10.1790138227565	-0.596785719940478	-32.1128801801798	-0.431203433147177	-0.388375133848408	-0.511127699567839	-0.457623845246296	-0.414001791778528	-0.539032540689148	-0.460220633436754	-0.414149725019608	-0.540113729839194	0.00519262871178424	0.00532053053464519	0.00556047082842319
171	14.8022833995669	0.18	-1.03523213166622	-1.38338057622472	-0.687083687107726	0.269004951202595	-13.9680333598362	-17.5630243480997	-10.3730423715728	7.5	5.06	11.01	-2.19845034226365	-1.7484475971819	-1.29844485210015	-2.24716205800244	-1.78718846874072	-1.32721487947901	-2.26253433915893	-1.79943756423264	-1.33643764101437	-1.03523213166622	9.23908735479806	-0.417803159818669	-30.784207365308	-0.431203433147177	-0.388375133848408	-0.511127699567839	-0.457623845246296	-0.414001791778528	-0.539032540689148	-0.460220633436754	-0.414149725019608	-0.540113729839194	0.00519262871178424	0.00532053053464519	0.00556047082842319
171	14.8022833995669	0.18	-1.0287059080998	-1.3761373227751	-0.681274493424503	0.247576201253311	-12.6772388008392	-16.1277778535995	-9.22669974807898	8.69	5.69	12.93	-1.75686542356468	-1.38098395933053	-1.00510249509637	-1.7809871977521	-1.39994487846332	-1.01890255917455	-1.78915069702428	-1.4058868757501	-1.02264557733754	-1.0287059080998	10.043182797486	0.327270827148677	-31.4065025408833	-0.431203433147177	-0.388375133848408	-0.511127699567839	-0.457623845246296	-0.414001791778528	-0.539032540689148	-0.460220633436754	-0.414149725019608	-0.540113729839194	0.00519262871178424	0.00532053053464519	0.00556047082842319
171	14.8022833995669	0.18	-1.02242199808456	-1.36886614174364	-0.675977854425491	0.257080687880702	-13.0602410703578	-16.5265937888103	-9.59388835190523	7.92	4.91	12.02	-1.9649871104967	-1.55284299300734	-1.14069887551797	-2.00210483408728	-1.58217549940706	-1.16224616472683	-1.99645549334535	-1.57675727017082	-1.16349691084295	-1.02242199808456	9.57295932866243	1.48938754606985	-29.2199010138415	-0.431203433147177	-0.388375133848408	-0.511127699567839	-0.457623845246296	-0.414001791778528	-0.539032540689148	-0.460220633436754	-0.414149725019608	-0.540113729839194	0.00519262871178424	0.00532053053464519	0.00556047082842319
171	14.8022833995669	0.18	-1.02052153378389	-1.36342065546789	-0.677622412099886	0.266060127010178	-12.9462690589147	-16.3034166472806	-9.58912147054885	8.4	5.44	12.96	-1.83337310420463	-1.45585075851999	-1.07832841283534	-1.8618789120018	-1.4784867412387	-1.0950945704756	-1.8591197090759	-1.47687514694581	-1.09434890660641	-1.02052153378389	9.87996023122522	0.599833932708059	-30.6702069122968	-0.431203433147177	-0.388375133848408	-0.511127699567839	-0.457623845246296	-0.414001791778528	-0.539032540689148	-0.460220633436754	-0.414149725019608	-0.540113729839194	0.00519262871178424	0.00532053053464519	0.00556047082842319
171	14.8022833995669	0.18	-1.0198431736803	-1.3589524406736	-0.680733906687	0.222503212724736	-13.6486648498869	-17.6320911792183	-9.66523852055541	8.94	5.69	12.45	-1.86886366535031	-1.44665165119844	-1.02443963704656	-1.89168859437386	-1.46431999259359	-1.03695139081331	-1.90511865200804	-1.47464735499099	-1.0445905768463	-1.0198431736803	10.4668256485833	1.41004779767331	-30.7969657177189	-0.431203433147177	-0.388375133848408	-0.511127699567839	-0.457623845246296	-0.414001791778528	-0.539032540689148	-0.460220633436754	-0.414149725019608	-0.540113729839194	0.00519262871178424	0.00532053053464519	0.00556047082842319
171	14.8022833995669	0.18	-1.01427024553215	-1.35578831375296	-0.672752177311349	0.228089670214504	-12.8188584109784	-16.500702804543	-9.13701401741383	7.25	4.92	11.76	-2.13088557980533	-1.65541558205627	-1.17994558430722	-2.18251333406396	-1.69552350229201	-1.20853367052006	-2.17947702734282	-1.69354341320165	-1.20675191971047	-1.01427024553215	9.41679958495812	-0.886711699905896	-31.3589043598438	-0.431203433147177	-0.388375133848408	-0.511127699567839	-0.457623845246296	-0.414001791778528	-0.539032540689148	-0.460220633436754	-0.414149725019608	-0.540113729839194	0.00519262871178424	0.00532053053464519	0.00556047082842319
171	14.8022833995669	0.18	-1.00057510868649	-1.32901185616983	-0.672138361203146	0.280223068829849	-15.6001240833425	-19.5036811570818	-11.6965670096032	8.27	5.16	12.42	-2.2269299791586	-1.78122189959895	-1.33551382003929	-2.2635451506681	-1.81050874110751	-1.35747233154693	-2.26069073105208	-1.80624113931098	-1.35438728958018	-1.00057510868649	10.348161763438	2.13685716364263	-29.8121084321118	-0.431203433147177	-0.388375133848408	-0.511127699567839	-0.457623845246296	-0.414001791778528	-0.539032540689148	-0.460220633436754	-0.414149725019608	-0.540113729839194	0.00519262871178424	0.00532053053464519	0.00556047082842319
171	14.8022833995669	0.18	-0.979914102979635	-1.30463984972118	-0.655188356238094	0.223195115967997	-12.437932831221	-16.0607573550543	-8.81510830738773	8.22	5.52	13.83	-1.84422613963253	-1.4282241081933	-1.01222207675408	-1.87516804609928	-1.45218644980618	-1.02920485351308	-1.86434937114314	-1.44303528867145	-1.02294420140376	-0.979914102979635	10.2434787766082	1.36039051155513	-30.6076772894466	-0.431203433147177	-0.388375133848408	-0.511127699567839	-0.457623845246296	-0.414001791778528	-0.539032540689148	-0.460220633436754	-0.414149725019608	-0.540113729839194	0.00519262871178424	0.00532053053464519	0.00556047082842319
171	14.8022833995669	0.18	-0.934716477411644	-1.2433489200296	-0.62608403479369	0.225511535208199	-11.7838650375519	-15.1934091798523	-8.37432089525151	7.46	4.63	11.08	-1.91005678058426	-1.48142204623259	-1.05278731188092	-1.95291791737748	-1.51466474017629	-1.07641156297511	-1.95083356300169	-1.51192555750387	-1.07493691475457	-0.934716477411644	9.23274004723652	3.35961726336893	-26.6110434654047	-0.431203433147177	-0.388375133848408	-0.511127699567839	-0.457623845246296	-0.414001791778528	-0.539032540689148	-0.460220633436754	-0.414149725019608	-0.540113729839194	0.00519262871178424	0.00532053053464519	0.00556047082842319
171	14.8022833995669	0.18	-0.932740877023167	-1.24774151519191	-0.617740238854421	0.22190161091162	-11.9628883348995	-15.4603949214722	-8.46538174832686	8.17	5.44	12.98	-1.78567404683907	-1.38171239048981	-0.977750734140554	-1.81625526902982	-1.4053754177327	-0.994495566435592	-1.81352039286194	-1.40448886994009	-0.994037489177552	-0.932740877023167	10.1894370486852	-0.431273766616013	-32.2079459667795	-0.431203433147177	-0.388375133848408	-0.511127699567839	-0.457623845246296	-0.414001791778528	-0.539032540689148	-0.460220633436754	-0.414149725019608	-0.540113729839194	0.00519262871178424	0.00532053053464519	0.00556047082842319
171	14.8022833995669	0.18	-0.93251877669176	-1.24469016326423	-0.620347390119288	0.179683786180557	-10.2571189730153	-13.6788593708821	-6.83537857514846	7.91	5.17	12.59	-1.62842318846977	-1.22107625567863	-0.813729322887498	-1.65930877094515	-1.24423586902149	-0.829162967097821	-1.65437768009231	-1.24036344623785	-0.82709479101251	-0.93251877669176	9.97356740937776	-0.812532674497264	-32.151615319273	-0.431203433147177	-0.388375133848408	-0.511127699567839	-0.457623845246296	-0.414001791778528	-0.539032540689148	-0.460220633436754	-0.414149725019608	-0.540113729839194	0.00519262871178424	0.00532053053464519	0.00556047082842319
171	14.8022833995669	0.18	-0.927805109752543	-1.23908150067224	-0.616528718832852	0.381031690749316	-17.9414086221218	-21.5116342008614	-14.3711830433822	8.59	5.34	13.4	-2.3700624002682	-1.97670979276116	-1.58335718525412	-2.40412275660947	-2.00511724731472	-1.60611173801997	-2.38998732510431	-1.99436585243353	-1.5965724924674	-0.927805109752543	10.224386501054	0.38875120165744	-31.0345445791971	-0.431203433147177	-0.388375133848408	-0.511127699567839	-0.457623845246296	-0.414001791778528	-0.539032540689148	-0.460220633436754	-0.414149725019608	-0.540113729839194	0.00519262871178424	0.00532053053464519	0.00556047082842319
171	14.8022833995669	0.18	-0.926809870078662	-1.23989277511802	-0.613726965039304	0.193472961607331	-11.3002254900971	-14.9024592915878	-7.6979916886063	7.9	5.27	12.01	-1.77646329952807	-1.34705523878738	-0.917647178046689	-1.81030377771188	-1.37271577083027	-0.935127763948671	-1.81624944860645	-1.37981601492368	-0.938723370077172	-0.926809870078662	10.0488628080403	-2.28930484167169	-33.6550958451229	-0.431203433147177	-0.388375133848408	-0.511127699567839	-0.457623845246296	-0.414001791778528	-0.539032540689148	-0.460220633436754	-0.414149725019608	-0.540113729839194	0.00519262871178424	0.00532053053464519	0.00556047082842319
171	14.8022833995669	0.18	-0.923207210756118	-1.23439348158956	-0.612020939922678	0.307811230159137	-14.8983347998372	-18.3864694019986	-11.4102001976757	8.13	5.6	12.71	-2.13232508626823	-1.72779734612141	-1.3232696059746	-2.16936547059565	-1.75781072360891	-1.34625597662218	-2.17803247149305	-1.76437091695079	-1.35222606573667	-0.923207210756118	10.3293643568043	1.5777387730914	-29.9869134104643	-0.431203433147177	-0.388375133848408	-0.511127699567839	-0.457623845246296	-0.414001791778528	-0.539032540689148	-0.460220633436754	-0.414149725019608	-0.540113729839194	0.00519262871178424	0.00532053053464519	0.00556047082842319
171	14.8022833995669	0.18	-0.915637239299079	-1.22047921031331	-0.610795268284853	0.261509148054754	-12.2614148041893	-15.4784451933774	-9.04438441500129	7.8	5	12.37	-1.86605501698796	-1.47821530682666	-1.09037559666536	-1.90291401470596	-1.50741355346195	-1.11191309221794	-1.89359208366974	-1.50051493634464	-1.1071242987293	-0.915637239299079	9.87076938744311	-0.521257398291439	-31.4546434904803	-0.431203433147177	-0.388375133848408	-0.511127699567839	-0.457623845246296	-0.414001791778528	-0.539032540689148	-0.460220633436754	-0.414149725019608	-0.540113729839194	0.00519262871178424	0.00532053053464519	0.00556047082842319
171	14.8022833995669	0.18	-0.9083736053092	-1.21018660803684	-0.606560602581563	0.25767654581778	-13.2767963117304	-16.7951370768837	-9.75845554657717	8.17	5.83	12.53	-1.93909296819367	-1.5328807529443	-1.12666853769492	-1.97225711802185	-1.55909748818764	-1.14593785835344	-1.99012232835286	-1.57275574652905	-1.15564866463603	-0.9083736053092	10.5150072163408	0.510999327632896	-31.6336356806893	-0.431203433147177	-0.388375133848408	-0.511127699567839	-0.457623845246296	-0.414001791778528	-0.539032540689148	-0.460220633436754	-0.414149725019608	-0.540113729839194	0.00519262871178424	0.00532053053464519	0.00556047082842319
171	14.8022833995669	0.18	-0.870773422893707	-1.16408440249559	-0.577462443291826	0.344820857293487	-15.541478919334	-18.8862089791754	-12.1967488594926	8.96	5.43	12.32	-1.99838445722304	-1.64447242688578	-1.29056039654852	-2.02260565606558	-1.66440407392132	-1.30620249177705	-2.03066233396183	-1.67116593807137	-1.31200723798966	-0.870773422893707	10.6946837368554	2.95837203886827	-28.6607807434576	-0.431203433147177	-0.388375133848408	-0.511127699567839	-0.457623845246296	-0.414001791778528	-0.539032540689148	-0.460220633436754	-0.414149725019608	-0.540113729839194	0.00519262871178424	0.00532053053464519	0.00556047082842319
171	14.8022833995669	0.18	-0.868816285186815	-1.15844321050675	-0.579189359866879	0.27377812319977	-15.3403883362883	-19.2412190915727	-11.4395575810039	8.57	5.79	13.29	-2.12242788666379	-1.69214163833572	-1.26185539000764	-2.153072497524	-1.71657357421113	-1.28007465089825	-2.15825787916182	-1.72205354427589	-1.2837317457649	-0.868816285186815	10.6313379646087	1.02631447936484	-31.5270327116349	-0.431203433147177	-0.388375133848408	-0.511127699567839	-0.457623845246296	-0.414001791778528	-0.539032540689148	-0.460220633436754	-0.414149725019608	-0.540113729839194	0.00519262871178424	0.00532053053464519	0.00556047082842319
171	14.8022833995669	0.18	-0.856110549145697	-1.14237332424356	-0.569847774047835	0.305343759836185	-16.796950469663	-20.7524956493783	-12.8414052899477	7.82	5.08	12.21	-2.49849413973619	-2.022266768438	-1.54603939713982	-2.54763294695743	-2.06203943602357	-1.5764459250897	-2.54350383313556	-2.05785517890167	-1.57348641346751	-0.856110549145697	10.4773033188143	0.872589972067528	-30.7443533436979	-0.431203433147177	-0.388375133848408	-0.511127699567839	-0.457623845246296	-0.414001791778528	-0.539032540689148	-0.460220633436754	-0.414149725019608	-0.540113729839194	0.00519262871178424	0.00532053053464519	0.00556047082842319
171	14.8022833995669	0.18	-0.841022165332641	-1.1223036017751	-0.559740728890178	0.292270672689569	-12.4969065185953	-15.5330966154115	-9.46071642177901	8.22	5.59	12.77	-1.78375021639904	-1.4350879453583	-1.08642567431756	-1.81368427868882	-1.45917092040309	-1.10465756211735	-1.819960742559	-1.46280420610516	-1.1078249459835	-0.841022165332641	10.5053401600623	-0.558254507205384	-32.4127844769142	-0.431203433147177	-0.388375133848408	-0.511127699567839	-0.457623845246296	-0.414001791778528	-0.539032540689148	-0.460220633436754	-0.414149725019608	-0.540113729839194	0.00519262871178424	0.00532053053464519	0.00556047082842319
171	14.8022833995669	0.18	-0.824780977996601	-1.09774456701984	-0.551817388973358	0.20530136113212	-11.3522023886276	-14.8393546205054	-7.86505015674971	8.04	4.99	11.1	-1.73879171892617	-1.33018692589525	-0.921582132864319	-1.77008007959836	-1.35412272444192	-0.938165369285477	-1.78071042842172	-1.36216433885572	-0.942182946743995	-0.824780977996601	9.82438112733443	-0.0914777299911691	-31.1439054562295	-0.431203433147177	-0.388375133848408	-0.511127699567839	-0.457623845246296	-0.414001791778528	-0.539032540689148	-0.460220633436754	-0.414149725019608	-0.540113729839194	0.00519262871178424	0.00532053053464519	0.00556047082842319
171	14.8022833995669	0.18	-0.822547641449365	-1.09348485793489	-0.55161042496384	0.309295880228071	-13.1087541958045	-16.167235549363	-10.0502728422459	6.79	4.83	11.55	-2.22177360800574	-1.80146346090815	-1.38115331381057	-2.28526032556172	-1.85293990365551	-1.4206194817493	-2.2827935801089	-1.84908811393632	-1.41873913825537	-0.822547641449365	9.32205253282771	-0.231133515832772	-30.0617123215836	-0.431203433147177	-0.388375133848408	-0.511127699567839	-0.457623845246296	-0.414001791778528	-0.539032540689148	-0.460220633436754	-0.414149725019608	-0.540113729839194	0.00519262871178424	0.00532053053464519	0.00556047082842319
171	14.8022833995669	0.18	-0.81209891389111	-1.07830109447455	-0.545896733307675	0.244804537242422	-11.5492524685125	-14.7163343471671	-8.38217058985776	7.1	4.98	12.28	-1.93797313551092	-1.52090462823161	-1.1038361209523	-1.98751389659374	-1.55978379091779	-1.13205368524184	-1.9810775181687	-1.55285135591267	-1.12709007305155	-0.81209891389111	10.0567520735167	1.19671583655388	-29.5489270855149	-0.431203433147177	-0.388375133848408	-0.511127699567839	-0.457623845246296	-0.414001791778528	-0.539032540689148	-0.460220633436754	-0.414149725019608	-0.540113729839194	0.00519262871178424	0.00532053053464519	0.00556047082842319
171	14.8022833995669	0.18	-0.760076931186557	-1.01562992142281	-0.504523940950305	0.284032343899315	-12.9704564045878	-16.1856233087408	-9.75528950043478	7.78	5.42	11.58	-1.95766389829735	-1.56878692672828	-1.17990995515922	-1.99673208071319	-1.60009447338035	-1.20345686604751	-2.01436074945481	-1.61413202546353	-1.21540920227921	-0.760076931186557	10.2860639466416	-0.821662750999064	-32.153581190988	-0.431203433147177	-0.388375133848408	-0.511127699567839	-0.457623845246296	-0.414001791778528	-0.539032540689148	-0.460220633436754	-0.414149725019608	-0.540113729839194	0.00519262871178424	0.00532053053464519	0.00556047082842319
171	14.8022833995669	0.18	-0.755866948389725	-1.01034443774526	-0.50138945903419	0.253125650892644	-12.5315935645239	-15.8924306125333	-9.17075651651458	8.44	5.76	13.6	-1.78038696146586	-1.40388127735934	-1.02737559325282	-1.80767669136562	-1.42539993689778	-1.04312318242994	-1.80799219882784	-1.42517949063319	-1.04340657144821	-0.755866948389725	10.7205050041057	0.618130197351045	-31.3005694029498	-0.431203433147177	-0.388375133848408	-0.511127699567839	-0.457623845246296	-0.414001791778528	-0.539032540689148	-0.460220633436754	-0.414149725019608	-0.540113729839194	0.00519262871178424	0.00532053053464519	0.00556047082842319
171	14.8022833995669	0.18	-0.747129782656283	-0.999311584002865	-0.494947981309702	0.383035646653231	-14.5752842049767	-17.4633889040119	-11.6871795059414	7.38	4.66	12.34	-2.21789390628155	-1.85109741289177	-1.484300919502	-2.26915252265405	-1.89387885157413	-1.51860518049421	-2.24280599449838	-1.87216262715276	-1.50104924086426	-0.747129782656283	9.95187329991015	0.20200723143737	-30.0877409941273	-0.431203433147177	-0.388375133848408	-0.511127699567839	-0.457623845246296	-0.414001791778528	-0.539032540689148	-0.460220633436754	-0.414149725019608	-0.540113729839194	0.00519262871178424	0.00532053053464519	0.00556047082842319
171	14.8022833995669	0.18	-0.706189400872871	-0.939816792548806	-0.472562009196937	0.366396063009951	-16.0481257343412	-19.3430338968004	-12.753217571882	8.53	5.09	14.11	-2.14501013302692	-1.77962735835075	-1.41424458367458	-2.1766311466833	-1.80586202276339	-1.43509289884349	-2.14095052653869	-1.77698908007793	-1.41251480487677	-0.706189400872871	11.4517832110241	-1.09756880246616	-33.6227097759932	-0.431203433147177	-0.388375133848408	-0.511127699567839	-0.457623845246296	-0.414001791778528	-0.539032540689148	-0.460220633436754	-0.414149725019608	-0.540113729839194	0.00519262871178424	0.00532053053464519	0.00556047082842319
171	14.8022833995669	0.18	-0.654762584026941	-0.874599119205137	-0.434926048848744	0.293220780782981	-14.5597541654431	-18.0890171136042	-11.030491217282	9.21	6.36	13.68	-1.86530888840086	-1.50137725489282	-1.13744562138479	-1.88533209379623	-1.51749382697243	-1.14965556014864	-1.90123697153537	-1.52941392920832	-1.15982264692396	-0.654762584026941	11.6136628510813	-0.951478866346637	-34.1847444927383	-0.431203433147177	-0.388375133848408	-0.511127699567839	-0.457623845246296	-0.414001791778528	-0.539032540689148	-0.460220633436754	-0.414149725019608	-0.540113729839194	0.00519262871178424	0.00532053053464519	0.00556047082842319
171	14.8022833995669	0.18	-0.652892675224318	-0.873047033707864	-0.432738316740772	0.323169169613894	-14.9398709140452	-18.3155209212896	-11.5642209068008	8.36	5.03	12.89	-2.07014839907533	-1.68860880277519	-1.30706920647506	-2.10295012475371	-1.7153649922114	-1.3277798596691	-2.08437469655495	-1.70070809144478	-1.31725918781312	-0.652892675224318	11.3531778913665	-1.58689971713302	-33.6574638719724	-0.431203433147177	-0.388375133848408	-0.511127699567839	-0.457623845246296	-0.414001791778528	-0.539032540689148	-0.460220633436754	-0.414149725019608	-0.540113729839194	0.00519262871178424	0.00532053053464519	0.00556047082842319
171	14.8022833995669	0.19	-1.57484958286128	-2.07572211199168	-1.07397705373087	0.227371110179506	-14.4165569661769	-18.5657615051897	-10.2673524271641	7.59	5.29	11.84	-2.29808476917743	-1.78449292148286	-1.27090107378828	-2.34733333626746	-1.82273507884104	-1.29813682141463	-2.35995082384237	-1.83163048603822	-1.3040916211992	-1.57484958286128	8.69887315052119	-0.409602377695213	-30.5796143130553	-0.431203433147177	-0.388375133848408	-0.511127699567839	-0.457623845246296	-0.414001791778528	-0.539032540689148	-0.460220633436754	-0.414149725019608	-0.540113729839194	0.00519262871178424	0.00532053053464519	0.00556047082842319
171	14.8022833995669	0.19	-1.44638119181599	-1.9145600542817	-0.978202329350271	0.234580498522903	-13.2969521212314	-17.0470394005974	-9.5468648418655	7.47	4.72	12.05	-2.14108087273146	-1.67007591074125	-1.19907094875104	-2.18899455508724	-1.70744931765755	-1.22590408022786	-2.17255872881682	-1.69391229483343	-1.21714532767574	-1.44638119181599	8.76808775598023	0.141728595602288	-29.5941013742924	-0.431203433147177	-0.388375133848408	-0.511127699567839	-0.457623845246296	-0.414001791778528	-0.539032540689148	-0.460220633436754	-0.414149725019608	-0.540113729839194	0.00519262871178424	0.00532053053464519	0.00556047082842319
171	14.8022833995669	0.19	-1.41712839495757	-1.87416113467912	-0.960095655236023	0.22132298654604	-13.9500310502717	-18.035350786146	-9.86471131439747	7.68	4.98	11.76	-2.20695653972312	-1.70704260875187	-1.20712867778063	-2.25262816250756	-1.74236881690351	-1.23210947129946	-2.25235062761944	-1.74323400585837	-1.23238650350585	-1.41712839495757	9.13900431850581	0.199627963445353	-30.4201012115418	-0.431203433147177	-0.388375133848408	-0.511127699567839	-0.457623845246296	-0.414001791778528	-0.539032540689148	-0.460220633436754	-0.414149725019608	-0.540113729839194	0.00519262871178424	0.00532053053464519	0.00556047082842319
171	14.8022833995669	0.19	-1.39237728307962	-1.84796991246068	-0.936784653698563	0.198984490380263	-13.364520468606	-17.5510069294956	-9.17803400771645	7.42	4.93	11.01	-2.2190771032602	-1.68975498027384	-1.16043285728748	-2.26970637829346	-1.72830752516262	-1.18690867203178	-2.28170318478901	-1.73768454116482	-1.19332233702783	-1.39237728307962	8.8152952282502	-1.25524865645351	-31.2506905662495	-0.431203433147177	-0.388375133848408	-0.511127699567839	-0.457623845246296	-0.414001791778528	-0.539032540689148	-0.460220633436754	-0.414149725019608	-0.540113729839194	0.00519262871178424	0.00532053053464519	0.00556047082842319
171	14.8022833995669	0.19	-1.31121497897163	-1.73092281090553	-0.891507147037717	0.268469649280266	-15.147656483495	-19.0515636901287	-11.2437492768612	6.74	4.92	11.31	-2.63700583293095	-2.09664986832063	-1.55629390371031	-2.71373110051271	-2.15765315476137	-1.60157520901002	-2.72152064645963	-2.16299907351461	-1.6055601004677	-1.31121497897163	8.61014574534182	-3.43167874738483	-33.0034787569698	-0.431203433147177	-0.388375133848408	-0.511127699567839	-0.457623845246296	-0.414001791778528	-0.539032540689148	-0.460220633436754	-0.414149725019608	-0.540113729839194	0.00519262871178424	0.00532053053464519	0.00556047082842319
171	14.8022833995669	0.19	-1.30648214283381	-1.72532938556134	-0.887634900106288	0.198159902089698	-13.2208213597802	-17.3730369457101	-9.06860577385026	8.04	5.3	11.43	-2.03756737797494	-1.55058176626823	-1.06359615456152	-2.07434722285272	-1.5785711017131	-1.08279498057347	-2.09257245146455	-1.59126632687086	-1.09129098445583	-1.30648214283381	9.30836883024822	1.02943803343843	-30.0397432672488	-0.431203433147177	-0.388375133848408	-0.511127699567839	-0.457623845246296	-0.414001791778528	-0.539032540689148	-0.460220633436754	-0.414149725019608	-0.540113729839194	0.00519262871178424	0.00532053053464519	0.00556047082842319
171	14.8022833995669	0.19	-1.30431318496463	-1.72703973422431	-0.881586635704947	0.263039730892653	-14.928990873658	-18.8304519256912	-11.0275298216248	8.85	5.86	12.23	-2.0152512472195	-1.59771351195351	-1.18017577668752	-2.04093214227385	-1.61807361002267	-1.19521507777149	-2.06233346980829	-1.63696845084744	-1.20942490753746	-1.30431318496463	9.79245858740663	0.456538634191675	-31.2714108033533	-0.431203433147177	-0.388375133848408	-0.511127699567839	-0.457623845246296	-0.414001791778528	-0.539032540689148	-0.460220633436754	-0.414149725019608	-0.540113729839194	0.00519262871178424	0.00532053053464519	0.00556047082842319
171	14.8022833995669	0.19	-1.30079401531498	-1.71820225763268	-0.883385772997277	0.218315922182788	-13.1749334489413	-17.0672380463761	-9.28262885150649	7.66	5.28	10.55	-2.09340104591734	-1.6159861007951	-1.13857115567286	-2.13703641299134	-1.64967011315011	-1.16230381330888	-2.16714302352039	-1.67287065701118	-1.17891754625387	-1.30079401531498	8.82825794763323	-0.778484785015294	-31.0449092012856	-0.431203433147177	-0.388375133848408	-0.511127699567839	-0.457623845246296	-0.414001791778528	-0.539032540689148	-0.460220633436754	-0.414149725019608	-0.540113729839194	0.00519262871178424	0.00532053053464519	0.00556047082842319
171	14.8022833995669	0.19	-1.28065390650328	-1.69785678898246	-0.863451024024098	0.196001327564337	-13.0240051827907	-17.1424019209366	-8.90560844464473	7.26	5.08	12.3	-2.21286696237723	-1.68123410708437	-1.14960125179152	-2.2664210854874	-1.7219220561923	-1.17742302689719	-2.26253273598955	-1.71789555272098	-1.17468836361814	-1.28065390650328	9.22634281631762	-2.22644866699642	-33.0229132294175	-0.431203433147177	-0.388375133848408	-0.511127699567839	-0.457623845246296	-0.414001791778528	-0.539032540689148	-0.460220633436754	-0.414149725019608	-0.540113729839194	0.00519262871178424	0.00532053053464519	0.00556047082842319
171	14.8022833995669	0.19	-1.27963850896541	-1.69002008573459	-0.869256932196234	0.272416194697335	-14.5848385985655	-18.3062881829383	-10.8633890141927	7.22	4.46	9.89	-2.37547573038719	-1.89256990692396	-1.40966408346073	-2.43380477951711	-1.93904135753516	-1.4442779355532	-2.44686223903434	-1.94859345339523	-1.45316274737867	-1.27963850896541	8.55116684365721	0.278269205962873	-28.8216066210038	-0.431203433147177	-0.388375133848408	-0.511127699567839	-0.457623845246296	-0.414001791778528	-0.539032540689148	-0.460220633436754	-0.414149725019608	-0.540113729839194	0.00519262871178424	0.00532053053464519	0.00556047082842319
171	14.8022833995669	0.19	-1.27351760478133	-1.68186307904175	-0.865172130520916	0.250587292851039	-13.6924373998208	-17.3894184952331	-9.99545630440858	8.36	5.32	12.67	-1.96406046276192	-1.54650225613944	-1.12894404951695	-1.99509860779888	-1.57094170809935	-1.14678480839982	-1.99471597952252	-1.56954906919977	-1.14663801317693	-1.27351760478133	9.57199175999386	-1.86605369831457	-33.0258199365674	-0.431203433147177	-0.388375133848408	-0.511127699567839	-0.457623845246296	-0.414001791778528	-0.539032540689148	-0.460220633436754	-0.414149725019608	-0.540113729839194	0.00519262871178424	0.00532053053464519	0.00556047082842319
171	14.8022833995669	0.19	-1.26951477902224	-1.68092118337953	-0.858108374664942	0.254385718257422	-14.1747173886552	-17.9635953468817	-10.3858394304287	7.52	4.94	11.56	-2.24280053746425	-1.76974949411774	-1.29669845077123	-2.29211773045562	-1.80866471457086	-1.32521169868609	-2.29318881682301	-1.81092513984823	-1.32591816979463	-1.26951477902224	9.17926707381087	0.697489430557885	-29.6178423933557	-0.431203433147177	-0.388375133848408	-0.511127699567839	-0.457623845246296	-0.414001791778528	-0.539032540689148	-0.460220633436754	-0.414149725019608	-0.540113729839194	0.00519262871178424	0.00532053053464519	0.00556047082842319
171	14.8022833995669	0.19	-1.26531764073627	-1.66947193384297	-0.861163347629558	0.281672748024037	-15.5728091639186	-19.4555748174575	-11.6900435103798	7.61	4.88	11.97	-2.40249144223102	-1.92302417681539	-1.44355691139975	-2.45360835620366	-1.96393964468581	-1.47427093316796	-2.44485809969642	-1.95630715567351	-1.46881949253475	-1.26531764073627	9.37171723080114	1.16720069417933	-29.3499347141952	-0.431203433147177	-0.388375133848408	-0.511127699567839	-0.457623845246296	-0.414001791778528	-0.539032540689148	-0.460220633436754	-0.414149725019608	-0.540113729839194	0.00519262871178424	0.00532053053464519	0.00556047082842319
171	14.8022833995669	0.19	-1.24074893904404	-1.6379281254619	-0.843569752626172	0.25146896492158	-13.8719203517797	-17.6085904502705	-10.1352502532888	8.57	5.56	12.66	-1.94380901227607	-1.53131869774112	-1.11882838320618	-1.97195848409818	-1.55349464829002	-1.13503081248187	-1.98346062394457	-1.56036649412026	-1.13901251982591	-1.24074893904404	9.81267294460994	2.98808985570529	-28.4168682390907	-0.431203433147177	-0.388375133848408	-0.511127699567839	-0.457623845246296	-0.414001791778528	-0.539032540689148	-0.460220633436754	-0.414149725019608	-0.540113729839194	0.00519262871178424	0.00532053053464519	0.00556047082842319
171	14.8022833995669	0.19	-1.22527715382439	-1.61957361272278	-0.830980694926014	0.248934836483003	-13.0790239477915	-16.6259878395436	-9.5320600560394	7.29	4.76	12.17	-2.13846069606619	-1.68224462360898	-1.22602855115178	-2.18969314742949	-1.72254721884432	-1.25540129025914	-2.17336524007642	-1.70730811023895	-1.24564102613997	-1.22527715382439	9.17000967097705	-0.00803091008648387	-30.1709902646324	-0.431203433147177	-0.388375133848408	-0.511127699567839	-0.457623845246296	-0.414001791778528	-0.539032540689148	-0.460220633436754	-0.414149725019608	-0.540113729839194	0.00519262871178424	0.00532053053464519	0.00556047082842319
171	14.8022833995669	0.19	-1.22161476743945	-1.60984180108416	-0.833387733794741	0.232952100397764	-13.460087048258	-17.2734773462889	-9.64669675022704	6.92	5.08	11.3	-2.33295086101272	-1.81791546884369	-1.30288007667465	-2.39671455144244	-1.86760232728546	-1.33849010312848	-2.40760782166314	-1.87854443305251	-1.34545975634113	-1.22161476743945	8.84311715574112	-1.86879076608969	-31.8177021441951	-0.431203433147177	-0.388375133848408	-0.511127699567839	-0.457623845246296	-0.414001791778528	-0.539032540689148	-0.460220633436754	-0.414149725019608	-0.540113729839194	0.00519262871178424	0.00532053053464519	0.00556047082842319
171	14.8022833995669	0.19	-1.21112657748844	-1.59766137824366	-0.824591776733222	0.211659250962671	-11.7114071456503	-15.240254732932	-8.18255955836851	7.4	4.97	11.31	-1.93290800420739	-1.48534739143457	-1.03778677866176	-1.97740514769311	-1.51954131885323	-1.06167749001335	-1.98482056360055	-1.52450925853565	-1.06636232712262	-1.21112657748844	8.96792677107533	1.13059781829307	-29.0304604319843	-0.431203433147177	-0.388375133848408	-0.511127699567839	-0.457623845246296	-0.414001791778528	-0.539032540689148	-0.460220633436754	-0.414149725019608	-0.540113729839194	0.00519262871178424	0.00532053053464519	0.00556047082842319
171	14.8022833995669	0.19	-1.18472139138001	-1.57191383679487	-0.797528945965146	0.232817707844402	-14.4562721435605	-18.5534334003244	-10.3591108867965	8.57	5.52	13.18	-2.04766203650352	-1.59547610509732	-1.14329017369112	-2.07728992489876	-1.61856125642425	-1.15983258794974	-2.0759387112644	-1.61724131374327	-1.15913628751158	-1.18472139138001	10.392788761552	-0.160537240356068	-32.684158374781	-0.431203433147177	-0.388375133848408	-0.511127699567839	-0.457623845246296	-0.414001791778528	-0.539032540689148	-0.460220633436754	-0.414149725019608	-0.540113729839194	0.00519262871178424	0.00532053053464519	0.00556047082842319
171	14.8022833995669	0.19	-1.16865283821713	-1.54164169798982	-0.795663978444432	0.236895943610815	-13.7092672094919	-17.5508727745769	-9.86766164440692	7.21	5.49	12.07	-2.27825681235612	-1.77958280557294	-1.28090879878976	-2.33425343378066	-1.82332266146488	-1.3123918891491	-2.35043129616831	-1.83594914535887	-1.32032851367833	-1.16865283821713	9.66297305214635	1.17952204578094	-29.6473131580564	-0.431203433147177	-0.388375133848408	-0.511127699567839	-0.457623845246296	-0.414001791778528	-0.539032540689148	-0.460220633436754	-0.414149725019608	-0.540113729839194	0.00519262871178424	0.00532053053464519	0.00556047082842319
171	14.8022833995669	0.19	-1.15565992262853	-1.52450813192721	-0.786811713329856	0.266483946771285	-13.782173015229	-17.3522077748141	-10.2121382556439	7.39	4.68	10.86	-2.20308347058615	-1.7498221524687	-1.29656083435126	-2.25395402468174	-1.79022662358987	-1.32649922249801	-2.25955133807832	-1.79251338353904	-1.32821772558044	-1.15565992262853	9.12522286230311	0.916220952199228	-29.3919783487794	-0.431203433147177	-0.388375133848408	-0.511127699567839	-0.457623845246296	-0.414001791778528	-0.539032540689148	-0.460220633436754	-0.414149725019608	-0.540113729839194	0.00519262871178424	0.00532053053464519	0.00556047082842319
171	14.8022833995669	0.19	-1.15136683804236	-1.52660606605961	-0.776127610025112	0.285018991586591	-15.298845406753	-19.0820033332346	-11.5156874802715	7.82	5.13	12.08	-2.29580128670256	-1.84064054263707	-1.38547979857158	-2.34085516790323	-1.87676213592192	-1.4126691039406	-2.34114625160123	-1.87739855209895	-1.41250010216457	-1.15136683804236	9.50424298753953	-0.285650488356471	-31.1420987215008	-0.431203433147177	-0.388375133848408	-0.511127699567839	-0.457623845246296	-0.414001791778528	-0.539032540689148	-0.460220633436754	-0.414149725019608	-0.540113729839194	0.00519262871178424	0.00532053053464519	0.00556047082842319
171	14.8022833995669	0.19	-1.14779601303085	-1.5223127311627	-0.773279294899007	0.244820501805036	-13.9425990588719	-17.7658288705828	-10.119369247161	7.97	5.4	11.54	-2.10085202036554	-1.64874589389292	-1.19663976742031	-2.13983113830876	-1.67933665422895	-1.21884217014914	-2.15771084105011	-1.69389745406129	-1.23025390915053	-1.14779601303085	9.5491795744618	-0.723894320489228	-31.9807798573266	-0.431203433147177	-0.388375133848408	-0.511127699567839	-0.457623845246296	-0.414001791778528	-0.539032540689148	-0.460220633436754	-0.414149725019608	-0.540113729839194	0.00519262871178424	0.00532053053464519	0.00556047082842319
171	14.8022833995669	0.19	-1.14499283917878	-1.51023808698689	-0.779747591370661	0.259963946850297	-14.3404547542339	-18.1180747041228	-10.5628348043449	8	5.26	11.75	-2.13475981260763	-1.68966222977822	-1.24456464694881	-2.17389415370576	-1.72063705778943	-1.2673799618731	-2.18573294507281	-1.73003010124499	-1.27502767151128	-1.14499283917878	9.6567605682106	1.03072729530101	-30.2023657487995	-0.431203433147177	-0.388375133848408	-0.511127699567839	-0.457623845246296	-0.414001791778528	-0.539032540689148	-0.460220633436754	-0.414149725019608	-0.540113729839194	0.00519262871178424	0.00532053053464519	0.00556047082842319
171	14.8022833995669	0.19	-1.1254470165047	-1.48320562267365	-0.767688410335754	0.239084091944821	-13.6058859394826	-17.395589843958	-9.8161820350072	8.57	5.44	13.83	-1.91943680282496	-1.50127925764772	-1.08312171247049	-1.94718435850228	-1.52298188923605	-1.09877941996982	-1.9342273040296	-1.51124622438817	-1.09060522383432	-1.1254470165047	10.692952638287	-1.18569606969755	-33.4915424662403	-0.431203433147177	-0.388375133848408	-0.511127699567839	-0.457623845246296	-0.414001791778528	-0.539032540689148	-0.460220633436754	-0.414149725019608	-0.540113729839194	0.00519262871178424	0.00532053053464519	0.00556047082842319
171	14.8022833995669	0.19	-1.12439644969496	-1.48211137406186	-0.766681525328067	0.252332640516275	-13.0336614412753	-16.5364941120532	-9.53082877049738	8.08	5.29	12.92	-1.92891849865948	-1.5203265268311	-1.11173455500271	-1.96309944290356	-1.54726711363273	-1.13143478436189	-1.95643909250949	-1.5421064943032	-1.12738628271413	-1.12439644969496	10.0083519232953	2.59226933383406	-28.7573563789957	-0.431203433147177	-0.388375133848408	-0.511127699567839	-0.457623845246296	-0.414001791778528	-0.539032540689148	-0.460220633436754	-0.414149725019608	-0.540113729839194	0.00519262871178424	0.00532053053464519	0.00556047082842319
171	14.8022833995669	0.19	-1.11818142475479	-1.47776491931013	-0.758597930199449	0.259641935599248	-13.6167899539059	-17.2067836540021	-10.0267962538098	8.76	5.06	13.25	-1.8593745139892	-1.47143781846458	-1.08350112293996	-1.88406573507801	-1.49097750572005	-1.0978892763621	-1.86875805506746	-1.47667360842449	-1.08552978270799	-1.11818142475479	10.2235904012552	0.400924210533526	-31.1780935803852	-0.431203433147177	-0.388375133848408	-0.511127699567839	-0.457623845246296	-0.414001791778528	-0.539032540689148	-0.460220633436754	-0.414149725019608	-0.540113729839194	0.00519262871178424	0.00532053053464519	0.00556047082842319
171	14.8022833995669	0.19	-1.11338431078201	-1.4759699748663	-0.750798646697714	0.224155786285254	-13.0361437164609	-16.822721538655	-9.24956589426674	7.96	5.51	12.31	-1.98983435893409	-1.54194828793977	-1.09406221694545	-2.02678480611565	-1.57058166564501	-1.11437852517436	-2.03697305969	-1.579281298218	-1.12068217524361	-1.11338431078201	9.78153665539956	0.00057317397236582	-31.4742654873562	-0.431203433147177	-0.388375133848408	-0.511127699567839	-0.457623845246296	-0.414001791778528	-0.539032540689148	-0.460220633436754	-0.414149725019608	-0.540113729839194	0.00519262871178424	0.00532053053464519	0.00556047082842319
171	14.8022833995669	0.19	-1.11017374230081	-1.47290674751815	-0.74744073708348	0.19053344910803	-11.774976229865	-15.5642792820178	-7.98567317771217	8.54	5.31	13.26	-1.72405662821585	-1.3043151853255	-0.884573742435145	-1.74936245079137	-1.32346001393624	-0.897557577081104	-1.74046389324697	-1.31553066331925	-0.892905936353894	-1.11017374230081	10.1551905371022	-0.995391209029194	-32.8026968289076	-0.431203433147177	-0.388375133848408	-0.511127699567839	-0.457623845246296	-0.414001791778528	-0.539032540689148	-0.460220633436754	-0.414149725019608	-0.540113729839194	0.00519262871178424	0.00532053053464519	0.00556047082842319
171	14.8022833995669	0.19	-1.1079526067598	-1.46628190948301	-0.749623304036585	0.262729112483956	-13.6126504804369	-17.1729587130119	-10.0523422478619	7.08	4.35	11.14	-2.2691839673673	-1.79873536877354	-1.32828677017977	-2.32772489339965	-1.84513955445854	-1.36255421551742	-2.30823998172606	-1.83051450703402	-1.35130117538497	-1.1079526067598	9.01126727524875	0.0584548429247539	-29.6126730018733	-0.431203433147177	-0.388375133848408	-0.511127699567839	-0.457623845246296	-0.414001791778528	-0.539032540689148	-0.460220633436754	-0.414149725019608	-0.540113729839194	0.00519262871178424	0.00532053053464519	0.00556047082842319
171	14.8022833995669	0.19	-1.10356548998528	-1.45925482038777	-0.74787615958279	0.260328375202832	-14.4300858781608	-18.2277198410606	-10.6324519152609	8.03	5.3	11.61	-2.13921248411285	-1.69352064474049	-1.24782880536814	-2.17791269084649	-1.72415790006033	-1.27040310927416	-2.19117316659261	-1.73724769980479	-1.27943750378893	-1.10356548998528	9.72484890317896	2.67034561112699	-28.3543743218343	-0.431203433147177	-0.388375133848408	-0.511127699567839	-0.457623845246296	-0.414001791778528	-0.539032540689148	-0.460220633436754	-0.414149725019608	-0.540113729839194	0.00519262871178424	0.00532053053464519	0.00556047082842319
171	14.8022833995669	0.19	-1.10303675710091	-1.45606454458411	-0.750008969617705	0.232251542930037	-12.7164290602765	-16.3262096606714	-9.10664845988171	7.55	5.01	12.01	-2.03143629989756	-1.58227881027075	-1.13312132064395	-2.07565589513189	-1.61672130228567	-1.15778670943945	-2.07185763886505	-1.61456831918731	-1.15649237723149	-1.10303675710091	9.45556655217852	-3.37995316699307	-33.8964497895538	-0.431203433147177	-0.388375133848408	-0.511127699567839	-0.457623845246296	-0.414001791778528	-0.539032540689148	-0.460220633436754	-0.414149725019608	-0.540113729839194	0.00519262871178424	0.00532053053464519	0.00556047082842319
171	14.8022833995669	0.19	-1.09365785990175	-1.44968190233639	-0.737633817467114	0.229542671398569	-13.7318369925203	-17.659703146768	-9.80397083827261	8.58	5.6	11.92	-1.94675344263249	-1.51375709527425	-1.08076074791601	-1.97479193025733	-1.53555927045133	-1.09632661064534	-1.99273487120644	-1.55031661009769	-1.10603790216423	-1.09365785990175	10.0774544846992	0.821254238377424	-31.0543846569046	-0.431203433147177	-0.388375133848408	-0.511127699567839	-0.457623845246296	-0.414001791778528	-0.539032540689148	-0.460220633436754	-0.414149725019608	-0.540113729839194	0.00519262871178424	0.00532053053464519	0.00556047082842319
171	14.8022833995669	0.19	-1.09002635130109	-1.43845528780319	-0.741597414798987	0.27670307256173	-13.2116985996948	-16.546695528678	-9.87670167071152	7.62	5.13	12.05	-2.03953402012739	-1.62846465090542	-1.21739528168345	-2.0826874612793	-1.66292048875235	-1.2431535162254	-2.08353298132244	-1.66450942386204	-1.2440445272766	-1.09002635130109	9.80673385284074	0.217342590544893	-30.6365633217011	-0.431203433147177	-0.388375133848408	-0.511127699567839	-0.457623845246296	-0.414001791778528	-0.539032540689148	-0.460220633436754	-0.414149725019608	-0.540113729839194	0.00519262871178424	0.00532053053464519	0.00556047082842319
171	14.8022833995669	0.19	-1.07871385393682	-1.42902718290603	-0.728400524967607	0.200234676394242	-10.9965894814818	-14.4278612254321	-7.56531773753148	8.16	6	13.8	-1.66765465806271	-1.27104865960806	-0.874442661153402	-1.69628887998004	-1.29287301587449	-0.889457151768945	-1.70032979018293	-1.29536672605524	-0.891557308790282	-1.07871385393682	10.1620582568434	0.49017408969326	-31.342909653578	-0.431203433147177	-0.388375133848408	-0.511127699567839	-0.457623845246296	-0.414001791778528	-0.539032540689148	-0.460220633436754	-0.414149725019608	-0.540113729839194	0.00519262871178424	0.00532053053464519	0.00556047082842319
171	14.8022833995669	0.19	-1.07780087467517	-1.42649708564886	-0.729104663701487	0.211123875105321	-12.5089108890248	-16.2841172158968	-8.73370456215267	8.42	5.03	12.11	-1.82649162787683	-1.40304940757593	-0.979607187275026	-1.85461711816436	-1.42465446279952	-0.994691807434674	-1.8521347160954	-1.42177153493554	-0.993289588738606	-1.07780087467517	9.88218961943076	0.327595571264066	-31.220404583677	-0.431203433147177	-0.388375133848408	-0.511127699567839	-0.457623845246296	-0.414001791778528	-0.539032540689148	-0.460220633436754	-0.414149725019608	-0.540113729839194	0.00519262871178424	0.00532053053464519	0.00556047082842319
171	14.8022833995669	0.19	-1.07322671170873	-1.42009687940225	-0.726356544015216	0.196133993473664	-12.8391389141287	-16.8973698361573	-8.78090799210009	7.81	5.38	12.34	-2.03506487910566	-1.54630459861226	-1.05754431811886	-2.07513360609399	-1.57675004408121	-1.07836648206843	-2.08178471304232	-1.58098738759613	-1.08088078896657	-1.07322671170873	9.95263137974846	1.82883165079194	-29.7948208636993	-0.431203433147177	-0.388375133848408	-0.511127699567839	-0.457623845246296	-0.414001791778528	-0.539032540689148	-0.460220633436754	-0.414149725019608	-0.540113729839194	0.00519262871178424	0.00532053053464519	0.00556047082842319
171	14.8022833995669	0.19	-1.07248907417849	-1.41589681432456	-0.729081334032428	0.255451742684615	-13.7046195865077	-17.3575755537734	-10.051663619242	8.17	5.36	11.33	-2.00359622504773	-1.58193314407165	-1.16027006309557	-2.03783763640467	-1.60896834350363	-1.1800990506026	-2.05899136557316	-1.62557573983353	-1.19202939670206	-1.07248907417849	9.98286009474525	0.504183977502814	-30.7978777336892	-0.431203433147177	-0.388375133848408	-0.511127699567839	-0.457623845246296	-0.414001791778528	-0.539032540689148	-0.460220633436754	-0.414149725019608	-0.540113729839194	0.00519262871178424	0.00532053053464519	0.00556047082842319
171	14.8022833995669	0.19	-1.07223559089047	-1.42098816343837	-0.723483018342578	0.217220544690755	-12.2903025177531	-15.9329512601516	-8.64765377535463	6.92	4.46	10.82	-2.1491539318609	-1.65780661401068	-1.16645929616045	-2.207699603072	-1.70296736286007	-1.19823512264814	-2.20158516235543	-1.69842953938746	-1.19530388409234	-1.07223559089047	9.08835432788521	0.893949665044472	-28.6584798625496	-0.431203433147177	-0.388375133848408	-0.511127699567839	-0.457623845246296	-0.414001791778528	-0.539032540689148	-0.460220633436754	-0.414149725019608	-0.540113729839194	0.00519262871178424	0.00532053053464519	0.00556047082842319
171	14.8022833995669	0.19	-1.06986602159686	-1.41902274543107	-0.720709297762652	0.241604213241794	-12.6799469045805	-16.1874543421015	-9.17243946705945	7.52	5.2	11.76	-2.02083620676549	-1.58296019022554	-1.14508417368559	-2.06525901651907	-1.61775743858365	-1.17025586064823	-2.07300457621109	-1.62541302391868	-1.17539557459011	-1.06986602159686	9.54268326998554	0.306984267285855	-30.4833123423763	-0.431203433147177	-0.388375133848408	-0.511127699567839	-0.457623845246296	-0.414001791778528	-0.539032540689148	-0.460220633436754	-0.414149725019608	-0.540113729839194	0.00519262871178424	0.00532053053464519	0.00556047082842319
171	14.8022833995669	0.19	-1.05723408479941	-1.39532667442902	-0.719141495169798	0.213149289855016	-12.3174453461662	-16.0124103635743	-8.6224803287581	8.01	4.84	13.54	-1.883770446016	-1.44907849515954	-1.01438654430308	-1.91812717447394	-1.47550719111755	-1.03288720776115	-1.88534999009505	-1.45217836025743	-1.01414408658754	-1.05723408479941	9.99214422993805	-0.762663719819881	-31.9654538055812	-0.431203433147177	-0.388375133848408	-0.511127699567839	-0.457623845246296	-0.414001791778528	-0.539032540689148	-0.460220633436754	-0.414149725019608	-0.540113729839194	0.00519262871178424	0.00532053053464519	0.00556047082842319
171	14.8022833995669	0.19	-1.05437112386521	-1.3897763467559	-0.718965900974529	0.291440147825325	-14.2510066703008	-17.7203284790082	-10.7816848615934	8.12	5.13	12.76	-2.05713288486554	-1.65438324118215	-1.25163359749877	-2.09299122852377	-1.68322116567462	-1.27345110282547	-2.08345930379941	-1.67566423787251	-1.26788131371974	-1.05437112386521	10.1202362292526	-1.29195969650293	-32.9705651428851	-0.431203433147177	-0.388375133848408	-0.511127699567839	-0.457623845246296	-0.414001791778528	-0.539032540689148	-0.460220633436754	-0.414149725019608	-0.540113729839194	0.00519262871178424	0.00532053053464519	0.00556047082842319
171	14.8022833995669	0.19	-1.05002710159572	-1.3919754285761	-0.708078774615334	0.218068340131569	-11.0671001307847	-14.3390556483199	-7.79514461324939	7.56	4.96	13.21	-1.78110568841558	-1.37468432236086	-0.968262956306143	-1.81967712593897	-1.404454341512	-0.989231557085022	-1.79746172138663	-1.38746422905822	-0.97710218764617	-1.05002710159572	9.74928439116229	1.23736766081253	-29.3417706757595	-0.431203433147177	-0.388375133848408	-0.511127699567839	-0.457623845246296	-0.414001791778528	-0.539032540689148	-0.460220633436754	-0.414149725019608	-0.540113729839194	0.00519262871178424	0.00532053053464519	0.00556047082842319
171	14.8022833995669	0.19	-1.04911837674066	-1.3904726772803	-0.707764076201022	0.242383999937671	-13.4547853862732	-17.1687249415801	-9.7408458309664	7.04	4.79	11.84	-2.27966818721794	-1.7865302353728	-1.29339228352766	-2.33924841787938	-1.83322206715076	-1.32719571642214	-2.32782816399818	-1.82421271290906	-1.32170692365299	-1.04911837674066	9.71365877628563	1.39324961804711	-29.107107953307	-0.431203433147177	-0.388375133848408	-0.511127699567839	-0.457623845246296	-0.414001791778528	-0.539032540689148	-0.460220633436754	-0.414149725019608	-0.540113729839194	0.00519262871178424	0.00532053053464519	0.00556047082842319
171	14.8022833995669	0.19	-1.04759852201301	-1.38290823901466	-0.712288805011364	0.286334762396401	-14.1785167415608	-17.6733502818181	-10.6836832013035	8.08	5.17	12.87	-2.06246947677586	-1.65462447918032	-1.24677948158479	-2.09907395122209	-1.68399056684769	-1.26890718247329	-2.08762420501507	-1.67507505836691	-1.2627591812171	-1.04759852201301	10.2602048694644	-0.0901334767151981	-31.8172160904507	-0.431203433147177	-0.388375133848408	-0.511127699567839	-0.457623845246296	-0.414001791778528	-0.539032540689148	-0.460220633436754	-0.414149725019608	-0.540113729839194	0.00519262871178424	0.00532053053464519	0.00556047082842319
171	14.8022833995669	0.19	-1.04756819536605	-1.38867774773495	-0.706458642997158	0.241792331713382	-14.2462104290424	-18.1849533990169	-10.3074674590678	7.46	5.23	12.3	-2.28745917882662	-1.79201035572465	-1.29656153262268	-2.33887558598135	-1.83229030254438	-1.3257050191074	-2.33940296334836	-1.83384237348779	-1.3258854998107	-1.04756819536605	9.82574032166821	-1.45068546601063	-32.4736420185812	-0.431203433147177	-0.388375133848408	-0.511127699567839	-0.457623845246296	-0.414001791778528	-0.539032540689148	-0.460220633436754	-0.414149725019608	-0.540113729839194	0.00519262871178424	0.00532053053464519	0.00556047082842319
171	14.8022833995669	0.19	-1.04187647778713	-1.3787538506238	-0.704999104950457	0.244820594255255	-13.758333607885	-17.5310346541891	-9.98563256158089	8.61	5.67	12.12	-1.92685260125812	-1.5121914607017	-1.09753032014527	-1.95427994993461	-1.53371640891579	-1.11315286789697	-1.97076456364491	-1.54635200017036	-1.12292167902947	-1.04187647778713	10.0246499100842	0.995298375734202	-30.6513220541333	-0.431203433147177	-0.388375133848408	-0.511127699567839	-0.457623845246296	-0.414001791778528	-0.539032540689148	-0.460220633436754	-0.414149725019608	-0.540113729839194	0.00519262871178424	0.00532053053464519	0.00556047082842319
171	14.8022833995669	0.19	-1.03652617080478	-1.371405497094	-0.701646844515548	0.237227846257236	-13.6353201614269	-17.4527000690803	-9.81794025377349	9.05	5.76	13.24	-1.82974446139586	-1.42952961123367	-1.02931476107147	-1.85100641029613	-1.44614099396319	-1.04127557763025	-1.85666824948116	-1.45116925354753	-1.04447207391293	-1.03652617080478	10.557188596426	1.40671202660726	-31.2330715581277	-0.431203433147177	-0.388375133848408	-0.511127699567839	-0.457623845246296	-0.414001791778528	-0.539032540689148	-0.460220633436754	-0.414149725019608	-0.540113729839194	0.00519262871178424	0.00532053053464519	0.00556047082842319
171	14.8022833995669	0.19	-1.03542417027978	-1.36873972690315	-0.702108613656403	0.291372721755916	-15.6558724624442	-19.4678227128208	-11.8439222120676	9.31	5.66	13.33	-1.98555278649535	-1.59676619472962	-1.2079796029639	-2.00571709834696	-1.61298217837087	-1.22024725839478	-2.00546272363831	-1.61280325451644	-1.22097403580758	-1.03542417027978	10.8320658485443	-1.03391524543379	-33.716074081841	-0.431203433147177	-0.388375133848408	-0.511127699567839	-0.457623845246296	-0.414001791778528	-0.539032540689148	-0.460220633436754	-0.414149725019608	-0.540113729839194	0.00519262871178424	0.00532053053464519	0.00556047082842319
171	14.8022833995669	0.19	-1.031863510904	-1.36305474568936	-0.700672276118641	0.288261650993859	-14.8213342091583	-18.4574651176344	-11.1852033006823	8.37	5.4	12.51	-2.08206068985482	-1.67189357430269	-1.26172645875057	-2.11481002694492	-1.69819127374556	-1.2815725205462	-2.11920715956298	-1.70245790766261	-1.28455354564096	-1.031863510904	10.333333136787	0.979117250919715	-30.9667573109525	-0.431203433147177	-0.388375133848408	-0.511127699567839	-0.457623845246296	-0.414001791778528	-0.539032540689148	-0.460220633436754	-0.414149725019608	-0.540113729839194	0.00519262871178424	0.00532053053464519	0.00556047082842319
171	14.8022833995669	0.19	-1.02476358470293	-1.35118977585432	-0.698337393551541	0.222978919737057	-12.898949311389	-16.6583991516161	-9.13949947116199	8.42	5.41	13.46	-1.86891042333674	-1.44713670255695	-1.02536298177716	-1.89771451061151	-1.46944031398663	-1.04116611736175	-1.88887907024217	-1.46298148044573	-1.03570042297903	-1.02476358470293	10.4067515265601	0.517623254254855	-31.6392643664669	-0.431203433147177	-0.388375133848408	-0.511127699567839	-0.457623845246296	-0.414001791778528	-0.539032540689148	-0.460220633436754	-0.414149725019608	-0.540113729839194	0.00519262871178424	0.00532053053464519	0.00556047082842319
171	14.8022833995669	0.19	-1.02289657572607	-1.34803495962102	-0.697758191831118	0.226787572563624	-13.1096175867536	-16.8889515592759	-9.33028361423141	7.94	5.51	12.57	-2.00407084010955	-1.55560883921008	-1.1071468383106	-2.04168025670028	-1.58480218892363	-1.12792412114699	-2.04959201935206	-1.59017224905746	-1.13112316191553	-1.02289657572607	10.2060528518074	0.762360758615572	-31.1814078103888	-0.431203433147177	-0.388375133848408	-0.511127699567839	-0.457623845246296	-0.414001791778528	-0.539032540689148	-0.460220633436754	-0.414149725019608	-0.540113729839194	0.00519262871178424	0.00532053053464519	0.00556047082842319
171	14.8022833995669	0.19	-1.01830545480736	-1.34566440973514	-0.690946499879582	0.249219529772608	-14.2296682614422	-18.0857451441902	-10.3735913786942	8.01	5.27	11.63	-2.12815219487364	-1.67440708145995	-1.22066196804626	-2.16699446076452	-1.70496775528032	-1.24294104979612	-2.18074942925607	-1.71565635455584	-1.25061422421415	-1.01830545480736	9.70016347905846	1.61629734229316	-29.5170079374635	-0.431203433147177	-0.388375133848408	-0.511127699567839	-0.457623845246296	-0.414001791778528	-0.539032540689148	-0.460220633436754	-0.414149725019608	-0.540113729839194	0.00519262871178424	0.00532053053464519	0.00556047082842319
171	14.8022833995669	0.19	-1.01674101673207	-1.34501091547219	-0.688471117991954	0.258466942658832	-13.1315595956864	-16.6042376774187	-9.65888151395407	8.51	5.45	13.8	-1.84384039780514	-1.45821208652299	-1.07258377524083	-1.87116766016124	-1.47982401362182	-1.0884803670824	-1.85959728668202	-1.46936694775176	-1.08112023689282	-1.01674101673207	10.5502224671123	-1.57509685434273	-33.5344019565674	-0.431203433147177	-0.388375133848408	-0.511127699567839	-0.457623845246296	-0.414001791778528	-0.539032540689148	-0.460220633436754	-0.414149725019608	-0.540113729839194	0.00519262871178424	0.00532053053464519	0.00556047082842319
171	14.8022833995669	0.19	-1.0155649746013	-1.34631807956429	-0.684811869638312	0.267701173553574	-12.7601408366724	-16.0551752969196	-9.46510637642517	8.15	5.2	12.57	-1.85813574832442	-1.47678698013495	-1.09543821194549	-1.89018380180042	-1.5022577500476	-1.11433169829477	-1.88578952788478	-1.49876214988023	-1.11221490462104	-1.0155649746013	9.65437107092726	-0.728940723035419	-31.7796348360368	-0.431203433147177	-0.388375133848408	-0.511127699567839	-0.457623845246296	-0.414001791778528	-0.539032540689148	-0.460220633436754	-0.414149725019608	-0.540113729839194	0.00519262871178424	0.00532053053464519	0.00556047082842319
171	14.8022833995669	0.19	-1.01253184454074	-1.33540537114415	-0.68965831793732	0.233563343499613	-12.6555987633491	-16.2349469814222	-9.07625054527608	8.05	4.97	12.38	-1.90207271539856	-1.48271929266809	-1.06336586993761	-1.93628421072576	-1.50938811754633	-1.08249202436691	-1.92740975395952	-1.50162712039431	-1.07657590529141	-1.01253184454074	9.97006226963817	-0.398805092576882	-31.8959569959946	-0.431203433147177	-0.388375133848408	-0.511127699567839	-0.457623845246296	-0.414001791778528	-0.539032540689148	-0.460220633436754	-0.414149725019608	-0.540113729839194	0.00519262871178424	0.00532053053464519	0.00556047082842319
171	14.8022833995669	0.19	-1.00617228866903	-1.33171212403748	-0.680632453300583	0.194819404820335	-11.7940377599423	-15.5375436366975	-8.05053188318709	8.42	5.06	11.54	-1.74346416985359	-1.32340624317179	-0.903348316490002	-1.77035242513102	-1.34381623238605	-0.917280039641079	-1.77562948137427	-1.34773934427866	-0.92013634979906	-1.00617228866903	10.1784457121662	2.60363529257257	-28.9768781238518	-0.431203433147177	-0.388375133848408	-0.511127699567839	-0.457623845246296	-0.414001791778528	-0.539032540689148	-0.460220633436754	-0.414149725019608	-0.540113729839194	0.00519262871178424	0.00532053053464519	0.00556047082842319
171	14.8022833995669	0.19	-1.00597847942144	-1.33338580083192	-0.678571158010954	0.280227499694961	-13.8963615813101	-17.3735547396338	-10.4191684229863	8.51	5.28	12.96	-1.93089653567835	-1.54444135572746	-1.15798617577657	-1.95960745405956	-1.56740598841984	-1.17520452278013	-1.95288257951323	-1.56207576142792	-1.17114789355482	-1.00597847942144	10.4595527906007	-0.908018159307561	-32.7007905556262	-0.431203433147177	-0.388375133848408	-0.511127699567839	-0.457623845246296	-0.414001791778528	-0.539032540689148	-0.460220633436754	-0.414149725019608	-0.540113729839194	0.00519262871178424	0.00532053053464519	0.00556047082842319
171	14.8022833995669	0.19	-1.00094469040331	-1.32002428721687	-0.681865093589745	0.320156177052304	-14.862732876744	-18.2442202430796	-11.4812455104084	7.33	4.86	11.11	-2.33224881165187	-1.89997657492838	-1.4677043382049	-2.38716480450872	-1.94471412586877	-1.50226344722883	-2.39527448916628	-1.95113525534645	-1.50686758832911	-1.00094469040331	9.55497116603542	1.27192495777221	-29.0569013640609	-0.431203433147177	-0.388375133848408	-0.511127699567839	-0.457623845246296	-0.414001791778528	-0.539032540689148	-0.460220633436754	-0.414149725019608	-0.540113729839194	0.00519262871178424	0.00532053053464519	0.00556047082842319
171	14.8022833995669	0.19	-0.999535558871525	-1.32057908507746	-0.678492032665596	0.229125722197277	-12.246719720848	-15.7539161804305	-8.73952326126547	8.61	5.85	12.35	-1.73091280670947	-1.34557044497478	-0.960228083240086	-1.75551619967463	-1.36469653745714	-0.973876875239639	-1.77311271039933	-1.37907936687585	-0.983426417065209	-0.999535558871525	10.3640804246284	-0.724907601865726	-32.6584253942024	-0.431203433147177	-0.388375133848408	-0.511127699567839	-0.457623845246296	-0.414001791778528	-0.539032540689148	-0.460220633436754	-0.414149725019608	-0.540113729839194	0.00519262871178424	0.00532053053464519	0.00556047082842319
171	14.8022833995669	0.19	-0.985077907044697	-1.29897349810592	-0.671182315983471	0.261861306393196	-13.2568135901048	-16.7318385785773	-9.78178860163227	8.33	4.99	12.27	-1.89629521315293	-1.50245485781599	-1.10861450247905	-1.92664403820949	-1.52650055456139	-1.1263570709133	-1.91883755619523	-1.52049888146841	-1.1218525961767	-0.985077907044697	9.69459281828635	1.80649648424668	-29.2931909765558	-0.431203433147177	-0.388375133848408	-0.511127699567839	-0.457623845246296	-0.414001791778528	-0.539032540689148	-0.460220633436754	-0.414149725019608	-0.540113729839194	0.00519262871178424	0.00532053053464519	0.00556047082842319
171	14.8022833995669	0.19	-0.981484171599971	-1.30057517432707	-0.662393168872874	0.232220388127334	-12.7184567875946	-16.3291284265789	-9.10778514861037	7.77	5.01	11.37	-1.97780930424231	-1.54047916783876	-1.1031490314352	-2.01745523485001	-1.5713586515482	-1.12526206824639	-2.02609067337484	-1.57646675189266	-1.12904231594326	-0.981484171599971	9.60694016465315	1.57754565079341	-29.2211187050879	-0.431203433147177	-0.388375133848408	-0.511127699567839	-0.457623845246296	-0.414001791778528	-0.539032540689148	-0.460220633436754	-0.414149725019608	-0.540113729839194	0.00519262871178424	0.00532053053464519	0.00556047082842319
171	14.8022833995669	0.19	-0.967795974514247	-1.27571654326152	-0.659875405766974	0.222780757646321	-13.03416610045	-16.8351991565363	-9.23313304436371	8.47	5.21	12.23	-1.87832586945069	-1.45423948630196	-1.03015310315322	-1.90667392680109	-1.47618714992593	-1.04570037305076	-1.90839614517257	-1.47752070475986	-1.04607100992237	-0.967795974514247	10.3305431661232	0.0648372710993841	-31.5637697501315	-0.431203433147177	-0.388375133848408	-0.511127699567839	-0.457623845246296	-0.414001791778528	-0.539032540689148	-0.460220633436754	-0.414149725019608	-0.540113729839194	0.00519262871178424	0.00532053053464519	0.00556047082842319
171	14.8022833995669	0.19	-0.965948200582108	-1.27584357926602	-0.656052821898195	0.225403305136444	-12.3859474413254	-15.9708088806841	-8.80108600196663	8.06	5.02	11.47	-1.86679503413811	-1.4477679464643	-1.02874085879049	-1.90010930069377	-1.47360438077939	-1.04709946086502	-1.90684025494337	-1.47806322872633	-1.0503539810153	-0.965948200582108	10.066005074738	-0.275413086098519	-31.2188341446254	-0.431203433147177	-0.388375133848408	-0.511127699567839	-0.457623845246296	-0.414001791778528	-0.539032540689148	-0.460220633436754	-0.414149725019608	-0.540113729839194	0.00519262871178424	0.00532053053464519	0.00556047082842319
171	14.8022833995669	0.19	-0.963736225425863	-1.27070425403332	-0.656768196818401	0.241436320811125	-12.8272700145989	-16.3771561112928	-9.27738391790502	7.82	4.97	11.58	-1.97138796815604	-1.54407307344602	-1.11675817873599	-2.0101388423677	-1.57442437030347	-1.13870989823924	-2.01236138319022	-1.57666593639705	-1.14019946039814	-0.963736225425863	9.55428241443463	-1.98956762898094	-32.7571732672017	-0.431203433147177	-0.388375133848408	-0.511127699567839	-0.457623845246296	-0.414001791778528	-0.539032540689148	-0.460220633436754	-0.414149725019608	-0.540113729839194	0.00519262871178424	0.00532053053464519	0.00556047082842319
171	14.8022833995669	0.19	-0.948911123295022	-1.25417196945619	-0.643650277133853	0.282537906403576	-13.4390593766754	-16.7826681273542	-10.0954506259965	8.41	5.02	13.35	-1.88592742348322	-1.51019435240939	-1.13446128133556	-1.91517252193334	-1.5336129537644	-1.15205338559545	-1.89098115396416	-1.51611183302099	-1.13761870385134	-0.948911123295022	10.5085112849643	0.640778435783813	-31.0762163796869	-0.431203433147177	-0.388375133848408	-0.511127699567839	-0.457623845246296	-0.414001791778528	-0.539032540689148	-0.460220633436754	-0.414149725019608	-0.540113729839194	0.00519262871178424	0.00532053053464519	0.00556047082842319
171	14.8022833995669	0.19	-0.948836389761334	-1.25465651741077	-0.643016262111895	0.255058004226837	-13.4047072721083	-16.9814240051393	-9.8279905390773	8.22	5.19	11.69	-1.94945443820892	-1.53885010330078	-1.12824576839264	-1.98213268503774	-1.56464548611281	-1.14715828718788	-1.99147347190748	-1.57177971946203	-1.15253254327877	-0.948836389761334	9.99454866581023	0.148849612507932	-31.0426392831134	-0.431203433147177	-0.388375133848408	-0.511127699567839	-0.457623845246296	-0.414001791778528	-0.539032540689148	-0.460220633436754	-0.414149725019608	-0.540113729839194	0.00519262871178424	0.00532053053464519	0.00556047082842319
171	14.8022833995669	0.19	-0.930899771067962	-1.23242519457788	-0.629374347558045	0.275384411437627	-13.4285910392237	-16.8295396475199	-10.0276424309274	7.25	4.65	11.64	-2.17468146717123	-1.73521728311355	-1.29575309905588	-2.22746024339581	-1.77733041373475	-1.32720058407369	-2.21637781135308	-1.76768176521492	-1.31947332225008	-0.930899771067962	9.5394785107274	-1.16193061898395	-31.1749079860405	-0.431203433147177	-0.388375133848408	-0.511127699567839	-0.457623845246296	-0.414001791778528	-0.539032540689148	-0.460220633436754	-0.414149725019608	-0.540113729839194	0.00519262871178424	0.00532053053464519	0.00556047082842319
171	14.8022833995669	0.19	-0.926990469093168	-1.22148164676133	-0.632499291425003	0.304447212997896	-13.7615889174784	-17.0091930719636	-10.5139847629932	8.03	5.15	12.61	-1.99601126817412	-1.61490826937247	-1.23380527057083	-2.03210899949029	-1.64411377824788	-1.25611855700547	-2.02757083953761	-1.63835138311588	-1.25147088052085	-0.926990469093168	10.4041434594701	0.932510863953065	-30.2778864872696	-0.431203433147177	-0.388375133848408	-0.511127699567839	-0.457623845246296	-0.414001791778528	-0.539032540689148	-0.460220633436754	-0.414149725019608	-0.540113729839194	0.00519262871178424	0.00532053053464519	0.00556047082842319
171	14.8022833995669	0.19	-0.909771366240268	-1.20552404946262	-0.614018683017914	0.248320576796124	-13.5095870917389	-17.1793458335319	-9.83982834994589	7	5.1	12.33	-2.29423447715877	-1.80415254331453	-1.31407060947029	-2.35511701386773	-1.8520296825261	-1.34894235118447	-2.35070257365439	-1.84767918345442	-1.34526135044221	-0.909771366240268	9.96089817410308	-0.372505447114438	-31.3983971296454	-0.431203433147177	-0.388375133848408	-0.511127699567839	-0.457623845246296	-0.414001791778528	-0.539032540689148	-0.460220633436754	-0.414149725019608	-0.540113729839194	0.00519262871178424	0.00532053053464519	0.00556047082842319
171	14.8022833995669	0.19	-0.864729157744276	-1.14183932874622	-0.587618986742328	0.303612368320956	-13.2532650746303	-16.3870857435933	-10.1194444056674	7.55	5.1	11.58	-2.03864849978343	-1.6487830346644	-1.25891756954536	-2.08300157180019	-1.68465414863242	-1.28630672546465	-2.08999650731547	-1.6890733443054	-1.29134100681778	-0.864729157744276	9.62838894369091	0.0935468331020778	-30.3581871344433	-0.431203433147177	-0.388375133848408	-0.511127699567839	-0.457623845246296	-0.414001791778528	-0.539032540689148	-0.460220633436754	-0.414149725019608	-0.540113729839194	0.00519262871178424	0.00532053053464519	0.00556047082842319
171	14.8022833995669	0.19	-0.861761580357555	-1.13989932757426	-0.583623833140847	0.28485347379979	-14.7330548808027	-18.3777820552632	-11.0883277063423	8.13	5.14	12.39	-2.13080099151989	-1.70821527068555	-1.2856295498512	-2.16778384372051	-1.73786359220127	-1.30794334068203	-2.16282146008907	-1.73496259100216	-1.30568158221048	-0.861761580357555	10.8628707036392	0.53914640825324	-31.4226475902198	-0.431203433147177	-0.388375133848408	-0.511127699567839	-0.457623845246296	-0.414001791778528	-0.539032540689148	-0.460220633436754	-0.414149725019608	-0.540113729839194	0.00519262871178424	0.00532053053464519	0.00556047082842319
171	14.8022833995669	0.19	-0.847551159358938	-1.12188570423755	-0.573216614480321	0.277632578951603	-14.6964303148359	-18.3976186358178	-10.9952419938541	8.8	5.93	12.82	-1.98069537856061	-1.58222388354446	-1.18375238852831	-2.00658895364673	-1.60290825196127	-1.1992275502758	-2.02358009325347	-1.61610717919999	-1.20855200629466	-0.847551159358938	10.889005349275	-0.233337502759025	-33.0425797623524	-0.431203433147177	-0.388375133848408	-0.511127699567839	-0.457623845246296	-0.414001791778528	-0.539032540689148	-0.460220633436754	-0.414149725019608	-0.540113729839194	0.00519262871178424	0.00532053053464519	0.00556047082842319
171	14.8022833995669	0.19	-0.825556472222977	-1.09153844088414	-0.559574503561817	0.219552089530907	-12.2492854345775	-15.8550668003188	-8.64350406883616	7.37	4.63	11.55	-2.01690270801865	-1.55821588615419	-1.09952906428974	-2.06373343029934	-1.59439630037434	-1.12505917044934	-2.05352747676374	-1.58622685301751	-1.11904092853022	-0.825556472222977	10.0043027443949	-0.27793062597771	-31.0263295356052	-0.431203433147177	-0.388375133848408	-0.511127699567839	-0.457623845246296	-0.414001791778528	-0.539032540689148	-0.460220633436754	-0.414149725019608	-0.540113729839194	0.00519262871178424	0.00532053053464519	0.00556047082842319
171	14.8022833995669	0.19	-0.657179802419655	-0.868505133087646	-0.445854471751664	0.257130779092503	-12.9531722036428	-16.3906567170707	-9.51568769021494	8.7	4.89	13.05	-1.78300682440972	-1.40907071849022	-1.03513461257073	-1.80734745712323	-1.42830658026966	-1.04926570341609	-1.78627888831296	-1.41185134603002	-1.03579083091541	-0.657179802419655	10.8556797966866	0.0225251165574821	-31.9997067445199	-0.431203433147177	-0.388375133848408	-0.511127699567839	-0.457623845246296	-0.414001791778528	-0.539032540689148	-0.460220633436754	-0.414149725019608	-0.540113729839194	0.00519262871178424	0.00532053053464519	0.00556047082842319
171	14.8022833995669	0.2	-1.44478138465546	-1.89079272869823	-0.998770040612695	0.26480617043477	-16.3340357617943	-20.5833205636113	-12.0847509599772	8.57	6.06	11.63	-2.27146164680678	-1.80253403020297	-1.33360641359917	-2.3043145961658	-1.82860471437914	-1.35289483259248	-2.34564882494367	-1.86116073881701	-1.37629605115915	-1.44478138465546	9.47765328578663	0.36611585671436	-31.018061252472	-0.431203433147177	-0.388375133848408	-0.511127699567839	-0.457623845246296	-0.414001791778528	-0.539032540689148	-0.460220633436754	-0.414149725019608	-0.540113729839194	0.00519262871178424	0.00532053053464519	0.00556047082842319
171	14.8022833995669	0.2	-1.40353062669868	-1.83766939691735	-0.969391856480011	0.258586103486715	-16.2208474043888	-20.5091633035297	-11.932531505248	7.4	5.37	10.97	-2.59815832095417	-2.05490243716512	-1.51164655337608	-2.65777153518096	-2.10205096472556	-1.54633039427016	-2.69288220711794	-2.12927255006674	-1.5667832549685	-1.40353062669868	9.19769531146486	0.415645974200227	-30.1715153780709	-0.431203433147177	-0.388375133848408	-0.511127699567839	-0.457623845246296	-0.414001791778528	-0.539032540689148	-0.460220633436754	-0.414149725019608	-0.540113729839194	0.00519262871178424	0.00532053053464519	0.00556047082842319
171	14.8022833995669	0.2	-1.3785947343715	-1.80915529704391	-0.94803417169909	0.238110990646083	-13.8765438436729	-17.7520007060871	-10.0010869812588	7.96	5.86	13.78	-2.10073376149121	-1.64212049266205	-1.18350722383288	-2.13980391127184	-1.67266119933427	-1.20551848739671	-2.14048474929318	-1.67400780550442	-1.20569974911706	-1.3785947343715	9.92623409912645	-0.818759511839159	-32.5609940130406	-0.431203433147177	-0.388375133848408	-0.511127699567839	-0.457623845246296	-0.414001791778528	-0.539032540689148	-0.460220633436754	-0.414149725019608	-0.540113729839194	0.00519262871178424	0.00532053053464519	0.00556047082842319
171	14.8022833995669	0.2	-1.32455014189906	-1.74144125685614	-0.907659026941973	0.231631667047903	-14.1917994602464	-18.2274048158303	-10.1561941046626	8.81	5.54	12.46	-1.95889148428786	-1.52518668402282	-1.09148188375778	-1.98430726723668	-1.5449753318517	-1.10564339646671	-1.99443267313464	-1.55194515795066	-1.11019543041298	-1.32455014189906	9.86854283829078	0.547876177665504	-31.1853385153656	-0.431203433147177	-0.388375133848408	-0.511127699567839	-0.457623845246296	-0.414001791778528	-0.539032540689148	-0.460220633436754	-0.414149725019608	-0.540113729839194	0.00519262871178424	0.00532053053464519	0.00556047082842319
171	14.8022833995669	0.2	-1.31761377922907	-1.73395422730039	-0.901273331157757	0.217477296053892	-13.8608869429256	-17.9659326195654	-9.75584126628574	8.05	5.64	11.95	-2.10376685715157	-1.62307602832127	-1.14238519949097	-2.14153886344375	-1.65221748843413	-1.16289611342451	-2.16323491277912	-1.66913109520907	-1.17406764521346	-1.31761377922907	9.60229059653533	0.69707593391565	-30.6321323740681	-0.431203433147177	-0.388375133848408	-0.511127699567839	-0.457623845246296	-0.414001791778528	-0.539032540689148	-0.460220633436754	-0.414149725019608	-0.540113729839194	0.00519262871178424	0.00532053053464519	0.00556047082842319
171	14.8022833995669	0.2	-1.28003773061437	-1.67541232303323	-0.884663138195512	0.280787206026381	-15.8716173692455	-19.8375624054349	-11.9056723330561	7.11	4.76	11.24	-2.60976170690631	-2.08801557320257	-1.56626943949884	-2.67629499912359	-2.14124746403709	-1.60619992895058	-2.67764359893305	-2.14195292431755	-1.60574160857807	-1.28003773061437	8.87993218279564	-1.5103965652393	-31.333147433332	-0.431203433147177	-0.388375133848408	-0.511127699567839	-0.457623845246296	-0.414001791778528	-0.539032540689148	-0.460220633436754	-0.414149725019608	-0.540113729839194	0.00519262871178424	0.00532053053464519	0.00556047082842319
171	14.8022833995669	0.2	-1.27096796780746	-1.66362496695278	-0.878310968662141	0.232789238817997	-12.6702625956944	-16.2615236035276	-9.07900158786116	6.85	4.58	11.14	-2.21615786301712	-1.72673254748704	-1.23730723195696	-2.27815305248436	-1.77503646717937	-1.27191988187438	-2.27292167882877	-1.76890635867366	-1.26807599338188	-1.27096796780746	8.76401496148719	-0.790080821486238	-30.2318408178614	-0.431203433147177	-0.388375133848408	-0.511127699567839	-0.457623845246296	-0.414001791778528	-0.539032540689148	-0.460220633436754	-0.414149725019608	-0.540113729839194	0.00519262871178424	0.00532053053464519	0.00556047082842319
171	14.8022833995669	0.2	-1.26947388178352	-1.66268535756686	-0.87626240600017	0.208335172123995	-13.0196783733123	-16.9822314718139	-9.05712527481081	7.95	5.43	12.23	-2.01184336346656	-1.54240940439966	-1.07297544533275	-2.04939581153969	-1.57119954289554	-1.09300327425139	-2.05741083142211	-1.57762314028778	-1.0980364970766	-1.26947388178352	9.51089917146014	-0.324396855714689	-31.5704564270823	-0.431203433147177	-0.388375133848408	-0.511127699567839	-0.457623845246296	-0.414001791778528	-0.539032540689148	-0.460220633436754	-0.414149725019608	-0.540113729839194	0.00519262871178424	0.00532053053464519	0.00556047082842319
171	14.8022833995669	0.2	-1.26485027956498	-1.6594441726161	-0.87025638651386	0.273143728640081	-13.7195949489993	-17.2138564666372	-10.2253334313614	7.88	5.61	11.62	-2.05734651459779	-1.63972326042819	-1.22210000625858	-2.09686998334339	-1.67122381251075	-1.24557764167811	-2.12116037669422	-1.69058985904451	-1.25989852186032	-1.26485027956498	9.41067391340403	-1.20912272122973	-32.0644783861185	-0.431203433147177	-0.388375133848408	-0.511127699567839	-0.457623845246296	-0.414001791778528	-0.539032540689148	-0.460220633436754	-0.414149725019608	-0.540113729839194	0.00519262871178424	0.00532053053464519	0.00556047082842319
171	14.8022833995669	0.2	-1.26407800420476	-1.65844114019093	-0.869714868218585	0.21507037232272	-12.8553043469487	-16.689664405369	-9.0209442885284	8.09	5.38	11.23	-1.94549494887969	-1.49852801505429	-1.05156108122889	-1.97989161102008	-1.52502223025203	-1.07015284948398	-2.0006070250283	-1.54164490475083	-1.08265516960221	-1.26407800420476	9.39037599548529	-0.0898678500782922	-31.1701482818753	-0.431203433147177	-0.388375133848408	-0.511127699567839	-0.457623845246296	-0.414001791778528	-0.539032540689148	-0.460220633436754	-0.414149725019608	-0.540113729839194	0.00519262871178424	0.00532053053464519	0.00556047082842319
171	14.8022833995669	0.2	-1.2535075121612	-1.63945534360138	-0.867559680721023	0.283275310168385	-15.1086904393063	-18.860874251017	-11.3565066275955	7.56	5.21	11.59	-2.34311386122438	-1.87697460478948	-1.41083534835458	-2.39387790584368	-1.91763964636669	-1.4414013868897	-2.40648993783888	-1.9284247280467	-1.44982295041391	-1.2535075121612	9.27054829095171	1.59705077629695	-28.6300062912625	-0.431203433147177	-0.388375133848408	-0.511127699567839	-0.457623845246296	-0.414001791778528	-0.539032540689148	-0.460220633436754	-0.414149725019608	-0.540113729839194	0.00519262871178424	0.00532053053464519	0.00556047082842319
171	14.8022833995669	0.2	-1.25287735715671	-1.64238260749972	-0.863372106813689	0.307829217862904	-14.4184359290424	-17.7940697188104	-11.0428021392744	7.52	4.91	12.21	-2.22252069415535	-1.80089618260707	-1.37927167105879	-2.2714496682091	-1.84054305870771	-1.40963644920632	-2.25995655600946	-1.83103950633982	-1.40277759770237	-1.25287735715671	9.14564285297717	-0.156970604586057	-29.9822255705902	-0.431203433147177	-0.388375133848408	-0.511127699567839	-0.457623845246296	-0.414001791778528	-0.539032540689148	-0.460220633436754	-0.414149725019608	-0.540113729839194	0.00519262871178424	0.00532053053464519	0.00556047082842319
171	14.8022833995669	0.2	-1.25027016316301	-1.6390280711632	-0.861512255162808	0.197268274021792	-12.2805575907942	-16.1483231254985	-8.41279205608984	8.29	5.41	12.09	-1.83968412294722	-1.39905218920529	-0.958420255463349	-1.86968848320569	-1.42187005526267	-0.974051627319658	-1.88032704931299	-1.42957404132027	-0.978623309539245	-1.25027016316301	9.57495293819221	1.41866243622082	-29.7276358776788	-0.431203433147177	-0.388375133848408	-0.511127699567839	-0.457623845246296	-0.414001791778528	-0.539032540689148	-0.460220633436754	-0.414149725019608	-0.540113729839194	0.00519262871178424	0.00532053053464519	0.00556047082842319
171	14.8022833995669	0.2	-1.24586830244922	-1.63022027030936	-0.86151633458909	0.213937208272015	-12.7064789260795	-16.5092146065328	-8.90374324562621	8.08	5.41	12.12	-1.92564422994056	-1.48209096616771	-1.03853770239486	-1.95976157334775	-1.50834971410632	-1.05693785486489	-1.9699279708276	-1.51573612342298	-1.06166943812046	-1.24586830244922	9.53437904832419	2.46768213652167	-28.6081472782356	-0.431203433147177	-0.388375133848408	-0.511127699567839	-0.457623845246296	-0.414001791778528	-0.539032540689148	-0.460220633436754	-0.414149725019608	-0.540113729839194	0.00519262871178424	0.00532053053464519	0.00556047082842319
171	14.8022833995669	0.2	-1.23953826033967	-1.62404326446132	-0.855033256218018	0.178463573615551	-11.701555714047	-15.6213898075761	-7.7817216205179	7.78	5.33	11.74	-1.89001608633384	-1.41575934069289	-0.941502595051932	-1.92777181135282	-1.44404112133314	-0.960310431313465	-1.93893832800382	-1.45449151109924	-0.967000288310411	-1.23953826033967	9.25894432283153	-0.170694049017129	-30.8876650559495	-0.431203433147177	-0.388375133848408	-0.511127699567839	-0.457623845246296	-0.414001791778528	-0.539032540689148	-0.460220633436754	-0.414149725019608	-0.540113729839194	0.00519262871178424	0.00532053053464519	0.00556047082842319
171	14.8022833995669	0.2	-1.21572902224543	-1.59672956852663	-0.834728475964235	0.262638926752388	-15.6236789330652	-19.7109112441068	-11.5364466220235	7.98	5.68	12.02	-2.32745978633974	-1.84484035167397	-1.36222091700821	-2.3704347202027	-1.87890405175001	-1.38737338329732	-2.39621176668687	-1.89734660359449	-1.40142122377003	-1.21572902224543	9.78370311356261	0.048069032695851	-31.5593142907724	-0.431203433147177	-0.388375133848408	-0.511127699567839	-0.457623845246296	-0.414001791778528	-0.539032540689148	-0.460220633436754	-0.414149725019608	-0.540113729839194	0.00519262871178424	0.00532053053464519	0.00556047082842319
171	14.8022833995669	0.2	-1.21193307094269	-1.58886352228645	-0.835002619598929	0.258743122925263	-13.0044834619065	-16.4410798414686	-9.56788708234433	8.29	5.09	11.44	-1.87223891856133	-1.48089421667778	-1.08954951479423	-1.90272722178642	-1.50500970294117	-1.10729218409592	-1.91112897849632	-1.51136286050524	-1.11236061311673	-1.21193307094269	9.34095005025087	0.18650666028839	-30.5968122919808	-0.431203433147177	-0.388375133848408	-0.511127699567839	-0.457623845246296	-0.414001791778528	-0.539032540689148	-0.460220633436754	-0.414149725019608	-0.540113729839194	0.00519262871178424	0.00532053053464519	0.00556047082842319
171	14.8022833995669	0.2	-1.20887674923292	-1.58842069947938	-0.829332798986455	0.232505760957244	-12.5623698485548	-16.1258778631695	-8.99886183393996	7.34	4.57	12.07	-2.05903778007887	-1.60403013993893	-1.14902249979899	-2.1073596241946	-1.6416737884086	-1.1759879526226	-2.0848151113288	-1.62291202560047	-1.16254602256853	-1.20887674923292	9.33050468345263	-1.09784704353768	-31.2094446312171	-0.431203433147177	-0.388375133848408	-0.511127699567839	-0.457623845246296	-0.414001791778528	-0.539032540689148	-0.460220633436754	-0.414149725019608	-0.540113729839194	0.00519262871178424	0.00532053053464519	0.00556047082842319
171	14.8022833995669	0.2	-1.19381400321925	-1.57066975157219	-0.816958254866322	0.265389199160186	-14.2833915788946	-17.9936472434945	-10.5731359142947	7.93	5.5	12.55	-2.13577028700255	-1.69537853660295	-1.25498678620336	-2.17588912741024	-1.72722494881054	-1.27856077021085	-2.18263870902887	-1.7339201699156	-1.28349909720018	-1.19381400321925	9.83079662032854	-1.56273624844761	-32.955317229891	-0.431203433147177	-0.388375133848408	-0.511127699567839	-0.457623845246296	-0.414001791778528	-0.539032540689148	-0.460220633436754	-0.414149725019608	-0.540113729839194	0.00519262871178424	0.00532053053464519	0.00556047082842319
171	14.8022833995669	0.2	-1.19283874883336	-1.56068151057505	-0.824995987091668	0.212731235118514	-12.5575444560365	-16.3292351094955	-8.78585380257754	7.61	5.36	10.94	-2.01508662287011	-1.54964636615105	-1.084206109432	-2.05787433553618	-1.5825510674658	-1.10722779939543	-2.084498974668	-1.60333539642335	-1.12188841904239	-1.19283874883336	9.37517907471635	-1.20198181465732	-32.0130385748853	-0.431203433147177	-0.388375133848408	-0.511127699567839	-0.457623845246296	-0.414001791778528	-0.539032540689148	-0.460220633436754	-0.414149725019608	-0.540113729839194	0.00519262871178424	0.00532053053464519	0.00556047082842319
171	14.8022833995669	0.2	-1.18864004424476	-1.56492334931276	-0.81235673917676	0.245468711909533	-12.8414348130039	-16.3565500556123	-9.32631957039554	7.29	4.5	11.7	-2.10252135682474	-1.6506776095702	-1.19883386231566	-2.15280648791656	-1.69015618119952	-1.22750587448247	-2.13148471800632	-1.67349801812622	-1.21560163111115	-1.18864004424476	8.90945562947336	1.75751643065269	-27.9763944422443	-0.431203433147177	-0.388375133848408	-0.511127699567839	-0.457623845246296	-0.414001791778528	-0.539032540689148	-0.460220633436754	-0.414149725019608	-0.540113729839194	0.00519262871178424	0.00532053053464519	0.00556047082842319
171	14.8022833995669	0.2	-1.16654024929861	-1.5313894028387	-0.801691095758514	0.27567451596068	-14.9518966382274	-18.7358896002257	-11.1679036762291	7.91	5.41	11.8	-2.2301086012533	-1.77970483438158	-1.32930106750986	-2.27238521859858	-1.81344305691855	-1.35450089523852	-2.29034074507501	-1.82678974012603	-1.36425630324529	-1.16654024929861	9.82685735399103	-0.140179442094711	-31.6507135341915	-0.431203433147177	-0.388375133848408	-0.511127699567839	-0.457623845246296	-0.414001791778528	-0.539032540689148	-0.460220633436754	-0.414149725019608	-0.540113729839194	0.00519262871178424	0.00532053053464519	0.00556047082842319
171	14.8022833995669	0.2	-1.16637197643867	-1.53279464082232	-0.79994931205501	0.247789852807994	-12.9509205097572	-16.4739309833521	-9.42791003616226	8.43	5.13	12.18	-1.84762688244705	-1.45250510703507	-1.05738333162309	-1.87606883528432	-1.47486464409456	-1.0736604529048	-1.87644511128429	-1.47331465807994	-1.07338573415656	-1.16637197643867	9.62815665700514	1.37905018196602	-29.8858276893164	-0.431203433147177	-0.388375133848408	-0.511127699567839	-0.457623845246296	-0.414001791778528	-0.539032540689148	-0.460220633436754	-0.414149725019608	-0.540113729839194	0.00519262871178424	0.00532053053464519	0.00556047082842319
171	14.8022833995669	0.2	-1.16600722942676	-1.5254890311597	-0.806525427693827	0.199342993579483	-13.505441676238	-17.7313203051477	-9.27956304732833	8.54	5.63	12.52	-1.96375242434922	-1.49573429260763	-1.02771616086604	-1.99255663082565	-1.51767363631712	-1.04279064180859	-2.00348268863572	-1.5257313255665	-1.04914219505915	-1.16600722942676	9.9114649512505	0.30811735948322	-31.4927292675272	-0.431203433147177	-0.388375133848408	-0.511127699567839	-0.457623845246296	-0.414001791778528	-0.539032540689148	-0.460220633436754	-0.414149725019608	-0.540113729839194	0.00519262871178424	0.00532053053464519	0.00556047082842319
171	14.8022833995669	0.2	-1.15995240778728	-1.51732973615218	-0.802575079422384	0.258426813653146	-14.4873501697404	-18.3189720244557	-10.655728315025	9.55	5.77	12.87	-1.82494347822564	-1.44323574345457	-1.0615280086835	-1.84125580331348	-1.4561361597724	-1.07101651623132	-1.85304964326896	-1.46372080101697	-1.07680580846878	-1.15995240778728	10.4625209093228	0.134408550609871	-32.4370325415316	-0.431203433147177	-0.388375133848408	-0.511127699567839	-0.457623845246296	-0.414001791778528	-0.539032540689148	-0.460220633436754	-0.414149725019608	-0.540113729839194	0.00519262871178424	0.00532053053464519	0.00556047082842319
171	14.8022833995669	0.2	-1.15641314606094	-1.5208210990329	-0.79200519308897	0.269792192183077	-14.7515348631898	-18.5405925671121	-10.9624771592674	8.08	5.3	12.22	-2.16399385505157	-1.72174814159642	-1.27950242814127	-2.20241941030956	-1.75232083855709	-1.30222226680463	-2.20876116370533	-1.7565086531287	-1.30582693096462	-1.15641314606094	9.84390555457039	-1.61699455742871	-33.030844909826	-0.431203433147177	-0.388375133848408	-0.511127699567839	-0.457623845246296	-0.414001791778528	-0.539032540689148	-0.460220633436754	-0.414149725019608	-0.540113729839194	0.00519262871178424	0.00532053053464519	0.00556047082842319
171	14.8022833995669	0.2	-1.15396024105926	-1.51682463490773	-0.791095847210798	0.232209620626524	-12.9077431113222	-16.57226232906	-9.24322389358438	8.34	5.2	12.08	-1.87634986782666	-1.46144452700343	-1.0465391861802	-1.90627049305656	-1.48474899422276	-1.06322749538896	-1.909782203868	-1.4876939676876	-1.06511528024156	-1.15396024105926	9.84507759746902	0.660118703945067	-30.4335856481621	-0.431203433147177	-0.388375133848408	-0.511127699567839	-0.457623845246296	-0.414001791778528	-0.539032540689148	-0.460220633436754	-0.414149725019608	-0.540113729839194	0.00519262871178424	0.00532053053464519	0.00556047082842319
171	14.8022833995669	0.2	-1.15381859262541	-1.51114462456614	-0.796492560684682	0.236897643686596	-13.7009722314628	-17.5402353282005	-9.86170913472505	8.55	5.85	12.36	-1.94078750896982	-1.51598169979019	-1.09117589061056	-1.96915183907508	-1.53813755413676	-1.10712326919844	-1.98989853120527	-1.55365485404262	-1.11831104911874	-1.15381859262541	10.15826458031	0.992997170407568	-31.016129350027	-0.431203433147177	-0.388375133848408	-0.511127699567839	-0.457623845246296	-0.414001791778528	-0.539032540689148	-0.460220633436754	-0.414149725019608	-0.540113729839194	0.00519262871178424	0.00532053053464519	0.00556047082842319
171	14.8022833995669	0.2	-1.15277125042397	-1.51331124054585	-0.792231260302086	0.251490113161608	-13.9410982899447	-17.6961918585336	-10.1860047213559	8.03	4.45	11.08	-2.07617454054763	-1.63561480166128	-1.19505506277493	-2.11369429457427	-1.6651729451806	-1.21665159578693	-2.10349890410305	-1.65671223784261	-1.21010809937186	-1.15277125042397	8.98209177538952	-0.258574011753367	-29.997401341222	-0.431203433147177	-0.388375133848408	-0.511127699567839	-0.457623845246296	-0.414001791778528	-0.539032540689148	-0.460220633436754	-0.414149725019608	-0.540113729839194	0.00519262871178424	0.00532053053464519	0.00556047082842319
171	14.8022833995669	0.2	-1.15201297483262	-1.50796679102743	-0.796059158637814	0.258972765045456	-14.077217286149	-17.7950711379636	-10.3593634343344	8.24	5.34	12.72	-2.03882738964105	-1.61286324456995	-1.18689909949885	-2.07276438372013	-1.63970991666168	-1.20665544960323	-2.06943618282537	-1.63942242576513	-1.20545448430024	-1.15201297483262	10.1683712437688	1.87737284702221	-29.9398423383177	-0.431203433147177	-0.388375133848408	-0.511127699567839	-0.457623845246296	-0.414001791778528	-0.539032540689148	-0.460220633436754	-0.414149725019608	-0.540113729839194	0.00519262871178424	0.00532053053464519	0.00556047082842319
171	14.8022833995669	0.2	-1.15086467644827	-1.51366104061136	-0.788068312285187	0.250889977264751	-13.5332750868776	-17.184339702299	-9.88221047145609	7.5	5.26	12.73	-2.14960630014738	-1.6928909630719	-1.23617562599641	-2.1971416406122	-1.73032672435242	-1.26351180809265	-2.1914348531179	-1.72663330740339	-1.26105382288465	-1.15086467644827	9.88021466803095	0.471221079758003	-30.8715646733523	-0.431203433147177	-0.388375133848408	-0.511127699567839	-0.457623845246296	-0.414001791778528	-0.539032540689148	-0.460220633436754	-0.414149725019608	-0.540113729839194	0.00519262871178424	0.00532053053464519	0.00556047082842319
171	14.8022833995669	0.2	-1.14770817651808	-1.51029410787348	-0.785122245162688	0.24977093086548	-14.5296555402166	-18.4612324669452	-10.598078613488	8.79	5.9	14.2	-1.9883263611417	-1.56488453198605	-1.1414427028304	-2.01436314029101	-1.5853764158889	-1.15638969148679	-2.01009043067623	-1.58252502543707	-1.15480117236839	-1.14770817651808	10.6495960071245	-2.29073217247855	-34.9390233609108	-0.431203433147177	-0.388375133848408	-0.511127699567839	-0.457623845246296	-0.414001791778528	-0.539032540689148	-0.460220633436754	-0.414149725019608	-0.540113729839194	0.00519262871178424	0.00532053053464519	0.00556047082842319
171	14.8022833995669	0.2	-1.14410717757449	-1.50024400087874	-0.787970354270252	0.266944523819655	-14.5353788999967	-18.296087921568	-10.7746698784255	8.26	5.49	13.03	-2.09199357640702	-1.66199022543992	-1.23198687447282	-2.12656461827373	-1.68945528762449	-1.25234595697525	-2.12585470357855	-1.68852541525642	-1.25255308736594	-1.14410717757449	10.109936815131	0.799972227582862	-30.91500100045	-0.431203433147177	-0.388375133848408	-0.511127699567839	-0.457623845246296	-0.414001791778528	-0.539032540689148	-0.460220633436754	-0.414149725019608	-0.540113729839194	0.00519262871178424	0.00532053053464519	0.00556047082842319
171	14.8022833995669	0.2	-1.1434971776719	-1.49731545143326	-0.789678903910542	0.27224466582166	-14.0781349278812	-17.6718496091923	-10.4844202465702	7.55	5.13	11.96	-2.19900685988564	-1.75182088832983	-1.30463491677403	-2.24688285740111	-1.789960911459	-1.33303896551689	-2.248275507415	-1.79262587204683	-1.33536694579071	-1.1434971776719	9.47717479545604	-1.59760769508787	-32.199857287182	-0.431203433147177	-0.388375133848408	-0.511127699567839	-0.457623845246296	-0.414001791778528	-0.539032540689148	-0.460220633436754	-0.414149725019608	-0.540113729839194	0.00519262871178424	0.00532053053464519	0.00556047082842319
171	14.8022833995669	0.2	-1.14304666445378	-1.49979260795164	-0.786300720955918	0.302016225628482	-14.096412037113	-17.4422243322968	-10.7505997419292	7.43	4.34	11.04	-2.2029937608429	-1.78040983629187	-1.35782591174084	-2.2531024688894	-1.82090656318943	-1.38871065748945	-2.23596817537338	-1.80819517846684	-1.37784701633546	-1.14304666445378	9.08899538918438	-0.346205318892531	-29.9331856176896	-0.431203433147177	-0.388375133848408	-0.511127699567839	-0.457623845246296	-0.414001791778528	-0.539032540689148	-0.460220633436754	-0.414149725019608	-0.540113729839194	0.00519262871178424	0.00532053053464519	0.00556047082842319
171	14.8022833995669	0.2	-1.13684777429816	-1.49644728711619	-0.777248261480123	0.282136843718883	-13.2090881525604	-16.4987346407217	-9.91944166439914	8.35	4.98	13.73	-1.86651837987584	-1.49435737679552	-1.1221963737152	-1.8961940241637	-1.51811605950169	-1.14003809483969	-1.86678233346589	-1.49384096099409	-1.12197012725495	-1.13684777429816	10.0400777440418	-1.11147851285677	-32.5320083036123	-0.431203433147177	-0.388375133848408	-0.511127699567839	-0.457623845246296	-0.414001791778528	-0.539032540689148	-0.460220633436754	-0.414149725019608	-0.540113729839194	0.00519262871178424	0.00532053053464519	0.00556047082842319
171	14.8022833995669	0.2	-1.13394732556736	-1.49010373953999	-0.777790911594731	0.251919516196137	-12.2502590259095	-15.5461587414059	-8.95435931041314	7.66	4.61	12.43	-1.9064661696771	-1.50228135394467	-1.09809653821225	-1.94618169340253	-1.53357689524713	-1.12097209709172	-1.91933099704565	-1.51245383443921	-1.10585239038791	-1.13394732556736	9.52970848644746	-0.0905017591662892	-30.5639955465774	-0.431203433147177	-0.388375133848408	-0.511127699567839	-0.457623845246296	-0.414001791778528	-0.539032540689148	-0.460220633436754	-0.414149725019608	-0.540113729839194	0.00519262871178424	0.00532053053464519	0.00556047082842319
171	14.8022833995669	0.2	-1.12529390924485	-1.48011007767072	-0.770477740818984	0.272315747734447	-13.0838338707897	-16.4231350627076	-9.74453267887174	8.6	5.48	12.12	-1.80661307864857	-1.43927607607075	-1.07193907349293	-1.8324158656256	-1.45983240571925	-1.0872489458129	-1.84321711701293	-1.46943668184352	-1.09305696286794	-1.12529390924485	9.74375578583822	-0.15086439459093	-31.4941522505115	-0.431203433147177	-0.388375133848408	-0.511127699567839	-0.457623845246296	-0.414001791778528	-0.539032540689148	-0.460220633436754	-0.414149725019608	-0.540113729839194	0.00519262871178424	0.00532053053464519	0.00556047082842319
171	14.8022833995669	0.2	-1.11593428326735	-1.4605742134872	-0.77129435304749	0.272845295078137	-13.504264465935	-16.9462700510835	-10.0622588807864	7.55	5.06	12.71	-2.10754353337536	-1.6794743127767	-1.25140509217804	-2.1533519949538	-1.71597848614749	-1.27860497734117	-2.14125441252958	-1.70641250545321	-1.2700438129628	-1.11593428326735	9.75749814137864	-0.958364259433577	-31.6426381646434	-0.431203433147177	-0.388375133848408	-0.511127699567839	-0.457623845246296	-0.414001791778528	-0.539032540689148	-0.460220633436754	-0.414149725019608	-0.540113729839194	0.00519262871178424	0.00532053053464519	0.00556047082842319
171	14.8022833995669	0.2	-1.10820764304253	-1.4540891488155	-0.762326137269559	0.22396756883022	-11.8202985244196	-15.255571668132	-8.3850253807072	7.53	4.72	11.39	-1.90281359519841	-1.47433509676687	-1.04585659833533	-1.94453225112141	-1.5066594814425	-1.0687867117636	-1.94132114091684	-1.50289852126146	-1.06705433721388	-1.10820764304253	9.11070634921682	1.07006574015222	-29.0908909472571	-0.431203433147177	-0.388375133848408	-0.511127699567839	-0.457623845246296	-0.414001791778528	-0.539032540689148	-0.460220633436754	-0.414149725019608	-0.540113729839194	0.00519262871178424	0.00532053053464519	0.00556047082842319
171	14.8022833995669	0.2	-1.10757750073486	-1.45177165887237	-0.763383342597353	0.209072151248509	-13.3635460265893	-17.4216906012811	-9.30540145189747	7.99	5.44	12.33	-2.05336130402512	-1.57505886905943	-1.09675643409374	-2.09104339926723	-1.60396343553757	-1.1168834718079	-2.10007079622637	-1.61091921280088	-1.1213290635158	-1.10757750073486	9.92088460822457	1.31647618183764	-30.1387992212832	-0.431203433147177	-0.388375133848408	-0.511127699567839	-0.457623845246296	-0.414001791778528	-0.539032540689148	-0.460220633436754	-0.414149725019608	-0.540113729839194	0.00519262871178424	0.00532053053464519	0.00556047082842319
171	14.8022833995669	0.2	-1.098850714199	-1.44179179752764	-0.755909630870353	0.267378905560632	-13.1621929815987	-16.5638447679667	-9.7605411952308	8.38	5.34	14.33	-1.86794349446519	-1.48433127074584	-1.10071904702648	-1.89729511502965	-1.50765506420104	-1.11801501337242	-1.8730993356391	-1.48813003759786	-1.10397741120031	-1.098850714199	10.5563663047093	0.299812831467345	-31.598068603586	-0.431203433147177	-0.388375133848408	-0.511127699567839	-0.457623845246296	-0.414001791778528	-0.539032540689148	-0.460220633436754	-0.414149725019608	-0.540113729839194	0.00519262871178424	0.00532053053464519	0.00556047082842319
171	14.8022833995669	0.2	-1.09800409956534	-1.44047686605767	-0.755531333073006	0.25573150976287	-13.783537668924	-17.4548290450257	-10.1122462928223	8.11	5.45	12.87	-2.0297512599973	-1.60283167933356	-1.17591209866982	-2.06533975109986	-1.63093480806813	-1.1965298650364	-2.06542888572613	-1.6309418660033	-1.19610423048245	-1.09800409956534	10.2287533801923	-0.134328861695183	-31.8639875774107	-0.431203433147177	-0.388375133848408	-0.511127699567839	-0.457623845246296	-0.414001791778528	-0.539032540689148	-0.460220633436754	-0.414149725019608	-0.540113729839194	0.00519262871178424	0.00532053053464519	0.00556047082842319
171	14.8022833995669	0.2	-1.09518090977085	-1.43210240513483	-0.758259414406866	0.266161604327892	-13.2828575173674	-16.7263924128149	-9.83932262192	8.63	5.32	13.48	-1.83349739330472	-1.4560273388703	-1.07855728443588	-1.8593176346265	-1.47653185521051	-1.09374607579451	-1.84519995572036	-1.46661259074175	-1.086472018243	-1.09518090977085	10.647089089438	-0.737508385974893	-32.9392027316573	-0.431203433147177	-0.388375133848408	-0.511127699567839	-0.457623845246296	-0.414001791778528	-0.539032540689148	-0.460220633436754	-0.414149725019608	-0.540113729839194	0.00519262871178424	0.00532053053464519	0.00556047082842319
171	14.8022833995669	0.2	-1.09395629894468	-1.43294406660642	-0.754968531282949	0.231893754419893	-12.755073053854	-16.379459804457	-9.13068630325104	8.7	5.69	12.75	-1.78302032638401	-1.38848013249779	-0.993939938611569	-1.8074303218772	-1.40748877377638	-1.00754722567555	-1.8157940877042	-1.413631790393	-1.01298358199389	-1.09395629894468	10.2003647577249	2.47340577422289	-29.551699374114	-0.431203433147177	-0.388375133848408	-0.511127699567839	-0.457623845246296	-0.414001791778528	-0.539032540689148	-0.460220633436754	-0.414149725019608	-0.540113729839194	0.00519262871178424	0.00532053053464519	0.00556047082842319
171	14.8022833995669	0.2	-1.09052000623333	-1.42834878938418	-0.752691223082473	0.260109902161666	-13.9683793877485	-17.6465904683954	-10.2901683071016	8.1	5.17	11.51	-2.05497810912003	-1.62664362348727	-1.1983091378545	-2.09118574056085	-1.65530422699608	-1.21942271343132	-2.10275779731888	-1.66383283149979	-1.22597365606319	-1.09052000623333	9.77382183950833	-0.237550101050584	-31.377082211528	-0.431203433147177	-0.388375133848408	-0.511127699567839	-0.457623845246296	-0.414001791778528	-0.539032540689148	-0.460220633436754	-0.414149725019608	-0.540113729839194	0.00519262871178424	0.00532053053464519	0.00556047082842319
171	14.8022833995669	0.2	-1.0819940405345	-1.42066206937768	-0.743326011691322	0.251038872015272	-13.3954421598977	-17.0078906775854	-9.78299364220994	8.44	5.18	13.43	-1.90405522674354	-1.49963697101532	-1.09521871528711	-1.93316564030121	-1.52256437973722	-1.11196311917324	-1.91572096881317	-1.50932990745179	-1.10231084740901	-1.0819940405345	10.3931456486756	2.17064442557227	-29.6931134669596	-0.431203433147177	-0.388375133848408	-0.511127699567839	-0.457623845246296	-0.414001791778528	-0.539032540689148	-0.460220633436754	-0.414149725019608	-0.540113729839194	0.00519262871178424	0.00532053053464519	0.00556047082842319
171	14.8022833995669	0.2	-1.07444527610194	-1.40792630557756	-0.740964246626321	0.296379778418324	-13.8954499457934	-17.2381926325479	-10.5527072590389	8.22	5.3	11.8	-1.98013233590187	-1.59615513911939	-1.21217794233691	-2.01339631082329	-1.62296873311798	-1.23254115541268	-2.02395487030306	-1.63045967124932	-1.23941814941205	-1.07444527610194	9.56577197810353	0.581130303364761	-30.3228296889197	-0.431203433147177	-0.388375133848408	-0.511127699567839	-0.457623845246296	-0.414001791778528	-0.539032540689148	-0.460220633436754	-0.414149725019608	-0.540113729839194	0.00519262871178424	0.00532053053464519	0.00556047082842319
171	14.8022833995669	0.2	-1.06933729133867	-1.40376596140061	-0.734908621276725	0.209059593441506	-11.5512567030247	-15.0591916215616	-8.04332178448782	8.01	5.75	13.62	-1.77182015519162	-1.35908685927785	-0.946353563364081	-1.80414674169196	-1.38388319020861	-0.963619638725263	-1.80328720833464	-1.38347629921069	-0.963873857128192	-1.06933729133867	10.3088785679654	1.07004281328065	-31.1293626350746	-0.431203433147177	-0.388375133848408	-0.511127699567839	-0.457623845246296	-0.414001791778528	-0.539032540689148	-0.460220633436754	-0.414149725019608	-0.540113729839194	0.00519262871178424	0.00532053053464519	0.00556047082842319
171	14.8022833995669	0.2	-1.05965241812949	-1.39063028573156	-0.728674550527422	0.249414166552147	-13.8210967197398	-17.564508395714	-10.0776850437657	7.59	5.03	11.5	-2.17417002931688	-1.71080303435539	-1.2474360393939	-2.22076443644651	-1.74746707259825	-1.27416970874999	-2.22625844788367	-1.75225048999766	-1.27882539907287	-1.05965241812949	9.2893903260699	0.298687032035092	-29.9637778096157	-0.431203433147177	-0.388375133848408	-0.511127699567839	-0.457623845246296	-0.414001791778528	-0.539032540689148	-0.460220633436754	-0.414149725019608	-0.540113729839194	0.00519262871178424	0.00532053053464519	0.00556047082842319
171	14.8022833995669	0.2	-1.05182206375973	-1.38308376317941	-0.72056036434005	0.299521366132176	-15.5685241307203	-19.2857285789746	-11.851319682466	7.69	5.3	11.51	-2.35699169578805	-1.90269617979528	-1.4484006638025	-2.40557909552793	-1.94191865988991	-1.47825822425189	-2.42505610608545	-1.95721102845246	-1.48867095793337	-1.05182206375973	9.72017631443902	-0.340446397206636	-31.4940307288254	-0.431203433147177	-0.388375133848408	-0.511127699567839	-0.457623845246296	-0.414001791778528	-0.539032540689148	-0.460220633436754	-0.414149725019608	-0.540113729839194	0.00519262871178424	0.00532053053464519	0.00556047082842319
171	14.8022833995669	0.2	-1.04649513961878	-1.37356923551781	-0.719421043719753	0.24701266751867	-13.2603215862078	-16.8750339149359	-9.64560925747974	8.61	5.8	12.87	-1.85350618903914	-1.45647636932639	-1.05944654961364	-1.87981890369206	-1.47715277565912	-1.07448664762618	-1.88985344516261	-1.4865806398088	-1.08011072564186	-1.04649513961878	10.454970704053	-0.751958826001284	-33.1290391850933	-0.431203433147177	-0.388375133848408	-0.511127699567839	-0.457623845246296	-0.414001791778528	-0.539032540689148	-0.460220633436754	-0.414149725019608	-0.540113729839194	0.00519262871178424	0.00532053053464519	0.00556047082842319
171	14.8022833995669	0.2	-1.04309309947214	-1.36999373075394	-0.716192468190349	0.230324530261164	-13.9584605160172	-17.9423447469049	-9.9745762851294	7.87	6.05	12.49	-2.14574141019277	-1.66930505317179	-1.19286869615082	-2.18704558697715	-1.70143812880511	-1.21583067063307	-2.21353431061183	-1.72325025322149	-1.2306920308785	-1.04309309947214	10.4226259715581	0.335526834763421	-32.0710813706631	-0.431203433147177	-0.388375133848408	-0.511127699567839	-0.457623845246296	-0.414001791778528	-0.539032540689148	-0.460220633436754	-0.414149725019608	-0.540113729839194	0.00519262871178424	0.00532053053464519	0.00556047082842319
171	14.8022833995669	0.2	-1.04047872825297	-1.36684350864905	-0.714113947856893	0.308340005907675	-15.0457073343614	-18.5639797346045	-11.5274349341182	8.05	5.29	11.72	-2.17446906271565	-1.76236052791294	-1.35025199311023	-2.21355135616608	-1.79403588834843	-1.37452042053079	-2.2261359054868	-1.80540353622769	-1.38289040892991	-1.04047872825297	9.90488584945856	-0.634430160094876	-31.8406550624007	-0.431203433147177	-0.388375133848408	-0.511127699567839	-0.457623845246296	-0.414001791778528	-0.539032540689148	-0.460220633436754	-0.414149725019608	-0.540113729839194	0.00519262871178424	0.00532053053464519	0.00556047082842319
171	14.8022833995669	0.2	-1.03268885712969	-1.35883931426074	-0.706538399998642	0.209062810572533	-12.4476138333584	-16.2277215365351	-8.66750613018172	8.63	5.8	14.1	-1.77896540916531	-1.36457076776536	-0.950176126365416	-1.80402510860363	-1.38379302645928	-0.963560944314942	-1.79846564437916	-1.3792709676958	-0.961189642006184	-1.03268885712969	10.8304444622973	0.759057908421329	-32.2150829807725	-0.431203433147177	-0.388375133848408	-0.511127699567839	-0.457623845246296	-0.414001791778528	-0.539032540689148	-0.460220633436754	-0.414149725019608	-0.540113729839194	0.00519262871178424	0.00532053053464519	0.00556047082842319
171	14.8022833995669	0.2	-1.03108225513353	-1.35564161482537	-0.706522895441687	0.2438887195853	-13.2759243431705	-16.9255408496906	-9.62630783665038	8.04	5.46	12.5	-1.98380054952853	-1.55603807531871	-1.1282756011089	-2.01953181696047	-1.58406468949457	-1.14859756202867	-2.02600089601066	-1.58957498062905	-1.15203787791299	-1.03108225513353	9.82649598508498	0.921600022324694	-30.1142885573785	-0.431203433147177	-0.388375133848408	-0.511127699567839	-0.457623845246296	-0.414001791778528	-0.539032540689148	-0.460220633436754	-0.414149725019608	-0.540113729839194	0.00519262871178424	0.00532053053464519	0.00556047082842319
171	14.8022833995669	0.2	-1.02984701350952	-1.34748494170906	-0.712209085309988	0.276173899712986	-13.054553462911	-16.3542445682284	-9.75486235759365	9.08	5.23	12.68	-1.70798391684845	-1.36337494913136	-1.01876598141428	-1.72747639192164	-1.37893455244449	-1.03039271296733	-1.72408311898259	-1.37589082857518	-1.02753130449579	-1.02984701350952	10.4731745428179	-1.43820616130788	-33.2430400269091	-0.431203433147177	-0.388375133848408	-0.511127699567839	-0.457623845246296	-0.414001791778528	-0.539032540689148	-0.460220633436754	-0.414149725019608	-0.540113729839194	0.00519262871178424	0.00532053053464519	0.00556047082842319
171	14.8022833995669	0.2	-1.02628310211225	-1.3496964042212	-0.702869800003304	0.271324533432213	-13.3436029978334	-16.7577413423433	-9.92946465332344	8.62	5.45	13.42	-1.83984821363665	-1.46500674747898	-1.09016528132131	-1.86592310643113	-1.4857692721267	-1.10561543782228	-1.85734254343791	-1.47981987788215	-1.10072891298839	-1.02628310211225	10.5812520003008	-0.329710982891211	-32.3914220942467	-0.431203433147177	-0.388375133848408	-0.511127699567839	-0.457623845246296	-0.414001791778528	-0.539032540689148	-0.460220633436754	-0.414149725019608	-0.540113729839194	0.00519262871178424	0.00532053053464519	0.00556047082842319
171	14.8022833995669	0.2	-1.02600966688638	-1.34249299367671	-0.709526340096059	0.302265356483714	-14.0280343003995	-17.3556505541903	-10.7004180466088	7.06	4.9	12.44	-2.29958244089132	-1.85868119761328	-1.41777995433524	-2.35934229820506	-1.90698323766453	-1.45462417712401	-2.34162056946272	-1.89236046973728	-1.44389472290744	-1.02600966688638	9.7498730496368	0.187936431976342	-30.3818880452436	-0.431203433147177	-0.388375133848408	-0.511127699567839	-0.457623845246296	-0.414001791778528	-0.539032540689148	-0.460220633436754	-0.414149725019608	-0.540113729839194	0.00519262871178424	0.00532053053464519	0.00556047082842319
171	14.8022833995669	0.2	-1.01849237690305	-1.3346533991385	-0.702331354667598	0.27066876533131	-14.4227985164535	-18.1191931730601	-10.7264038598469	8.73	5.89	13.42	-1.96552617157222	-1.5645502357992	-1.16357430002617	-1.99204983167812	-1.58566295323492	-1.17927607479173	-1.9977207377845	-1.59075192581059	-1.18222715421886	-1.01849237690305	10.9092240302391	-1.05296610631396	-33.5174349428791	-0.431203433147177	-0.388375133848408	-0.511127699567839	-0.457623845246296	-0.414001791778528	-0.539032540689148	-0.460220633436754	-0.414149725019608	-0.540113729839194	0.00519262871178424	0.00532053053464519	0.00556047082842319
171	14.8022833995669	0.2	-1.01134236797303	-1.32739682639766	-0.695287909548403	0.295311099571652	-13.975039100723	-17.3455623203835	-10.6045158810624	8.54	5.15	12.56	-1.92108175710324	-1.54778450968143	-1.17448726225961	-1.9492630609886	-1.57048973055768	-1.19171640012677	-1.94343428226749	-1.56506160018734	-1.18775438580341	-1.01134236797303	10.6135991794633	0.0574256674918631	-31.6561558070472	-0.431203433147177	-0.388375133848408	-0.511127699567839	-0.457623845246296	-0.414001791778528	-0.539032540689148	-0.460220633436754	-0.414149725019608	-0.540113729839194	0.00519262871178424	0.00532053053464519	0.00556047082842319
171	14.8022833995669	0.2	-1.01130587702482	-1.32527354795963	-0.697338206090013	0.26467831895625	-12.8535032444132	-16.1984289411317	-9.50857754769478	7.56	4.55	11.36	-2.01134112785626	-1.59600537845221	-1.18066962904817	-2.05485164711722	-1.6305311094672	-1.20621057181718	-2.04480545418497	-1.62198772977707	-1.19982598382409	-1.01130587702482	9.33786766918072	-2.4012111876051	-32.4880858150181	-0.431203433147177	-0.388375133848408	-0.511127699567839	-0.457623845246296	-0.414001791778528	-0.539032540689148	-0.460220633436754	-0.414149725019608	-0.540113729839194	0.00519262871178424	0.00532053053464519	0.00556047082842319
171	14.8022833995669	0.2	-1.00602560518889	-1.32042565139688	-0.69162555898091	0.214247756747497	-12.0641437126636	-15.6713139308819	-8.45697349444517	8.37	5.29	12.77	-1.7690099248452	-1.36182518304383	-0.954640441242463	-1.79690738415751	-1.38330129920399	-0.969695214250467	-1.79387128538795	-1.37999887342079	-0.968129774297452	-1.00602560518889	10.241586608061	-0.048981201799111	-31.6623679967015	-0.431203433147177	-0.388375133848408	-0.511127699567839	-0.457623845246296	-0.414001791778528	-0.539032540689148	-0.460220633436754	-0.414149725019608	-0.540113729839194	0.00519262871178424	0.00532053053464519	0.00556047082842319
171	14.8022833995669	0.2	-1.00443962853002	-1.31682931484283	-0.692049942217217	0.243458021950273	-13.1970409133069	-16.829213659318	-9.56486816729578	8.07	5.23	13.32	-1.96539557302139	-1.54121317329847	-1.11703077357556	-2.00036421294833	-1.56863469049711	-1.1369051680459	-1.98547507989269	-1.55690074540108	-1.12933092788945	-1.00443962853002	10.4383544474456	-0.383327364826315	-32.2916588671853	-0.431203433147177	-0.388375133848408	-0.511127699567839	-0.457623845246296	-0.414001791778528	-0.539032540689148	-0.460220633436754	-0.414149725019608	-0.540113729839194	0.00519262871178424	0.00532053053464519	0.00556047082842319
171	14.8022833995669	0.2	-1.00300681337399	-1.31724015923886	-0.688773467509114	0.264097785448947	-13.7463282015775	-17.3289407723899	-10.1637156307651	7.83	5.13	12.59	-2.08226863526146	-1.65177713053071	-1.22128562579997	-2.12296849693413	-1.68406263855223	-1.24515678017033	-2.11538014424619	-1.67728401656317	-1.24112088714188	-1.00300681337399	10.1562921353493	-0.252050180959384	-31.9500921521523	-0.431203433147177	-0.388375133848408	-0.511127699567839	-0.457623845246296	-0.414001791778528	-0.539032540689148	-0.460220633436754	-0.414149725019608	-0.540113729839194	0.00519262871178424	0.00532053053464519	0.00556047082842319
171	14.8022833995669	0.2	-1.00223918705081	-1.31041769592385	-0.694060678177765	0.270609764931185	-14.4982660753943	-18.2145575381014	-10.7819746126872	7.24	5.11	10.9	-2.3555447407251	-1.87494614305564	-1.39434754538618	-2.41284114329194	-1.92055243834111	-1.42826373339029	-2.4353218205308	-1.9386644381629	-1.44194408160137	-1.00223918705081	9.35163809515628	-0.750944731817576	-31.0216533030453	-0.431203433147177	-0.388375133848408	-0.511127699567839	-0.457623845246296	-0.414001791778528	-0.539032540689148	-0.460220633436754	-0.414149725019608	-0.540113729839194	0.00519262871178424	0.00532053053464519	0.00556047082842319
171	14.8022833995669	0.2	-1.00163174508858	-1.31897621239998	-0.684287277777181	0.27633589344714	-13.8366651807268	-17.3326276370934	-10.3407027243603	7.25	4.72	10.86	-2.23973378358251	-1.78798316713799	-1.33623255069347	-2.29409434755777	-1.83137929486368	-1.3686642421696	-2.29829186678097	-1.83502107295049	-1.37208663113858	-1.00163174508858	9.34453207890651	1.41790954650833	-28.5372967399145	-0.431203433147177	-0.388375133848408	-0.511127699567839	-0.457623845246296	-0.414001791778528	-0.539032540689148	-0.460220633436754	-0.414149725019608	-0.540113729839194	0.00519262871178424	0.00532053053464519	0.00556047082842319
171	14.8022833995669	0.2	-1.00045151189218	-1.31139403204842	-0.689508991735931	0.231569016567282	-13.0805523216378	-16.800816255224	-9.36028838805159	8.54	5.77	13.27	-1.86053522728119	-1.44855035713724	-1.03656548699329	-1.88781609932129	-1.4697903295695	-1.05176455981771	-1.89299434704164	-1.47393603036183	-1.0541306811119	-1.00045151189218	10.7844196078578	1.00334282400263	-31.3926592743441	-0.431203433147177	-0.388375133848408	-0.511127699567839	-0.457623845246296	-0.414001791778528	-0.539032540689148	-0.460220633436754	-0.414149725019608	-0.540113729839194	0.00519262871178424	0.00532053053464519	0.00556047082842319
171	14.8022833995669	0.2	-0.998980750777754	-1.31272317230027	-0.685238329255237	0.232348647340802	-11.7835012873424	-15.1275434972009	-8.439459077484	8.2	4.84	12.23	-1.74036819911989	-1.35564845135456	-0.970928703589226	-1.76976439824953	-1.37854642883195	-0.987328459414359	-1.75805317262679	-1.36892879282708	-0.980308445594283	-0.998980750777754	10.0523582503348	0.0648683924015284	-31.1510847550627	-0.431203433147177	-0.388375133848408	-0.511127699567839	-0.457623845246296	-0.414001791778528	-0.539032540689148	-0.460220633436754	-0.414149725019608	-0.540113729839194	0.00519262871178424	0.00532053053464519	0.00556047082842319
171	14.8022833995669	0.2	-0.994123396242954	-1.30082997857566	-0.687416813910244	0.3056265849947	-14.113902038515	-17.435396544411	-10.792407532619	8.14	5.33	13.52	-2.02013427076326	-1.63529272933797	-1.25045118791267	-2.05511210842192	-1.66360718567832	-1.27210226293471	-2.0384247526084	-1.65225740645825	-1.26390446283581	-0.994123396242954	10.2535884787401	1.48186646980156	-30.2571817539393	-0.431203433147177	-0.388375133848408	-0.511127699567839	-0.457623845246296	-0.414001791778528	-0.539032540689148	-0.460220633436754	-0.414149725019608	-0.540113729839194	0.00519262871178424	0.00532053053464519	0.00556047082842319
171	14.8022833995669	0.2	-0.990861559103117	-1.3038108665133	-0.677912251692931	0.279468730605964	-14.5479015819792	-18.1949843648517	-10.9008187991066	8.62	5.61	11.42	-1.99600006784251	-1.59591302538793	-1.19582598293334	-2.02419484715959	-1.61845631899047	-1.21271779082135	-2.05015159146209	-1.6385713577479	-1.22684022196744	-0.990861559103117	10.0718684253921	-0.0564947662121664	-31.9582378791969	-0.431203433147177	-0.388375133848408	-0.511127699567839	-0.457623845246296	-0.414001791778528	-0.539032540689148	-0.460220633436754	-0.414149725019608	-0.540113729839194	0.00519262871178424	0.00532053053464519	0.00556047082842319
171	14.8022833995669	0.2	-0.980907028992641	-1.28598832068516	-0.67582573730012	0.228261816331935	-11.3721209619141	-14.6368360922351	-8.10740583159317	7.73	5	12.67	-1.78135735243516	-1.38402938726864	-0.986701422102131	-1.81760502998185	-1.41219209750546	-1.00677916502908	-1.80476014481373	-1.40326110551137	-1.00035390872346	-0.980907028992641	10.0700598966727	-0.876442297079386	-32.1678368395496	-0.431203433147177	-0.388375133848408	-0.511127699567839	-0.457623845246296	-0.414001791778528	-0.539032540689148	-0.460220633436754	-0.414149725019608	-0.540113729839194	0.00519262871178424	0.00532053053464519	0.00556047082842319
171	14.8022833995669	0.2	-0.979528327616952	-1.28159370931378	-0.677462945920127	0.230676688958973	-12.7469914284783	-16.3815004132317	-9.11248244372484	7.17	4.77	11.91	-2.13849420988623	-1.664033615703	-1.18957302151978	-2.19187791525879	-1.70557325600694	-1.21926859675509	-2.18094093595235	-1.69562286148763	-1.21198965029188	-0.979528327616952	9.63513374556922	1.85380476988201	-28.3033361860915	-0.431203433147177	-0.388375133848408	-0.511127699567839	-0.457623845246296	-0.414001791778528	-0.539032540689148	-0.460220633436754	-0.414149725019608	-0.540113729839194	0.00519262871178424	0.00532053053464519	0.00556047082842319
171	14.8022833995669	0.2	-0.977994151811589	-1.28730863715496	-0.668679666468214	0.294484820659757	-14.471029090209	-17.9681174229405	-10.9739407574775	8.18	5.22	11.78	-2.07293665104411	-1.66948633923779	-1.26603602743148	-2.10829523014679	-1.69796316932185	-1.2876311084969	-2.11688288903404	-1.70567696928701	-1.29258061131562	-0.977994151811589	10.21570433604	-0.676645465510342	-32.0138459499926	-0.431203433147177	-0.388375133848408	-0.511127699567839	-0.457623845246296	-0.414001791778528	-0.539032540689148	-0.460220633436754	-0.414149725019608	-0.540113729839194	0.00519262871178424	0.00532053053464519	0.00556047082842319
171	14.8022833995669	0.2	-0.971187384134282	-1.27057817411134	-0.671796594157225	0.221602406931437	-12.560516769531	-16.2359325428749	-8.88510099618704	8.13	5.84	11.66	-1.88446061790325	-1.45786508598682	-1.03126955407038	-1.91728798179164	-1.48326114214378	-1.04923430249593	-1.94588284504999	-1.50569217526137	-1.06403654466535	-0.971187384134282	10.0616317249704	-0.735540563089981	-32.2353450513543	-0.431203433147177	-0.388375133848408	-0.511127699567839	-0.457623845246296	-0.414001791778528	-0.539032540689148	-0.460220633436754	-0.414149725019608	-0.540113729839194	0.00519262871178424	0.00532053053464519	0.00556047082842319
171	14.8022833995669	0.2	-0.965743273556383	-1.26784437415279	-0.663642172959974	0.239072980331234	-12.0123236189468	-15.3582681766055	-8.66637906128811	6.91	4.93	12.91	-2.0746686335156	-1.62268237155992	-1.17069610960424	-2.13140035413158	-1.66705454814015	-1.20270874214872	-2.1085685459588	-1.65027235904889	-1.19021918810201	-0.965743273556383	10.1090060534253	0.639719250795284	-30.2556634246047	-0.431203433147177	-0.388375133848408	-0.511127699567839	-0.457623845246296	-0.414001791778528	-0.539032540689148	-0.460220633436754	-0.414149725019608	-0.540113729839194	0.00519262871178424	0.00532053053464519	0.00556047082842319
171	14.8022833995669	0.2	-0.96466886647785	-1.27001943882024	-0.659318294135459	0.196403991582176	-11.2066572601641	-14.7458586994555	-7.6674558208728	7.82	4.83	12.65	-1.7753815007476	-1.34926642052042	-0.923151340293242	-1.81030207043466	-1.37580559085894	-0.941309111283218	-1.79161709015023	-1.36237376935092	-0.931985829579906	-0.96466886647785	9.95009544457037	-0.278118330041422	-31.2940730017121	-0.431203433147177	-0.388375133848408	-0.511127699567839	-0.457623845246296	-0.414001791778528	-0.539032540689148	-0.460220633436754	-0.414149725019608	-0.540113729839194	0.00519262871178424	0.00532053053464519	0.00556047082842319
171	14.8022833995669	0.2	-0.961747531344045	-1.2648006576569	-0.658694405031186	0.279051747209679	-14.0564969759377	-17.5840393457435	-10.5289546061319	7.37	4.89	11.5	-2.23805467740395	-1.78907748022795	-1.34010028305195	-2.29010092410984	-1.83068270500284	-1.37126448589585	-2.29250297184449	-1.83281007149954	-1.37225542910252	-0.961747531344045	9.17133315892949	1.50635355354283	-28.5156263888249	-0.431203433147177	-0.388375133848408	-0.511127699567839	-0.457623845246296	-0.414001791778528	-0.539032540689148	-0.460220633436754	-0.414149725019608	-0.540113729839194	0.00519262871178424	0.00532053053464519	0.00556047082842319
171	14.8022833995669	0.2	-0.954820799276139	-1.25279723018191	-0.656844368370368	0.278037809866157	-13.567745573095	-16.9812341192386	-10.1542570269515	8.23	5.2	12.37	-1.94701272322862	-1.55563329913793	-1.16425387504725	-1.9795062934753	-1.58159516332123	-1.18368403316716	-1.97787825384215	-1.57997005708177	-1.18272636326408	-0.954820799276139	10.5235769851015	-0.572587959608388	-32.5228195043003	-0.431203433147177	-0.388375133848408	-0.511127699567839	-0.457623845246296	-0.414001791778528	-0.539032540689148	-0.460220633436754	-0.414149725019608	-0.540113729839194	0.00519262871178424	0.00532053053464519	0.00556047082842319
171	14.8022833995669	0.2	-0.95349427373847	-1.24924019647249	-0.657748351004454	0.232423065455667	-11.6506916190962	-14.9563541423057	-8.34502909588681	9.25	6.14	13.39	-1.53591862403005	-1.19644895208681	-0.856979280143557	-1.55207053247884	-1.20903095586969	-0.865991379260544	-1.56415839343652	-1.21715316230444	-0.873024918341064	-0.95349427373847	11.367830929383	-0.824738049216649	-33.9698312916786	-0.431203433147177	-0.388375133848408	-0.511127699567839	-0.457623845246296	-0.414001791778528	-0.539032540689148	-0.460220633436754	-0.414149725019608	-0.540113729839194	0.00519262871178424	0.00532053053464519	0.00556047082842319
171	14.8022833995669	0.2	-0.951783623070686	-1.25111219687953	-0.652455049261839	0.281398484186165	-12.6774118427158	-15.8404122539255	-9.51441143150614	8.79	5.6	13.28	-1.70705460264151	-1.36619135214281	-1.02532810164411	-1.72946363133491	-1.38412576452978	-1.03878789772464	-1.72744568824361	-1.38373461764927	-1.03876983822507	-0.951783623070686	10.7002266052912	2.06667231115659	-30.2088762689809	-0.431203433147177	-0.388375133848408	-0.511127699567839	-0.457623845246296	-0.414001791778528	-0.539032540689148	-0.460220633436754	-0.414149725019608	-0.540113729839194	0.00519262871178424	0.00532053053464519	0.00556047082842319
171	14.8022833995669	0.2	-0.951526478961178	-1.24458389454237	-0.658469063379984	0.252563694483589	-13.2936985710621	-16.8642305108335	-9.7231666312907	7.36	4.92	11.57	-2.14723228705707	-1.69261554909677	-1.23799881113647	-2.19721921308352	-1.7320191333079	-1.26681905353229	-2.19879486770322	-1.73307373438548	-1.26690104129697	-0.951526478961178	9.74699767044717	1.21322510547415	-29.6109224100284	-0.431203433147177	-0.388375133848408	-0.511127699567839	-0.457623845246296	-0.414001791778528	-0.539032540689148	-0.460220633436754	-0.414149725019608	-0.540113729839194	0.00519262871178424	0.00532053053464519	0.00556047082842319
171	14.8022833995669	0.2	-0.948763759528319	-1.24910105044093	-0.648426468615706	0.257541934381746	-12.9545351069278	-16.3886852742968	-9.52038493955888	9.28	5.57	13.25	-1.67699402320189	-1.32559003874148	-0.974186054281076	-1.69431320442751	-1.33928008998449	-0.98424697554146	-1.69324415564269	-1.33888356763481	-0.983840339931997	-0.948763759528319	10.755086662248	-0.198284439627589	-32.7318226179796	-0.431203433147177	-0.388375133848408	-0.511127699567839	-0.457623845246296	-0.414001791778528	-0.539032540689148	-0.460220633436754	-0.414149725019608	-0.540113729839194	0.00519262871178424	0.00532053053464519	0.00556047082842319
171	14.8022833995669	0.2	-0.907280283810586	-1.18709547191322	-0.627465095707957	0.240042896941628	-11.5545714420015	-14.7644559986039	-8.34468688539911	7.75	5.06	11.82	-1.79174905515983	-1.40221166739503	-1.01267427963023	-1.82788353399899	-1.43049028580847	-1.03309703761795	-1.83074644075162	-1.43262304437503	-1.03493836030683	-0.907280283810586	9.887742275981	0.917132362760417	-29.8906876400249	-0.431203433147177	-0.388375133848408	-0.511127699567839	-0.457623845246296	-0.414001791778528	-0.539032540689148	-0.460220633436754	-0.414149725019608	-0.540113729839194	0.00519262871178424	0.00532053053464519	0.00556047082842319
171	14.8022833995669	0.2	-0.89499006513667	-1.17689317579102	-0.613086954482324	0.252876180081051	-11.8535469491305	-15.0346381173911	-8.67245578086995	8.44	5.54	13.4	-1.68276052241577	-1.32671506296687	-0.970669603517983	-1.70846526877643	-1.34698109234667	-0.985496915916908	-1.70288727077165	-1.3440142892301	-0.983126581735536	-0.89499006513667	10.5551406958913	0.778941232054575	-31.303228493942	-0.431203433147177	-0.388375133848408	-0.511127699567839	-0.457623845246296	-0.414001791778528	-0.539032540689148	-0.460220633436754	-0.414149725019608	-0.540113729839194	0.00519262871178424	0.00532053053464519	0.00556047082842319
171	14.8022833995669	0.2	-0.890858698925642	-1.16851592792403	-0.61320146992725	0.23730454088693	-12.0413096737582	-15.4117119787983	-8.6709073687182	8.04	5.37	13.09	-1.80566376220529	-1.41078139516935	-1.01589902813342	-1.83814367115526	-1.43615824119269	-1.03417281123013	-1.83168626978311	-1.43119082103457	-1.03082426114048	-0.890858698925642	10.3633302090023	0.479735441752594	-31.2952833953266	-0.431203433147177	-0.388375133848408	-0.511127699567839	-0.457623845246296	-0.414001791778528	-0.539032540689148	-0.460220633436754	-0.414149725019608	-0.540113729839194	0.00519262871178424	0.00532053053464519	0.00556047082842319
171	14.8022833995669	0.2	-0.859304266988363	-1.12440071289472	-0.594207821082006	0.345460205110023	-12.4504395935228	-15.1261503333788	-9.77472885366681	7.45	4.93	10.65	-1.90635554536462	-1.56913451461365	-1.23191348386268	-1.94944639229415	-1.60460289056559	-1.25975938883703	-1.96604940366781	-1.6180720759945	-1.26891496024814	-0.859304266988363	9.2496665099357	0.545239415930003	-29.1625393883098	-0.431203433147177	-0.388375133848408	-0.511127699567839	-0.457623845246296	-0.414001791778528	-0.539032540689148	-0.460220633436754	-0.414149725019608	-0.540113729839194	0.00519262871178424	0.00532053053464519	0.00556047082842319
171	14.8022833995669	0.2	-0.844361254924936	-1.11207559054032	-0.576646919309548	0.257045119004614	-12.8478336034169	-16.2581282569328	-9.43753894990095	8.68	5.65	12.43	-1.77216783665586	-1.40043903719192	-1.02871023772798	-1.79656174969634	-1.41971609853179	-1.04287044736723	-1.80867366042475	-1.42892394283848	-1.04947877255344	-0.844361254924936	10.5238102173286	1.46720110661495	-30.6571341423362	-0.431203433147177	-0.388375133848408	-0.511127699567839	-0.457623845246296	-0.414001791778528	-0.539032540689148	-0.460220633436754	-0.414149725019608	-0.540113729839194	0.00519262871178424	0.00532053053464519	0.00556047082842319
171	14.8022833995669	0.2	-0.840504118197282	-1.10648777306676	-0.574520463327806	0.266809511648127	-13.1048342415904	-16.4965914039518	-9.71307707922892	7.57	5.04	12.88	-2.04683729215599	-1.62600035221727	-1.20516341227854	-2.09101694712263	-1.66109651487362	-1.2311760826246	-2.07546527278072	-1.64877970581103	-1.22113254141693	-0.840504118197282	10.3268927523686	1.53470553864814	-29.8455217834118	-0.431203433147177	-0.388375133848408	-0.511127699567839	-0.457623845246296	-0.414001791778528	-0.539032540689148	-0.460220633436754	-0.414149725019608	-0.540113729839194	0.00519262871178424	0.00532053053464519	0.00556047082842319
171	14.8022833995669	0.2	-0.822312756544092	-1.07609492198782	-0.568530591100365	0.261477741632165	-12.0374103842135	-15.1959255049433	-8.8788952634838	8.04	5.05	12.68	-1.78144749373572	-1.41116870789145	-1.04088992204718	-1.81355663670324	-1.43660387673718	-1.05965111677113	-1.8031986162662	-1.42838298994815	-1.05303272072764	-0.822312756544092	10.5754609983646	1.5991374857897	-30.1024367224819	-0.431203433147177	-0.388375133848408	-0.511127699567839	-0.457623845246296	-0.414001791778528	-0.539032540689148	-0.460220633436754	-0.414149725019608	-0.540113729839194	0.00519262871178424	0.00532053053464519	0.00556047082842319
171	14.8022833995669	0.2	-0.819523833646793	-1.07665190475902	-0.562395762534569	0.304927150111068	-12.7176836343024	-15.7155384324465	-9.71982883615826	7.48	4.79	12.64	-1.97275188390897	-1.5964349205325	-1.22011795715604	-2.01682694756224	-1.63210234090843	-1.24737773425462	-1.99423389571114	-1.6135152996113	-1.23343694044428	-0.819523833646793	9.80420975346388	0.511193358955987	-30.1119306458936	-0.431203433147177	-0.388375133848408	-0.511127699567839	-0.457623845246296	-0.414001791778528	-0.539032540689148	-0.460220633436754	-0.414149725019608	-0.540113729839194	0.00519262871178424	0.00532053053464519	0.00556047082842319
171	14.8022833995669	0.2	-0.817560120884587	-1.07090619851974	-0.564214043249429	0.276975022834741	-11.2980908764526	-14.1481040798828	-8.44807767302244	8.22	4.9	13.46	-1.62403776152911	-1.29688940037106	-0.969741039213016	-1.65125198268535	-1.31862155204446	-0.985991121403576	-1.62677040719069	-1.29816082184189	-0.971120072906656	-0.817560120884587	10.4162114724437	0.739747443385739	-30.6817815214997	-0.431203433147177	-0.388375133848408	-0.511127699567839	-0.457623845246296	-0.414001791778528	-0.539032540689148	-0.460220633436754	-0.414149725019608	-0.540113729839194	0.00519262871178424	0.00532053053464519	0.00556047082842319
171	14.8022833995669	0.2	-0.807718159596844	-1.05661432469501	-0.558821994498681	0.248440500967538	-12.4352911730216	-15.8121422352188	-9.05844011082432	7.94	5.47	12.44	-1.87588052925292	-1.47526630105216	-1.0746520728514	-1.91105872716893	-1.5029318208483	-1.09480491452766	-1.91808616695482	-1.50842504082039	-1.09815595637443	-0.807718159596844	10.4763242754349	0.303752807428706	-31.2281535081617	-0.431203433147177	-0.388375133848408	-0.511127699567839	-0.457623845246296	-0.414001791778528	-0.539032540689148	-0.460220633436754	-0.414149725019608	-0.540113729839194	0.00519262871178424	0.00532053053464519	0.00556047082842319
171	14.8022833995669	0.2	-0.781339091750436	-1.02893401357183	-0.533744169929045	0.313464820506085	-14.9448693234383	-18.3980124359034	-11.4917262109732	7.62	4.93	13.04	-2.26739650500555	-1.8418263706356	-1.41625623626566	-2.31535000880843	-1.88077942876793	-1.44620884872744	-2.28852628923869	-1.86008688679436	-1.43046975609543	-0.781339091750436	10.698586173042	2.25776054825511	-29.2501523287951	-0.431203433147177	-0.388375133848408	-0.511127699567839	-0.457623845246296	-0.414001791778528	-0.539032540689148	-0.460220633436754	-0.414149725019608	-0.540113729839194	0.00519262871178424	0.00532053053464519	0.00556047082842319
171	14.8022833995669	0.2	-0.749572676094847	-0.981473736380296	-0.517671615809398	0.300712678003056	-13.370218684792	-16.553506672226	-10.186930697358	8.39	5.17	12.7	-1.86323198087151	-1.50492699450492	-1.14662200813833	-1.89230309191588	-1.52840764544913	-1.16451219898237	-1.88691091431272	-1.5230640201452	-1.15981657252839	-0.749572676094847	10.752161316877	-0.266842737380074	-32.0363609630752	-0.431203433147177	-0.388375133848408	-0.511127699567839	-0.457623845246296	-0.414001791778528	-0.539032540689148	-0.460220633436754	-0.414149725019608	-0.540113729839194	0.00519262871178424	0.00532053053464519	0.00556047082842319
171	14.8022833995669	0.21	-1.60443499217809	-2.08362765404318	-1.125242330313	0.244703425725916	-16.0164400250734	-20.4097332043041	-11.6231468458427	8.37	5.9	12.09	-2.30336628438622	-1.80755561968189	-1.31174495497757	-2.33965987454781	-1.8360368401025	-1.3324138056572	-2.36825410824621	-1.85863701699863	-1.34881351898194	-1.60443499217809	9.59274035247581	-2.45018310055521	-34.1619516949345	-0.431203433147177	-0.388375133848408	-0.511127699567839	-0.457623845246296	-0.414001791778528	-0.539032540689148	-0.460220633436754	-0.414149725019608	-0.540113729839194	0.00519262871178424	0.00532053053464519	0.00556047082842319
171	14.8022833995669	0.21	-1.50545183727826	-1.96445660631778	-1.04644706823874	0.269945382023395	-15.5656081701734	-19.5622136584325	-11.5690026819144	8.33	5.17	11.78	-2.21833702005536	-1.76512563692849	-1.31191425380162	-2.25391399684252	-1.79343415508587	-1.33295431332922	-2.26074043036418	-1.79893931855813	-1.33812922379012	-1.50545183727826	9.28886150527026	-1.39888260147007	-32.3177525936344	-0.431203433147177	-0.388375133848408	-0.511127699567839	-0.457623845246296	-0.414001791778528	-0.539032540689148	-0.460220633436754	-0.414149725019608	-0.540113729839194	0.00519262871178424	0.00532053053464519	0.00556047082842319
171	14.8022833995669	0.21	-1.42313521539801	-1.84881232942768	-0.997458101368338	0.272008010718393	-14.8603702551563	-18.6560323677408	-11.0647081425718	8.12	5.02	11.97	-2.16673592352435	-1.72590277686246	-1.28506963020058	-2.20456369815403	-1.75603430353679	-1.30750490891955	-2.19941277441398	-1.75488082307201	-1.30707165293279	-1.42313521539801	9.18067421883279	0.251803719507314	-30.3708816099519	-0.431203433147177	-0.388375133848408	-0.511127699567839	-0.457623845246296	-0.414001791778528	-0.539032540689148	-0.460220633436754	-0.414149725019608	-0.540113729839194	0.00519262871178424	0.00532053053464519	0.00556047082842319
171	14.8022833995669	0.21	-1.35833322896284	-1.77166820250902	-0.944998255416661	0.249602901063421	-14.7820669439814	-18.7837379914575	-10.7803958965054	7.76	4.89	12.48	-2.27729687586812	-1.79214354915469	-1.30699022244126	-2.32308376356485	-1.82817603850252	-1.33326831344018	-2.30425906845045	-1.81432885903033	-1.32352025495696	-1.35833322896284	9.59764890549271	0.415259488145197	-30.4718211228819	-0.431203433147177	-0.388375133848408	-0.511127699567839	-0.457623845246296	-0.414001791778528	-0.539032540689148	-0.460220633436754	-0.414149725019608	-0.540113729839194	0.00519262871178424	0.00532053053464519	0.00556047082842319
171	14.8022833995669	0.21	-1.35799083588451	-1.77368203474838	-0.942299637020638	0.273189469823146	-15.5660157070051	-19.5300878859199	-11.6019435280903	7.48	4.7	10.47	-2.45076146767219	-1.95332410805029	-1.45588674842837	-2.50546208919728	-1.99692200370831	-1.48838191821934	-2.51835467004565	-2.00762622984962	-1.4964955240792	-1.35799083588451	8.94632045143883	-0.323451503727084	-29.9410327011507	-0.431203433147177	-0.388375133848408	-0.511127699567839	-0.457623845246296	-0.414001791778528	-0.539032540689148	-0.460220633436754	-0.414149725019608	-0.540113729839194	0.00519262871178424	0.00532053053464519	0.00556047082842319
171	14.8022833995669	0.21	-1.34707711507642	-1.75752685778935	-0.936627372363485	0.274674786186551	-17.2394474480514	-21.6133166664972	-12.8655782296057	8.68	5.92	12.89	-2.35773746706069	-1.88060406400745	-1.40347066095421	-2.39029554899116	-1.90657339352363	-1.4228512380561	-2.4078456639006	-1.91998169327602	-1.43307862342251	-1.34707711507642	10.37876043203	-0.326246684190574	-32.7861631038532	-0.431203433147177	-0.388375133848408	-0.511127699567839	-0.457623845246296	-0.414001791778528	-0.539032540689148	-0.460220633436754	-0.414149725019608	-0.540113729839194	0.00519262871178424	0.00532053053464519	0.00556047082842319
171	14.8022833995669	0.21	-1.34191243117423	-1.75077915363817	-0.933045708710291	0.26705546940739	-14.6363676055778	-18.4221320313285	-10.8506031798271	7.91	5.13	12.9	-2.19214564513	-1.74165777622947	-1.29116990732893	-2.23366445602566	-1.77464443476508	-1.3156244135045	-2.22086827811245	-1.76303679761005	-1.30781269341249	-1.34191243117423	9.58351417197895	1.32946896859834	-29.804564944668	-0.431203433147177	-0.388375133848408	-0.511127699567839	-0.457623845246296	-0.414001791778528	-0.539032540689148	-0.460220633436754	-0.414149725019608	-0.540113729839194	0.00519262871178424	0.00532053053464519	0.00556047082842319
171	14.8022833995669	0.21	-1.34097601530044	-1.74629025309847	-0.935661777502417	0.250980679027988	-15.1008559774667	-19.1738464328046	-11.0278655221288	7.72	5.26	12.2	-2.33482133790726	-1.83884860455182	-1.34287587119639	-2.3824130482179	-1.8763306802345	-1.37024831225109	-2.3852324490822	-1.87952565019828	-1.37371282025507	-1.34097601530044	9.50937738944589	0.816589902806949	-30.2601193530646	-0.431203433147177	-0.388375133848408	-0.511127699567839	-0.457623845246296	-0.414001791778528	-0.539032540689148	-0.460220633436754	-0.414149725019608	-0.540113729839194	0.00519262871178424	0.00532053053464519	0.00556047082842319
171	14.8022833995669	0.21	-1.32850258559327	-1.7303692389677	-0.926635932218837	0.293009137980404	-16.5521749327784	-20.566447402162	-12.5379024633949	7.74	5.32	10.78	-2.49753154493238	-2.01004958335718	-1.52256762178199	-2.54800572363217	-2.05067193388232	-1.55333814413246	-2.58258447291862	-2.07760263620578	-1.5746058481873	-1.32850258559327	9.03200390528099	-0.703988974625028	-30.9905208067671	-0.431203433147177	-0.388375133848408	-0.511127699567839	-0.457623845246296	-0.414001791778528	-0.539032540689148	-0.460220633436754	-0.414149725019608	-0.540113729839194	0.00519262871178424	0.00532053053464519	0.00556047082842319
171	14.8022833995669	0.21	-1.32712753814455	-1.73316225645239	-0.921092819836704	0.211105329296897	-14.0906352484144	-18.3434449204847	-9.83782557634405	7.96	5.67	11.84	-2.16996337017646	-1.66687132564893	-1.1637792811214	-2.21027434557502	-1.69783646078637	-1.18539857599771	-2.23444840474438	-1.71717208900369	-1.19883123924995	-1.32712753814455	9.60019043766984	0.540661322903055	-30.8865674608016	-0.431203433147177	-0.388375133848408	-0.511127699567839	-0.457623845246296	-0.414001791778528	-0.539032540689148	-0.460220633436754	-0.414149725019608	-0.540113729839194	0.00519262871178424	0.00532053053464519	0.00556047082842319
171	14.8022833995669	0.21	-1.3221315311853	-1.72093972421328	-0.923323338157322	0.237940201131581	-14.5451683707207	-18.6092725126226	-10.4810642288187	8.07	5.68	12.36	-2.17428303575347	-1.69943842883619	-1.2245938219189	-2.21302907850373	-1.72972267101274	-1.24641626352174	-2.23005879005146	-1.74222869385075	-1.25558256165335	-1.3221315311853	10.0164225803405	0.998614633950505	-30.8195344224587	-0.431203433147177	-0.388375133848408	-0.511127699567839	-0.457623845246296	-0.414001791778528	-0.539032540689148	-0.460220633436754	-0.414149725019608	-0.540113729839194	0.00519262871178424	0.00532053053464519	0.00556047082842319
171	14.8022833995669	0.21	-1.31342898841372	-1.71425632210398	-0.912601654723466	0.254160740634271	-15.1174882100697	-19.1607651268791	-11.0742112932604	8.41	5.46	12.27	-2.1522024963773	-1.69804784147292	-1.24389318656853	-2.18552094710298	-1.72433548096371	-1.26315001482444	-2.19479187463793	-1.73294240008594	-1.26859415515823	-1.31342898841372	9.90185508711211	0.773653902843024	-30.8568022430418	-0.431203433147177	-0.388375133848408	-0.511127699567839	-0.457623845246296	-0.414001791778528	-0.539032540689148	-0.460220633436754	-0.414149725019608	-0.540113729839194	0.00519262871178424	0.00532053053464519	0.00556047082842319
171	14.8022833995669	0.21	-1.30475944347078	-1.69642536738763	-0.913093519553932	0.269204733902603	-16.1889854726094	-20.3534734372461	-12.0244975079726	8.06	5.32	11.4	-2.38162645125259	-1.89432610307949	-1.40702575490639	-2.42428311031141	-1.92825485907009	-1.43222660782876	-2.44558297358185	-1.94647547161263	-1.44559605847481	-1.30475944347078	9.5038869255641	-1.7718295357236	-32.8722365655744	-0.431203433147177	-0.388375133848408	-0.511127699567839	-0.457623845246296	-0.414001791778528	-0.539032540689148	-0.460220633436754	-0.414149725019608	-0.540113729839194	0.00519262871178424	0.00532053053464519	0.00556047082842319
171	14.8022833995669	0.21	-1.30064995804884	-1.68918095942414	-0.912118956673535	0.265830305890114	-14.2731187562868	-17.9765161952765	-10.5697213172971	6.97	4.91	11.87	-2.40919975851067	-1.91287309995446	-1.41654644139826	-2.47373139605361	-1.96411037619768	-1.45448935634176	-2.4672158178058	-1.95939240931098	-1.4515520477235	-1.30064995804884	9.387104187321	1.01607932351131	-29.3380545695799	-0.431203433147177	-0.388375133848408	-0.511127699567839	-0.457623845246296	-0.414001791778528	-0.539032540689148	-0.460220633436754	-0.414149725019608	-0.540113729839194	0.00519262871178424	0.00532053053464519	0.00556047082842319
171	14.8022833995669	0.21	-1.29881099320432	-1.69346429109965	-0.904157695308978	0.282351589405806	-15.4252516654297	-19.2647852006781	-11.5857181301813	8.76	5.39	12.41	-2.08321041451462	-1.66801989127816	-1.25282936804169	-2.11095473449041	-1.6902346792166	-1.2695146239428	-2.1162447064378	-1.69448511912168	-1.27241858218137	-1.29881099320432	9.91499752256698	1.51663152401774	-30.1934475898616	-0.431203433147177	-0.388375133848408	-0.511127699567839	-0.457623845246296	-0.414001791778528	-0.539032540689148	-0.460220633436754	-0.414149725019608	-0.540113729839194	0.00519262871178424	0.00532053053464519	0.00556047082842319
171	14.8022833995669	0.21	-1.29679745289751	-1.68723264117017	-0.906362264624858	0.302772241868601	-16.1728295624771	-20.0046114259294	-12.3410476990248	7.68	4.79	12.48	-2.44950532882099	-1.98031500597172	-1.51112468312245	-2.50029669188902	-2.02137754103703	-1.54245839018504	-2.47510403281072	-2.0025359266493	-1.5279294947911	-1.29679745289751	9.60097225251331	1.39707749542569	-29.2257051096147	-0.431203433147177	-0.388375133848408	-0.511127699567839	-0.457623845246296	-0.414001791778528	-0.539032540689148	-0.460220633436754	-0.414149725019608	-0.540113729839194	0.00519262871178424	0.00532053053464519	0.00556047082842319
171	14.8022833995669	0.21	-1.29484466148125	-1.68326196811636	-0.906427354846138	0.290247343222178	-16.1586389971334	-20.1037536285479	-12.2135243657188	8.45	5.52	12.21	-2.2485690737471	-1.80731502156905	-1.366060969391	-2.28282679897823	-1.83485008915398	-1.38687337932973	-2.29617820063673	-1.84648746963824	-1.39623005306976	-1.29484466148125	10.0255335767942	0.388646536305185	-31.5086065767543	-0.431203433147177	-0.388375133848408	-0.511127699567839	-0.457623845246296	-0.414001791778528	-0.539032540689148	-0.460220633436754	-0.414149725019608	-0.540113729839194	0.00519262871178424	0.00532053053464519	0.00556047082842319
171	14.8022833995669	0.21	-1.29316851012586	-1.6794020877407	-0.906934932511025	0.291741663249148	-15.35499493709	-19.0903488784644	-11.6196409957156	8.68	5.14	13	-2.08118401673752	-1.67396469512441	-1.2667453735113	-2.109848340662	-1.69702035280451	-1.28419236494701	-2.0960881081725	-1.68605343242055	-1.2760026812443	-1.29316851012586	9.92299333060336	0.746596866145982	-30.6687143641514	-0.431203433147177	-0.388375133848408	-0.511127699567839	-0.457623845246296	-0.414001791778528	-0.539032540689148	-0.460220633436754	-0.414149725019608	-0.540113729839194	0.00519262871178424	0.00532053053464519	0.00556047082842319
171	14.8022833995669	0.21	-1.29304900465843	-1.68819470907199	-0.897903300244868	0.277755302961503	-15.004335700797	-18.7819119141902	-11.2267594874038	8.09	5.46	12.34	-2.18817877663682	-1.74807384296232	-1.30796890928781	-2.22679318258987	-1.77892179456881	-1.33105040654775	-2.2373588597302	-1.78695657965996	-1.33682495924286	-1.29304900465843	9.7109799722677	-2.18185142085714	-33.6908798476135	-0.431203433147177	-0.388375133848408	-0.511127699567839	-0.457623845246296	-0.414001791778528	-0.539032540689148	-0.460220633436754	-0.414149725019608	-0.540113729839194	0.00519262871178424	0.00532053053464519	0.00556047082842319
171	14.8022833995669	0.21	-1.28621750022749	-1.67402523956927	-0.898409760885716	0.271897622814228	-15.9003924710148	-19.9628312098847	-11.8379537321449	8	5.73	12.1	-2.35208782086507	-1.87343764443243	-1.39478746799979	-2.39520436466118	-1.9077799659771	-1.42035556729302	-2.41982129963161	-1.92719674690557	-1.43475603631505	-1.28621750022749	9.7776766591234	0.818460297056628	-30.692899195251	-0.431203433147177	-0.388375133848408	-0.511127699567839	-0.457623845246296	-0.414001791778528	-0.539032540689148	-0.460220633436754	-0.414149725019608	-0.540113729839194	0.00519262871178424	0.00532053053464519	0.00556047082842319
171	14.8022833995669	0.21	-1.28137103278966	-1.67164567250689	-0.89109639307242	0.223438672684263	-13.3161588768348	-17.1920640013867	-9.44025375228284	8.13	4.96	12.4	-1.99426460805006	-1.54466295385483	-1.09506129965959	-2.02893428985475	-1.5715164480649	-1.11409860627506	-2.01726679841729	-1.56320063351167	-1.10803887101669	-1.28137103278966	9.59950789829724	-0.2614005868942	-31.3150098014475	-0.431203433147177	-0.388375133848408	-0.511127699567839	-0.457623845246296	-0.414001791778528	-0.539032540689148	-0.460220633436754	-0.414149725019608	-0.540113729839194	0.00519262871178424	0.00532053053464519	0.00556047082842319
171	14.8022833995669	0.21	-1.27906883531685	-1.66294426093696	-0.895193409696746	0.261631789041029	-14.6755700577593	-18.5247807314355	-10.826359384083	7.94	5.2	13.11	-2.19630633618408	-1.73994218729261	-1.28357803840115	-2.23740788994773	-1.77250336793415	-1.30759884592058	-2.22411444337975	-1.76166053912115	-1.29961899071168	-1.27906883531685	9.95438591007656	2.74028670026921	-28.6078963895161	-0.431203433147177	-0.388375133848408	-0.511127699567839	-0.457623845246296	-0.414001791778528	-0.539032540689148	-0.460220633436754	-0.414149725019608	-0.540113729839194	0.00519262871178424	0.00532053053464519	0.00556047082842319
171	14.8022833995669	0.21	-1.27444075061742	-1.66625546780197	-0.882626033432858	0.269550977964679	-14.9383772404853	-18.7777774488759	-11.0989770320947	7.91	5.29	12.2	-2.23532654893122	-1.77828027488981	-1.32123400084839	-2.2777164392829	-1.81200291192607	-1.34628938456924	-2.28203081173949	-1.81660273874886	-1.34929947579805	-1.27444075061742	9.5434697205903	1.0604565239479	-29.759160040891	-0.431203433147177	-0.388375133848408	-0.511127699567839	-0.457623845246296	-0.414001791778528	-0.539032540689148	-0.460220633436754	-0.414149725019608	-0.540113729839194	0.00519262871178424	0.00532053053464519	0.00556047082842319
171	14.8022833995669	0.21	-1.27349132607954	-1.6631010898949	-0.883881562264172	0.264312596187748	-14.5380276372603	-18.324882684173	-10.7511725903475	8.23	5.38	12.47	-2.10049289882589	-1.66642397341917	-1.23235504801246	-2.13551355709175	-1.69420757817774	-1.25290159926372	-2.14039439030312	-1.6973026972055	-1.2557855642157	-1.27349132607954	9.81948339665809	-0.502301240468914	-32.109449148132	-0.431203433147177	-0.388375133848408	-0.511127699567839	-0.457623845246296	-0.414001791778528	-0.539032540689148	-0.460220633436754	-0.414149725019608	-0.540113729839194	0.00519262871178424	0.00532053053464519	0.00556047082842319
171	14.8022833995669	0.21	-1.27203037131687	-1.65376045666151	-0.890300285972222	0.290341632667254	-16.016846869329	-19.9264483596304	-12.1072453790275	8.01	5.75	12.44	-2.34356070504373	-1.88375029328901	-1.42393988153429	-2.38626204312129	-1.91807355957109	-1.44988507602089	-2.40432154290143	-1.9326117789248	-1.46290540594751	-1.27203037131687	9.79288420009011	-0.926493734600879	-32.3439967923966	-0.431203433147177	-0.388375133848408	-0.511127699567839	-0.457623845246296	-0.414001791778528	-0.539032540689148	-0.460220633436754	-0.414149725019608	-0.540113729839194	0.00519262871178424	0.00532053053464519	0.00556047082842319
171	14.8022833995669	0.21	-1.27174453791662	-1.66095882435152	-0.882530251481714	0.25529087773908	-14.4764423347469	-18.3367595614545	-10.6161251080393	8.78	5.57	12.84	-1.9788298332606	-1.56223982080734	-1.14564980835408	-2.00495982219099	-1.58286883525728	-1.16077784832357	-2.00884824781392	-1.58710779878126	-1.16280969031836	-1.27174453791662	10.2450368438738	-1.48368835883603	-33.6643510535242	-0.431203433147177	-0.388375133848408	-0.511127699567839	-0.457623845246296	-0.414001791778528	-0.539032540689148	-0.460220633436754	-0.414149725019608	-0.540113729839194	0.00519262871178424	0.00532053053464519	0.00556047082842319
171	14.8022833995669	0.21	-1.26941098755719	-1.65920861584378	-0.879613359270605	0.22040013820215	-12.9662322886218	-16.773638417722	-9.15882615952167	8.44	5.71	12.61	-1.87864323974763	-1.45221472094454	-1.02578620214146	-1.90741221719982	-1.47445350033526	-1.04149478347069	-1.91883526668508	-1.48312107572361	-1.04754317559354	-1.26941098755719	9.77395180163769	1.06690221618811	-30.7776524182145	-0.431203433147177	-0.388375133848408	-0.511127699567839	-0.457623845246296	-0.414001791778528	-0.539032540689148	-0.460220633436754	-0.414149725019608	-0.540113729839194	0.00519262871178424	0.00532053053464519	0.00556047082842319
171	14.8022833995669	0.21	-1.26786181032708	-1.65248815422462	-0.883235466429541	0.264801986792256	-14.3354196433174	-18.0648063197096	-10.6060329669253	8.86	5.38	12.16	-1.9308744544077	-1.53225531968731	-1.13363618496692	-1.955345881067	-1.55167474573723	-1.14800361040746	-1.96384146345421	-1.55906100720527	-1.15182217819759	-1.26786181032708	9.96855373403752	-0.732349470856616	-32.3665239785876	-0.431203433147177	-0.388375133848408	-0.511127699567839	-0.457623845246296	-0.414001791778528	-0.539032540689148	-0.460220633436754	-0.414149725019608	-0.540113729839194	0.00519262871178424	0.00532053053464519	0.00556047082842319
171	14.8022833995669	0.21	-1.26776240577121	-1.64974438183038	-0.885780429712045	0.307866424537324	-14.3558156734861	-17.7164954278622	-10.9951359191099	8.11	5.3	12.4	-2.06075469789049	-1.66984574977853	-1.27893680166656	-2.09692149210227	-1.69915198775992	-1.30138248341756	-2.09866855494084	-1.70148946351531	-1.30226801117678	-1.26776240577121	9.39065942522885	-0.842392042800473	-31.9973386093123	-0.431203433147177	-0.388375133848408	-0.511127699567839	-0.457623845246296	-0.414001791778528	-0.539032540689148	-0.460220633436754	-0.414149725019608	-0.540113729839194	0.00519262871178424	0.00532053053464519	0.00556047082842319
171	14.8022833995669	0.21	-1.26582961397197	-1.64658730981598	-0.88507191812796	0.285616929497348	-15.4397720614552	-19.2521851344334	-11.627358988477	7.47	5.03	12.19	-2.41934498581148	-1.94025430662124	-1.461163627431	-2.47357108530507	-1.98374228526453	-1.49391348522398	-2.46848840136418	-1.97831286765212	-1.49065753258194	-1.26582961397197	9.32678574677215	-0.889926021745568	-31.2710014159719	-0.431203433147177	-0.388375133848408	-0.511127699567839	-0.457623845246296	-0.414001791778528	-0.539032540689148	-0.460220633436754	-0.414149725019608	-0.540113729839194	0.00519262871178424	0.00532053053464519	0.00556047082842319
171	14.8022833995669	0.21	-1.24702739160643	-1.62340453987928	-0.870650243333579	0.243514980378896	-14.1029924537785	-17.9839068175871	-10.22207808997	6.92	4.79	11.5	-2.42769606001412	-1.90380096837271	-1.37990587673131	-2.49396385639077	-1.9557682211898	-1.41757258598883	-2.48992096666563	-1.9533267859524	-1.41464140508669	-1.24702739160643	9.07564571876751	-0.167766762400683	-29.928734731229	-0.431203433147177	-0.388375133848408	-0.511127699567839	-0.457623845246296	-0.414001791778528	-0.539032540689148	-0.460220633436754	-0.414149725019608	-0.540113729839194	0.00519262871178424	0.00532053053464519	0.00556047082842319
171	14.8022833995669	0.21	-1.24601587829698	-1.62086823720729	-0.871163519386667	0.29489875150017	-14.7483090392985	-18.3088580301099	-11.1877600484871	7.82	4.95	11.68	-2.20296442279375	-1.77455087895217	-1.34613733511059	-2.24620782350108	-1.80938467560366	-1.37256152770624	-2.2462249768179	-1.81029407064829	-1.37267494403179	-1.24601587829698	9.29824627535638	1.81938297243086	-28.5829934506195	-0.431203433147177	-0.388375133848408	-0.511127699567839	-0.457623845246296	-0.414001791778528	-0.539032540689148	-0.460220633436754	-0.414149725019608	-0.540113729839194	0.00519262871178424	0.00532053053464519	0.00556047082842319
171	14.8022833995669	0.21	-1.24337077357851	-1.62275957614115	-0.863981971015872	0.253972620942877	-14.6229792972605	-18.5359379551014	-10.7100206394195	8.45	5.3	11.73	-2.07435553976054	-1.63645660589448	-1.19855767202842	-2.10602525391357	-1.66144080553583	-1.21685635715809	-4.18511654138564	-1.67213873157215	-1.22490052642071	-1.24337077357851	9.52498517798763	-0.367847302718023	-31.5581945500428	-0.431203433147177	-0.388375133848408	-0.511127699567839	-0.457623845246296	-0.414001791778528	-0.539032540689148	-0.460220633436754	-0.414149725019608	-0.540113729839194	0.00519262871178424	0.00532053053464519	0.00556047082842319
171	14.8022833995669	0.21	-1.24217138349384	-1.62288691651998	-0.861455850467694	0.273208990165208	-15.3459004153207	-19.2537255094816	-11.4380753211598	7.78	5.36	11.89	-2.32823598871666	-1.85568645447951	-1.38313692024235	-2.37466696183939	-1.8926935827559	-1.41072020367241	-2.3881265385694	-1.90195093232868	-1.42025096955	-1.24217138349384	9.4711615340477	1.95287249127604	-28.9593093476057	-0.431203433147177	-0.388375133848408	-0.511127699567839	-0.457623845246296	-0.414001791778528	-0.539032540689148	-0.460220633436754	-0.414149725019608	-0.540113729839194	0.00519262871178424	0.00532053053464519	0.00556047082842319
171	14.8022833995669	0.21	-1.23747859274118	-1.61291201552176	-0.862045169960589	0.26395276010285	-14.8493826622904	-18.7209213272476	-10.9778439973333	7.74	5.2	12.44	-2.2760792837187	-1.80537974936408	-1.33468021500946	-2.32224651449687	-1.84199946824969	-1.3617524220025	-2.31772875114153	-1.84069000116026	-1.36092677150316	-1.23747859274118	9.70416642021427	-0.988915523826687	-32.0618872571074	-0.431203433147177	-0.388375133848408	-0.511127699567839	-0.457623845246296	-0.414001791778528	-0.539032540689148	-0.460220633436754	-0.414149725019608	-0.540113729839194	0.00519262871178424	0.00532053053464519	0.00556047082842319
171	14.8022833995669	0.21	-1.22332052760105	-1.59428037176181	-0.852360683440293	0.245214346635904	-14.1062769526051	-17.9702736654513	-10.242280239759	7.83	5.53	13.08	-2.15864782956085	-1.69449195342349	-1.23033607728613	-2.20079785599968	-1.72757881440151	-1.25435977280334	-2.19965663418076	-1.72694736498114	-1.25423789065457	-1.22332052760105	10.0996216352829	2.81627704940246	-28.9198138451693	-0.431203433147177	-0.388375133848408	-0.511127699567839	-0.457623845246296	-0.414001791778528	-0.539032540689148	-0.460220633436754	-0.414149725019608	-0.540113729839194	0.00519262871178424	0.00532053053464519	0.00556047082842319
171	14.8022833995669	0.21	-1.22146365265718	-1.58829076739265	-0.854636537921714	0.291087851809371	-16.3730207679406	-20.3623368065132	-12.383704729368	8.49	5.5	12.21	-2.266433982404	-1.82240236057766	-1.37837073875131	-2.30032762352334	-1.84965568102026	-1.39898373851718	-2.31487190476581	-1.85947644091353	-1.40736833936632	-1.22146365265718	10.3147121383477	0.25025414823289	-31.7195832568837	-0.431203433147177	-0.388375133848408	-0.511127699567839	-0.457623845246296	-0.414001791778528	-0.539032540689148	-0.460220633436754	-0.414149725019608	-0.540113729839194	0.00519262871178424	0.00532053053464519	0.00556047082842319
171	14.8022833995669	0.21	-1.21178910406116	-1.57378459476289	-0.849793613359434	0.232009989118533	-13.1117053664154	-16.8362148714945	-9.38719586133628	8.9	5.41	12.79	-1.79289911350036	-1.39627375317748	-0.999648392854597	-1.8152566307115	-1.41368533770729	-1.01211404470307	-1.81343583368505	-1.41410475042498	-1.01192565433503	-1.21178910406116	10.2949505548699	1.05313011299321	-31.0468001315094	-0.431203433147177	-0.388375133848408	-0.511127699567839	-0.457623845246296	-0.414001791778528	-0.539032540689148	-0.460220633436754	-0.414149725019608	-0.540113729839194	0.00519262871178424	0.00532053053464519	0.00556047082842319
171	14.8022833995669	0.21	-1.21017707158593	-1.58019681287224	-0.840157330299623	0.235964484836458	-12.7912581464674	-16.3848783615386	-9.1976379313962	7.5	4.95	11.64	-2.04958952456511	-1.60006245542526	-1.15053538628541	-2.09491240208412	-1.63544487411	-1.17597734613587	-2.09689882234565	-1.63614599002206	-1.17669386571454	-1.21017707158593	9.34743109056637	-1.75579697134445	-32.0810965750045	-0.431203433147177	-0.388375133848408	-0.511127699567839	-0.457623845246296	-0.414001791778528	-0.539032540689148	-0.460220633436754	-0.414149725019608	-0.540113729839194	0.00519262871178424	0.00532053053464519	0.00556047082842319
171	14.8022833995669	0.21	-1.20992460421716	-1.576109829455	-0.843739378979323	0.242181880515626	-14.2316570156649	-18.1622004444212	-10.3011135869086	7.67	5.29	11.18	-2.2247290502261	-1.7432678871975	-1.26180672416891	-2.27091200168781	-1.77945622941878	-1.28800045714976	-2.29419925404608	-1.79632875084769	-1.30162549380786	-1.20992460421716	9.22358787134234	-0.264283474183732	-30.628171088509	-0.431203433147177	-0.388375133848408	-0.511127699567839	-0.457623845246296	-0.414001791778528	-0.539032540689148	-0.460220633436754	-0.414149725019608	-0.540113729839194	0.00519262871178424	0.00532053053464519	0.00556047082842319
171	14.8022833995669	0.21	-1.20932984919881	-1.57388205739958	-0.844777640998038	0.277762813297592	-15.4686022299122	-19.362991904999	-11.5742125548255	7.95	5.08	12.97	-2.29397037159104	-1.83259464133663	-1.37121891108223	-2.33679409351001	-1.86680542465044	-1.39681675579087	-2.31807527003737	-1.85308802554645	-1.38739760982484	-1.20932984919881	9.87257593667517	-1.40143235972911	-32.6658657702361	-0.431203433147177	-0.388375133848408	-0.511127699567839	-0.457623845246296	-0.414001791778528	-0.539032540689148	-0.460220633436754	-0.414149725019608	-0.540113729839194	0.00519262871178424	0.00532053053464519	0.00556047082842319
171	14.8022833995669	0.21	-1.20579539634314	-1.56954059126864	-0.842050201417643	0.277094780858487	-15.5422330754534	-19.4616854005774	-11.6227807503293	7.57	5.02	10.4	-2.41610586545046	-1.92951842160016	-1.44293097774986	-2.46834464660535	-1.97123666416629	-1.47412868172722	-2.49529240972404	-1.99259354378557	-1.49084793981167	-1.20579539634314	9.24834219418185	-0.947980279086186	-31.319497278448	-0.431203433147177	-0.388375133848408	-0.511127699567839	-0.457623845246296	-0.414001791778528	-0.539032540689148	-0.460220633436754	-0.414149725019608	-0.540113729839194	0.00519262871178424	0.00532053053464519	0.00556047082842319
171	14.8022833995669	0.21	-1.20220900426707	-1.56501502357077	-0.839402984963381	0.268026257547033	-14.63610977306	-18.4124420412047	-10.8597775049152	8.07	5.75	12.25	-2.15053444037475	-1.70946678716667	-1.2683991339586	-2.1888117611157	-1.73989355331369	-1.29097534551168	-2.20911283212468	-1.75517200442484	-1.30392316885021	-1.20220900426707	9.9264442930019	-0.39482240817759	-32.2460075394825	-0.431203433147177	-0.388375133848408	-0.511127699567839	-0.457623845246296	-0.414001791778528	-0.539032540689148	-0.460220633436754	-0.414149725019608	-0.540113729839194	0.00519262871178424	0.00532053053464519	0.00556047082842319
171	14.8022833995669	0.21	-1.20080045323212	-1.56764533461292	-0.83395557185133	0.257643744259626	-14.1654440386399	-17.919597655157	-10.4112904221228	7.89	5.56	13.29	-2.13874114354504	-1.69067512368533	-1.24260910382563	-2.1796450782227	-1.72300968882384	-1.26637429942499	-2.17841907360346	-1.72034828197657	-1.26548838649501	-1.20080045323212	9.99146469394092	0.518391863678591	-31.278980716569	-0.431203433147177	-0.388375133848408	-0.511127699567839	-0.457623845246296	-0.414001791778528	-0.539032540689148	-0.460220633436754	-0.414149725019608	-0.540113729839194	0.00519262871178424	0.00532053053464519	0.00556047082842319
171	14.8022833995669	0.21	-1.198770867572	-1.56062780565475	-0.836913929489244	0.282427347610611	-15.5904483817068	-19.4703760823509	-11.7105206810628	8.23	4.65	11.89	-2.23180123125763	-1.78706265081813	-1.34232407037862	-2.26901149293581	-1.81685789778767	-1.36470430263952	-2.25088563431394	-1.8017080046689	-1.35292645322128	-1.198770867572	9.79809830980232	0.807657552404962	-30.0928614137036	-0.431203433147177	-0.388375133848408	-0.511127699567839	-0.457623845246296	-0.414001791778528	-0.539032540689148	-0.460220633436754	-0.414149725019608	-0.540113729839194	0.00519262871178424	0.00532053053464519	0.00556047082842319
171	14.8022833995669	0.21	-1.19341514159717	-1.55279333222854	-0.834036950965799	0.202278345017569	-13.5058725181124	-17.6934138108305	-9.31833122539431	8.24	5.42	12.62	-2.02737148750604	-1.54754877435534	-1.06772606120463	-2.06112914569384	-1.57331692926705	-1.08550471284025	-2.06287522076308	-1.57554663181131	-1.08635638001366	-1.19341514159717	9.95866956457934	1.42029230303687	-30.5491388447736	-0.431203433147177	-0.388375133848408	-0.511127699567839	-0.457623845246296	-0.414001791778528	-0.539032540689148	-0.460220633436754	-0.414149725019608	-0.540113729839194	0.00519262871178424	0.00532053053464519	0.00556047082842319
171	14.8022833995669	0.21	-1.1926538683857	-1.55713132354582	-0.82817641322558	0.239224514883383	-13.1560010936199	-16.8189830215882	-9.49301916565168	8.36	5.46	13.3	-1.90006029224401	-1.48624891591962	-1.07243753959524	-1.93011206419776	-1.50975575602888	-1.08939944786	-1.92311635212404	-1.50540214687046	-1.08600461015285	-1.1926538683857	10.204300941317	1.27361711065054	-30.5677095330442	-0.431203433147177	-0.388375133848408	-0.511127699567839	-0.457623845246296	-0.414001791778528	-0.539032540689148	-0.460220633436754	-0.414149725019608	-0.540113729839194	0.00519262871178424	0.00532053053464519	0.00556047082842319
171	14.8022833995669	0.21	-1.19000825312544	-1.54785116494442	-0.832165341306451	0.269029968463246	-14.2793574461352	-17.954241001745	-10.6044738905253	7.89	4.75	12.69	-2.1436644077379	-1.70489804161992	-1.26613167550193	-2.18471142846158	-1.7375435364061	-1.29037564435062	-2.15804131620745	-1.71647369005648	-1.27472940270119	-1.19000825312544	9.67676731806286	0.322299874371396	-30.3894138278935	-0.431203433147177	-0.388375133848408	-0.511127699567839	-0.457623845246296	-0.414001791778528	-0.539032540689148	-0.460220633436754	-0.414149725019608	-0.540113729839194	0.00519262871178424	0.00532053053464519	0.00556047082842319
171	14.8022833995669	0.21	-1.18740800917803	-1.54501338553256	-0.829802632823496	0.188964731910952	-12.5925369521327	-16.6656661662169	-8.51940773804845	8.69	5.34	13.01	-1.81572399575516	-1.37195664927993	-0.928189302804701	-1.84066875209815	-1.39080484669839	-0.940940941298635	-1.83676030004145	-1.387100059338	-0.938130437496324	-1.18740800917803	10.2475626112715	2.64181702354246	-29.4588785175431	-0.431203433147177	-0.388375133848408	-0.511127699567839	-0.457623845246296	-0.414001791778528	-0.539032540689148	-0.460220633436754	-0.414149725019608	-0.540113729839194	0.00519262871178424	0.00532053053464519	0.00556047082842319
171	14.8022833995669	0.21	-1.1812133192909	-1.53830933342667	-0.82411730515513	0.195607709483335	-11.6182112881467	-15.2966684078346	-7.93975416845866	8.27	5.33	12.51	-1.74655908297016	-1.3265563397312	-0.906553596492235	-1.77527515582161	-1.34836693226408	-0.921458708706558	-1.77597967557932	-1.34898702485744	-0.921723207134214	-1.1812133192909	9.91679647171601	-1.65058725200458	-33.0805945799154	-0.431203433147177	-0.388375133848408	-0.511127699567839	-0.457623845246296	-0.414001791778528	-0.539032540689148	-0.460220633436754	-0.414149725019608	-0.540113729839194	0.00519262871178424	0.00532053053464519	0.00556047082842319
171	14.8022833995669	0.21	-1.178333817395	-1.53553198853857	-0.821135646251419	0.28421854562705	-15.3724866693436	-19.1813343147167	-11.5636390239706	7.62	5.37	10.7	-2.36378105398186	-1.89440380660609	-1.42502655923031	-2.41376317656127	-1.9344609528114	-1.45515872906152	-2.44836825466213	-1.96232060905194	-1.47760992684983	-1.178333817395	9.31511235009206	0.798113628852261	-29.82691452028	-0.431203433147177	-0.388375133848408	-0.511127699567839	-0.457623845246296	-0.414001791778528	-0.539032540689148	-0.460220633436754	-0.414149725019608	-0.540113729839194	0.00519262871178424	0.00532053053464519	0.00556047082842319
171	14.8022833995669	0.21	-1.17313908082904	-1.52918497190685	-0.817093189751237	0.223796764736553	-13.6689507904064	-17.643441295902	-9.69446028491081	8.62	5.83	12.71	-1.93678665402779	-1.50049194040001	-1.06419722677224	-1.96421819099587	-1.52174404891067	-1.07926990682547	-1.97828033095224	-1.53328194446014	-1.08690224619691	-1.17313908082904	10.2419908010062	0.018780841964498	-32.2663578151596	-0.431203433147177	-0.388375133848408	-0.511127699567839	-0.457623845246296	-0.414001791778528	-0.539032540689148	-0.460220633436754	-0.414149725019608	-0.540113729839194	0.00519262871178424	0.00532053053464519	0.00556047082842319
171	14.8022833995669	0.21	-1.17026640804375	-1.5264397054563	-0.814093110631196	0.251219141417999	-13.0123048344117	-16.5197484139061	-9.50486125491722	7.44	5.08	10.91	-2.08356740404879	-1.64118808139379	-1.19880875873879	-2.1307676848955	-1.67836688262361	-1.22596608035171	-2.1492820278499	-1.69227364072836	-1.23628273978067	-1.17026640804375	9.20489182585247	-1.10823718299	-31.2685937032721	-0.431203433147177	-0.388375133848408	-0.511127699567839	-0.457623845246296	-0.414001791778528	-0.539032540689148	-0.460220633436754	-0.414149725019608	-0.540113729839194	0.00519262871178424	0.00532053053464519	0.00556047082842319
171	14.8022833995669	0.21	-1.15960887543996	-1.51372062562104	-0.805497125258874	0.277864640368954	-14.6768009523922	-18.3709084507513	-10.9826934540331	7.89	5.28	11.66	-2.19221271871515	-1.75139241503156	-1.31057211134796	-2.23411491915486	-1.78486872661241	-1.33562253406997	-2.24696208458261	-1.79688834354448	-1.34370637588821	-1.15960887543996	9.94802897812161	-1.93125703629294	-33.4973620361409	-0.431203433147177	-0.388375133848408	-0.511127699567839	-0.457623845246296	-0.414001791778528	-0.539032540689148	-0.460220633436754	-0.414149725019608	-0.540113729839194	0.00519262871178424	0.00532053053464519	0.00556047082842319
171	14.8022833995669	0.21	-1.15711360682923	-1.50356611766332	-0.810661095995146	0.216177623828847	-13.1475135711378	-17.0562154588626	-9.23881168341308	8.16	5.51	11.84	-1.97127417596741	-1.51952547993278	-1.06777678389815	-2.00511082749245	-1.54560792689766	-1.08610502630286	-2.02218728238259	-1.55713447506652	-1.09633612603612	-1.15711360682923	9.98841375678556	-1.52534869329395	-33.1715662500938	-0.431203433147177	-0.388375133848408	-0.511127699567839	-0.457623845246296	-0.414001791778528	-0.539032540689148	-0.460220633436754	-0.414149725019608	-0.540113729839194	0.00519262871178424	0.00532053053464519	0.00556047082842319
171	14.8022833995669	0.21	-1.15230748345998	-1.50317350405623	-0.801441462863722	0.305244435588042	-14.524066126167	-17.9451665131408	-11.1029657391932	7.68	5.12	11.55	-2.196957674399	-1.77812552009451	-1.35929336579003	-2.24248848034816	-1.81497624733067	-1.38746401431319	-2.25348977047692	-1.82284307296794	-1.39404382433934	-1.15230748345998	9.30537015838458	-0.581190960760143	-31.2013215855222	-0.431203433147177	-0.388375133848408	-0.511127699567839	-0.457623845246296	-0.414001791778528	-0.539032540689148	-0.460220633436754	-0.414149725019608	-0.540113729839194	0.00519262871178424	0.00532053053464519	0.00556047082842319
171	14.8022833995669	0.21	-1.150039013009	-1.49770536187793	-0.802372664140078	0.31002810931337	-16.1950282768402	-19.9671207876193	-12.4229357660612	7.41	4.7	11.18	-2.52807602544713	-2.05048405093561	-1.57289207642409	-2.58598768866109	-2.0974553210193	-1.60892295337751	-2.58656479668819	-2.09635972549079	-1.60776221571648	-1.150039013009	9.17984194742095	0.589506659452236	-29.5863830003923	-0.431203433147177	-0.388375133848408	-0.511127699567839	-0.457623845246296	-0.414001791778528	-0.539032540689148	-0.460220633436754	-0.414149725019608	-0.540113729839194	0.00519262871178424	0.00532053053464519	0.00556047082842319
171	14.8022833995669	0.21	-1.14905797306878	-1.49404288775845	-0.80407305837912	0.246039311272674	-13.1147272518383	-16.6991301880776	-9.53032431559905	7.66	5.45	12.8	-2.04862047195414	-1.60889210573331	-1.16916373951248	-2.09134607062048	-1.6424468218694	-1.19354757311832	-2.09197027075323	-1.64341723860188	-1.19455126957577	-1.14905797306878	9.91641170241205	0.772177591830107	-30.6062777019975	-0.431203433147177	-0.388375133848408	-0.511127699567839	-0.457623845246296	-0.414001791778528	-0.539032540689148	-0.460220633436754	-0.414149725019608	-0.540113729839194	0.00519262871178424	0.00532053053464519	0.00556047082842319
171	14.8022833995669	0.21	-1.1471280657095	-1.49966763853812	-0.794588492880888	0.284415870100459	-15.1232554636647	-18.868534563924	-11.3779763634053	7.82	5.62	11.92	-2.27013707565351	-1.81952990659306	-1.36892273753261	-2.31468848191786	-1.85523815388268	-1.3957878258475	-2.33822359977178	-1.87403717419046	-1.40864094973375	-1.1471280657095	10.1031249883809	0.437466742337465	-31.0442385340956	-0.431203433147177	-0.388375133848408	-0.511127699567839	-0.457623845246296	-0.414001791778528	-0.539032540689148	-0.460220633436754	-0.414149725019608	-0.540113729839194	0.00519262871178424	0.00532053053464519	0.00556047082842319
171	14.8022833995669	0.21	-1.14581137585092	-1.49212957489293	-0.799493176808921	0.313592202313772	-14.1287106371515	-17.3923072137392	-10.8651140605638	7.79	5.23	12.38	-2.10084303544859	-1.70662827979949	-1.3124135241504	-2.14259449784939	-1.74054524801363	-1.33849599817787	-2.14212434583305	-1.73962002335668	-1.33872329304528	-1.14581137585092	9.56923969630291	-0.0224223827787103	-30.8783552534728	-0.431203433147177	-0.388375133848408	-0.511127699567839	-0.457623845246296	-0.414001791778528	-0.539032540689148	-0.460220633436754	-0.414149725019608	-0.540113729839194	0.00519262871178424	0.00532053053464519	0.00556047082842319
171	14.8022833995669	0.21	-1.13583619852899	-1.47888620333899	-0.792786193718986	0.214695045926866	-12.0848602739885	-15.693431251726	-8.47628929625095	7.45	4.92	10.9	-1.9763961806242	-1.52194069644655	-1.06748521226891	-2.02097461916068	-1.55626870236857	-1.09156278557645	-2.03360849369827	-1.56574038303791	-1.09774115877799	-1.13583619852899	9.19400523107516	-0.602114574000329	-30.8690363984274	-0.431203433147177	-0.388375133848408	-0.511127699567839	-0.457623845246296	-0.414001791778528	-0.539032540689148	-0.460220633436754	-0.414149725019608	-0.540113729839194	0.00519262871178424	0.00532053053464519	0.00556047082842319
171	14.8022833995669	0.21	-1.13398224164287	-1.47803874844426	-0.789925734841489	0.275170871661999	-13.8153842667039	-17.3161658831018	-10.314602650306	8.01	5.05	12.3	-2.03612682947969	-1.6244863184441	-1.21284580740851	-2.0731998253805	-1.65406432593983	-1.23492882649915	-2.06654639927538	-1.64974373440568	-1.23094877593311	-1.13398224164287	9.79356758450031	-1.28229725732202	-31.9109958648462	-0.431203433147177	-0.388375133848408	-0.511127699567839	-0.457623845246296	-0.414001791778528	-0.539032540689148	-0.460220633436754	-0.414149725019608	-0.540113729839194	0.00519262871178424	0.00532053053464519	0.00556047082842319
171	14.8022833995669	0.21	-1.1339782460341	-1.47605038287924	-0.791906109188966	0.265126266993009	-13.6401289444594	-17.1856814498833	-10.0945764390355	7.21	4.87	12.63	-2.23249670531389	-1.77191361409583	-1.31133052287776	-2.28748044076103	-1.81555373645781	-1.34362703215459	-2.26516893843891	-1.79795151860155	-1.33045026302963	-1.1339782460341	9.50264831570456	1.00386151597585	-29.5510885139707	-0.431203433147177	-0.388375133848408	-0.511127699567839	-0.457623845246296	-0.414001791778528	-0.539032540689148	-0.460220633436754	-0.414149725019608	-0.540113729839194	0.00519262871178424	0.00532053053464519	0.00556047082842319
171	14.8022833995669	0.21	-1.13026805577917	-1.47045450621118	-0.790081605347171	0.270509368130024	-13.8344055138176	-17.3814339293127	-10.2873770983226	8.09	4.89	11.78	-2.02547493917576	-1.61213636231568	-1.19879778545561	-2.06124583898182	-1.64060749625801	-1.2199691535342	-2.05795279527493	-1.63688054363585	-1.21712294532646	-1.13026805577917	9.79345373312934	-0.504327871611838	-31.4968335240522	-0.431203433147177	-0.388375133848408	-0.511127699567839	-0.457623845246296	-0.414001791778528	-0.539032540689148	-0.460220633436754	-0.414149725019608	-0.540113729839194	0.00519262871178424	0.00532053053464519	0.00556047082842319
171	14.8022833995669	0.21	-1.12933835311029	-1.47170304722174	-0.786973658998829	0.271506302141106	-13.598668248043	-17.0764696849677	-10.1208668111183	7.07	4.92	10.99	-2.25772711619892	-1.79791740413575	-1.33810769207258	-2.31606208383952	-1.84437184623294	-1.37268160862637	-2.33036494044456	-1.85354852491805	-1.3798047388643	-1.12933835311029	9.09726101740319	0.755831767520058	-29.3676013455928	-0.431203433147177	-0.388375133848408	-0.511127699567839	-0.457623845246296	-0.414001791778528	-0.539032540689148	-0.460220633436754	-0.414149725019608	-0.540113729839194	0.00519262871178424	0.00532053053464519	0.00556047082842319
171	14.8022833995669	0.21	-1.12698412995854	-1.46537028152784	-0.788597978389238	0.300276860946211	-15.2640780065913	-18.9020405451536	-11.626115468029	8.1	4.97	11.94	-2.20162362244234	-1.77789030945288	-1.35415699646342	-2.24044201708719	-1.80923756016553	-1.37803310324388	-2.23778178128638	-1.80580406553262	-1.37678362212171	-1.12698412995854	9.92443183867211	-1.8210384403865	-32.9981098698926	-0.431203433147177	-0.388375133848408	-0.511127699567839	-0.457623845246296	-0.414001791778528	-0.539032540689148	-0.460220633436754	-0.414149725019608	-0.540113729839194	0.00519262871178424	0.00532053053464519	0.00556047082842319
171	14.8022833995669	0.21	-1.12256274178606	-1.46476724444962	-0.780358239122492	0.27669185853695	-13.4431054876871	-16.8366109654806	-10.0496000098937	8.5	5.03	12.76	-1.87354548417963	-1.49592276209535	-1.11830004001107	-1.90153735161446	-1.51827272477462	-1.13500809793477	-1.88766889809779	-1.50832816698004	-1.12676293015329	-1.12256274178606	10.1962320377583	-1.00021246162765	-32.5914052599919	-0.431203433147177	-0.388375133848408	-0.511127699567839	-0.457623845246296	-0.414001791778528	-0.539032540689148	-0.460220633436754	-0.414149725019608	-0.540113729839194	0.00519262871178424	0.00532053053464519	0.00556047082842319
171	14.8022833995669	0.21	-1.12237807408251	-1.45955633429285	-0.785199813872169	0.261368831381645	-13.391481725539	-16.9062849122641	-9.87667853881396	9.12	6.05	12.53	-1.75957035714182	-1.3937570793789	-1.02794380161599	-1.77932673229597	-1.40940611985188	-1.03948550740779	-1.79841410385345	-1.42665077756461	-1.05168399771786	-1.12237807408251	10.3480557976308	0.156459394401485	-32.1089209840948	-0.431203433147177	-0.388375133848408	-0.511127699567839	-0.457623845246296	-0.414001791778528	-0.539032540689148	-0.460220633436754	-0.414149725019608	-0.540113729839194	0.00519262871178424	0.00532053053464519	0.00556047082842319
171	14.8022833995669	0.21	-1.10586879651865	-1.43644500115439	-0.775292591882913	0.241933389938792	-13.1772641727459	-16.8190675370666	-9.53546080842515	7.35	5.28	10.97	-2.144712007871	-1.68032125680527	-1.21593050573953	-2.19485548625956	-1.71960725525971	-1.24435902425986	-2.22108718195856	-1.73884222900511	-1.25848992855879	-1.10586879651865	9.3757561323741	-1.49183311007127	-31.7404197657212	-0.431203433147177	-0.388375133848408	-0.511127699567839	-0.457623845246296	-0.414001791778528	-0.539032540689148	-0.460220633436754	-0.414149725019608	-0.540113729839194	0.00519262871178424	0.00532053053464519	0.00556047082842319
171	14.8022833995669	0.21	-1.10036302804582	-1.43358805108227	-0.767138005009373	0.267005215037991	-13.7673069072954	-17.3287419366305	-10.2058718779602	7.04	4.41	11.14	-2.30067545282547	-1.8278363870244	-1.35499732122334	-2.36078801994401	-1.87559450838906	-1.39040099683411	-2.34398803120384	-1.8634199851405	-1.38099218006981	-1.10036302804582	8.90075810828881	1.34705463704925	-27.9500859734014	-0.431203433147177	-0.388375133848408	-0.511127699567839	-0.457623845246296	-0.414001791778528	-0.539032540689148	-0.460220633436754	-0.414149725019608	-0.540113729839194	0.00519262871178424	0.00532053053464519	0.00556047082842319
171	14.8022833995669	0.21	-1.09606392679136	-1.42559726747153	-0.766530586111196	0.238923275650353	-14.4110099370694	-18.4267433038911	-10.3952765702477	8.22	5.95	12.15	-2.11654970121072	-1.65529080605405	-1.19403191089738	-2.15209877749319	-1.68309268526361	-1.21408659303402	-2.17718607882928	-1.70557076228427	-1.22927827747784	-1.09606392679136	10.0567317485535	-1.54620822379918	-33.2889039866675	-0.431203433147177	-0.388375133848408	-0.511127699567839	-0.457623845246296	-0.414001791778528	-0.539032540689148	-0.460220633436754	-0.414149725019608	-0.540113729839194	0.00519262871178424	0.00532053053464519	0.00556047082842319
171	14.8022833995669	0.21	-1.09467654953896	-1.42639673430244	-0.762956364775475	0.268824728145501	-13.7796565796877	-17.327790436284	-10.2315227230913	8.14	5.19	11.42	-2.00686284697639	-1.59592655137162	-1.18499025576686	-2.04156263144263	-1.62352101675324	-1.20547940206385	-2.05447818228916	-1.63470949268329	-1.21295110548413	-1.09467654953896	9.76426498989314	-0.135263895287555	-31.2258935093613	-0.431203433147177	-0.388375133848408	-0.511127699567839	-0.457623845246296	-0.414001791778528	-0.539032540689148	-0.460220633436754	-0.414149725019608	-0.540113729839194	0.00519262871178424	0.00532053053464519	0.00556047082842319
171	14.8022833995669	0.21	-1.09389916756585	-1.42050188718871	-0.767296447942978	0.280045725081155	-14.1325972170101	-17.6704961867914	-10.5946982472289	9.11	5.86	14.1	-1.83959230990577	-1.47127827564011	-1.10296424137444	-1.86027311096462	-1.48781846944113	-1.11536382791764	-1.85734137008307	-1.48549612076771	-1.11367042104556	-1.09389916756585	10.8785021771004	-2.36783234512886	-34.9604785610518	-0.431203433147177	-0.388375133848408	-0.511127699567839	-0.457623845246296	-0.414001791778528	-0.539032540689148	-0.460220633436754	-0.414149725019608	-0.540113729839194	0.00519262871178424	0.00532053053464519	0.00556047082842319
171	14.8022833995669	0.21	-1.09354521700202	-1.4273549209372	-0.759735513066833	0.303113951009055	-14.7258416214744	-18.2119710682431	-11.2397121747058	8.17	5.58	13.48	-2.10248405076807	-1.70002725280374	-1.29757045483942	-2.13843127378881	-1.72909347034558	-1.31975566690236	-2.1341233464639	-1.72603550851664	-1.3164937710529	-1.09354521700202	10.3248235413666	0.493599015171152	-31.4291590002832	-0.431203433147177	-0.388375133848408	-0.511127699567839	-0.457623845246296	-0.414001791778528	-0.539032540689148	-0.460220633436754	-0.414149725019608	-0.540113729839194	0.00519262871178424	0.00532053053464519	0.00556047082842319
171	14.8022833995669	0.21	-1.09246152113634	-1.42674534302473	-0.758177699247953	0.324558764474686	-16.5921090807275	-20.3292043584097	-12.8550138030453	8.49	5.71	12.56	-2.26476734715071	-1.84843765667837	-1.43210796620602	-2.29875245558214	-1.87617532000612	-1.45359818443009	-2.31283896975032	-1.89041851157957	-1.46300893317642	-1.09246152113634	10.798706848287	-0.995747129172854	-33.2928387047085	-0.431203433147177	-0.388375133848408	-0.511127699567839	-0.457623845246296	-0.414001791778528	-0.539032540689148	-0.460220633436754	-0.414149725019608	-0.540113729839194	0.00519262871178424	0.00532053053464519	0.00556047082842319
171	14.8022833995669	0.21	-1.09130892118236	-1.42306763722775	-0.759550205136979	0.289924051128531	-13.8690488340066	-17.2578213647014	-10.4802763033119	7.88	5.07	11.97	-2.06253154379804	-1.65752965557533	-1.25252776735263	-2.10215030330222	-1.68936881410493	-1.27658732490765	-2.10204250485311	-1.69030824758516	-1.27685581123164	-1.09130892118236	9.95141069057533	-0.176195701661706	-31.2325391748855	-0.431203433147177	-0.388375133848408	-0.511127699567839	-0.457623845246296	-0.414001791778528	-0.539032540689148	-0.460220633436754	-0.414149725019608	-0.540113729839194	0.00519262871178424	0.00532053053464519	0.00556047082842319
171	14.8022833995669	0.21	-1.08821147343097	-1.41706265064214	-0.759360296219799	0.249917825270731	-13.9726625766788	-17.752041518348	-10.1932836350097	8.8	5.63	12.69	-1.91104008338869	-1.50418295428723	-1.09732582518578	-1.93601460901163	-1.52384044659206	-1.1116662841725	-1.94403774377861	-1.53110493996646	-1.11611867723145	-1.08821147343097	10.1628994759266	-1.44966029725334	-33.3035146243956	-0.431203433147177	-0.388375133848408	-0.511127699567839	-0.457623845246296	-0.414001791778528	-0.539032540689148	-0.460220633436754	-0.414149725019608	-0.540113729839194	0.00519262871178424	0.00532053053464519	0.00556047082842319
171	14.8022833995669	0.21	-1.08267692073724	-1.40989928659562	-0.755454554878852	0.215206872668027	-11.4254368523766	-14.8319322240279	-8.01894148072533	8.18	4.93	13.26	-1.71102797822401	-1.31805093379392	-0.925073889363823	-1.740207722728	-1.34052887686722	-0.940850031006439	-1.71689555043419	-1.32366404686007	-0.928553653014723	-1.08267692073724	10.1609655192954	-1.04221686115671	-32.6416593453504	-0.431203433147177	-0.388375133848408	-0.511127699567839	-0.457623845246296	-0.414001791778528	-0.539032540689148	-0.460220633436754	-0.414149725019608	-0.540113729839194	0.00519262871178424	0.00532053053464519	0.00556047082842319
171	14.8022833995669	0.21	-1.08246699220085	-1.41469164251837	-0.750242341883339	0.314689463953504	-14.0883648576898	-17.3343659002461	-10.8423638151335	8.14	5.56	12.59	-2.00938110171511	-1.63310814263516	-1.25683518355522	-2.04423000862134	-1.66143130820187	-1.27863260778241	-2.05276446082674	-1.66891833251592	-1.28286810788695	-1.08246699220085	9.91935642715777	1.86282849572318	-29.35806592535	-0.431203433147177	-0.388375133848408	-0.511127699567839	-0.457623845246296	-0.414001791778528	-0.539032540689148	-0.460220633436754	-0.414149725019608	-0.540113729839194	0.00519262871178424	0.00532053053464519	0.00556047082842319
171	14.8022833995669	0.21	-1.07969108707053	-1.40253279848366	-0.756849375657394	0.283008789711554	-14.309479676689	-17.8655165652019	-10.7534427881761	8.21	5.51	12.15	-2.05243181165772	-1.64390607959867	-1.23538034753962	-2.08692458946716	-1.67153325182486	-1.25614191418256	-2.09977743825652	-1.68156475950268	-1.26397557062519	-1.07969108707053	10.2074942393057	-0.407518727442874	-32.1900713446668	-0.431203433147177	-0.388375133848408	-0.511127699567839	-0.457623845246296	-0.414001791778528	-0.539032540689148	-0.460220633436754	-0.414149725019608	-0.540113729839194	0.00519262871178424	0.00532053053464519	0.00556047082842319
171	14.8022833995669	0.21	-1.07859929016152	-1.40475249599285	-0.752446084330183	0.230183406121288	-12.329009357907	-15.8492331334118	-8.80878558240225	7.79	5.01	11.35	-1.91442158182474	-1.48921537077646	-1.06400915972818	-1.95246620480055	-1.51881002111307	-1.08515383742559	-1.96134417672772	-1.52544950358574	-1.08992010373624	-1.07859929016152	9.59651855284269	-0.375988882313103	-31.0795221304111	-0.431203433147177	-0.388375133848408	-0.511127699567839	-0.457623845246296	-0.414001791778528	-0.539032540689148	-0.460220633436754	-0.414149725019608	-0.540113729839194	0.00519262871178424	0.00532053053464519	0.00556047082842319
171	14.8022833995669	0.21	-1.07343392611118	-1.40071033820605	-0.746157514016316	0.254112010894289	-12.7892932799658	-16.210318048782	-9.36826851114956	8.23	4.98	13.49	-1.85925271177164	-1.46687610575326	-1.07449949973489	-1.89031913688082	-1.49138627394896	-1.0924534110171	-1.86672920989008	-1.46948429064433	-1.07599046941581	-1.07343392611118	10.3504893250601	0.755623253965049	-31.0528271967319	-0.431203433147177	-0.388375133848408	-0.511127699567839	-0.457623845246296	-0.414001791778528	-0.539032540689148	-0.460220633436754	-0.414149725019608	-0.540113729839194	0.00519262871178424	0.00532053053464519	0.00556047082842319
171	14.8022833995669	0.21	-1.07098649293261	-1.39963852115463	-0.742334464710584	0.2891253991649	-15.0758819702258	-18.7666909300505	-11.3850730104011	8.26	5.03	12.32	-2.14357191742571	-1.72199975702982	-1.30042759663393	-2.17886333580454	-1.75035048012875	-1.32183762445296	-2.17254771366385	-1.74496277949733	-1.31773663038271	-1.07098649293261	10.1581577405728	-1.39507294574496	-32.8373744066169	-0.431203433147177	-0.388375133848408	-0.511127699567839	-0.457623845246296	-0.414001791778528	-0.539032540689148	-0.460220633436754	-0.414149725019608	-0.540113729839194	0.00519262871178424	0.00532053053464519	0.00556047082842319
171	14.8022833995669	0.21	-1.07071549559506	-1.39878182642928	-0.74264916476084	0.224640250257781	-12.2487787656028	-15.8017041847554	-8.69585334645029	8.84	5.29	12.34	-1.69394762069094	-1.31307290680583	-0.932198192920726	-1.71569073475066	-1.32992720243616	-0.944163670121654	-1.71811995897237	-1.33102324702006	-0.945359363792264	-1.07071549559506	10.1850760693663	-3.22858243049501	-35.1341457045809	-0.431203433147177	-0.388375133848408	-0.511127699567839	-0.457623845246296	-0.414001791778528	-0.539032540689148	-0.460220633436754	-0.414149725019608	-0.540113729839194	0.00519262871178424	0.00532053053464519	0.00556047082842319
171	14.8022833995669	0.21	-1.06808425467766	-1.38698810395334	-0.749180405401983	0.285232095567748	-14.3798239191449	-17.9338642745913	-10.8257835636986	7.92	5.23	12.25	-2.13265963900945	-1.71002019524997	-1.2873807514905	-2.17296625687649	-1.7423390563069	-1.31171185573731	-2.17436704387666	-1.74296358712329	-1.31383735209873	-1.06808425467766	10.054431930023	-1.49157565453757	-32.8062492638814	-0.431203433147177	-0.388375133848408	-0.511127699567839	-0.457623845246296	-0.414001791778528	-0.539032540689148	-0.460220633436754	-0.414149725019608	-0.540113729839194	0.00519262871178424	0.00532053053464519	0.00556047082842319
171	14.8022833995669	0.21	-1.02994869207111	-1.34496033884177	-0.714937045300454	0.250431530895439	-11.8700779993973	-15.0763486886257	-8.66380731016895	7.7	5.08	13.51	-1.84122444339935	-1.44965324223604	-1.05808204107272	-1.87909574259884	-1.47947049339683	-1.07984524419482	-1.85667736222876	-1.46209311112113	-1.06676596205228	-1.02994869207111	10.0610505046013	-1.32655334675247	-32.6337945388693	-0.431203433147177	-0.388375133848408	-0.511127699567839	-0.457623845246296	-0.414001791778528	-0.539032540689148	-0.460220633436754	-0.414149725019608	-0.540113729839194	0.00519262871178424	0.00532053053464519	0.00556047082842319
171	14.8022833995669	0.21	-1.02334121076725	-1.33593247977092	-0.710749941763588	0.245690381182057	-12.4581408815734	-15.866296723067	-9.04998504007982	7.76	5.35	12.46	-1.92434733624122	-1.51098839498695	-1.09762945373267	-1.96308549379566	-1.54140541243779	-1.11972533107992	-1.96532769270499	-1.54435274428926	-1.12182259613386	-1.02334121076725	10.0532458780768	-0.306548507898331	-31.6086299120805	-0.431203433147177	-0.388375133848408	-0.511127699567839	-0.457623845246296	-0.414001791778528	-0.539032540689148	-0.460220633436754	-0.414149725019608	-0.540113729839194	0.00519262871178424	0.00532053053464519	0.00556047082842319
171	14.8022833995669	0.21	-1.01893084139908	-1.32695429816529	-0.710907384632868	0.267199902260561	-13.8340468743364	-17.4109676093545	-10.2571261393184	7.96	5.04	12.52	-2.0594322629274	-1.63634113273241	-1.21325000253742	-2.09767626226145	-1.66672825947458	-1.23578025668772	-2.08901945870957	-1.65844044557836	-1.22970359677851	-1.01893084139908	10.5635106483429	0.625071826348809	-31.2492600511246	-0.431203433147177	-0.388375133848408	-0.511127699567839	-0.457623845246296	-0.414001791778528	-0.539032540689148	-0.460220633436754	-0.414149725019608	-0.540113729839194	0.00519262871178424	0.00532053053464519	0.00556047082842319
171	14.8022833995669	0.21	-1.01735236227692	-1.32118058348052	-0.713524141073326	0.279020232649706	-13.2647440979689	-16.5938531990854	-9.93563499685247	8.07	5.22	13.85	-1.93843145611524	-1.54953746476672	-1.16064347341821	-1.97295200578921	-1.57713239718252	-1.18131278857583	-1.94983389764126	-1.5594847746317	-1.16789144815329	-1.01735236227692	10.1672596207968	-1.00374237771459	-32.3289696552453	-0.431203433147177	-0.388375133848408	-0.511127699567839	-0.457623845246296	-0.414001791778528	-0.539032540689148	-0.460220633436754	-0.414149725019608	-0.540113729839194	0.00519262871178424	0.00532053053464519	0.00556047082842319
171	14.8022833995669	0.21	-1.01688778840983	-1.32085137832071	-0.712924198498951	0.285608587383992	-15.0197713526098	-18.7285529987187	-11.3109897065009	7.76	5.06	11.52	-2.26931576597628	-1.81992724873983	-1.37053873150339	-2.31486081474731	-1.85645309346639	-1.39804537218548	-2.32291786457566	-1.86225814308081	-1.40375939852506	-1.01688778840983	9.62324927401634	-0.633410166758965	-31.0643845546172	-0.431203433147177	-0.388375133848408	-0.511127699567839	-0.457623845246296	-0.414001791778528	-0.539032540689148	-0.460220633436754	-0.414149725019608	-0.540113729839194	0.00519262871178424	0.00532053053464519	0.00556047082842319
171	14.8022833995669	0.21	-1.01572264127076	-1.32569273562902	-0.705752546912503	0.257229468142556	-12.8258540830711	-16.2286721434962	-9.423036022646	8.26	5.45	11.05	-1.85557097426568	-1.46649598601026	-1.07742099775484	-1.88623313292611	-1.49072892197528	-1.09522471102445	-1.91047708509473	-1.51131336149066	-1.11044953117557	-1.01572264127076	9.66716128799005	-2.71434480253798	-33.6637246926035	-0.431203433147177	-0.388375133848408	-0.511127699567839	-0.457623845246296	-0.414001791778528	-0.539032540689148	-0.460220633436754	-0.414149725019608	-0.540113729839194	0.00519262871178424	0.00532053053464519	0.00556047082842319
171	14.8022833995669	0.21	-1.01406733969525	-1.31785604121915	-0.710278638171349	0.284788597949213	-13.133966228157	-16.3836213497173	-9.88431110659678	8.8	5.46	13.12	-1.76427343372961	-1.41433369346266	-1.06439395319571	-1.78736026594597	-1.43284130348198	-1.07832234101799	-1.78503331240153	-1.43130840461229	-1.07631161749201	-1.01406733969525	10.34034359185	0.471650210299317	-31.5012156352275	-0.431203433147177	-0.388375133848408	-0.511127699567839	-0.457623845246296	-0.414001791778528	-0.539032540689148	-0.460220633436754	-0.414149725019608	-0.540113729839194	0.00519262871178424	0.00532053053464519	0.00556047082842319
171	14.8022833995669	0.21	-1.01402629787315	-1.31725030445296	-0.710802291293325	0.214664528308824	-11.6608768327405	-15.1431603999321	-8.17859326554899	9.02	5.68	13.97	-1.59185135924564	-1.22579317302069	-0.85973498679574	-1.61057832553017	-1.2402137326349	-0.869849139739634	-1.60489457146052	-1.23499951393584	-0.866537907073685	-1.01402629787315	10.8334896897346	-0.282145924575702	-32.9615397190315	-0.431203433147177	-0.388375133848408	-0.511127699567839	-0.457623845246296	-0.414001791778528	-0.539032540689148	-0.460220633436754	-0.414149725019608	-0.540113729839194	0.00519262871178424	0.00532053053464519	0.00556047082842319
171	14.8022833995669	0.21	-1.01176635020268	-1.32041383244721	-0.703118867958155	0.26789324276272	-13.083010526336	-16.4597649726967	-9.70625607997527	8.9	5.14	14.07	-1.75247787598658	-1.39295345569853	-1.03342903541047	-1.77431308031549	-1.41030912320372	-1.04630516609195	-1.74848585362778	-1.38887280246644	-1.03048191015166	-1.01176635020268	10.9400672707885	-0.261375320194582	-32.4281766952119	-0.431203433147177	-0.388375133848408	-0.511127699567839	-0.457623845246296	-0.414001791778528	-0.539032540689148	-0.460220633436754	-0.414149725019608	-0.540113729839194	0.00519262871178424	0.00532053053464519	0.00556047082842319
171	14.8022833995669	0.21	-1.010678543006	-1.31674387589916	-0.704613210112839	0.244719834776812	-13.069452036015	-16.6542302804512	-9.48467379157868	7	4.72	12.01	-2.22486393535961	-1.7459679613037	-1.2670719872478	-2.28395860589937	-1.79234266305802	-1.30072672021666	-2.266404868359	-1.78062204329183	-1.29105312654754	-1.010678543006	9.55120597132732	0.933263338459548	-29.5215937752432	-0.431203433147177	-0.388375133848408	-0.511127699567839	-0.457623845246296	-0.414001791778528	-0.539032540689148	-0.460220633436754	-0.414149725019608	-0.540113729839194	0.00519262871178424	0.00532053053464519	0.00556047082842319
171	14.8022833995669	0.21	-1.00826951273962	-1.31379991773089	-0.702739107748351	0.282084488760687	-13.3706033673968	-16.7009047130278	-10.0403020217658	8.57	5.38	13.49	-1.84246090509479	-1.47505865132807	-1.10765639756135	-1.8690772239776	-1.4963674515995	-1.12365767922141	-1.85869636197661	-1.48771310878023	-1.11677298952517	-1.00826951273962	10.7502786527139	-1.81332997487632	-33.7752028827063	-0.431203433147177	-0.388375133848408	-0.511127699567839	-0.457623845246296	-0.414001791778528	-0.539032540689148	-0.460220633436754	-0.414149725019608	-0.540113729839194	0.00519262871178424	0.00532053053464519	0.00556047082842319
171	14.8022833995669	0.21	-1.00675430659432	-1.31220197132779	-0.701306641860845	0.336147529147033	-15.5789917365916	-18.9971772939899	-12.1608061791933	7.64	4.92	10.55	-2.33632930695333	-1.91595069118494	-1.49557207541654	-2.38542612581707	-1.95621345883374	-1.52700079185042	-2.40673414965793	-1.97466549300552	-1.53917369045051	-1.00675430659432	9.17603174510193	0.367774560557204	-29.7871352016138	-0.431203433147177	-0.388375133848408	-0.511127699567839	-0.457623845246296	-0.414001791778528	-0.539032540689148	-0.460220633436754	-0.414149725019608	-0.540113729839194	0.00519262871178424	0.00532053053464519	0.00556047082842319
171	14.8022833995669	0.21	-1.00447359583055	-1.3104490322364	-0.698498159424706	0.322816745332357	-15.2158955040446	-18.6566846256761	-11.775106382413	7.48	4.67	10.87	-2.34245394500114	-1.91044310204619	-1.47843225909125	-2.39482186372168	-1.95315298298181	-1.51148410224195	-2.39899390613035	-1.95702477161239	-1.51374922663743	-1.00447359583055	9.37698887943712	-0.525540268921644	-30.4161319124949	-0.431203433147177	-0.388375133848408	-0.511127699567839	-0.457623845246296	-0.414001791778528	-0.539032540689148	-0.460220633436754	-0.414149725019608	-0.540113729839194	0.00519262871178424	0.00532053053464519	0.00556047082842319
171	14.8022833995669	0.21	-0.995067674682446	-1.30052481661888	-0.689610532746014	0.312330893681978	-15.6330140635431	-19.2546973190476	-12.0113308080385	7.83	5.03	12.74	-2.3155519246268	-1.88001167729317	-1.44447142995953	-2.36092920141869	-1.91685378363732	-1.47277836585596	-2.34387807570669	-1.9044980977384	-1.46340347574757	-0.995067674682446	10.0963867593547	0.546168389047815	-30.7390481805045	-0.431203433147177	-0.388375133848408	-0.511127699567839	-0.457623845246296	-0.414001791778528	-0.539032540689148	-0.460220633436754	-0.414149725019608	-0.540113729839194	0.00519262871178424	0.00532053053464519	0.00556047082842319
171	14.8022833995669	0.21	-0.994108872100331	-1.2994444935224	-0.688773250678262	0.31058787506446	-14.1019331327952	-17.3822162026233	-10.8216500629671	7.58	4.79	12.41	-2.15517558649529	-1.74846185641176	-1.34174812632822	-2.20159366795646	-1.78612015459926	-1.37064664124207	-2.18054594076708	-1.76966622935037	-1.3579938138131	-0.994108872100331	9.97299201408649	-0.464261379763509	-31.0196130570538	-0.431203433147177	-0.388375133848408	-0.511127699567839	-0.457623845246296	-0.414001791778528	-0.539032540689148	-0.460220633436754	-0.414149725019608	-0.540113729839194	0.00519262871178424	0.00532053053464519	0.00556047082842319
171	14.8022833995669	0.21	-0.988428883959214	-1.29179018625617	-0.685067581662261	0.261335293751999	-14.2611577788252	-18.0045461571455	-10.5177694005049	8.35	5.91	11.78	-2.03608344124331	-1.61275418735841	-1.18942493347351	-2.0684088182251	-1.6383586817663	-1.20830854530751	-2.09891690121838	-1.66234600954581	-1.22697050421314	-0.988428883959214	10.3255517388629	0.174112116197975	-31.8830093646923	-0.431203433147177	-0.388375133848408	-0.511127699567839	-0.457623845246296	-0.414001791778528	-0.539032540689148	-0.460220633436754	-0.414149725019608	-0.540113729839194	0.00519262871178424	0.00532053053464519	0.00556047082842319
171	14.8022833995669	0.21	-0.987338102379072	-1.28333834208442	-0.691337862673725	0.306896564633836	-13.6128447667863	-16.8068628149817	-10.4188267185909	7.62	4.6	12.27	-2.0717510593831	-1.67803033066156	-1.28430960194002	-2.11559573474933	-1.7135426547747	-1.31148957480007	-2.09011248228281	-1.69217028071512	-1.29583891655517	-0.987338102379072	9.9914234900842	-0.0658240154591076	-30.9712820198519	-0.431203433147177	-0.388375133848408	-0.511127699567839	-0.457623845246296	-0.414001791778528	-0.539032540689148	-0.460220633436754	-0.414149725019608	-0.540113729839194	0.00519262871178424	0.00532053053464519	0.00556047082842319
171	14.8022833995669	0.21	-0.9865151069537	-1.28111526358901	-0.691914950318386	0.281846437292842	-14.525032221405	-18.1450020509969	-10.905062391813	8.44	5.88	13.38	-2.03101744015308	-1.62582476858073	-1.22063209700838	-2.06204931905326	-1.65066571594734	-1.23928211284142	-2.06965816091953	-1.65620148734248	-1.24291627126522	-0.9865151069537	11.1652590024339	2.0207581607773	-31.0323768810142	-0.431203433147177	-0.388375133848408	-0.511127699567839	-0.457623845246296	-0.414001791778528	-0.539032540689148	-0.460220633436754	-0.414149725019608	-0.540113729839194	0.00519262871178424	0.00532053053464519	0.00556047082842319
171	14.8022833995669	0.21	-0.977724033320811	-1.2702696387745	-0.685178427867127	0.280822974162494	-13.7758834172693	-17.2178488599721	-10.3339179745665	9	5.7	12.67	-1.81371118646757	-1.45113794763645	-1.08856470880533	-1.83525251085133	-1.4683730143267	-1.10149351780206	-1.8457609246789	-1.47617064706861	-1.10801659274637	-0.977724033320811	10.7197704241938	0.88921155121522	-31.2878590205806	-0.431203433147177	-0.388375133848408	-0.511127699567839	-0.457623845246296	-0.414001791778528	-0.539032540689148	-0.460220633436754	-0.414149725019608	-0.540113729839194	0.00519262871178424	0.00532053053464519	0.00556047082842319
171	14.8022833995669	0.21	-0.970674396278331	-1.26652758563439	-0.674821206922275	0.299540713695979	-15.3567798885688	-19.0232583624791	-11.6903014146586	8.37	5.54	12.03	-2.14752887976542	-1.73362142712362	-1.31971397448182	-2.18140406781083	-1.76096762600211	-1.34053118419339	-2.19775285916527	-1.7741096592782	-1.3514655211596	-0.970674396278331	10.3350198022205	-0.0958740617838539	-31.8759474707297	-0.431203433147177	-0.388375133848408	-0.511127699567839	-0.457623845246296	-0.414001791778528	-0.539032540689148	-0.460220633436754	-0.414149725019608	-0.540113729839194	0.00519262871178424	0.00532053053464519	0.00556047082842319
171	14.8022833995669	0.21	-0.959793149193393	-1.25319375553845	-0.666392542848334	0.283552455905208	-15.0280395562674	-18.7576483798565	-11.2984307326783	7.52	5.12	13.33	-2.34057548443619	-1.87519566697443	-1.40981584951266	-2.39195384495684	-1.91635839796312	-1.44076295096939	-2.36959263941193	-1.89751525309669	-1.42664595205209	-0.959793149193393	10.260973384374	1.74922411475071	-29.5661265257992	-0.431203433147177	-0.388375133848408	-0.511127699567839	-0.457623845246296	-0.414001791778528	-0.539032540689148	-0.460220633436754	-0.414149725019608	-0.540113729839194	0.00519262871178424	0.00532053053464519	0.00556047082842319
171	14.8022833995669	0.21	-0.95148216715606	-1.23711795197461	-0.665846382337509	0.305658777933553	-12.9635497321465	-16.0140947484921	-9.91300471580098	7.14	5.08	11.02	-2.09781488719536	-1.69819949526371	-1.29858410333205	-2.15068275491046	-1.74099649647552	-1.33131023804057	-2.16803942941382	-1.75477230826249	-1.34154497008718	-0.95148216715606	9.55232811094721	-0.124975310917972	-30.1893432468838	-0.431203433147177	-0.388375133848408	-0.511127699567839	-0.457623845246296	-0.414001791778528	-0.539032540689148	-0.460220633436754	-0.414149725019608	-0.540113729839194	0.00519262871178424	0.00532053053464519	0.00556047082842319
171	14.8022833995669	0.21	-0.939663509089462	-1.22846417672378	-0.650862841455139	0.252572682020138	-12.4506077401011	-15.794615740672	-9.10659973953031	7.65	5.46	12.29	-1.94153075848677	-1.53047331357435	-1.11941586866193	-1.98227101021156	-1.5625881115401	-1.14290521286864	-1.99029357292832	-1.56921974367638	-1.14733385899605	-0.939663509089462	10.2525019648662	0.517862792139291	-30.9067519184908	-0.431203433147177	-0.388375133848408	-0.511127699567839	-0.457623845246296	-0.414001791778528	-0.539032540689148	-0.460220633436754	-0.414149725019608	-0.540113729839194	0.00519262871178424	0.00532053053464519	0.00556047082842319
171	14.8022833995669	0.21	-0.938456199824222	-1.2240459193717	-0.652866480276748	0.292798267376396	-14.169917678326	-17.6081894008582	-10.7316459557939	7.98	5.39	11.95	-2.0796690371271	-1.67358144459864	-1.26749385207017	-2.11809923729505	-1.70450755291928	-1.29091586854351	-2.13162081429285	-1.71401575057934	-1.29906322436518	-0.938456199824222	10.3223483704526	-0.64156628562479	-32.0662877463878	-0.431203433147177	-0.388375133848408	-0.511127699567839	-0.457623845246296	-0.414001791778528	-0.539032540689148	-0.460220633436754	-0.414149725019608	-0.540113729839194	0.00519262871178424	0.00532053053464519	0.00556047082842319
171	14.8022833995669	0.21	-0.930081485391292	-1.21362449246252	-0.646538478320065	0.316054430163951	-16.4566237926783	-20.2363124892372	-12.6769350961193	7.74	5.17	11.69	-2.4588214224365	-1.99956880206987	-1.54031618170324	-2.50860058355391	-2.04005033385389	-1.57150008415386	-2.51802553744949	-2.04773921213313	-1.57760314680783	-0.930081485391292	9.96662042440649	0.335620772367343	-30.6838601127554	-0.431203433147177	-0.388375133848408	-0.511127699567839	-0.457623845246296	-0.414001791778528	-0.539032540689148	-0.460220633436754	-0.414149725019608	-0.540113729839194	0.00519262871178424	0.00532053053464519	0.00556047082842319
171	14.8022833995669	0.21	-0.925133662888755	-1.20885995668756	-0.641407369089953	0.279088852629364	-12.595627882295	-15.7562669832152	-9.43498878137476	7.9	5	11.42	-1.87718739533161	-1.50063171194797	-1.12407602856433	-1.91288129214462	-1.52916556723264	-1.14544984232066	-1.92006516985015	-1.53415183408647	-1.14931926216893	-0.925133662888755	9.74936643291234	-0.287556328069427	-31.2256228072536	-0.431203433147177	-0.388375133848408	-0.511127699567839	-0.457623845246296	-0.414001791778528	-0.539032540689148	-0.460220633436754	-0.414149725019608	-0.540113729839194	0.00519262871178424	0.00532053053464519	0.00556047082842319
171	14.8022833995669	0.21	-0.923130253472613	-1.20472499876605	-0.641535508179177	0.231879284914393	-12.2868661315971	-15.7783524990579	-8.79537976413632	8.63	5.7	13.22	-1.72988732801217	-1.34709210123813	-0.964296874464084	-1.75426609847978	-1.36607625621923	-0.977886413958667	-1.75556523067351	-1.36790503506852	-0.979084904150266	-0.923130253472613	11.0186073647064	-0.791350462101631	-33.6205616339807	-0.431203433147177	-0.388375133848408	-0.511127699567839	-0.457623845246296	-0.414001791778528	-0.539032540689148	-0.460220633436754	-0.414149725019608	-0.540113729839194	0.00519262871178424	0.00532053053464519	0.00556047082842319
171	14.8022833995669	0.21	-0.919483421399361	-1.2020029781096	-0.636963864689122	0.229031689101862	-11.9233309228306	-15.3388249875273	-8.50783685813391	7.87	4.93	12.04	-1.83569038850648	-1.42693746045216	-1.01818453239783	-1.87110753769736	-1.45446827787066	-1.03782901804397	-1.86456419894929	-1.45019584924886	-1.03496055922923	-0.919483421399361	10.1844092718002	-1.11536513825521	-32.2195496734423	-0.431203433147177	-0.388375133848408	-0.511127699567839	-0.457623845246296	-0.414001791778528	-0.539032540689148	-0.460220633436754	-0.414149725019608	-0.540113729839194	0.00519262871178424	0.00532053053464519	0.00556047082842319
171	14.8022833995669	0.21	-0.916767139566333	-1.19174802736087	-0.641786251771795	0.340250258135506	-16.5709129873381	-20.1735647215704	-12.9682612531058	7.9	5.65	11.55	-2.40331995313966	-1.97412833943166	-1.54493672572366	-2.44900934529411	-2.01165839186836	-1.57430743844261	-2.47879598642532	-2.03670318155246	-1.59426917677268	-0.916767139566333	10.096077493143	-0.40294468656263	-31.7648876114522	-0.431203433147177	-0.388375133848408	-0.511127699567839	-0.457623845246296	-0.414001791778528	-0.539032540689148	-0.460220633436754	-0.414149725019608	-0.540113729839194	0.00519262871178424	0.00532053053464519	0.00556047082842319
171	14.8022833995669	0.21	-0.901194564190953	-1.17330948403709	-0.629079644344815	0.34023178672247	-15.2024953552859	-18.5077779144955	-11.8972127960763	8.04	4.83	11.55	-2.16866624366087	-1.78136665831709	-1.39406707297331	-2.20769168915469	-1.81342259483193	-1.41915350050917	-2.2039478495608	-1.81150358496815	-1.41835054431649	-0.901194564190953	9.69983893851171	-0.163573357385469	-30.7654125041132	-0.431203433147177	-0.388375133848408	-0.511127699567839	-0.457623845246296	-0.414001791778528	-0.539032540689148	-0.460220633436754	-0.414149725019608	-0.540113729839194	0.00519262871178424	0.00532053053464519	0.00556047082842319
171	14.8022833995669	0.21	-0.898716636072313	-1.17058439761149	-0.626848874533136	0.307604644441157	-14.1507982932233	-17.4655196835794	-10.8360769028673	9.07	5.4	13.5	-1.82729857285843	-1.48050181125302	-1.1337050496476	-1.84832805171951	-1.49754017707127	-1.14675230242303	-1.83700434414577	-1.48865335379146	-1.1415728546045	-0.898716636072313	10.8276718369597	-0.393651598269143	-32.7327274182279	-0.431203433147177	-0.388375133848408	-0.511127699567839	-0.457623845246296	-0.414001791778528	-0.539032540689148	-0.460220633436754	-0.414149725019608	-0.540113729839194	0.00519262871178424	0.00532053053464519	0.00556047082842319
171	14.8022833995669	0.21	-0.882476838197882	-1.14783181610989	-0.617121860285873	0.293264867775836	-12.1534446318117	-15.0991083752695	-9.20778088835393	7.32	4.9	13.33	-1.93337577266782	-1.55619622176433	-1.17901667086084	-1.97911273762791	-1.59301042677924	-1.20690811593058	-1.95096492966766	-1.57063950341018	-1.18931926907407	-0.882476838197882	10.495823077642	-0.327956042475065	-31.3510460002609	-0.431203433147177	-0.388375133848408	-0.511127699567839	-0.457623845246296	-0.414001791778528	-0.539032540689148	-0.460220633436754	-0.414149725019608	-0.540113729839194	0.00519262871178424	0.00532053053464519	0.00556047082842319
171	14.8022833995669	0.21	-0.857499375886467	-1.11514827235152	-0.599850479421411	0.254623629777412	-12.6048228676309	-15.9719589326773	-9.23768680258458	9.59	6.14	13.72	-1.58407133933045	-1.25012459186209	-0.916177844393724	-1.59787149242269	-1.26101545916316	-0.92415942590362	-1.60632809322527	-1.26779353596363	-0.928673331360032	-0.857499375886467	11.5462939708874	-0.5544526534066	-34.1092904585163	-0.431203433147177	-0.388375133848408	-0.511127699567839	-0.457623845246296	-0.414001791778528	-0.539032540689148	-0.460220633436754	-0.414149725019608	-0.540113729839194	0.00519262871178424	0.00532053053464519	0.00556047082842319
171	14.8022833995669	0.21	-0.849699909615467	-1.10693559061821	-0.59246422861273	0.323926907681884	-12.6380813412435	-15.4887052341379	-9.78745744834916	8.28	4.87	13.75	-1.76513742424092	-1.4402721214464	-1.11540681865189	-1.793961353499	-1.4637911410824	-1.13362092866581	-1.76209189100833	-1.43718638923888	-1.11273346939414	-0.849699909615467	10.7003726266954	-1.36762934657277	-33.0449033189602	-0.431203433147177	-0.388375133848408	-0.511127699567839	-0.457623845246296	-0.414001791778528	-0.539032540689148	-0.460220633436754	-0.414149725019608	-0.540113729839194	0.00519262871178424	0.00532053053464519	0.00556047082842319
171	14.8022833995669	0.21	-0.833958235358618	-1.08869291583818	-0.579223554879055	0.251436171922969	-13.2034740645075	-16.7603950598564	-9.64655306915859	7.92	4.68	12.14	-1.99368423305793	-1.57058100181939	-1.14747777058084	-2.03139956102026	-1.60029231547319	-1.16918506992611	-2.01258133998922	-1.58496352524511	-1.15782003081804	-0.833958235358618	9.80848196565229	0.308419559729057	-30.2621309269423	-0.431203433147177	-0.388375133848408	-0.511127699567839	-0.457623845246296	-0.414001791778528	-0.539032540689148	-0.460220633436754	-0.414149725019608	-0.540113729839194	0.00519262871178424	0.00532053053464519	0.00556047082842319
171	14.8022833995669	0.21	-0.783791651807379	-1.01782144316562	-0.549761860449134	0.366172065853033	-16.4634176027457	-19.8452224214487	-13.0816127840428	7.95	5.52	11.03	-2.35204712067273	-1.9512370860162	-1.55042705135967	-2.39601325000271	-1.98771099052399	-1.57940873104527	-2.43018088107293	-2.0180174313908	-1.60112413263689	-0.783791651807379	9.97600821760673	1.32964226063946	-29.7694321324068	-0.431203433147177	-0.388375133848408	-0.511127699567839	-0.457623845246296	-0.414001791778528	-0.539032540689148	-0.460220633436754	-0.414149725019608	-0.540113729839194	0.00519262871178424	0.00532053053464519	0.00556047082842319
171	14.8022833995669	0.21	-0.7316534335256	-0.953796957521323	-0.509509909529877	0.272380317974639	-13.9659584060522	-17.5298178187064	-10.402098993398	8.44	5.35	12.29	-1.96178753429595	-1.56295081836228	-1.16411410242862	-1.99174019666914	-1.58681402339845	-1.18188785012777	-1.99651081989927	-1.58971955984323	-1.18437855304277	-0.7316534335256	11.5906824565736	1.55452506441078	-31.0034714558173	-0.431203433147177	-0.388375133848408	-0.511127699567839	-0.457623845246296	-0.414001791778528	-0.539032540689148	-0.460220633436754	-0.414149725019608	-0.540113729839194	0.00519262871178424	0.00532053053464519	0.00556047082842319
171	14.8022833995669	0.22	-1.56522016795972	-2.02026746290577	-1.11017287301366	0.311514299945982	-17.0122908238222	-20.9610143592057	-13.0635672884387	7.6	5.5	10.34	-2.59064390690244	-2.102607574706	-1.61457124250957	-2.64590911021625	-2.14746168792306	-1.64901426562988	-2.69771551421253	-4.11948636174201	-1.67953452125517	-1.56522016795972	8.64856867862257	3.36487431462502	-26.5159241016188	-0.431203433147177	-0.388375133848408	-0.511127699567839	-0.457623845246296	-0.414001791778528	-0.539032540689148	-0.460220633436754	-0.414149725019608	-0.540113729839194	0.00519262871178424	0.00532053053464519	0.00556047082842319
171	14.8022833995669	0.22	-1.53107259129149	-1.98071416390931	-1.08143101867367	0.249507289568386	-15.3561940014293	-19.5143489770247	-11.1980390258339	7.97	5.69	11.43	-2.30699284830345	-1.81541437944803	-1.32383591059261	-2.3497582697513	-1.84906726272276	-1.34837625569422	-2.38132058876273	-1.8737090775117	-1.36648232235785	-1.53107259129149	9.22064766128116	1.41425499862217	-29.5605055457522	-0.431203433147177	-0.388375133848408	-0.511127699567839	-0.457623845246296	-0.414001791778528	-0.539032540689148	-0.460220633436754	-0.414149725019608	-0.540113729839194	0.00519262871178424	0.00532053053464519	0.00556047082842319
171	14.8022833995669	0.22	-1.52065906311922	-1.9725357656806	-1.06878236055784	0.265922186597925	-15.5045257785411	-19.5264854494526	-11.4825661076296	7.5	5.09	11.93	-2.44421461279146	-1.94076853053833	-1.43732244828519	-2.49837102736363	-1.98377010027709	-1.46916917319055	-2.50073751996592	-1.98605444521874	-1.46959814200555	-1.52065906311922	9.12049757251991	0.0404431891851888	-30.2702760182349	-0.431203433147177	-0.388375133848408	-0.511127699567839	-0.457623845246296	-0.414001791778528	-0.539032540689148	-0.460220633436754	-0.414149725019608	-0.540113729839194	0.00519262871178424	0.00532053053464519	0.00556047082842319
171	14.8022833995669	0.22	-1.49877640041022	-1.93850608802611	-1.05904671279433	0.269806229733169	-15.6184752370425	-19.6300710560638	-11.6068794180212	8.31	5.36	12.58	-2.22969307846991	-1.77403362590122	-1.31837417333253	-2.26566744372405	-1.80265627995506	-1.33964511618607	-2.26601021245273	-1.80438227694229	-1.341139794423	-1.49877640041022	9.3960099640932	-0.066616106545865	-31.0152208902025	-0.431203433147177	-0.388375133848408	-0.511127699567839	-0.457623845246296	-0.414001791778528	-0.539032540689148	-0.460220633436754	-0.414149725019608	-0.540113729839194	0.00519262871178424	0.00532053053464519	0.00556047082842319
171	14.8022833995669	0.22	-1.48845711668702	-1.92261648937526	-1.05429774399878	0.250569635477393	-15.4745622877493	-19.6529165321876	-11.296208043311	8.28	5.57	12.29	-2.24049633962731	-1.7641503797288	-1.28780441983029	-2.27712951173101	-1.79299507067266	-1.30886062961432	-2.29081073221459	-1.80322276760848	-1.3167586616673	-1.48845711668702	9.82832973384886	-0.418024172362595	-31.95238794497	-0.431203433147177	-0.388375133848408	-0.511127699567839	-0.457623845246296	-0.414001791778528	-0.539032540689148	-0.460220633436754	-0.414149725019608	-0.540113729839194	0.00519262871178424	0.00532053053464519	0.00556047082842319
171	14.8022833995669	0.22	-1.43044890319633	-1.85407482574042	-1.00682298065223	0.244285031662871	-14.4945711746039	-18.4749225892162	-10.5142197599916	7.9	5.28	11.2	-2.20235055916493	-1.72786255406979	-1.25337454897465	-2.2443056504105	-1.76077858136351	-1.27725151231651	-2.26488210145517	-1.77723622042343	-1.28918441966125	-1.43044890319633	9.03058287953461	0.107215169408745	-30.6060499527806	-0.431203433147177	-0.388375133848408	-0.511127699567839	-0.457623845246296	-0.414001791778528	-0.539032540689148	-0.460220633436754	-0.414149725019608	-0.540113729839194	0.00519262871178424	0.00532053053464519	0.00556047082842319
171	14.8022833995669	0.22	-1.42199349608137	-1.83837480208143	-1.00561219008131	0.254362846286554	-14.3811327014348	-18.2254169064528	-10.5368484964168	7.74	5	11.51	-2.21346453009864	-1.74657881905556	-1.27969310801249	-2.25821179834284	-1.78188755333306	-1.30556330832328	-2.26280099447909	-1.78641231744472	-1.30963777860929	-1.42199349608137	9.20763556551954	1.41261918592744	-29.1273791170691	-0.431203433147177	-0.388375133848408	-0.511127699567839	-0.457623845246296	-0.414001791778528	-0.539032540689148	-0.460220633436754	-0.414149725019608	-0.540113729839194	0.00519262871178424	0.00532053053464519	0.00556047082842319
171	14.8022833995669	0.22	-1.4218003952667	-1.83571792393852	-1.00788286659487	0.290306220073901	-14.6580336171667	-18.2362656876301	-11.0798015467033	7.84	5.05	12.33	-2.19024302100674	-1.7604841024804	-1.33072518395406	-2.23298770729738	-1.79484163265328	-1.35669555800918	-2.22533640592519	-1.78963811882697	-1.35210078258284	-1.4218003952667	9.40278691004752	-0.475382088301761	-31.0800510024697	-0.431203433147177	-0.388375133848408	-0.511127699567839	-0.457623845246296	-0.414001791778528	-0.539032540689148	-0.460220633436754	-0.414149725019608	-0.540113729839194	0.00519262871178424	0.00532053053464519	0.00556047082842319
171	14.8022833995669	0.22	-1.42048091457143	-1.84307904034389	-0.99788278879897	0.246332649275986	-14.1749037115233	-18.0460041636469	-10.3038032593997	7.59	5.17	11.81	-2.23476643409396	-1.75538023452525	-1.27599403495654	-2.28272376251935	-1.79305009797687	-1.30337643343438	-2.28979636979869	-1.7980162353051	-1.30626209268955	-1.42048091457143	9.02306769554684	0.984162755730056	-29.4571837211459	-0.431203433147177	-0.388375133848408	-0.511127699567839	-0.457623845246296	-0.414001791778528	-0.539032540689148	-0.460220633436754	-0.414149725019608	-0.540113729839194	0.00519262871178424	0.00532053053464519	0.00556047082842319
171	14.8022833995669	0.22	-1.41222705546716	-1.82912348592731	-0.995330625007006	0.262182585926578	-15.2702581212707	-19.269745854421	-11.2707703881203	8.03	5.44	12.57	-2.26076131740998	-1.79153420746926	-1.32230709752855	-2.30161516108205	-1.82390872568199	-1.34620229028192	-2.30627090500876	-1.82860088321032	-1.34806564802062	-1.41222705546716	9.56470130344259	-0.332541542107713	-31.5382143734951	-0.431203433147177	-0.388375133848408	-0.511127699567839	-0.457623845246296	-0.414001791778528	-0.539032540689148	-0.460220633436754	-0.414149725019608	-0.540113729839194	0.00519262871178424	0.00532053053464519	0.00556047082842319
171	14.8022833995669	0.22	-1.40207011105381	-1.81499679915451	-0.98914342295311	0.228705472086407	-13.8463870943596	-17.8164169927824	-9.87635719593675	8.06	5.17	11.32	-2.08480445633502	-1.62024774847574	-1.15569104061645	-2.12214768815469	-1.64926979277	-1.1763918973853	-2.13435184047343	-1.66189024823884	-1.18528816500864	-1.40207011105381	9.17842623627626	1.36054828786798	-29.4564919968552	-0.431203433147177	-0.388375133848408	-0.511127699567839	-0.457623845246296	-0.414001791778528	-0.539032540689148	-0.460220633436754	-0.414149725019608	-0.540113729839194	0.00519262871178424	0.00532053053464519	0.00556047082842319
171	14.8022833995669	0.22	-1.39651683647362	-1.80632256388837	-0.986711109058869	0.271224447984012	-14.8363955841658	-18.6334458510354	-11.0393453172962	8.07	5.16	11.44	-2.17603738886813	-1.73261305317765	-1.28918871748716	-2.21474986461527	-1.76343685296318	-1.3121238413111	-2.22801900257224	-1.77277725314071	-1.3194731681768	-1.39651683647362	9.25858804586934	-0.0330746438920372	-30.6647053086469	-0.431203433147177	-0.388375133848408	-0.511127699567839	-0.457623845246296	-0.414001791778528	-0.539032540689148	-0.460220633436754	-0.414149725019608	-0.540113729839194	0.00519262871178424	0.00532053053464519	0.00556047082842319
171	14.8022833995669	0.22	-1.37559663788053	-1.78000973279212	-0.971183542968935	0.290325722901348	-15.5060189040912	-19.2910769551553	-11.720960853027	8	4.81	12.85	-2.27120927931838	-1.82558050554283	-1.37995173176728	-2.3127374725833	-1.8589605470675	-1.40518362155169	-2.28451041862546	-1.83564496594994	-1.38718673966153	-1.37559663788053	9.43305406039244	2.53266143741136	-28.0325584762051	-0.431203433147177	-0.388375133848408	-0.511127699567839	-0.457623845246296	-0.414001791778528	-0.539032540689148	-0.460220633436754	-0.414149725019608	-0.540113729839194	0.00519262871178424	0.00532053053464519	0.00556047082842319
171	14.8022833995669	0.22	-1.36698064451675	-1.76591913976407	-0.968042149269422	0.245755871325298	-14.4751622709224	-18.4344122259199	-10.5159123159249	7.65	4.78	11.49	-2.26603211351376	-1.77934518075453	-1.2926582479953	-2.31358208251309	-1.81668260756301	-1.31978313261293	-2.31146136220361	-1.81457998784209	-1.31807302587851	-1.36698064451675	9.05704823438527	-0.470735294184634	-30.6654972035006	-0.431203433147177	-0.388375133848408	-0.511127699567839	-0.457623845246296	-0.414001791778528	-0.539032540689148	-0.460220633436754	-0.414149725019608	-0.540113729839194	0.00519262871178424	0.00532053053464519	0.00556047082842319
171	14.8022833995669	0.22	-1.35021233265463	-1.74740365147994	-0.953021013829324	0.258352989073819	-13.6372690731187	-17.2447558770698	-10.0297822691675	7.99	5	11.84	-2.03377046672211	-1.60831938041701	-1.18286829411192	-2.07117038313685	-1.6378954861674	-1.20462058919796	-2.07032969461721	-1.63814502854644	-1.20413051410929	-1.35021233265463	9.12799227431245	-0.138150269414805	-30.5615984364534	-0.431203433147177	-0.388375133848408	-0.511127699567839	-0.457623845246296	-0.414001791778528	-0.539032540689148	-0.460220633436754	-0.414149725019608	-0.540113729839194	0.00519262871178424	0.00532053053464519	0.00556047082842319
171	14.8022833995669	0.22	-1.34182234454974	-1.73086664169353	-0.952778047405957	0.287110450087581	-15.0709097183317	-18.7786691987723	-11.363150237891	7.24	5.23	10.66	-2.43085833475877	-1.95089684542708	-1.47093535609538	-2.49014661261617	-1.9984789330333	-1.50681125345043	-2.51914463062993	-2.0239635669677	-1.5264154252047	-1.34182234454974	8.85858888927796	0.993477630621206	-29.0564509867078	-0.431203433147177	-0.388375133848408	-0.511127699567839	-0.457623845246296	-0.414001791778528	-0.539032540689148	-0.460220633436754	-0.414149725019608	-0.540113729839194	0.00519262871178424	0.00532053053464519	0.00556047082842319
171	14.8022833995669	0.22	-1.33114352241335	-1.71974322769039	-0.942543817136319	0.266757748014455	-13.7937458725328	-17.3642776463379	-10.2232140987277	7.84	4.86	12.36	-2.08506494442329	-1.65632320312312	-1.22758146182296	-2.12572894137361	-1.68862566058886	-1.25152237980412	-2.11024194352629	-1.67648552824439	-1.24255024850988	-1.33114352241335	9.42125200365662	-0.394756652445182	-31.0051172117307	-0.431203433147177	-0.388375133848408	-0.511127699567839	-0.457623845246296	-0.414001791778528	-0.539032540689148	-0.460220633436754	-0.414149725019608	-0.540113729839194	0.00519262871178424	0.00532053053464519	0.00556047082842319
171	14.8022833995669	0.22	-1.30778517702824	-1.69360623112779	-0.921964122928694	0.248491337583311	-13.3022734302385	-16.9140651721235	-9.69048168835354	7.77	5.13	11.69	-2.0466961301088	-1.60964920462703	-1.17260227914525	-2.08759942216244	-1.64181809895003	-1.19603677573762	-2.09589911747181	-1.64799399447349	-1.20087611827544	-1.30778517702824	9.40577088516954	-0.337625378787682	-31.2016455726003	-0.431203433147177	-0.388375133848408	-0.511127699567839	-0.457623845246296	-0.414001791778528	-0.539032540689148	-0.460220633436754	-0.414149725019608	-0.540113729839194	0.00519262871178424	0.00532053053464519	0.00556047082842319
171	14.8022833995669	0.22	-1.30468279262211	-1.69254432838764	-0.916821256856578	0.296321880109195	-17.531237570966	-21.7492047878613	-13.3132703540707	8.24	5.45	11.48	-2.49218492373834	-2.00885900863932	-1.5255330935403	-2.5336873380603	-2.0423125850962	-1.55093783213209	-2.56196140202949	-2.06242303525433	-1.56671204513159	-1.30468279262211	9.64011652415037	2.41272787171127	-28.9753560881777	-0.431203433147177	-0.388375133848408	-0.511127699567839	-0.457623845246296	-0.414001791778528	-0.539032540689148	-0.460220633436754	-0.414149725019608	-0.540113729839194	0.00519262871178424	0.00532053053464519	0.00556047082842319
171	14.8022833995669	0.22	-1.30171613361647	-1.68863777900386	-0.914794488229081	0.227359422334626	-14.0175330805119	-18.0520294502625	-9.98303671076124	8.26	5.47	11.99	-2.06201616364934	-1.60117065320235	-1.14032514275535	-2.09596926408918	-1.62753548436511	-1.15910170464104	-2.11049156567593	-1.63743151655604	-1.1677161736323	-1.30171613361647	9.7913113099024	0.763813531574089	-30.7700538555113	-0.431203433147177	-0.388375133848408	-0.511127699567839	-0.457623845246296	-0.414001791778528	-0.539032540689148	-0.460220633436754	-0.414149725019608	-0.540113729839194	0.00519262871178424	0.00532053053464519	0.00556047082842319
171	14.8022833995669	0.22	-1.30068501330585	-1.68753680278155	-0.913833223830152	0.218024621872997	-12.6273882045042	-16.361116939519	-8.89365946948929	7.89	5.51	13.03	-1.95182212677235	-1.50640178124783	-1.0609814357233	-1.98909470472424	-1.53516847932357	-1.08124225392291	-1.98867825648115	-1.53528870438351	-1.0805647728175	-1.30068501330585	9.84473917378099	-1.44660650787672	-32.749482312428	-0.431203433147177	-0.388375133848408	-0.511127699567839	-0.457623845246296	-0.414001791778528	-0.539032540689148	-0.460220633436754	-0.414149725019608	-0.540113729839194	0.00519262871178424	0.00532053053464519	0.00556047082842319
171	14.8022833995669	0.22	-1.29776769634568	-1.68435366999915	-0.911181722692201	0.280717530629242	-15.420381857565	-19.2742385420448	-11.5665251730852	8.25	5.56	12.3	-2.20480043488035	-1.76395371217469	-1.32310698946903	-2.24129277860894	-1.79314946348517	-1.3450061483614	-2.25504876545414	-1.80405923918589	-1.35292611775737	-1.29776769634568	9.8033729767497	1.84070763089164	-29.8460840163295	-0.431203433147177	-0.388375133848408	-0.511127699567839	-0.457623845246296	-0.414001791778528	-0.539032540689148	-0.460220633436754	-0.414149725019608	-0.540113729839194	0.00519262871178424	0.00532053053464519	0.00556047082842319
171	14.8022833995669	0.22	-1.29659368638634	-1.67336093765067	-0.91982643512201	0.283437431670782	-15.4048662183698	-19.2290772461466	-11.580655190593	8.75	5.46	13.15	-2.08159455648934	-1.66761437655732	-1.25363419662529	-2.10944273657973	-1.68992420886107	-1.27040568114241	-2.10451389022653	-1.68758716908895	-1.26745613988084	-1.29659368638634	10.180091869858	-2.33949665221581	-34.2899589373729	-0.431203433147177	-0.388375133848408	-0.511127699567839	-0.457623845246296	-0.414001791778528	-0.539032540689148	-0.460220633436754	-0.414149725019608	-0.540113729839194	0.00519262871178424	0.00532053053464519	0.00556047082842319
171	14.8022833995669	0.22	-1.29550366205892	-1.67713318316386	-0.913874140953984	0.299930076751539	-15.0553802725417	-18.6465662082805	-11.4641943368028	7.69	5.21	11.74	-2.28055166457866	-1.84133486873109	-1.40211807288351	-2.32766997456725	-1.87937855284718	-1.43108713112711	-2.33886213233922	-1.88697941744475	-1.43714903634214	-1.29550366205892	9.34851083351598	0.87550997510104	-29.5727431733805	-0.431203433147177	-0.388375133848408	-0.511127699567839	-0.457623845246296	-0.414001791778528	-0.539032540689148	-0.460220633436754	-0.414149725019608	-0.540113729839194	0.00519262871178424	0.00532053053464519	0.00556047082842319
171	14.8022833995669	0.22	-1.29437980716976	-1.67303346095217	-0.915726153387345	0.299034616579908	-15.3444571825148	-19.0124167860731	-11.6764975789566	7.43	4.48	11.73	-2.39935858646738	-1.93646370736607	-1.47356882826476	-2.45380499532805	-1.98040607402597	-1.50700715272388	-2.4280216131138	-1.96105188204619	-1.4915826404557	-1.29437980716976	9.28637891203374	1.97726537873065	-28.0841992862401	-0.431203433147177	-0.388375133848408	-0.511127699567839	-0.457623845246296	-0.414001791778528	-0.539032540689148	-0.460220633436754	-0.414149725019608	-0.540113729839194	0.00519262871178424	0.00532053053464519	0.00556047082842319
171	14.8022833995669	0.22	-1.29372047572644	-1.6780101985512	-0.909430752901687	0.256563497446931	-14.9152621755402	-18.8793280240952	-10.9511963269851	8.64	5.34	12.36	-2.06655477624749	-1.63264318775049	-1.1987315992535	-2.09549084673087	-1.65550359237076	-1.21551633801065	-2.10035824599188	-1.65825207780938	-1.21830165924282	-1.29372047572644	10.0798455608227	-3.08311504896218	-35.0103456273149	-0.431203433147177	-0.388375133848408	-0.511127699567839	-0.457623845246296	-0.414001791778528	-0.539032540689148	-0.460220633436754	-0.414149725019608	-0.540113729839194	0.00519262871178424	0.00532053053464519	0.00556047082842319
171	14.8022833995669	0.22	-1.28758555904391	-1.66375844531157	-0.911412672776263	0.25733865939652	-13.9916560903461	-17.7027118078636	-10.2806003728285	7.93	5.17	12.29	-2.10343698548383	-1.66248918403173	-1.22154138257962	-2.14308423541764	-1.69382509979552	-1.24456596417339	-2.14265206394212	-1.69352796167596	-1.24442347783884	-1.28758555904391	9.5158411449244	-0.200689844910467	-30.9159904076017	-0.431203433147177	-0.388375133848408	-0.511127699567839	-0.457623845246296	-0.414001791778528	-0.539032540689148	-0.460220633436754	-0.414149725019608	-0.540113729839194	0.00519262871178424	0.00532053053464519	0.00556047082842319
171	14.8022833995669	0.22	-1.28614940516642	-1.66233632022684	-0.909962490105993	0.268147871924736	-14.4944533821851	-18.2330774374352	-10.7558293269349	7.22	4.34	10.4	-2.36623521000734	-1.88104756645847	-1.39585992290959	-2.42435498712157	-1.92725010154098	-1.43014521596038	-2.42326051117411	-1.92560422238293	-1.42748981461519	-1.28614940516642	8.83463551418389	1.08302494625201	-28.4525469981113	-0.431203433147177	-0.388375133848408	-0.511127699567839	-0.457623845246296	-0.414001791778528	-0.539032540689148	-0.460220633436754	-0.414149725019608	-0.540113729839194	0.00519262871178424	0.00532053053464519	0.00556047082842319
171	14.8022833995669	0.22	-1.27867585995139	-1.64922730520504	-0.908124414697745	0.279132838479982	-16.2607822497947	-20.3406778559886	-12.1808866436008	7.97	5.39	11.98	-2.40454311532246	-1.92224429713339	-1.43994547894432	-2.44910834651123	-1.95787071653804	-1.46663308656485	-2.46237993057065	-1.96947632659304	-1.47599525916785	-1.27867585995139	10.0363988378295	-0.517069299440048	-32.1405563597383	-0.431203433147177	-0.388375133848408	-0.511127699567839	-0.457623845246296	-0.414001791778528	-0.539032540689148	-0.460220633436754	-0.414149725019608	-0.540113729839194	0.00519262871178424	0.00532053053464519	0.00556047082842319
171	14.8022833995669	0.22	-1.27690533711755	-1.6515157164181	-0.902294957816993	0.31379665756185	-14.6296748918719	-18.0073851635697	-11.2519646201741	8.18	5.03	11.39	-2.07644563346783	-1.68695922658098	-1.29747281969413	-2.11180303187534	-1.71568451007026	-1.31956598826518	-2.1209866560131	-1.72481097846452	-1.32489472693562	-1.27690533711755	9.31381671348474	-0.907203490727989	-31.2830881641784	-0.431203433147177	-0.388375133848408	-0.511127699567839	-0.457623845246296	-0.414001791778528	-0.539032540689148	-0.460220633436754	-0.414149725019608	-0.540113729839194	0.00519262871178424	0.00532053053464519	0.00556047082842319
171	14.8022833995669	0.22	-1.27281060603852	-1.64704616722588	-0.898575044851167	0.287829280407769	-15.1786594630787	-18.9063808911156	-11.4509380350417	8.12	5.41	12.18	-2.19703877872416	-1.76385441727259	-1.33067005582101	-2.23546953881555	-1.79470788540559	-1.35394623199563	-2.24460476748559	-1.80317673104004	-1.35972556177091	-1.27281060603852	9.80812768437999	0.604605244290508	-30.6340009835848	-0.431203433147177	-0.388375133848408	-0.511127699567839	-0.457623845246296	-0.414001791778528	-0.539032540689148	-0.460220633436754	-0.414149725019608	-0.540113729839194	0.00519262871178424	0.00532053053464519	0.00556047082842319
171	14.8022833995669	0.22	-1.26920241974927	-1.64371289931728	-0.894691940181253	0.253476725999486	-13.9665665783978	-17.7087730808536	-10.224360075942	7.88	5.16	12.46	-2.11456235934059	-1.66771440579557	-1.22086645225054	-2.15506490602919	-1.69965798044855	-1.24425105486791	-2.14915711473867	-1.69677741577071	-1.24231882211546	-1.26920241974927	9.48806204913686	1.03609334500776	-30.0327614308942	-0.431203433147177	-0.388375133848408	-0.511127699567839	-0.457623845246296	-0.414001791778528	-0.539032540689148	-0.460220633436754	-0.414149725019608	-0.540113729839194	0.00519262871178424	0.00532053053464519	0.00556047082842319
171	14.8022833995669	0.22	-1.26615150242202	-1.64312779149362	-0.889175213350426	0.267146883246068	-14.8255387434198	-18.6593379165494	-10.9917395702902	7.98	5.33	11.2	-2.20332200857563	-1.7506213751237	-1.29792074167177	-2.24400677130557	-1.78294693398421	-1.32188709666285	-2.26692165541527	-1.80228674323446	-1.33686770855812	-1.26615150242202	9.34121019495228	1.27972900041314	-29.3209799994761	-0.431203433147177	-0.388375133848408	-0.511127699567839	-0.457623845246296	-0.414001791778528	-0.539032540689148	-0.460220633436754	-0.414149725019608	-0.540113729839194	0.00519262871178424	0.00532053053464519	0.00556047082842319
171	14.8022833995669	0.22	-1.25266276945893	-1.61768897471801	-0.887636564199842	0.275657465054677	-13.0445322514986	-16.3459546063903	-9.74310989660699	8.52	5.61	12.16	-1.81429646612166	-1.4478596898129	-1.08142291350414	-1.84113638735337	-1.4692787030529	-1.09742101875243	-1.85579096741739	-1.4817372090745	-1.10621971222204	-1.25266276945893	9.66208868969666	-2.3510490839619	-33.5422102282067	-0.431203433147177	-0.388375133848408	-0.511127699567839	-0.457623845246296	-0.414001791778528	-0.539032540689148	-0.460220633436754	-0.414149725019608	-0.540113729839194	0.00519262871178424	0.00532053053464519	0.00556047082842319
171	14.8022833995669	0.22	-1.24725826609392	-1.61259221746079	-0.881924314727055	0.268338174676904	-13.7965963842877	-17.3534941965483	-10.2396985720272	8.1	4.88	13.99	-2.02006315980799	-1.60601638903267	-1.19196961825734	-2.05560831195792	-1.63427594944605	-1.21294358693418	-2.01336681824236	-1.60160740607582	-1.18817520482736	-1.24725826609392	10.2207987349612	-0.802797660777682	-32.2446321757323	-0.431203433147177	-0.388375133848408	-0.511127699567839	-0.457623845246296	-0.414001791778528	-0.539032540689148	-0.460220633436754	-0.414149725019608	-0.540113729839194	0.00519262871178424	0.00532053053464519	0.00556047082842319
171	14.8022833995669	0.22	-1.24525070205515	-1.61247235332153	-0.878029050788761	0.289975023144399	-14.5798834221893	-18.1419007704345	-11.0178660739442	7.52	5.2	11.86	-2.26442123406674	-1.81982020677939	-1.37521917949203	-2.31417210111591	-1.8598028883577	-1.4054336755995	-2.32084736689197	-1.86576255710124	-1.41085662471158	-1.24525070205515	9.36865615522195	-1.35773263797663	-32.0288624577207	-0.431203433147177	-0.388375133848408	-0.511127699567839	-0.457623845246296	-0.414001791778528	-0.539032540689148	-0.460220633436754	-0.414149725019608	-0.540113729839194	0.00519262871178424	0.00532053053464519	0.00556047082842319
171	14.8022833995669	0.22	-1.24296367299777	-1.60660756295553	-0.879319783040004	0.318967740145895	-15.3874951110609	-18.8979536738278	-11.8770365482939	7.9	4.62	12.9	-2.25292866879195	-1.8344276568217	-1.41592664485145	-2.29585654815722	-1.86938131081315	-1.44290607346907	-2.25548256967743	-1.83768533071534	-1.41777566910788	-1.24296367299777	9.68273215150619	0.91987603715286	-29.8048197210372	-0.431203433147177	-0.388375133848408	-0.511127699567839	-0.457623845246296	-0.414001791778528	-0.539032540689148	-0.460220633436754	-0.414149725019608	-0.540113729839194	0.00519262871178424	0.00532053053464519	0.00556047082842319
171	14.8022833995669	0.22	-1.23975413897468	-1.60648309716944	-0.873025180779928	0.290822223165293	-15.6967320287986	-19.5237320938158	-11.8697319637814	7.97	5.31	11.68	-2.30872806905222	-1.85617614773342	-1.40362422641463	-2.35156409562906	-1.89061554831135	-1.42966700099365	-2.36600900241089	-1.9027139107461	-1.43925383312553	-1.23975413897468	9.44754125939513	-0.854939548461969	-31.7823638044469	-0.431203433147177	-0.388375133848408	-0.511127699567839	-0.457623845246296	-0.414001791778528	-0.539032540689148	-0.460220633436754	-0.414149725019608	-0.540113729839194	0.00519262871178424	0.00532053053464519	0.00556047082842319
171	14.8022833995669	0.22	-1.23895519458396	-1.59895472627912	-0.878955662888801	0.210462916630348	-12.8906173058274	-16.7887592670396	-8.99247534461518	7.44	4.81	11.96	-2.11807487991914	-1.62628412664937	-1.1344933733796	-2.16609496586072	-1.66315454339786	-1.16021412093499	-2.15631818302837	-1.65424945079371	-1.15499492173191	-1.23895519458396	9.56504469789744	-1.12364602813875	-31.7934051646243	-0.431203433147177	-0.388375133848408	-0.511127699567839	-0.457623845246296	-0.414001791778528	-0.539032540689148	-0.460220633436754	-0.414149725019608	-0.540113729839194	0.00519262871178424	0.00532053053464519	0.00556047082842319
171	14.8022833995669	0.22	-1.23673974817728	-1.59940878177182	-0.874070714582752	0.275522210003996	-15.1043273499951	-18.9283555143304	-11.2802991856598	8.9	5.46	12.91	-2.01647342108198	-1.60909248674708	-1.20171155241218	-2.04166178191541	-1.6291921328653	-1.21672248381519	-2.04184079927946	-1.62953504787315	-1.21671377787792	-1.23673974817728	10.289538269089	-0.267920593985937	-32.5351891249204	-0.431203433147177	-0.388375133848408	-0.511127699567839	-0.457623845246296	-0.414001791778528	-0.539032540689148	-0.460220633436754	-0.414149725019608	-0.540113729839194	0.00519262871178424	0.00532053053464519	0.00556047082842319
171	14.8022833995669	0.22	-1.23602695171181	-1.60123552038673	-0.870818383036881	0.277685304512182	-14.030408262724	-17.5633993913616	-10.4974171340864	8.21	4.78	12.82	-2.01903135582911	-1.61289016928331	-1.20674898273751	-2.05304069049283	-1.64005830680857	-1.22707592312431	-2.02565269311239	-1.61913317900663	-1.21214317920349	-1.23602695171181	9.68399841618318	-0.89015603158137	-31.7887233231201	-0.431203433147177	-0.388375133848408	-0.511127699567839	-0.457623845246296	-0.414001791778528	-0.539032540689148	-0.460220633436754	-0.414149725019608	-0.540113729839194	0.00519262871178424	0.00532053053464519	0.00556047082842319
171	14.8022833995669	0.22	-1.23429287397392	-1.59413915614172	-0.874446591806127	0.223453287918621	-12.6382525635911	-16.3166860674776	-8.95981905970457	7.07	4.86	13.07	-2.15844803849016	-1.67184753956865	-1.18524704064714	-2.21429925626594	-1.71510765950448	-1.21591606274302	-2.18443724281728	-1.69179219209675	-1.20030501478368	-1.23429287397392	9.71610860650537	-0.387793376765351	-31.2467188837743	-0.431203433147177	-0.388375133848408	-0.511127699567839	-0.457623845246296	-0.414001791778528	-0.539032540689148	-0.460220633436754	-0.414149725019608	-0.540113729839194	0.00519262871178424	0.00532053053464519	0.00556047082842319
171	14.8022833995669	0.22	-1.23265460665698	-1.59349205577938	-0.871817157534573	0.298675260062369	-12.9288837949942	-16.0220727302554	-9.83569485973301	8.43	5.05	12.89	-1.79604594021758	-1.44930494590097	-1.10256395158436	-1.82364151859993	-1.47157297776974	-1.11950443693955	-1.80893536730844	-1.46067836571089	-1.11129208213416	-1.23265460665698	9.70210015921835	0.282152582093042	-30.6687294361886	-0.431203433147177	-0.388375133848408	-0.511127699567839	-0.457623845246296	-0.414001791778528	-0.539032540689148	-0.460220633436754	-0.414149725019608	-0.540113729839194	0.00519262871178424	0.00532053053464519	0.00556047082842319
171	14.8022833995669	0.22	-1.2263999659674	-1.58382826399302	-0.868971667941777	0.281232889840419	-14.1869580315055	-17.7280384424285	-10.6458776205824	7.71	4.21	12.41	-2.16263216144784	-1.73065800887566	-1.29868385630347	-2.20695973503266	-1.76613138784697	-1.32530304066128	-2.15562268122563	-1.72558595102376	-1.29392996558318	-1.2263999659674	9.51947919896716	0.616037706742143	-29.6923033056576	-0.431203433147177	-0.388375133848408	-0.511127699567839	-0.457623845246296	-0.414001791778528	-0.539032540689148	-0.460220633436754	-0.414149725019608	-0.540113729839194	0.00519262871178424	0.00532053053464519	0.00556047082842319
171	14.8022833995669	0.22	-1.22222615520692	-1.57948971099433	-0.8649625994195	0.248219919010756	-14.4213532887734	-18.3398417314648	-10.502864846082	8.21	5.39	12.22	-2.10819351842436	-1.65775713746422	-1.20732075650408	-2.14369906848348	-1.6856765758439	-1.22765408320433	-2.15284445829177	-1.69254318666034	-1.23236097536497	-1.22222615520692	9.91402585175786	-0.956258027635805	-32.3335667497801	-0.431203433147177	-0.388375133848408	-0.511127699567839	-0.457623845246296	-0.414001791778528	-0.539032540689148	-0.460220633436754	-0.414149725019608	-0.540113729839194	0.00519262871178424	0.00532053053464519	0.00556047082842319
171	14.8022833995669	0.22	-1.22081633928166	-1.58239226351282	-0.8592404150505	0.25956767074785	-14.0531906898291	-17.7589549401775	-10.3474264394807	7.45	4.73	12.71	-2.23798067210403	-1.77098085169844	-1.30398103129286	-2.28855510550801	-1.8110019091903	-1.3334487128726	-2.25774059960394	-1.78788759914682	-1.31545908646197	-1.22081633928166	9.50313305939384	-1.44963131709355	-31.7703350128662	-0.431203433147177	-0.388375133848408	-0.511127699567839	-0.457623845246296	-0.414001791778528	-0.539032540689148	-0.460220633436754	-0.414149725019608	-0.540113729839194	0.00519262871178424	0.00532053053464519	0.00556047082842319
171	14.8022833995669	0.22	-1.21657781578243	-1.56926580467896	-0.863889826885893	0.297489843932754	-14.454621318938	-17.9226478537985	-10.9865947840775	7.91	5.59	11.84	-2.1343887732483	-1.72138523929979	-1.30838170535128	-2.17491759414854	-1.75407174652768	-1.33322589890682	-2.1955795437988	-1.77089295282828	-1.34718889278622	-1.21657781578243	9.76074897911436	-1.53884787993737	-32.3921238035688	-0.431203433147177	-0.388375133848408	-0.511127699567839	-0.457623845246296	-0.414001791778528	-0.539032540689148	-0.460220633436754	-0.414149725019608	-0.540113729839194	0.00519262871178424	0.00532053053464519	0.00556047082842319
171	14.8022833995669	0.22	-1.21340332978996	-1.56563123531485	-0.861175424265069	0.27027851326631	-15.0159592331826	-18.8681816005127	-11.1637368658526	8.78	5.51	13.11	-2.03486655284764	-1.61941801544335	-1.20396947803906	-2.06166351243387	-1.64074397367502	-1.21982443491617	-2.05773200174486	-1.63930713419564	-1.21926509606065	-1.21340332978996	10.2419178316998	0.482284930883314	-31.584409588302	-0.431203433147177	-0.388375133848408	-0.511127699567839	-0.457623845246296	-0.414001791778528	-0.539032540689148	-0.460220633436754	-0.414149725019608	-0.540113729839194	0.00519262871178424	0.00532053053464519	0.00556047082842319
171	14.8022833995669	0.22	-1.2120397432522	-1.56549279174483	-0.858586694759575	0.280520979899591	-14.2720683058141	-17.8406756975071	-10.7034609141212	8.43	5.05	11.53	-1.99986019420829	-1.59983521800173	-1.19981024179517	-2.03058452521504	-1.62441386951772	-1.21824321382039	-2.03790928870439	-1.62919559215601	-1.22204608313136	-1.2120397432522	9.86270563371234	0.831568264120827	-30.4648937475378	-0.431203433147177	-0.388375133848408	-0.511127699567839	-0.457623845246296	-0.414001791778528	-0.539032540689148	-0.460220633436754	-0.414149725019608	-0.540113729839194	0.00519262871178424	0.00532053053464519	0.00556047082842319
171	14.8022833995669	0.22	-1.20451573236627	-1.55365681621426	-0.855374648518283	0.187988808193659	-12.2550951191519	-16.2317431912809	-8.27844704702299	7.37	5.23	11.55	-2.06575159927873	-1.55965887602879	-1.05356615277885	-2.1137785453612	-1.59591960203875	-1.07806065871629	-2.12616687750552	-1.60648738093027	-1.08511482447542	-1.20451573236627	9.70194288186911	-0.602301253861349	-31.4836584425253	-0.431203433147177	-0.388375133848408	-0.511127699567839	-0.457623845246296	-0.414001791778528	-0.539032540689148	-0.460220633436754	-0.414149725019608	-0.540113729839194	0.00519262871178424	0.00532053053464519	0.00556047082842319
171	14.8022833995669	0.22	-1.19074819129388	-1.53790671128796	-0.843589671299798	0.294882759632844	-15.6689000259921	-19.4518443256677	-11.8859557263166	7.67	5.5	10.9	-2.38465192563904	-1.92089099594134	-1.45713006624365	-2.43427929954413	-1.96086696671576	-1.48745463388739	-2.47125836382845	-1.98993112389091	-1.50963462218967	-1.19074819129388	9.34661249310618	1.36803708078702	-29.3988560263511	-0.431203433147177	-0.388375133848408	-0.511127699567839	-0.457623845246296	-0.414001791778528	-0.539032540689148	-0.460220633436754	-0.414149725019608	-0.540113729839194	0.00519262871178424	0.00532053053464519	0.00556047082842319
171	14.8022833995669	0.22	-1.18860938467671	-1.53886132394119	-0.838357445412229	0.24514784762049	-12.6795415687495	-16.1533504404611	-9.20573269703788	8.52	5.27	12.53	-1.79345940649095	-1.40777253488582	-1.02208566328068	-1.82002210126635	-1.42862287140418	-1.03722364154201	-1.8188352605108	-1.42803732657208	-1.03660903621957	-1.18860938467671	9.9263153469	0.541199633617021	-30.8241693762663	-0.431203433147177	-0.388375133848408	-0.511127699567839	-0.457623845246296	-0.414001791778528	-0.539032540689148	-0.460220633436754	-0.414149725019608	-0.540113729839194	0.00519262871178424	0.00532053053464519	0.00556047082842319
171	14.8022833995669	0.22	-1.1868615333428	-1.53825554359489	-0.835467523090716	0.248122080399991	-13.6128521564014	-17.3126291543234	-9.91307515847937	7.93	5.18	12.36	-2.05715887266612	-1.61753592398992	-1.17791297531371	-2.09593825126826	-1.64802799673764	-1.20011774220702	-2.09467779604905	-1.64694475804539	-1.19906369176687	-1.1868615333428	9.83353534022028	-0.584228000811832	-31.581123550995	-0.431203433147177	-0.388375133848408	-0.511127699567839	-0.457623845246296	-0.414001791778528	-0.539032540689148	-0.460220633436754	-0.414149725019608	-0.540113729839194	0.00519262871178424	0.00532053053464519	0.00556047082842319
171	14.8022833995669	0.22	-1.18574892574231	-1.53062012066032	-0.840877730824294	0.25936386108424	-14.1715553771484	-17.9105143353682	-10.4325964189286	8.19	5.14	12.29	-2.06449890593297	-1.63351872669099	-1.20253854744901	-2.09960649021244	-1.66129733011121	-1.22298817000999	-2.09658375439475	-1.65993431858987	-1.2222249665051	-1.18574892574231	9.7436698632003	0.313160965217403	-30.9357997597606	-0.431203433147177	-0.388375133848408	-0.511127699567839	-0.457623845246296	-0.414001791778528	-0.539032540689148	-0.460220633436754	-0.414149725019608	-0.540113729839194	0.00519262871178424	0.00532053053464519	0.00556047082842319
171	14.8022833995669	0.22	-1.17710486320611	-1.52521598171519	-0.828993744697022	0.244665442811365	-12.8567240945823	-16.3836728237572	-9.32977536540749	8.2	5.13	13.35	-1.88572337000369	-1.47977961642935	-1.07383586285502	-1.91762496019854	-1.50481368221702	-1.09200240423551	-1.899142326979	-1.49033431298661	-1.08126304587215	-1.17710486320611	9.81283092846115	0.445771053491787	-30.5466620550479	-0.431203433147177	-0.388375133848408	-0.511127699567839	-0.457623845246296	-0.414001791778528	-0.539032540689148	-0.460220633436754	-0.414149725019608	-0.540113729839194	0.00519262871178424	0.00532053053464519	0.00556047082842319
171	14.8022833995669	0.22	-1.17279921507713	-1.51566046283222	-0.829937967322045	0.287635283956155	-13.6198513283915	-16.96632913313	-10.273373523653	8	5.81	11.52	-1.9974422455271	-1.60346214008102	-1.20948203463494	-2.03396068307824	-1.63277759696559	-1.23159451085294	-2.0646998932967	-1.6589264364362	-1.25136502543272	-1.17279921507713	9.74454095813638	0.556839879498947	-30.8225455765282	-0.431203433147177	-0.388375133848408	-0.511127699567839	-0.457623845246296	-0.414001791778528	-0.539032540689148	-0.460220633436754	-0.414149725019608	-0.540113729839194	0.00519262871178424	0.00532053053464519	0.00556047082842319
171	14.8022833995669	0.22	-1.17195437030568	-1.51732023070603	-0.826588509905333	0.297903519557536	-13.9236303260899	-17.2609555169979	-10.5863051351819	8.33	5.03	12.52	-1.95618778890347	-1.5779680096088	-1.19974823031412	-1.98749077223166	-1.60321870720408	-1.21894664217651	-1.97780719230423	-1.5945817854401	-1.21323598240568	-1.17195437030568	9.88636350837448	-0.741070740897726	-31.704383144191	-0.431203433147177	-0.388375133848408	-0.511127699567839	-0.457623845246296	-0.414001791778528	-0.539032540689148	-0.460220633436754	-0.414149725019608	-0.540113729839194	0.00519262871178424	0.00532053053464519	0.00556047082842319
171	14.8022833995669	0.22	-1.16906903240853	-1.50806192498389	-0.830076139833168	0.232589698341252	-11.5753700737876	-14.8581284708127	-8.29261167676241	7.99	4.9	12.57	-1.75139451895861	-1.36444100224152	-0.977487485524441	-1.78354615087807	-1.38948904504685	-0.995431939215631	-1.76982724016441	-1.37803101298943	-0.987691730281296	-1.16906903240853	9.64643324883902	0.701474849141345	-29.8983224010354	-0.431203433147177	-0.388375133848408	-0.511127699567839	-0.457623845246296	-0.414001791778528	-0.539032540689148	-0.460220633436754	-0.414149725019608	-0.540113729839194	0.00519262871178424	0.00532053053464519	0.00556047082842319
171	14.8022833995669	0.22	-1.16600299271788	-1.50518240467691	-0.826823580758852	0.274163114098196	-14.3936112173767	-18.0501504246386	-10.7370720101148	9.12	6.1	13.94	-1.87796638308919	-1.49753422334873	-1.11710206360827	-1.89901704596835	-1.51432051322568	-1.12962398048302	-1.90436681828369	-1.51877781711998	-1.13337405126365	-1.16600299271788	10.8517531601893	2.63132221564274	-29.9507598320881	-0.431203433147177	-0.388375133848408	-0.511127699567839	-0.457623845246296	-0.414001791778528	-0.539032540689148	-0.460220633436754	-0.414149725019608	-0.540113729839194	0.00519262871178424	0.00532053053464519	0.00556047082842319
171	14.8022833995669	0.22	-1.16585560191149	-1.51113739946379	-0.820573804359186	0.28194336206726	-14.1007302368513	-17.6141131043575	-10.5873473693451	8.48	5.13	12.79	-1.96329182743264	-1.5716856290649	-1.18007943069717	-1.99281050722124	-1.59531639254309	-1.19782227786494	-1.98232413739515	-1.58684736607118	-1.19121462085448	-1.16585560191149	9.85353850640166	1.62986318230198	-29.4223042618047	-0.431203433147177	-0.388375133848408	-0.511127699567839	-0.457623845246296	-0.414001791778528	-0.539032540689148	-0.460220633436754	-0.414149725019608	-0.540113729839194	0.00519262871178424	0.00532053053464519	0.00556047082842319
171	14.8022833995669	0.22	-1.1578730414284	-1.50104717550079	-0.814698907356008	0.276052486534769	-14.421006856271	-18.0671923051792	-10.7748214073628	8.47	4.71	12.69	-2.01705462143686	-1.60998776311666	-1.20292090479647	-2.04756991072572	-1.63434468524505	-1.22111945976438	-2.0200121378811	-1.61315432503338	-1.20536612318366	-1.1578730414284	10.0541397173834	-0.928225238179389	-32.2124003156865	-0.431203433147177	-0.388375133848408	-0.511127699567839	-0.457623845246296	-0.414001791778528	-0.539032540689148	-0.460220633436754	-0.414149725019608	-0.540113729839194	0.00519262871178424	0.00532053053464519	0.00556047082842319
171	14.8022833995669	0.22	-1.1516946211685	-1.49381073359421	-0.809578508742792	0.243663212083281	-12.4166351861305	-15.8321172792388	-9.00115309302215	7.91	5.3	12.31	-1.88582511080909	-1.47899374497852	-1.07216237914795	-1.92165855318056	-1.50709679484496	-1.09253503650936	-1.92603972773281	-1.5088973939712	-1.09432638893273	-1.1516946211685	9.91451309329432	0.0705045845512074	-31.2337065302821	-0.431203433147177	-0.388375133848408	-0.511127699567839	-0.457623845246296	-0.414001791778528	-0.539032540689148	-0.460220633436754	-0.414149725019608	-0.540113729839194	0.00519262871178424	0.00532053053464519	0.00556047082842319
171	14.8022833995669	0.22	-1.14853867431524	-1.48790371838087	-0.80917363024961	0.332808426286279	-14.6120240088179	-17.8421834392987	-11.3818645783371	6.92	4.67	11.35	-2.40730294694237	-1.97148339926509	-1.53566385158782	-2.47292469238619	-2.02522494514639	-1.5775251979066	-2.46536409057565	-2.02017106878756	-1.57233048476429	-1.14853867431524	8.99830554220993	-0.466943724781097	-30.0450614641416	-0.431203433147177	-0.388375133848408	-0.511127699567839	-0.457623845246296	-0.414001791778528	-0.539032540689148	-0.460220633436754	-0.414149725019608	-0.540113729839194	0.00519262871178424	0.00532053053464519	0.00556047082842319
171	14.8022833995669	0.22	-1.14850320842498	-1.48338473527674	-0.813621681573213	0.276249581423414	-14.4308069522374	-18.0776718789869	-10.7839420254879	7.86	5.12	11.95	-2.16472877803508	-1.72803131447962	-1.29133385092416	-2.20657295139052	-1.76143413270812	-1.31629531402572	-2.20786350208429	-1.76328367763748	-1.31764917518409	-1.14850320842498	9.89167873527037	0.639000671475987	-30.485020082127	-0.431203433147177	-0.388375133848408	-0.511127699567839	-0.457623845246296	-0.414001791778528	-0.539032540689148	-0.460220633436754	-0.414149725019608	-0.540113729839194	0.00519262871178424	0.00532053053464519	0.00556047082842319
171	14.8022833995669	0.22	-1.14639322805466	-1.47883445044912	-0.8139520056602	0.240290452024006	-14.38296935969	-18.3758796409667	-10.3900590784133	8.57	5.79	13.56	-2.02819416925566	-1.58748615913178	-1.1467781490079	-2.05754767079324	-1.61046141372984	-1.16337515666645	-2.05853808185265	-1.613061103956	-1.16375271272104	-1.14639322805466	10.4985428668587	0.617580834839989	-31.7246522335243	-0.431203433147177	-0.388375133848408	-0.511127699567839	-0.457623845246296	-0.414001791778528	-0.539032540689148	-0.460220633436754	-0.414149725019608	-0.540113729839194	0.00519262871178424	0.00532053053464519	0.00556047082842319
171	14.8022833995669	0.22	-1.14360372184293	-1.48425209811596	-0.802955345569901	0.280303687331216	-14.9446859827667	-18.6834881779746	-11.2058837875588	8.12	5.71	13.34	-2.16912474485802	-1.73505545969555	-1.30098617453308	-2.20694606472955	-1.76530825529504	-1.32367044586053	-2.21037811160999	-1.76740967032257	-1.3248874131838	-1.14360372184293	10.3949689994601	-1.33972431493455	-33.2797940266691	-0.431203433147177	-0.388375133848408	-0.511127699567839	-0.457623845246296	-0.414001791778528	-0.539032540689148	-0.460220633436754	-0.414149725019608	-0.540113729839194	0.00519262871178424	0.00532053053464519	0.00556047082842319
171	14.8022833995669	0.22	-1.13611777020319	-1.47355975373152	-0.798675786674857	0.274968709368503	-14.847811624576	-18.612115267195	-11.083507981957	8.42	5.63	12.74	-2.08765955547434	-1.66543003688374	-1.24320051829315	-2.11980959902865	-1.69107772837734	-1.26234585772604	-2.12779802432653	-1.6979621667793	-1.26686280759003	-1.13611777020319	10.2260387834586	-0.221392328755453	-31.8708753566135	-0.431203433147177	-0.388375133848408	-0.511127699567839	-0.457623845246296	-0.414001791778528	-0.539032540689148	-0.460220633436754	-0.414149725019608	-0.540113729839194	0.00519262871178424	0.00532053053464519	0.00556047082842319
171	14.8022833995669	0.22	-1.13227865856029	-1.46632213475158	-0.798235182369005	0.259116085721057	-14.1235851352238	-17.8522925752233	-10.3948776952243	8.42	5.44	12.37	-2.00425710812854	-1.58563925502867	-1.1670214019288	-2.03522868411186	-1.61014197300337	-1.18505526189487	-2.04355483109525	-1.61467414363199	-1.18881420471497	-1.13227865856029	10.2810435224436	-1.91073492046178	-33.8252358597941	-0.431203433147177	-0.388375133848408	-0.511127699567839	-0.457623845246296	-0.414001791778528	-0.539032540689148	-0.460220633436754	-0.414149725019608	-0.540113729839194	0.00519262871178424	0.00532053053464519	0.00556047082842319
171	14.8022833995669	0.22	-1.12741396128586	-1.45695890621973	-0.797869016351982	0.311604186784602	-15.4217201742516	-19.0005063260333	-11.8429340224699	8.17	5.18	12.8	-2.19514127244879	-1.78168170183301	-1.36822213121723	-2.23276999362798	-1.81222297260669	-1.3916759515854	-2.22437406351757	-1.80411406169117	-1.38554865107517	-1.12741396128586	10.0949228569524	0.201589924496899	-31.5164498916334	-0.431203433147177	-0.388375133848408	-0.511127699567839	-0.457623845246296	-0.414001791778528	-0.539032540689148	-0.460220633436754	-0.414149725019608	-0.540113729839194	0.00519262871178424	0.00532053053464519	0.00556047082842319
171	14.8022833995669	0.22	-1.12340606440243	-1.45724060630648	-0.789571522498367	0.263331828756048	-13.1193631823108	-16.5453247890223	-9.69340157559938	7.7	5.26	12.26	-2.01992781139074	-1.60167097942182	-1.18341414745289	-2.06143042203978	-1.63457984214055	-1.20772926224132	-2.06514258866072	-1.6365455415995	-1.20864348458595	-1.12340606440243	9.79781261323	-1.07897730778033	-32.0998731947204	-0.431203433147177	-0.388375133848408	-0.511127699567839	-0.457623845246296	-0.414001791778528	-0.539032540689148	-0.460220633436754	-0.414149725019608	-0.540113729839194	0.00519262871178424	0.00532053053464519	0.00556047082842319
171	14.8022833995669	0.22	-1.12243754723298	-1.45711541020192	-0.787759684264034	0.321177380608993	-15.9214530465048	-19.5353339706884	-12.3075721223211	7.94	5.36	13.03	-2.31698064077466	-1.88835770799235	-1.45973477521004	-2.36039363202706	-1.92373964222857	-1.48708565243008	-2.35475948549747	-1.91822768902717	-1.48297700484482	-1.12243754723298	9.99668350000678	-1.29267273508953	-32.7753645199867	-0.431203433147177	-0.388375133848408	-0.511127699567839	-0.457623845246296	-0.414001791778528	-0.539032540689148	-0.460220633436754	-0.414149725019608	-0.540113729839194	0.00519262871178424	0.00532053053464519	0.00556047082842319
171	14.8022833995669	0.22	-1.11390009509468	-1.4386577543196	-0.789142435869752	0.341545012849592	-15.4818577259315	-18.8380559649197	-12.1256594869433	7.48	5.21	12.59	-2.36306283232712	-1.94205828009287	-1.52105372785862	-2.41574986874084	-1.98535856560414	-1.55496726246743	-2.41053217331732	-1.98014397391917	-1.55135715446235	-1.11390009509468	9.83161693094944	0.335209840824581	-30.4752939510597	-0.431203433147177	-0.388375133848408	-0.511127699567839	-0.457623845246296	-0.414001791778528	-0.539032540689148	-0.460220633436754	-0.414149725019608	-0.540113729839194	0.00519262871178424	0.00532053053464519	0.00556047082842319
171	14.8022833995669	0.22	-1.10998707390325	-1.43263564063517	-0.787338507171328	0.384162730325397	-16.9435669115748	-20.2929565547191	-13.5941772684306	8.14	5.1	13.8	-2.35084482283173	-1.96283357957103	-1.57482233631033	-2.3915260992858	-1.99680033684414	-1.60207457440247	-2.35933356277946	-1.97010961904407	-3.19711171144213	-1.10998707390325	10.1264137003311	1.12478479409259	-30.3046035627694	-0.431203433147177	-0.388375133848408	-0.511127699567839	-0.457623845246296	-0.414001791778528	-0.539032540689148	-0.460220633436754	-0.414149725019608	-0.540113729839194	0.00519262871178424	0.00532053053464519	0.00556047082842319
171	14.8022833995669	0.22	-1.10767125937488	-1.43546913674325	-0.779873382006514	0.247141494181016	-12.9737668709234	-16.5091411498545	-9.4383925919923	7.56	5.68	12.92	-2.05005211803277	-1.61104069625296	-1.17202927447314	-2.09440848575039	-1.64589830445836	-1.19738812316633	-2.10258984885958	-1.65310245829099	-1.20157655794694	-1.10767125937488	10.1327575416997	-0.489631130002063	-32.2826221263036	-0.431203433147177	-0.388375133848408	-0.511127699567839	-0.457623845246296	-0.414001791778528	-0.539032540689148	-0.460220633436754	-0.414149725019608	-0.540113729839194	0.00519262871178424	0.00532053053464519	0.00556047082842319
171	14.8022833995669	0.22	-1.10704429855163	-1.43081309513663	-0.783275501966629	0.269235683039926	-14.5982112042662	-18.3531897617553	-10.8432326467771	8.28	5.34	12.91	-2.09209066976538	-1.66405850166444	-1.23602633356351	-2.12628360968848	-1.69125572270187	-1.25622783571525	-2.12083056588302	-1.68743115587157	-1.25238029057928	-1.10704429855163	10.5270686659584	-0.443966108621793	-32.2367569470381	-0.431203433147177	-0.388375133848408	-0.511127699567839	-0.457623845246296	-0.414001791778528	-0.539032540689148	-0.460220633436754	-0.414149725019608	-0.540113729839194	0.00519262871178424	0.00532053053464519	0.00556047082842319
171	14.8022833995669	0.22	-1.10179953655966	-1.42997337143458	-0.773625701684732	0.312975029687348	-15.4916205785752	-19.075172733714	-11.9080684234364	7.32	4.92	11.73	-2.44233047444123	-1.98350272187382	-1.52467496930641	-2.50009661866238	-2.03041664506884	-1.56073667147531	-2.49895909330438	-2.0282634953036	-1.55912539230022	-1.10179953655966	9.53267663302102	-1.94667571004477	-32.2268839918775	-0.431203433147177	-0.388375133848408	-0.511127699567839	-0.457623845246296	-0.414001791778528	-0.539032540689148	-0.460220633436754	-0.414149725019608	-0.540113729839194	0.00519262871178424	0.00532053053464519	0.00556047082842319
171	14.8022833995669	0.22	-1.08870457739421	-1.41203735736854	-0.765371797419886	0.272039647700281	-13.6940381349303	-17.1915142384821	-10.1965620313784	8.78	5.45	11.76	-1.85518721255099	-1.47776420876532	-1.10034120497964	-1.87968161759256	-1.49727542296545	-1.11486922833834	-1.89625798491008	-1.50779420172283	-1.12326687253362	-1.08870457739421	9.93891403753585	-0.117862926350438	-31.8039252444581	-0.431203433147177	-0.388375133848408	-0.511127699567839	-0.457623845246296	-0.414001791778528	-0.539032540689148	-0.460220633436754	-0.414149725019608	-0.540113729839194	0.00519262871178424	0.00532053053464519	0.00556047082842319
171	14.8022833995669	0.22	-1.08733334743354	-1.41065963488693	-0.764007059980152	0.27420538393617	-13.7002438900171	-17.180271120925	-10.2202166591091	8.15	5.48	13	-1.98859584472827	-1.58578685282034	-1.1829778609124	-2.02290887049576	-1.61314944903959	-1.20339002758341	-2.02182467642243	-1.61327172878992	-1.2028520740527	-1.08733334743354	10.2319003290028	-0.612205461764132	-32.1427309870752	-0.431203433147177	-0.388375133848408	-0.511127699567839	-0.457623845246296	-0.414001791778528	-0.539032540689148	-0.460220633436754	-0.414149725019608	-0.540113729839194	0.00519262871178424	0.00532053053464519	0.00556047082842319
171	14.8022833995669	0.22	-1.08704041088909	-1.40738868715039	-0.766692134627792	0.268957521755872	-13.1566667445492	-16.5432425010798	-9.77009098801862	7.35	4.6	12.25	-2.10998302592276	-1.67804730583556	-1.24611158574836	-2.15934408595467	-1.71730363765535	-1.27526318935602	-2.13417051081127	-1.69611973456452	-1.2593042702935	-1.08704041088909	9.50912883549674	0.754585343161927	-29.5689175411342	-0.431203433147177	-0.388375133848408	-0.511127699567839	-0.457623845246296	-0.414001791778528	-0.539032540689148	-0.460220633436754	-0.414149725019608	-0.540113729839194	0.00519262871178424	0.00532053053464519	0.00556047082842319
171	14.8022833995669	0.22	-1.08690079241692	-1.40207690280794	-0.771724682025905	0.281271337091738	-13.0711327452923	-16.3333916880182	-9.80887380256641	7.84	4.89	13.32	-1.96173506467189	-1.56991884669192	-1.17810262871194	-2.00002233902359	-1.60055902572305	-1.20109571242251	-1.97213317211825	-1.5770851186673	-1.18460152272776	-1.08690079241692	10.0029112172762	1.42146775704199	-29.821260979603	-0.431203433147177	-0.388375133848408	-0.511127699567839	-0.457623845246296	-0.414001791778528	-0.539032540689148	-0.460220633436754	-0.414149725019608	-0.540113729839194	0.00519262871178424	0.00532053053464519	0.00556047082842319
171	14.8022833995669	0.22	-1.08365790424558	-1.40394949553831	-0.76336631295284	0.273140882779933	-12.6270378212757	-15.843057589722	-9.41101805282947	7.56	4.86	12.67	-1.96935792850936	-1.56959330016254	-1.16982867181572	-2.01209912884685	-1.60365836305409	-1.19521759726132	-1.99269505114724	-1.5886708006575	-1.183945361458	-1.08365790424558	9.55887816790631	-0.231232487438346	-30.5827388936696	-0.431203433147177	-0.388375133848408	-0.511127699567839	-0.457623845246296	-0.414001791778528	-0.539032540689148	-0.460220633436754	-0.414149725019608	-0.540113729839194	0.00519262871178424	0.00532053053464519	0.00556047082842319
171	14.8022833995669	0.22	-1.07478587255437	-1.3916831644805	-0.757888580628237	0.304575990705956	-16.1641982717952	-19.9776358154448	-12.3507607281457	7.53	4.9	11.32	-2.49029919602836	-2.01493761987464	-1.53957604372092	-2.54480122981069	-2.05903601512082	-1.57327080043095	-2.55077189231838	-2.06302078387144	-1.57746920767444	-1.07478587255437	9.488656472561	0.0928560074173345	-30.2911848948001	-0.431203433147177	-0.388375133848408	-0.511127699567839	-0.457623845246296	-0.414001791778528	-0.539032540689148	-0.460220633436754	-0.414149725019608	-0.540113729839194	0.00519262871178424	0.00532053053464519	0.00556047082842319
171	14.8022833995669	0.22	-1.07011054036508	-1.38333614420876	-0.756884936521401	0.310332106071069	-16.2139554884163	-19.9877746733595	-12.4401363034731	7.87	5	11.05	-2.39011432845148	-1.93884551767487	-1.48757670689826	-2.43610749451429	-1.97615488099822	-1.51620226748215	-2.45154538001084	-1.99004709463038	-1.52625274517132	-1.07011054036508	9.33133785548233	1.07082841176327	-29.4979937678995	-0.431203433147177	-0.388375133848408	-0.511127699567839	-0.457623845246296	-0.414001791778528	-0.539032540689148	-0.460220633436754	-0.414149725019608	-0.540113729839194	0.00519262871178424	0.00532053053464519	0.00556047082842319
171	14.8022833995669	0.22	-1.06946253647998	-1.38308631821623	-0.755838754743726	0.263085862345619	-12.9437052408082	-16.3259401280551	-9.56147035356143	7.79	5.27	13.23	-1.97167870374155	-1.56320724997353	-1.15473579620552	-2.01084081621797	-1.59425617190552	-1.17767152759306	-1.99946454643965	-1.58384301396837	-1.17107814834656	-1.06946253647998	10.114671634092	-1.69632017432774	-32.8707809035113	-0.431203433147177	-0.388375133848408	-0.511127699567839	-0.457623845246296	-0.414001791778528	-0.539032540689148	-0.460220633436754	-0.414149725019608	-0.540113729839194	0.00519262871178424	0.00532053053464519	0.00556047082842319
171	14.8022833995669	0.22	-1.06857028231488	-1.38391816455999	-0.753222400069767	0.304889173299917	-14.5704148326244	-18.0053093384338	-11.135520326815	8.26	5.49	11.95	-2.0585574535261	-1.66584397362402	-1.27313049372193	-2.09256480531091	-1.69336370203024	-1.29416259874956	-2.11033505267182	-1.70567656923901	-1.30433617272496	-1.06857028231488	9.83411589593684	-1.02749030759107	-32.1990085725668	-0.431203433147177	-0.388375133848408	-0.511127699567839	-0.457623845246296	-0.414001791778528	-0.539032540689148	-0.460220633436754	-0.414149725019608	-0.540113729839194	0.00519262871178424	0.00532053053464519	0.00556047082842319
171	14.8022833995669	0.22	-1.06443878877063	-1.37780647037318	-0.751071107168092	0.237473593539335	-13.6871753912528	-17.5164726063376	-9.85787817616812	8.04	5.72	11.83	-2.05351802204935	-1.60459596909476	-1.15567391614017	-2.09053273934518	-1.63351885437375	-1.17650496940232	-2.11445976179889	-1.65169547226577	-1.19114224681301	-1.06443878877063	10.0786349802586	1.3588696627653	-30.393502027157	-0.431203433147177	-0.388375133848408	-0.511127699567839	-0.457623845246296	-0.414001791778528	-0.539032540689148	-0.460220633436754	-0.414149725019608	-0.540113729839194	0.00519262871178424	0.00532053053464519	0.00556047082842319
171	14.8022833995669	0.22	-1.05717730290365	-1.3705473200021	-0.743807285805195	0.316089723426501	-14.8627544332465	-18.2760912128366	-11.4494176536564	8.2	5.28	12.83	-2.10296611252101	-1.71020534685696	-1.31744458119292	-2.13850888556301	-1.73910996882716	-1.33971105209131	-2.13498316941746	-1.73414780564209	-1.33628010562406	-1.05717730290365	10.160488607605	-0.167042241058765	-31.8017038633289	-0.431203433147177	-0.388375133848408	-0.511127699567839	-0.457623845246296	-0.414001791778528	-0.539032540689148	-0.460220633436754	-0.414149725019608	-0.540113729839194	0.00519262871178424	0.00532053053464519	0.00556047082842319
171	14.8022833995669	0.22	-1.05517866819026	-1.36137514040826	-0.748982195972275	0.308160210139285	-15.5449556430775	-19.1815045771346	-11.9084067090205	7.92	5.3	12.87	-2.2795863551117	-1.84740819638403	-1.41523003765636	-2.32258092148671	-1.88225158546778	-1.44192224944885	-2.31717797630166	-1.87831993045467	-1.43795590340205	-1.05517866819026	10.3046330408686	-0.198072497377556	-32.0971911729959	-0.431203433147177	-0.388375133848408	-0.511127699567839	-0.457623845246296	-0.414001791778528	-0.539032540689148	-0.460220633436754	-0.414149725019608	-0.540113729839194	0.00519262871178424	0.00532053053464519	0.00556047082842319
171	14.8022833995669	0.22	-1.05211026769336	-1.36414787706122	-0.740072658325495	0.258405482757932	-13.0896802353905	-16.5518383028799	-9.62752216790116	8.57	5.37	12.34	-1.82723409372007	-1.44503042890637	-1.06282676409266	-1.8536999218653	-1.46596038370937	-1.07822084555344	-1.85861721860295	-1.47094836631269	-1.08170805913534	-1.05211026769336	10.4431177370671	-1.13156449610244	-32.9087335721872	-0.431203433147177	-0.388375133848408	-0.511127699567839	-0.457623845246296	-0.414001791778528	-0.539032540689148	-0.460220633436754	-0.414149725019608	-0.540113729839194	0.00519262871178424	0.00532053053464519	0.00556047082842319
171	14.8022833995669	0.22	-1.04663161737602	-1.35135780175906	-0.741905432992974	0.289623775908457	-13.7562267542707	-17.1198852047057	-10.3925683038357	8.44	5.2	12.45	-1.91742726927816	-1.54069749800439	-1.16396772673062	-1.94679043301624	-1.56429148439939	-1.18179253578254	-1.94532875970842	-1.56308280577217	-1.17981054734327	-1.04663161737602	10.0991113925494	-0.524926164432883	-31.8432160175328	-0.431203433147177	-0.388375133848408	-0.511127699567839	-0.457623845246296	-0.414001791778528	-0.539032540689148	-0.460220633436754	-0.414149725019608	-0.540113729839194	0.00519262871178424	0.00532053053464519	0.00556047082842319
171	14.8022833995669	0.22	-1.04267365004961	-1.35256871179453	-0.732778588304701	0.325172736594601	-16.3464899077417	-20.0231139196838	-12.6698658957997	7.85	5.16	11.69	-2.40040366593794	-1.95964396233033	-1.51888425872273	-2.44697269606908	-1.99766203405012	-1.54835137203116	-2.4561637793922	-2.00534875698137	-1.55429741583581	-1.04267365004961	10.0233567931143	-0.159729754725964	-31.0071763692395	-0.431203433147177	-0.388375133848408	-0.511127699567839	-0.457623845246296	-0.414001791778528	-0.539032540689148	-0.460220633436754	-0.414149725019608	-0.540113729839194	0.00519262871178424	0.00532053053464519	0.00556047082842319
171	14.8022833995669	0.22	-1.03090933891669	-1.33685032691887	-0.7249683509145	0.313701730432585	-14.1261006660843	-17.3882643837222	-10.8639369484464	7.82	4.99	12.84	-2.09144911121616	-1.69907818463407	-1.30670725805198	-2.13245676120354	-1.7323925039369	-1.33232824667026	-2.11505401854724	-1.71833940853331	-1.32091619721056	-1.03090933891669	10.2044401312438	0.788540342781092	-30.598371227509	-0.431203433147177	-0.388375133848408	-0.511127699567839	-0.457623845246296	-0.414001791778528	-0.539032540689148	-0.460220633436754	-0.414149725019608	-0.540113729839194	0.00519262871178424	0.00532053053464519	0.00556047082842319
171	14.8022833995669	0.22	-1.02816786784444	-1.33237657974402	-0.72395915594485	0.282614755827117	-13.8732185378509	-17.3241909870914	-10.4222460886104	7.35	5.14	13.04	-2.21057536345573	-1.77022956711004	-1.32988377076436	-2.26235553003413	-1.81169514362116	-1.3610347572082	-2.24738809208603	-1.79955318264699	-1.35157468507278	-1.02816786784444	10.1998380274773	-0.0785879933011936	-31.2513229938824	-0.431203433147177	-0.388375133848408	-0.511127699567839	-0.457623845246296	-0.414001791778528	-0.539032540689148	-0.460220633436754	-0.414149725019608	-0.540113729839194	0.00519262871178424	0.00532053053464519	0.00556047082842319
171	14.8022833995669	0.22	-1.02776119172468	-1.33350494265292	-0.722017440796438	0.279935213332747	-13.7392274966997	-17.1795946824185	-10.2988603109809	8.85	5.28	12.01	-1.83907627695588	-1.47078483631159	-1.1024933956673	-1.86253977976637	-1.48954956324154	-1.11655934671671	-1.86907225060941	-1.49325210232051	-1.12094130860596	-1.02776119172468	10.6380116898348	-0.363296039638715	-32.420725682687	-0.431203433147177	-0.388375133848408	-0.511127699567839	-0.457623845246296	-0.414001791778528	-0.539032540689148	-0.460220633436754	-0.414149725019608	-0.540113729839194	0.00519262871178424	0.00532053053464519	0.00556047082842319
[truncated: 1,374 more rows]
