# Supplementary material for: Re-expressing coefficients from regression models for inclusion in a meta-analysis
Source: BMC Med Res Methodol. 2024 Jan 8;24:6. doi: 10.1186/s12874-023-02132-y (PMC10773134; doi:10.1186/s12874-023-02132-y)
Supplement: Supplementary file 2 — Additional file 2. [file 12874_2023_2132_MOESM2_ESM.zip › Supp_Files_R1/simdata/simdata_scenario_172.csv]

ex_no	errsd	rsquare	beta	b_low_ci	b_hi_ci	lrsquare	lbeta	lb_low_ci	lb_hi_ci	x_median	x_25	x_75	rbl	rb	rbu	altl	alt	altu	dzl	dz	dzu	observed_beta	xlog	error	ylog	RelBias_rb	RelBias_rbl	RelBias_rbu	RelBias_alt	RelBias_altl	RelBias_altu	RelBias_dz	RelBias_dzl	RelBias_dzu	MC_SE_RelBias_rb	MC_SE_RelBias_alt	MC_SE_RelBias_dz
172	14.8022833995669	0.21	-1.11973889813308	-1.16592106765711	-1.07355672860905	0.269125167921295	-13.9441511833488	-14.4335395002319	-13.4547628664657	8.04	5.29	12.47	-1.69142111657855	-1.63407123830582	-1.5767213600331	-1.72186805376322	-1.66348583166777	-1.60510360957233	-1.72269415150251	-1.66309833278176	-1.60585792860937	-1.11973889813308	9.91201938950205	-0.0771562825722751	-31.3969498935196	-0.447282726148515	-0.439986506409855	-0.45514986019017	-0.4737692082625	-0.4663394612657	-0.481780317687763	-0.472806412572596	-0.468239254937223	-0.480967882949597	0.000817938673982647	0.00083718558146032	0.0012540300726041
172	14.8022833995669	0.21	-1.07148063505651	-1.11533522505183	-1.02762604506119	0.280208736589054	-14.234405626829	-14.720274363086	-13.7485368905719	7.99	5.15	12.58	-1.73601125591269	-1.678711128603	-1.62141100129332	-1.76793352459065	-1.70957974624441	-1.65122596789817	-1.76237748481121	-1.70515488205387	-1.64595711632931	-1.07148063505651	9.96388376182597	0.300649311415702	-30.9681280328145	-0.447282726148515	-0.439986506409855	-0.45514986019017	-0.4737692082625	-0.4663394612657	-0.481780317687763	-0.472806412572596	-0.468239254937223	-0.480967882949597	0.000817938673982647	0.00083718558146032	0.0012540300726041
172	14.8022833995669	0.21	-1.06239883306064	-1.10570321246703	-1.01909445365426	0.29225654398894	-14.904603932754	-15.3985657921272	-14.4106420733808	8.01	5.25	12.4	-1.81202175513033	-1.7538949368622	-1.69576811859407	-1.84509841883233	-1.78591055302739	-1.72672268722245	-1.84579550554674	-1.78706294189306	-1.72638488028725	-1.06239883306064	9.95458467599659	0.0554134333545428	-31.2408517635172	-0.447282726148515	-0.439986506409855	-0.45514986019017	-0.4737692082625	-0.4663394612657	-0.481780317687763	-0.472806412572596	-0.468239254937223	-0.480967882949597	0.000817938673982647	0.00083718558146032	0.0012540300726041
172	14.8022833995669	0.22	-1.20499644757644	-1.25324321545522	-1.15674967969767	0.276708287256502	-14.3505763982801	-14.8446961043473	-13.856456692213	8	5.1	12.29	-1.74821218379704	-1.69002129296784	-1.63183040213863	-1.78020763243495	-1.72095174293111	-1.66169585342728	-1.7772357960767	-1.71800614078581	-1.65873005721954	-1.20499644757644	9.77544670951423	0.0529148652577882	-31.0494503546701	-0.447282726148515	-0.439986506409855	-0.45514986019017	-0.4737692082625	-0.4663394612657	-0.481780317687763	-0.472806412572596	-0.468239254937223	-0.480967882949597	0.000817938673982647	0.00083718558146032	0.0012540300726041
172	14.8022833995669	0.22	-1.1963357925877	-1.24372489150986	-1.14894669366554	0.288297532822747	-14.7240047464654	-15.216692638421	-14.2313168545097	7.87	5.13	12.3	-1.81960713614939	-1.76069167893411	-1.70177622171883	-1.85462280125026	-1.79457360264755	-1.73452440404484	-1.85069272596998	-1.79309089229237	-1.73080568835863	-1.1963357925877	9.78005986539948	0.103726115550717	-30.9383181742562	-0.447282726148515	-0.439986506409855	-0.45514986019017	-0.4737692082625	-0.4663394612657	-0.481780317687763	-0.472806412572596	-0.468239254937223	-0.480967882949597	0.000817938673982647	0.00083718558146032	0.0012540300726041
172	14.8022833995669	0.22	-1.19377217753942	-1.24126327220744	-1.14628108287141	0.274937963381088	-14.2781631449892	-14.7719729801732	-13.7843533098051	8.05	5.16	12.46	-1.72898755528429	-1.67118951700896	-1.61339147873363	-1.75998356573881	-1.70114936696993	-1.64231516820104	-1.75689338072052	-1.69814943024505	-1.63816608079296	-1.19377217753942	9.83918395431128	0.0997716222530572	-31.1053154574747	-0.447282726148515	-0.439986506409855	-0.45514986019017	-0.4737692082625	-0.4663394612657	-0.481780317687763	-0.472806412572596	-0.468239254937223	-0.480967882949597	0.000817938673982647	0.00083718558146032	0.0012540300726041
172	14.8022833995669	0.22	-1.19356175032471	-1.24102169721731	-1.14610180343212	0.284810233708083	-14.7071892285605	-15.2035297113301	-14.2108487457908	8.08	5.26	12.44	-1.77342753878935	-1.71553151743953	-1.65763549608972	-1.80485279223099	-1.7459308495484	-1.6870089068658	-1.80481484325927	-1.74681669631565	-1.68676640653001	-1.19356175032471	9.86516201296949	-0.0234266189248555	-31.2957054159914	-0.447282726148515	-0.439986506409855	-0.45514986019017	-0.4737692082625	-0.4663394612657	-0.481780317687763	-0.472806412572596	-0.468239254937223	-0.480967882949597	0.000817938673982647	0.00083718558146032	0.0012540300726041
172	14.8022833995669	0.22	-1.18516484580753	-1.23204725378351	-1.13828243783155	0.283178007774657	-14.5656886895047	-15.0592306603182	-14.0721467186912	8.02	5.2	12.45	-1.7685965944034	-1.71063369653266	-1.65267079866192	-1.80066757750681	-1.74165360494548	-1.68263963238415	-1.79882824171002	-1.7388267558538	-1.68159490541391	-1.18516484580753	9.85242629782609	-0.00732197919145564	-31.2716584309766	-0.447282726148515	-0.439986506409855	-0.45514986019017	-0.4737692082625	-0.4663394612657	-0.481780317687763	-0.472806412572596	-0.468239254937223	-0.480967882949597	0.000817938673982647	0.00083718558146032	0.0012540300726041
172	14.8022833995669	0.22	-1.18154147755866	-1.22831237043748	-1.13477058467984	0.287266900871674	-14.6109295315067	-15.1010644945507	-14.1207945684627	7.92	5.17	12.13	-1.79516761337885	-1.73690189229947	-1.67863617122009	-1.8290573759885	-1.76969169552876	-1.71032601506902	-1.82917838779799	-1.77087112103292	-1.71247599222645	-1.18154147755866	9.77809217666208	-0.184569993616101	-31.2798711825406	-0.447282726148515	-0.439986506409855	-0.45514986019017	-0.4737692082625	-0.4663394612657	-0.481780317687763	-0.472806412572596	-0.468239254937223	-0.480967882949597	0.000817938673982647	0.00083718558146032	0.0012540300726041
172	14.8022833995669	0.22	-1.17808845151926	-1.2247318921874	-1.13144501085112	0.286816487713113	-14.6374737140688	-15.1290397707661	-14.1459076573715	7.97	5.2	12.22	-1.78780473424634	-1.72971617498057	-1.67162761571481	-1.82089945436925	-1.76173559612121	-1.70257173787317	-1.82160639635563	-1.76383938986277	-1.70411863649397	-1.17808845151926	9.80335041480207	0.0825936162925034	-31.0618279800917	-0.447282726148515	-0.439986506409855	-0.45514986019017	-0.4737692082625	-0.4663394612657	-0.481780317687763	-0.472806412572596	-0.468239254937223	-0.480967882949597	0.000817938673982647	0.00083718558146032	0.0012540300726041
172	14.8022833995669	0.22	-1.17482619572413	-1.22141667765675	-1.12823571379151	0.285401894959893	-14.4771750284733	-14.9650443358702	-13.9893057210765	7.9	5.14	12.36	-1.78374189659218	-1.72559085446134	-1.66743981233049	-1.81770975960546	-1.75845134502518	-1.69919293044491	-1.81416834713398	-1.75454127515458	-1.69653529194815	-1.17482619572413	9.78242420007669	-0.0744629000181873	-31.1372313581491	-0.447282726148515	-0.439986506409855	-0.45514986019017	-0.4737692082625	-0.4663394612657	-0.481780317687763	-0.472806412572596	-0.468239254937223	-0.480967882949597	0.000817938673982647	0.00083718558146032	0.0012540300726041
172	14.8022833995669	0.22	-1.1703014320892	-1.21692126125608	-1.12368160292232	0.285144945636782	-14.6570946713914	-15.151338457723	-14.1628508850598	8.08	5.19	12.47	-1.76818537698122	-1.71050633838711	-1.65282729979301	-1.79956893944058	-1.74086615427902	-1.68216336911745	-1.79700367805457	-1.73881420813696	-1.67900106178032	-1.1703014320892	9.93078686959329	-0.0250487762483301	-31.2875315041398	-0.447282726148515	-0.439986506409855	-0.45514986019017	-0.4737692082625	-0.4663394612657	-0.481780317687763	-0.472806412572596	-0.468239254937223	-0.480967882949597	0.000817938673982647	0.00083718558146032	0.0012540300726041
172	14.8022833995669	0.22	-1.17024563730784	-1.21674992773795	-1.12374134687773	0.27339621597751	-14.278834089757	-14.7745838276673	-13.7830843518466	7.99	5.16	12.15	-1.74234746572267	-1.68388434354232	-1.62542122136197	-1.77438204081044	-1.71484402322938	-1.65530600564832	-1.77521677914254	-1.71586506297395	-1.65636077418564	-1.17024563730784	9.77520424970808	-0.160209306057222	-31.2750698286282	-0.447282726148515	-0.439986506409855	-0.45514986019017	-0.4737692082625	-0.4663394612657	-0.481780317687763	-0.472806412572596	-0.468239254937223	-0.480967882949597	0.000817938673982647	0.00083718558146032	0.0012540300726041
172	14.8022833995669	0.22	-1.16881127033277	-1.21535612391369	-1.12226641675184	0.283273871984663	-14.4530830861915	-14.9426939280323	-13.9634722443508	7.99	5.15	12.36	-1.76173394936182	-1.70400914778315	-1.64628434620448	-1.79409811876575	-1.73531287599062	-1.6765276332155	-1.79051257453411	-1.73308707024401	-1.67420767516597	-1.16881127033277	9.84836811658543	-0.083856913262521	-31.2687292124323	-0.447282726148515	-0.439986506409855	-0.45514986019017	-0.4737692082625	-0.4663394612657	-0.481780317687763	-0.472806412572596	-0.468239254937223	-0.480967882949597	0.000817938673982647	0.00083718558146032	0.0012540300726041
172	14.8022833995669	0.22	-1.16873621116507	-1.21513504376421	-1.12233737856593	0.283798210795107	-14.5699440874257	-15.0628771257628	-14.0770110490886	7.96	5.18	12.19	-1.7832236590352	-1.72486761928636	-1.66651157953752	-1.81643261184163	-1.75698980826473	-1.69754700468782	-1.81770256428102	-1.75667364410724	-1.69766433175681	-1.16873621116507	9.79723056596149	-0.0577891289201044	-31.1745856803496	-0.447282726148515	-0.439986506409855	-0.45514986019017	-0.4737692082625	-0.4663394612657	-0.481780317687763	-0.472806412572596	-0.468239254937223	-0.480967882949597	0.000817938673982647	0.00083718558146032	0.0012540300726041
172	14.8022833995669	0.22	-1.15751913117793	-1.20352383687578	-1.11151442548009	0.279818459451849	-14.2791454093515	-14.7670132556366	-13.7912775630664	8.03	5.15	12.27	-1.73346074076467	-1.67619122095207	-1.61892170113947	-1.76484480502392	-1.70653842856518	-1.64823205210643	-1.76365598814437	-1.70460021514397	-1.64672610127892	-1.15751913117793	9.80308230871104	-0.10106297627779	-31.2472153664262	-0.447282726148515	-0.439986506409855	-0.45514986019017	-0.4737692082625	-0.4663394612657	-0.481780317687763	-0.472806412572596	-0.468239254937223	-0.480967882949597	0.000817938673982647	0.00083718558146032	0.0012540300726041
172	14.8022833995669	0.22	-1.15284643575571	-1.19898820553069	-1.10670466598073	0.277387593442277	-14.3070253427474	-14.7988108259028	-13.815239859592	7.98	5.2	12.31	-1.74777823260917	-1.6896970818543	-1.63161593109942	-1.78007048282857	-1.72091621477642	-1.66176194672428	-1.78078913882029	-1.72093344422027	-1.66071754369232	-1.15284643575571	9.80908757416404	0.00396293605065075	-31.1257632565451	-0.447282726148515	-0.439986506409855	-0.45514986019017	-0.4737692082625	-0.4663394612657	-0.481780317687763	-0.472806412572596	-0.468239254937223	-0.480967882949597	0.000817938673982647	0.00083718558146032	0.0012540300726041
172	14.8022833995669	0.22	-1.15179631536523	-1.19808253929827	-1.10551009143218	0.288672940741647	-14.5847358071912	-15.0723174666465	-14.0971541477358	7.95	5.23	12.17	-1.78590244539642	-1.72812942675621	-1.670356408116	-1.81925736128898	-1.76040532840442	-1.70155329551986	-1.82155265336451	-1.7632122302309	-1.70378467059012	-1.15179631536523	9.83985422382354	-0.0432567374897078	-31.2021551671241	-0.447282726148515	-0.439986506409855	-0.45514986019017	-0.4737692082625	-0.4663394612657	-0.481780317687763	-0.472806412572596	-0.468239254937223	-0.480967882949597	0.000817938673982647	0.00083718558146032	0.0012540300726041
172	14.8022833995669	0.22	-1.15158096573537	-1.19748229326005	-1.10567963821068	0.291143508570754	-14.8453437954574	-15.3386686905794	-14.3520189003354	8	5.21	12.43	-1.80768030668853	-1.74954138239852	-1.6914024581085	-1.84084333492161	-1.78163781562553	-1.72243229632945	-1.83933659602976	-1.77945083283032	-1.72096009470043	-1.15158096573537	9.93557558379904	-0.0148316219952403	-31.2812852731966	-0.447282726148515	-0.439986506409855	-0.45514986019017	-0.4737692082625	-0.4663394612657	-0.481780317687763	-0.472806412572596	-0.468239254937223	-0.480967882949597	0.000817938673982647	0.00083718558146032	0.0012540300726041
172	14.8022833995669	0.22	-1.14430579508007	-1.18987050358222	-1.09874108657792	0.28319670414558	-14.3708702828918	-14.8577886271777	-13.8839519386059	7.97	5.09	12.41	-1.75603802872823	-1.69848928100359	-1.64094053327896	-1.78856232725666	-1.72994769563868	-1.67133306402069	-1.78480128065017	-1.72423454771364	-1.66665845364742	-1.14430579508007	9.87600039206072	-0.250979890334265	-31.4140943094952	-0.447282726148515	-0.439986506409855	-0.45514986019017	-0.4737692082625	-0.4663394612657	-0.481780317687763	-0.472806412572596	-0.468239254937223	-0.480967882949597	0.000817938673982647	0.00083718558146032	0.0012540300726041
172	14.8022833995669	0.22	-1.13960323083921	-1.18469073915867	-1.09451572251974	0.300175546371934	-15.0993428368111	-15.5903435420487	-14.6083421315735	8.14	5.21	12.52	-1.80628156548504	-1.74939471625565	-1.69250786702626	-1.83755196912735	-1.77968029296327	-1.72180861679918	-1.83227840614869	-1.77766689128967	-1.71940286991877	-1.13960323083921	10.0080835952179	0.0478484692014962	-31.3469367706612	-0.447282726148515	-0.439986506409855	-0.45514986019017	-0.4737692082625	-0.4663394612657	-0.481780317687763	-0.472806412572596	-0.468239254937223	-0.480967882949597	0.000817938673982647	0.00083718558146032	0.0012540300726041
172	14.8022833995669	0.22	-1.13958800154958	-1.18480602695998	-1.09436997613919	0.28616473993608	-14.5127165762561	-15.0008705393463	-14.0245626131658	7.9	5.09	12.24	-1.78887696195717	-1.73066384851353	-1.6724507350699	-1.82299620322226	-1.76367279135978	-1.7043493794973	-1.82013550549203	-1.76023502088856	-1.7016611623966	-1.13958800154958	9.83206824065338	-0.143821566286623	-31.2212463154885	-0.447282726148515	-0.439986506409855	-0.45514986019017	-0.4737692082625	-0.4663394612657	-0.481780317687763	-0.472806412572596	-0.468239254937223	-0.480967882949597	0.000817938673982647	0.00083718558146032	0.0012540300726041
172	14.8022833995669	0.22	-1.12931401115116	-1.17431799806335	-1.08431002423896	0.291376258033076	-14.6900617685671	-15.1779513660977	-14.2021721710365	8.03	5.13	12.43	-1.78148578998384	-1.72422059232198	-1.66695539466011	-1.81372631127661	-1.7554247540575	-1.69712319683839	-1.80924324155502	-1.75243201794995	-1.69370921639977	-1.12931401115116	9.88461108694296	0.0760833975126475	-31.0439102816007	-0.447282726148515	-0.439986506409855	-0.45514986019017	-0.4737692082625	-0.4663394612657	-0.481780317687763	-0.472806412572596	-0.468239254937223	-0.480967882949597	0.000817938673982647	0.00083718558146032	0.0012540300726041
172	14.8022833995669	0.22	-1.12337057986905	-1.16795457983379	-1.0787865799043	0.293477567390741	-14.6408531840242	-15.1246456222705	-14.157060745778	7.95	5.16	12.41	-1.79256090667518	-1.73522221369659	-1.677883520718	-1.82606838472743	-1.76765788716504	-1.70924738960265	-1.82319733742298	-1.76500672578083	-1.70595952744826	-1.12337057986905	9.84911136821696	-0.0178907107393026	-31.1334005059034	-0.447282726148515	-0.439986506409855	-0.45514986019017	-0.4737692082625	-0.4663394612657	-0.481780317687763	-0.472806412572596	-0.468239254937223	-0.480967882949597	0.000817938673982647	0.00083718558146032	0.0012540300726041
172	14.8022833995669	0.22	-1.11431791902652	-1.15838215575569	-1.07025368229734	0.293537834545133	-14.4679062410547	-14.9459143505808	-13.9898981315286	8.07	5.13	12.39	-1.7462031359322	-1.69035514695834	-1.63450715798448	-1.77731722066225	-1.72047412463288	-1.6636310286035	-1.77416647232579	-1.71616296437731	-1.66020271571686	-1.11431791902652	9.94851474535804	0.176002107593853	-31.0299229697756	-0.447282726148515	-0.439986506409855	-0.45514986019017	-0.4737692082625	-0.4663394612657	-0.481780317687763	-0.472806412572596	-0.468239254937223	-0.480967882949597	0.000817938673982647	0.00083718558146032	0.0012540300726041
172	14.8022833995669	0.22	-1.10657873157744	-1.15055272424047	-1.06260473891442	0.293543168545522	-14.7270645662524	-15.2136288029784	-14.2405003295263	7.94	5.24	12.48	-1.80514429879282	-1.74741194122731	-1.6896795836618	-1.83901254701944	-1.78019701077506	-1.72138147453068	-1.83850047771391	-1.77838142219916	-1.71926107384952	-1.10657873157744	10.0439952050958	0.228262664646561	-31.1347214690968	-0.447282726148515	-0.439986506409855	-0.45514986019017	-0.4737692082625	-0.4663394612657	-0.481780317687763	-0.472806412572596	-0.468239254937223	-0.480967882949597	0.000817938673982647	0.00083718558146032	0.0012540300726041
172	14.8022833995669	0.23	-1.25423362712411	-1.30270984306222	-1.205757411186	0.294274966500175	-14.9770347091012	-15.4709859788604	-14.4830834393421	8.07	5.18	12.51	-1.80711842440009	-1.74942149147305	-1.691724558546	-1.83929176537669	-1.78056761526714	-1.72184346515759	-1.83503869838496	-1.77732697203639	-1.71967854933594	-1.25423362712411	9.85439145412892	-0.0606595144963177	-31.2898838436724	-0.447282726148515	-0.439986506409855	-0.45514986019017	-0.4737692082625	-0.4663394612657	-0.481780317687763	-0.472806412572596	-0.468239254937223	-0.480967882949597	0.000817938673982647	0.00083718558146032	0.0012540300726041
172	14.8022833995669	0.23	-1.25357563458046	-1.30230215040891	-1.20484911875201	0.284288737661559	-14.8825413938486	-15.3854433965596	-14.3796393911375	8.16	5.21	12.35	-1.77779939809868	-1.71968869860969	-1.6615779991207	-1.80829261405143	-1.74918518674794	-1.69007775944445	-1.80755367072743	-1.74745413176578	-1.68902650829198	-1.25357563458046	9.81085763407033	0.00472994200919255	-31.2475050084417	-0.447282726148515	-0.439986506409855	-0.45514986019017	-0.4737692082625	-0.4663394612657	-0.481780317687763	-0.472806412572596	-0.468239254937223	-0.480967882949597	0.000817938673982647	0.00083718558146032	0.0012540300726041
172	14.8022833995669	0.23	-1.25131154924957	-1.29961493947256	-1.20300815902658	0.289421837775271	-14.9583400266869	-15.4575012597272	-14.4591787936466	7.83	5.12	12.1	-1.85762352274127	-1.79763623032214	-1.73764893790302	-1.89394683321492	-1.83278657058932	-1.77162630796373	-1.89467266836063	-1.83229837069364	-1.77167574167316	-1.25131154924957	9.68606052026149	-0.0704002892549465	-31.0691597072928	-0.447282726148515	-0.439986506409855	-0.45514986019017	-0.4737692082625	-0.4663394612657	-0.481780317687763	-0.472806412572596	-0.468239254937223	-0.480967882949597	0.000817938673982647	0.00083718558146032	0.0012540300726041
172	14.8022833995669	0.23	-1.24930432085768	-1.29732907584598	-1.20127956586938	0.289290843865018	-14.7990780468451	-15.2930820173457	-14.3050740763445	7.92	5.11	12.29	-1.81797262060386	-1.75924765647819	-1.70052269235251	-1.85229157954927	-1.79245802907304	-1.7326244785968	-1.84953851760661	-1.78863488303562	-1.73044695978443	-1.24930432085768	9.7521778505314	0.227773694500472	-30.8562513176174	-0.447282726148515	-0.439986506409855	-0.45514986019017	-0.4737692082625	-0.4663394612657	-0.481780317687763	-0.472806412572596	-0.468239254937223	-0.480967882949597	0.000817938673982647	0.00083718558146032	0.0012540300726041
172	14.8022833995669	0.23	-1.24427289379872	-1.29248460496069	-1.19606118263676	0.287375224413265	-14.7668142499701	-15.2620474785336	-14.2715810214066	8.04	5.17	12.47	-1.78945780444269	-1.73139226853614	-1.67332673262959	-1.82172706823473	-1.76261443745355	-1.70350180667237	-1.8188159150766	-1.75990399591216	-1.69978129971407	-1.24427289379872	9.84818121928887	-0.0278917443904269	-31.2286229916051	-0.447282726148515	-0.439986506409855	-0.45514986019017	-0.4737692082625	-0.4663394612657	-0.481780317687763	-0.472806412572596	-0.468239254937223	-0.480967882949597	0.000817938673982647	0.00083718558146032	0.0012540300726041
172	14.8022833995669	0.23	-1.24349955749381	-1.29178607469764	-1.19521304028998	0.294133196308398	-14.9528993071029	-15.4462229551713	-14.4595756590345	7.93	5.15	12.39	-1.83541721747083	-1.77679740341803	-1.71817758936523	-1.87001856501323	-1.81029364824068	-1.75056873146813	-1.86744416697198	-1.80796670181539	-1.74720932849067	-1.24349955749381	9.76817828547624	0.043783564563736	-31.0859809558983	-0.447282726148515	-0.439986506409855	-0.45514986019017	-0.4737692082625	-0.4663394612657	-0.481780317687763	-0.472806412572596	-0.468239254937223	-0.480967882949597	0.000817938673982647	0.00083718558146032	0.0012540300726041
172	14.8022833995669	0.23	-1.2414614838188	-1.28918584859489	-1.19373711904272	0.291678193619273	-14.9326792346587	-15.4282643217616	-14.4370941475558	7.8	5.04	12.03	-1.86160723157578	-1.80180887948827	-1.74201052740076	-1.89847891377783	-1.8374961733849	-1.77651343299196	-1.89690141555923	-1.83518037315154	-1.77500082958358	-1.2414614838188	9.66406704660212	-0.0979173163360136	-31.0147088763085	-0.447282726148515	-0.439986506409855	-0.45514986019017	-0.4737692082625	-0.4663394612657	-0.481780317687763	-0.472806412572596	-0.468239254937223	-0.480967882949597	0.000817938673982647	0.00083718558146032	0.0012540300726041
172	14.8022833995669	0.23	-1.23951120817872	-1.28713959210784	-1.1918828242496	0.294031936545705	-14.8708583931871	-15.3615950289588	-14.3801217574153	7.91	5.1	12.23	-1.82915221704797	-1.77071870128242	-1.71228518551688	-1.86386998844741	-1.80432738978352	-1.74478479111962	-1.86108431810082	-1.80175313349513	-1.74140757909022	-1.23951120817872	9.71234188712841	-0.0207496232910353	-31.0621049783543	-0.447282726148515	-0.439986506409855	-0.45514986019017	-0.4737692082625	-0.4663394612657	-0.481780317687763	-0.472806412572596	-0.468239254937223	-0.480967882949597	0.000817938673982647	0.00083718558146032	0.0012540300726041
172	14.8022833995669	0.23	-1.23680565045073	-1.28471558713609	-1.18889571376537	0.292078951131669	-14.9904891974071	-15.4875107895651	-14.4934676052491	8.05	5.2	12.39	-1.8137956507596	-1.75558774282406	-1.69737983488852	-1.84637632562287	-1.78712284625147	-1.72786936688007	-1.84529625299257	-1.78531845632995	-1.72662466372269	-1.23680565045073	9.84255351061121	0.26456675356082	-30.956957543117	-0.447282726148515	-0.439986506409855	-0.45514986019017	-0.4737692082625	-0.4663394612657	-0.481780317687763	-0.472806412572596	-0.468239254937223	-0.480967882949597	0.000817938673982647	0.00083718558146032	0.0012540300726041
172	14.8022833995669	0.23	-1.23609364020822	-1.28372951193429	-1.18845776848216	0.295149545547853	-14.9209088499341	-15.411974863436	-14.4298428364321	8.02	5.15	12.53	-1.81123164476492	-1.75352104562338	-1.69581044648184	-1.84414942906282	-1.78538998282338	-1.72663053658393	-1.83948683279376	-1.7805840832668	-1.7216853277807	-1.23609364020822	9.82895303468076	-0.234657029859984	-31.4128329483185	-0.447282726148515	-0.439986506409855	-0.45514986019017	-0.4737692082625	-0.4663394612657	-0.481780317687763	-0.472806412572596	-0.468239254937223	-0.480967882949597	0.000817938673982647	0.00083718558146032	0.0012540300726041
172	14.8022833995669	0.23	-1.23372663434511	-1.28145251633635	-1.18600075235388	0.286986638800307	-14.6320341885006	-15.1232132786371	-14.1408550983641	7.95	5.17	12.28	-1.79202831260509	-1.73382594384476	-1.67562357508444	-1.82550350397161	-1.76621391163422	-1.70692431929683	-1.82492648768036	-1.76529454084809	-1.70532135002314	-1.23372663434511	9.75976800847957	-0.00659869813924954	-31.1189442005	-0.447282726148515	-0.439986506409855	-0.45514986019017	-0.4737692082625	-0.4663394612657	-0.481780317687763	-0.472806412572596	-0.468239254937223	-0.480967882949597	0.000817938673982647	0.00083718558146032	0.0012540300726041
172	14.8022833995669	0.23	-1.22991760131143	-1.27735276198932	-1.18248244063355	0.292315411532606	-14.8482358557533	-15.340259573028	-14.3562121384785	8.03	5.19	12.32	-1.8007598635329	-1.74300226446773	-1.68524466540256	-1.83336281066988	-1.77455950418574	-1.71575619770159	-1.83300623477769	-1.77340804819174	-1.7143616373952	-1.22991760131143	9.82218989029265	-0.138839380612818	-31.3383903462695	-0.447282726148515	-0.439986506409855	-0.45514986019017	-0.4737692082625	-0.4663394612657	-0.481780317687763	-0.472806412572596	-0.468239254937223	-0.480967882949597	0.000817938673982647	0.00083718558146032	0.0012540300726041
172	14.8022833995669	0.23	-1.22855708347833	-1.27585893570054	-1.18125523125613	0.288436553569787	-14.7522202682813	-15.2456851176211	-14.2587554189416	7.95	5.19	12.4	-1.8062637281386	-1.74779947077022	-1.68933521340184	-1.83998779785275	-1.78043197635641	-1.72087615486007	-1.83828712002823	-1.77940459194291	-1.71898258156764	-1.22855708347833	9.79083380917668	0.0797617533397258	-31.073039887192	-0.447282726148515	-0.439986506409855	-0.45514986019017	-0.4737692082625	-0.4663394612657	-0.481780317687763	-0.472806412572596	-0.468239254937223	-0.480967882949597	0.000817938673982647	0.00083718558146032	0.0012540300726041
172	14.8022833995669	0.23	-1.22790562718873	-1.27524535003223	-1.18056590434524	0.289974017524039	-14.7753383979025	-15.2677317513977	-14.2829450444074	7.87	5.21	12.4	-1.82635986693808	-1.7674586840896	-1.70855750124112	-1.86154586220451	-1.8015099102569	-1.74147395830929	-1.85944023104054	-1.80047270798414	-1.74122634632627	-1.22790562718873	9.79549573411701	-0.0715678983280483	-31.2272632282377	-0.447282726148515	-0.439986506409855	-0.45514986019017	-0.4737692082625	-0.4663394612657	-0.481780317687763	-0.472806412572596	-0.468239254937223	-0.480967882949597	0.000817938673982647	0.00083718558146032	0.0012540300726041
172	14.8022833995669	0.23	-1.22628989042408	-1.27352129093287	-1.1790584899153	0.293051773933092	-14.7916381837054	-15.2809154870637	-14.3023608803471	7.97	5.08	12.52	-1.80643826872104	-1.74859819719186	-1.69075812566269	-1.83992005305436	-1.78100793337702	-1.72209581369968	-1.83322549133309	-1.77440806805556	-1.71558478512085	-1.22628989042408	9.80871327533828	0.149477219014362	-30.9595867759461	-0.447282726148515	-0.439986506409855	-0.45514986019017	-0.4737692082625	-0.4663394612657	-0.481780317687763	-0.472806412572596	-0.468239254937223	-0.480967882949597	0.000817938673982647	0.00083718558146032	0.0012540300726041
172	14.8022833995669	0.23	-1.22552016664789	-1.273305737454	-1.17773459584178	0.280024791659581	-14.7323349391432	-15.235429105556	-14.2292407727304	8.06	5.23	12.53	-1.78228109261388	-1.72342779649799	-1.6645745003821	-1.81417473929816	-1.75426827247856	-1.69436180565895	-1.81092312728732	-1.75262854431186	-1.69249480151642	-1.22552016664789	9.87492919281148	0.11068688262148	-31.1792115856032	-0.447282726148515	-0.439986506409855	-0.45514986019017	-0.4737692082625	-0.4663394612657	-0.481780317687763	-0.472806412572596	-0.468239254937223	-0.480967882949597	0.000817938673982647	0.00083718558146032	0.0012540300726041
172	14.8022833995669	0.23	-1.22488943348297	-1.27214155171676	-1.17763731524918	0.295494581167201	-14.9464845829654	-15.4379847103922	-14.4549844555386	8.15	5.25	12.55	-1.78676738584069	-1.72988195589001	-1.67299652593933	-1.81758822755164	-1.7597215524506	-1.70185487734957	-1.81447702204563	-1.75683457431645	-1.69965011177401	-1.22488943348297	9.9473390985948	0.201879390510343	-31.119872671904	-0.447282726148515	-0.439986506409855	-0.45514986019017	-0.4737692082625	-0.4663394612657	-0.481780317687763	-0.472806412572596	-0.468239254937223	-0.480967882949597	0.000817938673982647	0.00083718558146032	0.0012540300726041
172	14.8022833995669	0.23	-1.22469524126835	-1.27190984536732	-1.17748063716937	0.301132254711379	-14.9421903179987	-15.4269765665376	-14.4574040694598	7.95	5.15	12.45	-1.82855053386674	-1.77108910260354	-1.71362767134035	-1.86274045166988	-1.80420461662328	-1.74566878157667	-1.85872239358998	-1.79890514114163	-1.74219526215318	-1.22469524126835	9.79199896893025	-0.173041842406319	-31.2276973711205	-0.447282726148515	-0.439986506409855	-0.45514986019017	-0.4737692082625	-0.4663394612657	-0.481780317687763	-0.472806412572596	-0.468239254937223	-0.480967882949597	0.000817938673982647	0.00083718558146032	0.0012540300726041
172	14.8022833995669	0.23	-1.22434814881498	-1.27208298165844	-1.17661331597152	0.288093853020653	-15.2302043045182	-15.7400834772711	-14.7203251317654	8.04	5.2	12.33	-1.84502864717513	-1.78526138598586	-1.72549412479658	-1.87827092123329	-1.81742682057098	-1.75658271990868	-1.8769995380847	-1.82223413966696	-1.75621923014881	-1.22434814881498	9.87647506988094	0.0936100315356921	-31.183476587912	-0.447282726148515	-0.439986506409855	-0.45514986019017	-0.4737692082625	-0.4663394612657	-0.481780317687763	-0.472806412572596	-0.468239254937223	-0.480967882949597	0.000817938673982647	0.00083718558146032	0.0012540300726041
172	14.8022833995669	0.23	-1.22382648588917	-1.2710053198616	-1.17664765191673	0.289378300309526	-14.7893459417716	-15.2829200703654	-14.2957718131778	7.98	5.22	12.34	-1.803989130555	-1.74572785855941	-1.68746658656382	-1.83726087789841	-1.77792506820805	-1.71858925851769	-1.83593917948052	-1.77929786297592	-1.7179168678982	-1.22382648588917	9.81877248699864	0.022610278961007	-31.1732804046188	-0.447282726148515	-0.439986506409855	-0.45514986019017	-0.4737692082625	-0.4663394612657	-0.481780317687763	-0.472806412572596	-0.468239254937223	-0.480967882949597	0.000817938673982647	0.00083718558146032	0.0012540300726041
172	14.8022833995669	0.23	-1.22367482419205	-1.27089736742765	-1.17645228095645	0.300738388505241	-15.1375015643795	-15.6290844766636	-14.6459186520953	8.15	5.29	12.41	-1.80872834068287	-1.75183825562566	-1.69494817056844	-1.83991860089533	-1.7820474859529	-1.72417637101047	-1.84150483120971	-1.78361352810405	-1.72494685076759	-1.22367482419205	9.94391008354391	0.211639634692692	-31.1792057028845	-0.447282726148515	-0.439986506409855	-0.45514986019017	-0.4737692082625	-0.4663394612657	-0.481780317687763	-0.472806412572596	-0.468239254937223	-0.480967882949597	0.000817938673982647	0.00083718558146032	0.0012540300726041
172	14.8022833995669	0.23	-1.22360636372991	-1.27092338972498	-1.17628933773483	0.287390562603019	-14.5012775990564	-14.9875873389116	-14.0149678592013	7.81	5.09	12.15	-1.80553754512483	-1.74695236566844	-1.68836718621206	-1.84111719005683	-1.78137754007229	-1.72163789008774	-1.83857802464045	-1.77884839850595	-1.72107092655865	-1.22360636372991	9.66378205514919	-0.329936645064624	-31.2406357398486	-0.447282726148515	-0.439986506409855	-0.45514986019017	-0.4737692082625	-0.4663394612657	-0.481780317687763	-0.472806412572596	-0.468239254937223	-0.480967882949597	0.000817938673982647	0.00083718558146032	0.0012540300726041
172	14.8022833995669	0.23	-1.22300908858902	-1.27007548508853	-1.1759426920895	0.291356020119067	-14.9210027753425	-15.4165867243545	-14.4254188263305	7.97	5.29	12.46	-1.82127702149916	-1.76272997248646	-1.70418292347375	-1.85496024164567	-1.79533040669895	-1.73570057175223	-1.8547051899597	-1.79575342209418	-1.73651303095333	-1.22300908858902	9.87835945513068	-0.14935718977699	-31.3967532091536	-0.447282726148515	-0.439986506409855	-0.45514986019017	-0.4737692082625	-0.4663394612657	-0.481780317687763	-0.472806412572596	-0.468239254937223	-0.480967882949597	0.000817938673982647	0.00083718558146032	0.0012540300726041
172	14.8022833995669	0.23	-1.22213831533658	-1.26947109596535	-1.17480553470782	0.294391630565372	-15.0559522854133	-15.5523668669173	-14.5595377039093	8	5.22	12.25	-1.83287362510922	-1.77437029880885	-1.71586697250849	-1.86649937499785	-1.80692275144945	-1.74734612790104	-1.86882086361945	-1.80886531750509	-1.74813408324337	-1.22213831533658	9.79121270114923	-0.123675453260738	-31.2853618395692	-0.447282726148515	-0.439986506409855	-0.45514986019017	-0.4737692082625	-0.4663394612657	-0.481780317687763	-0.472806412572596	-0.468239254937223	-0.480967882949597	0.000817938673982647	0.00083718558146032	0.0012540300726041
172	14.8022833995669	0.23	-1.22095400540086	-1.26791537525729	-1.17399263554442	0.286126132917169	-14.4714232885661	-14.9582343009045	-13.9846122762277	7.92	5.15	12.29	-1.77899525056917	-1.72109841184788	-1.66320157312658	-1.81262956049118	-1.75363810377334	-1.69464664705549	-1.81096872437465	-1.75187771435291	-1.69501390892427	-1.22095400540086	9.77573872913697	-0.00767654272056387	-31.07755845484	-0.447282726148515	-0.439986506409855	-0.45514986019017	-0.4737692082625	-0.4663394612657	-0.481780317687763	-0.472806412572596	-0.468239254937223	-0.480967882949597	0.000817938673982647	0.00083718558146032	0.0012540300726041
172	14.8022833995669	0.23	-1.22050835804067	-1.26791893337452	-1.17309778270683	0.286784588194406	-14.6856698199222	-15.1788928907961	-14.1924467490482	7.99	5.09	12.13	-1.78986597292352	-1.73170605322652	-1.67354613352951	-1.82276435201385	-1.76353543211515	-1.70430651221646	-1.82127824379608	-1.76364710335897	-1.70156344067527	-1.22050835804067	9.7048534830564	0.138397304244851	-30.8421672792479	-0.447282726148515	-0.439986506409855	-0.45514986019017	-0.4737692082625	-0.4663394612657	-0.481780317687763	-0.472806412572596	-0.468239254937223	-0.480967882949597	0.000817938673982647	0.00083718558146032	0.0012540300726041
172	14.8022833995669	0.23	-1.22032820569978	-1.26773386275615	-1.1729225486434	0.294687734612537	-14.9866801238995	-15.4804587577161	-14.492901490083	7.87	5.13	12.29	-1.85235327900034	-1.79326895302747	-1.73418462705461	-1.88807404732745	-1.82785033960502	-1.76762663188259	-1.88543973913334	-1.82560525530858	-1.76461704072646	-1.22032820569978	9.75055002303942	-0.165416606769787	-31.2243332451095	-0.447282726148515	-0.439986506409855	-0.45514986019017	-0.4737692082625	-0.4663394612657	-0.481780317687763	-0.472806412572596	-0.468239254937223	-0.480967882949597	0.000817938673982647	0.00083718558146032	0.0012540300726041
172	14.8022833995669	0.23	-1.21946684059631	-1.2667824401205	-1.17215124107213	0.288499027329771	-14.6040390382752	-15.0924728558939	-14.1156052206566	7.93	5.17	12.28	-1.79257849383547	-1.73456573704704	-1.6765529802586	-1.82632264036104	-1.76721783043677	-1.7081130205125	-1.82446505617482	-1.76585831304927	-1.70662138918713	-1.21946684059631	9.80924932698355	0.123296069138845	-31.0161499651988	-0.447282726148515	-0.439986506409855	-0.45514986019017	-0.4737692082625	-0.4663394612657	-0.481780317687763	-0.472806412572596	-0.468239254937223	-0.480967882949597	0.000817938673982647	0.00083718558146032	0.0012540300726041
172	14.8022833995669	0.23	-1.21927332256744	-1.26616184957839	-1.17238479555649	0.28837149466572	-14.6980169298348	-15.1897466014342	-14.2062872582354	8.04	5.25	12.15	-1.78167595098104	-1.72399869320574	-1.66632143543043	-1.81384721183967	-1.75512849076994	-1.69640976970021	-1.81724822755257	-1.75894733176136	-1.70051351072912	-1.21927332256744	9.80547473574857	0.030833307712438	-31.1706768977452	-0.447282726148515	-0.439986506409855	-0.45514986019017	-0.4737692082625	-0.4663394612657	-0.481780317687763	-0.472806412572596	-0.468239254937223	-0.480967882949597	0.000817938673982647	0.00083718558146032	0.0012540300726041
172	14.8022833995669	0.23	-1.21770111164209	-1.26466919885831	-1.17073302442587	0.294107284687937	-14.8144664591441	-15.3032534540327	-14.3256794642555	8.07	5.14	12.43	-1.78698508945137	-1.72990865963157	-1.67283222981177	-1.8187672079584	-1.76067565503141	-1.70258410210443	-1.81412200090847	-1.75733102520419	-1.69827527099579	-1.21770111164209	9.84773850519884	-0.00279112678728865	-31.1298590819884	-0.447282726148515	-0.439986506409855	-0.45514986019017	-0.4737692082625	-0.4663394612657	-0.481780317687763	-0.472806412572596	-0.468239254937223	-0.480967882949597	0.000817938673982647	0.00083718558146032	0.0012540300726041
172	14.8022833995669	0.23	-1.21523732084037	-1.26246487410663	-1.16800976757412	0.288326175647006	-14.730154940141	-15.2230142260049	-14.237295654277	8	5.18	12.41	-1.7928686421083	-1.73482284740045	-1.6767770526926	-1.82568769141588	-1.76657934937251	-1.70747100732913	-1.82277307506474	-1.76279291081804	-1.70454233724277	-1.21523732084037	9.81783837750519	0.198073693735611	-30.9850075871738	-0.447282726148515	-0.439986506409855	-0.45514986019017	-0.4737692082625	-0.4663394612657	-0.481780317687763	-0.472806412572596	-0.468239254937223	-0.480967882949597	0.000817938673982647	0.00083718558146032	0.0012540300726041
172	14.8022833995669	0.23	-1.21518821870394	-1.26252777066872	-1.16784866673916	0.286425007835338	-14.5387713778532	-15.0274903728951	-14.0500523828113	7.9	5.08	12.26	-1.79150406135462	-1.73324136793391	-1.67497867451319	-1.82563950012301	-1.76626666542679	-1.70689383073057	-1.82170733316275	-1.76339941009629	-1.70444317869901	-1.21518821870394	9.75128831370402	-0.216339492837958	-31.2454013458037	-0.447282726148515	-0.439986506409855	-0.45514986019017	-0.4737692082625	-0.4663394612657	-0.481780317687763	-0.472806412572596	-0.468239254937223	-0.480967882949597	0.000817938673982647	0.00083718558146032	0.0012540300726041
172	14.8022833995669	0.23	-1.21408920419372	-1.26096399795208	-1.16721441043537	0.285218076729917	-14.5848408479132	-15.0765599943944	-14.093121701432	8.05	5.19	12.45	-1.76549549821769	-1.70791419718995	-1.65033289616221	-1.7971981023165	-1.73858282686525	-1.67996755141401	-1.79442930125588	-1.73535481603766	-1.67679676774897	-1.21408920419372	9.91318091541848	0.0206347889818029	-31.2697709742513	-0.447282726148515	-0.439986506409855	-0.45514986019017	-0.4737692082625	-0.4663394612657	-0.481780317687763	-0.472806412572596	-0.468239254937223	-0.480967882949597	0.000817938673982647	0.00083718558146032	0.0012540300726041
172	14.8022833995669	0.23	-1.21325089373872	-1.26010592178939	-1.16639586568805	0.293084368169705	-14.658491442286	-15.1433263827101	-14.1736565018618	8.05	5.23	12.48	-1.77329002948941	-1.71651564953654	-1.65974126958367	-1.8051311430932	-1.74733732500455	-1.6895435069159	-1.80193332528352	-1.74631437176105	-1.69005922625919	-1.21325089373872	9.8735296813661	-0.0879622879805366	-31.3689293908252	-0.447282726148515	-0.439986506409855	-0.45514986019017	-0.4737692082625	-0.4663394612657	-0.481780317687763	-0.472806412572596	-0.468239254937223	-0.480967882949597	0.000817938673982647	0.00083718558146032	0.0012540300726041
172	14.8022833995669	0.23	-1.21288578652089	-1.26001834951406	-1.16575322352772	0.291772924789655	-14.8656886164205	-15.3589373375209	-14.3724398953201	8.04	5.19	12.37	-1.79974825423988	-1.74194975521626	-1.68415125619265	-1.83213803239562	-1.77329934313612	-1.71446065387662	-1.83008009298223	-1.77370947860473	-1.71256071406207	-1.21288578652089	9.84236938057345	0.173590875250336	-31.0317777014537	-0.447282726148515	-0.439986506409855	-0.45514986019017	-0.4737692082625	-0.4663394612657	-0.481780317687763	-0.472806412572596	-0.468239254937223	-0.480967882949597	0.000817938673982647	0.00083718558146032	0.0012540300726041
172	14.8022833995669	0.23	-1.21271768877502	-1.25940758259972	-1.16602779495032	0.287803910846766	-14.5482958245459	-15.0356904523809	-14.0609011967109	8	5.19	12.25	-1.77111718877304	-1.71370492654218	-1.65629266431131	-1.80355704839464	-1.74509322066651	-1.68662939293837	-1.80436926002389	-1.74462404277238	-1.68527386403477	-1.21271768877502	9.80439756964497	0.0558277853963829	-31.0460550732861	-0.447282726148515	-0.439986506409855	-0.45514986019017	-0.4737692082625	-0.4663394612657	-0.481780317687763	-0.472806412572596	-0.468239254937223	-0.480967882949597	0.000817938673982647	0.00083718558146032	0.0012540300726041
172	14.8022833995669	0.23	-1.2124691038654	-1.25929902592315	-1.16563918180766	0.300188807782103	-15.064590332035	-15.5544454927366	-14.5747351713334	8	5.2	12.37	-1.83127867996631	-1.77360633719567	-1.71593399442504	-1.86476271084367	-1.80603585762237	-1.74730900440107	-1.86381119931846	-1.8056876715619	-1.74635068877318	-1.2124691038654	9.85989987647985	0.0366699422601861	-31.1322703761612	-0.447282726148515	-0.439986506409855	-0.45514986019017	-0.4737692082625	-0.4663394612657	-0.481780317687763	-0.472806412572596	-0.468239254937223	-0.480967882949597	0.000817938673982647	0.00083718558146032	0.0012540300726041
172	14.8022833995669	0.23	-1.21075063519868	-1.25764866119548	-1.16385260920188	0.292492967729815	-14.6962224998949	-15.183000063156	-14.2094449366339	8.01	5.16	12.34	-1.7871367717857	-1.72983992140267	-1.67254307101965	-1.81978861518912	-1.76144492395108	-1.70310123271303	-1.81708043318795	-1.75974545151316	-1.70182347610767	-1.21075063519868	9.85031577536042	0.0780820925301977	-31.0824063065202	-0.447282726148515	-0.439986506409855	-0.45514986019017	-0.4737692082625	-0.4663394612657	-0.481780317687763	-0.472806412572596	-0.468239254937223	-0.480967882949597	0.000817938673982647	0.00083718558146032	0.0012540300726041
172	14.8022833995669	0.23	-1.21073524982995	-1.25735755516174	-1.16411294449816	0.299625614378281	-15.0326389312133	-15.5221111559087	-14.5431667065179	7.99	5.13	12.36	-1.82971585011612	-1.77201782961356	-1.71431980911099	-1.86330863181692	-1.80455130092624	-1.74579397003557	-1.86228976702768	-1.80085252467879	-1.74244943948917	-1.21073524982995	9.87057555112555	-0.000128587827235842	-31.1454680108261	-0.447282726148515	-0.439986506409855	-0.45514986019017	-0.4737692082625	-0.4663394612657	-0.481780317687763	-0.472806412572596	-0.468239254937223	-0.480967882949597	0.000817938673982647	0.00083718558146032	0.0012540300726041
172	14.8022833995669	0.23	-1.21039927862249	-1.25728612028025	-1.16351243696474	0.289028296187659	-14.6957432365393	-15.1866112128307	-14.204875260248	8.04	5.26	12.45	-1.78109926448086	-1.72352983182224	-1.66596039916362	-1.81324739603988	-1.75463885807602	-1.69603032011215	-1.81272677101602	-1.75372235695941	-1.69876425590279	-1.21039927862249	9.89297984755973	-0.0529438782524523	-31.3078541018319	-0.447282726148515	-0.439986506409855	-0.45514986019017	-0.4737692082625	-0.4663394612657	-0.481780317687763	-0.472806412572596	-0.468239254937223	-0.480967882949597	0.000817938673982647	0.00083718558146032	0.0012540300726041
172	14.8022833995669	0.23	-1.20961511878149	-1.25647789587027	-1.16275234169272	0.294819916243962	-14.700257219563	-15.1844448737689	-14.216069565357	8	5.19	12.32	-1.78886546034491	-1.73182375891066	-1.6747820574764	-1.8216442121035	-1.76355729189084	-1.70547037167817	-1.8202604263514	-1.76166843114549	-1.70505042534256	-1.20961511878149	9.80313829297406	0.0692446902166456	-31.0570209159057	-0.447282726148515	-0.439986506409855	-0.45514986019017	-0.4737692082625	-0.4663394612657	-0.481780317687763	-0.472806412572596	-0.468239254937223	-0.480967882949597	0.000817938673982647	0.00083718558146032	0.0012540300726041
172	14.8022833995669	0.23	-1.20937821391061	-1.25625316417467	-1.16250326364655	0.28497100779657	-14.6091096118446	-15.1019455868756	-14.1162736368137	8.12	5.26	12.57	-1.75337693303644	-1.69615733669907	-1.63893774036171	-1.78395303116704	-1.72573561630039	-1.66751820143375	-1.78262938624584	-1.7232448164996	-1.66557935950858	-1.20937821391061	9.95066831153075	-0.0283419691836058	-31.4184228817902	-0.447282726148515	-0.439986506409855	-0.45514986019017	-0.4737692082625	-0.4663394612657	-0.481780317687763	-0.472806412572596	-0.468239254937223	-0.480967882949597	0.000817938673982647	0.00083718558146032	0.0012540300726041
172	14.8022833995669	0.23	-1.20935576141407	-1.25606298811683	-1.16264853471131	0.296575505191422	-15.1184678832293	-15.6143358501696	-14.622599916289	8.04	5.23	12.3	-1.83010659595971	-1.77198749017573	-1.71386838439175	-1.86306893979698	-1.80390304146409	-1.74473714313119	-1.86465613020089	-1.80501627667785	-1.74510931287317	-1.20935576141407	9.8193844605479	0.30501664639736	-30.8559535027352	-0.447282726148515	-0.439986506409855	-0.45514986019017	-0.4737692082625	-0.4663394612657	-0.481780317687763	-0.472806412572596	-0.468239254937223	-0.480967882949597	0.000817938673982647	0.00083718558146032	0.0012540300726041
172	14.8022833995669	0.23	-1.20924952372069	-1.25582077811493	-1.16267826932645	0.289841608927076	-14.9050513603862	-15.4019272119454	-14.4081755088271	7.99	5.2	12.2	-1.81589560713214	-1.75731367360394	-1.69873174007575	-1.84925588381193	-1.78959772679199	-1.72993956977206	-1.84811676261111	-1.78997642225742	-1.73027038541905	-1.20924952372069	9.79061774856368	0.0286527618242391	-31.0994405640034	-0.447282726148515	-0.439986506409855	-0.45514986019017	-0.4737692082625	-0.4663394612657	-0.481780317687763	-0.472806412572596	-0.468239254937223	-0.480967882949597	0.000817938673982647	0.00083718558146032	0.0012540300726041
172	14.8022833995669	0.23	-1.20904456368182	-1.25581404541601	-1.16227508194762	0.289937934699813	-14.7663764823088	-15.2585143009967	-14.2742386636209	7.94	5.13	12.16	-1.81073585509742	-1.75233360332056	-1.6939313515437	-1.84472539456	-1.78522686712488	-1.72572833968977	-1.84539994366018	-1.78629226150068	-1.72467820613777	-1.20904456368182	9.73870117663055	0.14395061054291	-30.8922664068134	-0.447282726148515	-0.439986506409855	-0.45514986019017	-0.4737692082625	-0.4663394612657	-0.481780317687763	-0.472806412572596	-0.468239254937223	-0.480967882949597	0.000817938673982647	0.00083718558146032	0.0012540300726041
172	14.8022833995669	0.23	-1.20879880615807	-1.2552800756422	-1.16231753667394	0.293993708071392	-14.641280221539	-15.1244852981578	-14.1580751449202	8.02	5.22	12.58	-1.77782000274746	-1.7210212665454	-1.66422253034333	-1.81015340103538	-1.75232166027884	-1.69448991952231	-1.80751054363547	-1.74975041598471	-1.69128460943664	-1.20879880615807	9.94057040933303	-0.159640727896113	-31.4653231410969	-0.447282726148515	-0.439986506409855	-0.45514986019017	-0.4737692082625	-0.4663394612657	-0.481780317687763	-0.472806412572596	-0.468239254937223	-0.480967882949597	0.000817938673982647	0.00083718558146032	0.0012540300726041
172	14.8022833995669	0.23	-1.20813538028219	-1.25530490188208	-1.16096585868229	0.293507627550651	-14.890007464802	-15.3819972954433	-14.3980176341606	7.91	5.15	12.17	-1.83101303506277	-1.77244848224689	-1.71388392943102	-1.86573096076792	-1.80605596266592	-1.74638096456392	-1.86648209363933	-1.80732455347653	-1.74583525712999	-1.20813538028219	9.7600794966982	0.0414760101539664	-30.9995127932521	-0.447282726148515	-0.439986506409855	-0.45514986019017	-0.4737692082625	-0.4663394612657	-0.481780317687763	-0.472806412572596	-0.468239254937223	-0.480967882949597	0.000817938673982647	0.00083718558146032	0.0012540300726041
172	14.8022833995669	0.23	-1.2078514448136	-1.2548231350131	-1.1608797546141	0.28685940467687	-14.5151264675551	-15.0025326405377	-14.0277202945725	7.99	5.09	12.37	-1.76977316407597	-1.71227631433616	-1.65477946459636	-1.80234530287611	-1.74379024103979	-1.68523517920348	-1.79785010067694	-1.73905851878231	-1.6807619510692	-1.2078514448136	9.80916903418385	-0.0740189961283893	-31.1538250138007	-0.447282726148515	-0.439986506409855	-0.45514986019017	-0.4737692082625	-0.4663394612657	-0.481780317687763	-0.472806412572596	-0.468239254937223	-0.480967882949597	0.000817938673982647	0.00083718558146032	0.0012540300726041
172	14.8022833995669	0.23	-1.20782335492786	-1.25434705872582	-1.1612996511299	0.296396169557009	-14.8721001627725	-15.3600972994101	-14.3841030261349	8.08	5.18	12.26	-1.79121817520248	-1.73431037549566	-1.67740257578884	-1.82293010812857	-1.76501480617984	-1.70709950423111	-1.82389478535713	-1.7651822156288	-1.70702558165719	-1.20782335492786	9.82096440255907	-0.262269246921846	-31.3987162590483	-0.447282726148515	-0.439986506409855	-0.45514986019017	-0.4737692082625	-0.4663394612657	-0.481780317687763	-0.472806412572596	-0.468239254937223	-0.480967882949597	0.000817938673982647	0.00083718558146032	0.0012540300726041
172	14.8022833995669	0.23	-1.20754705087509	-1.25417749242014	-1.16091660933004	0.295076498365768	-14.8968221544791	-15.3871815321901	-14.406462776768	7.93	5.14	12.38	-1.82729362280546	-1.76906134927962	-1.71082907575378	-1.86167347321473	-1.80234558110422	-1.7430176889937	-1.85932850806308	-1.79954717161386	-1.7379997403329	-1.20754705087509	9.81177894588843	0.120419755999574	-30.9792976087145	-0.447282726148515	-0.439986506409855	-0.45514986019017	-0.4737692082625	-0.4663394612657	-0.481780317687763	-0.472806412572596	-0.468239254937223	-0.480967882949597	0.000817938673982647	0.00083718558146032	0.0012540300726041
172	14.8022833995669	0.23	-1.20681538630679	-1.25330864798056	-1.16032212463302	0.287307879435722	-14.6268565971088	-15.1174767480292	-14.1362364461884	8.04	5.19	12.36	-1.77135910849467	-1.71387170582629	-1.65638430315791	-1.80323219633218	-1.74471038961439	-1.68618858289659	-1.80173051592233	-1.74324989220319	-1.68528428148483	-1.20681538630679	9.90529710047632	-0.178291861595703	-31.4586170571654	-0.447282726148515	-0.439986506409855	-0.45514986019017	-0.4737692082625	-0.4663394612657	-0.481780317687763	-0.472806412572596	-0.468239254937223	-0.480967882949597	0.000817938673982647	0.00083718558146032	0.0012540300726041
172	14.8022833995669	0.23	-1.20656729594429	-1.25312787126675	-1.16000672062183	0.2848509673589	-14.3843127917039	-14.8697082569515	-13.8989173264563	7.97	5.17	12.57	-1.75748258920249	-1.70011266207889	-1.64274273495529	-1.79003583922336	-1.7316032685249	-1.67317069782645	-1.7852646264633	-1.72642998108291	-1.6682205408396	-1.20656729594429	9.87835578968816	0.017701910176232	-31.1966423927767	-0.447282726148515	-0.439986506409855	-0.45514986019017	-0.4737692082625	-0.4663394612657	-0.481780317687763	-0.472806412572596	-0.468239254937223	-0.480967882949597	0.000817938673982647	0.00083718558146032	0.0012540300726041
172	14.8022833995669	0.23	-1.20622032629475	-1.25262955763593	-1.15981109495356	0.290402518916635	-14.6399739866952	-15.1273490627476	-14.1525989106428	8.06	5.23	12.48	-1.76892161109957	-1.7119302439298	-1.65493887676002	-1.80053275060369	-1.74252293126123	-1.68451311191877	-1.7997952828906	-1.74027329222405	-1.68360942486178	-1.20622032629475	9.91242659101516	0.117903301951026	-31.1667858721538	-0.447282726148515	-0.439986506409855	-0.45514986019017	-0.4737692082625	-0.4663394612657	-0.481780317687763	-0.472806412572596	-0.468239254937223	-0.480967882949597	0.000817938673982647	0.00083718558146032	0.0012540300726041
172	14.8022833995669	0.23	-1.20582439601617	-1.25251656338522	-1.15913222864712	0.29101580888592	-14.5884754976518	-15.0734144422481	-14.1035365530555	8.05	5.19	12.39	-1.76453467302309	-1.70776640825349	-1.65099814348389	-1.79618403440596	-1.73839755256518	-1.6806110707244	-1.79435714302452	-1.73725789947148	-1.67837761918351	-1.20582439601617	9.85684616026587	-0.0686715998896019	-31.2562972208316	-0.447282726148515	-0.439986506409855	-0.45514986019017	-0.4737692082625	-0.4663394612657	-0.481780317687763	-0.472806412572596	-0.468239254937223	-0.480967882949597	0.000817938673982647	0.00083718558146032	0.0012540300726041
172	14.8022833995669	0.23	-1.20567742462272	-1.25223905803073	-1.15911579121471	0.293926557522693	-14.9322525118576	-15.4251402539435	-14.4393647697716	7.9	5.14	12.19	-1.83927611326547	-1.78050474162052	-1.72173336997557	-1.8743444930722	-1.81445256276412	-1.75456063245604	-1.87243820057469	-1.81280176658047	-1.75461658416797	-1.20567742462272	9.73097645424163	0.200485685695047	-30.8359362342007	-0.447282726148515	-0.439986506409855	-0.45514986019017	-0.4737692082625	-0.4663394612657	-0.481780317687763	-0.472806412572596	-0.468239254937223	-0.480967882949597	0.000817938673982647	0.00083718558146032	0.0012540300726041
172	14.8022833995669	0.23	-1.20552586450538	-1.25204856281304	-1.15900316619772	0.295133637754435	-14.9367114683749	-15.4283163616418	-14.445106575108	8	5.23	12.33	-1.81736846012092	-1.75946018245003	-1.70155190477913	-1.85065559549167	-1.79168666296722	-1.73271773044277	-1.85130093084506	-1.79155495020399	-1.73304236649433	-1.20552586450538	9.88601087812192	-0.192558549425607	-31.457238066977	-0.447282726148515	-0.439986506409855	-0.45514986019017	-0.4737692082625	-0.4663394612657	-0.481780317687763	-0.472806412572596	-0.468239254937223	-0.480967882949597	0.000817938673982647	0.00083718558146032	0.0012540300726041
172	14.8022833995669	0.23	-1.20536289792729	-1.25238347836672	-1.15834231748786	0.286583168337134	-14.6532565007524	-15.1456333847686	-14.1608796167362	8	5.23	12.46	-1.78335212673851	-1.72537625072462	-1.66740037471073	-1.81597233288868	-1.75693599046496	-1.69789964804124	-1.81476481903594	-1.75603114049819	-1.69688784355004	-1.20536289792729	9.92191395081302	0.234805091052323	-31.0615448804201	-0.447282726148515	-0.439986506409855	-0.45514986019017	-0.4737692082625	-0.4663394612657	-0.481780317687763	-0.472806412572596	-0.468239254937223	-0.480967882949597	0.000817938673982647	0.00083718558146032	0.0012540300726041
172	14.8022833995669	0.23	-1.20455167790283	-1.25124766152509	-1.15785569428057	0.299871071123934	-15.001812016337	-15.4899949725267	-14.5136290601473	8	5.15	12.39	-1.82367363110427	-1.7661987006129	-1.70872377012153	-1.85701756434388	-1.79849176586134	-1.73996596737881	-1.85478054153863	-1.79494567223613	-1.73665194465365	-1.20455167790283	9.9118516510729	0.0850948803361474	-31.1613298273983	-0.447282726148515	-0.439986506409855	-0.45514986019017	-0.4737692082625	-0.4663394612657	-0.481780317687763	-0.472806412572596	-0.468239254937223	-0.480967882949597	0.000817938673982647	0.00083718558146032	0.0012540300726041
172	14.8022833995669	0.23	-1.20415816444255	-1.25088362326665	-1.15743270561845	0.290292989729245	-14.9153279097637	-15.412001704962	-14.4186541145654	7.98	5.14	12.32	-1.81871871626586	-1.7601079047374	-1.70149709320893	-1.85223105298847	-1.7925402584841	-1.73284946397972	-1.84886006534463	-1.78881815031763	-1.7300045354387	-1.20415816444255	9.84038421762251	0.0664153102551287	-31.0678173377641	-0.447282726148515	-0.439986506409855	-0.45514986019017	-0.4737692082625	-0.4663394612657	-0.481780317687763	-0.472806412572596	-0.468239254937223	-0.480967882949597	0.000817938673982647	0.00083718558146032	0.0012540300726041
172	14.8022833995669	0.23	-1.20414424814484	-1.25045186027197	-1.15783663601771	0.286533166366354	-14.6308583752935	-15.1225427640025	-14.1391739865845	8.11	5.22	12.41	-1.75897974042695	-1.7017894324265	-1.64459912442605	-1.78984725785045	-1.73165334373216	-1.67345942961386	-1.78829848893432	-1.731586400186	-1.67299482733456	-1.20414424814484	9.91860105068787	-0.211082166437266	-31.4878800990352	-0.447282726148515	-0.439986506409855	-0.45514986019017	-0.4737692082625	-0.4663394612657	-0.481780317687763	-0.472806412572596	-0.468239254937223	-0.480967882949597	0.000817938673982647	0.00083718558146032	0.0012540300726041
172	14.8022833995669	0.23	-1.20411094127266	-1.2508047239738	-1.15741715857152	0.293281685472635	-14.7844562416646	-15.2732247602975	-14.2956877230317	8.02	5.22	12.34	-1.79529484568465	-1.73784243363637	-1.6803900215881	-1.82794552025662	-1.76944823248018	-1.71095094470373	-1.82740643620322	-1.76977762895213	-1.71208474167553	-1.20411094127266	9.82483129562654	0.0471998139227094	-31.0987592965398	-0.447282726148515	-0.439986506409855	-0.45514986019017	-0.4737692082625	-0.4663394612657	-0.481780317687763	-0.472806412572596	-0.468239254937223	-0.480967882949597	0.000817938673982647	0.00083718558146032	0.0012540300726041
172	14.8022833995669	0.23	-1.20395528792088	-1.25040978177185	-1.15750079406991	0.290211450224564	-14.7648295014304	-15.2565890789046	-14.2730699239562	7.88	5.13	12.22	-1.8222203527289	-1.76348544769289	-1.70475054265688	-1.85715236625861	-1.7972915115018	-1.737430656745	-1.85676407331743	-1.79513872438158	-1.73623714036092	-1.20395528792088	9.73973208060321	-0.114112214656098	-31.1223947284184	-0.447282726148515	-0.439986506409855	-0.45514986019017	-0.4737692082625	-0.4663394612657	-0.481780317687763	-0.472806412572596	-0.468239254937223	-0.480967882949597	0.000817938673982647	0.00083718558146032	0.0012540300726041
172	14.8022833995669	0.23	-1.20297425522877	-1.24989269051937	-1.15605581993816	0.295627262282771	-15.026586334586	-15.5205631060044	-14.5326095631676	8.08	5.18	12.41	-1.81183671290526	-1.75417094113748	-1.69650516936969	-1.84402909304268	-1.7853387264908	-1.72664835993893	-1.841059137598	-1.78245635620661	-1.72469582502798	-1.20297425522877	9.88258035900624	0.0375907876897415	-31.2260936378253	-0.447282726148515	-0.439986506409855	-0.45514986019017	-0.4737692082625	-0.4663394612657	-0.481780317687763	-0.472806412572596	-0.468239254937223	-0.480967882949597	0.000817938673982647	0.00083718558146032	0.0012540300726041
172	14.8022833995669	0.23	-1.20245400920076	-1.24882601055702	-1.1560820078445	0.282851204105749	-14.4684181118617	-14.9590591146753	-13.9777771090482	7.94	5.16	12.38	-1.77519086496109	-1.71696651946629	-1.65874217397149	-1.80851266199268	-1.74919539749904	-1.68987813300541	-1.80543310853253	-1.74767398833492	-1.68647744958832	-1.20245400920076	9.78005537336292	-0.0775001893448126	-31.1585605423733	-0.447282726148515	-0.439986506409855	-0.45514986019017	-0.4737692082625	-0.4663394612657	-0.481780317687763	-0.472806412572596	-0.468239254937223	-0.480967882949597	0.000817938673982647	0.00083718558146032	0.0012540300726041
172	14.8022833995669	0.23	-1.20242121370966	-1.24869468195363	-1.15614774546569	0.290434332972403	-14.6571764060003	-15.1450864993794	-14.1692663126213	8.04	5.19	12.56	-1.77510992034649	-1.71792344953763	-1.66073697872878	-1.80708186514002	-1.74886539462991	-1.69064892411981	-1.80421998032829	-1.74567516764519	-1.68673328661221	-1.20242121370966	9.93569889131173	-0.0548738570544176	-31.3487944078756	-0.447282726148515	-0.439986506409855	-0.45514986019017	-0.4737692082625	-0.4663394612657	-0.481780317687763	-0.472806412572596	-0.468239254937223	-0.480967882949597	0.000817938673982647	0.00083718558146032	0.0012540300726041
172	14.8022833995669	0.23	-1.20216732508804	-1.24861260395799	-1.1557220462181	0.300259796866048	-14.9475485328323	-15.4335157354601	-14.4615813302045	8.06	5.22	12.34	-1.80500511147759	-1.74816950125184	-1.69133389102609	-1.8372781736111	-1.77942635619095	-1.7215745387708	-1.83604978040997	-1.78010623757874	-1.72070352377436	-1.20216732508804	9.83657558031376	-0.224244676515506	-31.3959640156067	-0.447282726148515	-0.439986506409855	-0.45514986019017	-0.4737692082625	-0.4663394612657	-0.481780317687763	-0.472806412572596	-0.468239254937223	-0.480967882949597	0.000817938673982647	0.00083718558146032	0.0012540300726041
172	14.8022833995669	0.23	-1.20185782344444	-1.24829496231945	-1.15542068456943	0.295097594223713	-14.9542105608715	-15.4464340347937	-14.4619870869492	8.01	5.2	12.37	-1.8163903050901	-1.7585083406214	-1.70062637615269	-1.84946953509759	-1.79053345202311	-1.73159736894863	-1.84773141549827	-1.79034923051842	-1.73133707937351	-1.20185782344444	9.85590157094246	-0.0953557730914605	-31.2812436250869	-0.447282726148515	-0.439986506409855	-0.45514986019017	-0.4737692082625	-0.4663394612657	-0.481780317687763	-0.472806412572596	-0.468239254937223	-0.480967882949597	0.000817938673982647	0.00083718558146032	0.0012540300726041
172	14.8022833995669	0.23	-1.20163118025821	-1.24795269253641	-1.15530966798001	0.288944070078556	-14.6914291111584	-15.1822535741499	-14.200604648167	7.93	5.14	12.33	-1.80380122214269	-1.74548644285927	-1.68717166357584	-1.83779114428314	-1.77837751065637	-1.71896387702961	-1.83385592570297	-1.77679995478789	-1.71621764965747	-1.20163118025821	9.84783361354044	-0.0963976876846872	-31.2492059973261	-0.447282726148515	-0.439986506409855	-0.45514986019017	-0.4737692082625	-0.4663394612657	-0.481780317687763	-0.472806412572596	-0.468239254937223	-0.480967882949597	0.000817938673982647	0.00083718558146032	0.0012540300726041
172	14.8022833995669	0.23	-1.20142186405505	-1.2478720621539	-1.1549716659562	0.293814753712574	-14.906611875839	-15.3987858353347	-14.4144379163433	7.92	5.14	12.16	-1.83145835381614	-1.77292152375122	-1.71438469368629	-1.86608874799082	-1.80644506584015	-1.74680138368947	-1.86592059312672	-1.80596785184762	-1.74754187821167	-1.20142186405505	9.76283007386251	-0.043441609755917	-31.0817037491264	-0.447282726148515	-0.439986506409855	-0.45514986019017	-0.4737692082625	-0.4663394612657	-0.481780317687763	-0.472806412572596	-0.468239254937223	-0.480967882949597	0.000817938673982647	0.00083718558146032	0.0012540300726041
172	14.8022833995669	0.23	-1.20137680325035	-1.24759215092293	-1.15516145557777	0.296190637705245	-14.7858168481171	-15.2712219610635	-14.3004117351707	7.88	5.11	12.46	-1.82501918005726	-1.76700983126489	-1.70900048247251	-1.86007013366612	-1.80094666891507	-1.74182320416401	-1.85515145490638	-1.79613755749521	-1.73712964313018	-1.20137680325035	9.78637753319171	0.339709435493924	-30.7073391634121	-0.447282726148515	-0.439986506409855	-0.45514986019017	-0.4737692082625	-0.4663394612657	-0.481780317687763	-0.472806412572596	-0.468239254937223	-0.480967882949597	0.000817938673982647	0.00083718558146032	0.0012540300726041
172	14.8022833995669	0.23	-1.20126494966957	-1.24752441376299	-1.15500548557616	0.294684834776493	-14.7386875209093	-15.2242987234302	-14.2530763183884	7.98	5.12	12.35	-1.7981182678483	-1.7407634832249	-1.6834086986015	-1.83134605536718	-1.77293140019425	-1.71451674502133	-1.82746518432116	-1.77010455781562	-1.71112434861659	-1.20126494966957	9.82428438971419	0.338744309053838	-30.7613757297847	-0.447282726148515	-0.439986506409855	-0.45514986019017	-0.4737692082625	-0.4663394612657	-0.481780317687763	-0.472806412572596	-0.468239254937223	-0.480967882949597	0.000817938673982647	0.00083718558146032	0.0012540300726041
172	14.8022833995669	0.23	-1.20083162065255	-1.24740199804836	-1.15426124325674	0.285440626931099	-14.6160039276646	-15.1085048926981	-14.1235029626311	7.92	5.19	12.3	-1.79597723636702	-1.73743269285521	-1.6788881493434	-1.82987765962147	-1.770228043749	-1.71057842787652	-1.83036878094273	-1.77041692698958	-1.7102395546254	-1.20083162065255	9.80920832643028	0.0809879786054409	-31.0827611527327	-0.447282726148515	-0.439986506409855	-0.45514986019017	-0.4737692082625	-0.4663394612657	-0.481780317687763	-0.472806412572596	-0.468239254937223	-0.480967882949597	0.000817938673982647	0.00083718558146032	0.0012540300726041
172	14.8022833995669	0.23	-1.20062045055687	-1.24787707619022	-1.15336382492351	0.279310502754447	-14.4525512654754	-14.9469668476623	-13.9581356832885	8.03	5.16	12.45	-1.75383168828973	-1.69581846566997	-1.63780524305021	-1.78553868943497	-1.72647666302844	-1.6674146366219	-1.78138588795572	-1.72347630786801	-1.66478023483538	-1.20062045055687	9.87981957460768	0.0529884899969848	-31.1493497905318	-0.447282726148515	-0.439986506409855	-0.45514986019017	-0.4737692082625	-0.4663394612657	-0.481780317687763	-0.472806412572596	-0.468239254937223	-0.480967882949597	0.000817938673982647	0.00083718558146032	0.0012540300726041
172	14.8022833995669	0.23	-1.20049224230471	-1.24697585078642	-1.15400863382299	0.285771430351277	-14.5759503971364	-15.0667037262907	-14.0851970679821	7.9	5.23	12.24	-1.7953626514351	-1.73688402105667	-1.67840539067824	-1.82952107024095	-1.76992983035933	-1.71033859047771	-1.83031544732525	-1.77196723146966	-1.71307691441979	-1.20049224230471	9.79917648338736	0.24252896671712	-30.8536245890207	-0.447282726148515	-0.439986506409855	-0.45514986019017	-0.4737692082625	-0.4663394612657	-0.481780317687763	-0.472806412572596	-0.468239254937223	-0.480967882949597	0.000817938673982647	0.00083718558146032	0.0012540300726041
172	14.8022833995669	0.23	-1.20034663158087	-1.2467763813669	-1.15391688179483	0.290781647097617	-14.6095426101542	-15.0954575745883	-14.1236276457201	7.97	5.16	12.39	-1.78402205024906	-1.72659530403663	-1.6691685578242	-1.8170581465205	-1.75856798547182	-1.70007782442314	-1.81434418835052	-1.75424214223566	-1.6976195970189	-1.20034663158087	9.84116130056203	0.058912420925988	-31.0946770958189	-0.447282726148515	-0.439986506409855	-0.45514986019017	-0.4737692082625	-0.4663394612657	-0.481780317687763	-0.472806412572596	-0.468239254937223	-0.480967882949597	0.000817938673982647	0.00083718558146032	0.0012540300726041
172	14.8022833995669	0.23	-1.19972652979939	-1.24666274551578	-1.152790314083	0.282307366186642	-14.4760163198916	-14.9675738701407	-13.9844587696424	8	5.15	12.33	-1.76238428477357	-1.70450494446517	-1.64662560415677	-1.79462084264486	-1.7356828054793	-1.67674476831374	-1.79273309894604	-1.73378728403283	-1.67469330746165	-1.19972652979939	9.83252301255479	-0.177261270004809	-31.3282989678444	-0.447282726148515	-0.439986506409855	-0.45514986019017	-0.4737692082625	-0.4663394612657	-0.481780317687763	-0.472806412572596	-0.468239254937223	-0.480967882949597	0.000817938673982647	0.00083718558146032	0.0012540300726041
172	14.8022833995669	0.23	-1.19944944191839	-1.24556727506182	-1.15333160877495	0.287134201528364	-14.5290659464844	-15.016612722977	-14.0415191699918	8.05	5.15	12.43	-1.7585356142217	-1.70144095606692	-1.64434629791213	-1.79011689107849	-1.73199687853699	-1.67387686599549	-1.78729396774169	-1.72880131828037	-1.67114316158203	-1.19944944191839	9.87833417599234	0.189496227588287	-31.0340299763753	-0.447282726148515	-0.439986506409855	-0.45514986019017	-0.4737692082625	-0.4663394612657	-0.481780317687763	-0.472806412572596	-0.468239254937223	-0.480967882949597	0.000817938673982647	0.00083718558146032	0.0012540300726041
172	14.8022833995669	0.23	-1.19931520263073	-1.24550711624649	-1.15312328901497	0.289724520023509	-14.6815570178194	-15.171121688016	-14.1919923476227	8.02	5.19	12.45	-1.78279481478232	-1.72526489883572	-1.66773498288912	-1.81518775945512	-1.75661253904115	-1.69803731862719	-1.81236394282684	-1.75300589177109	-1.69471469812548	-1.19931520263073	9.92651155150431	-0.179109410733748	-31.4551482049383	-0.447282726148515	-0.439986506409855	-0.45514986019017	-0.4737692082625	-0.4663394612657	-0.481780317687763	-0.472806412572596	-0.468239254937223	-0.480967882949597	0.000817938673982647	0.00083718558146032	0.0012540300726041
172	14.8022833995669	0.23	-1.19913779444356	-1.2452986992402	-1.15297688964693	0.294204873484202	-14.8663317143276	-15.3567146884731	-14.3759487401821	7.89	5.12	12.43	-1.8315878060909	-1.77310007001063	-1.71461233393035	-1.86653877015758	-1.80693495176049	-1.74733113336339	-1.8627525976808	-1.80151042804076	-1.7418402215898	-1.19913779444356	9.8552652316799	-0.119003251439593	-31.2648533644512	-0.447282726148515	-0.439986506409855	-0.45514986019017	-0.4737692082625	-0.4663394612657	-0.481780317687763	-0.472806412572596	-0.468239254937223	-0.480967882949597	0.000817938673982647	0.00083718558146032	0.0012540300726041
172	14.8022833995669	0.23	-1.19850681073729	-1.24555386187371	-1.15145975960088	0.292651352961697	-14.821821219448	-15.312571135347	-14.331071303549	7.96	5.2	12.37	-1.81116007616133	-1.75311452344523	-1.69506897072914	-1.84478954987718	-1.78566621203591	-1.72654287419465	-1.84192909899604	-1.78514368423848	-1.72598944097972	-1.19850681073729	9.84105322848096	-0.133385225827708	-31.2684059404703	-0.447282726148515	-0.439986506409855	-0.45514986019017	-0.4737692082625	-0.4663394612657	-0.481780317687763	-0.472806412572596	-0.468239254937223	-0.480967882949597	0.000817938673982647	0.00083718558146032	0.0012540300726041
172	14.8022833995669	0.23	-1.19841420497728	-1.24449988326157	-1.15232852669299	0.296344364539737	-14.8718794282184	-15.359929939799	-14.3838289166378	8	5.12	12.45	-1.8095536590298	-1.75205641832079	-1.69455917761179	-1.84271238118709	-1.78416154639428	-1.72561071160147	-1.83785451238341	-1.77897019083315	-1.7205639995284	-1.19841420497728	9.93843071349947	0.0591555661156349	-31.1405310594162	-0.447282726148515	-0.439986506409855	-0.45514986019017	-0.4737692082625	-0.4663394612657	-0.481780317687763	-0.472806412572596	-0.468239254937223	-0.480967882949597	0.000817938673982647	0.00083718558146032	0.0012540300726041
172	14.8022833995669	0.23	-1.19817815726979	-1.24442379459193	-1.15193251994765	0.293237739067847	-14.821537899488	-15.3115842748328	-14.3314915241433	8.06	5.2	12.44	-1.79165869071411	-1.73431675721592	-1.67697482371773	-1.82374860909483	-1.76537963960185	-1.70701067010886	-1.82052445366977	-1.76252805972776	-1.70368653601361	-1.19817815726979	9.89906871800967	0.202785014328665	-31.0369998517218	-0.447282726148515	-0.439986506409855	-0.45514986019017	-0.4737692082625	-0.4663394612657	-0.481780317687763	-0.472806412572596	-0.468239254937223	-0.480967882949597	0.000817938673982647	0.00083718558146032	0.0012540300726041
172	14.8022833995669	0.23	-1.19781211395912	-1.24440153321194	-1.15122269470629	0.289403931671026	-14.7304629639153	-15.2220413179102	-14.2388846099205	7.89	5.1	12.33	-1.81551017304313	-1.75688035566934	-1.69825053829554	-1.85015339590891	-1.79040481541276	-1.73065623491661	-1.84613603226171	-1.7871244998131	-1.72710305973173	-1.19781211395912	9.80745047382228	0.166401207080339	-30.9212123272737	-0.447282726148515	-0.439986506409855	-0.45514986019017	-0.4737692082625	-0.4663394612657	-0.481780317687763	-0.472806412572596	-0.468239254937223	-0.480967882949597	0.000817938673982647	0.00083718558146032	0.0012540300726041
172	14.8022833995669	0.23	-1.19768064308517	-1.24374784332731	-1.15161344284303	0.290989195688589	-14.6785324719519	-15.166496491803	-14.1905684521008	8	5.19	12.36	-1.78549334646852	-1.72804721767858	-1.67060108888865	-1.81813344618928	-1.75963716093924	-1.70114087568919	-1.81732492015909	-1.75893471760966	-1.69837184847765	-1.19768064308517	9.85641707779834	-0.0844433847168168	-31.2645813790229	-0.447282726148515	-0.439986506409855	-0.45514986019017	-0.4737692082625	-0.4663394612657	-0.481780317687763	-0.472806412572596	-0.468239254937223	-0.480967882949597	0.000817938673982647	0.00083718558146032	0.0012540300726041
172	14.8022833995669	0.23	-1.19742614830114	-1.24354845795893	-1.15130383864335	0.29823835419941	-14.8744982957229	-15.3604270082186	-14.3885695832271	7.99	5.07	12.31	-1.8109102543566	-1.75362191934651	-1.69633358433642	-1.84417328467627	-1.78583267022835	-1.72749205578044	-1.83871290897249	-1.78172415346298	-1.72265395663145	-1.19742614830114	9.8378268356076	0.220239927625313	-30.8766879795568	-0.447282726148515	-0.439986506409855	-0.45514986019017	-0.4737692082625	-0.4663394612657	-0.481780317687763	-0.472806412572596	-0.468239254937223	-0.480967882949597	0.000817938673982647	0.00083718558146032	0.0012540300726041
172	14.8022833995669	0.23	-1.19707851722647	-1.24325486294176	-1.15090217151118	0.288466488245784	-14.7288983123982	-15.2215471104798	-14.2362495143167	8.04	5.19	12.36	-1.78432134930364	-1.72657138724357	-1.66882142518351	-1.81647439411568	-1.75768379152372	-1.69889318893176	-1.81478670996418	-1.75558652925311	-1.69536750829288	-1.19707851722647	9.84612867599505	0.102280728544894	-31.0640541963077	-0.447282726148515	-0.439986506409855	-0.45514986019017	-0.4737692082625	-0.4663394612657	-0.481780317687763	-0.472806412572596	-0.468239254937223	-0.480967882949597	0.000817938673982647	0.00083718558146032	0.0012540300726041
172	14.8022833995669	0.23	-1.19537523915344	-1.24138539689038	-1.14936508141651	0.292927311562143	-14.7591417335762	-15.2474908086918	-14.2707926584607	8.07	5.14	12.3	-1.78175121304561	-1.72468500012611	-1.66761878720662	-1.81351770159744	-1.75543406650019	-1.69735043140293	-1.8124948602336	-1.75241638890905	-1.69615408100528	-1.19537523915344	9.8446538652342	-0.328456799624453	-31.4872654819855	-0.447282726148515	-0.439986506409855	-0.45514986019017	-0.4737692082625	-0.4663394612657	-0.481780317687763	-0.472806412572596	-0.468239254937223	-0.480967882949597	0.000817938673982647	0.00083718558146032	0.0012540300726041
172	14.8022833995669	0.23	-1.19527705741056	-1.24187303556437	-1.14868107925676	0.287646873465563	-14.6834556284577	-15.175566864947	-14.1913443919684	8.01	5.2	12.38	-1.7856002255834	-1.72769702218365	-1.66979381878391	-1.81818358412116	-1.75922377196329	-1.70026395980542	-1.81731912116938	-1.75937125857118	-1.69995387912371	-1.19527705741056	9.86031446460938	-0.256183503015002	-31.44616184363	-0.447282726148515	-0.439986506409855	-0.45514986019017	-0.4737692082625	-0.4663394612657	-0.481780317687763	-0.472806412572596	-0.468239254937223	-0.480967882949597	0.000817938673982647	0.00083718558146032	0.0012540300726041
172	14.8022833995669	0.23	-1.19520709584168	-1.24185346493047	-1.14856072675288	0.291509455077038	-14.7232635616305	-15.2120981875136	-14.2344289357474	8.04	5.15	12.35	-1.78342087263986	-1.72611136383163	-1.6688018550234	-1.81557029471954	-1.75722767722893	-1.69888505973833	-1.81110234222949	-1.76165429350396	-1.6962670902347	-1.19520709584168	9.89007433413504	0.129839302116805	-31.0868762402101	-0.447282726148515	-0.439986506409855	-0.45514986019017	-0.4737692082625	-0.4663394612657	-0.481780317687763	-0.472806412572596	-0.468239254937223	-0.480967882949597	0.000817938673982647	0.00083718558146032	0.0012540300726041
172	14.8022833995669	0.23	-1.19438114974976	-1.24047534613808	-1.14828695336144	0.280417128966941	-14.3722990144855	-14.8626212079011	-13.8819768210698	8.1	5.17	12.31	-1.73005910186332	-1.67298394925745	-1.61590879665157	-1.76049832288867	-1.70241897153411	-1.64433962017956	-1.76008739405727	-1.70073514726361	-1.6424157629171	-1.19438114974976	9.87421606345508	-0.0160721350219544	-31.2444924244158	-0.447282726148515	-0.439986506409855	-0.45514986019017	-0.4737692082625	-0.4663394612657	-0.481780317687763	-0.472806412572596	-0.468239254937223	-0.480967882949597	0.000817938673982647	0.00083718558146032	0.0012540300726041
172	14.8022833995669	0.23	-1.1940504376523	-1.24005882864273	-1.14804204666187	0.286831173730675	-14.6080069871384	-15.0985658611831	-14.1174481130938	8.15	5.28	12.6	-1.74749584154814	-1.69071895291454	-1.63394206428093	-1.77764000351162	-1.71988371814009	-1.66212743276856	-1.77560508624236	-1.71789817750072	-1.66162571917914	-1.1940504376523	9.99263510647174	0.000369820167516564	-31.4289574750693	-0.447282726148515	-0.439986506409855	-0.45514986019017	-0.4737692082625	-0.4663394612657	-0.481780317687763	-0.472806412572596	-0.468239254937223	-0.480967882949597	0.000817938673982647	0.00083718558146032	0.0012540300726041
172	14.8022833995669	0.23	-1.19394259689896	-1.23992219407025	-1.14796299972768	0.300901876583286	-14.87985378904	-15.3628819505612	-14.3968256275189	8.07	5.18	12.27	-1.7949913461186	-1.73855458037033	-1.68211781462207	-1.82697910292326	-1.76953660222173	-1.7120941015202	-1.82461161486923	-1.76852229469286	-1.71103440033127	-1.19394259689896	9.83300046279486	-0.1181755091977	-31.2670534493954	-0.447282726148515	-0.439986506409855	-0.45514986019017	-0.4737692082625	-0.4663394612657	-0.481780317687763	-0.472806412572596	-0.468239254937223	-0.480967882949597	0.000817938673982647	0.00083718558146032	0.0012540300726041
172	14.8022833995669	0.23	-1.19391585792558	-1.24028259189867	-1.14754912395248	0.283109250738069	-14.4839971978697	-14.9748542760822	-13.9931401196572	7.89	5.19	12.41	-1.78638748872216	-1.72783193104504	-1.66927637336792	-1.82049725009187	-1.76082361690658	-1.70114998372129	-1.82193303304505	-1.75946495336287	-1.69979171636124	-1.19391585792558	9.85211559174323	-0.0511685959853302	-31.241207543685	-0.447282726148515	-0.439986506409855	-0.45514986019017	-0.4737692082625	-0.4663394612657	-0.481780317687763	-0.472806412572596	-0.468239254937223	-0.480967882949597	0.000817938673982647	0.00083718558146032	0.0012540300726041
172	14.8022833995669	0.23	-1.19378126501269	-1.2400051467518	-1.14755738327359	0.297526271597019	-14.8433936124185	-15.329132367459	-14.357654857378	8.06	5.17	12.4	-1.79321272562863	-1.73639066316678	-1.67956860070494	-1.82530016981127	-1.76746134300713	-1.70962251620298	-1.82276106297885	-1.76492227192351	-1.70644826670071	-1.19378126501269	9.9130898098828	-0.0482400690235199	-31.3362466057195	-0.447282726148515	-0.439986506409855	-0.45514986019017	-0.4737692082625	-0.4663394612657	-0.481780317687763	-0.472806412572596	-0.468239254937223	-0.480967882949597	0.000817938673982647	0.00083718558146032	0.0012540300726041
172	14.8022833995669	0.23	-1.19335084996312	-1.23928270617378	-1.14741899375246	0.290694665521176	-14.601056386254	-15.0867915315526	-14.1153212409553	8	5.14	12.28	-1.7772135257642	-1.71999426424273	-1.66277500272126	-1.80976975063459	-1.75150230715974	-1.6932348636849	-1.80786360975148	-1.75023475470825	-1.69120947625438	-1.19335084996312	9.8266222961207	0.223969354973486	-30.8891449931233	-0.447282726148515	-0.439986506409855	-0.45514986019017	-0.4737692082625	-0.4663394612657	-0.481780317687763	-0.472806412572596	-0.468239254937223	-0.480967882949597	0.000817938673982647	0.00083718558146032	0.0012540300726041
172	14.8022833995669	0.23	-1.19331163340786	-1.23927685309703	-1.14734641371869	0.296762059533966	-14.8074960572613	-15.2929474506882	-14.3220446638344	7.99	5.15	12.33	-1.80376683063274	-1.74650899173861	-1.68925115284448	-1.83694837770068	-1.77863724098335	-1.72032610426602	-1.83551057006629	-1.77702525602657	-1.71760806649178	-1.19331163340786	9.83129307573286	-0.0847760496854338	-31.2198676927284	-0.447282726148515	-0.439986506409855	-0.45514986019017	-0.4737692082625	-0.4663394612657	-0.481780317687763	-0.472806412572596	-0.468239254937223	-0.480967882949597	0.000817938673982647	0.00083718558146032	0.0012540300726041
172	14.8022833995669	0.23	-1.19330596830253	-1.23928436990909	-1.14732756669597	0.29138567266479	-14.7151228530438	-15.2038336430617	-14.226412063026	7.94	5.18	12.21	-1.80388986989657	-1.7459057808754	-1.68792169185423	-1.83772889986059	-1.778657091817	-1.71958528377342	-1.83879068560548	-1.77851361633652	-1.72095313568304	-1.19330596830253	9.85714746551553	-0.0613959517217445	-31.2382467679799	-0.447282726148515	-0.439986506409855	-0.45514986019017	-0.4737692082625	-0.4663394612657	-0.481780317687763	-0.472806412572596	-0.468239254937223	-0.480967882949597	0.000817938673982647	0.00083718558146032	0.0012540300726041
172	14.8022833995669	0.23	-1.19325347142036	-1.23938377505458	-1.14712316778614	0.298369107992421	-14.976382847435	-15.4654871965994	-14.4872784982705	8.03	5.19	12.54	-1.81523814592682	-1.75783026341684	-1.70042238090685	-1.84808970520783	-1.78964287446964	-1.73119604373146	-1.84421075639173	-1.78570825607211	-1.72717433284428	-1.19325347142036	9.96290944776112	0.0837215238654176	-31.2167926358466	-0.447282726148515	-0.439986506409855	-0.45514986019017	-0.4737692082625	-0.4663394612657	-0.481780317687763	-0.472806412572596	-0.468239254937223	-0.480967882949597	0.000817938673982647	0.00083718558146032	0.0012540300726041
172	14.8022833995669	0.23	-1.19315484099567	-1.23901324640794	-1.14729643558339	0.289203895905524	-14.6259017096755	-15.1142281820572	-14.1375752372938	7.93	5.18	12.43	-1.79558622480818	-1.73757252563307	-1.67955882645796	-1.8294131447094	-1.77030652962302	-1.71119991453663	-1.82812798844374	-1.76850689049535	-1.70755752616412	-1.19315484099567	9.87685976748669	-0.179217189251268	-31.3816640785455	-0.447282726148515	-0.439986506409855	-0.45514986019017	-0.4737692082625	-0.4663394612657	-0.481780317687763	-0.472806412572596	-0.468239254937223	-0.480967882949597	0.000817938673982647	0.00083718558146032	0.0012540300726041
172	14.8022833995669	0.23	-1.19283283812286	-1.23875352635341	-1.14691214989231	0.287437736704395	-14.7461808968607	-15.2406466780314	-14.25171511569	8.02	5.23	12.36	-1.79067773650082	-1.73258119476547	-1.67448465303012	-1.82319640152935	-1.76404482798035	-1.70489325443135	-1.82292404720447	-1.76448635382026	-1.70585248258318	-1.19283283812286	9.93745773491244	-0.0672725617459303	-31.4111203529643	-0.447282726148515	-0.439986506409855	-0.45514986019017	-0.4737692082625	-0.4663394612657	-0.481780317687763	-0.472806412572596	-0.468239254937223	-0.480967882949597	0.000817938673982647	0.00083718558146032	0.0012540300726041
172	14.8022833995669	0.23	-1.1921184340278	-1.23877887936041	-1.14545798869519	0.290870917661419	-14.8013832548898	-15.2935723301144	-14.3091941796653	7.8	5.09	12.16	-1.84550702142183	-1.78611354718394	-1.72672007294604	-1.88206935847499	-1.82149920801823	-1.76092905756148	-1.8796641826273	-1.82044071514078	-1.76047332506496	-1.1921184340278	9.7524179361751	0.0227233978749526	-30.9370591537418	-0.447282726148515	-0.439986506409855	-0.45514986019017	-0.4737692082625	-0.4663394612657	-0.481780317687763	-0.472806412572596	-0.468239254937223	-0.480967882949597	0.000817938673982647	0.00083718558146032	0.0012540300726041
172	14.8022833995669	0.23	-1.19025831446841	-1.23699508015917	-1.14352154877766	0.289820426674845	-14.910470926333	-15.4075530220998	-14.4133888305662	7.92	5.15	12.38	-1.83168953471261	-1.77259513656885	-1.71350073842509	-1.86627417550008	-1.80606399954921	-1.74585382359833	-1.86398606552113	-1.8029113958828	-1.74284664160364	-1.19025831446841	9.84051463830557	-0.30834307204792	-31.4558277743935	-0.447282726148515	-0.439986506409855	-0.45514986019017	-0.4737692082625	-0.4663394612657	-0.481780317687763	-0.472806412572596	-0.468239254937223	-0.480967882949597	0.000817938673982647	0.00083718558146032	0.0012540300726041
172	14.8022833995669	0.23	-1.18911156112122	-1.23523738528169	-1.14298573696075	0.294305838236021	-14.7537960109133	-15.2403485753854	-14.2672434464413	8	5.16	12.37	-1.795048638888	-1.73774118858377	-1.68043373827954	-1.8279160606132	-1.76955930830326	-1.71120255599331	-1.82468292746049	-1.76807965692903	-1.70936747723556	-1.18911156112122	9.85140704533836	0.150217102892098	-31.03111415681	-0.447282726148515	-0.439986506409855	-0.45514986019017	-0.4737692082625	-0.4663394612657	-0.481780317687763	-0.472806412572596	-0.468239254937223	-0.480967882949597	0.000817938673982647	0.00083718558146032	0.0012540300726041
172	14.8022833995669	0.23	-1.18905624563213	-1.23549197311961	-1.14262051814465	0.295539497041065	-14.8068340587897	-15.2936893971761	-14.3199787204032	8.1	5.19	12.39	-1.77944229740729	-1.72279599321313	-1.66614968901897	-1.8107024316067	-1.75306100041484	-1.69541956922298	-1.80947342749159	-1.75088980592478	-1.69451233595923	-1.18905624563213	9.86164690978928	-0.34267289857556	-31.5663474645385	-0.447282726148515	-0.439986506409855	-0.45514986019017	-0.4737692082625	-0.4663394612657	-0.481780317687763	-0.472806412572596	-0.468239254937223	-0.480967882949597	0.000817938673982647	0.00083718558146032	0.0012540300726041
172	14.8022833995669	0.23	-1.18902767404559	-1.23471863098376	-1.14333671710742	0.293375626428416	-14.9795160592712	-15.4746209798228	-14.4844111387196	8.11	5.24	12.4	-1.79900641877198	-1.7414478568402	-1.68388929490841	-1.83052055516847	-1.77195370980169	-1.71338686443491	-1.82978969842269	-1.77119531532276	-1.71380082580853	-1.18902767404559	9.98809765505469	-0.10575844588507	-31.4735113238676	-0.447282726148515	-0.439986506409855	-0.45514986019017	-0.4737692082625	-0.4663394612657	-0.481780317687763	-0.472806412572596	-0.468239254937223	-0.480967882949597	0.000817938673982647	0.00083718558146032	0.0012540300726041
172	14.8022833995669	0.23	-1.1886109625347	-1.23474600425695	-1.14247592081245	0.291556885999625	-14.8017910424345	-15.2931764745248	-14.3104056103442	8.03	5.23	12.39	-1.79497029942776	-1.73729606427832	-1.67962182912888	-1.82745243046404	-1.76873451115774	-1.71001659185144	-1.82678348794842	-1.76743350274125	-1.70852338365536	-1.1886109625347	9.88577257725841	0.0160934951331671	-31.2061955838518	-0.447282726148515	-0.439986506409855	-0.45514986019017	-0.4737692082625	-0.4663394612657	-0.481780317687763	-0.472806412572596	-0.468239254937223	-0.480967882949597	0.000817938673982647	0.00083718558146032	0.0012540300726041
172	14.8022833995669	0.23	-1.18857701691225	-1.23457722654921	-1.1425768072753	0.287048415295883	-14.6276205453313	-15.1185773640881	-14.1366637265745	7.95	5.17	12.36	-1.79089286005649	-1.73273586286467	-1.67457886567285	-1.82431078008984	-1.76506857790063	-1.70582637571141	-1.82162754077206	-1.76272737876476	-1.70347126314134	-1.18857701691225	9.85185082302144	-0.0266439796912073	-31.2028818204447	-0.447282726148515	-0.439986506409855	-0.45514986019017	-0.4737692082625	-0.4663394612657	-0.481780317687763	-0.472806412572596	-0.468239254937223	-0.480967882949597	0.000817938673982647	0.00083718558146032	0.0012540300726041
172	14.8022833995669	0.23	-1.18847157425595	-1.23510076106175	-1.14184238745016	0.286143172582549	-14.6481333835794	-15.1408682772955	-14.1553984898633	8.11	5.23	12.54	-1.76106324256859	-1.70375230809889	-1.6464413736292	-1.79196442498846	-1.73364786187472	-1.67533129876097	-1.7904528753746	-1.7308320838893	-1.67301105402933	-1.18847157425595	9.98081648508072	0.138327025631518	-31.2302111154607	-0.447282726148515	-0.439986506409855	-0.45514986019017	-0.4737692082625	-0.4663394612657	-0.481780317687763	-0.472806412572596	-0.468239254937223	-0.480967882949597	0.000817938673982647	0.00083718558146032	0.0012540300726041
172	14.8022833995669	0.23	-1.1882450398515	-1.23407049356297	-1.14241958614003	0.290230028282515	-14.6452763770382	-15.1330321052691	-14.1575206488072	7.91	5.15	12.37	-1.80146793863491	-1.74340447189663	-1.68534100515835	-1.83563127148409	-1.77646667965886	-1.71730208783364	-1.8330519665397	-1.77438401838826	-1.71512958825048	-1.1882450398515	9.86413677074352	0.0469527364176038	-31.1101871075903	-0.447282726148515	-0.439986506409855	-0.45514986019017	-0.4737692082625	-0.4663394612657	-0.481780317687763	-0.472806412572596	-0.468239254937223	-0.480967882949597	0.000817938673982647	0.00083718558146032	0.0012540300726041
172	14.8022833995669	0.23	-1.18817336256357	-1.23407042421048	-1.14227630091665	0.295481177332151	-14.8642645206178	-15.3530766603279	-14.3754523809076	8	5.16	12.27	-1.8074531806974	-1.74990738214319	-1.69236158358898	-1.84049438386194	-1.78189661757678	-1.72329885129162	-1.8375844871576	-1.78038352719209	-1.7214820586467	-1.18817336256357	9.90151483348342	0.0521419829925785	-31.1569770389081	-0.447282726148515	-0.439986506409855	-0.45514986019017	-0.4737692082625	-0.4663394612657	-0.481780317687763	-0.472806412572596	-0.468239254937223	-0.480967882949597	0.000817938673982647	0.00083718558146032	0.0012540300726041
172	14.8022833995669	0.23	-1.18813702525734	-1.23424792519422	-1.14202612532045	0.293075046581245	-14.9105931798886	-15.4037775715649	-14.4174087882122	8.01	5.22	12.32	-1.8114089765541	-1.7534129018881	-1.69541682722211	-1.84439961121169	-1.78534727187237	-1.72629493253304	-1.84367418993196	-1.78624292022258	-1.72624360883077	-1.18813702525734	9.9009640666243	-0.0155554067765742	-31.3037605165548	-0.447282726148515	-0.439986506409855	-0.45514986019017	-0.4737692082625	-0.4663394612657	-0.481780317687763	-0.472806412572596	-0.468239254937223	-0.480967882949597	0.000817938673982647	0.00083718558146032	0.0012540300726041
172	14.8022833995669	0.23	-1.18811788590188	-1.23393071198573	-1.14230505981803	0.292306934150005	-14.6638105291458	-15.1497329291164	-14.1778881291752	7.99	5.14	12.37	-1.78687582381368	-1.72956240496864	-1.67224898612359	-1.81974669839781	-1.76137895771476	-1.70301121703172	-1.81621562179536	-1.75787955655422	-1.70098082046408	-1.18811788590188	9.8232781564702	0.3619437908812	-30.7366646667569	-0.447282726148515	-0.439986506409855	-0.45514986019017	-0.4737692082625	-0.4663394612657	-0.481780317687763	-0.472806412572596	-0.468239254937223	-0.480967882949597	0.000817938673982647	0.00083718558146032	0.0012540300726041
172	14.8022833995669	0.23	-1.18799783021364	-1.23429371160885	-1.14170194881842	0.293227985144469	-14.5507062230387	-15.0318093777613	-14.0696030683162	7.88	5.08	12.34	-1.7965053579754	-1.73900699743362	-1.68150863689183	-1.83101474827132	-1.77241189151609	-1.71380903476087	-1.82672160717672	-1.76694731325733	-1.70844859688989	-1.18799783021364	9.77158329412027	0.0559798723426212	-30.9195309379065	-0.447282726148515	-0.439986506409855	-0.45514986019017	-0.4737692082625	-0.4663394612657	-0.481780317687763	-0.472806412572596	-0.468239254937223	-0.480967882949597	0.000817938673982647	0.00083718558146032	0.0012540300726041
172	14.8022833995669	0.23	-1.18744503979132	-1.23379904850073	-1.14109103108191	0.289767887294646	-14.7811961876214	-15.2740314504057	-14.2883609248371	8.06	5.21	12.5	-1.78652699503828	-1.72888252154549	-1.67123804805269	-1.81848024135419	-1.75980475737827	-1.70112927340236	-1.81644316057657	-1.75788779543325	-1.69993128816971	-1.18744503979132	9.92805858846744	-0.0530766172037543	-31.3700352935363	-0.447282726148515	-0.439986506409855	-0.45514986019017	-0.4737692082625	-0.4663394612657	-0.481780317687763	-0.472806412572596	-0.468239254937223	-0.480967882949597	0.000817938673982647	0.00083718558146032	0.0012540300726041
172	14.8022833995669	0.23	-1.18743419204111	-1.23346404381958	-1.14140434026264	0.285290100151816	-14.3737519224836	-14.8582687457446	-13.8892350992227	8.01	5.19	12.53	-1.74698126405168	-1.69001353605866	-1.63304580806565	-1.77878149690344	-1.72077678754578	-1.66277207818812	-1.7751526721414	-1.71656753500979	-1.65865446955162	-1.18743419204111	9.87500745632723	0.220044876822411	-30.9573455596785	-0.447282726148515	-0.439986506409855	-0.45514986019017	-0.4737692082625	-0.4663394612657	-0.481780317687763	-0.472806412572596	-0.468239254937223	-0.480967882949597	0.000817938673982647	0.00083718558146032	0.0012540300726041
172	14.8022833995669	0.23	-1.18742120213908	-1.23305549862282	-1.14178690565533	0.296274845812232	-14.8430640184883	-15.3302501034913	-14.3558779334853	8.04	5.17	12.34	-1.79621156933921	-1.73912905102438	-1.68204653270955	-1.82852704957405	-1.77041756482396	-1.71230808007386	-1.82628563016864	-1.76824331460879	-1.7104481649633	-1.18742120213908	9.90773692259352	-0.132005637742349	-31.3523767754076	-0.447282726148515	-0.439986506409855	-0.45514986019017	-0.4737692082625	-0.4663394612657	-0.481780317687763	-0.472806412572596	-0.468239254937223	-0.480967882949597	0.000817938673982647	0.00083718558146032	0.0012540300726041
172	14.8022833995669	0.23	-1.18714685953651	-1.23307372998704	-1.14121998908598	0.299066727431604	-14.7675018513377	-15.2489821160421	-14.2860215866334	8	5.18	12.3	-1.79685278203014	-1.74011790316787	-1.6833830243056	-1.8298013980091	-1.77202618030832	-1.71425096260753	-1.82929216296658	-1.77188945436159	-1.71273122211569	-1.18714685953651	9.82120400262066	-0.0259836936890743	-31.1231389694816	-0.447282726148515	-0.439986506409855	-0.45514986019017	-0.4737692082625	-0.4663394612657	-0.481780317687763	-0.472806412572596	-0.468239254937223	-0.480967882949597	0.000817938673982647	0.00083718558146032	0.0012540300726041
172	14.8022833995669	0.23	-1.18701134300965	-1.23328370403422	-1.14073898198508	0.287140319301242	-14.5892852975668	-15.0788455176691	-14.0997250774644	8.01	5.18	12.39	-1.77464181480617	-1.71702506712869	-1.6594083194512	-1.8070509937917	-1.74838202731013	-1.68971306082857	-1.80525458635908	-1.74669419606012	-1.688163619351	-1.18701134300965	9.87282890981182	-0.147311711499316	-31.3930103502138	-0.447282726148515	-0.439986506409855	-0.45514986019017	-0.4737692082625	-0.4663394612657	-0.481780317687763	-0.472806412572596	-0.468239254937223	-0.480967882949597	0.000817938673982647	0.00083718558146032	0.0012540300726041
172	14.8022833995669	0.23	-1.18682452831507	-1.23272070907939	-1.14092834755075	0.297801412074819	-15.0286430789338	-15.5201204626899	-14.5371656951778	7.97	5.22	12.26	-1.83374459465959	-1.77567520028686	-1.71760580591414	-1.86767289500024	-1.80852908936075	-1.74938528372125	-1.86893358607876	-1.8089778487494	-1.75005573913851	-1.18682452831507	9.84154556430016	0.172850656762643	-31.0295861198497	-0.447282726148515	-0.439986506409855	-0.45514986019017	-0.4737692082625	-0.4663394612657	-0.481780317687763	-0.472806412572596	-0.468239254937223	-0.480967882949597	0.000817938673982647	0.00083718558146032	0.0012540300726041
172	14.8022833995669	0.23	-1.18670245620687	-1.2323182678369	-1.14108664457684	0.302478598889766	-14.8479964319808	-15.3281901392994	-14.3678027246623	8.01	5.09	12.5	-1.80233167651141	-1.74586915081878	-1.68940662512615	-1.83514547868858	-1.77765497897061	-1.72016447925264	-1.8284008284945	-1.77067013181178	-1.71280214605246	-1.18670245620687	9.91791166467737	0.305621001350814	-30.8229505993522	-0.447282726148515	-0.439986506409855	-0.45514986019017	-0.4737692082625	-0.4663394612657	-0.481780317687763	-0.472806412572596	-0.468239254937223	-0.480967882949597	0.000817938673982647	0.00083718558146032	0.0012540300726041
172	14.8022833995669	0.23	-1.18632012587429	-1.23229959334041	-1.14034065840816	0.300964813150959	-14.9061487247893	-15.3899580942051	-14.4223393553735	8.01	5.12	12.42	-1.80959134407063	-1.75270377870392	-1.6958162133372	-1.84253712375481	-1.78461385206607	-1.72669058037733	-1.83734357549213	-1.78014151922441	-1.72313766096743	-1.18632012587429	9.87698312320272	-0.128382578503604	-31.2747971391008	-0.447282726148515	-0.439986506409855	-0.45514986019017	-0.4737692082625	-0.4663394612657	-0.481780317687763	-0.472806412572596	-0.468239254937223	-0.480967882949597	0.000817938673982647	0.00083718558146032	0.0012540300726041
172	14.8022833995669	0.23	-1.18595588023139	-1.23215262155112	-1.13975913891165	0.293997171929616	-14.9070169165299	-15.3989879763314	-14.4150458567285	7.92	5.16	12.14	-1.83151725631731	-1.77300344443435	-1.71448963255139	-1.86615091845106	-1.80653062090223	-1.7469103233534	-1.8661940891554	-1.80808315296477	-1.74716567785933	-1.18595588023139	9.81300687026524	0.0838146697065558	-31.0376400691762	-0.447282726148515	-0.439986506409855	-0.45514986019017	-0.4737692082625	-0.4663394612657	-0.481780317687763	-0.472806412572596	-0.468239254937223	-0.480967882949597	0.000817938673982647	0.00083718558146032	0.0012540300726041
172	14.8022833995669	0.23	-1.18576896001311	-1.23143353166126	-1.14010438836496	0.282103802903616	-14.5043413013799	-14.9971082089236	-14.0115743938361	8.17	5.25	12.53	-1.73154761093613	-1.67465335174835	-1.61775909256056	-1.76116495295221	-1.70329754308553	-1.64543013321886	-1.76050980707234	-1.70175144275688	-1.64391424491363	-1.18576896001311	9.99268526493092	-0.227715829449648	-31.6434249988563	-0.447282726148515	-0.439986506409855	-0.45514986019017	-0.4737692082625	-0.4663394612657	-0.481780317687763	-0.472806412572596	-0.468239254937223	-0.480967882949597	0.000817938673982647	0.00083718558146032	0.0012540300726041
172	14.8022833995669	0.23	-1.18507795359702	-1.23070667507168	-1.13944923212236	0.294224590407264	-14.6499185903297	-15.1331399879193	-14.1666971927402	8.13	5.28	12.52	-1.75511752929982	-1.69907427944425	-1.64303102958869	-1.7856108489904	-1.72859390665794	-1.67157696432548	-1.78532027035508	-1.72353451030563	-1.67126070213038	-1.18507795359702	9.9898224405479	0.0653086891298735	-31.3117163193807	-0.447282726148515	-0.439986506409855	-0.45514986019017	-0.4737692082625	-0.4663394612657	-0.481780317687763	-0.472806412572596	-0.468239254937223	-0.480967882949597	0.000817938673982647	0.00083718558146032	0.0012540300726041
172	14.8022833995669	0.23	-1.18494098213414	-1.2308451962883	-1.13903676797997	0.294124190046456	-14.6327061062984	-15.115476462789	-14.1499357498079	7.94	5.15	12.29	-1.79260952029244	-1.73535570237341	-1.67810188445437	-1.82618784375285	-1.76786157408363	-1.70953530441442	-1.82485411720347	-1.76778120664235	-1.70792357258689	-1.18494098213414	9.81316023044884	0.0894828345197411	-31.0087253244269	-0.447282726148515	-0.439986506409855	-0.45514986019017	-0.4737692082625	-0.4663394612657	-0.481780317687763	-0.472806412572596	-0.468239254937223	-0.480967882949597	0.000817938673982647	0.00083718558146032	0.0012540300726041
172	14.8022833995669	0.23	-1.18481654297334	-1.23079762520358	-1.1388354607431	0.283725330251721	-14.5158835406234	-15.0070756533704	-14.0246914278765	8.1	5.19	12.45	-1.74701231566781	-1.68983137714598	-1.63265043862415	-1.77775816331027	-1.71957089162863	-1.661383619947	-1.77436174448498	-1.71809470315577	-1.65992110603072	-1.18481654297334	9.92248011305474	-0.49059493539396	-31.7683291494046	-0.447282726148515	-0.439986506409855	-0.45514986019017	-0.4737692082625	-0.4663394612657	-0.481780317687763	-0.472806412572596	-0.468239254937223	-0.480967882949597	0.000817938673982647	0.00083718558146032	0.0012540300726041
172	14.8022833995669	0.23	-1.18479768533921	-1.23085094576893	-1.13874442490949	0.297633167250053	-15.0289006733051	-15.5205842664119	-14.5372170801983	8.02	5.17	12.5	-1.82271958693172	-1.7649768305802	-1.70723407422867	-1.85576837959858	-1.79697865562989	-1.73818893166121	-1.85166084898542	-1.79365559431094	-1.73541272926066	-1.18479768533921	9.89281402627295	-0.069036413503318	-31.2994707946424	-0.447282726148515	-0.439986506409855	-0.45514986019017	-0.4737692082625	-0.4663394612657	-0.481780317687763	-0.472806412572596	-0.468239254937223	-0.480967882949597	0.000817938673982647	0.00083718558146032	0.0012540300726041
172	14.8022833995669	0.23	-1.18479039477072	-1.2308824610999	-1.13869832844154	0.290072416527831	-14.7734907956709	-15.2657049548395	-14.2812766365023	8.02	5.25	12.44	-1.79402891882212	-1.73618380532003	-1.67833869181793	-1.82663326761873	-1.76773688775353	-1.70884050788832	-1.82688970872325	-1.76608439493743	-1.70752529396983	-1.18479039477072	9.93838696276943	0.130628123656539	-31.1564629898534	-0.447282726148515	-0.439986506409855	-0.45514986019017	-0.4737692082625	-0.4663394612657	-0.481780317687763	-0.472806412572596	-0.468239254937223	-0.480967882949597	0.000817938673982647	0.00083718558146032	0.0012540300726041
172	14.8022833995669	0.23	-1.18478659937082	-1.23038878512722	-1.13918441361443	0.296605611059693	-14.7847289352824	-15.2696156698182	-14.2998422007466	7.98	5.1	12.41	-1.80190351764515	-1.74468406094681	-1.68746460424847	-1.83510523362164	-1.77683145623908	-1.71855767885651	-1.82888732860312	-1.77129559578003	-1.71425080026385	-1.18478659937082	9.83473917484848	0.0730089246915158	-31.0832153639474	-0.447282726148515	-0.439986506409855	-0.45514986019017	-0.4737692082625	-0.4663394612657	-0.481780317687763	-0.472806412572596	-0.468239254937223	-0.480967882949597	0.000817938673982647	0.00083718558146032	0.0012540300726041
172	14.8022833995669	0.23	-1.18415180692214	-1.2302035352694	-1.13810007857487	0.284225027749849	-14.4422506315313	-14.9303510061557	-13.9541502569069	8.11	5.19	12.52	-1.73702586750781	-1.68023932737133	-1.62345278723485	-1.76753231834265	-1.70974846675148	-1.65196461516031	-1.76358635582962	-1.70638289792466	-1.64884300622275	-1.18415180692214	9.94070611936878	0.0930158100316065	-31.2226185578723	-0.447282726148515	-0.439986506409855	-0.45514986019017	-0.4737692082625	-0.4663394612657	-0.481780317687763	-0.472806412572596	-0.468239254937223	-0.480967882949597	0.000817938673982647	0.00083718558146032	0.0012540300726041
172	14.8022833995669	0.23	-1.18398228923428	-1.23020397039879	-1.13776060806976	0.290210819326268	-14.8127683060977	-15.3061252959551	-14.3194113162404	7.9	5.01	12.17	-1.82407808236719	-1.76528321073373	-1.70648833910027	-1.85879434011274	-1.79888047147061	-1.73896660282848	-1.85298908275754	-1.79467573541481	-1.73438274681114	-1.18398228923428	9.745304676745	0.100026219988005	-30.8552056128304	-0.447282726148515	-0.439986506409855	-0.45514986019017	-0.4737692082625	-0.4663394612657	-0.481780317687763	-0.472806412572596	-0.468239254937223	-0.480967882949597	0.000817938673982647	0.00083718558146032	0.0012540300726041
172	14.8022833995669	0.23	-1.18391544417665	-1.22945600716551	-1.13837488118778	0.30078721322667	-15.0064829859912	-15.4937545681778	-14.5192114038046	8.02	5.24	12.43	-1.82151521010045	-1.76422937957455	-1.70694354904865	-1.85466094270263	-1.79633269385929	-1.73800444501595	-1.85475691675697	-1.79466928771813	-1.73762421091445	-1.18391544417665	9.94232643393661	0.213465752611578	-31.0765872024425	-0.447282726148515	-0.439986506409855	-0.45514986019017	-0.4737692082625	-0.4663394612657	-0.481780317687763	-0.472806412572596	-0.468239254937223	-0.480967882949597	0.000817938673982647	0.00083718558146032	0.0012540300726041
172	14.8022833995669	0.23	-1.18390769432115	-1.22947167936375	-1.13834370927856	0.297038106064259	-15.0055644207365	-15.4971841595151	-14.5139446819579	8.02	5.18	12.34	-1.82159446884355	-1.76380772592848	-1.70602098301341	-1.8547218791606	-1.79588422992353	-1.73704658068646	-1.85412094473355	-1.79399338017715	-1.7356047560048	-1.18390769432115	9.87329703044077	-0.122631383847191	-31.3437470980361	-0.447282726148515	-0.439986506409855	-0.45514986019017	-0.4737692082625	-0.4663394612657	-0.481780317687763	-0.472806412572596	-0.468239254937223	-0.480967882949597	0.000817938673982647	0.00083718558146032	0.0012540300726041
172	14.8022833995669	0.23	-1.18343973286419	-1.2295278538737	-1.13735161185468	0.286587476478379	-14.6364508788814	-15.1282578809378	-14.1446438768249	8.16	5.27	12.51	-1.74979292527171	-1.69290862176696	-1.63602431826221	-1.77990838758582	-1.72204505560648	-1.66418172362715	-1.77857925445307	-1.72142003525847	-1.66291603801743	-1.18343973286419	10.0101530592357	0.0883426311601823	-31.3435603426525	-0.447282726148515	-0.439986506409855	-0.45514986019017	-0.4737692082625	-0.4663394612657	-0.481780317687763	-0.472806412572596	-0.468239254937223	-0.480967882949597	0.000817938673982647	0.00083718558146032	0.0012540300726041
172	14.8022833995669	0.23	-1.18293356847082	-1.22913333115597	-1.13673380578567	0.286897159357483	-14.4312026331183	-14.9157459989843	-13.9466592672523	7.88	5.1	12.27	-1.78161937994494	-1.72374283450702	-1.66586628906911	-1.81577982155639	-1.75679356190378	-1.69780730225117	-1.81185181617565	-1.75390963779125	-1.69389621664388	-1.18293356847082	9.78425646211755	0.00864935006695398	-31.056132014394	-0.447282726148515	-0.439986506409855	-0.45514986019017	-0.4737692082625	-0.4663394612657	-0.481780317687763	-0.472806412572596	-0.468239254937223	-0.480967882949597	0.000817938673982647	0.00083718558146032	0.0012540300726041
172	14.8022833995669	0.23	-1.18277965737537	-1.22872918075342	-1.13683013399732	0.283690118586334	-14.5398449231763	-15.0318904738966	-14.0477993724561	7.98	5.17	12.22	-1.77490536909472	-1.71680660291962	-1.65870783674453	-1.80767428934823	-1.7485028835447	-1.68933147774117	-1.80828780916462	-1.7488510291088	-1.68898735152881	-1.18277965737537	9.83274563015177	-0.116616164854085	-31.2412043358489	-0.447282726148515	-0.439986506409855	-0.45514986019017	-0.4737692082625	-0.4663394612657	-0.481780317687763	-0.472806412572596	-0.468239254937223	-0.480967882949597	0.000817938673982647	0.00083718558146032	0.0012540300726041
172	14.8022833995669	0.23	-1.18265744076928	-1.22914955771896	-1.1361653238196	0.287041273120503	-14.8169341045005	-15.3142536615544	-14.3196145474466	8.01	5.19	12.29	-1.80245634530791	-1.74392285023411	-1.68538935516031	-1.83538015277608	-1.77577748033926	-1.71617480790243	-1.83450079052294	-1.77698081597695	-1.71637993422125	-1.18265744076928	9.82127279250158	0.0782398378927311	-31.0845297545231	-0.447282726148515	-0.439986506409855	-0.45514986019017	-0.4737692082625	-0.4663394612657	-0.481780317687763	-0.472806412572596	-0.468239254937223	-0.480967882949597	0.000817938673982647	0.00083718558146032	0.0012540300726041
172	14.8022833995669	0.23	-1.18247972386944	-1.22877437263032	-1.13618507510857	0.291785407287557	-14.63474394908	-15.1203151798794	-14.1491727182806	7.88	5.11	12.02	-1.80711166052964	-1.74907838392421	-1.69104510731877	-1.84182656932171	-1.78267846403786	-1.723530358754	-1.84268722415606	-1.78362557716266	-1.72429397175145	-1.18247972386944	9.68189934017329	-0.163397786540853	-31.0503024632396	-0.447282726148515	-0.439986506409855	-0.45514986019017	-0.4737692082625	-0.4663394612657	-0.481780317687763	-0.472806412572596	-0.468239254937223	-0.480967882949597	0.000817938673982647	0.00083718558146032	0.0012540300726041
172	14.8022833995669	0.23	-1.18224141984195	-1.22794282612543	-1.13654001355846	0.297196470864244	-14.7693505152051	-15.2530478654313	-14.285653164979	7.95	5.16	12.54	-1.80631367283651	-1.74903271856845	-1.69175176430039	-1.83998809365159	-1.78163927227511	-1.72329045089863	-1.83452262533081	-1.77796495715957	-1.71836237770609	-1.18224141984195	9.94025671382347	0.0942707128532988	-31.1733267405005	-0.447282726148515	-0.439986506409855	-0.45514986019017	-0.4737692082625	-0.4663394612657	-0.481780317687763	-0.472806412572596	-0.468239254937223	-0.480967882949597	0.000817938673982647	0.00083718558146032	0.0012540300726041
172	14.8022833995669	0.23	-1.18046949826474	-1.22641061761662	-1.13452837891285	0.300060720261867	-15.1345275024513	-15.6268068815988	-14.6422481233038	8.08	5.25	12.65	-1.82309234297967	-1.7656608553104	-1.70822936764113	-1.85541529013581	-1.79696555731391	-1.73851582449201	-1.85152795117676	-1.79506592191579	-1.73559492188919	-1.18046949826474	9.98711949164922	0.0819387094788158	-31.2999131001987	-0.447282726148515	-0.439986506409855	-0.45514986019017	-0.4737692082625	-0.4663394612657	-0.481780317687763	-0.472806412572596	-0.468239254937223	-0.480967882949597	0.000817938673982647	0.00083718558146032	0.0012540300726041
172	14.8022833995669	0.23	-1.18000410673835	-1.22654564974238	-1.13346256373431	0.281728794003854	-14.599176806572	-15.0956252420721	-14.102728371072	8.09	5.19	12.5	-1.75916348894851	-1.70131004148459	-1.64345659402067	-1.79023458042458	-1.73135930084007	-1.67248402125557	-1.78756546011768	-1.72947653232609	-1.66892974033618	-1.18000410673835	9.93482251172611	-0.0325972847100517	-31.3766176943606	-0.447282726148515	-0.439986506409855	-0.45514986019017	-0.4737692082625	-0.4663394612657	-0.481780317687763	-0.472806412572596	-0.468239254937223	-0.480967882949597	0.000817938673982647	0.00083718558146032	0.0012540300726041
172	14.8022833995669	0.23	-1.17984631966681	-1.22632834806168	-1.13336429127195	0.289289875957578	-14.6538884645949	-15.1430470528225	-14.1647298763673	8.04	5.22	12.39	-1.77418866497868	-1.71687789921384	-1.65956713344899	-1.80610253805861	-1.74776087375359	-1.68941920944856	-1.80625512460538	-1.74786574850539	-1.6893868470326	-1.17984631966681	9.87060075443692	-0.292897521033636	-31.5654308586303	-0.447282726148515	-0.439986506409855	-0.45514986019017	-0.4737692082625	-0.4663394612657	-0.481780317687763	-0.472806412572596	-0.468239254937223	-0.480967882949597	0.000817938673982647	0.00083718558146032	0.0012540300726041
172	14.8022833995669	0.23	-1.17957519217088	-1.2249774044333	-1.13417297990846	0.293102490528285	-14.7598053756913	-15.2479699616129	-14.2716407897696	8.14	5.23	12.46	-1.76762120682138	-1.71103071794537	-1.65444022906937	-1.79828282953819	-1.74071070714672	-1.68313858475525	-1.7969212253561	-1.73947973387788	-1.68108461653621	-1.17957519217088	10.0271412489135	-0.213098715480256	-31.6175295432725	-0.447282726148515	-0.439986506409855	-0.45514986019017	-0.4737692082625	-0.4663394612657	-0.481780317687763	-0.472806412572596	-0.468239254937223	-0.480967882949597	0.000817938673982647	0.00083718558146032	0.0012540300726041
172	14.8022833995669	0.23	-1.17943260024298	-1.22517922320272	-1.13368597728323	0.298242187820414	-14.9058502738083	-15.3927987511164	-14.4189017965002	8.12	5.23	12.33	-1.78710628665498	-1.73057149404547	-1.67403670143595	-1.81826819348008	-1.7607475994368	-1.70322700539352	-1.81916715194122	-1.76125634509638	-1.70491858934488	-1.17943260024298	9.88792053213183	0.0219104513304471	-31.211233017926	-0.447282726148515	-0.439986506409855	-0.45514986019017	-0.4737692082625	-0.4663394612657	-0.481780317687763	-0.472806412572596	-0.468239254937223	-0.480967882949597	0.000817938673982647	0.00083718558146032	0.0012540300726041
172	14.8022833995669	0.23	-1.17929596372212	-1.22569143684056	-1.13290049060367	0.290033678899145	-14.6657191872746	-15.1543886392306	-14.1770497353186	8	5.23	12.48	-1.78501184991844	-1.72745223578946	-1.66989262166049	-1.81770086653396	-1.7590871601407	-1.70047345374745	-1.81593720083266	-1.75688425576343	-1.69822495509602	-1.17929596372212	9.91457754322263	0.237148638410085	-31.0392382712607	-0.447282726148515	-0.439986506409855	-0.45514986019017	-0.4737692082625	-0.4663394612657	-0.481780317687763	-0.472806412572596	-0.468239254937223	-0.480967882949597	0.000817938673982647	0.00083718558146032	0.0012540300726041
172	14.8022833995669	0.23	-1.17904987358085	-1.22458469201408	-1.13351505514763	0.290997965148352	-14.6945704307751	-15.1830572249139	-14.2060836366364	7.99	5.21	12.47	-1.78984378422186	-1.73225886972065	-1.67467395521944	-1.82271034307741	-1.76406800781226	-1.70542567254711	-1.81940819359661	-1.76177340277122	-1.70216757221916	-1.17904987358085	9.95280033415165	-0.268813647688854	-31.5872552516147	-0.447282726148515	-0.439986506409855	-0.45514986019017	-0.4737692082625	-0.4663394612657	-0.481780317687763	-0.472806412572596	-0.468239254937223	-0.480967882949597	0.000817938673982647	0.00083718558146032	0.0012540300726041
172	14.8022833995669	0.23	-1.17891420030237	-1.22479807728671	-1.13303032331804	0.286043414007655	-14.4929265432862	-14.9805596513353	-14.005293435237	7.99	5.15	12.41	-1.76646020390458	-1.70896005040408	-1.65145989690358	-1.79892723211777	-1.74037024240786	-1.68181325269796	-1.79602380840045	-1.7382106894144	-1.67783334735551	-1.17891420030237	9.89943800935324	-0.315818783148131	-31.5044063394349	-0.447282726148515	-0.439986506409855	-0.45514986019017	-0.4737692082625	-0.4663394612657	-0.481780317687763	-0.472806412572596	-0.468239254937223	-0.480967882949597	0.000817938673982647	0.00083718558146032	0.0012540300726041
172	14.8022833995669	0.23	-1.17880969793148	-1.22417247312666	-1.1334469227363	0.287968912704494	-14.6269310953834	-15.1167629873675	-14.1370992033993	7.97	5.18	12.32	-1.78678595063789	-1.72888832113196	-1.67099069162603	-1.81988832563623	-1.7609180723822	-1.70194781912817	-1.81729863835689	-1.76071437711154	-1.70128949991197	-1.17880969793148	9.92641147154472	0.105728683123898	-31.1805220670673	-0.447282726148515	-0.439986506409855	-0.45514986019017	-0.4737692082625	-0.4663394612657	-0.481780317687763	-0.472806412572596	-0.468239254937223	-0.480967882949597	0.000817938673982647	0.00083718558146032	0.0012540300726041
172	14.8022833995669	0.23	-1.17861420560192	-1.22465023394284	-1.13257817726099	0.291536909677627	-14.5787185216618	-15.0627218636665	-14.094715179657	8.01	5.15	12.53	-1.77214626574532	-1.71520272506886	-1.65825918439239	-1.80447335147777	-1.74649105979246	-1.68850876810715	-1.79820352676547	-1.74266836287361	-1.68425696403184	-1.17861420560192	9.88854886316115	-0.0152917295288982	-31.1948945319181	-0.447282726148515	-0.439986506409855	-0.45514986019017	-0.4737692082625	-0.4663394612657	-0.481780317687763	-0.472806412572596	-0.468239254937223	-0.480967882949597	0.000817938673982647	0.00083718558146032	0.0012540300726041
172	14.8022833995669	0.23	-1.17833112535428	-1.22415537356968	-1.13250687713888	0.28614308485144	-14.4089537125605	-14.8936431685389	-13.9242642565821	8.02	5.17	12.46	-1.75064983279137	-1.69367777394303	-1.63670571509468	-1.78248690969059	-1.72447876482168	-1.66647061995277	-1.77886885602078	-1.7225434509327	-1.66405690914134	-1.17833112535428	9.87044155787478	0.281669876436906	-30.926995781638	-0.447282726148515	-0.439986506409855	-0.45514986019017	-0.4737692082625	-0.4663394612657	-0.481780317687763	-0.472806412572596	-0.468239254937223	-0.480967882949597	0.000817938673982647	0.00083718558146032	0.0012540300726041
172	14.8022833995669	0.23	-1.17778709572534	-1.22342149231056	-1.13215269914013	0.295360613555234	-14.8578663253744	-15.3466095852896	-14.3691230654592	8.08	5.27	12.51	-1.79105466536613	-1.73401497259409	-1.67697527982205	-1.82284902950093	-1.76479678206085	-1.70674453462077	-1.82244090278831	-1.76370289539792	-1.70498982123067	-1.17778709572534	9.95181239735804	-0.00480157712333136	-31.3498157784788	-0.447282726148515	-0.439986506409855	-0.45514986019017	-0.4737692082625	-0.4663394612657	-0.481780317687763	-0.472806412572596	-0.468239254937223	-0.480967882949597	0.000817938673982647	0.00083718558146032	0.0012540300726041
172	14.8022833995669	0.23	-1.17777583219133	-1.22427367446543	-1.13127798991722	0.282258162844903	-14.3457043050037	-14.8328960472157	-13.8585125627916	8.02	5.18	12.5	-1.74371353893502	-1.68644064804114	-1.62916775714726	-1.77543692941252	-1.71712207248407	-1.65880721555561	-1.77133013637545	-1.7135474626221	-1.65461220187661	-1.17777583219133	9.88042494516804	0.0514056097028189	-31.1516506566596	-0.447282726148515	-0.439986506409855	-0.45514986019017	-0.4737692082625	-0.4663394612657	-0.481780317687763	-0.472806412572596	-0.468239254937223	-0.480967882949597	0.000817938673982647	0.00083718558146032	0.0012540300726041
172	14.8022833995669	0.23	-1.17697518506624	-1.2223195731742	-1.13163079695827	0.295111570260254	-14.8288523581571	-15.3169332230644	-14.3407714932497	8.07	5.22	12.42	-1.78941188623715	-1.73239148349785	-1.67537108075855	-1.8212874350685	-1.76325130383993	-1.70521517261135	-1.82097264956202	-1.76157723194588	-1.70379646732908	-1.17697518506624	9.98056908414878	0.145386674092983	-31.1660845994487	-0.447282726148515	-0.439986506409855	-0.45514986019017	-0.4737692082625	-0.4663394612657	-0.481780317687763	-0.472806412572596	-0.468239254937223	-0.480967882949597	0.000817938673982647	0.00083718558146032	0.0012540300726041
172	14.8022833995669	0.23	-1.17629370772256	-1.22173623641572	-1.13085117902939	0.28532743792143	-14.4521323125276	-14.939246616767	-13.9650180082881	7.89	5.18	12.35	-1.78211031790253	-1.72400220510059	-1.66589409229866	-1.81613658447064	-1.75691899931107	-1.6977014141515	-1.8147180002508	-1.75375839119607	-1.69622466466847	-1.17629370772256	9.8832154457647	-0.0718889092817991	-31.2811223932631	-0.447282726148515	-0.439986506409855	-0.45514986019017	-0.4737692082625	-0.4663394612657	-0.481780317687763	-0.472806412572596	-0.468239254937223	-0.480967882949597	0.000817938673982647	0.00083718558146032	0.0012540300726041
172	14.8022833995669	0.23	-1.17608417392888	-1.22241204989988	-1.12975629795789	0.281474892151651	-14.5256146871031	-15.0198716897563	-14.0313576844499	8	5.21	12.13	-1.76986214668363	-1.71162151868108	-1.65338089067852	-1.80231623261045	-1.74300764214022	-1.68369905166998	-1.80544569953812	-1.74509442695725	-1.68647241915177	-1.17608417392888	9.84567635050418	0.00591708701272396	-31.172492771559	-0.447282726148515	-0.439986506409855	-0.45514986019017	-0.4737692082625	-0.4663394612657	-0.481780317687763	-0.472806412572596	-0.468239254937223	-0.480967882949597	0.000817938673982647	0.00083718558146032	0.0012540300726041
172	14.8022833995669	0.23	-1.1760122899259	-1.22164332740987	-1.13038125244193	0.296430499165256	-14.829686596491	-15.3162519717135	-14.3431212212686	8	5.19	12.33	-1.80324067842231	-1.74595548365447	-1.68867028888663	-1.8362123749451	-1.77787973815816	-1.71954710137122	-1.8355536170864	-1.77683080362542	-1.71795894368084	-1.1760122899259	9.90766600944268	-0.186157916270302	-31.3826704584976	-0.447282726148515	-0.439986506409855	-0.45514986019017	-0.4737692082625	-0.4663394612657	-0.481780317687763	-0.472806412572596	-0.468239254937223	-0.480967882949597	0.000817938673982647	0.00083718558146032	0.0012540300726041
172	14.8022833995669	0.23	-1.17561469634572	-1.22159798717683	-1.12963140551462	0.287618712858967	-14.677970646095	-15.1699318605511	-14.186009431639	8.21	5.3	12.67	-1.74417100421361	-1.68760750126978	-1.63104399832595	-1.77356745965651	-1.71605062903439	-1.65853379841227	-1.77090189533282	-1.71313930562976	-1.6557785680097	-1.17561469634572	10.0644479993488	0.124440388339431	-31.4183098317765	-0.447282726148515	-0.439986506409855	-0.45514986019017	-0.4737692082625	-0.4663394612657	-0.481780317687763	-0.472806412572596	-0.468239254937223	-0.480967882949597	0.000817938673982647	0.00083718558146032	0.0012540300726041
172	14.8022833995669	0.23	-1.17537465102422	-1.22078442163355	-1.12996488041489	0.299897507790895	-14.7780942635898	-15.2589668104184	-14.2972217167612	8.02	5.09	12.36	-1.79196998008329	-1.7354976658782	-1.67902535167311	-1.82445967612555	-1.76696347851632	-1.70946728090709	-1.81967578638666	-1.7617332900722	-1.7058976497124	-1.17537465102422	9.87810485822002	0.0127378894638271	-31.1180033698926	-0.447282726148515	-0.439986506409855	-0.45514986019017	-0.4737692082625	-0.4663394612657	-0.481780317687763	-0.472806412572596	-0.468239254937223	-0.480967882949597	0.000817938673982647	0.00083718558146032	0.0012540300726041
172	14.8022833995669	0.23	-1.17533696786218	-1.22076446247226	-1.12990947325209	0.289161643405325	-14.5583374286	-15.0444580382466	-14.0722168189535	8.03	5.11	12.39	-1.7659580246417	-1.70889590985055	-1.6518337950594	-1.79792610831883	-1.73983103213507	-1.6817359559513	-1.79344162383663	-1.7356987043959	-1.6779722009446	-1.17533696786218	9.86677118240153	0.0316585523060001	-31.1391776135168	-0.447282726148515	-0.439986506409855	-0.45514986019017	-0.4737692082625	-0.4663394612657	-0.481780317687763	-0.472806412572596	-0.468239254937223	-0.480967882949597	0.000817938673982647	0.00083718558146032	0.0012540300726041
172	14.8022833995669	0.23	-1.17510145906695	-1.22047953571795	-1.12972338241596	0.294686426792918	-14.8728743768125	-15.3629048995717	-14.3828438540533	8.06	5.18	12.29	-1.79719053833288	-1.73986555814494	-1.682540577957	-1.82935080441663	-1.77100000833618	-1.71264921225574	-1.82813406020867	-1.77013786044091	-1.71193569683981	-1.17510145906695	9.93896136150532	-0.300916763749645	-31.5872922862224	-0.447282726148515	-0.439986506409855	-0.45514986019017	-0.4737692082625	-0.4663394612657	-0.481780317687763	-0.472806412572596	-0.468239254937223	-0.480967882949597	0.000817938673982647	0.00083718558146032	0.0012540300726041
172	14.8022833995669	0.23	-1.17472788366399	-1.22043717338424	-1.12901859394373	0.292636179989582	-14.5163040098232	-14.9969558780943	-14.0356521415521	7.9	5.07	12.21	-1.78847261352306	-1.7311521339518	-1.67383165438053	-1.82258801476391	-1.76417413787411	-1.70576026098431	-1.82042268589826	-1.76100777915128	-1.70207299159054	-1.17472788366399	9.79052784016012	0.0849110354196222	-30.8950691413	-0.447282726148515	-0.439986506409855	-0.45514986019017	-0.4737692082625	-0.4663394612657	-0.481780317687763	-0.472806412572596	-0.468239254937223	-0.480967882949597	0.000817938673982647	0.00083718558146032	0.0012540300726041
172	14.8022833995669	0.23	-1.17446332261789	-1.21975350664763	-1.12917313858814	0.297234698766315	-14.7502098028191	-15.2332360907036	-14.2671835149346	8.1	5.16	12.54	-1.7732119685688	-1.71698570189045	-1.66075943521211	-1.8044111625079	-1.74719560959098	-1.68998005667407	-1.79897223912586	-1.74154752692576	-1.68522228393455	-1.17446332261789	9.97377286767773	-0.0353332551308584	-31.3552033628114	-0.447282726148515	-0.439986506409855	-0.45514986019017	-0.4737692082625	-0.4663394612657	-0.481780317687763	-0.472806412572596	-0.468239254937223	-0.480967882949597	0.000817938673982647	0.00083718558146032	0.0012540300726041
172	14.8022833995669	0.23	-1.17417669236585	-1.21938979781663	-1.12896358691508	0.297142750488335	-14.7831550087757	-15.2673667247225	-14.298943292829	8.02	5.19	12.36	-1.79298533958785	-1.73611996629833	-1.67925459300882	-1.82549520623076	-1.76759876723121	-1.70970232823166	-1.82212162952082	-1.76647440208219	-1.70958741075506	-1.17417669236585	9.87256053893526	-0.139495654452856	-31.3318509265277	-0.447282726148515	-0.439986506409855	-0.45514986019017	-0.4737692082625	-0.4663394612657	-0.481780317687763	-0.472806412572596	-0.468239254937223	-0.480967882949597	0.000817938673982647	0.00083718558146032	0.0012540300726041
172	14.8022833995669	0.23	-1.17278101898403	-1.21801767536096	-1.12754436260711	0.290883991322718	-14.6096480285759	-15.0954459537831	-14.1238501033687	8.09	5.17	12.49	-1.75878400711385	-1.70218325320705	-1.64558249930025	-1.78982672469158	-1.73222696169036	-1.67462719868915	-1.78601275542915	-1.72956869383838	-1.67144074399287	-1.17278101898403	9.99452731198572	-0.0304325625128612	-31.3589322901981	-0.447282726148515	-0.439986506409855	-0.45514986019017	-0.4737692082625	-0.4663394612657	-0.481780317687763	-0.472806412572596	-0.468239254937223	-0.480967882949597	0.000817938673982647	0.00083718558146032	0.0012540300726041
172	14.8022833995669	0.23	-1.17275474451346	-1.21828665703707	-1.12722283198984	0.278892151660673	-14.2891904861045	-14.7785260249956	-13.7998549472134	8.03	5.19	12.56	-1.73357144109909	-1.67617071562068	-1.61876999014226	-1.76488197267856	-1.7064445162151	-1.64800705975164	-1.76194403642799	-1.70319720070614	-1.644690192143	-1.17275474451346	9.99719052566217	-0.173614042925359	-31.5196236253105	-0.447282726148515	-0.439986506409855	-0.45514986019017	-0.4737692082625	-0.4663394612657	-0.481780317687763	-0.472806412572596	-0.468239254937223	-0.480967882949597	0.000817938673982647	0.00083718558146032	0.0012540300726041
172	14.8022833995669	0.23	-1.17266188289816	-1.21807726192564	-1.12724650387068	0.293164672205964	-14.7454757925331	-15.233093271603	-14.2578583134633	8.03	5.2	12.5	-1.78742807546711	-1.73021177956202	-1.67299548365692	-1.81974386741155	-1.76149312993106	-1.70324239245056	-1.81746012600026	-1.75860804979404	-1.70077068856381	-1.17266188289816	9.92483834820491	-0.0288650382762152	-31.3219172073157	-0.447282726148515	-0.439986506409855	-0.45514986019017	-0.4737692082625	-0.4663394612657	-0.481780317687763	-0.472806412572596	-0.468239254937223	-0.480967882949597	0.000817938673982647	0.00083718558146032	0.0012540300726041
172	14.8022833995669	0.23	-1.17235105196348	-1.21760938184396	-1.127092722083	0.294569141349787	-14.8502853801446	-15.3397097270301	-14.3608610332591	8.06	5.21	12.47	-1.7932576981267	-1.73604253608511	-1.67882737404352	-1.82527362289091	-1.76703697000324	-1.70880031711558	-1.82357110021022	-1.76459341017111	-1.7063260437518	-1.17235105196348	9.96442158256498	-0.0831491385976259	-31.3774030175637	-0.447282726148515	-0.439986506409855	-0.45514986019017	-0.4737692082625	-0.4663394612657	-0.481780317687763	-0.472806412572596	-0.468239254937223	-0.480967882949597	0.000817938673982647	0.00083718558146032	0.0012540300726041
172	14.8022833995669	0.23	-1.17231253945076	-1.21782580001182	-1.12679927888969	0.28854133366374	-14.3400645100885	-14.8196202488353	-13.8605087713418	7.92	5.13	12.27	-1.76286704748117	-1.70582152302965	-1.64877599857814	-1.79621851314251	-1.73809375140387	-1.67996898966524	-1.79496151898281	-1.73663145093192	-1.67870741127685	-1.17231253945076	9.82064121425943	0.244813227220103	-30.8494214825524	-0.447282726148515	-0.439986506409855	-0.45514986019017	-0.4737692082625	-0.4663394612657	-0.481780317687763	-0.472806412572596	-0.468239254937223	-0.480967882949597	0.000817938673982647	0.00083718558146032	0.0012540300726041
172	14.8022833995669	0.23	-1.17194106154213	-1.21805826230942	-1.12582386077485	0.283312643655177	-14.5503979463085	-15.0432583542763	-14.0575375383407	7.88	5.17	12.29	-1.79789980972707	-1.73899544121601	-1.68009107270495	-1.83243761029334	-1.77240168410532	-1.71236575791729	-1.83197622888721	-1.77229217200767	-1.71272514044722	-1.17194106154213	9.81626033717047	0.0974617319555884	-31.0589748320233	-0.447282726148515	-0.439986506409855	-0.45514986019017	-0.4737692082625	-0.4663394612657	-0.481780317687763	-0.472806412572596	-0.468239254937223	-0.480967882949597	0.000817938673982647	0.00083718558146032	0.0012540300726041
172	14.8022833995669	0.23	-1.17162020532774	-1.21672129134306	-1.12651911931242	0.295844969630052	-14.6439640836578	-15.1251111824024	-14.1628169849133	8.03	5.19	12.51	-1.77437012741811	-1.71792538274082	-1.66148063806354	-1.80642624615906	-1.74896175965355	-1.69149727314804	-1.80393943298106	-1.74539872097559	-1.68904076871882	-1.17162020532774	9.90874739360709	0.152663511279532	-31.0886839211425	-0.447282726148515	-0.439986506409855	-0.45514986019017	-0.4737692082625	-0.4663394612657	-0.481780317687763	-0.472806412572596	-0.468239254937223	-0.480967882949597	0.000817938673982647	0.00083718558146032	0.0012540300726041
172	14.8022833995669	0.23	-1.17100877586858	-1.21612349232699	-1.12589405941016	0.296678904038047	-14.8015329988827	-15.2868855924274	-14.316180405338	7.94	5.07	12.3	-1.8142242649517	-1.75662335946038	-1.69902245396906	-1.84828678063993	-1.78960440369833	-1.73092202675673	-1.84311115898535	-1.78455304737773	-1.72740177296919	-1.17100877586858	9.85441500256519	0.152754843874143	-30.9558243913556	-0.447282726148515	-0.439986506409855	-0.45514986019017	-0.4737692082625	-0.4663394612657	-0.481780317687763	-0.472806412572596	-0.468239254937223	-0.480967882949597	0.000817938673982647	0.00083718558146032	0.0012540300726041
172	14.8022833995669	0.23	-1.17097013180076	-1.21655636473888	-1.12538389886265	0.293214533550431	-14.7124205193234	-15.1988863674078	-14.225954671239	8	5.16	12.42	-1.79106442721524	-1.73373840644655	-1.67641238567785	-1.82391391673265	-1.76553649296041	-1.70715906918818	-1.82135643854252	-1.7632448228538	-1.70484018619586	-1.17097013180076	9.92112250547473	-0.248923089192683	-31.4735650685355	-0.447282726148515	-0.439986506409855	-0.45514986019017	-0.4737692082625	-0.4663394612657	-0.481780317687763	-0.472806412572596	-0.468239254937223	-0.480967882949597	0.000817938673982647	0.00083718558146032	0.0012540300726041
172	14.8022833995669	0.23	-1.17051051987091	-1.21611322121021	-1.1249078185316	0.28493618213841	-14.5368040315549	-15.0272427003176	-14.0463653627922	8.07	5.24	12.45	-1.75581371272001	-1.69850985751286	-1.64120600230571	-1.7871056229583	-1.72878050502809	-1.67045538709787	-1.7853641423106	-1.7280439458529	-1.66917199725697	-1.17051051987091	9.89673001391339	-0.106604557735425	-31.3703904025854	-0.447282726148515	-0.439986506409855	-0.45514986019017	-0.4737692082625	-0.4663394612657	-0.481780317687763	-0.472806412572596	-0.468239254937223	-0.480967882949597	0.000817938673982647	0.00083718558146032	0.0012540300726041
172	14.8022833995669	0.23	-1.17048011692479	-1.21558482450344	-1.12537540934615	0.299530474653417	-15.0026843943224	-15.4912920378772	-14.5140767507675	8.07	5.21	12.4	-1.80979030416244	-1.75270808186083	-1.69562585955923	-1.84202939707938	-1.78393032820475	-1.72583125933012	-1.84113975258436	-1.78359835385371	-1.72427473217045	-1.17048011692479	9.95092440231874	-0.0327737160159488	-31.3404336162731	-0.447282726148515	-0.439986506409855	-0.45514986019017	-0.4737692082625	-0.4663394612657	-0.481780317687763	-0.472806412572596	-0.468239254937223	-0.480967882949597	0.000817938673982647	0.00083718558146032	0.0012540300726041
172	14.8022833995669	0.23	-1.1703445932115	-1.21557289750819	-1.12511628891482	0.29089728339504	-14.6711090597275	-15.1589349605519	-14.1832831589031	8.11	5.21	12.6	-1.76303428109495	-1.70629851511947	-1.64956274914398	-1.79396218766758	-1.73623113845329	-1.67850008923899	-1.78969788230892	-1.73246804912108	-1.67638451084301	-1.1703445932115	10.0184527153985	0.0742468494315935	-31.3196764166879	-0.447282726148515	-0.439986506409855	-0.45514986019017	-0.4737692082625	-0.4663394612657	-0.481780317687763	-0.472806412572596	-0.468239254937223	-0.480967882949597	0.000817938673982647	0.00083718558146032	0.0012540300726041
172	14.8022833995669	0.23	-1.1702998841052	-1.21648214173726	-1.12411762647313	0.293188524928001	-14.7723677908903	-15.2608464460445	-14.283889135736	7.99	5.12	12.26	-1.79905036705417	-1.74146524509122	-1.68388012312827	-1.83208821593765	-1.77344559798004	-1.71480298002243	-1.8300353151295	-1.77093450270078	-1.7121312295547	-1.1702998841052	9.79431878781761	-0.15068363839755	-31.2162002202884	-0.447282726148515	-0.439986506409855	-0.45514986019017	-0.4737692082625	-0.4663394612657	-0.481780317687763	-0.472806412572596	-0.468239254937223	-0.480967882949597	0.000817938673982647	0.00083718558146032	0.0012540300726041
172	14.8022833995669	0.23	-1.17025844800284	-1.21552156454408	-1.12499533146161	0.293770360746977	-14.7252926904704	-15.2115320218932	-14.2390533590477	8.09	5.18	12.48	-1.77327025750818	-1.71658735777121	-1.65990445803424	-1.80462676672787	-1.74694155058669	-1.68925633444551	-1.80264093962231	-1.74466868880126	-1.68621362774638	-1.17025844800284	9.97869833353519	0.0463462447060693	-31.248272942642	-0.447282726148515	-0.439986506409855	-0.45514986019017	-0.4737692082625	-0.4663394612657	-0.481780317687763	-0.472806412572596	-0.468239254937223	-0.480967882949597	0.000817938673982647	0.00083718558146032	0.0012540300726041
172	14.8022833995669	0.23	-1.17011832388747	-1.21530547663402	-1.12493117114093	0.289827831300427	-14.3964537139884	-14.8763909807071	-13.9165164472698	8.1	5.19	12.43	-1.73214532566255	-1.67626341893959	-1.62038151221664	-1.7626504444091	-1.70578439150909	-1.64891833860907	-1.76030387589379	-1.70328398316663	-1.64619491538322	-1.17011832388747	9.95194977326705	-0.0893748694303154	-31.3493368676821	-0.447282726148515	-0.439986506409855	-0.45514986019017	-0.4737692082625	-0.4663394612657	-0.481780317687763	-0.472806412572596	-0.468239254937223	-0.480967882949597	0.000817938673982647	0.00083718558146032	0.0012540300726041
172	14.8022833995669	0.23	-1.16982588260059	-1.21496125210299	-1.1246905130982	0.297917398615488	-14.7757786624426	-15.2588527214088	-14.2927046034763	8.1	5.22	12.52	-1.77684598888053	-1.72059351566528	-1.66434104245003	-1.80814851023304	-1.75090504271948	-1.69366157520593	-1.80544203339434	-1.75006043083172	-1.69205995338137	-1.16982588260059	9.97565121488041	-0.0649249093569765	-31.3480677726296	-0.447282726148515	-0.439986506409855	-0.45514986019017	-0.4737692082625	-0.4663394612657	-0.481780317687763	-0.472806412572596	-0.468239254937223	-0.480967882949597	0.000817938673982647	0.00083718558146032	0.0012540300726041
172	14.8022833995669	0.23	-1.16849661158034	-1.21348554454366	-1.12350767861702	0.294279291859767	-14.7616136936714	-15.2484551839023	-14.2747722034405	8.21	5.22	12.37	-1.75324401066919	-1.69726772214695	-1.64129143362471	-1.78279604944424	-1.72587624510855	-1.66895644077287	-1.78213951819989	-1.72445128911062	-1.66856501206178	-1.16849661158034	9.9581662562008	-0.00665736781227205	-31.3509579079397	-0.447282726148515	-0.439986506409855	-0.45514986019017	-0.4737692082625	-0.4663394612657	-0.481780317687763	-0.472806412572596	-0.468239254937223	-0.480967882949597	0.000817938673982647	0.00083718558146032	0.0012540300726041
172	14.8022833995669	0.23	-1.16762621093944	-1.21283863072118	-1.12241379115771	0.28866345068996	-14.4123873491641	-14.8942183690735	-13.9305563292548	8.08	5.17	12.59	-1.7369344196305	-1.68074423480926	-1.62455404998801	-1.76768801254497	-1.71050294268359	-1.65331787282222	-1.7625362412029	-1.70475711054542	-1.64857933872451	-1.16762621093944	9.96598995721786	-0.0462128033271717	-31.3357931503558	-0.447282726148515	-0.439986506409855	-0.45514986019017	-0.4737692082625	-0.4663394612657	-0.481780317687763	-0.472806412572596	-0.468239254937223	-0.480967882949597	0.000817938673982647	0.00083718558146032	0.0012540300726041
172	14.8022833995669	0.23	-1.16751260028712	-1.21284567621645	-1.12217952435779	0.302680894124645	-14.965965060453	-15.4497420114582	-14.4821881094478	7.97	5.18	12.25	-1.82571249319745	-1.76854405486909	-1.71137561654073	-1.85950956670627	-1.80128284241023	-1.74305611811419	-1.8599895469831	-1.80123942764266	-1.7439787330195	-1.16751260028712	9.8668305201337	-0.0729040452521628	-31.2292599633344	-0.447282726148515	-0.439986506409855	-0.45514986019017	-0.4737692082625	-0.4663394612657	-0.481780317687763	-0.472806412572596	-0.468239254937223	-0.480967882949597	0.000817938673982647	0.00083718558146032	0.0012540300726041
172	14.8022833995669	0.23	-1.16747434224314	-1.2123822634483	-1.12256642103798	0.303091800079884	-14.9778373899342	-15.4615272386706	-14.4941475411978	8.09	5.11	12.52	-1.80123639689862	-1.74488751577545	-1.68853863465228	-1.8330163137108	-1.77567324728378	-1.71833018085677	-1.82569188455997	-1.76896039996601	-1.71160398470138	-1.16747434224314	9.94508089949258	0.0154289645844864	-31.2420386413559	-0.447282726148515	-0.439986506409855	-0.45514986019017	-0.4737692082625	-0.4663394612657	-0.481780317687763	-0.472806412572596	-0.468239254937223	-0.480967882949597	0.000817938673982647	0.00083718558146032	0.0012540300726041
172	14.8022833995669	0.23	-1.16730600950821	-1.21252846357265	-1.12208355544378	0.295161853175184	-14.8097037007003	-15.297095394536	-14.3223120068645	7.99	5.16	12.26	-1.8033274384959	-1.7458703335933	-1.6884132286907	-1.83644406452884	-1.77793180712571	-1.71941954972258	-1.83573626448117	-1.77740162181365	-1.719335576948	-1.16730600950821	9.86003807780851	0.486734242644157	-30.6939057957025	-0.447282726148515	-0.439986506409855	-0.45514986019017	-0.4737692082625	-0.4663394612657	-0.481780317687763	-0.472806412572596	-0.468239254937223	-0.480967882949597	0.000817938673982647	0.00083718558146032	0.0012540300726041
172	14.8022833995669	0.23	-1.166864728311	-1.21255743361113	-1.12117202301088	0.289993169360961	-14.6956353504278	-15.1853497950638	-14.2059209057917	8.12	5.23	12.62	-1.76303692936469	-1.70618050772222	-1.64932408607974	-1.79378007007131	-1.73593220863451	-1.67808434719772	-1.79027466631333	-1.73288016291503	-1.6751135271241	-1.166864728311	10.0433288690075	0.118500839320264	-31.3226198588548	-0.447282726148515	-0.439986506409855	-0.45514986019017	-0.4737692082625	-0.4663394612657	-0.481780317687763	-0.472806412572596	-0.468239254937223	-0.480967882949597	0.000817938673982647	0.00083718558146032	0.0012540300726041
172	14.8022833995669	0.23	-1.16681432533796	-1.21241958079873	-1.12120906987719	0.298795722622505	-14.8462115489737	-15.3305711388875	-14.3618519590599	8.05	5.19	12.42	-1.79455660338125	-1.73785873527078	-1.68116086716031	-1.82673949739629	-1.76902483133314	-1.71131016527	-1.82290494853271	-1.76771601502919	-1.70824598155244	-1.16681432533796	9.83431772028332	0.252347643088648	-30.9106472937438	-0.447282726148515	-0.439986506409855	-0.45514986019017	-0.4737692082625	-0.4663394612657	-0.481780317687763	-0.472806412572596	-0.468239254937223	-0.480967882949597	0.000817938673982647	0.00083718558146032	0.0012540300726041
172	14.8022833995669	0.23	-1.16638824966479	-1.21121406847162	-1.12156243085796	0.299846741479376	-14.9348431118255	-15.4208749542299	-14.4488112694211	7.93	5.1	12.14	-1.8306064586622	-1.77290979537547	-1.71521313208874	-1.86500618699787	-1.80622532042237	-1.74744445384686	-1.86459526652056	-1.8046870679441	-1.74572779407844	-1.16638824966479	9.77708471876759	0.224292549645302	-30.8101024010827	-0.447282726148515	-0.439986506409855	-0.45514986019017	-0.4737692082625	-0.4663394612657	-0.481780317687763	-0.472806412572596	-0.468239254937223	-0.480967882949597	0.000817938673982647	0.00083718558146032	0.0012540300726041
172	14.8022833995669	0.23	-1.16618617943332	-1.21171562626732	-1.12065673259932	0.283496116209025	-14.4074305776842	-14.8952279102146	-13.9196332451538	7.97	5.22	12.43	-1.76101524107909	-1.70334451980368	-1.64567379852826	-1.79366563129612	-1.73492565660948	-1.67618568192285	-1.7915621071271	-1.73368046005201	-1.67493331122238	-1.16618617943332	9.88977964853216	-0.158785172252767	-31.3783756324239	-0.447282726148515	-0.439986506409855	-0.45514986019017	-0.4737692082625	-0.4663394612657	-0.481780317687763	-0.472806412572596	-0.468239254937223	-0.480967882949597	0.000817938673982647	0.00083718558146032	0.0012540300726041
172	14.8022833995669	0.23	-1.16609761586139	-1.21113563348941	-1.12105959823337	0.294547573041096	-14.4478032939602	-14.9239876566466	-13.9716189312738	7.88	5.11	12.39	-1.78229511408253	-1.72542686395097	-1.6685586138194	-1.81644935196056	-1.75849133183111	-1.70053331170167	-1.81094346234247	-1.75354062315646	-1.69723074584236	-1.16609761586139	9.86423754269276	-0.103501331463263	-31.1968444044984	-0.447282726148515	-0.439986506409855	-0.45514986019017	-0.4737692082625	-0.4663394612657	-0.481780317687763	-0.472806412572596	-0.468239254937223	-0.480967882949597	0.000817938673982647	0.00083718558146032	0.0012540300726041
172	14.8022833995669	0.23	-1.1658324509574	-1.21064021258324	-1.12102468933157	0.289341673104933	-14.6197053611628	-15.1076614238673	-14.1317492984582	7.98	5.27	12.49	-1.78312002087544	-1.72552777014222	-1.66793551940899	-1.81599573760486	-1.75734164779253	-1.69868755798019	-1.81650908172004	-1.75628946622677	-1.69811391068952	-1.1658324509574	9.94219274858694	0.0156961543295727	-31.2777986954483	-0.447282726148515	-0.439986506409855	-0.45514986019017	-0.4737692082625	-0.4663394612657	-0.481780317687763	-0.472806412572596	-0.468239254937223	-0.480967882949597	0.000817938673982647	0.00083718558146032	0.0012540300726041
172	14.8022833995669	0.23	-1.16556594415211	-1.21100391588623	-1.12012797241799	0.296769546086339	-14.9716522006783	-15.4624765124346	-14.4808278889219	7.93	5.18	12.29	-1.83551152999221	-1.77724701572086	-1.7189825014495	-1.87000136992929	-1.8106420470782	-1.75128272422711	-1.86949460850669	-1.80939957665689	-1.74960551473745	-1.16556594415211	9.84783062188896	-0.137765453815386	-31.3015202887914	-0.447282726148515	-0.439986506409855	-0.45514986019017	-0.4737692082625	-0.4663394612657	-0.481780317687763	-0.472806412572596	-0.468239254937223	-0.480967882949597	0.000817938673982647	0.00083718558146032	0.0012540300726041
172	14.8022833995669	0.23	-1.16457130007697	-1.20957620988685	-1.1195663902671	0.305573193507029	-14.7856139262384	-15.2603061769463	-14.3109216755305	8	5.12	12.31	-1.79684332130463	-1.74095010458477	-1.6850568878649	-1.82970961859668	-1.77279405170552	-1.71587848481437	-1.82613343849356	-1.76959606961628	-1.71343576351551	-1.16457130007697	9.86279567462864	-0.0139863263863529	-31.0756895664167	-0.447282726148515	-0.439986506409855	-0.45514986019017	-0.4737692082625	-0.4663394612657	-0.481780317687763	-0.472806412572596	-0.468239254937223	-0.480967882949597	0.000817938673982647	0.00083718558146032	0.0012540300726041
172	14.8022833995669	0.23	-1.16453324786796	-1.20934242324832	-1.1197240724876	0.299876532965229	-14.8676392430274	-15.3514497093729	-14.383828776682	8	5.13	12.46	-1.80807772073057	-1.75109502907498	-1.69411233741939	-1.84118023838344	-1.78315430033706	-1.72512836229067	-1.83703278360872	-1.77796573711858	-1.72103999770472	-1.16453324786796	9.90922534304371	0.0267112897984714	-31.1494715117399	-0.447282726148515	-0.439986506409855	-0.45514986019017	-0.4737692082625	-0.4663394612657	-0.481780317687763	-0.472806412572596	-0.468239254937223	-0.480967882949597	0.000817938673982647	0.00083718558146032	0.0012540300726041
172	14.8022833995669	0.23	-1.16418185622329	-1.20929335611006	-1.11907035633652	0.282167841954843	-14.2594787902698	-14.743850217271	-13.7751073632685	8.02	5.1	12.57	-1.73233427509669	-1.67542287051061	-1.61851146592452	-1.76379506599877	-1.70585009772618	-1.64790512945359	-1.7581429328578	-1.70015697267974	-1.64060516036609	-1.16418185622329	9.98617866484684	-0.155140505479914	-31.4347842231716	-0.447282726148515	-0.439986506409855	-0.45514986019017	-0.4737692082625	-0.4663394612657	-0.481780317687763	-0.472806412572596	-0.468239254937223	-0.480967882949597	0.000817938673982647	0.00083718558146032	0.0012540300726041
172	14.8022833995669	0.23	-1.16367487557466	-1.20849524944845	-1.11885450170088	0.291856042167089	-14.4039859767235	-14.8818191425788	-13.9261528108683	8	5.1	12.44	-1.75301450473137	-1.69672780600451	-1.64044110727765	-1.7851241685893	-1.72780647612513	-1.67048878366095	-1.77935112587734	-1.72349896456374	-1.66519179028915	-1.16367487557466	9.89997475409654	0.02504526378996	-31.0775256572711	-0.447282726148515	-0.439986506409855	-0.45514986019017	-0.4737692082625	-0.4663394612657	-0.481780317687763	-0.472806412572596	-0.468239254937223	-0.480967882949597	0.000817938673982647	0.00083718558146032	0.0012540300726041
172	14.8022833995669	0.23	-1.16336891146849	-1.20847870919002	-1.11825911374696	0.297530746874355	-14.7607395194919	-15.243768310871	-14.2777107281128	8.03	5.17	12.53	-1.78887412606136	-1.73219012972795	-1.67550613339455	-1.82122784433475	-1.7635186567812	-1.70580946922765	-1.81631646642198	-1.76046845651823	-1.70165594826917	-1.16336891146849	9.92315314674846	0.131563822524166	-31.0927408967834	-0.447282726148515	-0.439986506409855	-0.45514986019017	-0.4737692082625	-0.4663394612657	-0.481780317687763	-0.472806412572596	-0.468239254937223	-0.480967882949597	0.000817938673982647	0.00083718558146032	0.0012540300726041
172	14.8022833995669	0.23	-1.16321815453351	-1.20819865859497	-1.11823765047205	0.304229744897849	-14.8387594591694	-15.3166702704328	-14.360848647906	7.91	5.12	12.37	-1.82252308537063	-1.76565671226882	-1.70879033916702	-1.85703591026728	-1.79909266785549	-1.7411494254437	-1.85317142431006	-1.79465157860828	-1.73725002312527	-1.16321815453351	9.82215267053218	-0.295572942449174	-31.3645808288574	-0.447282726148515	-0.439986506409855	-0.45514986019017	-0.4737692082625	-0.4663394612657	-0.481780317687763	-0.472806412572596	-0.468239254937223	-0.480967882949597	0.000817938673982647	0.00083718558146032	0.0012540300726041
172	14.8022833995669	0.23	-1.16311853126211	-1.20804353469214	-1.11819352783209	0.295447751137192	-14.6436723737002	-15.1252689934849	-14.1620757539155	8.06	5.13	12.62	-1.76931534046128	-1.71297939776391	-1.65664345506653	-1.80097217636149	-1.74362826315006	-1.68628434993863	-1.79468722382624	-1.73641428597569	-1.67892126412617	-1.16311853126211	9.98774960444766	-0.28114081943178	-31.5524388821472	-0.447282726148515	-0.439986506409855	-0.45514986019017	-0.4737692082625	-0.4663394612657	-0.481780317687763	-0.472806412572596	-0.468239254937223	-0.480967882949597	0.000817938673982647	0.00083718558146032	0.0012540300726041
172	14.8022833995669	0.23	-1.16270668687506	-1.20794718445284	-1.11746618929727	0.294275160255159	-14.8296754816485	-15.318766530679	-14.3405844326181	8.09	5.19	12.53	-1.78537726562135	-1.72837450120105	-1.67137173678075	-1.81692405659114	-1.75891407967379	-1.70090410275645	-1.81410309823673	-1.75584079450794	-1.69827502020596	-1.16270668687506	10.0514808326171	-0.0459552249082182	-31.4047253365387	-0.447282726148515	-0.439986506409855	-0.45514986019017	-0.4737692082625	-0.4663394612657	-0.481780317687763	-0.472806412572596	-0.468239254937223	-0.480967882949597	0.000817938673982647	0.00083718558146032	0.0012540300726041
172	14.8022833995669	0.23	-1.16150051594826	-1.20664311957298	-1.11635791232355	0.287618347286535	-14.452906541709	-14.9373247197526	-13.9684883636653	7.84	5.12	12.17	-1.79331807447434	-1.73516068079187	-1.67700328710939	-1.82827207520247	-1.76898112155088	-1.70969016789928	-1.82721623197066	-1.76830343107159	-1.70848756872409	-1.16150051594826	9.75286225750814	-0.123139823360811	-31.1023598550288	-0.447282726148515	-0.439986506409855	-0.45514986019017	-0.4737692082625	-0.4663394612657	-0.481780317687763	-0.472806412572596	-0.468239254937223	-0.480967882949597	0.000817938673982647	0.00083718558146032	0.0012540300726041
172	14.8022833995669	0.23	-1.16147721408786	-1.20622945503874	-1.11672497313697	0.299030782301175	-14.6701682007269	-15.1485160063843	-14.1918203950696	8	5.14	12.24	-1.78448689565658	-1.72813778592188	-1.67178867618718	-1.81717649795121	-1.7597951419213	-1.7024137858914	-1.81542912410015	-1.75732902849435	-1.70068952828878	-1.16147721408786	9.83974338790679	0.359629105175494	-30.7432486684044	-0.447282726148515	-0.439986506409855	-0.45514986019017	-0.4737692082625	-0.4663394612657	-0.481780317687763	-0.472806412572596	-0.468239254937223	-0.480967882949597	0.000817938673982647	0.00083718558146032	0.0012540300726041
172	14.8022833995669	0.23	-1.1605464295281	-1.20544432306915	-1.11564853598705	0.298636873623454	-14.7395264090036	-15.2205877382534	-14.2584650797537	7.95	5.07	12.5	-1.8035177311029	-1.74651581685556	-1.68951390260823	-1.83720453050736	-1.77913791253252	-1.72107129455768	-1.8291776574249	-1.77067536408277	-1.71433966141391	-1.1605464295281	9.90079748506939	-0.0934636993033165	-31.2425431286258	-0.447282726148515	-0.439986506409855	-0.45514986019017	-0.4737692082625	-0.4663394612657	-0.481780317687763	-0.472806412572596	-0.468239254937223	-0.480967882949597	0.000817938673982647	0.00083718558146032	0.0012540300726041
172	14.8022833995669	0.23	-1.16039128398092	-1.20531815019831	-1.11546441776352	0.287444061845774	-14.6147353742539	-15.1047859854495	-14.1246847630582	7.99	5.22	12.38	-1.78176315269674	-1.72395669831692	-1.66615024393709	-1.81455153408994	-1.75568131314253	-1.69681109219512	-1.81443154712981	-1.75561795978098	-1.69591458986427	-1.16039128398092	9.92411100513964	0.0676277732158351	-31.198950799785	-0.447282726148515	-0.439986506409855	-0.45514986019017	-0.4737692082625	-0.4663394612657	-0.481780317687763	-0.472806412572596	-0.468239254937223	-0.480967882949597	0.000817938673982647	0.00083718558146032	0.0012540300726041
172	14.8022833995669	0.23	-1.15998823744843	-1.2045898726331	-1.11538660226376	0.301130901909416	-15.008575191018	-15.4955168035408	-14.5216335784953	8.02	5.19	12.44	-1.82064642658609	-1.76343320046167	-1.70621997433726	-1.85371073067038	-1.79545846946557	-1.73720620826076	-1.85154773741692	-1.7918428057438	-1.73467830889894	-1.15998823744843	9.92603681644536	-0.0269123212261153	-31.2769492376396	-0.447282726148515	-0.439986506409855	-0.45514986019017	-0.4737692082625	-0.4663394612657	-0.481780317687763	-0.472806412572596	-0.468239254937223	-0.480967882949597	0.000817938673982647	0.00083718558146032	0.0012540300726041
172	14.8022833995669	0.23	-1.15985639371871	-1.2044622564596	-1.11525053097782	0.307733507221606	-15.1493992349473	-15.6333061642854	-14.6654923056091	7.98	5.12	12.42	-1.84510857789538	-1.78799584583205	-1.73088311376871	-1.87912400284041	-1.82095837130321	-1.762792739766	-1.87476313991338	-1.81660871816012	-1.75784700100424	-1.15985639371871	9.91333111713157	-0.174369831410206	-31.311207375687	-0.447282726148515	-0.439986506409855	-0.45514986019017	-0.4737692082625	-0.4663394612657	-0.481780317687763	-0.472806412572596	-0.468239254937223	-0.480967882949597	0.000817938673982647	0.00083718558146032	0.0012540300726041
172	14.8022833995669	0.23	-1.15976033393604	-1.20496802712194	-1.11455264075013	0.295317427766338	-14.7117206691	-15.1957067426163	-14.2277345955837	7.85	5.13	12.33	-1.82298165532362	-1.76491935204306	-1.70685704876249	-1.85842920850101	-1.79923789408798	-1.74004657967495	-1.85623816973594	-1.79711083041105	-1.73770882516099	-1.15976033393604	9.82124263271886	-0.074273945954544	-31.1290416187869	-0.447282726148515	-0.439986506409855	-0.45514986019017	-0.4737692082625	-0.4663394612657	-0.481780317687763	-0.472806412572596	-0.468239254937223	-0.480967882949597	0.000817938673982647	0.00083718558146032	0.0012540300726041
172	14.8022833995669	0.23	-1.15943078175664	-1.20429872982508	-1.1145628336882	0.290408168760615	-14.5595445677656	-15.0442354471898	-14.0748536883413	8.01	5.15	12.4	-1.76963211193359	-1.71261861014406	-1.65560510835453	-1.80189262288156	-1.7438397611673	-1.68578689945303	-1.79939926115904	-1.74125734391693	-1.68445293656283	-1.15943078175664	9.88192263844007	-0.00273294345569562	-31.1889520905873	-0.447282726148515	-0.439986506409855	-0.45514986019017	-0.4737692082625	-0.4663394612657	-0.481780317687763	-0.472806412572596	-0.468239254937223	-0.480967882949597	0.000817938673982647	0.00083718558146032	0.0012540300726041
172	14.8022833995669	0.23	-1.15942805614521	-1.20414170087971	-1.1147144114107	0.290127728632364	-14.7044395449139	-15.1942873103016	-14.2145917795261	8.06	5.25	12.42	-1.7763852940252	-1.7191165094501	-1.661847724875	-1.80810774610787	-1.74981626320227	-1.69152478029668	-1.80722668635303	-1.7491378933196	-1.69082443215252	-1.15942805614521	9.98336699738887	-0.0296603776235234	-31.3871917565978	-0.447282726148515	-0.439986506409855	-0.45514986019017	-0.4737692082625	-0.4663394612657	-0.481780317687763	-0.472806412572596	-0.468239254937223	-0.480967882949597	0.000817938673982647	0.00083718558146032	0.0012540300726041
172	14.8022833995669	0.23	-1.15902306373888	-1.20444330810568	-1.11360281937209	0.292458267919183	-14.8017133381172	-15.2920261430457	-14.3114005331886	8.09	5.22	12.58	-1.78289373271763	-1.72572827806819	-1.66856282341875	-1.81443492425443	-1.75625815495326	-1.69808138565208	-1.81049981918441	-1.75199875343149	-1.69462210982365	-1.15902306373888	9.97031235930398	0.293851701689491	-31.0504768868997	-0.447282726148515	-0.439986506409855	-0.45514986019017	-0.4737692082625	-0.4663394612657	-0.481780317687763	-0.472806412572596	-0.468239254937223	-0.480967882949597	0.000817938673982647	0.00083718558146032	0.0012540300726041
172	14.8022833995669	0.23	-1.15890143672395	-1.20350564468307	-1.11429722876484	0.293667621370153	-14.5752129619797	-15.0566157505485	-14.0938101734108	8.06	5.17	12.6	-1.76178479832547	-1.70545553225243	-1.6491262661794	-1.79333727408568	-1.73599918570696	-1.67866109732824	-1.78811695158436	-1.73016386398974	-1.67390373315469	-1.15890143672395	9.97289730414097	0.253982294252131	-31.0496481645401	-0.447282726148515	-0.439986506409855	-0.45514986019017	-0.4737692082625	-0.4663394612657	-0.481780317687763	-0.472806412572596	-0.468239254937223	-0.480967882949597	0.000817938673982647	0.00083718558146032	0.0012540300726041
172	14.8022833995669	0.23	-1.15880288734499	-1.20388469187904	-1.11372108281093	0.292108591354822	-14.6267868012092	-15.111714793829	-14.1418588085895	7.98	5.14	12.56	-1.7849237670672	-1.72764638252467	-1.67036899798215	-1.81791402426272	-1.75957799750678	-1.70124197075084	-1.81297206384127	-1.7537961843387	-1.69531958730966	-1.15880288734499	9.94977293477388	-0.167424254267399	-31.4232131764138	-0.447282726148515	-0.439986506409855	-0.45514986019017	-0.4737692082625	-0.4663394612657	-0.481780317687763	-0.472806412572596	-0.468239254937223	-0.480967882949597	0.000817938673982647	0.00083718558146032	0.0012540300726041
172	14.8022833995669	0.23	-1.15868963403175	-1.20395048325333	-1.11342878481018	0.299653925540108	-14.9014123883396	-15.3865790663939	-14.4162457102852	7.97	5.09	12.33	-1.81901847231616	-1.76166152859755	-1.70430458487894	-1.85273890001962	-1.79431869020262	-1.73589848038562	-1.84793172863283	-1.78898047620559	-1.73243559621593	-1.15868963403175	9.83808257769861	0.235807502083813	-30.8711851599142	-0.447282726148515	-0.439986506409855	-0.45514986019017	-0.4737692082625	-0.4663394612657	-0.481780317687763	-0.472806412572596	-0.468239254937223	-0.480967882949597	0.000817938673982647	0.00083718558146032	0.0012540300726041
172	14.8022833995669	0.23	-1.15862003743112	-1.20380506922466	-1.11343500563759	0.292994275719653	-14.9026314899103	-15.3956486407349	-14.4096143390856	8.12	5.24	12.38	-1.78850177225083	-1.73122831345891	-1.67395485466699	-1.81975214684931	-1.7614779526544	-1.7032037584595	-1.82016959427967	-1.76184931929651	-1.70429024153325	-1.15862003743112	9.93280085491886	0.193428502418972	-31.0919711255574	-0.447282726148515	-0.439986506409855	-0.45514986019017	-0.4737692082625	-0.4663394612657	-0.481780317687763	-0.472806412572596	-0.468239254937223	-0.480967882949597	0.000817938673982647	0.00083718558146032	0.0012540300726041
172	14.8022833995669	0.23	-1.15825419003459	-1.20279059119433	-1.11371778887484	0.303162394906209	-14.9318159665381	-15.4139390457565	-14.4496928873196	8.07	5.21	12.43	-1.80109083143016	-1.74475562373124	-1.68842041603231	-1.83319540800943	-1.7758560210886	-1.71851663416777	-1.83003960696992	-1.77453953424494	-1.71706891090196	-1.15825419003459	9.96370608768415	0.0805331180849042	-31.1947213390277	-0.447282726148515	-0.439986506409855	-0.45514986019017	-0.4737692082625	-0.4663394612657	-0.481780317687763	-0.472806412572596	-0.468239254937223	-0.480967882949597	0.000817938673982647	0.00083718558146032	0.0012540300726041
172	14.8022833995669	0.23	-1.15810275699701	-1.20385977695505	-1.11234573703897	0.288377201160564	-14.6132342281427	-15.1021206537166	-14.1243478025688	8.01	5.16	12.63	-1.77742855930878	-1.71988957422196	-1.66235058913515	-1.80989153141464	-1.75130165375716	-1.69271177609968	-1.80288164062977	-1.74622595992397	-1.68641975703862	-1.15810275699701	9.88584441351272	0.0516188556837636	-31.1649704037166	-0.447282726148515	-0.439986506409855	-0.45514986019017	-0.4737692082625	-0.4663394612657	-0.481780317687763	-0.472806412572596	-0.468239254937223	-0.480967882949597	0.000817938673982647	0.00083718558146032	0.0012540300726041
172	14.8022833995669	0.23	-1.15734103603732	-1.20199978501652	-1.11268228705812	0.294755762857119	-14.6986558837635	-15.1828655009985	-14.2144462665285	8.02	5.16	12.55	-1.78476033295368	-1.72784103022925	-1.67092172750482	-1.81722471392391	-1.75927006214219	-1.70131541036047	-1.81266092452467	-1.75515468514071	-1.69641546955754	-1.15734103603732	10.0048514881176	-0.136915048244619	-31.4303933986152	-0.447282726148515	-0.439986506409855	-0.45514986019017	-0.4737692082625	-0.4663394612657	-0.481780317687763	-0.472806412572596	-0.468239254937223	-0.480967882949597	0.000817938673982647	0.00083718558146032	0.0012540300726041
172	14.8022833995669	0.23	-1.15704062769925	-1.20196317841027	-1.11211807698823	0.297247243643679	-15.0971509452136	-15.5915236970743	-14.6027781933529	7.95	5.17	12.24	-1.8467229293675	-1.78816742740029	-1.72961192543309	-1.88117073231004	-1.82152296665732	-1.76187520100459	-1.87983528277777	-1.82035810395749	-1.76244368760017	-1.15704062769925	9.88877034583529	0.229003600791396	-30.9455676510217	-0.447282726148515	-0.439986506409855	-0.45514986019017	-0.4737692082625	-0.4663394612657	-0.481780317687763	-0.472806412572596	-0.468239254937223	-0.480967882949597	0.000817938673982647	0.00083718558146032	0.0012540300726041
172	14.8022833995669	0.23	-1.15626617218946	-1.20111344370855	-1.11141890067038	0.298779247435513	-14.9152347892679	-15.4018654042358	-14.4286041742999	8.09	5.19	12.52	-1.79530686659834	-1.73858313465943	-1.68185940272053	-1.82704389629873	-1.76931741502557	-1.71159093375241	-1.82462663317178	-1.76581580046706	-1.70844019007059	-1.15626617218946	9.96316913051354	0.0409486558827571	-31.2538625896987	-0.447282726148515	-0.439986506409855	-0.45514986019017	-0.4737692082625	-0.4663394612657	-0.481780317687763	-0.472806412572596	-0.468239254937223	-0.480967882949597	0.000817938673982647	0.00083718558146032	0.0012540300726041
172	14.8022833995669	0.23	-1.15606534080062	-1.20119049399997	-1.11094018760126	0.30664423375333	-15.0516340733871	-15.5336501061532	-14.569618040621	8.03	5.16	12.27	-1.82305083793097	-1.76648076416046	-1.70991069038995	-1.85603234797737	-1.79843884336359	-1.74084533874981	-1.85481316733439	-1.79774178760386	-1.74000896056242	-1.15606534080062	9.84899436696521	-0.0759870536629751	-31.2027776600162	-0.447282726148515	-0.439986506409855	-0.45514986019017	-0.4737692082625	-0.4663394612657	-0.481780317687763	-0.472806412572596	-0.468239254937223	-0.480967882949597	0.000817938673982647	0.00083718558146032	0.0012540300726041
172	14.8022833995669	0.23	-1.15584168379524	-1.20065510449017	-1.1110282631003	0.296056781656361	-14.8840849435356	-15.3728730339716	-14.3952968530997	7.92	5.14	12.38	-1.82771924061699	-1.7696060046916	-1.71149276876621	-1.86223834011729	-1.80302755237507	-1.74381676463285	-1.85883455247948	-1.79946478227413	-1.74275417178386	-1.15584168379524	9.94001217636102	-0.131617689656426	-31.3355605778354	-0.447282726148515	-0.439986506409855	-0.45514986019017	-0.4737692082625	-0.4663394612657	-0.481780317687763	-0.472806412572596	-0.468239254937223	-0.480967882949597	0.000817938673982647	0.00083718558146032	0.0012540300726041
172	14.8022833995669	0.23	-1.15546717320249	-1.2003815233305	-1.11055282307448	0.300250718162237	-14.9891950312803	-15.4765267528965	-14.5018633096642	7.94	5.11	12.33	-1.83588682407181	-1.77807760751101	-1.7202683909502	-1.87030406750522	-1.81141110555609	-1.75251814360697	-1.86741744004077	-1.80883798217915	-1.74954078353648	-1.15546717320249	9.82951647943561	-0.339725402089529	-31.3989046094447	-0.447282726148515	-0.439986506409855	-0.45514986019017	-0.4737692082625	-0.4663394612657	-0.481780317687763	-0.472806412572596	-0.468239254937223	-0.480967882949597	0.000817938673982647	0.00083718558146032	0.0012540300726041
172	14.8022833995669	0.23	-1.15536183888965	-1.2002524651046	-1.1104712126747	0.305331281728738	-15.1369487659418	-15.6231977754823	-14.6506997564012	7.94	5.15	12.21	-1.85390898347673	-1.79620879815305	-1.73850861282937	-1.88870251718743	-1.82991943439625	-1.77113635160507	-1.88834854107349	-1.83020663028334	-1.77140861554273	-1.15536183888965	9.81932088158476	-0.0343778182639076	-31.1186691439462	-0.447282726148515	-0.439986506409855	-0.45514986019017	-0.4737692082625	-0.4663394612657	-0.481780317687763	-0.472806412572596	-0.468239254937223	-0.480967882949597	0.000817938673982647	0.00083718558146032	0.0012540300726041
172	14.8022833995669	0.23	-1.1551280883025	-1.19974012539105	-1.11051605121395	0.300463346782744	-14.9603195752531	-15.4464664810556	-14.4741726694506	8.15	5.28	12.59	-1.78871065133351	-1.73241453017284	-1.67611840901217	-1.81962274417456	-1.76235372618309	-1.70508470819161	-1.8178636604905	-1.76152353273166	-1.70355746990303	-1.1551280883025	10.0306150836539	-0.18081643458922	-31.6268385581278	-0.447282726148515	-0.439986506409855	-0.45514986019017	-0.4737692082625	-0.4663394612657	-0.481780317687763	-0.472806412572596	-0.468239254937223	-0.480967882949597	0.000817938673982647	0.00083718558146032	0.0012540300726041
172	14.8022833995669	0.23	-1.1550857275901	-1.19985253014192	-1.11031892503828	0.288162071836005	-14.5148501817301	-15.0006998142548	-14.0290005492055	7.97	5.17	12.42	-1.77234718299909	-1.71494357928535	-1.65753997557161	-1.80513787400968	-1.74667223016615	-1.68820658632262	-1.80306578546648	-1.74320515731631	-1.68591308952263	-1.1550857275901	9.96617777651343	0.0297797777055734	-31.2451089289773	-0.447282726148515	-0.439986506409855	-0.45514986019017	-0.4737692082625	-0.4663394612657	-0.481780317687763	-0.472806412572596	-0.468239254937223	-0.480967882949597	0.000817938673982647	0.00083718558146032	0.0012540300726041
172	14.8022833995669	0.23	-1.15492859859781	-1.19976937733675	-1.11008781985888	0.301295999836529	-14.9413699605677	-15.4259410718133	-14.4567988493222	8.07	5.19	12.34	-1.8028792159623	-1.74624583579747	-1.68961245563263	-1.83503907458898	-1.77739546507349	-1.719751855558	-1.83389847144305	-1.77700543114624	-1.7179965971251	-1.15492859859781	9.89796394472695	-0.0421208030046	-31.2657449618114	-0.447282726148515	-0.439986506409855	-0.45514986019017	-0.4737692082625	-0.4663394612657	-0.481780317687763	-0.472806412572596	-0.468239254937223	-0.480967882949597	0.000817938673982647	0.00083718558146032	0.0012540300726041
172	14.8022833995669	0.23	-1.15479434640785	-1.19963126270713	-1.10995743010858	0.293206644754929	-14.7232197955433	-15.2100519873183	-14.2363876037683	8.12	5.23	12.61	-1.76655368134555	-1.71001112637633	-1.65346857140711	-1.79739722191221	-1.73986744951147	-1.68233767711073	-1.79320143044338	-1.73660091412467	-1.67991977025513	-1.15479434640785	10.0277072065646	-0.129038651644913	-31.5088408922026	-0.447282726148515	-0.439986506409855	-0.45514986019017	-0.4737692082625	-0.4663394612657	-0.481780317687763	-0.472806412572596	-0.468239254937223	-0.480967882949597	0.000817938673982647	0.00083718558146032	0.0012540300726041
172	14.8022833995669	0.23	-1.15463405791186	-1.19944826672773	-1.10981984909599	0.296165532274446	-14.8734010622456	-15.3617108902916	-14.3850912341995	8.06	5.18	12.53	-1.79688519274511	-1.73976676981981	-1.68264834689451	-1.82902993995106	-1.77088971703924	-1.71274949412741	-1.82581309610446	-1.7673960449362	-1.70838764357277	-1.15463405791186	9.96420934591831	0.170459352789282	-31.1215972365388	-0.447282726148515	-0.439986506409855	-0.45514986019017	-0.4737692082625	-0.4663394612657	-0.481780317687763	-0.472806412572596	-0.468239254937223	-0.480967882949597	0.000817938673982647	0.00083718558146032	0.0012540300726041
172	14.8022833995669	0.23	-1.15353071529317	-1.19798556196896	-1.10907586861739	0.293721384366356	-14.4998025872954	-14.9786525992586	-14.0209525753322	8.08	5.18	12.55	-1.74766646113764	-1.69179560758271	-1.63592475402777	-1.77866366746505	-1.72180186946285	-1.66494007146065	-1.77280444573663	-1.71723391943255	-1.66078917199118	-1.15353071529317	10.0236520794112	0.2554411593397	-31.1014742574245	-0.447282726148515	-0.439986506409855	-0.45514986019017	-0.4737692082625	-0.4663394612657	-0.481780317687763	-0.472806412572596	-0.468239254937223	-0.480967882949597	0.000817938673982647	0.00083718558146032	0.0012540300726041
172	14.8022833995669	0.23	-1.15300607337026	-1.19761953431351	-1.10839261242701	0.304883955238622	-14.9562740463036	-15.4372262884108	-14.4753218041964	8.02	5.12	12.5	-1.8146504270519	-1.75811435151438	-1.70157827597686	-1.84765787599191	-1.79009344171446	-1.73252900743701	-1.84093678697248	-1.78451424984295	-1.72784120586854	-1.15300607337026	9.94192625836651	-0.203295199460647	-31.4080789330998	-0.447282726148515	-0.439986506409855	-0.45514986019017	-0.4737692082625	-0.4663394612657	-0.481780317687763	-0.472806412572596	-0.468239254937223	-0.480967882949597	0.000817938673982647	0.00083718558146032	0.0012540300726041
172	14.8022833995669	0.23	-1.15196056710844	-1.19649902864664	-1.10742210557024	0.288462556015557	-14.535840460901	-15.0220365616828	-14.0496443601191	8	5.18	12.38	-1.77013664802394	-1.71284524598358	-1.65555384394322	-1.80259695458699	-1.74425495768113	-1.68591296077526	-1.80052546031958	-1.74216325719071	-1.68414317052326	-1.15196056710844	9.87693358372232	0.0118210158168912	-31.1868042147977	-0.447282726148515	-0.439986506409855	-0.45514986019017	-0.4737692082625	-0.4663394612657	-0.481780317687763	-0.472806412572596	-0.468239254937223	-0.480967882949597	0.000817938673982647	0.00083718558146032	0.0012540300726041
172	14.8022833995669	0.23	-1.15181633707159	-1.19676113623405	-1.10687153790913	0.29070281432054	-14.8070809384124	-15.2996601943961	-14.3145016824286	8.06	5.2	12.51	-1.78925298466106	-1.73164720173825	-1.67404141881544	-1.82123850207444	-1.76260293141978	-1.70396736076512	-1.8182697301443	-1.76060499870888	-1.70138134457662	-1.15181633707159	10.019302770441	-0.334132296371761	-31.6990070259362	-0.447282726148515	-0.439986506409855	-0.45514986019017	-0.4737692082625	-0.4663394612657	-0.481780317687763	-0.472806412572596	-0.468239254937223	-0.480967882949597	0.000817938673982647	0.00083718558146032	0.0012540300726041
172	14.8022833995669	0.23	-1.15175239481244	-1.19677659738297	-1.1067281922419	0.29165171079095	-14.5554502850373	-15.0385468768936	-14.072353693181	8	5.13	12.47	-1.77175750499642	-1.71484176577864	-1.65792602656086	-1.80422767710225	-1.74626886972039	-1.68831006233853	-1.79792693907509	-1.74049759815812	-1.68442160354537	-1.15175239481244	9.91823520733771	0.166987768019225	-31.0291502826975	-0.447282726148515	-0.439986506409855	-0.45514986019017	-0.4737692082625	-0.4663394612657	-0.481780317687763	-0.472806412572596	-0.468239254937223	-0.480967882949597	0.000817938673982647	0.00083718558146032	0.0012540300726041
172	14.8022833995669	0.23	-1.15122666672469	-1.19596768352991	-1.10648564991947	0.295674784294951	-14.6885608682525	-15.171370459852	-14.2057512766529	8.06	5.26	12.28	-1.77430173508223	-1.7178368363866	-1.66137193769097	-1.80602312514687	-1.7485487335104	-1.69107434187394	-1.8091316155693	-1.7512908915939	-1.69297986586028	-1.15122666672469	9.92285967530629	0.147601266568209	-31.1365133404545	-0.447282726148515	-0.439986506409855	-0.45514986019017	-0.4737692082625	-0.4663394612657	-0.481780317687763	-0.472806412572596	-0.468239254937223	-0.480967882949597	0.000817938673982647	0.00083718558146032	0.0012540300726041
172	14.8022833995669	0.23	-1.150813217245	-1.19579632502362	-1.10583010946638	0.292807967771116	-14.5114005360001	-14.9916907430127	-14.0311103289875	8.06	5.21	12.58	-1.75333655761911	-1.6971647493383	-1.64099294105749	-1.78468606932349	-1.7275099137863	-1.67033375824911	-1.78121371360873	-1.72374510629624	-1.66634888467727	-1.150813217245	9.96805935033885	-0.1083291019013	-31.3738655994696	-0.447282726148515	-0.439986506409855	-0.45514986019017	-0.4737692082625	-0.4663394612657	-0.481780317687763	-0.472806412572596	-0.468239254937223	-0.480967882949597	0.000817938673982647	0.00083718558146032	0.0012540300726041
172	14.8022833995669	0.23	-1.15052443070143	-1.19553892462467	-1.10550993677819	0.301622743724906	-14.9174504120054	-15.4008705871246	-14.4340302368862	8.16	5.22	12.48	-1.78031788975955	-1.72443523162236	-1.66855257348516	-1.81089839931177	-1.75405584509602	-1.69721329088027	-1.8099880546258	-1.75016555621637	-1.69584036493344	-1.15052443070143	9.98166495626736	-0.131546070851798	-31.4563748135303	-0.447282726148515	-0.439986506409855	-0.45514986019017	-0.4737692082625	-0.4663394612657	-0.481780317687763	-0.472806412572596	-0.468239254937223	-0.480967882949597	0.000817938673982647	0.00083718558146032	0.0012540300726041
172	14.8022833995669	0.23	-1.14977227069552	-1.19408798559945	-1.10545655579159	0.296365495429801	-14.9245530996688	-15.4143073884563	-14.4347988108813	8.07	5.15	12.38	-1.80099804255041	-1.74377545750598	-1.68655287246155	-1.83309273139858	-1.77485041117471	-1.71660809095084	-1.82966780369384	-1.77243302086275	-1.71456654021173	-1.14977227069552	9.99103743917545	0.0883478891588432	-31.2027842036636	-0.447282726148515	-0.439986506409855	-0.45514986019017	-0.4737692082625	-0.4663394612657	-0.481780317687763	-0.472806412572596	-0.468239254937223	-0.480967882949597	0.000817938673982647	0.00083718558146032	0.0012540300726041
172	14.8022833995669	0.23	-1.14834391191089	-1.19371948721345	-1.10296833660833	0.286208019813194	-14.6963258468666	-15.1906033828925	-14.2020483108406	7.94	5.16	12.46	-1.80285134377181	-1.74418949226009	-1.68552764074838	-1.83670364093881	-1.77694029071696	-1.71717694049511	-1.83335889060155	-1.77373830273558	-1.71469319226951	-1.14834391191089	9.91463501171794	0.168958778339979	-31.0641415008457	-0.447282726148515	-0.439986506409855	-0.45514986019017	-0.4737692082625	-0.4663394612657	-0.481780317687763	-0.472806412572596	-0.468239254937223	-0.480967882949597	0.000817938673982647	0.00083718558146032	0.0012540300726041
172	14.8022833995669	0.23	-1.14796794188414	-1.19328513546194	-1.10265074830633	0.287741071376231	-14.668758730374	-15.1602644275034	-14.1772530332447	7.95	5.21	12.44	-1.79719453734115	-1.73892831394004	-1.68066209053892	-1.830814005463	-1.77145781689701	-1.71210162833101	-1.82943366637938	-1.77045952663333	-1.71124352565751	-1.14796794188414	9.87316363527457	0.179275686678567	-31.0778499552017	-0.447282726148515	-0.439986506409855	-0.45514986019017	-0.4737692082625	-0.4663394612657	-0.481780317687763	-0.472806412572596	-0.468239254937223	-0.480967882949597	0.000817938673982647	0.00083718558146032	0.0012540300726041
172	14.8022833995669	0.23	-1.14780586382845	-1.1931248098902	-1.10248691776669	0.283010983530444	-14.4842868252264	-14.9752725781939	-13.9933010722588	8.02	5.17	12.4	-1.75976647404398	-1.70207001057101	-1.64437354709804	-1.79174016725095	-1.73299540046648	-1.67425063368201	-1.79019487234253	-1.73076598574403	-1.67295835833604	-1.14780586382845	9.92394221149146	-0.0406271455193271	-31.2892779135396	-0.447282726148515	-0.439986506409855	-0.45514986019017	-0.4737692082625	-0.4663394612657	-0.481780317687763	-0.472806412572596	-0.468239254937223	-0.480967882949597	0.000817938673982647	0.00083718558146032	0.0012540300726041
172	14.8022833995669	0.23	-1.14729762836798	-1.19149170582505	-1.10310355091092	0.295221978310184	-14.3866594979631	-14.8600602743102	-13.9132587216161	7.87	5.16	12.21	-1.77711504819541	-1.72050103533517	-1.66388702247492	-1.81132258158311	-1.75361881050091	-1.69591503941872	-1.81073580309768	-1.7529383468634	-1.69560913742644	-1.14729762836798	9.86349516558482	-0.0076682158921917	-31.1104497170351	-0.447282726148515	-0.439986506409855	-0.45514986019017	-0.4737692082625	-0.4663394612657	-0.481780317687763	-0.472806412572596	-0.468239254937223	-0.480967882949597	0.000817938673982647	0.00083718558146032	0.0012540300726041
172	14.8022833995669	0.23	-1.1469150545606	-1.19165436765119	-1.10217574147001	0.284758671421571	-14.5097950081191	-14.999535785556	-14.0200542306822	8.05	5.23	12.4	-1.75552082133455	-1.69820237200794	-1.64088392268133	-1.78698631504432	-1.72864050489988	-1.67029469475543	-1.78564265535638	-1.72890489500311	-1.66967733340392	-1.1469150545606	9.95184078765423	-0.051508936856259	-31.3684212982547	-0.447282726148515	-0.439986506409855	-0.45514986019017	-0.4737692082625	-0.4663394612657	-0.481780317687763	-0.472806412572596	-0.468239254937223	-0.480967882949597	0.000817938673982647	0.00083718558146032	0.0012540300726041
172	14.8022833995669	0.23	-1.14616968059318	-1.19060135837426	-1.10173800281211	0.28809125016004	-14.5404217286062	-15.0272113408107	-14.0536321164017	8.02	5.2	12.56	-1.76565338812649	-1.70845703222248	-1.65126067631848	-1.79772083947074	-1.73948569454259	-1.68125054961445	-1.79487180195529	-1.7360841846632	-1.67710249924405	-1.14616968059318	10.0254215366044	-0.0265763754204909	-31.3839281600411	-0.447282726148515	-0.439986506409855	-0.45514986019017	-0.4737692082625	-0.4663394612657	-0.481780317687763	-0.472806412572596	-0.468239254937223	-0.480967882949597	0.000817938673982647	0.00083718558146032	0.0012540300726041
172	14.8022833995669	0.23	-1.14516442010634	-1.19041832827488	-1.09991051193779	0.286085811679492	-14.4764339087028	-14.9634615457849	-13.9894062716206	8.04	5.19	12.44	-1.75390576934873	-1.69682000881819	-1.63973424828765	-1.78550088377115	-1.72738677202165	-1.66927266027214	-1.78274889129078	-1.7253742571665	-1.66702977795345	-1.14516442010634	9.95118408383677	-0.0420126896046268	-31.3494514110064	-0.447282726148515	-0.439986506409855	-0.45514986019017	-0.4737692082625	-0.4663394612657	-0.481780317687763	-0.472806412572596	-0.468239254937223	-0.480967882949597	0.000817938673982647	0.00083718558146032	0.0012540300726041
172	14.8022833995669	0.23	-1.14508459880228	-1.19005422273768	-1.10011497486689	0.293929134638049	-14.8487718792084	-15.3389010273144	-14.3586427311025	8.12	5.24	12.71	-1.78119715800134	-1.72428195631217	-1.667366754623	-1.81227700687661	-1.75436870015173	-1.69646039342684	-1.80854734181656	-1.74905947223838	-1.69289470557022	-1.14508459880228	10.0530207575261	-0.138045712794991	-31.6122325352742	-0.447282726148515	-0.439986506409855	-0.45514986019017	-0.4737692082625	-0.4663394612657	-0.481780317687763	-0.472806412572596	-0.468239254937223	-0.480967882949597	0.000817938673982647	0.00083718558146032	0.0012540300726041
172	14.8022833995669	0.23	-1.14483774022397	-1.18981576130055	-1.0998597191474	0.294941681934905	-14.7525468740585	-15.2383145529411	-14.2667791951758	8.04	5.17	12.57	-1.78651516755978	-1.72956455643943	-1.67261394531908	-1.81872163344346	-1.7607443431505	-1.70276705285753	-1.81271795904095	-1.75543697433292	-1.69893318824063	-1.14483774022397	10.011654257856	-0.208029390146998	-31.529402040986	-0.447282726148515	-0.439986506409855	-0.45514986019017	-0.4737692082625	-0.4663394612657	-0.481780317687763	-0.472806412572596	-0.468239254937223	-0.480967882949597	0.000817938673982647	0.00083718558146032	0.0012540300726041
172	14.8022833995669	0.23	-1.14443474965403	-1.18934562105317	-1.09952387825488	0.29066982160048	-14.384198302584	-14.8627480332524	-13.9056485719156	8.04	5.19	12.46	-1.74330818695694	-1.68717727082529	-1.63104635469365	-1.77478588510013	-1.71764145222617	-1.66049701935222	-1.77164739731229	-1.71506149649508	-1.65749511372171	-1.14443474965403	9.92733318652335	0.0390210368139964	-31.1625213108341	-0.447282726148515	-0.439986506409855	-0.45514986019017	-0.4737692082625	-0.4663394612657	-0.481780317687763	-0.472806412572596	-0.468239254937223	-0.480967882949597	0.000817938673982647	0.00083718558146032	0.0012540300726041
172	14.8022833995669	0.23	-1.14343656369614	-1.18797538543597	-1.0988977419563	0.297757474519622	-14.7966220742949	-15.2805625821462	-14.3126815664436	7.93	5.1	12.4	-1.81502533510775	-1.75754287805075	-1.70006042099376	-1.84919862281134	-1.7906338863476	-1.73206914988385	-1.84319334907944	-1.78631124676942	-1.72785701260303	-1.14343656369614	9.91177123235528	0.345079351098876	-30.8126004325521	-0.447282726148515	-0.439986506409855	-0.45514986019017	-0.4737692082625	-0.4663394612657	-0.481780317687763	-0.472806412572596	-0.468239254937223	-0.480967882949597	0.000817938673982647	0.00083718558146032	0.0012540300726041
172	14.8022833995669	0.23	-1.14335105171739	-1.18738133119461	-1.09932077224017	0.293965023707383	-14.5064409639643	-14.985229033982	-14.0276528939466	7.91	5.11	12.37	-1.78409956349134	-1.7270963915821	-1.67009321967285	-1.81794752577002	-1.75986288887304	-1.70177825197606	-1.8135205822833	-1.75552015231695	-1.69833088406069	-1.14335105171739	9.90950139283488	0.358863679511217	-30.7842735791583	-0.447282726148515	-0.439986506409855	-0.45514986019017	-0.4737692082625	-0.4663394612657	-0.481780317687763	-0.472806412572596	-0.468239254937223	-0.480967882949597	0.000817938673982647	0.00083718558146032	0.0012540300726041
172	14.8022833995669	0.23	-1.14272858062371	-1.18731447778204	-1.09814268346539	0.291923013118901	-14.5484139296132	-15.0309601188392	-14.0658677403871	7.97	5.19	12.43	-1.77755982019062	-1.72049395676123	-1.66342809333184	-1.81054750449173	-1.75242262146379	-1.69429773843584	-1.80759242571241	-1.74949426407107	-1.69230485728466	-1.14272858062371	9.93923901213218	-0.101776361970584	-31.3165656378457	-0.447282726148515	-0.439986506409855	-0.45514986019017	-0.4737692082625	-0.4663394612657	-0.481780317687763	-0.472806412572596	-0.468239254937223	-0.480967882949597	0.000817938673982647	0.00083718558146032	0.0012540300726041
172	14.8022833995669	0.23	-1.14235437739001	-1.18650881457169	-1.09819994020832	0.290630819359395	-14.4930097368362	-14.9752251378385	-14.0107943358338	8.13	5.23	12.61	-1.73728888311437	-1.68134665535372	-1.62540442759307	-1.76750168788976	-1.71058658128181	-1.65367147467386	-1.76340921232394	-1.70752698302095	-1.65048310353242	-1.14235437739001	10.0448452466707	-0.277005554536461	-31.7013603852206	-0.447282726148515	-0.439986506409855	-0.45514986019017	-0.4737692082625	-0.4663394612657	-0.481780317687763	-0.472806412572596	-0.468239254937223	-0.480967882949597	0.000817938673982647	0.00083718558146032	0.0012540300726041
172	14.8022833995669	0.23	-1.14198587001737	-1.18621937326383	-1.0977523667709	0.297761438894994	-14.6055603776414	-15.083247465073	-14.1278732902097	8.02	5.18	12.38	-1.77199275881044	-1.71587367292617	-1.6597545870419	-1.80416042267146	-1.74702258550735	-1.68988474834324	-1.80095146898806	-1.74465139798799	-1.68813370475104	-1.14198587001737	9.97728100627706	0.125596268303178	-31.1476620397054	-0.447282726148515	-0.439986506409855	-0.45514986019017	-0.4737692082625	-0.4663394612657	-0.481780317687763	-0.472806412572596	-0.468239254937223	-0.480967882949597	0.000817938673982647	0.00083718558146032	0.0012540300726041
172	14.8022833995669	0.23	-1.1417557452526	-1.18574715049114	-1.09776434001405	0.313972878588887	-15.166453685227	-15.6439013642066	-14.6890060062474	7.9	5.14	12.4	-1.86372879420324	-1.80684829065597	-1.74996778710871	-1.89916235770632	-1.84120043129281	-1.7832385048793	-1.89547964309062	-1.83738798804133	-1.78016552786783	-1.1417557452526	9.90700451028494	0.0129973441211223	-31.084983058039	-0.447282726148515	-0.439986506409855	-0.45514986019017	-0.4737692082625	-0.4663394612657	-0.481780317687763	-0.472806412572596	-0.468239254937223	-0.480967882949597	0.000817938673982647	0.00083718558146032	0.0012540300726041
172	14.8022833995669	0.23	-1.14100373645277	-1.18601257735733	-1.0959948955482	0.293235029944256	-14.58782503152	-15.070147281269	-14.1055027817711	7.96	5.19	12.16	-1.78348744041939	-1.72640666618361	-1.66932589194783	-1.8166646184504	-1.7585220038192	-1.70037938918799	-1.81883936708629	-1.75973397674383	-1.70177247150438	-1.14100373645277	9.84630767818785	0.0053485859638703	-31.1262935781387	-0.447282726148515	-0.439986506409855	-0.45514986019017	-0.4737692082625	-0.4663394612657	-0.481780317687763	-0.472806412572596	-0.468239254937223	-0.480967882949597	0.000817938673982647	0.00083718558146032	0.0012540300726041
172	14.8022833995669	0.23	-1.13960887073783	-1.18365459995859	-1.09556314151707	0.304362905329576	-15.120149035632	-15.6069694095099	-14.633328661754	8.06	5.14	12.4	-1.8250530466936	-1.76812508180651	-1.71119711691942	-1.85767011493888	-1.79972474219116	-1.74177936944343	-1.85481734873157	-1.79603384220396	-1.73802923095499	-1.13960887073783	9.96773214785338	-0.157987143865317	-31.4332909237189	-0.447282726148515	-0.439986506409855	-0.45514986019017	-0.4737692082625	-0.4663394612657	-0.481780317687763	-0.472806412572596	-0.468239254937223	-0.480967882949597	0.000817938673982647	0.00083718558146032	0.0012540300726041
172	14.8022833995669	0.23	-1.13945221960546	-1.18431386577243	-1.09459057343848	0.295895020572246	-14.8581002024337	-15.3462243920508	-14.3699760128166	7.91	5.14	12.21	-1.8264869795004	-1.7683910952009	-1.7102952109014	-1.86110252639489	-1.80190560998844	-1.74270869358199	-1.85974337117073	-1.80037920885761	-1.74231214954016	-1.13945221960546	9.81761300718561	0.403466897444577	-30.6796699388888	-0.447282726148515	-0.439986506409855	-0.45514986019017	-0.4737692082625	-0.4663394612657	-0.481780317687763	-0.472806412572596	-0.468239254937223	-0.480967882949597	0.000817938673982647	0.00083718558146032	0.0012540300726041
172	14.8022833995669	0.23	-1.13765265684901	-1.18251474202222	-1.09279057167581	0.289397505196083	-14.5257700670953	-15.0105250764395	-14.0410150577512	7.92	5.15	12.14	-1.78485573350524	-1.7272149945326	-1.66957425555996	-1.8185786963909	-1.75984889656892	-1.70111909674694	-1.8198531113891	-1.75980913568566	-1.70022080804579	-1.13765265684901	9.75577906021724	-0.0720768862355482	-31.0852430751027	-0.447282726148515	-0.439986506409855	-0.45514986019017	-0.4737692082625	-0.4663394612657	-0.481780317687763	-0.472806412572596	-0.468239254937223	-0.480967882949597	0.000817938673982647	0.00083718558146032	0.0012540300726041
172	14.8022833995669	0.23	-1.13727560609453	-1.18180231751645	-1.09274889467261	0.294351437797151	-14.7598353516685	-15.2465336530094	-14.2731370503277	7.97	5.18	12.32	-1.8016561836595	-1.74414389764462	-1.68663161162974	-1.83500529735815	-1.77642844431723	-1.71785159127632	-1.83376538843924	-1.775166742131	-1.71716024157827	-1.13727560609453	9.88552319128353	-0.136201232587198	-31.3039864767463	-0.447282726148515	-0.439986506409855	-0.45514986019017	-0.4737692082625	-0.4663394612657	-0.481780317687763	-0.472806412572596	-0.468239254937223	-0.480967882949597	0.000817938673982647	0.00083718558146032	0.0012540300726041
172	14.8022833995669	0.23	-1.1366657448779	-1.18045438330683	-1.09287710644896	0.301437414358897	-14.7191972185339	-15.1964026466299	-14.241991790438	8.05	5.15	12.4	-1.78019835360174	-1.72429562864896	-1.66839290369618	-1.8122056439035	-1.75529780918719	-1.69838997447088	-1.8100914377267	-1.75292228361738	-1.69613801650643	-1.1366657448779	9.99858547676328	-0.0120403698991713	-31.2423781791344	-0.447282726148515	-0.439986506409855	-0.45514986019017	-0.4737692082625	-0.4663394612657	-0.481780317687763	-0.472806412572596	-0.468239254937223	-0.480967882949597	0.000817938673982647	0.00083718558146032	0.0012540300726041
172	14.8022833995669	0.23	-1.1366652054505	-1.18041862064025	-1.09291179026074	0.300234341725342	-14.8856764381804	-15.3696614047226	-14.4016914716382	8.05	5.23	12.38	-1.80026773542584	-1.74357796869947	-1.68688820197309	-1.83262205620182	-1.77491346385229	-1.71720487150277	-1.83119926740915	-1.77472507735777	-1.71670570246647	-1.1366652054505	9.9655927973434	-0.0768487323105479	-31.3965471387496	-0.447282726148515	-0.439986506409855	-0.45514986019017	-0.4737692082625	-0.4663394612657	-0.481780317687763	-0.472806412572596	-0.468239254937223	-0.480967882949597	0.000817938673982647	0.00083718558146032	0.0012540300726041
172	14.8022833995669	0.23	-1.13648899042643	-1.18131955918662	-1.09165842166625	0.292394038876575	-14.7636984898127	-15.2528279481549	-14.2745690314705	8.17	5.26	12.52	-1.76142690258579	-1.70494126007414	-1.64845561756249	-1.79157651883692	-1.73412403492928	-1.67667155102164	-1.79071782708105	-1.73418078033617	-1.67621111255451	-1.13648899042643	10.0317456661921	-0.218423673649883	-31.6301012396311	-0.447282726148515	-0.439986506409855	-0.45514986019017	-0.4737692082625	-0.4663394612657	-0.481780317687763	-0.472806412572596	-0.468239254937223	-0.480967882949597	0.000817938673982647	0.00083718558146032	0.0012540300726041
172	14.8022833995669	0.23	-1.13643754698639	-1.1805306614237	-1.09234443254908	0.290227891331632	-14.6365862030262	-15.12405503653	-14.1491173695224	7.9	5.16	12.53	-1.8027447318467	-1.74463982086775	-1.68653490988879	-1.83707754687133	-1.77786604263742	-1.71865453840351	-1.83244638685981	-1.77315552151026	-1.71404820289428	-1.13643754698639	9.9321121266164	0.123795891130505	-31.0609745065136	-0.447282726148515	-0.439986506409855	-0.45514986019017	-0.4737692082625	-0.4663394612657	-0.481780317687763	-0.472806412572596	-0.468239254937223	-0.480967882949597	0.000817938673982647	0.00083718558146032	0.0012540300726041
172	14.8022833995669	0.23	-1.13541362956648	-1.17909262820149	-1.09173463093146	0.30737401790065	-14.9572450410193	-15.4354175333138	-14.4790725487249	7.92	5.08	12.34	-1.8359744630388	-1.77909796566608	-1.72222146829337	-1.87070009578298	-1.81274783597495	-1.75479557616692	-1.86632903522197	-1.80848723745004	-1.75044949482576	-1.13541362956648	9.8746128249383	0.0177433669391725	-31.0505957331713	-0.447282726148515	-0.439986506409855	-0.45514986019017	-0.4737692082625	-0.4663394612657	-0.481780317687763	-0.472806412572596	-0.468239254937223	-0.480967882949597	0.000817938673982647	0.00083718558146032	0.0012540300726041
172	14.8022833995669	0.23	-1.13370097442855	-1.1775781809764	-1.0898237678807	0.299297945904586	-14.6355064534571	-15.1124201010491	-14.1585928058651	7.93	5.13	12.37	-1.7956229323063	-1.73895715166892	-1.68229137103154	-1.82946606855334	-1.77173227541726	-1.71399848228118	-1.82658496377172	-1.76792225088835	-1.7103114657803	-1.13370097442855	9.89838705437371	-0.0868967201736775	-31.232659827333	-0.447282726148515	-0.439986506409855	-0.45514986019017	-0.4737692082625	-0.4663394612657	-0.481780317687763	-0.472806412572596	-0.468239254937223	-0.480967882949597	0.000817938673982647	0.00083718558146032	0.0012540300726041
172	14.8022833995669	0.23	-1.13317528728182	-1.17727698916145	-1.0890735854022	0.296709174589366	-14.7388049759736	-15.2220656201413	-14.255544331806	7.94	5.13	12.44	-1.80567170445304	-1.74834636551253	-1.69102102657203	-1.83952066271054	-1.7811207081574	-1.72272075360426	-1.83529374603361	-1.77453803523137	-1.71821726016933	-1.13317528728182	9.93938865198489	0.0462388667754752	-31.134385425414	-0.447282726148515	-0.439986506409855	-0.45514986019017	-0.4737692082625	-0.4663394612657	-0.481780317687763	-0.472806412572596	-0.468239254937223	-0.480967882949597	0.000817938673982647	0.00083718558146032	0.0012540300726041
172	14.8022833995669	0.23	-1.13288537308697	-1.17745459365401	-1.08831615251993	0.296154899229212	-14.5170857805576	-14.9937095490809	-14.0404620120343	7.96	5.17	12.34	-1.77534327514892	-1.71890822153833	-1.66247316792774	-1.80842441488298	-1.75093776977427	-1.69345112466556	-1.80604286060238	-1.75028706480447	-1.69147577317981	-1.13288537308697	9.91121078984005	-0.359552191066162	-31.533334353725	-0.447282726148515	-0.439986506409855	-0.45514986019017	-0.4737692082625	-0.4663394612657	-0.481780317687763	-0.472806412572596	-0.468239254937223	-0.480967882949597	0.000817938673982647	0.00083718558146032	0.0012540300726041
172	14.8022833995669	0.23	-1.12565655319939	-1.17000258025823	-1.08131052614055	0.302685852337222	-15.1986379960366	-15.6899303622303	-14.7073456298428	8.06	5.22	12.64	-1.83476621246325	-1.7773149291801	-1.71986364589696	-1.86755759190285	-1.80907952557965	-1.75060145925644	-1.86277435194686	-1.80406489884362	-1.74647673761728	-1.12565655319939	9.97077229358692	-0.00177295012825882	-31.2984990536028	-0.447282726148515	-0.439986506409855	-0.45514986019017	-0.4737692082625	-0.4663394612657	-0.481780317687763	-0.472806412572596	-0.468239254937223	-0.480967882949597	0.000817938673982647	0.00083718558146032	0.0012540300726041
172	14.8022833995669	0.23	-1.12512643949516	-1.16924486942312	-1.0810080095672	0.291909460860526	-14.6141402244649	-15.0988823339764	-14.1293981149534	8.04	5.21	12.39	-1.77070191730852	-1.71385441272331	-1.6570069081381	-1.80265578189388	-1.74478241437501	-1.68690904685614	-1.80188061919953	-1.74495902310756	-1.68595676629622	-1.12512643949516	10.0095491383044	-0.101915655320621	-31.4308411549178	-0.447282726148515	-0.439986506409855	-0.45514986019017	-0.4737692082625	-0.4663394612657	-0.481780317687763	-0.472806412572596	-0.468239254937223	-0.480967882949597	0.000817938673982647	0.00083718558146032	0.0012540300726041
172	14.8022833995669	0.23	-1.12448476392681	-1.16876836190126	-1.08020116595237	0.299744954362621	-14.9508529843366	-15.4375238202032	-14.46418214847	8	5.16	12.38	-1.81904629051307	-1.76170051479188	-1.70435473907068	-1.8524004482507	-1.79400317644666	-1.73560590464262	-1.85000396806687	-1.79321010832383	-1.73436063936824	-1.12448476392681	9.93301859614865	-0.056290271094348	-31.2763005600666	-0.447282726148515	-0.439986506409855	-0.45514986019017	-0.4737692082625	-0.4663394612657	-0.481780317687763	-0.472806412572596	-0.468239254937223	-0.480967882949597	0.000817938673982647	0.00083718558146032	0.0012540300726041
172	14.8022833995669	0.23	-1.12269927103321	-1.16630795111011	-1.07909059095631	0.303423465390248	-15.0012872843302	-15.4853543483222	-14.5172202203381	7.96	5.13	12.59	-1.83285121115899	-1.77555688746687	-1.71826256377474	-1.86696055406303	-1.8085999835739	-1.75023941308478	-1.86075657069546	-1.80171180889853	-1.7431858812526	-1.12269927103321	10.017043373472	-0.0279853566024615	-31.3270049233845	-0.447282726148515	-0.439986506409855	-0.45514986019017	-0.4737692082625	-0.4663394612657	-0.481780317687763	-0.472806412572596	-0.468239254937223	-0.480967882949597	0.000817938673982647	0.00083718558146032	0.0012540300726041
172	14.8022833995669	0.23	-1.11867744328435	-1.16249195444783	-1.07486293212088	0.289447484835431	-14.7733446993424	-15.266301882657	-14.2803875160279	7.97	5.14	12.41	-1.80370875653602	-1.74546602067397	-1.68722328481192	-1.83707847627502	-1.7777582140299	-1.71843795178478	-1.83294085416583	-1.77567816651562	-1.71457887609872	-1.11867744328435	9.96684507572061	0.0375086096942687	-31.1784916555839	-0.447282726148515	-0.439986506409855	-0.45514986019017	-0.4737692082625	-0.4663394612657	-0.481780317687763	-0.472806412572596	-0.468239254937223	-0.480967882949597	0.000817938673982647	0.00083718558146032	0.0012540300726041
172	14.8022833995669	0.23	-1.11357686793295	-1.15741341604904	-1.06974031981685	0.300069536889711	-15.0431041953676	-15.5323995869353	-14.5538088037998	8	5.2	12.25	-1.82958113679688	-1.77194640922478	-1.71431168165268	-1.86308904168909	-1.80439876160219	-1.74570848151529	-1.86412056480465	-1.80560293279024	-1.74561022940695	-1.11357686793295	9.88398243957413	-0.0387944316438001	-31.237557557368	-0.447282726148515	-0.439986506409855	-0.45514986019017	-0.4737692082625	-0.4663394612657	-0.481780317687763	-0.472806412572596	-0.468239254937223	-0.480967882949597	0.000817938673982647	0.00083718558146032	0.0012540300726041
172	14.8022833995669	0.24	-1.28889626292259	-1.33779620067741	-1.23999632516777	0.285685251166069	-14.6887204647928	-15.1833750425093	-14.1940658870762	7.98	5.17	12.34	-1.79192272075652	-1.73354421306276	-1.67516570536899	-1.82495254812541	-1.76549797168781	-1.7060433952502	-1.8231633894784	-1.7634519200245	-1.70485234098705	-1.28889626292259	9.74647348300058	-0.0466670032249139	-31.1572068206747	-0.447282726148515	-0.439986506409855	-0.45514986019017	-0.4737692082625	-0.4663394612657	-0.481780317687763	-0.472806412572596	-0.468239254937223	-0.480967882949597	0.000817938673982647	0.00083718558146032	0.0012540300726041
172	14.8022833995669	0.24	-1.28156456988733	-1.33043606755134	-1.23269307222331	0.300948502132494	-15.2430077398279	-15.7377697328197	-14.7482457468361	8.07	5.12	12.4	-1.83931557110949	-1.78149140331745	-1.72366723552541	-1.87212489466413	-1.81326927155243	-1.75441364844072	-1.86765436816001	-1.80860963120772	-1.75031782660125	-1.28156456988733	9.75616279288034	0.0664009051906903	-31.0421448175234	-0.447282726148515	-0.439986506409855	-0.45514986019017	-0.4737692082625	-0.4663394612657	-0.481780317687763	-0.472806412572596	-0.468239254937223	-0.480967882949597	0.000817938673982647	0.00083718558146032	0.0012540300726041
172	14.8022833995669	0.24	-1.28155273510743	-1.32990387290693	-1.23320159730792	0.295224625661488	-15.0829824345426	-15.579292934574	-14.5866719345111	8.06	5.18	12.2	-1.82201478243718	-1.76397074465359	-1.70592670686999	-1.85458957677605	-1.79550780175145	-1.73642602672685	-1.85548129600115	-1.79647809480452	-1.7376688380717	-1.28155273510743	9.79268068825113	-0.204889126652856	-31.3594713714579	-0.447282726148515	-0.439986506409855	-0.45514986019017	-0.4737692082625	-0.4663394612657	-0.481780317687763	-0.472806412572596	-0.468239254937223	-0.480967882949597	0.000817938673982647	0.00083718558146032	0.0012540300726041
172	14.8022833995669	0.24	-1.28121549897983	-1.32962063866346	-1.23281035929619	0.295262963663501	-15.0596619761313	-15.5551594587559	-14.5641644935067	7.86	5.11	12.21	-1.86183737158451	-1.8025299930184	-1.7432226144523	-1.89777497637866	-1.83732283341755	-1.77687069045644	-1.89879040727227	-1.83552817933474	-1.77550258099269	-1.28121549897983	9.66818177966625	0.285396489163723	-30.6583936849578	-0.447282726148515	-0.439986506409855	-0.45514986019017	-0.4737692082625	-0.4663394612657	-0.481780317687763	-0.472806412572596	-0.468239254937223	-0.480967882949597	0.000817938673982647	0.00083718558146032	0.0012540300726041
172	14.8022833995669	0.24	-1.27678886023198	-1.32465510698824	-1.22892261347573	0.297765070300778	-15.0324810145954	-15.5241266299187	-14.5408353992721	7.97	5.17	12.42	-1.83526372061131	-1.77714132939985	-1.71901893818838	-1.86928432932626	-1.81008451305224	-1.75088469677822	-1.86652249495806	-1.80799501135476	-1.74732214898667	-1.27678886023198	9.81115922644159	-0.088444378430579	-31.2300667311632	-0.447282726148515	-0.439986506409855	-0.45514986019017	-0.4737692082625	-0.4663394612657	-0.481780317687763	-0.472806412572596	-0.468239254937223	-0.480967882949597	0.000817938673982647	0.00083718558146032	0.0012540300726041
172	14.8022833995669	0.24	-1.27520285665106	-1.32348988401864	-1.22691582928348	0.292690883289995	-15.0004550779966	-15.497072136091	-14.5038380199021	7.96	5.17	12.21	-1.83390380725889	-1.77513477620637	-1.71636574515384	-1.86801219179173	-1.80815012810476	-1.74828806441779	-1.86801293543059	-1.80824554970472	-1.74885247899012	-1.27520285665106	9.72885581516239	-0.211570307128078	-31.2632333926863	-0.447282726148515	-0.439986506409855	-0.45514986019017	-0.4737692082625	-0.4663394612657	-0.481780317687763	-0.472806412572596	-0.468239254937223	-0.480967882949597	0.000817938673982647	0.00083718558146032	0.0012540300726041
172	14.8022833995669	0.24	-1.27471285700285	-1.32257355770061	-1.22685215630509	0.290679737699444	-14.7657122285302	-15.256942782046	-14.2744816750145	7.98	5.09	12.39	-1.80090296216436	-1.74291896290776	-1.68493496365117	-1.83411657516549	-1.77506319118799	-1.71600980721049	-1.82823057985848	-1.76994053143424	-1.71202613336486	-1.27471285700285	9.8150318713399	0.0797247680872077	-31.0504844924685	-0.447282726148515	-0.439986506409855	-0.45514986019017	-0.4737692082625	-0.4663394612657	-0.481780317687763	-0.472806412572596	-0.468239254937223	-0.480967882949597	0.000817938673982647	0.00083718558146032	0.0012540300726041
172	14.8022833995669	0.24	-1.27364505101751	-1.32165837008025	-1.22563173195478	0.296060103253867	-14.9299918351045	-15.4202835844963	-14.4397000857128	8.05	5.18	12.26	-1.80456448966051	-1.74718791317424	-1.68981133668796	-1.83689688724403	-1.77849229414014	-1.72008770103624	-1.8383493353609	-1.7783218086145	-1.72106110579704	-1.27364505101751	9.73303234002971	0.281596676109309	-30.8380430643551	-0.447282726148515	-0.439986506409855	-0.45514986019017	-0.4737692082625	-0.4663394612657	-0.481780317687763	-0.472806412572596	-0.468239254937223	-0.480967882949597	0.000817938673982647	0.00083718558146032	0.0012540300726041
172	14.8022833995669	0.24	-1.26971957947149	-1.3173805805158	-1.22205857842718	0.301799454837532	-15.1012665145812	-15.5904383075814	-14.612094721581	7.97	5.14	12.45	-1.84252855307487	-1.7847166443793	-1.72690473568374	-1.87664857066537	-1.8177660987276	-1.75888362678984	-1.87140935285315	-1.81367841677937	-1.75487469722258	-1.26971957947149	9.79852226180488	0.291827886006479	-30.8512321149308	-0.447282726148515	-0.439986506409855	-0.45514986019017	-0.4737692082625	-0.4663394612657	-0.481780317687763	-0.472806412572596	-0.468239254937223	-0.480967882949597	0.000817938673982647	0.00083718558146032	0.0012540300726041
172	14.8022833995669	0.24	-1.26959853273993	-1.31741317979314	-1.22178388568671	0.294447847014615	-14.934153176305	-15.4264852602695	-14.4418210923405	8.12	5.13	12.48	-1.79175653364198	-1.73457311089325	-1.67738968814452	-1.82304405201924	-1.76486209662585	-1.70668014123246	-1.81858530103773	-1.760365393013	-1.70127212832009	-1.26959853273993	9.85283409565703	-0.0436024081187155	-31.2430014676234	-0.447282726148515	-0.439986506409855	-0.45514986019017	-0.4737692082625	-0.4663394612657	-0.481780317687763	-0.472806412572596	-0.468239254937223	-0.480967882949597	0.000817938673982647	0.00083718558146032	0.0012540300726041
172	14.8022833995669	0.24	-1.26846934597267	-1.31692701198221	-1.22001167996313	0.297542079736093	-15.1296128521019	-15.6246991907458	-14.634526513458	8.02	5.19	12.33	-1.83491924923336	-1.77677774892542	-1.71863624861749	-1.8681875664244	-1.80899192170384	-1.74979627698327	-1.86632334606279	-1.80761218253676	-1.74959646293701	-1.26846934597267	9.7697320196131	-0.0119106551436473	-31.1426773938282	-0.447282726148515	-0.439986506409855	-0.45514986019017	-0.4737692082625	-0.4663394612657	-0.481780317687763	-0.472806412572596	-0.468239254937223	-0.480967882949597	0.000817938673982647	0.00083718558146032	0.0012540300726041
172	14.8022833995669	0.24	-1.26801959841736	-1.31559443043463	-1.22044476640009	0.306427009925182	-15.354563613947	-15.8465320162582	-14.8625952116358	7.96	5.2	12.37	-1.87582037687831	-1.81758401621032	-1.75934765554234	-1.91074290484386	-1.85142234605163	-1.79210178725939	-1.90915636124987	-1.85119862601527	-1.79140541879483	-1.26801959841736	9.80998677869493	-0.156331807977866	-31.2882128615993	-0.447282726148515	-0.439986506409855	-0.45514986019017	-0.4737692082625	-0.4663394612657	-0.481780317687763	-0.472806412572596	-0.468239254937223	-0.480967882949597	0.000817938673982647	0.00083718558146032	0.0012540300726041
172	14.8022833995669	0.24	-1.26721288921132	-1.31502510735486	-1.21940067106777	0.294971606990646	-15.0235146086611	-15.5181690445675	-14.5288601727546	7.93	5.2	12.33	-1.84306097674674	-1.78431188816705	-1.72556279958737	-1.87775056582943	-1.81789571798973	-1.75804087015002	-1.87664559981707	-1.81760609096618	-1.75618802072542	-1.26721288921132	9.80468443326398	0.114250932818563	-31.0314323487951	-0.447282726148515	-0.439986506409855	-0.45514986019017	-0.4737692082625	-0.4663394612657	-0.481780317687763	-0.472806412572596	-0.468239254937223	-0.480967882949597	0.000817938673982647	0.00083718558146032	0.0012540300726041
172	14.8022833995669	0.24	-1.26487668641198	-1.3125522060669	-1.21720116675707	0.292699089322322	-14.9862402732822	-15.4823768916705	-14.4901036548939	7.95	5.11	12.36	-1.83352951431126	-1.77477360497573	-1.7160176956402	-1.86771487597178	-1.80786348821899	-1.7480121004662	-1.8627437414813	-1.80259507926085	-1.74312770525758	-1.26487668641198	9.76679424215562	-0.0336132596377008	-31.0875647974088	-0.447282726148515	-0.439986506409855	-0.45514986019017	-0.4737692082625	-0.4663394612657	-0.481780317687763	-0.472806412572596	-0.468239254937223	-0.480967882949597	0.000817938673982647	0.00083718558146032	0.0012540300726041
172	14.8022833995669	0.24	-1.26475762363735	-1.3121379757604	-1.21737727151429	0.301544241410051	-15.0980527650352	-15.5874167885965	-14.6086887414738	7.95	5.15	12.14	-1.8471652428044	-1.78917383680936	-1.73118243081432	-1.88167846067037	-1.82260351868024	-1.7635285766901	-1.88140833155931	-1.82346588402015	-1.76333651901831	-1.26475762363735	9.71634426832316	0.0301422817742327	-31.0058326485324	-0.447282726148515	-0.439986506409855	-0.45514986019017	-0.4737692082625	-0.4663394612657	-0.481780317687763	-0.472806412572596	-0.468239254937223	-0.480967882949597	0.000817938673982647	0.00083718558146032	0.0012540300726041
172	14.8022833995669	0.24	-1.26456824170442	-1.3119051396778	-1.21723134373104	0.295550277612316	-14.9095858422225	-15.3998070132118	-14.4193646712333	8	5.22	12.4	-1.81396276066482	-1.75621898842786	-1.6984752161909	-1.84718461463224	-1.78838329302856	-1.72958197142489	-1.84541074377535	-1.78646068858493	-1.72931658855373	-1.26456824170442	9.85496161223691	0.134441171728441	-31.0535934719622	-0.447282726148515	-0.439986506409855	-0.45514986019017	-0.4737692082625	-0.4663394612657	-0.481780317687763	-0.472806412572596	-0.468239254937223	-0.480967882949597	0.000817938673982647	0.00083718558146032	0.0012540300726041
172	14.8022833995669	0.24	-1.26427435350581	-1.31158636716183	-1.21696233984979	0.301152627801882	-15.1263553367764	-15.6170929042711	-14.6356177692817	8.07	5.21	12.34	-1.82479178607914	-1.76745116015254	-1.71011053422594	-1.85731657845224	-1.79895392252363	-1.74059126659501	-1.85588011074097	-1.79840184671764	-1.740870458136	-1.26427435350581	9.87566740541953	-0.199107532728902	-31.4587193319434	-0.447282726148515	-0.439986506409855	-0.45514986019017	-0.4737692082625	-0.4663394612657	-0.481780317687763	-0.472806412572596	-0.468239254937223	-0.480967882949597	0.000817938673982647	0.00083718558146032	0.0012540300726041
172	14.8022833995669	0.24	-1.26408361158705	-1.31135335680254	-1.21681386637156	0.298282372815427	-14.9329901440653	-15.4207784054379	-14.4452018826927	7.94	5.15	12.26	-1.82864438853657	-1.7708009228242	-1.71295745711183	-1.86288709321335	-1.8039604662662	-1.74503383931905	-1.86210432744426	-1.80190210686966	-1.7452230283235	-1.26408361158705	9.77997124128386	0.27351524195968	-30.8264990027811	-0.447282726148515	-0.439986506409855	-0.45514986019017	-0.4737692082625	-0.4663394612657	-0.481780317687763	-0.472806412572596	-0.468239254937223	-0.480967882949597	0.000817938673982647	0.00083718558146032	0.0012540300726041
172	14.8022833995669	0.24	-1.26392881259401	-1.31121582376605	-1.21664180142197	0.297978676847422	-14.8956379293639	-15.3825592971132	-14.4087165616147	8.05	5.23	12.37	-1.80198797310581	-1.74494763075543	-1.68790728840505	-1.83438594469811	-1.77632007308856	-1.71825420147901	-1.83433904276458	-1.77554884054353	-1.71720229437975	-1.26392881259401	9.85063905628108	-0.149253137169134	-31.349634991869	-0.447282726148515	-0.439986506409855	-0.45514986019017	-0.4737692082625	-0.4663394612657	-0.481780317687763	-0.472806412572596	-0.468239254937223	-0.480967882949597	0.000817938673982647	0.00083718558146032	0.0012540300726041
172	14.8022833995669	0.24	-1.26358347283875	-1.31179122456493	-1.21537572111257	0.291428014014619	-14.8123183869061	-15.3042067486161	-14.3204300251962	7.97	5.21	12.34	-1.80808757250401	-1.74997431982284	-1.69186106714168	-1.84153219072669	-1.78234400363463	-1.72315581654257	-1.84090264937179	-1.78197732723404	-1.72339130205621	-1.26358347283875	9.79925352930554	0.0902084170223681	-31.1115570975979	-0.447282726148515	-0.439986506409855	-0.45514986019017	-0.4737692082625	-0.4663394612657	-0.481780317687763	-0.472806412572596	-0.468239254937223	-0.480967882949597	0.000817938673982647	0.00083718558146032	0.0012540300726041
172	14.8022833995669	0.24	-1.26319619801017	-1.31116138853618	-1.21523100748416	0.288851613076396	-14.8610720978224	-15.357675882527	-14.3644683131177	7.98	5.15	12.33	-1.8133047816727	-1.75466999706793	-1.69603521246317	-1.8467784748733	-1.78706128933374	-1.72734410379419	-1.84443965632691	-1.78416166986363	-1.72446039225546	-1.26319619801017	9.73879439954919	0.00510924660304006	-31.0974769015952	-0.447282726148515	-0.439986506409855	-0.45514986019017	-0.4737692082625	-0.4663394612657	-0.481780317687763	-0.472806412572596	-0.468239254937223	-0.480967882949597	0.000817938673982647	0.00083718558146032	0.0012540300726041
172	14.8022833995669	0.24	-1.26306487474491	-1.31034690878027	-1.21578284070956	0.303974811961388	-15.206847068101	-15.6969079363661	-14.7167861998358	8.01	5.14	12.37	-1.8475079539143	-1.78982835512374	-1.73214875633318	-1.88125553190571	-1.82252232641506	-1.76378912092442	-1.87832547454017	-1.81963189637844	-1.76028154620856	-1.26306487474491	9.83312239292612	-0.105806556629133	-31.2466159887794	-0.447282726148515	-0.439986506409855	-0.45514986019017	-0.4737692082625	-0.4663394612657	-0.481780317687763	-0.472806412572596	-0.468239254937223	-0.480967882949597	0.000817938673982647	0.00083718558146032	0.0012540300726041
172	14.8022833995669	0.24	-1.26216630151131	-1.3094466700112	-1.21488593301143	0.29963297915384	-15.1110705520983	-15.6030879261501	-14.6190531780465	7.88	5.1	12.37	-1.8647386783867	-1.80593725188862	-1.74713582539054	-1.90055615183869	-1.84062528100777	-1.78069441017684	-1.89539553777504	-1.83548700164121	-1.77638921712231	-1.26216630151131	9.7869971750626	-0.0293128220512304	-31.1116487348243	-0.447282726148515	-0.439986506409855	-0.45514986019017	-0.4737692082625	-0.4663394612657	-0.481780317687763	-0.472806412572596	-0.468239254937223	-0.480967882949597	0.000817938673982647	0.00083718558146032	0.0012540300726041
172	14.8022833995669	0.24	-1.26214113445702	-1.30984053256708	-1.21444173634696	0.297668278671272	-15.0620072091774	-15.5547325323403	-14.5692818860144	8.03	5.13	12.49	-1.82646414727096	-1.76860747018966	-1.71075079310836	-1.85956463728386	-1.80065944010718	-1.74175424293049	-1.85407008995687	-1.7955736840763	-1.73601844313898	-1.26214113445702	9.85954342348819	0.0057336522421112	-31.1667226916504	-0.447282726148515	-0.439986506409855	-0.45514986019017	-0.4737692082625	-0.4663394612657	-0.481780317687763	-0.472806412572596	-0.468239254937223	-0.480967882949597	0.000817938673982647	0.00083718558146032	0.0012540300726041
172	14.8022833995669	0.24	-1.26170423638424	-1.30889018423962	-1.21451828852886	0.311541369275243	-15.3597885931263	-15.8460653015441	-14.8735118847086	7.9	5.12	12.26	-1.88917159099241	-1.8311975687085	-1.77322354642458	-1.9251730129459	-1.86609419570924	-1.80701537847259	-1.92153863578485	-1.8641223356748	-1.80562970015856	-1.26170423638424	9.73557042139622	0.065256292825441	-30.9378260129002	-0.447282726148515	-0.439986506409855	-0.45514986019017	-0.4737692082625	-0.4663394612657	-0.481780317687763	-0.472806412572596	-0.468239254937223	-0.480967882949597	0.000817938673982647	0.00083718558146032	0.0012540300726041
172	14.8022833995669	0.24	-1.26137249780889	-1.30874383135894	-1.21400116425883	0.295457365338747	-15.0334716571585	-15.527876459048	-14.539066855269	7.91	5.15	12.19	-1.84940702807157	-1.79052223994627	-1.73163745182098	-1.88453740966805	-1.82453407649255	-1.76453074331705	-1.88420818242956	-1.82339224745736	-1.76374361015456	-1.26137249780889	9.77215779299408	-0.218499197021475	-31.3340082145854	-0.447282726148515	-0.439986506409855	-0.45514986019017	-0.4737692082625	-0.4663394612657	-0.481780317687763	-0.472806412572596	-0.468239254937223	-0.480967882949597	0.000817938673982647	0.00083718558146032	0.0012540300726041
172	14.8022833995669	0.24	-1.26080806961478	-1.30901923454402	-1.21259690468554	0.291923560574214	-14.987200314785	-15.4842996451362	-14.4901009844338	8.18	5.23	12.46	-1.78664860065972	-1.72929102922834	-1.67193345779695	-1.81713967079132	-1.75880323102933	-1.70046679126735	-1.81427787840374	-1.75683220994747	-1.69847119146627	-1.26080806961478	9.91176161865525	-0.0134438929933347	-31.3254291443241	-0.447282726148515	-0.439986506409855	-0.45514986019017	-0.4737692082625	-0.4663394612657	-0.481780317687763	-0.472806412572596	-0.468239254937223	-0.480967882949597	0.000817938673982647	0.00083718558146032	0.0012540300726041
172	14.8022833995669	0.24	-1.26050368518739	-1.30782544596004	-1.21318192441475	0.296906079453306	-15.0121624521813	-15.504153895383	-14.5201710089797	7.93	5.19	12.31	-1.84157142131222	-1.78313305779726	-1.72469469428231	-1.87624377247338	-1.81670515542623	-1.75716653837909	-1.87587402096086	-1.81614770698129	-1.75631380141814	-1.26050368518739	9.77862953779987	-0.0598123381656583	-31.1301533778208	-0.447282726148515	-0.439986506409855	-0.45514986019017	-0.4737692082625	-0.4663394612657	-0.481780317687763	-0.472806412572596	-0.468239254937223	-0.480967882949597	0.000817938673982647	0.00083718558146032	0.0012540300726041
172	14.8022833995669	0.24	-1.25983356107099	-1.30727483567259	-1.21239228646939	0.291259629729621	-14.7221850309557	-15.2112796430458	-14.2330904188656	8.05	5.18	12.28	-1.78201970026325	-1.72472167836831	-1.66742365647338	-1.81406451390348	-1.75573614176421	-1.69740776962494	-1.81417653760471	-1.7559280531852	-1.69647219004515	-1.25983356107099	9.83794197584701	0.15713926123525	-31.0409873920577	-0.447282726148515	-0.439986506409855	-0.45514986019017	-0.4737692082625	-0.4663394612657	-0.481780317687763	-0.472806412572596	-0.468239254937223	-0.480967882949597	0.000817938673982647	0.00083718558146032	0.0012540300726041
172	14.8022833995669	0.24	-1.25983097283111	-1.30745760855944	-1.21220433710278	0.292049843984715	-14.8643135454937	-15.357186374561	-14.3714407164264	8.15	5.26	12.43	-1.77778199926893	-1.72072594602626	-1.66366989278359	-1.80846981818021	-1.75042887149704	-1.69238792481388	-1.80827844510102	-1.75106490261846	-1.69117824875175	-1.25983097283111	9.86554705728124	-0.152691325517012	-31.4436674544019	-0.447282726148515	-0.439986506409855	-0.45514986019017	-0.4737692082625	-0.4663394612657	-0.481780317687763	-0.472806412572596	-0.468239254937223	-0.480967882949597	0.000817938673982647	0.00083718558146032	0.0012540300726041
172	14.8022833995669	0.24	-1.2594454686148	-1.3076298917033	-1.21126104552629	0.293499560258715	-14.7707459407552	-15.2588046723899	-14.2826872091206	8	5.13	12.35	-1.79752493981923	-1.74003041380323	-1.68253588778723	-1.83045620237242	-1.77190835726767	-1.71336051216293	-1.82754789981773	-1.76813210426767	-1.71046857129558	-1.2594454686148	9.78180254949967	0.12791440098682	-30.9986213819006	-0.447282726148515	-0.439986506409855	-0.45514986019017	-0.4737692082625	-0.4663394612657	-0.481780317687763	-0.472806412572596	-0.468239254937223	-0.480967882949597	0.000817938673982647	0.00083718558146032	0.0012540300726041
172	14.8022833995669	0.24	-1.25910360067908	-1.3067625249252	-1.21144467643296	0.296309705485341	-15.3093292976845	-15.8117773588227	-14.8068812365462	7.97	5.21	12.35	-1.86967493503196	-1.81026260428969	-1.75085027354742	-1.90435830703671	-1.84384384889775	-1.78332939075879	-1.90407504900091	-1.8436126229928	-1.78286306223606	-1.25910360067908	9.842191315396	-0.196786693760017	-31.43106573768	-0.447282726148515	-0.439986506409855	-0.45514986019017	-0.4737692082625	-0.4663394612657	-0.481780317687763	-0.472806412572596	-0.468239254937223	-0.480967882949597	0.000817938673982647	0.00083718558146032	0.0012540300726041
172	14.8022833995669	0.24	-1.25830153917272	-1.30579696591098	-1.21080611243446	0.296354135703038	-14.9389066688301	-15.4291453275892	-14.4486680100711	7.94	5.05	12.21	-1.8304554377418	-1.77229537769542	-1.71413531764905	-1.86478251789722	-1.80553176479059	-1.74628101168396	-1.86011760767524	-1.80110538026007	-1.74294699649099	-1.25830153917272	9.72397042087214	0.0949915767047441	-30.8862377367787	-0.447282726148515	-0.439986506409855	-0.45514986019017	-0.4737692082625	-0.4663394612657	-0.481780317687763	-0.472806412572596	-0.468239254937223	-0.480967882949597	0.000817938673982647	0.00083718558146032	0.0012540300726041
172	14.8022833995669	0.24	-1.25796228076871	-1.30550560566936	-1.21041895586806	0.291493443433683	-14.952790804286	-15.4492653267506	-14.4563162818214	7.9	5.14	12.11	-1.84205189750946	-1.78285608354493	-1.7236602695804	-1.87716695215894	-1.81684268777171	-1.75651842338447	-1.87899267224958	-1.81676097979988	-1.75658184931528	-1.25796228076871	9.73790994581251	-0.0936303933845667	-31.1154416202253	-0.447282726148515	-0.439986506409855	-0.45514986019017	-0.4737692082625	-0.4663394612657	-0.481780317687763	-0.472806412572596	-0.468239254937223	-0.480967882949597	0.000817938673982647	0.00083718558146032	0.0012540300726041
172	14.8022833995669	0.24	-1.25747499904072	-1.30453073859908	-1.21041925948235	0.296777257570055	-14.9321973721603	-15.4217191694443	-14.4426755748764	7.98	5.15	12.25	-1.82025785508517	-1.76247857075563	-1.70469928642609	-1.85382260189678	-1.79497789321319	-1.73613318452959	-1.85188609862737	-1.79405471796429	-1.73557980453697	-1.25747499904072	9.80353643044276	0.265005655023323	-30.8305408335168	-0.447282726148515	-0.439986506409855	-0.45514986019017	-0.4737692082625	-0.4663394612657	-0.481780317687763	-0.472806412572596	-0.468239254937223	-0.480967882949597	0.000817938673982647	0.00083718558146032	0.0012540300726041
172	14.8022833995669	0.24	-1.25651840631019	-1.30368724084327	-1.20934957177711	0.294713239963452	-14.8891293493602	-15.3796637990988	-14.3985948996217	7.9	5.19	12.33	-1.83200057916169	-1.77356891200961	-1.71513724485753	-1.86681554503571	-1.80727345438213	-1.74773136372855	-1.86520758604813	-1.80699629540562	-1.74756364698166	-1.25651840631019	9.80165993501903	-0.0309925575722297	-31.1349043178281	-0.447282726148515	-0.439986506409855	-0.45514986019017	-0.4737692082625	-0.4663394612657	-0.481780317687763	-0.472806412572596	-0.468239254937223	-0.480967882949597	0.000817938673982647	0.00083718558146032	0.0012540300726041
172	14.8022833995669	0.24	-1.25627697834028	-1.30350595851113	-1.20904799816942	0.297676936894308	-14.9148094016178	-15.4027093213956	-14.42690948184	7.97	5.17	12.31	-1.82084882533242	-1.76317118062266	-1.7054935359129	-1.85459848213683	-1.79585177519238	-1.73710506824793	-1.85342495160667	-1.79464896516041	-1.73592904046295	-1.25627697834028	9.80066361800396	0.069469100875939	-31.0515285245164	-0.447282726148515	-0.439986506409855	-0.45514986019017	-0.4737692082625	-0.4663394612657	-0.481780317687763	-0.472806412572596	-0.468239254937223	-0.480967882949597	0.000817938673982647	0.00083718558146032	0.0012540300726041
172	14.8022833995669	0.24	-1.25618300965856	-1.30329486354597	-1.20907115577115	0.293573876738188	-15.0970861078924	-15.5958384768043	-14.5983337389804	7.99	5.3	12.39	-1.83855962508586	-1.77976278836809	-1.72096595165032	-1.87232413559617	-1.81244751534337	-1.75257089509057	-1.87478141593275	-1.814435354844	-1.75423801718887	-1.25618300965856	9.87901051886632	-0.17857650834128	-31.4869084279421	-0.447282726148515	-0.439986506409855	-0.45514986019017	-0.4737692082625	-0.4663394612657	-0.481780317687763	-0.472806412572596	-0.468239254937223	-0.480967882949597	0.000817938673982647	0.00083718558146032	0.0012540300726041
172	14.8022833995669	0.24	-1.25614652081636	-1.30323895210353	-1.20905408952919	0.29999884766355	-15.1586941999594	-15.6518322845626	-14.6655561153562	7.95	5.12	12.21	-1.85363540333916	-1.79523340951912	-1.73683141569908	-1.88819795661844	-1.82870700969609	-1.76921606277374	-1.88717105397639	-1.82688200695641	-1.76735210177735	-1.25614652081636	9.78927321157332	0.191860553567849	-30.8906829336532	-0.447282726148515	-0.439986506409855	-0.45514986019017	-0.4737692082625	-0.4663394612657	-0.481780317687763	-0.472806412572596	-0.468239254937223	-0.480967882949597	0.000817938673982647	0.00083718558146032	0.0012540300726041
172	14.8022833995669	0.24	-1.25571834842114	-1.30273428265105	-1.20870241419123	0.296044786513524	-14.9718947945082	-15.4635806791934	-14.4802089098231	8.02	5.2	12.33	-1.8168534110893	-1.75908404994925	-1.70131468880919	-1.84984635038825	-1.7910279332188	-1.73220951604935	-1.84846055408314	-1.79088910338524	-1.72928605039414	-1.25571834842114	9.885909476345	0.0860358129577149	-31.1429407872344	-0.447282726148515	-0.439986506409855	-0.45514986019017	-0.4737692082625	-0.4663394612657	-0.481780317687763	-0.472806412572596	-0.468239254937223	-0.480967882949597	0.000817938673982647	0.00083718558146032	0.0012540300726041
172	14.8022833995669	0.24	-1.25550642721275	-1.30275697442726	-1.20825587999825	0.300171886430604	-15.0039787355031	-15.4918826393999	-14.5160748316062	8.02	5.19	12.38	-1.82098423553167	-1.76363385803842	-1.70628348054518	-1.85410133685691	-1.79570796391899	-1.73731459098107	-1.85274170092866	-1.79334269089563	-1.73476430094898	-1.25550642721275	9.83969518086125	-0.00752903655511064	-31.1935400211015	-0.447282726148515	-0.439986506409855	-0.45514986019017	-0.4737692082625	-0.4663394612657	-0.481780317687763	-0.472806412572596	-0.468239254937223	-0.480967882949597	0.000817938673982647	0.00083718558146032	0.0012540300726041
172	14.8022833995669	0.24	-1.25530058149912	-1.30231995387806	-1.20828120912017	0.298408559522039	-15.070176838663	-15.562297976217	-14.578055701109	7.9	5.14	12.14	-1.8543135054415	-1.79567519424387	-1.73703688304625	-1.88958704028071	-1.82983328635624	-1.77007953243176	-1.89042555481962	-1.83055607009091	-1.7690532042607	-1.25530058149912	9.72386648283	0.158594772315014	-30.880205870734	-0.447282726148515	-0.439986506409855	-0.45514986019017	-0.4737692082625	-0.4663394612657	-0.481780317687763	-0.472806412572596	-0.468239254937223	-0.480967882949597	0.000817938673982647	0.00083718558146032	0.0012540300726041
172	14.8022833995669	0.24	-1.25475010287213	-1.30222455273987	-1.20727565300438	0.288832290629843	-14.9975162419856	-15.4987030730618	-14.4963294109095	8.03	5.23	12.53	-1.81835418093724	-1.75955344351928	-1.70075270610132	-1.85121447880875	-1.7913511267655	-1.73148777472225	-1.84812699750425	-1.78820562267899	-1.72942756099133	-1.25475010287213	9.94103968563393	-0.186399250153535	-31.5677699596359	-0.447282726148515	-0.439986506409855	-0.45514986019017	-0.4737692082625	-0.4663394612657	-0.481780317687763	-0.472806412572596	-0.468239254937223	-0.480967882949597	0.000817938673982647	0.00083718558146032	0.0012540300726041
172	14.8022833995669	0.24	-1.25441418938601	-1.3021223454973	-1.20670603327473	0.288511086797984	-14.9341052943135	-15.4335635453759	-14.434647043251	8.08	5.24	12.44	-1.8015001805209	-1.74320035062055	-1.68490052072021	-1.83349797929886	-1.77416264229943	-1.71482730529999	-1.83296534767963	-1.77416647232579	-1.71353589236578	-1.25441418938601	9.85613828706695	0.0660365525369977	-31.221178726001	-0.447282726148515	-0.439986506409855	-0.45514986019017	-0.4737692082625	-0.4663394612657	-0.481780317687763	-0.472806412572596	-0.468239254937223	-0.480967882949597	0.000817938673982647	0.00083718558146032	0.0012540300726041
172	14.8022833995669	0.24	-1.25395133002313	-1.30168772958601	-1.20621493046025	0.292802967387201	-15.0361039829042	-15.5337665395109	-14.5384414262974	7.93	5.15	12.29	-1.84463440106091	-1.78553698449412	-1.72643956792733	-1.87933638980976	-1.81912720937063	-1.75891802893149	-1.87863353562568	-1.81789099530683	-1.75693951544141	-1.25395133002313	9.74349545106262	-0.0152966744090971	-31.0828281491387	-0.447282726148515	-0.439986506409855	-0.45514986019017	-0.4737692082625	-0.4663394612657	-0.481780317687763	-0.472806412572596	-0.468239254937223	-0.480967882949597	0.000817938673982647	0.00083718558146032	0.0012540300726041
172	14.8022833995669	0.24	-1.25373742041091	-1.30095274108419	-1.20652209973763	0.291485587191761	-14.8528709193997	-15.3460372019548	-14.3597046368445	7.93	5.17	12.22	-1.82283959663775	-1.76426010697943	-1.70568061732111	-1.85716230583926	-1.79747980810912	-1.73779731037898	-1.85958336272641	-1.79793380821046	-1.73880827207006	-1.25373742041091	9.7420289293438	-0.378671061407486	-31.4119535953274	-0.447282726148515	-0.439986506409855	-0.45514986019017	-0.4737692082625	-0.4663394612657	-0.481780317687763	-0.472806412572596	-0.468239254937223	-0.480967882949597	0.000817938673982647	0.00083718558146032	0.0012540300726041
172	14.8022833995669	0.24	-1.25364388087285	-1.30134881084992	-1.20593895089579	0.297603285456409	-15.0219168524124	-15.5134070909077	-14.5304266139171	8.15	5.26	12.57	-1.79649653849999	-1.73958057497314	-1.68266461144628	-1.82754523391701	-1.76964559667967	-1.71174595944232	-1.82515303521058	-1.76813745182356	-1.7100541619331	-1.25364388087285	9.9378208064493	0.32235810857377	-31.0235956433833	-0.447282726148515	-0.439986506409855	-0.45514986019017	-0.4737692082625	-0.4663394612657	-0.481780317687763	-0.472806412572596	-0.468239254937223	-0.480967882949597	0.000817938673982647	0.00083718558146032	0.0012540300726041
172	14.8022833995669	0.24	-1.25360893197108	-1.3007183691156	-1.20649949482655	0.29910861723709	-15.1107040173546	-15.6033248392034	-14.6180831955057	7.97	5.18	12.4	-1.84358893749428	-1.78538401598562	-1.72717909447697	-1.8777002092163	-1.81841834270502	-1.75913647619373	-1.87482251683147	-1.81627078711915	-1.75675270462064	-1.25360893197108	9.85100551997778	-0.17679009110407	-31.3799574227088	-0.447282726148515	-0.439986506409855	-0.45514986019017	-0.4737692082625	-0.4663394612657	-0.481780317687763	-0.472806412572596	-0.468239254937223	-0.480967882949597	0.000817938673982647	0.00083718558146032	0.0012540300726041
172	14.8022833995669	0.24	-1.25358230939136	-1.30075418159984	-1.20641043718289	0.297050643670303	-14.9778256444358	-15.468521859918	-14.4871294289537	7.94	5.09	12.34	-1.83568787059857	-1.77745573316059	-1.71922359572261	-1.87014765573452	-1.81082237660494	-1.75149709747536	-1.86539914103681	-1.80652936415976	-1.74822386049328	-1.25358230939136	9.74456066743133	-0.11369198721148	-31.122320623872	-0.447282726148515	-0.439986506409855	-0.45514986019017	-0.4737692082625	-0.4663394612657	-0.481780317687763	-0.472806412572596	-0.468239254937223	-0.480967882949597	0.000817938673982647	0.00083718558146032	0.0012540300726041
172	14.8022833995669	0.24	-1.25351209105438	-1.30050829991223	-1.20651588219653	0.296938538396377	-14.9308184195227	-15.4201059465384	-14.441530892507	7.9	5.1	12.38	-1.83685988912859	-1.77857542365591	-1.72029095818323	-1.8717697942643	-1.81237762037435	-1.7529854464844	-1.8670449469239	-1.80735747281093	-1.74867510168271	-1.25351209105438	9.78192608055908	-0.105975532694891	-31.1268574737989	-0.447282726148515	-0.439986506409855	-0.45514986019017	-0.4737692082625	-0.4663394612657	-0.481780317687763	-0.472806412572596	-0.468239254937223	-0.480967882949597	0.000817938673982647	0.00083718558146032	0.0012540300726041
172	14.8022833995669	0.24	-1.25330876622293	-1.300264192761	-1.20635333968486	0.296513973984838	-14.8774260646511	-15.3654601142949	-14.3893920150073	7.91	5.15	12.22	-1.82814435559818	-1.77007927413889	-1.71201419267959	-1.8627522423362	-1.80358795349954	-1.74442366466287	-1.86244636287018	-1.80324986186903	-1.74716349584897	-1.25330876622293	9.74679646988753	0.0158982129272346	-31.0648168937048	-0.447282726148515	-0.439986506409855	-0.45514986019017	-0.4737692082625	-0.4663394612657	-0.481780317687763	-0.472806412572596	-0.468239254937223	-0.480967882949597	0.000817938673982647	0.00083718558146032	0.0012540300726041
172	14.8022833995669	0.24	-1.25292678188369	-1.299963997234	-1.20588956653339	0.297731597277563	-14.886907700752	-15.3738312334524	-14.3999841680516	7.91	5.19	12.16	-1.83015583350187	-1.77219071535345	-1.71422559720503	-1.86486460993125	-1.80580018740138	-1.7467357648715	-1.86532180979265	-1.80675624421254	-1.74860503140565	-1.25292678188369	9.72139241237973	0.0282933993708081	-31.0134749353728	-0.447282726148515	-0.439986506409855	-0.45514986019017	-0.4737692082625	-0.4663394612657	-0.481780317687763	-0.472806412572596	-0.468239254937223	-0.480967882949597	0.000817938673982647	0.00083718558146032	0.0012540300726041
172	14.8022833995669	0.24	-1.25265946573892	-1.30007248777669	-1.20524644370114	0.294485109848449	-14.7775826965905	-15.2647094568642	-14.2904559363168	7.96	5.13	12.34	-1.80583709795001	-1.74820930112936	-1.69058150430871	-1.83938850484362	-1.78069001695027	-1.72199152905693	-1.83368755436355	-1.77819394831235	-1.71821186059803	-1.25265946573892	9.75693596650684	0.081171293445639	-30.9726852144807	-0.447282726148515	-0.439986506409855	-0.45514986019017	-0.4737692082625	-0.4663394612657	-0.481780317687763	-0.472806412572596	-0.468239254937223	-0.480967882949597	0.000817938673982647	0.00083718558146032	0.0012540300726041
172	14.8022833995669	0.24	-1.25207708415797	-1.30011535896942	-1.20403880934653	0.28348221046041	-14.7781626686808	-15.2785291323121	-14.2777962050495	8.05	5.24	12.59	-1.78849801301719	-1.72992533116836	-1.67135264931953	-1.82057427794243	-1.76095110968171	-1.70132794142099	-1.81756265955208	-1.75899285308172	-1.69945849720773	-1.25207708415797	9.87318381685727	0.0500702990016059	-31.2587191715999	-0.447282726148515	-0.439986506409855	-0.45514986019017	-0.4737692082625	-0.4663394612657	-0.481780317687763	-0.472806412572596	-0.468239254937223	-0.480967882949597	0.000817938673982647	0.00083718558146032	0.0012540300726041
172	14.8022833995669	0.24	-1.25179657556027	-1.29927919643977	-1.20431395468077	0.294960096261933	-14.8813192478934	-15.371305412447	-14.3913330833398	7.95	5.17	12.3	-1.82029767273138	-1.76227262859393	-1.70424758445647	-1.8542315354709	-1.79512479249226	-1.73601804951362	-1.85384359744933	-1.7940492757516	-1.73435026578823	-1.25179657556027	9.76218931882547	-0.265928471097428	-31.3502005122607	-0.447282726148515	-0.439986506409855	-0.45514986019017	-0.4737692082625	-0.4663394612657	-0.481780317687763	-0.472806412572596	-0.468239254937223	-0.480967882949597	0.000817938673982647	0.00083718558146032	0.0012540300726041
172	14.8022833995669	0.24	-1.25173957662253	-1.29877288449834	-1.20470626874671	0.299175229297362	-15.0545432395178	-15.5452552150224	-14.5638312640132	7.98	5.18	12.24	-1.83613324181965	-1.77817262567536	-1.72021200953106	-1.87007009676202	-1.81103820704255	-1.75200631732308	-1.87154282152545	-1.81149061589233	-1.7520930729247	-1.25173957662253	9.80183812275665	0.16461686708912	-30.9855425487618	-0.447282726148515	-0.439986506409855	-0.45514986019017	-0.4737692082625	-0.4663394612657	-0.481780317687763	-0.472806412572596	-0.468239254937223	-0.480967882949597	0.000817938673982647	0.00083718558146032	0.0012540300726041
172	14.8022833995669	0.24	-1.25155027273415	-1.29909297282786	-1.20400757264043	0.292614781264026	-14.9401820704606	-15.4348946093943	-14.4454695315269	8	5.17	12.42	-1.81895052299084	-1.7606503107642	-1.70235009853755	-1.85231602013856	-1.79294639148735	-1.73357676283614	-1.85032651992277	-1.78939159639471	-1.73156087571101	-1.25155027273415	9.85298657031323	-0.141868221759966	-31.3417761418448	-0.447282726148515	-0.439986506409855	-0.45514986019017	-0.4737692082625	-0.4663394612657	-0.481780317687763	-0.472806412572596	-0.468239254937223	-0.480967882949597	0.000817938673982647	0.00083718558146032	0.0012540300726041
172	14.8022833995669	0.24	-1.25143219204552	-1.29888457351995	-1.20397981057109	0.295206101322479	-15.2331558061951	-15.734430124728	-14.7318814876622	8.17	5.29	12.65	-1.8164900300827	-1.75861950063019	-1.70074897117769	-1.84754903239811	-1.78868901174087	-1.72982899108363	-1.84566801132134	-1.78592043593494	-1.72744304523378	-1.25143219204552	10.0309435728579	0.0317666610962756	-31.4579369723704	-0.447282726148515	-0.439986506409855	-0.45514986019017	-0.4737692082625	-0.4663394612657	-0.481780317687763	-0.472806412572596	-0.468239254937223	-0.480967882949597	0.000817938673982647	0.00083718558146032	0.0012540300726041
172	14.8022833995669	0.24	-1.25124548708576	-1.29865843060466	-1.20383254356687	0.296865380788209	-15.1240318954963	-15.6197379411211	-14.6283258498715	7.91	5.14	12.21	-1.86038915663141	-1.80134807952542	-1.74230700241944	-1.89573069932923	-1.83556802745367	-1.7754053555781	-1.89585417229273	-1.83483213055742	-1.77382993440924	-1.25124548708576	9.75942834297167	-0.0458539972235664	-31.1038715015233	-0.447282726148515	-0.439986506409855	-0.45514986019017	-0.4737692082625	-0.4663394612657	-0.481780317687763	-0.472806412572596	-0.468239254937223	-0.480967882949597	0.000817938673982647	0.00083718558146032	0.0012540300726041
172	14.8022833995669	0.24	-1.25112120971428	-1.29808777857799	-1.20415464085057	0.302510882836866	-15.1367162488829	-15.626209889588	-14.6472226081779	7.83	5.07	12.21	-1.87810979594844	-1.81927769218442	-1.7604455884204	-1.91484690673355	-1.85486400682419	-1.79488110691483	-1.91161411945258	-1.85152244562993	-1.79214670730244	-1.25112120971428	9.7356311694084	-0.169407165013292	-31.1500879692714	-0.447282726148515	-0.439986506409855	-0.45514986019017	-0.4737692082625	-0.4663394612657	-0.481780317687763	-0.472806412572596	-0.468239254937223	-0.480967882949597	0.000817938673982647	0.00083718558146032	0.0012540300726041
172	14.8022833995669	0.24	-1.25110996719746	-1.29818664062533	-1.20403329376959	0.295136748753905	-14.8524202639547	-15.3412472657226	-14.3635932621867	7.87	5.1	12.25	-1.83600381593843	-1.77750216838432	-1.71900052083021	-1.87142847661796	-1.81179807268774	-1.75216766875752	-1.86844411138385	-1.80836898883448	-1.75026459051216	-1.25110996719746	9.70397066868164	-0.213820687575743	-31.1957655362832	-0.447282726148515	-0.439986506409855	-0.45514986019017	-0.4737692082625	-0.4663394612657	-0.481780317687763	-0.472806412572596	-0.468239254937223	-0.480967882949597	0.000817938673982647	0.00083718558146032	0.0012540300726041
172	14.8022833995669	0.24	-1.25090311685604	-1.29814054770309	-1.203665686009	0.2943337194426	-15.0258001197384	-15.5212896118229	-14.5303106276538	8.09	5.3	12.34	-1.80798210978033	-1.75026550506015	-1.69254890033996	-1.83986796404461	-1.78113346028838	-1.72239895653215	-1.84178922938375	-1.78348590780507	-1.72453447059	-1.25090311685604	9.86846986995367	-0.0297417954309363	-31.3546103857442	-0.447282726148515	-0.439986506409855	-0.45514986019017	-0.4737692082625	-0.4663394612657	-0.481780317687763	-0.472806412572596	-0.468239254937223	-0.480967882949597	0.000817938673982647	0.00083718558146032	0.0012540300726041
172	14.8022833995669	0.24	-1.25018845982615	-1.29735373320942	-1.20302318644288	0.3069013363658	-15.2227932870173	-15.7099959561528	-14.7355906178817	8.04	5.2	12.5	-1.84119505710572	-1.78409541502276	-1.7269957729398	-1.87434960238427	-1.81622176252209	-1.75809392265991	-1.87058082268729	-1.81418317042624	-1.75521003194562	-1.25018845982615	9.87822826291277	-0.0622476538209823	-31.314339152414	-0.447282726148515	-0.439986506409855	-0.45514986019017	-0.4737692082625	-0.4663394612657	-0.481780317687763	-0.472806412572596	-0.468239254937223	-0.480967882949597	0.000817938673982647	0.00083718558146032	0.0012540300726041
172	14.8022833995669	0.24	-1.2497256572741	-1.29763283208002	-1.20181848246819	0.294741313545609	-14.9688213915709	-15.4619480588317	-14.47569472431	8.07	5.22	12.53	-1.80726415315976	-1.74962522271473	-1.6919862922697	-1.83951294533825	-1.78084550675507	-1.72217806817189	-1.83678740442616	-1.7786796967134	-1.71927857397102	-1.2497256572741	9.86612256781278	-0.0833742657292246	-31.3508797666829	-0.447282726148515	-0.439986506409855	-0.45514986019017	-0.4737692082625	-0.4663394612657	-0.481780317687763	-0.472806412572596	-0.468239254937223	-0.480967882949597	0.000817938673982647	0.00083718558146032	0.0012540300726041
172	14.8022833995669	0.24	-1.24967671064583	-1.29693016923046	-1.20242325206119	0.292908538832775	-14.7547574656853	-15.2429836000493	-14.2665313313214	7.94	5.14	12.07	-1.80724167621995	-1.749356511439	-1.69147134665804	-1.84106393903132	-1.78209546188442	-1.72312698473752	-1.8418928423169	-1.78188611008371	-1.7247182691839	-1.24967671064583	9.71250654898361	-0.167221657784954	-31.1785019850089	-0.447282726148515	-0.439986506409855	-0.45514986019017	-0.4737692082625	-0.4663394612657	-0.481780317687763	-0.472806412572596	-0.468239254937223	-0.480967882949597	0.000817938673982647	0.00083718558146032	0.0012540300726041
172	14.8022833995669	0.24	-1.2495457285813	-1.29640162584527	-1.20268983131733	0.30318250301689	-14.981973385722	-15.4656929418415	-14.4982538296024	8.06	5.12	12.45	-1.80912178894342	-1.75253799460555	-1.69595420026767	-1.84148990805514	-1.78389373798551	-1.72629756791588	-1.83701704726874	-1.77919610323823	-1.72163650192081	-1.2495457285813	9.86033363081472	-0.102066309837323	-31.3058556981727	-0.447282726148515	-0.439986506409855	-0.45514986019017	-0.4737692082625	-0.4663394612657	-0.481780317687763	-0.472806412572596	-0.468239254937223	-0.480967882949597	0.000817938673982647	0.00083718558146032	0.0012540300726041
172	14.8022833995669	0.24	-1.24923038205472	-1.29600079914054	-1.2024599649689	0.295823364816887	-15.0304213468665	-15.5242916271616	-14.5365510665713	8.04	5.18	12.56	-1.81961507959949	-1.76172813499851	-1.70384119039752	-1.8523922473297	-1.79346257115661	-1.73453289498352	-1.85004500213497	-1.78948309614395	-1.73188735601473	-1.24923038205472	9.90411700921298	-0.117099170214759	-31.4101061854824	-0.447282726148515	-0.439986506409855	-0.45514986019017	-0.4737692082625	-0.4663394612657	-0.481780317687763	-0.472806412572596	-0.468239254937223	-0.480967882949597	0.000817938673982647	0.00083718558146032	0.0012540300726041
172	14.8022833995669	0.24	-1.24919877451155	-1.29592187331632	-1.20247567570678	0.305982278183659	-15.0740353238397	-15.5575212534408	-14.5905493942387	7.9	5.13	12.22	-1.85448246092495	-1.79685013235906	-1.73921780379317	-1.88980493004188	-1.83107487411065	-1.77234481817941	-1.88776114400911	-1.83051586080674	-1.77135939786181	-1.24919877451155	9.7247638836333	-0.0725955284887781	-31.0734155380254	-0.447282726148515	-0.439986506409855	-0.45514986019017	-0.4737692082625	-0.4663394612657	-0.481780317687763	-0.472806412572596	-0.468239254937223	-0.480967882949597	0.000817938673982647	0.00083718558146032	0.0012540300726041
172	14.8022833995669	0.24	-1.24914521716526	-1.29611818448073	-1.20217224984979	0.299589987210353	-15.06759416173	-15.5582462005415	-14.5769421229184	7.96	5.18	12.27	-1.8416915662566	-1.78361113031296	-1.72553069436933	-1.87597851383685	-1.81681678887657	-1.75765506391629	-1.87506165153207	-1.81756140533466	-1.75703888096636	-1.24914521716526	9.79952670071458	-0.256573838222852	-31.392101920396	-0.447282726148515	-0.439986506409855	-0.45514986019017	-0.4737692082625	-0.4663394612657	-0.481780317687763	-0.472806412572596	-0.468239254937223	-0.480967882949597	0.000817938673982647	0.00083718558146032	0.0012540300726041
172	14.8022833995669	0.24	-1.24863809004696	-1.29627470654441	-1.2010014735495	0.300815153980088	-15.0013789719519	-15.4884524683761	-14.5143054755276	8.01	5.19	12.38	-1.82303884488549	-1.76570878520983	-1.70837872553417	-1.85634348103224	-1.79796607297829	-1.73958866492433	-1.85565169793789	-1.79619847081376	-1.73757992062124	-1.24863809004696	9.80077240925792	-0.116699380223202	-31.2233144870548	-0.447282726148515	-0.439986506409855	-0.45514986019017	-0.4737692082625	-0.4663394612657	-0.481780317687763	-0.472806412572596	-0.468239254937223	-0.480967882949597	0.000817938673982647	0.00083718558146032	0.0012540300726041
172	14.8022833995669	0.24	-1.24850356919491	-1.29519233125395	-1.20181480713587	0.308734509147065	-15.20638807426	-15.6909765569283	-14.7217995915917	8.01	5.23	12.37	-1.8451158079622	-1.78813261979136	-1.73114943162052	-1.87871628384726	-1.8206954034992	-1.76267452315114	-1.87932833148061	-1.82157053212456	-1.76398955711388	-1.24850356919491	9.84312544501215	-0.214685472894795	-31.3906924542681	-0.447282726148515	-0.439986506409855	-0.45514986019017	-0.4737692082625	-0.4663394612657	-0.481780317687763	-0.472806412572596	-0.468239254937223	-0.480967882949597	0.000817938673982647	0.00083718558146032	0.0012540300726041
172	14.8022833995669	0.24	-1.24838292902308	-1.29526146727893	-1.20150439076723	0.294561899439832	-14.6937309374174	-15.1780041213396	-14.2094577534952	8.12	5.13	12.65	-1.76329622105033	-1.70703605216782	-1.6507758832853	-1.79411088358431	-1.73686753439577	-1.67962418520724	-1.78609162792447	-1.72980475088251	-1.67169298039048	-1.24838292902308	9.90236229168251	-0.0588036140758762	-31.301416082759	-0.447282726148515	-0.439986506409855	-0.45514986019017	-0.4737692082625	-0.4663394612657	-0.481780317687763	-0.472806412572596	-0.468239254937223	-0.480967882949597	0.000817938673982647	0.00083718558146032	0.0012540300726041
172	14.8022833995669	0.24	-1.24829388238264	-1.29509016970603	-1.20149759505925	0.300324142568315	-14.9894923640191	-15.4767486095718	-14.5022361184664	7.96	5.19	12.37	-1.83136198298695	-1.77370500434182	-1.71604802569669	-1.86541468804772	-1.80668562419675	-1.74795656034578	-1.86310179762579	-1.80579973161038	-1.74699514991199	-1.24829388238264	9.81962330139844	-0.125372948545688	-31.282547038878	-0.447282726148515	-0.439986506409855	-0.45514986019017	-0.4737692082625	-0.4663394612657	-0.481780317687763	-0.472806412572596	-0.468239254937223	-0.480967882949597	0.000817938673982647	0.00083718558146032	0.0012540300726041
172	14.8022833995669	0.24	-1.24816959860956	-1.29513407539126	-1.20120512182786	0.29921533728641	-14.9762092749716	-15.4643212210631	-14.4880973288801	7.9	5.16	12.34	-1.84349298515536	-1.78530543616908	-1.7271178871828	-1.87861357812563	-1.81931749157488	-1.76002140502413	-1.87615723794038	-1.81845231178038	-1.75796010572768	-1.24816959860956	9.79406879988456	0.111528376441921	-31.0395915798102	-0.447282726148515	-0.439986506409855	-0.45514986019017	-0.4737692082625	-0.4663394612657	-0.481780317687763	-0.472806412572596	-0.468239254937223	-0.480967882949597	0.000817938673982647	0.00083718558146032	0.0012540300726041
172	14.8022833995669	0.24	-1.24800009522152	-1.29478197262509	-1.20121821781795	0.301423133851098	-15.1282116785089	-15.6186942385651	-14.6377291184526	7.9	5.08	12.25	-1.86097499950995	-1.80253376440935	-1.74409252930875	-1.89637163889785	-1.83681882340269	-1.77726600790752	-1.8923878823388	-1.83361273942853	-1.77421181211523	-1.24800009522152	9.75509220548556	-0.064824205222098	-31.0656128336675	-0.447282726148515	-0.439986506409855	-0.45514986019017	-0.4737692082625	-0.4663394612657	-0.481780317687763	-0.472806412572596	-0.468239254937223	-0.480967882949597	0.000817938673982647	0.00083718558146032	0.0012540300726041
172	14.8022833995669	0.24	-1.24779557568442	-1.29475262937349	-1.20083852199534	0.301832629865835	-15.0247103130875	-15.5113639294921	-14.5380566966829	7.98	5.15	12.39	-1.8311118552314	-1.77366254191245	-1.7162132285935	-1.86489348128302	-1.80638430304434	-1.74787512480566	-1.86143250599039	-1.80608765934218	-1.74362440909218	-1.24779557568442	9.8109435698538	-0.161712096165032	-31.2919926867588	-0.447282726148515	-0.439986506409855	-0.45514986019017	-0.4737692082625	-0.4663394612657	-0.481780317687763	-0.472806412572596	-0.468239254937223	-0.480967882949597	0.000817938673982647	0.00083718558146032	0.0012540300726041
172	14.8022833995669	0.24	-1.24777060445306	-1.29542704384864	-1.20011416505748	0.290994979332226	-14.8049938297522	-15.2971549540446	-14.3128327054598	7.96	5.07	12.29	-1.81119833486737	-1.75292596909198	-1.69465360331659	-1.84494299453162	-1.78558494911913	-1.72622690370664	-1.83942582753512	-1.78012446152821	-1.72089659817959	-1.24777060445306	9.7807207362604	-0.186509816047095	-31.2611663033367	-0.447282726148515	-0.439986506409855	-0.45514986019017	-0.4737692082625	-0.4663394612657	-0.481780317687763	-0.472806412572596	-0.468239254937223	-0.480967882949597	0.000817938673982647	0.00083718558146032	0.0012540300726041
172	14.8022833995669	0.24	-1.24763516957947	-1.29430517554765	-1.2009651636113	0.292561982116858	-14.7816874248406	-15.2712141820281	-14.2921606676532	7.88	5.09	12.2	-1.82439874730391	-1.7659166913299	-1.70743463535588	-1.85939931884681	-1.79979530124729	-1.74019128364777	-1.85592896842278	-1.7969504848504	-1.73857322523456	-1.24763516957947	9.73846041530775	-0.0636150477070842	-31.0540201967402	-0.447282726148515	-0.439986506409855	-0.45514986019017	-0.4737692082625	-0.4663394612657	-0.481780317687763	-0.472806412572596	-0.468239254937223	-0.480967882949597	0.000817938673982647	0.00083718558146032	0.0012540300726041
172	14.8022833995669	0.24	-1.24760397805942	-1.29470045478459	-1.20050750133424	0.297334868224925	-14.9123970510231	-15.4006174341263	-14.4241766679199	7.98	5.11	12.4	-1.8184902435271	-1.76084164553018	-1.70319304753327	-1.85206672906578	-1.79335371110628	-1.73464069314678	-1.84773792297215	-1.78950091292558	-1.73044955285749	-1.24760397805942	9.81142773996201	-0.0143221419581194	-31.1501155772932	-0.447282726148515	-0.439986506409855	-0.45514986019017	-0.4737692082625	-0.4663394612657	-0.481780317687763	-0.472806412572596	-0.468239254937223	-0.480967882949597	0.000817938673982647	0.00083718558146032	0.0012540300726041
172	14.8022833995669	0.24	-1.2474565154069	-1.29514521976549	-1.1997678110483	0.291332285189927	-14.8526564735117	-15.345998735168	-14.3593142118555	7.93	5.13	12.2	-1.82301688260442	-1.76441064345229	-1.70580440430016	-1.85735415289302	-1.79764404120215	-1.73793392951128	-1.85613150777045	-1.79579467701587	-1.73655074663914	-1.2474565154069	9.73863801818993	-0.146429696274145	-31.1831908491649	-0.447282726148515	-0.439986506409855	-0.45514986019017	-0.4737692082625	-0.4663394612657	-0.481780317687763	-0.472806412572596	-0.468239254937223	-0.480967882949597	0.000817938673982647	0.00083718558146032	0.0012540300726041
172	14.8022833995669	0.24	-1.24730624697309	-1.29457023089566	-1.20004226305052	0.296600811288056	-15.018457783043	-15.5110156617094	-14.5258999043766	7.92	5.12	12.34	-1.8436751289276	-1.78512856239319	-1.72658199585878	-1.87846666364058	-1.81881527941353	-1.75916389518648	-1.87454998651454	-1.81523591937328	-1.75561016691091	-1.24730624697309	9.80728813170643	-0.0736554487923101	-31.1881964249551	-0.447282726148515	-0.439986506409855	-0.45514986019017	-0.4737692082625	-0.4663394612657	-0.481780317687763	-0.472806412572596	-0.468239254937223	-0.480967882949597	0.000817938673982647	0.00083718558146032	0.0012540300726041
172	14.8022833995669	0.24	-1.24712218223858	-1.29394087697337	-1.20030348750379	0.301537351738422	-14.9566684347097	-15.4414577829852	-14.4718790864343	7.86	5.11	12.27	-1.85003385847252	-1.79195147265499	-1.73386908683746	-1.88585609276575	-1.82664905681085	-1.76744202085595	-1.88199981666281	-1.82213310525895	-1.76524364002154	-1.24712218223858	9.76013411740931	0.0420964241825586	-31.0091343889176	-0.447282726148515	-0.439986506409855	-0.45514986019017	-0.4737692082625	-0.4663394612657	-0.481780317687763	-0.472806412572596	-0.468239254937223	-0.480967882949597	0.000817938673982647	0.00083718558146032	0.0012540300726041
172	14.8022833995669	0.24	-1.24682652412332	-1.29346081976904	-1.2001922284776	0.301826760806216	-15.2202350869351	-15.7132286582539	-14.7272415156162	7.97	5.18	12.21	-1.85663214845751	-1.79838137559597	-1.74013060273442	-1.89098829309485	-1.83165961582487	-1.77233093855489	-1.89143756733132	-1.83097050714293	-1.77359672066885	-1.24682652412332	9.82424380496789	-0.23159197075583	-31.3644182294254	-0.447282726148515	-0.439986506409855	-0.45514986019017	-0.4737692082625	-0.4663394612657	-0.481780317687763	-0.472806412572596	-0.468239254937223	-0.480967882949597	0.000817938673982647	0.00083718558146032	0.0012540300726041
172	14.8022833995669	0.24	-1.24679701328091	-1.29426998538169	-1.19932404118012	0.300204094940831	-15.0080115260302	-15.4960091583407	-14.5200138937197	8.06	5.17	12.49	-1.81172658004481	-1.75467200086756	-1.69761742169031	-1.84408418997689	-1.78601061056076	-1.72793703114463	-1.84103896907555	-1.781703549791	-1.72407123075771	-1.24679701328091	9.87789548233017	-0.149454332339964	-31.3558811031654	-0.447282726148515	-0.439986506409855	-0.45514986019017	-0.4737692082625	-0.4663394612657	-0.481780317687763	-0.472806412572596	-0.468239254937223	-0.480967882949597	0.000817938673982647	0.00083718558146032	0.0012540300726041
172	14.8022833995669	0.24	-1.24662358808517	-1.2940968274619	-1.19915034870843	0.292781585439939	-14.8282530421006	-15.3190615219098	-14.3374445622914	7.97	5.15	12.15	-1.81118246779138	-1.75315386646993	-1.69512526514847	-1.84476659765498	-1.78566199205607	-1.72655738645717	-1.84421284573145	-1.78577785041456	-1.72620284509227	-1.24662358808517	9.71187755128249	-0.0399802716539462	-31.0563515366197	-0.447282726148515	-0.439986506409855	-0.45514986019017	-0.4737692082625	-0.4663394612657	-0.481780317687763	-0.472806412572596	-0.468239254937223	-0.480967882949597	0.000817938673982647	0.00083718558146032	0.0012540300726041
172	14.8022833995669	0.24	-1.24653458629567	-1.29406541580918	-1.19900375678215	0.302634269326809	-15.0531166792709	-15.539764568973	-14.5664687895689	7.88	5.08	12.31	-1.85628518200434	-1.7981532030739	-1.74002122414345	-1.89188529584299	-1.83263845315796	-1.77339161047293	-1.88699214233673	-1.82812790888578	-1.77158499143024	-1.24653458629567	9.7603386903977	0.239166596710724	-30.7444314065026	-0.447282726148515	-0.439986506409855	-0.45514986019017	-0.4737692082625	-0.4663394612657	-0.481780317687763	-0.472806412572596	-0.468239254937223	-0.480967882949597	0.000817938673982647	0.00083718558146032	0.0012540300726041
172	14.8022833995669	0.24	-1.24653193511863	-1.29324402331602	-1.19981984692125	0.299489085517246	-15.0315845112801	-15.5211816646583	-14.541987357902	8.08	5.24	12.33	-1.81043535391958	-1.75332733116687	-1.69621930841416	-1.84251366881261	-1.78439377389732	-1.72627387898203	-1.8427255519847	-1.78623573362974	-1.72642266032904	-1.24653193511863	9.8501035088561	-0.139723051439427	-31.3671083271227	-0.447282726148515	-0.439986506409855	-0.45514986019017	-0.4737692082625	-0.4663394612657	-0.481780317687763	-0.472806412572596	-0.468239254937223	-0.480967882949597	0.000817938673982647	0.00083718558146032	0.0012540300726041
172	14.8022833995669	0.24	-1.24652033980833	-1.29406738682616	-1.19897329279049	0.293878483559126	-14.9096661049099	-15.4018653158382	-14.4174668939816	8.01	5.15	12.38	-1.81093029362778	-1.75305818247167	-1.69518607131555	-1.84389671942829	-1.78497109634791	-1.72604547326754	-1.84020805829127	-1.78168720399028	-1.724131663282	-1.24652033980833	9.82407644558242	-0.343999081274877	-31.5221517653665	-0.447282726148515	-0.439986506409855	-0.45514986019017	-0.4737692082625	-0.4663394612657	-0.481780317687763	-0.472806412572596	-0.468239254937223	-0.480967882949597	0.000817938673982647	0.00083718558146032	0.0012540300726041
172	14.8022833995669	0.24	-1.24629817971181	-1.29330725557713	-1.19928910384648	0.303265349127207	-15.1508085607923	-15.6398833630655	-14.661733758519	7.89	5.17	12.21	-1.86571936501212	-1.80737645360042	-1.74903354218872	-1.9013438427829	-1.8418869183049	-1.7824299938269	-1.90203934084674	-1.84260347723906	-1.78287522231015	-1.24629817971181	9.7845192311798	-0.0503546704423991	-31.1576787743235	-0.447282726148515	-0.439986506409855	-0.45514986019017	-0.4737692082625	-0.4663394612657	-0.481780317687763	-0.472806412572596	-0.468239254937223	-0.480967882949597	0.000817938673982647	0.00083718558146032	0.0012540300726041
172	14.8022833995669	0.24	-1.24627830290242	-1.29325830415704	-1.1992983016478	0.302276726428578	-15.0822093367246	-15.5702110896092	-14.59420758384	8.11	5.19	12.45	-1.81137001053322	-1.75459802875497	-1.69782604697672	-1.84317618953997	-1.78540733809705	-1.72763848665412	-1.83968725616158	-1.78368031931203	-1.7262065637943	-1.24627830290242	9.89209661345751	-0.0480695442248113	-31.2978475445805	-0.447282726148515	-0.439986506409855	-0.45514986019017	-0.4737692082625	-0.4663394612657	-0.481780317687763	-0.472806412572596	-0.468239254937223	-0.480967882949597	0.000817938673982647	0.00083718558146032	0.0012540300726041
172	14.8022833995669	0.24	-1.24622783750031	-1.29329193190204	-1.19916374309859	0.29278860056603	-14.8122928585296	-15.3025647583518	-14.3220209587074	7.92	5.15	12.24	-1.81989981426296	-1.76159287333414	-1.70328593240531	-1.85430457963672	-1.7948953601063	-1.73548614057587	-1.85412646473888	-1.79368605728995	-1.73410715477481	-1.24622783750031	9.80778590781556	-0.105756516880315	-31.2183483579103	-0.447282726148515	-0.439986506409855	-0.45514986019017	-0.4737692082625	-0.4663394612657	-0.481780317687763	-0.472806412572596	-0.468239254937223	-0.480967882949597	0.000817938673982647	0.00083718558146032	0.0012540300726041
172	14.8022833995669	0.24	-1.24622007907682	-1.2931751415981	-1.19926501655553	0.305900355913868	-15.2414371381732	-15.7303866386747	-14.7524876376717	7.91	5.17	12.16	-1.87187851292269	-1.81369468788925	-1.75551086285581	-1.90733385782271	-1.8480479700379	-1.7887620822531	-1.90667573523187	-1.84892753079522	-1.79023043429611	-1.24622007907682	9.764675904313	-0.0346435709229203	-31.0943717213835	-0.447282726148515	-0.439986506409855	-0.45514986019017	-0.4737692082625	-0.4663394612657	-0.481780317687763	-0.472806412572596	-0.468239254937223	-0.480967882949597	0.000817938673982647	0.00083718558146032	0.0012540300726041
172	14.8022833995669	0.24	-1.24609338307216	-1.29269921285359	-1.19948755329072	0.302797917234827	-14.9811319683025	-15.4652649763304	-14.4969989602745	7.89	5.09	12.36	-1.84451704916629	-1.78677529118552	-1.72903353320476	-1.8797136489019	-1.82087007755237	-1.76202650620284	-1.87516019883368	-1.81726000522949	-1.75690134828583	-1.24609338307216	9.7908702856617	0.135000008490594	-30.9101348468844	-0.447282726148515	-0.439986506409855	-0.45514986019017	-0.4737692082625	-0.4663394612657	-0.481780317687763	-0.472806412572596	-0.468239254937223	-0.480967882949597	0.000817938673982647	0.00083718558146032	0.0012540300726041
172	14.8022833995669	0.24	-1.24606396366936	-1.29305281554907	-1.19907511178965	0.29465922992912	-14.8673700168387	-15.3572512327865	-14.377488800891	7.96	5.07	12.35	-1.81837935467159	-1.76037484098499	-1.70237032729838	-1.85226183649155	-1.79317650494622	-1.7340911734009	-1.84575887680928	-1.78757672720664	-1.72886841536086	-1.24606396366936	9.79842572024887	0.0685448966784282	-30.9996442430693	-0.447282726148515	-0.439986506409855	-0.45514986019017	-0.4737692082625	-0.4663394612657	-0.481780317687763	-0.472806412572596	-0.468239254937223	-0.480967882949597	0.000817938673982647	0.00083718558146032	0.0012540300726041
172	14.8022833995669	0.24	-1.24551134779601	-1.2922242900129	-1.19879840557913	0.295047360761433	-14.9472792261285	-15.4393339649634	-14.4552244872936	7.9	5.19	12.41	-1.83964422607504	-1.78101438742626	-1.72238454877748	-1.87463762608422	-1.81489254060281	-1.75514745512139	-1.87119601747855	-1.81258502574181	-1.75304789596119	-1.24551134779601	9.81985372674278	-0.0887835979748187	-31.2084662815125	-0.447282726148515	-0.439986506409855	-0.45514986019017	-0.4737692082625	-0.4663394612657	-0.481780317687763	-0.472806412572596	-0.468239254937223	-0.480967882949597	0.000817938673982647	0.00083718558146032	0.0012540300726041
172	14.8022833995669	0.24	-1.2452496131002	-1.29189378688146	-1.19860543931894	0.303894817261297	-14.939071113694	-15.4205935740336	-14.4575486533543	7.96	5.12	12.17	-1.82594858520059	-1.76893163244982	-1.71191467969905	-1.85997636052033	-1.80189685865216	-1.74381735678399	-1.85719677702567	-1.79997903291953	-1.74226109766072	-1.2452496131002	9.75410909222517	0.291540416338142	-30.7817233129459	-0.447282726148515	-0.439986506409855	-0.45514986019017	-0.4737692082625	-0.4663394612657	-0.481780317687763	-0.472806412572596	-0.468239254937223	-0.480967882949597	0.000817938673982647	0.00083718558146032	0.0012540300726041
172	14.8022833995669	0.24	-1.24523819026713	-1.29256870314982	-1.19790767738443	0.299722913546416	-14.8754266767456	-15.3596677068112	-14.39118564668	8.08	5.08	12.32	-1.79165471581637	-1.73516959246152	-1.67868446910667	-1.82340382371513	-1.76591775287847	-1.70843168204181	-1.81956304643101	-1.76177252995487	-1.70438894467314	-1.24523819026713	9.81287075587291	-0.0192695470016976	-31.1227139622438	-0.447282726148515	-0.439986506409855	-0.45514986019017	-0.4737692082625	-0.4663394612657	-0.481780317687763	-0.472806412572596	-0.468239254937223	-0.480967882949597	0.000817938673982647	0.00083718558146032	0.0012540300726041
172	14.8022833995669	0.24	-1.24508050587082	-1.2916487859778	-1.19851222576384	0.296006967814892	-14.8114721908055	-15.2979338409122	-14.3250105406988	7.95	5.13	12.42	-1.81166985890046	-1.75406025500399	-1.69645065110753	-1.84544663322056	-1.78676295582228	-1.728079278424	-1.84609425113126	-1.78372894280769	-1.72428137939079	-1.24508050587082	9.77608374807436	-0.0727363604755425	-31.1155595081196	-0.447282726148515	-0.439986506409855	-0.45514986019017	-0.4737692082625	-0.4663394612657	-0.481780317687763	-0.472806412572596	-0.468239254937223	-0.480967882949597	0.000817938673982647	0.00083718558146032	0.0012540300726041
172	14.8022833995669	0.24	-1.24479705289982	-1.29133581595035	-1.19825828984929	0.312595678685645	-15.2511515759904	-15.7328047751486	-14.7694983768322	8	5.1	12.55	-1.85326129798554	-1.79652448304325	-1.73978766810095	-1.88720743004637	-1.82943136855269	-1.77165530705902	-1.87967937418679	-1.82264993039534	-1.76373953109959	-1.24479705289982	9.89597355031224	-0.0755371345415129	-31.218074442698	-0.447282726148515	-0.439986506409855	-0.45514986019017	-0.4737692082625	-0.4663394612657	-0.481780317687763	-0.472806412572596	-0.468239254937223	-0.480967882949597	0.000817938673982647	0.00083718558146032	0.0012540300726041
172	14.8022833995669	0.24	-1.24477510694678	-1.29142574857477	-1.19812446531879	0.298421465011774	-15.0390254669069	-15.5301142111193	-14.5479367226945	7.97	5.2	12.42	-1.83470281400319	-1.77668637647522	-1.71866993894724	-1.86863518971098	-1.80954575249041	-1.75045631526984	-1.86619208529162	-1.80847121384642	-1.74875260515119	-1.24477510694678	9.84574201244834	0.0147002493876768	-31.1849126039545	-0.447282726148515	-0.439986506409855	-0.45514986019017	-0.4737692082625	-0.4663394612657	-0.481780317687763	-0.472806412572596	-0.468239254937223	-0.480967882949597	0.000817938673982647	0.00083718558146032	0.0012540300726041
172	14.8022833995669	0.24	-1.24472571103661	-1.29140336348711	-1.19804805858611	0.300323227314297	-14.9621814061071	-15.4485509266692	-14.4758118855451	7.96	5.14	12.13	-1.82737445044543	-1.76984289039367	-1.7123113303419	-1.86131302515311	-1.80271297082072	-1.74411291648833	-1.85992218355476	-1.8031233660005	-1.74513868242664	-1.24472571103661	9.76020153459574	0.0850020154286301	-30.9460022302107	-0.447282726148515	-0.439986506409855	-0.45514986019017	-0.4737692082625	-0.4663394612657	-0.481780317687763	-0.472806412572596	-0.468239254937223	-0.480967882949597	0.000817938673982647	0.00083718558146032	0.0012540300726041
172	14.8022833995669	0.24	-1.24457094147987	-1.29115682513843	-1.1979850578213	0.291855774515423	-14.8098732373207	-15.3011714938295	-14.3185749808119	8.02	5.2	12.47	-1.79744335839663	-1.73973007882783	-1.68201679925902	-1.83006381160113	-1.77130313694938	-1.71254246229763	-1.82761889938774	-1.77183868418825	-1.70896152716725	-1.24457094147987	9.84360828211022	-0.013969915314696	-31.2560415066847	-0.447282726148515	-0.439986506409855	-0.45514986019017	-0.4737692082625	-0.4663394612657	-0.481780317687763	-0.472806412572596	-0.468239254937223	-0.480967882949597	0.000817938673982647	0.00083718558146032	0.0012540300726041
172	14.8022833995669	0.24	-1.24450438549949	-1.29148317634989	-1.19752559464908	0.30392076702287	-14.9942354709859	-15.4775063708265	-14.5109645711452	7.94	5.2	12.36	-1.83510582684917	-1.77780633538097	-1.72050684391276	-1.86945317298656	-1.81108121722874	-1.75270926147093	-1.86955320731838	-1.81090853100207	-1.75142585131933	-1.24450438549949	9.7930975356653	-0.0353565855343634	-31.1655367768953	-0.447282726148515	-0.439986506409855	-0.45514986019017	-0.4737692082625	-0.4663394612657	-0.481780317687763	-0.472806412572596	-0.468239254937223	-0.480967882949597	0.000817938673982647	0.00083718558146032	0.0012540300726041
172	14.8022833995669	0.24	-1.24436709866661	-1.29101833498338	-1.19771586234984	0.300544674150012	-15.0715134565931	-15.5611789562197	-14.5818479569665	7.93	5.14	12.43	-1.84766264369051	-1.7895220198914	-1.73138139609229	-1.88240760049423	-1.82317365293857	-1.76393970538291	-1.87826421777407	-1.81837777112596	-1.75980111098955	-1.24436709866661	9.82537726710216	-0.129483473075762	-31.2687440053097	-0.447282726148515	-0.439986506409855	-0.45514986019017	-0.4737692082625	-0.4663394612657	-0.481780317687763	-0.472806412572596	-0.468239254937223	-0.480967882949597	0.000817938673982647	0.00083718558146032	0.0012540300726041
172	14.8022833995669	0.24	-1.24415208009641	-1.29092035344849	-1.19738380674433	0.300240945434768	-14.9643282871621	-15.4508628516488	-14.4777937226755	7.9	5.19	12.29	-1.84056370744403	-1.78260591761641	-1.72464812778879	-1.87554648173223	-1.81648711401758	-1.75742774630294	-1.87435252329245	-1.81611133273963	-1.75771003240786	-1.24415208009641	9.76243957698358	-0.10492751742367	-31.1459322373385	-0.447282726148515	-0.439986506409855	-0.45514986019017	-0.4737692082625	-0.4663394612657	-0.481780317687763	-0.472806412572596	-0.468239254937223	-0.480967882949597	0.000817938673982647	0.00083718558146032	0.0012540300726041
172	14.8022833995669	0.24	-1.24407672372199	-1.29170445379563	-1.19644899364835	0.290243838564028	-14.7717474474954	-15.2636987592322	-14.2797961357585	7.96	5.09	12.22	-1.80704207306191	-1.74880083466819	-1.69055959627446	-1.84069730614357	-1.7813713545147	-1.72204540288584	-1.83806917665492	-1.77786136596965	-1.71887828548964	-1.24407672372199	9.76476103116812	-0.0346162877520837	-31.0890574986063	-0.447282726148515	-0.439986506409855	-0.45514986019017	-0.4737692082625	-0.4663394612657	-0.481780317687763	-0.472806412572596	-0.468239254937223	-0.480967882949597	0.000817938673982647	0.00083718558146032	0.0012540300726041
172	14.8022833995669	0.24	-1.24396831223614	-1.29051817957323	-1.19741844489906	0.310316244711183	-15.3412950672749	-15.8283769026044	-14.8542132319454	7.97	5.15	12.23	-1.87000838402761	-1.8124631839494	-1.75491798387118	-1.9045979785768	-1.84598836341042	-1.78737874824404	-1.90320772697483	-1.84547979432045	-1.78554875797999	-1.24396831223614	9.79683827851774	-0.250033808895982	-31.3560100205444	-0.447282726148515	-0.439986506409855	-0.45514986019017	-0.4737692082625	-0.4663394612657	-0.481780317687763	-0.472806412572596	-0.468239254937223	-0.480967882949597	0.000817938673982647	0.00083718558146032	0.0012540300726041
172	14.8022833995669	0.24	-1.24390993219458	-1.29159029782133	-1.19622956656783	0.290993964908934	-14.7837556283843	-15.275211941194	-14.2922993155746	7.98	5.09	12.36	-1.80360532252365	-1.74557711152509	-1.68754890052653	-1.83690224318486	-1.77780275527576	-1.71870326736666	-1.83331541285316	-1.7737401492474	-1.71447937868868	-1.24390993219458	9.77279174670393	0.312066471791178	-30.7863389151319	-0.447282726148515	-0.439986506409855	-0.45514986019017	-0.4737692082625	-0.4663394612657	-0.481780317687763	-0.472806412572596	-0.468239254937223	-0.480967882949597	0.000817938673982647	0.00083718558146032	0.0012540300726041
172	14.8022833995669	0.24	-1.24353071016186	-1.29053888344865	-1.19652253687506	0.301951924370049	-15.1721543080691	-15.6634446030621	-14.6808640130761	8.2	5.23	12.42	-1.803107105657	-1.74655191972625	-1.68999673379549	-1.83362776589292	-1.77611528707094	-1.71860280824895	-1.83378478472006	-1.7750478239233	-1.71753570884067	-1.24353071016186	9.94597148398546	0.128156733416298	-31.2268178862292	-0.447282726148515	-0.439986506409855	-0.45514986019017	-0.4737692082625	-0.4663394612657	-0.481780317687763	-0.472806412572596	-0.468239254937223	-0.480967882949597	0.000817938673982647	0.00083718558146032	0.0012540300726041
172	14.8022833995669	0.24	-1.24348918540937	-1.29006055119126	-1.19691781962747	0.305355822585272	-15.0548195771636	-15.5384023487924	-14.5712368055349	7.92	5.2	12.34	-1.84864452087141	-1.79111140896632	-1.73357829706124	-1.8836357858523	-1.8250136834241	-1.76639158099589	-1.88230643149568	-1.82339085769597	-1.76579588441201	-1.24348918540937	9.80558247216469	0.0640411083824122	-31.0854689397844	-0.447282726148515	-0.439986506409855	-0.45514986019017	-0.4737692082625	-0.4663394612657	-0.481780317687763	-0.472806412572596	-0.468239254937223	-0.480967882949597	0.000817938673982647	0.00083718558146032	0.0012540300726041
172	14.8022833995669	0.24	-1.24344088271688	-1.29003733639557	-1.19684442903818	0.308584697312374	-15.3935806587187	-15.8843067170685	-14.9028546003689	7.93	5.15	12.35	-1.88707225602107	-1.82877348689547	-1.77047471776988	-1.92262266792094	-1.86322561268094	-1.80382855744094	-1.91884599154399	-1.86184554097496	-1.80107629047907	-1.24344088271688	9.83858216617425	-0.0876556390750322	-31.2426419384484	-0.447282726148515	-0.439986506409855	-0.45514986019017	-0.4737692082625	-0.4663394612657	-0.481780317687763	-0.472806412572596	-0.468239254937223	-0.480967882949597	0.000817938673982647	0.00083718558146032	0.0012540300726041
172	14.8022833995669	0.24	-1.24336931457459	-1.29067202610203	-1.19606660304714	0.291888430152401	-14.9353201202139	-15.4307407741951	-14.4398994662328	7.87	5.09	12.12	-1.84577082194923	-1.78651034955255	-1.72724987715588	-1.88132527639314	-1.82092328970818	-1.76052130302322	-1.87925780465184	-1.81966871219461	-1.75866950356597	-1.24336931457459	9.72032967979987	-0.100319137323119	-31.0744403445772	-0.447282726148515	-0.439986506409855	-0.45514986019017	-0.4737692082625	-0.4663394612657	-0.481780317687763	-0.472806412572596	-0.468239254937223	-0.480967882949597	0.000817938673982647	0.00083718558146032	0.0012540300726041
172	14.8022833995669	0.24	-1.2432885019888	-1.28993202955359	-1.19664497442401	0.298508068647997	-15.0332279541722	-15.5240258741512	-14.5424300341932	8.01	5.18	12.48	-1.8258846951728	-1.76815866342195	-1.71043263167109	-1.8591594309127	-1.80038140586956	-1.74160338082641	-1.85393987518861	-1.79777513215012	-1.73833130808726	-1.2432885019888	9.8882298850007	-0.019470878367517	-31.2758892344959	-0.447282726148515	-0.439986506409855	-0.45514986019017	-0.4737692082625	-0.4663394612657	-0.481780317687763	-0.472806412572596	-0.468239254937223	-0.480967882949597	0.000817938673982647	0.00083718558146032	0.0012540300726041
172	14.8022833995669	0.24	-1.24285143466458	-1.28982370243059	-1.19587916689856	0.305391629795881	-15.2226399996122	-15.7115721390244	-14.7337078602	7.95	5.17	12.09	-1.86071737067455	-1.80281326554521	-1.74490916041587	-1.89541240476288	-1.83642861663977	-1.77744482851667	-1.89603373261633	-1.83815710889598	-1.779434008064	-1.24285143466458	9.7681839020631	0.132541032248119	-30.9415836760235	-0.447282726148515	-0.439986506409855	-0.45514986019017	-0.4737692082625	-0.4663394612657	-0.481780317687763	-0.472806412572596	-0.468239254937223	-0.480967882949597	0.000817938673982647	0.00083718558146032	0.0012540300726041
172	14.8022833995669	0.24	-1.24280132196113	-1.28989084647035	-1.19571179745191	0.297928598178109	-14.9197728473107	-15.4075415422451	-14.4320041523763	7.82	5.06	12.08	-1.85359937686114	-1.79491851940547	-1.7362376619498	-1.88996785695613	-1.83013565384132	-1.77030345072651	-1.88900573417647	-1.82927624991176	-1.76856500661863	-1.24280132196113	9.67242290010143	0.193638352849206	-30.6921283250552	-0.447282726148515	-0.439986506409855	-0.45514986019017	-0.4737692082625	-0.4663394612657	-0.481780317687763	-0.472806412572596	-0.468239254937223	-0.480967882949597	0.000817938673982647	0.00083718558146032	0.0012540300726041
172	14.8022833995669	0.24	-1.24268139401691	-1.28925712572511	-1.19610566230872	0.300344438800301	-15.0200254216755	-15.5082506119631	-14.531800231388	7.97	5.25	12.41	-1.83387329099464	-1.77613994899097	-1.71840660698729	-1.86789799639233	-1.80909350080191	-1.75028900521148	-1.86717938055327	-1.80881206068656	-1.75114073813556	-1.24268139401691	9.86000133469991	0.160109090011969	-31.0403445991663	-0.447282726148515	-0.439986506409855	-0.45514986019017	-0.4737692082625	-0.4663394612657	-0.481780317687763	-0.472806412572596	-0.468239254937223	-0.480967882949597	0.000817938673982647	0.00083718558146032	0.0012540300726041
172	14.8022833995669	0.24	-1.24267376839898	-1.28922469737451	-1.19612283942346	0.301716353769639	-14.9676798391052	-15.4526200120599	-14.4827396661505	7.94	5.13	12.29	-1.83331886586354	-1.77578493522918	-1.71825100459482	-1.86770448132189	-1.80909144783672	-1.75047841435155	-1.8657270322027	-1.80657610552352	-1.74697082527419	-1.24267376839898	9.80703119299766	0.065694579071685	-31.064335049058	-0.447282726148515	-0.439986506409855	-0.45514986019017	-0.4737692082625	-0.4663394612657	-0.481780317687763	-0.472806412572596	-0.468239254937223	-0.480967882949597	0.000817938673982647	0.00083718558146032	0.0012540300726041
172	14.8022833995669	0.24	-1.24249198772858	-1.28913518238366	-1.19584879307349	0.300708837494167	-15.1275638007801	-15.6188585076519	-14.6362690939082	7.97	5.15	12.29	-1.84711690860146	-1.78901543084464	-1.73091395308781	-1.88139740551207	-1.8222176270156	-1.76303784851913	-1.87811036061935	-1.82073231245094	-1.76192863000999	-1.24249198772858	9.84613093840936	-0.130218122250367	-31.3161187922941	-0.447282726148515	-0.439986506409855	-0.45514986019017	-0.4737692082625	-0.4663394612657	-0.481780317687763	-0.472806412572596	-0.468239254937223	-0.480967882949597	0.000817938673982647	0.00083718558146032	0.0012540300726041
172	14.8022833995669	0.24	-1.24216365551752	-1.28872321938126	-1.19560409165377	0.301909324546849	-15.0714215521665	-15.5594993365286	-14.5833437678043	8.04	5.19	12.5	-1.82310167309021	-1.76591375167813	-1.70872583026604	-1.85590272305728	-1.79768588269052	-1.73946904232375	-1.85334306900272	-1.79337756770824	-1.73566604008033	-1.24216365551752	9.89259251620228	-0.0612505983928509	-31.2912578770354	-0.447282726148515	-0.439986506409855	-0.45514986019017	-0.4737692082625	-0.4663394612657	-0.481780317687763	-0.472806412572596	-0.468239254937223	-0.480967882949597	0.000817938673982647	0.00083718558146032	0.0012540300726041
172	14.8022833995669	0.24	-1.24196219524077	-1.28840924340203	-1.19551514707951	0.299487020351372	-14.9925795635617	-15.4809086814134	-14.5042504457101	7.96	5.19	12.26	-1.83118366608416	-1.77342088725213	-1.71565810842011	-1.86519186194226	-1.80635633004226	-1.74752079814226	-1.8648253018214	-1.80683529756756	-1.74658418391531	-1.24196219524077	9.79785700647258	-0.18759692231711	-31.2962914399006	-0.447282726148515	-0.439986506409855	-0.45514986019017	-0.4737692082625	-0.4663394612657	-0.481780317687763	-0.472806412572596	-0.468239254937223	-0.480967882949597	0.000817938673982647	0.00083718558146032	0.0012540300726041
172	14.8022833995669	0.24	-1.24152133514731	-1.28803606148666	-1.19500660880796	0.304474119420683	-15.2017894583688	-15.6911098752321	-14.7124690415054	8.04	5.17	12.4	-1.83879419137915	-1.78145219661868	-1.72411020185821	-1.87189410544132	-1.81351990429929	-1.75514570315725	-1.8682340642924	-1.811307939758	-1.75297225958853	-1.24152133514731	9.89301755243719	0.0191152147455026	-31.2124501238242	-0.447282726148515	-0.439986506409855	-0.45514986019017	-0.4737692082625	-0.4663394612657	-0.481780317687763	-0.472806412572596	-0.468239254937223	-0.480967882949597	0.000817938673982647	0.00083718558146032	0.0012540300726041
172	14.8022833995669	0.24	-1.24125346898933	-1.28785222597856	-1.19465471200009	0.29733575063571	-14.894547459842	-15.3821824313177	-14.4069124883664	7.93	5.13	12.27	-1.82628110488399	-1.76838564444051	-1.71049018399704	-1.86061607168365	-1.80163214862242	-1.74264822556119	-1.85695713033728	-1.80017088143033	-1.74115124260467	-1.24125346898933	9.78370311740303	0.159821032606038	-30.9425058456462	-0.447282726148515	-0.439986506409855	-0.45514986019017	-0.4737692082625	-0.4663394612657	-0.481780317687763	-0.472806412572596	-0.468239254937223	-0.480967882949597	0.000817938673982647	0.00083718558146032	0.0012540300726041
172	14.8022833995669	0.24	-1.24123054775512	-1.28798701844124	-1.194474077069	0.307303886707256	-15.3777421230072	-15.8694385930472	-14.8860456529673	7.99	5.17	12.21	-1.87087474522485	-1.81290782328742	-1.75494090135	-1.90523644507294	-1.84620486502421	-1.78717328497549	-1.90459459442117	-1.84623393828796	-1.78652525079759	-1.24123054775512	9.82487670565595	0.0226405922939409	-31.1413611808582	-0.447282726148515	-0.439986506409855	-0.45514986019017	-0.4737692082625	-0.4663394612657	-0.481780317687763	-0.472806412572596	-0.468239254937223	-0.480967882949597	0.000817938673982647	0.00083718558146032	0.0012540300726041
172	14.8022833995669	0.24	-1.24119545167156	-1.28834502309085	-1.19404588025228	0.292846430165988	-14.926977139432	-15.4209759889367	-14.4329782899272	8	5.15	12.49	-1.81640197585761	-1.75821496571276	-1.70002795556791	-1.84966518213629	-1.79041261131328	-1.73116004049028	-1.84587399276539	-1.78547694780125	-1.72754518945379	-1.24119545167156	9.85716784380523	-0.130883547633313	-31.3150699797614	-0.447282726148515	-0.439986506409855	-0.45514986019017	-0.4737692082625	-0.4663394612657	-0.481780317687763	-0.472806412572596	-0.468239254937223	-0.480967882949597	0.000817938673982647	0.00083718558146032	0.0012540300726041
172	14.8022833995669	0.24	-1.24114413186045	-1.28820447687038	-1.19408378685052	0.295078148474287	-14.9216637305669	-15.4128388713368	-14.4304885897969	8.13	5.19	12.55	-1.7879065423137	-1.73092967679689	-1.67395281128008	-1.81899058762372	-1.76102313818799	-1.70305568875226	-1.81484623275324	-1.75764482469121	-1.69919971454323	-1.24114413186045	9.94394107362041	-0.285433604015732	-31.6121994211745	-0.447282726148515	-0.439986506409855	-0.45514986019017	-0.4737692082625	-0.4663394612657	-0.481780317687763	-0.472806412572596	-0.468239254937223	-0.480967882949597	0.000817938673982647	0.00083718558146032	0.0012540300726041
172	14.8022833995669	0.24	-1.24105221758875	-1.28798687367214	-1.19411756150536	0.303766820435411	-15.1100857108053	-15.5972677692559	-14.6229036523548	8.03	5.2	12.39	-1.82980419101683	-1.77265009290625	-1.71549599479567	-1.86286447267878	-1.80467773370371	-1.74649099472863	-1.86081227002225	-1.80402464286527	-1.74447977230664	-1.24105221758875	9.86208629153964	0.0314145078166891	-31.1434226782187	-0.447282726148515	-0.439986506409855	-0.45514986019017	-0.4737692082625	-0.4663394612657	-0.481780317687763	-0.472806412572596	-0.468239254937223	-0.480967882949597	0.000817938673982647	0.00083718558146032	0.0012540300726041
172	14.8022833995669	0.24	-1.24089296310273	-1.28729391568831	-1.19449201051714	0.306837114756677	-15.189077128542	-15.6752741125625	-14.7028801445216	8.04	5.14	12.42	-1.83713588298049	-1.7801537900916	-1.72317169720272	-1.87021795411712	-1.81220976094467	-1.75420156777222	-1.86701781429023	-1.80780911563899	-1.75024735503765	-1.24089296310273	9.84235236278811	-0.0954800580275607	-31.2298806475148	-0.447282726148515	-0.439986506409855	-0.45514986019017	-0.4737692082625	-0.4663394612657	-0.481780317687763	-0.472806412572596	-0.468239254937223	-0.480967882949597	0.000817938673982647	0.00083718558146032	0.0012540300726041
172	14.8022833995669	0.24	-1.24081903922167	-1.28796122394028	-1.19367685450306	0.291442846029526	-14.5820799451322	-15.0663051446322	-14.0978547456323	7.9	5.17	12.31	-1.79598743431734	-1.73826509527447	-1.6805427562316	-1.83019938357022	-1.77137748575742	-1.71255558794461	-1.82967798017919	-1.76940235058422	-1.71177764563635	-1.24081903922167	9.79240443215399	0.250288257261046	-30.8659319672727	-0.447282726148515	-0.439986506409855	-0.45514986019017	-0.4737692082625	-0.4663394612657	-0.481780317687763	-0.472806412572596	-0.468239254937223	-0.480967882949597	0.000817938673982647	0.00083718558146032	0.0012540300726041
172	14.8022833995669	0.24	-1.24079776594699	-1.28779441548654	-1.19380111640744	0.302037090412787	-15.0682631221381	-15.5560907540791	-14.580435490197	7.96	5.09	12.3	-1.8417578619443	-1.78400168202709	-1.72624550210988	-1.87606580912166	-1.81723375706582	-1.75840170500998	-1.87246054301423	-1.81335991266105	-1.75510963301694	-1.24079776594699	9.76903686133757	-0.102280316998449	-31.1364436258605	-0.447282726148515	-0.439986506409855	-0.45514986019017	-0.4737692082625	-0.4663394612657	-0.481780317687763	-0.472806412572596	-0.468239254937223	-0.480967882949597	0.000817938673982647	0.00083718558146032	0.0012540300726041
172	14.8022833995669	0.24	-1.24076791778774	-1.28798007820141	-1.19355575737407	0.299285218227787	-14.9671005248912	-15.4548343203919	-14.4793667293905	8.08	5.18	12.37	-1.80370371468398	-1.74678125013444	-1.6898587855849	-1.83572374051416	-1.77779076699336	-1.71985779347255	-1.8342181381831	-1.77603433667517	-1.71851052086258	-1.24076791778774	9.84199681163241	-0.1305175816733	-31.3549105576648	-0.447282726148515	-0.439986506409855	-0.45514986019017	-0.4737692082625	-0.4663394612657	-0.481780317687763	-0.472806412572596	-0.468239254937223	-0.480967882949597	0.000817938673982647	0.00083718558146032	0.0012540300726041
172	14.8022833995669	0.24	-1.24073331229996	-1.28744938323293	-1.19401724136699	0.289295765100191	-14.8365541770785	-15.3318032009263	-14.3413051532306	8.05	5.17	12.43	-1.79515993790823	-1.73717255082475	-1.67918516374128	-1.82738154599351	-1.76835333417847	-1.70932512236342	-1.82357965484127	-1.76521871721719	-1.70742404664383	-1.24073331229996	9.8878625924429	0.0643000074939721	-31.1939071814651	-0.447282726148515	-0.439986506409855	-0.45514986019017	-0.4737692082625	-0.4663394612657	-0.481780317687763	-0.472806412572596	-0.468239254937223	-0.480967882949597	0.000817938673982647	0.00083718558146032	0.0012540300726041
172	14.8022833995669	0.24	-1.24068782331075	-1.28761334882425	-1.19376229779726	0.305124384317396	-15.2577931006168	-15.7481631844815	-14.767423016752	8.09	5.2	12.5	-1.83468634324925	-1.77755743967711	-1.72042853610496	-1.86705990177054	-1.80892294256542	-1.7507859833603	-1.86646632273554	-1.80663377556185	-1.74810080059457	-1.24068782331075	9.89248166159548	-0.145001140196937	-31.4040224068667	-0.447282726148515	-0.439986506409855	-0.45514986019017	-0.4737692082625	-0.4663394612657	-0.481780317687763	-0.472806412572596	-0.468239254937223	-0.480967882949597	0.000817938673982647	0.00083718558146032	0.0012540300726041
172	14.8022833995669	0.24	-1.24025072021829	-1.28708188210393	-1.19341955833266	0.30178182914182	-15.1055758215022	-15.5949076702262	-14.6162439727782	8.03	5.25	12.42	-1.82991516883928	-1.77249669663596	-1.71507822443264	-1.86300107534242	-1.80454444452102	-1.74608781369963	-1.86177947564251	-1.80519062008621	-1.74607505457502	-1.24025072021829	9.86227023986493	-0.148284247506645	-31.4017437209247	-0.447282726148515	-0.439986506409855	-0.45514986019017	-0.4737692082625	-0.4663394612657	-0.481780317687763	-0.472806412572596	-0.468239254937223	-0.480967882949597	0.000817938673982647	0.00083718558146032	0.0012540300726041
172	14.8022833995669	0.24	-1.24014223637842	-1.2865771457774	-1.19370732697944	0.310297042764911	-15.3128834111233	-15.7990849952613	-14.8266818269852	7.9	5.06	12.39	-1.88264547943984	-1.82470888281108	-1.76677228618231	-1.91846525127232	-1.85942633575524	-1.80038742023815	-1.91168648461576	-1.85305158830452	-1.79353894277149	-1.24014223637842	9.82289248445883	-0.214821054881547	-31.2924738469204	-0.447282726148515	-0.439986506409855	-0.45514986019017	-0.4737692082625	-0.4663394612657	-0.481780317687763	-0.472806412572596	-0.468239254937223	-0.480967882949597	0.000817938673982647	0.00083718558146032	0.0012540300726041
172	14.8022833995669	0.24	-1.24013548619574	-1.28701600038513	-1.19325497200635	0.304034389553738	-14.9868293674685	-15.4697318809707	-14.5039268539663	7.95	5.11	12.24	-1.83394735977363	-1.77669893449518	-1.71945050921673	-1.8682584491225	-1.80993897029153	-1.75161949146057	-1.86643652262015	-1.80644103322721	-1.74859686605553	-1.24013548619574	9.75651841486313	-0.0877568102677866	-31.1081418855848	-0.447282726148515	-0.439986506409855	-0.45514986019017	-0.4737692082625	-0.4663394612657	-0.481780317687763	-0.472806412572596	-0.468239254937223	-0.480967882949597	0.000817938673982647	0.00083718558146032	0.0012540300726041
172	14.8022833995669	0.24	-1.24012792917434	-1.28701717987455	-1.19323867847412	0.300950082527483	-15.0606781243075	-15.5495201733084	-14.5718360753066	8.01	5.16	12.37	-1.83005709672379	-1.77252420497021	-1.71499131321664	-1.86347958525569	-1.80489596540282	-1.74631234554994	-1.86025563552698	-1.80191717753479	-1.74457710325632	-1.24012792917434	9.81142544258362	0.118924133012403	-31.0346675177723	-0.447282726148515	-0.439986506409855	-0.45514986019017	-0.4737692082625	-0.4663394612657	-0.481780317687763	-0.472806412572596	-0.468239254937223	-0.480967882949597	0.000817938673982647	0.00083718558146032	0.0012540300726041
172	14.8022833995669	0.24	-1.2400818027933	-1.28712648213297	-1.19303712345364	0.294316775309891	-14.8848216459116	-15.3756822659314	-14.3939610258918	7.91	5.1	12.27	-1.8296109989611	-1.7712016240916	-1.7127922492221	-1.86426213352718	-1.80474653929757	-1.74523094506796	-1.8610588631186	-1.80085225576596	-1.74295177219472	-1.2400818027933	9.78868894649637	-0.186864799595323	-31.2488203080613	-0.447282726148515	-0.439986506409855	-0.45514986019017	-0.4737692082625	-0.4663394612657	-0.481780317687763	-0.472806412572596	-0.468239254937223	-0.480967882949597	0.000817938673982647	0.00083718558146032	0.0012540300726041
172	14.8022833995669	0.24	-1.24004025594888	-1.28732596677849	-1.19275454511928	0.295403315993531	-14.999598829209	-15.4929537066577	-14.5062439517603	7.97	5.13	12.41	-1.83189167689427	-1.77355724235935	-1.71522280782444	-1.86586901012036	-1.80645260739609	-1.74703620467182	-1.86186196842763	-1.80201630951777	-1.74372976165939	-1.24004025594888	9.78814091768189	-0.198021888302936	-31.3302614104409	-0.447282726148515	-0.439986506409855	-0.45514986019017	-0.4737692082625	-0.4663394612657	-0.481780317687763	-0.472806412572596	-0.468239254937223	-0.480967882949597	0.000817938673982647	0.00083718558146032	0.0012540300726041
172	14.8022833995669	0.24	-1.2399379370575	-1.28730238769723	-1.19257348641778	0.29625942644178	-14.9950677143071	-15.4872611367585	-14.5028742918558	7.98	5.17	12.29	-1.82914343643414	-1.7710122820497	-1.71288112766527	-1.86294252573691	-1.80373721826028	-1.74453191078365	-1.86207283709948	-1.80212055754545	-1.74344403224576	-1.2399379370575	9.76586155925093	-0.123716924146438	-31.2395426013399	-0.447282726148515	-0.439986506409855	-0.45514986019017	-0.4737692082625	-0.4663394612657	-0.481780317687763	-0.472806412572596	-0.468239254937223	-0.480967882949597	0.000817938673982647	0.00083718558146032	0.0012540300726041
172	14.8022833995669	0.24	-1.23982820243368	-1.28656673397726	-1.1930896708901	0.295740048769598	-14.7783027573998	-15.2639860381323	-14.2926194766672	7.95	5.09	12.29	-1.80945201420085	-1.75187723731166	-1.69430246042247	-1.84329841747244	-1.78464668518373	-1.72599495289502	-1.83846535104607	-1.78141799275546	-1.722677271224	-1.23982820243368	9.72404597438944	-0.094529022346289	-31.1041565711863	-0.447282726148515	-0.439986506409855	-0.45514986019017	-0.4737692082625	-0.4663394612657	-0.481780317687763	-0.472806412572596	-0.468239254937223	-0.480967882949597	0.000817938673982647	0.00083718558146032	0.0012540300726041
172	14.8022833995669	0.24	-1.239747711152	-1.28661327700514	-1.19288214529886	0.301721292420131	-15.2015887287122	-15.6941015794182	-14.7090758780062	8	5.2	12.38	-1.84741996476818	-1.78944416610938	-1.73146836745058	-1.88118074292959	-1.82214546233675	-1.76311018174391	-1.88034277536694	-1.82028805853954	-1.76117718650574	-1.239747711152	9.86091194858676	-0.0642124630558105	-31.2804800991068	-0.447282726148515	-0.439986506409855	-0.45514986019017	-0.4737692082625	-0.4663394612657	-0.481780317687763	-0.472806412572596	-0.468239254937223	-0.480967882949597	0.000817938673982647	0.00083718558146032	0.0012540300726041
172	14.8022833995669	0.24	-1.2396311914322	-1.28667220760194	-1.19259017526247	0.302562232398992	-15.0987643450528	-15.5869712837712	-14.6105574063344	7.94	5.12	12.28	-1.84913456177368	-1.7912169389561	-1.73329931613852	-1.88380917946871	-1.82480549646356	-1.76580181345841	-1.88048916865049	-1.82280924369193	-1.76324596496978	-1.2396311914322	9.78812987937876	0.179417207384133	-30.9185843365354	-0.447282726148515	-0.439986506409855	-0.45514986019017	-0.4737692082625	-0.4663394612657	-0.481780317687763	-0.472806412572596	-0.468239254937223	-0.480967882949597	0.000817938673982647	0.00083718558146032	0.0012540300726041
172	14.8022833995669	0.24	-1.23928939645428	-1.28592838056671	-1.19265041234185	0.29978090711664	-15.1645001884234	-15.6580832622387	-14.6709171146081	7.94	5.09	12.36	-1.85816805023002	-1.79959381208494	-1.74101957393985	-1.89304887828339	-1.83337510668715	-1.77370133509091	-1.88790080648559	-1.82870262991715	-1.76802887158632	-1.23928939645428	9.8435885864979	-0.0284949517418411	-31.1611469628504	-0.447282726148515	-0.439986506409855	-0.45514986019017	-0.4737692082625	-0.4663394612657	-0.481780317687763	-0.472806412572596	-0.468239254937223	-0.480967882949597	0.000817938673982647	0.00083718558146032	0.0012540300726041
172	14.8022833995669	0.24	-1.23909573996119	-1.28608197043286	-1.19210950948952	0.301024981116501	-15.2601914464379	-15.7554211759902	-14.7649617168856	8.03	5.11	12.29	-1.84813573835793	-1.79004451047773	-1.73195328259753	-1.88151369343053	-1.82237331837242	-1.7632329433143	-1.87841625534171	-1.82002052630234	-1.76152288338844	-1.23909573996119	9.8486179677936	-0.163907976848333	-31.3887044878637	-0.447282726148515	-0.439986506409855	-0.45514986019017	-0.4737692082625	-0.4663394612657	-0.481780317687763	-0.472806412572596	-0.468239254937223	-0.480967882949597	0.000817938673982647	0.00083718558146032	0.0012540300726041
172	14.8022833995669	0.24	-1.23890515441698	-1.28596201140509	-1.19184829742887	0.288736805426151	-14.7867749848356	-15.2810341444826	-14.2925158251885	7.9	5.11	12.2	-1.8204518437039	-1.76157003047453	-1.70268821724516	-1.85505971218816	-1.79505852079155	-1.73505732939494	-1.85417759148149	-1.79309010382973	-1.73358497505255	-1.23890515441698	9.7696285036072	0.329405048770901	-30.7576734255736	-0.447282726148515	-0.439986506409855	-0.45514986019017	-0.4737692082625	-0.4663394612657	-0.481780317687763	-0.472806412572596	-0.468239254937223	-0.480967882949597	0.000817938673982647	0.00083718558146032	0.0012540300726041
172	14.8022833995669	0.24	-1.23886625856593	-1.28519023857601	-1.19254227855584	0.306439085120884	-15.3836524236823	-15.8765388448608	-14.8907660025038	8.1	5.21	12.6	-1.84891057085756	-1.79151122687875	-1.73411188289995	-1.88149091925565	-1.82308011985324	-1.76466932045083	-1.87693334169584	-1.81934437958105	-1.76049599842536	-1.23886625856593	9.98655731281713	-0.0225010280213055	-31.4095191821921	-0.447282726148515	-0.439986506409855	-0.45514986019017	-0.4737692082625	-0.4663394612657	-0.481780317687763	-0.472806412572596	-0.468239254937223	-0.480967882949597	0.000817938673982647	0.00083718558146032	0.0012540300726041
172	14.8022833995669	0.24	-1.23881524498789	-1.2851394707345	-1.19249101924129	0.297125117335051	-14.8956929494098	-15.383611362907	-14.4077745359126	7.95	5.19	12.5	-1.82249955831705	-1.76469576490886	-1.70689197150066	-1.85652028399089	-1.79763746316155	-1.73875464233221	-1.85236652642228	-1.79348199684328	-1.73606521384034	-1.23881524498789	9.86105731946074	0.249219701572686	-30.9529674272874	-0.447282726148515	-0.439986506409855	-0.45514986019017	-0.4737692082625	-0.4663394612657	-0.481780317687763	-0.472806412572596	-0.468239254937223	-0.480967882949597	0.000817938673982647	0.00083718558146032	0.0012540300726041
172	14.8022833995669	0.24	-1.23867031357988	-1.28531406722309	-1.19202655993667	0.301008734058056	-14.945281856755	-15.4303107426159	-14.4602529708942	7.9	5.11	12.39	-1.8388753604063	-1.7810730463653	-1.72327073232431	-1.87387310178054	-1.81497068575265	-1.75606826972476	-1.86860994709442	-1.81097926326538	-1.75204625525535	-1.23867031357988	9.77142483435232	0.175044847093997	-30.8580756837768	-0.447282726148515	-0.439986506409855	-0.45514986019017	-0.4737692082625	-0.4663394612657	-0.481780317687763	-0.472806412572596	-0.468239254937223	-0.480967882949597	0.000817938673982647	0.00083718558146032	0.0012540300726041
172	14.8022833995669	0.24	-1.23852064080512	-1.28567779753979	-1.19136348407045	0.291170581479728	-14.7413166593668	-15.2311525051621	-14.2514808135716	7.82	5.08	12.17	-1.83307084257412	-1.77411904583578	-1.71516724909744	-1.86907984651011	-1.80896999552123	-1.74886014453235	-1.86625368919749	-1.8067592417498	-1.74713004041719	-1.23852064080512	9.70135815199945	-0.123322766657972	-31.0285903530162	-0.447282726148515	-0.439986506409855	-0.45514986019017	-0.4737692082625	-0.4663394612657	-0.481780317687763	-0.472806412572596	-0.468239254937223	-0.480967882949597	0.000817938673982647	0.00083718558146032	0.0012540300726041
172	14.8022833995669	0.24	-1.23847125116496	-1.28505393505988	-1.19188856727003	0.309381261319163	-15.3910527531947	-15.880783837748	-14.9013216686414	8.07	5.2	12.35	-1.85524344714372	-1.79803151133735	-1.74081957553097	-1.88828921465779	-1.83005821457034	-1.77182721448289	-1.88837979756688	-1.8281017642819	-1.77023247053234	-1.23847125116496	9.86286570107093	-0.248378080716869	-31.467218168972	-0.447282726148515	-0.439986506409855	-0.45514986019017	-0.4737692082625	-0.4663394612657	-0.481780317687763	-0.472806412572596	-0.468239254937223	-0.480967882949597	0.000817938673982647	0.00083718558146032	0.0012540300726041
172	14.8022833995669	0.24	-1.23833709308388	-1.28478678795412	-1.19188739821363	0.304271327714181	-15.1085741885098	-15.5951271109468	-14.6220212660728	7.91	5.07	12.14	-1.85736172512532	-1.799413830956	-1.74146593678667	-1.8926398054157	-1.83359126917138	-1.77454273292705	-1.89007677496317	-1.83036125451784	-1.77286912725018	-1.23833709308388	9.78249128076432	0.0316526016205825	-31.0189342275873	-0.447282726148515	-0.439986506409855	-0.45514986019017	-0.4737692082625	-0.4663394612657	-0.481780317687763	-0.472806412572596	-0.468239254937223	-0.480967882949597	0.000817938673982647	0.00083718558146032	0.0012540300726041
172	14.8022833995669	0.24	-1.23831672592027	-1.28515925713738	-1.19147419470317	0.295406763158343	-14.9198913136722	-15.4106204512325	-14.4291621761118	8.15	5.19	12.35	-1.78284059418962	-1.72606858880782	-1.66929658342602	-1.8135481370491	-1.75579829394352	-1.69804845083794	-1.81171196788159	-1.7563561050329	-1.69713427119735	-1.23831672592027	9.90854128935802	0.232405751577454	-31.064949739095	-0.447282726148515	-0.439986506409855	-0.45514986019017	-0.4737692082625	-0.4663394612657	-0.481780317687763	-0.472806412572596	-0.468239254937223	-0.480967882949597	0.000817938673982647	0.00083718558146032	0.0012540300726041
172	14.8022833995669	0.24	-1.23822283944865	-1.28480441026138	-1.19164126863593	0.294532629335423	-14.8424704768469	-15.3316802450783	-14.3532607086154	7.98	5.17	12.43	-1.80952905213006	-1.75178983020201	-1.69405060827395	-1.84288975541056	-1.78408604598609	-1.72528233656162	-1.83914556309848	-1.78221171489752	-1.72350885589703	-1.23822283944865	9.88453551875798	0.0112533050427927	-31.2270599807473	-0.447282726148515	-0.439986506409855	-0.45514986019017	-0.4737692082625	-0.4663394612657	-0.481780317687763	-0.472806412572596	-0.468239254937223	-0.480967882949597	0.000817938673982647	0.00083718558146032	0.0012540300726041
172	14.8022833995669	0.24	-1.23803319064283	-1.28464708100189	-1.19141930028376	0.297290758216024	-14.8851993760121	-15.3725807772716	-14.3978179747526	7.92	5.22	12.4	-1.82878554674578	-1.77080464716294	-1.7128237475801	-1.86339283841939	-1.80431472877442	-1.74523661912946	-1.86229141177395	-1.80306862938081	-1.74539359635039	-1.23803319064283	9.8276051867986	0.130373632979419	-31.0057339852634	-0.447282726148515	-0.439986506409855	-0.45514986019017	-0.4737692082625	-0.4663394612657	-0.481780317687763	-0.472806412572596	-0.468239254937223	-0.480967882949597	0.000817938673982647	0.00083718558146032	0.0012540300726041
172	14.8022833995669	0.24	-1.23784490530883	-1.28425751756534	-1.19143229305233	0.299885072161331	-15.1734185629588	-15.6671694069546	-14.6796677189629	8.04	5.2	12.52	-1.83594447994921	-1.77808468964772	-1.72022489934622	-1.86899040885399	-1.81008917610277	-1.75118794335156	-1.8659196159228	-1.80671855731464	-1.74867975378109	-1.23784490530883	9.93713080118825	-0.112971254535717	-31.4213002329592	-0.447282726148515	-0.439986506409855	-0.45514986019017	-0.4737692082625	-0.4663394612657	-0.481780317687763	-0.472806412572596	-0.468239254937223	-0.480967882949597	0.000817938673982647	0.00083718558146032	0.0012540300726041
172	14.8022833995669	0.24	-1.23780187941646	-1.28458741331506	-1.19101634551787	0.29443810829899	-15.0346151165538	-15.530270732398	-14.5389595007095	8.07	5.2	12.33	-1.8151410817363	-1.75721003299835	-1.6992789842604	-1.84752382345419	-1.78855926486534	-1.7295947062765	-1.84759665587445	-1.78949114241798	-1.72873523934516	-1.23780187941646	9.895862539986	0.00106863562716132	-31.2747639343044	-0.447282726148515	-0.439986506409855	-0.45514986019017	-0.4737692082625	-0.4663394612657	-0.481780317687763	-0.472806412572596	-0.468239254937223	-0.480967882949597	0.000817938673982647	0.00083718558146032	0.0012540300726041
172	14.8022833995669	0.24	-1.23768191011697	-1.28445410730271	-1.19090971293123	0.298995141926358	-14.9024091720905	-15.3883709354723	-14.4164474087087	8.05	5.2	12.41	-1.80171236065469	-1.74481463447159	-1.68791690828848	-1.83404726912391	-1.7761284128157	-1.71820955650749	-1.8321416796773	-1.77472538991584	-1.71595414894529	-1.23768191011697	9.81523200127207	0.0754082257692626	-31.1146783306648	-0.447282726148515	-0.439986506409855	-0.45514986019017	-0.4737692082625	-0.4663394612657	-0.481780317687763	-0.472806412572596	-0.468239254937223	-0.480967882949597	0.000817938673982647	0.00083718558146032	0.0012540300726041
172	14.8022833995669	0.24	-1.23752588284128	-1.28449131730823	-1.19056044837434	0.29440032394593	-14.8970168540996	-15.3881808473308	-14.4058528608684	7.98	5.21	12.42	-1.81568283566517	-1.75772939458891	-1.69977595351264	-1.84912545627527	-1.79010458486101	-1.73108371344676	-1.84865315574419	-1.78973584524285	-1.72889126835918	-1.23752588284128	9.94028118662372	-0.11926715860505	-31.4262351308043	-0.447282726148515	-0.439986506409855	-0.45514986019017	-0.4737692082625	-0.4663394612657	-0.481780317687763	-0.472806412572596	-0.468239254937223	-0.480967882949597	0.000817938673982647	0.00083718558146032	0.0012540300726041
172	14.8022833995669	0.24	-1.23751192327213	-1.28402549885123	-1.19099834769302	0.297374007349064	-14.8087764463899	-15.2935589622282	-14.3239939305516	8.03	5.2	12.25	-1.79473103127469	-1.73784079226994	-1.68095055326518	-1.82719152541986	-1.76927233821176	-1.71135315100365	-1.8277773140501	-1.76971778397531	-1.71156766919683	-1.23751192327213	9.8171623947389	-0.0521726171245075	-31.1876542900161	-0.447282726148515	-0.439986506409855	-0.45514986019017	-0.4737692082625	-0.4663394612657	-0.481780317687763	-0.472806412572596	-0.468239254937223	-0.480967882949597	0.000817938673982647	0.00083718558146032	0.0012540300726041
172	14.8022833995669	0.24	-1.23749189718746	-1.28477492021407	-1.19020887416085	0.294222487999524	-15.1329041430442	-15.6320591426036	-14.6337491434848	7.98	5.15	12.26	-1.84647172016932	-1.78751111988886	-1.7285505196084	-1.88060490947289	-1.82055438546988	-1.76050386146687	-1.87879357092758	-1.81936828254787	-1.75843863383581	-1.23749189718746	9.77355829691141	-0.129048088536787	-31.2552788288097	-0.447282726148515	-0.439986506409855	-0.45514986019017	-0.4737692082625	-0.4663394612657	-0.481780317687763	-0.472806412572596	-0.468239254937223	-0.480967882949597	0.000817938673982647	0.00083718558146032	0.0012540300726041
172	14.8022833995669	0.24	-1.23738310045373	-1.28410515180084	-1.19066104910661	0.298834422077744	-15.1315615078909	-15.6251850889203	-14.6379379268614	8.07	5.25	12.37	-1.82619202072917	-1.76849981165838	-1.71080760258759	-1.85876934241544	-1.80004796574762	-1.7413265890798	-1.8597963709276	-1.80084967004008	-1.74020148434178	-1.23738310045373	9.86456546401208	0.185736542676603	-31.0611370321299	-0.447282726148515	-0.439986506409855	-0.45514986019017	-0.4737692082625	-0.4663394612657	-0.481780317687763	-0.472806412572596	-0.468239254937223	-0.480967882949597	0.000817938673982647	0.00083718558146032	0.0012540300726041
172	14.8022833995669	0.24	-1.23737609096367	-1.28414437738788	-1.19060780453946	0.29634227954967	-14.7590567141335	-15.2434071438256	-14.2747062844414	7.96	5.18	12.25	-1.80345966484527	-1.74615577895163	-1.68885189305799	-1.83697566585798	-1.77860682845193	-1.72023799104588	-1.83682080135385	-1.77858155150997	-1.72061775202047	-1.23737609096367	9.80812757812163	0.246006601441269	-30.8629727488209	-0.447282726148515	-0.439986506409855	-0.45514986019017	-0.4737692082625	-0.4663394612657	-0.481780317687763	-0.472806412572596	-0.468239254937223	-0.480967882949597	0.000817938673982647	0.00083718558146032	0.0012540300726041
172	14.8022833995669	0.24	-1.23708531812582	-1.28428124072286	-1.18988939552878	0.299907030055815	-15.0429910850397	-15.532472155671	-14.5535100144085	7.97	5.18	12.29	-1.8358263326553	-1.77797319570485	-1.7201200587544	-1.86983134694901	-1.81090659624407	-1.75198184553913	-1.86860009337479	-1.81005693723137	-1.75069518884825	-1.23708531812582	9.79355664694481	-0.00203655515720194	-31.0895134212048	-0.447282726148515	-0.439986506409855	-0.45514986019017	-0.4737692082625	-0.4663394612657	-0.481780317687763	-0.472806412572596	-0.468239254937223	-0.480967882949597	0.000817938673982647	0.00083718558146032	0.0012540300726041
172	14.8022833995669	0.24	-1.23682259617457	-1.28341113296736	-1.19023405938179	0.304865939272785	-15.2083820687232	-15.6974621928126	-14.7193019446339	7.97	5.15	12.44	-1.8544618792887	-1.79668308454462	-1.73890428980054	-1.88875900958817	-1.82991163162109	-1.77106425365402	-1.88473073476887	-1.82632860861364	-1.76750234505301	-1.23682259617457	9.86675958547017	0.0544457490782537	-31.107413044713	-0.447282726148515	-0.439986506409855	-0.45514986019017	-0.4737692082625	-0.4663394612657	-0.481780317687763	-0.472806412572596	-0.468239254937223	-0.480967882949597	0.000817938673982647	0.00083718558146032	0.0012540300726041
172	14.8022833995669	0.24	-1.23673742165089	-1.28303792740733	-1.19043691589446	0.306350722442009	-15.0020447995545	-15.4828045937967	-14.5212850053123	7.97	5.1	12.31	-1.82944678673217	-1.77264025304261	-1.71583371935305	-1.86330238896818	-1.8054445979133	-1.74758680685843	-1.85907242029744	-1.80195869205753	-1.74298657117151	-1.23673742165089	9.79860026102584	0.0157526815262111	-31.0581020570715	-0.447282726148515	-0.439986506409855	-0.45514986019017	-0.4737692082625	-0.4663394612657	-0.481780317687763	-0.472806412572596	-0.468239254937223	-0.480967882949597	0.000817938673982647	0.00083718558146032	0.0012540300726041
172	14.8022833995669	0.24	-1.23673728302523	-1.2835317971718	-1.18994276887866	0.294218526905812	-14.9039407162367	-15.395548104093	-14.4123333283803	8.01	5.15	12.39	-1.81052544842808	-1.75271213250511	-1.69489881658214	-1.84350513264426	-1.78463871641591	-1.72577230018757	-1.84004204812688	-1.78104817438112	-1.72253985743312	-1.23673728302523	9.83524239826007	0.263591964441113	-30.8994461780968	-0.447282726148515	-0.439986506409855	-0.45514986019017	-0.4737692082625	-0.4663394612657	-0.481780317687763	-0.472806412572596	-0.468239254937223	-0.480967882949597	0.000817938673982647	0.00083718558146032	0.0012540300726041
172	14.8022833995669	0.24	-1.23670346185896	-1.28393670745172	-1.18947021626621	0.296724569636381	-15.002687783657	-15.4945825565136	-14.5107930108005	7.92	5.2	12.1	-1.8430739850893	-1.78456331170093	-1.72605263831256	-1.87793773637532	-1.81832026988961	-1.75870280340389	-1.88141061131895	-1.82011158692084	-1.76119038387039	-1.23670346185896	9.69063299424183	0.00659232582942198	-31.0053096900784	-0.447282726148515	-0.439986506409855	-0.45514986019017	-0.4737692082625	-0.4663394612657	-0.481780317687763	-0.472806412572596	-0.468239254937223	-0.480967882949597	0.000817938673982647	0.00083718558146032	0.0012540300726041
172	14.8022833995669	0.24	-1.23669721217277	-1.28376070582129	-1.18963371852424	0.300345764722793	-15.0715580496985	-15.5614567599575	-14.5816593394395	8.08	5.1	12.34	-1.81519629056628	-1.7580511058106	-1.70090592105492	-1.84736278266669	-1.78920494702385	-1.731047111381	-1.8422460926331	-1.78555254165831	-1.72672954087249	-1.23669721217277	9.79865960329527	-0.186232472711292	-31.3167995115493	-0.447282726148515	-0.439986506409855	-0.45514986019017	-0.4737692082625	-0.4663394612657	-0.481780317687763	-0.472806412572596	-0.468239254937223	-0.480967882949597	0.000817938673982647	0.00083718558146032	0.0012540300726041
172	14.8022833995669	0.24	-1.23666676227504	-1.28322556628363	-1.19010795826644	0.298012974186441	-14.9704088083575	-15.4597342366097	-14.4810833801053	8.01	5.24	12.32	-1.81823131236078	-1.76068136991251	-1.70313142746424	-1.85136098065098	-1.7927624309708	-1.73416388129061	-1.85293363941605	-1.79291604165877	-1.73539558106263	-1.23666676227504	9.8519513170741	0.120061826577294	-31.1328884654945	-0.447282726148515	-0.439986506409855	-0.45514986019017	-0.4737692082625	-0.4663394612657	-0.481780317687763	-0.472806412572596	-0.468239254937223	-0.480967882949597	0.000817938673982647	0.00083718558146032	0.0012540300726041
172	14.8022833995669	0.24	-1.2365740036264	-1.28359434400751	-1.1895536632453	0.298803029985148	-14.9734397372263	-15.4619416445849	-14.4849378298677	7.93	5.09	12.28	-1.83633253443423	-1.77831576226966	-1.72029899010508	-1.87089237123691	-1.81178372157181	-1.75267507190672	-1.86845763717325	-1.80747844479345	-1.75011570088827	-1.2365740036264	9.74969089500299	-0.323479194030726	-31.3526601966901	-0.447282726148515	-0.439986506409855	-0.45514986019017	-0.4737692082625	-0.4663394612657	-0.481780317687763	-0.472806412572596	-0.468239254937223	-0.480967882949597	0.000817938673982647	0.00083718558146032	0.0012540300726041
172	14.8022833995669	0.24	-1.23654851919184	-1.28318803415647	-1.18990900422721	0.289188464594087	-14.5831380029943	-15.0700549657379	-14.0962210402506	8.09	5.18	12.43	-1.75554884930478	-1.69882665979751	-1.64210447029024	-1.78651773859072	-1.72879493710527	-1.67107213561981	-1.78312285307004	-1.72611967705483	-1.66724599298361	-1.23654851919184	9.89827888276534	-0.000518994403387753	-31.2581661090691	-0.447282726148515	-0.439986506409855	-0.45514986019017	-0.4737692082625	-0.4663394612657	-0.481780317687763	-0.472806412572596	-0.468239254937223	-0.480967882949597	0.000817938673982647	0.00083718558146032	0.0012540300726041
172	14.8022833995669	0.24	-1.23646588805847	-1.28355543464047	-1.18937634147646	0.298272489955463	-14.9475487363994	-15.4358240835456	-14.4592733892532	7.97	5.18	12.55	-1.82383061051469	-1.76613809473678	-1.70844557895888	-1.85757829434625	-1.79881825136999	-1.74005820839373	-1.85183397638705	-1.79379663613423	-1.73585884120762	-1.23646588805847	9.86924014680326	-0.152566875428033	-31.3957210752238	-0.447282726148515	-0.439986506409855	-0.45514986019017	-0.4737692082625	-0.4663394612657	-0.481780317687763	-0.472806412572596	-0.468239254937223	-0.480967882949597	0.000817938673982647	0.00083718558146032	0.0012540300726041
172	14.8022833995669	0.24	-1.23633748879349	-1.28271006614061	-1.18996491144638	0.300262199335019	-14.8935063669493	-15.3777138094001	-14.4092989244986	8.05	5.16	12.58	-1.80123642618952	-1.74451979756809	-1.68780316894667	-1.83360970633625	-1.77587372052182	-1.71813773470738	-1.82730814467817	-1.77001686472606	-1.7133668805214	-1.23633748879349	9.9499001742975	0.131985438577158	-31.1736290162002	-0.447282726148515	-0.439986506409855	-0.45514986019017	-0.4737692082625	-0.4663394612657	-0.481780317687763	-0.472806412572596	-0.468239254937223	-0.480967882949597	0.000817938673982647	0.00083718558146032	0.0012540300726041
172	14.8022833995669	0.24	-1.23617151393943	-1.28280772878179	-1.18953529909706	0.294236044912714	-14.8736869834457	-15.3642757566065	-14.3830982102849	8.05	5.19	12.52	-1.79809307256511	-1.74067908908337	-1.68326510560164	-1.83031455706506	-1.77187172596299	-1.71342889486093	-1.82703940685382	-1.76949295421889	-1.71005407848252	-1.23617151393943	9.88150111441967	0.236753219430714	-30.9595691152002	-0.447282726148515	-0.439986506409855	-0.45514986019017	-0.4737692082625	-0.4663394612657	-0.481780317687763	-0.472806412572596	-0.468239254937223	-0.480967882949597	0.000817938673982647	0.00083718558146032	0.0012540300726041
172	14.8022833995669	0.24	-1.23611164623301	-1.28249311377677	-1.18973017868926	0.30769969138149	-15.2454979985211	-15.7325131979042	-14.758482799138	8.01	5.15	12.25	-1.85063896197401	-1.79335063863277	-1.73606231529153	-1.88437902449123	-1.82604624480234	-1.76771346511345	-1.88237002341437	-1.82644310116035	-1.76657880310902	-1.23611164623301	9.80675317258333	0.0627221228032816	-31.0529622159006	-0.447282726148515	-0.439986506409855	-0.45514986019017	-0.4737692082625	-0.4663394612657	-0.481780317687763	-0.472806412572596	-0.468239254937223	-0.480967882949597	0.000817938673982647	0.00083718558146032	0.0012540300726041
172	14.8022833995669	0.24	-1.23607483838599	-1.28267280723957	-1.18947686953241	0.296622247106615	-15.046686618613	-15.5401449631234	-14.5532282741026	7.88	5.12	12.22	-1.85751573974446	-1.79853259357618	-1.73954944740789	-1.89321307915686	-1.83309640752586	-1.77297973589487	-1.89171144111361	-1.83307567518002	-1.77019106296199	-1.23607483838599	9.75569857758092	0.0662051070983541	-30.9359980731152	-0.447282726148515	-0.439986506409855	-0.45514986019017	-0.4737692082625	-0.4663394612657	-0.481780317687763	-0.472806412572596	-0.468239254937223	-0.480967882949597	0.000817938673982647	0.00083718558146032	0.0012540300726041
172	14.8022833995669	0.24	-1.23517717517944	-1.28182896443651	-1.18852538592236	0.297589937209194	-14.7592063925371	-15.2421166332859	-14.2762961517883	8.07	5.18	12.38	-1.78128164798076	-1.72484597240081	-1.66841029682087	-1.81304937120348	-1.75560721081315	-1.69816505042282	-1.81197721763607	-1.75353054431734	-1.69614761323443	-1.23517717517944	9.84533925363456	0.0778425941492496	-31.1166476729641	-0.447282726148515	-0.439986506409855	-0.45514986019017	-0.4737692082625	-0.4663394612657	-0.481780317687763	-0.472806412572596	-0.468239254937223	-0.480967882949597	0.000817938673982647	0.00083718558146032	0.0012540300726041
172	14.8022833995669	0.24	-1.23489941679007	-1.28149583894348	-1.18830299463666	0.298763800367035	-14.9891230619026	-15.4781824151619	-14.5000637086432	7.87	5.1	12.26	-1.85036963252647	-1.79190407426507	-1.73343851600368	-1.88594581262967	-1.82635616478424	-1.7667665169388	-1.88380428734245	-1.82347189399008	-3.54764237192993	-1.23489941679007	9.76298481897588	0.302223661251594	-30.7476623266507	-0.447282726148515	-0.439986506409855	-0.45514986019017	-0.4737692082625	-0.4663394612657	-0.481780317687763	-0.472806412572596	-0.468239254937223	-0.480967882949597	0.000817938673982647	0.00083718558146032	0.0012540300726041
172	14.8022833995669	0.24	-1.23486947087567	-1.28187300590144	-1.1878659358499	0.299632367470998	-15.0656100077565	-15.5561478986397	-14.5750721168734	7.98	5.15	12.39	-1.836261310789	-1.77835778889053	-1.72045426699205	-1.87012952357542	-1.8111580225232	-1.75218652147099	-1.86631134431879	-1.80870659912319	-1.74887436895991	-1.23486947087567	9.83793757412078	0.107267526752007	-30.9977829845238	-0.447282726148515	-0.439986506409855	-0.45514986019017	-0.4737692082625	-0.4663394612657	-0.481780317687763	-0.472806412572596	-0.468239254937223	-0.480967882949597	0.000817938673982647	0.00083718558146032	0.0012540300726041
172	14.8022833995669	0.24	-1.23481195528064	-1.28107626789052	-1.18854764267076	0.304088460635946	-15.163202886306	-15.6517260519753	-14.6746797206366	7.96	5.17	12.3	-1.85222523398539	-1.79441340340298	-1.73660157282056	-1.88667559655725	-1.82778849797397	-1.76890139939068	-1.88502188828623	-1.82580521064404	-1.76870096120353	-1.23481195528064	9.82956195116951	-0.0302972383017463	-31.1882435388314	-0.447282726148515	-0.439986506409855	-0.45514986019017	-0.4737692082625	-0.4663394612657	-0.481780317687763	-0.472806412572596	-0.468239254937223	-0.480967882949597	0.000817938673982647	0.00083718558146032	0.0012540300726041
172	14.8022833995669	0.24	-1.23476685308271	-1.28130924452588	-1.18822446163955	0.298714479136874	-14.8370398652723	-15.3211940952832	-14.3528856352614	7.96	5.15	12.26	-1.81402937957933	-1.75670551878719	-1.69938165799504	-1.84782584926978	-1.78943401011653	-1.73104217096328	-1.84715051191697	-1.78889978501749	-1.72886378600602	-1.23476685308271	9.78727526021792	-0.0457611823860269	-31.1591619870512	-0.447282726148515	-0.439986506409855	-0.45514986019017	-0.4737692082625	-0.4663394612657	-0.481780317687763	-0.472806412572596	-0.468239254937223	-0.480967882949597	0.000817938673982647	0.00083718558146032	0.0012540300726041
172	14.8022833995669	0.24	-1.23463735418203	-1.28083321931006	-1.18844148905399	0.301318527271685	-14.8732950160761	-15.355632546776	-14.3909574853761	7.98	5.07	12.34	-1.81378940753378	-1.75681626094574	-1.6998431143577	-1.84731656843801	-1.7892902963631	-1.7312640242882	-1.8429843795831	-1.78456859237341	-1.72718148900856	-1.23463735418203	9.81890046705202	0.108246070371555	-30.9824142166488	-0.447282726148515	-0.439986506409855	-0.45514986019017	-0.4737692082625	-0.4663394612657	-0.481780317687763	-0.472806412572596	-0.468239254937223	-0.480967882949597	0.000817938673982647	0.00083718558146032	0.0012540300726041
172	14.8022833995669	0.24	-1.23457776421264	-1.2811727000313	-1.18798282839399	0.295828264717206	-14.9762074542113	-15.4682905845308	-14.4841243238918	8.01	5.22	12.17	-1.81880510670989	-1.76094458841539	-1.70308407012089	-1.85191883079231	-1.79300488614058	-1.73409094148885	-1.85508030695471	-1.79506688943563	-1.73534552625901	-1.23457776421264	9.80370628350629	-0.189127426403602	-31.3205649378831	-0.447282726148515	-0.439986506409855	-0.45514986019017	-0.4737692082625	-0.4663394612657	-0.481780317687763	-0.472806412572596	-0.468239254937223	-0.480967882949597	0.000817938673982647	0.00083718558146032	0.0012540300726041
172	14.8022833995669	0.24	-1.23454885115051	-1.28115253623613	-1.18794516606489	0.307226743816824	-15.1323711228909	-15.6163096514706	-14.6484325943112	7.97	5.09	12.3	-1.84672479621207	-1.7894960846588	-1.73226737310553	-1.8809924471123	-1.82270180499255	-1.76441116287279	-1.87817038454388	-1.8189941332091	-1.76015479617234	-1.23454885115051	9.82188880420418	-0.106513609941258	-31.1648870154079	-0.447282726148515	-0.439986506409855	-0.45514986019017	-0.4737692082625	-0.4663394612657	-0.481780317687763	-0.472806412572596	-0.468239254937223	-0.480967882949597	0.000817938673982647	0.00083718558146032	0.0012540300726041
172	14.8022833995669	0.24	-1.23452311035017	-1.28085680133972	-1.18818941936062	0.306946356522362	-15.1043718872779	-15.5877333497894	-14.6210104247665	7.97	5.15	12.27	-1.84150774820491	-1.78440426443185	-1.72730078065879	-1.87556585075462	-1.81740625613533	-1.75924666151605	-1.87361574803992	-1.81690018688959	-1.75818010487909	-1.23452311035017	9.86289707722798	-0.0759459727294488	-31.2618691903828	-0.447282726148515	-0.439986506409855	-0.45514986019017	-0.4737692082625	-0.4663394612657	-0.481780317687763	-0.472806412572596	-0.468239254937223	-0.480967882949597	0.000817938673982647	0.00083718558146032	0.0012540300726041
172	14.8022833995669	0.24	-1.23449639127378	-1.28119762760093	-1.18779515494664	0.293772179954033	-14.9637220214473	-15.4578322876794	-14.4696117552152	8.09	5.21	12.49	-1.80179774304076	-1.74420320158491	-1.68660866012906	-1.8336475300896	-1.77503490883671	-1.71642228758382	-1.83138571569912	-1.77319706741066	-1.71417785730174	-1.23449639127378	9.9177613221822	-0.133568362876023	-31.4088251323125	-0.447282726148515	-0.439986506409855	-0.45514986019017	-0.4737692082625	-0.4663394612657	-0.481780317687763	-0.472806412572596	-0.468239254937223	-0.480967882949597	0.000817938673982647	0.00083718558146032	0.0012540300726041
172	14.8022833995669	0.24	-1.23449399582528	-1.28117409066574	-1.18781390098482	0.298532456963698	-14.9116199836178	-15.3984193542388	-14.4248206129968	8	5.14	12.48	-1.81299388138211	-1.75567862972586	-1.69836337806962	-1.84614876064194	-1.78778536410892	-1.72942196757589	-1.8409285123802	-1.78317514047377	-1.72559806913471	-1.23449399582528	9.92336811072456	0.0588832964616957	-31.1938891983226	-0.447282726148515	-0.439986506409855	-0.45514986019017	-0.4737692082625	-0.4663394612657	-0.481780317687763	-0.472806412572596	-0.468239254937223	-0.480967882949597	0.000817938673982647	0.00083718558146032	0.0012540300726041
172	14.8022833995669	0.24	-1.23444280013095	-1.28154342427313	-1.18734217598877	0.291911138303797	-14.8700366202194	-15.3632646555803	-14.3768085848584	7.94	5.17	12.26	-1.8233089110571	-1.76477271499345	-1.7062365189298	-1.85754323212627	-1.79790796452402	-1.73827269692177	-1.85690177034731	-1.7968197910563	-1.73828348662012	-1.23444280013095	9.78476681624591	-0.0423045846577766	-31.1680696943895	-0.447282726148515	-0.439986506409855	-0.45514986019017	-0.4737692082625	-0.4663394612657	-0.481780317687763	-0.472806412572596	-0.468239254937223	-0.480967882949597	0.000817938673982647	0.00083718558146032	0.0012540300726041
172	14.8022833995669	0.24	-1.23407599431323	-1.28084004829458	-1.18731194033188	0.291977527539667	-14.8265534599547	-15.3182602250811	-14.3348466948283	8.04	5.18	12.53	-1.79638313852033	-1.73872034072276	-1.68105754292519	-1.8287976413621	-1.77009435788918	-1.71139107441625	-1.82285325814542	-1.76532279660187	-1.70674887960358	-1.23407599431323	9.88514627612867	-0.0737719795921659	-31.3053042479736	-0.447282726148515	-0.439986506409855	-0.45514986019017	-0.4737692082625	-0.4663394612657	-0.481780317687763	-0.472806412572596	-0.468239254937223	-0.480967882949597	0.000817938673982647	0.00083718558146032	0.0012540300726041
172	14.8022833995669	0.24	-1.2336624412893	-1.28039936697509	-1.1869255156035	0.296484271795645	-14.8914298439722	-15.379958050056	-14.4029016378885	8.17	5.29	12.58	-1.77607767753431	-1.7196624364233	-1.66324719531228	-1.80647624163762	-1.7490954220809	-1.69171460252418	-1.80592038972356	-1.74798430190639	-1.69011670382451	-1.2336624412893	9.97475487298748	-0.173085361202557	-31.5875429094101	-0.447282726148515	-0.439986506409855	-0.45514986019017	-0.4737692082625	-0.4663394612657	-0.481780317687763	-0.472806412572596	-0.468239254937223	-0.480967882949597	0.000817938673982647	0.00083718558146032	0.0012540300726041
172	14.8022833995669	0.24	-1.23359421442938	-1.28059974780618	-1.18658868105258	0.298439392948117	-15.1292808562722	-15.6232956751798	-14.6352660373647	8.01	5.18	12.31	-1.83902086914528	-1.78087029832293	-1.72271972750058	-1.87262423277951	-1.813411110243	-1.7541979877065	-1.87079953392321	-1.812834658212	-1.75385764989779	-1.23359421442938	9.8445723789166	-0.260304432212993	-31.4636317612256	-0.447282726148515	-0.439986506409855	-0.45514986019017	-0.4737692082625	-0.4663394612657	-0.481780317687763	-0.472806412572596	-0.468239254937223	-0.480967882949597	0.000817938673982647	0.00083718558146032	0.0012540300726041
172	14.8022833995669	0.24	-1.23350969869665	-1.27968294682913	-1.18733645056417	0.316419129638751	-15.4176727770679	-15.9002863996571	-14.9350591544787	8.07	5.15	12.32	-1.85741608674544	-1.80103884398716	-1.74466160122888	-1.8904941467985	-1.83311290184875	-1.77573165689899	-1.88887494938691	-1.83083886199292	-1.77289402217848	-1.23350969869665	9.85822314600424	-0.142907572312862	-31.3486854373655	-0.447282726148515	-0.439986506409855	-0.45514986019017	-0.4737692082625	-0.4663394612657	-0.481780317687763	-0.472806412572596	-0.468239254937223	-0.480967882949597	0.000817938673982647	0.00083718558146032	0.0012540300726041
172	14.8022833995669	0.24	-1.23350280159261	-1.27999372046393	-1.18701188272129	0.301110148470705	-15.0054256761357	-15.4922891107569	-14.5185622415145	8.06	5.24	12.57	-1.81268967154168	-1.75572376333536	-1.69875785512904	-1.84514935604394	-1.78716336401589	-1.72917737198784	-1.84324834970575	-1.78542843436757	-1.72770585506149	-1.23350280159261	9.92707409731229	0.274227763938125	-31.0625469168152	-0.447282726148515	-0.439986506409855	-0.45514986019017	-0.4737692082625	-0.4663394612657	-0.481780317687763	-0.472806412572596	-0.468239254937223	-0.480967882949597	0.000817938673982647	0.00083718558146032	0.0012540300726041
172	14.8022833995669	0.24	-1.23332691737292	-1.27947273816805	-1.18718109657778	0.307527826255217	-15.1352831712591	-15.6189726855407	-14.6515936569776	7.98	5.11	12.48	-1.84410374804641	-1.78699540525489	-1.72988706246336	-1.87814275738904	-1.81998029201039	-1.76181782663174	-1.87056301331928	-1.81425658628229	-1.75553364245942	-1.23332691737292	9.87458659672869	-0.16292793200446	-31.3300737866295	-0.447282726148515	-0.439986506409855	-0.45514986019017	-0.4737692082625	-0.4663394612657	-0.481780317687763	-0.472806412572596	-0.468239254937223	-0.480967882949597	0.000817938673982647	0.00083718558146032	0.0012540300726041
172	14.8022833995669	0.24	-1.23302793425981	-1.27987388988987	-1.18618197862975	0.305381814052445	-15.1545490715648	-15.6413054773811	-14.6677926657486	7.92	5.15	12.38	-1.85933170055421	-1.80146941935967	-1.74360713816513	-1.89442918680883	-1.83547467413226	-1.77652016145568	-1.89097799347742	-1.83209138591788	-1.77581743704021	-1.23302793425981	9.83646855058899	0.263115115867443	-30.8689750551852	-0.447282726148515	-0.439986506409855	-0.45514986019017	-0.4737692082625	-0.4663394612657	-0.481780317687763	-0.472806412572596	-0.468239254937223	-0.480967882949597	0.000817938673982647	0.00083718558146032	0.0012540300726041
172	14.8022833995669	0.24	-1.23300914164775	-1.27952369989832	-1.18649458339719	0.296433010214024	-14.8704042964471	-15.3583026914835	-14.3825059014108	7.96	5.16	12.3	-1.81756778694153	-1.75982778637427	-1.702087785807	-1.8513776134323	-1.79256355146563	-1.73374948949896	-1.84920943871507	-1.7903555161647	-1.73253459217298	-1.23300914164775	9.79881655247367	0.0187788019956691	-31.0805434062023	-0.447282726148515	-0.439986506409855	-0.45514986019017	-0.4737692082625	-0.4663394612657	-0.481780317687763	-0.472806412572596	-0.468239254937223	-0.480967882949597	0.000817938673982647	0.00083718558146032	0.0012540300726041
172	14.8022833995669	0.24	-1.23284578424999	-1.27964294480925	-1.18604862369074	0.294260365790329	-14.7896709841159	-15.2774600367332	-14.3018819314987	8.07	5.22	12.63	-1.7850154308563	-1.72802225372927	-1.67102907660225	-1.81682569843616	-1.75881686162166	-1.70080802480717	-1.8135158980905	-1.7533120339471	-1.69786854985552	-1.23284578424999	9.94807708126466	0.19688996053142	-31.140007787945	-0.447282726148515	-0.439986506409855	-0.45514986019017	-0.4737692082625	-0.4663394612657	-0.481780317687763	-0.472806412572596	-0.468239254937223	-0.480967882949597	0.000817938673982647	0.00083718558146032	0.0012540300726041
172	14.8022833995669	0.24	-1.2328015182431	-1.27958519693152	-1.18601783955468	0.295887349121484	-15.1236023944096	-15.620458114631	-14.6267466741883	7.94	5.2	12.35	-1.85381776941023	-1.79485151142854	-1.73588525344686	-1.88862400993431	-1.82855063463398	-1.76847725933366	-1.88867225979861	-1.8276719344709	-1.76809449870006	-1.2328015182431	9.84835620297405	-0.123300656853618	-31.3398111313813	-0.447282726148515	-0.439986506409855	-0.45514986019017	-0.4737692082625	-0.4663394612657	-0.481780317687763	-0.472806412572596	-0.468239254937223	-0.480967882949597	0.000817938673982647	0.00083718558146032	0.0012540300726041
172	14.8022833995669	0.24	-1.23257251376125	-1.27888640755521	-1.1862586199673	0.313245113540126	-15.3556009499	-15.8398209371907	-14.8713809626093	7.96	5.19	12.32	-1.87513605335885	-1.8178135394538	-1.76049102554874	-1.91005260998732	-1.85166270430594	-1.79327279862456	-1.9102145851326	-1.85083329950345	-1.7927560959704	-1.23257251376125	9.81895926392948	-0.138022472979239	-31.2592668649319	-0.447282726148515	-0.439986506409855	-0.45514986019017	-0.4737692082625	-0.4663394612657	-0.481780317687763	-0.472806412572596	-0.468239254937223	-0.480967882949597	0.000817938673982647	0.00083718558146032	0.0012540300726041
172	14.8022833995669	0.24	-1.23250425753457	-1.27858858044331	-1.18641993462582	0.300570901171339	-14.9332422566304	-15.4183851343903	-14.4480993788705	8.07	5.22	12.51	-1.8006168661901	-1.74396006065617	-1.68730325512224	-1.83265280060942	-1.77498797735635	-1.71732315410329	-1.83092189839391	-1.77240010659977	-1.71483412294188	-1.23250425753457	9.97354061430847	-0.226523593175331	-31.545615602844	-0.447282726148515	-0.439986506409855	-0.45514986019017	-0.4737692082625	-0.4663394612657	-0.481780317687763	-0.472806412572596	-0.468239254937223	-0.480967882949597	0.000817938673982647	0.00083718558146032	0.0012540300726041
172	14.8022833995669	0.24	-1.23249723821684	-1.279163171582	-1.18583130485168	0.303124296098579	-14.8825357157818	-15.3631109533568	-14.4019604782068	7.97	5.11	12.23	-1.81567938759036	-1.75888291220849	-1.70208643682662	-1.84930326184213	-1.79145499418942	-1.73360672653671	-1.84766134013238	-1.78982670272925	-1.73078961594822	-1.23249723821684	9.72563832357661	-0.0677560439850706	-31.066076681339	-0.447282726148515	-0.439986506409855	-0.45514986019017	-0.4737692082625	-0.4663394612657	-0.481780317687763	-0.472806412572596	-0.468239254937223	-0.480967882949597	0.000817938673982647	0.00083718558146032	0.0012540300726041
172	14.8022833995669	0.24	-1.23236435675175	-1.27950139535969	-1.18522731814381	0.289383476690048	-14.6259560119542	-15.1140710823454	-14.1378409415631	8.1	5.12	12.58	-1.75861922271583	-1.70182389993282	-1.64502857714981	-1.7895181226312	-1.73172490731315	-1.67393169199509	-1.78361389049359	-1.72493195906155	-1.66773792426489	-1.23236435675175	9.87865124087004	0.295708158240203	-30.957893447324	-0.447282726148515	-0.439986506409855	-0.45514986019017	-0.4737692082625	-0.4663394612657	-0.481780317687763	-0.472806412572596	-0.468239254937223	-0.480967882949597	0.000817938673982647	0.00083718558146032	0.0012540300726041
172	14.8022833995669	0.24	-1.2323257583525	-1.27923005797621	-1.18542145872879	0.300453749861246	-15.1928118401328	-15.6865250293128	-14.6990986509528	8.03	5.14	12.42	-1.84076098180435	-1.78282539867511	-1.72488981554586	-1.87404879568224	-1.81506552144743	-1.75608224721262	-1.87032702413492	-1.81162998443388	-1.75212165311402	-1.2323257583525	9.82077287213018	-0.00341882932035409	-31.1529648925273	-0.447282726148515	-0.439986506409855	-0.45514986019017	-0.4737692082625	-0.4663394612657	-0.481780317687763	-0.472806412572596	-0.468239254937223	-0.480967882949597	0.000817938673982647	0.00083718558146032	0.0012540300726041
172	14.8022833995669	0.24	-1.23226828663787	-1.27877519939389	-1.18576137388185	0.301824147303198	-15.0941621382627	-15.5830751544622	-14.6052491220633	7.96	5.16	12.28	-1.84471229016477	-1.78683514840264	-1.72895800664052	-1.8790604930263	-1.82010568955135	-1.7611508860764	-1.87849251199725	-1.81932566499491	-1.75999880359199	-1.23226828663787	9.82717247243914	0.102318543574384	-31.0492746992995	-0.447282726148515	-0.439986506409855	-0.45514986019017	-0.4737692082625	-0.4663394612657	-0.481780317687763	-0.472806412572596	-0.468239254937223	-0.480967882949597	0.000817938673982647	0.00083718558146032	0.0012540300726041
172	14.8022833995669	0.24	-1.2322474489707	-1.27871873239604	-1.18577616554536	0.304459476456196	-14.9148584531793	-15.3949596347725	-14.4347572715861	8.01	5.08	12.39	-1.81114515187849	-1.75466348852358	-1.69818182516867	-1.84417819504844	-1.78666637614693	-1.72915455724541	-1.83819854661991	-1.78199773264934	-1.72463641870223	-1.2322474489707	9.84053459072864	-0.241661122446565	-31.3338785814739	-0.447282726148515	-0.439986506409855	-0.45514986019017	-0.4737692082625	-0.4663394612657	-0.481780317687763	-0.472806412572596	-0.468239254937223	-0.480967882949597	0.000817938673982647	0.00083718558146032	0.0012540300726041
172	14.8022833995669	0.24	-1.23210152676433	-1.27915487405068	-1.18504817947799	0.281089644969461	-14.3928007153862	-14.8830053648305	-13.9025960659419	7.99	5.14	12.32	-1.75577783372167	-1.69794741329359	-1.6401169928655	-1.78809880584623	-1.72920382282332	-1.67030883980041	-1.78724513248851	-1.72760505846293	-1.66860464891732	-1.23210152676433	9.79355667246213	-0.021788781225784	-31.1649123121349	-0.447282726148515	-0.439986506409855	-0.45514986019017	-0.4737692082625	-0.4663394612657	-0.481780317687763	-0.472806412572596	-0.468239254937223	-0.480967882949597	0.000817938673982647	0.00083718558146032	0.0012540300726041
172	14.8022833995669	0.24	-1.23200329284123	-1.27810421303942	-1.18590237264305	0.313077276062831	-15.4302850855811	-15.9170500215218	-14.9435201496404	7.99	5.19	12.57	-1.87796948509523	-1.82053863610782	-1.76310778712042	-1.91255226039876	-1.85406382332923	-1.79557538625971	-1.90667130483036	-1.85032170500159	-1.7911644442023	-1.23200329284123	9.94502089100711	-0.0884757069179602	-31.3580595152834	-0.447282726148515	-0.439986506409855	-0.45514986019017	-0.4737692082625	-0.4663394612657	-0.481780317687763	-0.472806412572596	-0.468239254937223	-0.480967882949597	0.000817938673982647	0.00083718558146032	0.0012540300726041
172	14.8022833995669	0.24	-1.23194434064761	-1.27811811519881	-1.18577056609641	0.302373991542172	-14.8533941319719	-15.3338815150416	-14.3729067489022	8.09	5.13	12.33	-1.78723075832152	-1.7312278585231	-1.67522495872469	-1.8188158537528	-1.76182323456514	-1.70483061537749	-1.81587414035324	-1.75914529101675	-1.70259248503942	-1.23194434064761	9.88978481765481	-0.0127492118288571	-31.1897494320006	-0.447282726148515	-0.439986506409855	-0.45514986019017	-0.4737692082625	-0.4663394612657	-0.481780317687763	-0.472806412572596	-0.468239254937223	-0.480967882949597	0.000817938673982647	0.00083718558146032	0.0012540300726041
172	14.8022833995669	0.24	-1.23185214264441	-1.27862004214801	-1.18508424314082	0.291908982362931	-14.6693396108451	-15.1559132135026	-14.1827660081876	7.99	5.11	12.3	-1.78660356966538	-1.72924548617897	-1.67188740269256	-1.81940815882449	-1.7609968991351	-1.70258563944571	-1.81612289862392	-1.75867486232033	-1.70011397873358	-1.23185214264441	9.83226738337804	0.0640343544859969	-31.0577789957006	-0.447282726148515	-0.439986506409855	-0.45514986019017	-0.4737692082625	-0.4663394612657	-0.481780317687763	-0.472806412572596	-0.468239254937223	-0.480967882949597	0.000817938673982647	0.00083718558146032	0.0012540300726041
172	14.8022833995669	0.24	-1.23175335833882	-1.27792707715198	-1.18557963952567	0.29701888560791	-14.7200791610966	-15.202367887339	-14.2377904348541	7.92	5.1	12.27	-1.80783964374088	-1.75048669152371	-1.69313373930654	-1.84200751887195	-1.78357060518921	-1.72513369150646	-1.83955826147418	-1.78027920524913	-1.72257125292466	-1.23175335833882	9.80157648284514	-0.208620826354393	-31.2637752835188	-0.447282726148515	-0.439986506409855	-0.45514986019017	-0.4737692082625	-0.4663394612657	-0.481780317687763	-0.472806412572596	-0.468239254937223	-0.480967882949597	0.000817938673982647	0.00083718558146032	0.0012540300726041
172	14.8022833995669	0.24	-1.2317469163994	-1.27781334731619	-1.1856804854826	0.302298105077914	-14.9827475658258	-15.4675065526908	-14.4979885789608	8.11	5.2	12.5	-1.79774973056618	-1.74140740188784	-1.68506507320949	-1.82921595813195	-1.7718874629669	-1.71455896780184	-1.82625863442078	-1.76896470340871	-1.71241552812862	-1.2317469163994	9.92636775730159	-0.110707743134185	-31.4330292382181	-0.447282726148515	-0.439986506409855	-0.45514986019017	-0.4737692082625	-0.4663394612657	-0.481780317687763	-0.472806412572596	-0.468239254937223	-0.480967882949597	0.000817938673982647	0.00083718558146032	0.0012540300726041
172	14.8022833995669	0.24	-1.23160898589965	-1.27782569005417	-1.18539228174512	0.306135977402287	-15.057009698019	-15.5397748319517	-14.5742445640863	8.01	5.16	12.53	-1.82905221262667	-1.77223011282487	-1.71540801302307	-1.86246502925561	-1.8046049129401	-1.74674479662458	-1.85802575280963	-1.80010111070012	-1.74272694735836	-1.23160898589965	9.9220590550387	-0.0348389466975636	-31.2564646236184	-0.447282726148515	-0.439986506409855	-0.45514986019017	-0.4737692082625	-0.4663394612657	-0.481780317687763	-0.472806412572596	-0.468239254937223	-0.480967882949597	0.000817938673982647	0.00083718558146032	0.0012540300726041
172	14.8022833995669	0.24	-1.2315250800969	-1.27840757100366	-1.18464258919013	0.297962955885407	-14.9565459742358	-15.4454767284375	-14.467615220034	7.93	5.12	12.2	-1.83435600640498	-1.77628896959835	-1.71822193279172	-1.86887734447737	-1.80971752535287	-1.75055770622838	-1.8666805621289	-1.80864647080328	-1.74938465774675	-1.2315250800969	9.72019410800718	0.00520275510304667	-31.0041377835889	-0.447282726148515	-0.439986506409855	-0.45514986019017	-0.4737692082625	-0.4663394612657	-0.481780317687763	-0.472806412572596	-0.468239254937223	-0.480967882949597	0.000817938673982647	0.00083718558146032	0.0012540300726041
172	14.8022833995669	0.24	-1.23152089545121	-1.2778969594006	-1.18514483150183	0.302368302290656	-15.014649365111	-15.5003596886451	-14.528939041577	8.02	5.14	12.33	-1.82241099440991	-1.76530497548602	-1.70819895656214	-1.85558030547466	-1.79743491216642	-1.73928951885818	-1.85302471845753	-1.79563205748382	-1.73766214791635	-1.23152089545121	9.88792317480693	-0.0369134656828949	-31.2168867021164	-0.447282726148515	-0.439986506409855	-0.45514986019017	-0.4737692082625	-0.4663394612657	-0.481780317687763	-0.472806412572596	-0.468239254937223	-0.480967882949597	0.000817938673982647	0.00083718558146032	0.0012540300726041
172	14.8022833995669	0.24	-1.23139809096762	-1.27799318434044	-1.18480299759479	0.295840579969718	-14.7230994726368	-15.2068517675449	-14.2393471777287	7.97	5.2	12.44	-1.79687468674689	-1.73971346319691	-1.68255223964693	-1.83012962669034	-1.77191051464637	-1.7136914026024	-1.8288501680776	-1.77027935647241	-1.71172419374119	-1.23139809096762	9.86201029251236	0.23520755991607	-30.9555384527357	-0.447282726148515	-0.439986506409855	-0.45514986019017	-0.4737692082625	-0.4663394612657	-0.481780317687763	-0.472806412572596	-0.468239254937223	-0.480967882949597	0.000817938673982647	0.00083718558146032	0.0012540300726041
172	14.8022833995669	0.24	-1.23139777945529	-1.27753952355466	-1.18525603535593	0.308598891231946	-15.1626126269827	-15.6459596664207	-14.6792655875446	7.93	5.13	12.36	-1.85856481137605	-1.80114859541134	-1.74373237944663	-1.89356635197375	-1.83506884145221	-1.77657133093067	-1.89156634171687	-1.83197554524333	-1.77425234746433	-1.23139777945529	9.82629381359933	0.00014655820252298	-31.0714913364736	-0.447282726148515	-0.439986506409855	-0.45514986019017	-0.4737692082625	-0.4663394612657	-0.481780317687763	-0.472806412572596	-0.468239254937223	-0.480967882949597	0.000817938673982647	0.00083718558146032	0.0012540300726041
172	14.8022833995669	0.24	-1.23133056674848	-1.27740843626369	-1.18525269723326	0.303649251453891	-15.0173242988717	-15.5016501421236	-14.5329984556198	7.93	5.07	12.47	-1.84048838158904	-1.78298507844158	-1.72548177529411	-1.87509188469048	-1.81650744691119	-1.7579230091319	-1.86775033632898	-1.80888572937372	-1.75001419852791	-1.23133056674848	9.83917218387702	-0.221566400133644	-31.2977627845501	-0.447282726148515	-0.439986506409855	-0.45514986019017	-0.4737692082625	-0.4663394612657	-0.481780317687763	-0.472806412572596	-0.468239254937223	-0.480967882949597	0.000817938673982647	0.00083718558146032	0.0012540300726041
172	14.8022833995669	0.24	-1.23132542373717	-1.27829035769572	-1.18436048977861	0.287387784277965	-14.7116279061088	-15.2049952263638	-14.2182605858538	8.07	5.25	12.44	-1.77556944680128	-1.7179562790986	-1.66034311139591	-1.80715205575422	-1.74851410462255	-1.68987615349088	-1.80716152500563	-1.74775304884692	-1.68854731516896	-1.23132542373717	9.88697563314187	-0.162198047687484	-31.4802518360538	-0.447282726148515	-0.439986506409855	-0.45514986019017	-0.4737692082625	-0.4663394612657	-0.481780317687763	-0.472806412572596	-0.468239254937223	-0.480967882949597	0.000817938673982647	0.00083718558146032	0.0012540300726041
172	14.8022833995669	0.24	-1.23127101622624	-1.27756711284975	-1.18497491960273	0.302683588260178	-14.9582250102573	-15.4417486770737	-14.4747013434408	8.06	5.16	12.51	-1.80683795460519	-1.750260883483	-1.6936838123608	-1.83919660582065	-1.78160629623588	-1.72401598665112	-1.83494429505761	-1.77763221945753	-1.71905072957498	-1.23127101622624	9.87960739535611	-0.045020031051083	-31.269074477322	-0.447282726148515	-0.439986506409855	-0.45514986019017	-0.4737692082625	-0.4663394612657	-0.481780317687763	-0.472806412572596	-0.468239254937223	-0.480967882949597	0.000817938673982647	0.00083718558146032	0.0012540300726041
172	14.8022833995669	0.24	-1.23124714991153	-1.27763833375122	-1.18485596607183	0.297479396902472	-14.8645815463162	-15.3510682134532	-14.3780948791792	7.91	5.1	12.34	-1.82722002219709	-1.76931407282833	-1.71140812345957	-1.86185914280139	-1.80285545416778	-1.74385176553416	-1.85771711871603	-1.79872710340751	-1.74021757872484	-1.23124714991153	9.7976369275128	-0.017541023418413	-31.0578832860068	-0.447282726148515	-0.439986506409855	-0.45514986019017	-0.4737692082625	-0.4663394612657	-0.481780317687763	-0.472806412572596	-0.468239254937223	-0.480967882949597	0.000817938673982647	0.00083718558146032	0.0012540300726041
172	14.8022833995669	0.24	-1.2312438730678	-1.27827879445717	-1.18420895167843	0.295753812758235	-15.0080115071221	-15.5012277811742	-14.51479523307	7.97	5.13	12.3	-1.83314950070013	-1.77482256174541	-1.71649562279069	-1.86716732819251	-1.8077580139341	-1.7483486996757	-1.86432221429488	-1.80338887520969	-1.7452044230553	-1.2312438730678	9.78751998908825	-0.275160430329324	-31.3814753565165	-0.447282726148515	-0.439986506409855	-0.45514986019017	-0.4737692082625	-0.4663394612657	-0.481780317687763	-0.472806412572596	-0.468239254937223	-0.480967882949597	0.000817938673982647	0.00083718558146032	0.0012540300726041
172	14.8022833995669	0.24	-1.23075659499587	-1.2778207284932	-1.18369246149854	0.302044027385723	-15.2371746907725	-15.7304626358226	-14.7438867457225	8.01	5.24	12.42	-1.85013393943165	-1.7921160164895	-1.73409809354735	-1.88384868812676	-1.82477351216626	-1.76569833620577	-1.88389497509004	-1.82302782166265	-1.76506655029858	-1.23075659499587	9.83234764591013	0.2701180289076	-30.9494973278633	-0.447282726148515	-0.439986506409855	-0.45514986019017	-0.4737692082625	-0.4663394612657	-0.481780317687763	-0.472806412572596	-0.468239254937223	-0.480967882949597	0.000817938673982647	0.00083718558146032	0.0012540300726041
172	14.8022833995669	0.24	-1.23047420251691	-1.27657264501705	-1.18437576001677	0.302278312208645	-15.0741598082929	-15.5618992760456	-14.5864203405402	7.98	5.12	12.41	-1.83751892357101	-1.77992759195588	-1.72233626034075	-1.87144581373188	-1.81279114896852	-1.75413648420516	-1.86761188587032	-1.8088683605804	-1.75085931920617	-1.23047420251691	9.88273345170726	0.056509783108036	-31.1153265087465	-0.447282726148515	-0.439986506409855	-0.45514986019017	-0.4737692082625	-0.4663394612657	-0.481780317687763	-0.472806412572596	-0.468239254937223	-0.480967882949597	0.000817938673982647	0.00083718558146032	0.0012540300726041
172	14.8022833995669	0.24	-1.2301934287688	-1.27685357427283	-1.18353328326477	0.303149534694614	-15.023872346045	-15.5089825356066	-14.5387621564833	7.94	5.15	12.33	-1.83933202283274	-1.78179899613582	-1.7242659694389	-1.8737889136857	-1.81517809940245	-1.75656728511921	-1.87275680173554	-1.81157539774185	-1.75374424982258	-1.2301934287688	9.80990356720961	0.00308826215837973	-31.0731499856251	-0.447282726148515	-0.439986506409855	-0.45514986019017	-0.4737692082625	-0.4663394612657	-0.481780317687763	-0.472806412572596	-0.468239254937223	-0.480967882949597	0.000817938673982647	0.00083718558146032	0.0012540300726041
172	14.8022833995669	0.24	-1.23012423232461	-1.27620834450699	-1.18404012014223	0.303349529685403	-15.0366175607347	-15.5219095542909	-14.5513255671784	8.07	5.19	12.34	-1.81249331478017	-1.75582577068964	-1.69915822659911	-1.84472761564161	-1.78705226719098	-1.72937691874034	-1.8445218129258	-1.78684469202686	-1.7292334362874	-1.23012423232461	9.90931690337959	0.100930362745299	-31.1469651751161	-0.447282726148515	-0.439986506409855	-0.45514986019017	-0.4737692082625	-0.4663394612657	-0.481780317687763	-0.472806412572596	-0.468239254937223	-0.480967882949597	0.000817938673982647	0.00083718558146032	0.0012540300726041
172	14.8022833995669	0.24	-1.23009566713685	-1.276307960944	-1.1838833733297	0.297678782832748	-14.9279684867215	-15.4162967165372	-14.4396402569058	7.92	5.11	12.25	-1.83255666559177	-1.77450840867249	-1.71646015175321	-1.86714703554496	-1.80800309044333	-1.7488591453417	-1.86510955155191	-1.80636178835154	-1.74697750533395	-1.23009566713685	9.77952626870661	0.0450252402479348	-31.0321352032624	-0.447282726148515	-0.439986506409855	-0.45514986019017	-0.4737692082625	-0.4663394612657	-0.481780317687763	-0.472806412572596	-0.468239254937223	-0.480967882949597	0.000817938673982647	0.00083718558146032	0.0012540300726041
172	14.8022833995669	0.24	-1.23008983828461	-1.27624695976258	-1.18393271680664	0.304686913087518	-15.0593812899632	-15.5438743925196	-14.5748881874069	8.02	5.19	12.43	-1.82743149416889	-1.77047156693574	-1.7135116397026	-1.86068634711276	-1.80268988635709	-1.74469342560141	-1.85810879743753	-1.79877067487621	-1.74351253728045	-1.23008983828461	9.87300312038045	-0.0376722763617674	-31.2425357909142	-0.447282726148515	-0.439986506409855	-0.45514986019017	-0.4737692082625	-0.4663394612657	-0.481780317687763	-0.472806412572596	-0.468239254937223	-0.480967882949597	0.000817938673982647	0.00083718558146032	0.0012540300726041
172	14.8022833995669	0.24	-1.22996454946459	-1.27675625078918	-1.18317284814	0.293458825345781	-14.9186168895029	-15.4116100337758	-14.42562374523	8.08	5.23	12.44	-1.79788846319309	-1.74037684146253	-1.68286521973196	-1.82975861761662	-1.77122751981553	-1.71269642201444	-1.82795540410937	-1.77101718368051	-1.71161245656586	-1.22996454946459	9.8966451198361	0.22687095546826	-31.072049010141	-0.447282726148515	-0.439986506409855	-0.45514986019017	-0.4737692082625	-0.4663394612657	-0.481780317687763	-0.472806412572596	-0.468239254937223	-0.480967882949597	0.000817938673982647	0.00083718558146032	0.0012540300726041
172	14.8022833995669	0.24	-1.22994583940512	-1.27688514885599	-1.18300652995426	0.304074156579939	-15.2306548129313	-15.7213677074051	-14.7399419184576	8.04	5.2	12.34	-1.84325161436735	-1.78571798550224	-1.72818435663714	-1.87648723147595	-1.81791621539527	-1.7593451993146	-1.8764485308482	-1.81732149795784	-1.75765278580298	-1.22994583940512	9.85452673712257	0.0124791856559998	-31.1525962889162	-0.447282726148515	-0.439986506409855	-0.45514986019017	-0.4737692082625	-0.4663394612657	-0.481780317687763	-0.472806412572596	-0.468239254937223	-0.480967882949597	0.000817938673982647	0.00083718558146032	0.0012540300726041
172	14.8022833995669	0.24	-1.22993338702148	-1.2767710944761	-1.18309567956686	0.307345145037677	-15.1689258044057	-15.6538984659958	-14.6839531428155	8.04	5.16	12.42	-1.83437320591142	-1.77754257947334	-1.72071195303527	-1.86738987194411	-1.80953635779295	-1.7516828436418	-1.86416790987089	-1.80568909259545	-1.74840008119486	-1.22993338702148	9.83007310173982	0.0186824664379333	-31.1386151616023	-0.447282726148515	-0.439986506409855	-0.45514986019017	-0.4737692082625	-0.4663394612657	-0.481780317687763	-0.472806412572596	-0.468239254937223	-0.480967882949597	0.000817938673982647	0.00083718558146032	0.0012540300726041
172	14.8022833995669	0.24	-1.22993243576983	-1.27623292568507	-1.1836319458546	0.302650143287403	-15.0541508228211	-15.5408138427114	-14.5674878029308	7.9	5.04	12.31	-1.85291110247877	-1.7948869010536	-1.73686269962842	-1.88822967570366	-1.82909946762544	-1.76996925954721	-1.88309782357097	-1.82431073029185	-1.76366939671881	-1.22993243576983	9.79078402501204	0.112687071794724	-30.8867207068597	-0.447282726148515	-0.439986506409855	-0.45514986019017	-0.4737692082625	-0.4663394612657	-0.481780317687763	-0.472806412572596	-0.468239254937223	-0.480967882949597	0.000817938673982647	0.00083718558146032	0.0012540300726041
172	14.8022833995669	0.24	-1.22978123961122	-1.27621617751522	-1.18334630170722	0.298541755029807	-14.8668385331656	-15.3521652101615	-14.3815118561697	8.01	5.17	12.32	-1.80698576328266	-1.74986167792613	-1.69273759256959	-1.83999641796173	-1.78182876962099	-1.72366112128024	-1.83805822362078	-1.77982691516543	-1.72163622639391	-1.22978123961122	9.808952669716	-0.00583134228481838	-31.1724153054645	-0.447282726148515	-0.439986506409855	-0.45514986019017	-0.4737692082625	-0.4663394612657	-0.481780317687763	-0.472806412572596	-0.468239254937223	-0.480967882949597	0.000817938673982647	0.00083718558146032	0.0012540300726041
172	14.8022833995669	0.24	-1.22971985377492	-1.27589889255357	-1.18354081499627	0.303770355403738	-15.2058812230522	-15.6961478401105	-14.7156146059938	8.03	5.14	12.39	-1.84244243378514	-1.78489404494872	-1.7273456561123	-1.87579429823108	-1.81720416934984	-1.75861404046859	-1.87307265188807	-1.81318769627675	-1.75601053503988	-1.22971985377492	9.90441638447236	0.19462405027869	-30.9906643245432	-0.447282726148515	-0.439986506409855	-0.45514986019017	-0.4737692082625	-0.4663394612657	-0.481780317687763	-0.472806412572596	-0.468239254937223	-0.480967882949597	0.000817938673982647	0.00083718558146032	0.0012540300726041
172	14.8022833995669	0.24	-1.2296117590526	-1.27572935020273	-1.18349416790246	0.293819746710921	-14.7621595001984	-15.249558188379	-14.2747608120177	8.08	5.22	12.54	-1.77877157054792	-1.72191937067772	-1.66506717080751	-1.81029000811599	-1.75243043183957	-1.69457085556315	-1.80796782575174	-1.75034498816523	-1.69167753145803	-1.2296117590526	9.97531293394726	0.501393614476812	-30.8869515213124	-0.447282726148515	-0.439986506409855	-0.45514986019017	-0.4737692082625	-0.4663394612657	-0.481780317687763	-0.472806412572596	-0.468239254937223	-0.480967882949597	0.000817938673982647	0.00083718558146032	0.0012540300726041
172	14.8022833995669	0.24	-1.22958073644041	-1.27561014285434	-1.18355133002647	0.311268537591536	-15.2699112441897	-15.7536501627239	-14.7861723256556	8.05	5.18	12.39	-1.84441368286582	-1.78777825735724	-1.73114283184867	-1.87751089800972	-1.81985917399922	-1.76220744998872	-1.87494810797812	-1.8174062951785	-1.76064118912022	-1.22958073644041	9.89655554687336	0.182551021790975	-31.0515337760043	-0.447282726148515	-0.439986506409855	-0.45514986019017	-0.4737692082625	-0.4663394612657	-0.481780317687763	-0.472806412572596	-0.468239254937223	-0.480967882949597	0.000817938673982647	0.00083718558146032	0.0012540300726041
172	14.8022833995669	0.24	-1.22952454151002	-1.27605708418148	-1.18299199883856	0.298780039092451	-15.008089931461	-15.4977491515616	-14.5184307113605	8.1	5.25	12.46	-1.80423706896589	-1.74723128655023	-1.69022550413457	-1.83599631207863	-1.77798708031936	-1.7199778485601	-1.83370649567084	-1.77592540974132	-1.71963291392705	-1.22952454151002	9.92094750645566	-0.136866827384989	-31.4722620001475	-0.447282726148515	-0.439986506409855	-0.45514986019017	-0.4737692082625	-0.4663394612657	-0.481780317687763	-0.472806412572596	-0.468239254937223	-0.480967882949597	0.000817938673982647	0.00083718558146032	0.0012540300726041
172	14.8022833995669	0.24	-1.22951009929373	-1.27601416003825	-1.18300603854921	0.299218401176421	-14.9284928088639	-15.4150460018069	-14.4419396159209	8.02	5.2	12.36	-1.81031385755317	-1.7531739704897	-1.69603408342623	-1.84313701758467	-1.78496111588239	-1.72678521418012	-1.84212437534568	-1.78490652441454	-1.72670217565843	-1.22951009929373	9.87123097019566	0.243914866625472	-30.9750261903848	-0.447282726148515	-0.439986506409855	-0.45514986019017	-0.4737692082625	-0.4663394612657	-0.481780317687763	-0.472806412572596	-0.468239254937223	-0.480967882949597	0.000817938673982647	0.00083718558146032	0.0012540300726041
172	14.8022833995669	0.24	-1.22950780973039	-1.27668992325946	-1.18232569620132	0.299154894503987	-14.9712478774508	-15.4592684552972	-14.4832272996044	7.98	5.13	12.29	-1.82615992630844	-1.76851142728314	-1.71086292825785	-1.85992367421687	-1.80120931597501	-1.74249495773315	-1.85739987372351	-1.79956006658554	-1.74096752275636	-1.22950780973039	9.72978655044653	0.0786555147953257	-30.9348737200999	-0.447282726148515	-0.439986506409855	-0.45514986019017	-0.4737692082625	-0.4663394612657	-0.481780317687763	-0.472806412572596	-0.468239254937223	-0.480967882949597	0.000817938673982647	0.00083718558146032	0.0012540300726041
172	14.8022833995669	0.24	-1.22948429374058	-1.27585387844233	-1.18311470903882	0.30061086569301	-15.0448680925005	-15.5335909546435	-14.5561452303574	7.96	5.22	12.23	-1.83896469168279	-1.78110658983607	-1.72324848798934	-1.87321265724993	-1.81427703483481	-1.75534141241969	-1.87417683011777	-1.81502217671807	-1.75684200792617	-1.22948429374058	9.80794840780333	-0.008593554876153	-31.1747242485317	-0.447282726148515	-0.439986506409855	-0.45514986019017	-0.4737692082625	-0.4663394612657	-0.481780317687763	-0.472806412572596	-0.468239254937223	-0.480967882949597	0.000817938673982647	0.00083718558146032	0.0012540300726041
172	14.8022833995669	0.24	-1.22935581907067	-1.27564673018616	-1.18306490795519	0.30888294113438	-15.3125364223815	-15.800337939894	-14.8247349048689	8.07	5.12	12.52	-1.84621558518636	-1.78921764200723	-1.73221969882809	-1.87912298271217	-1.82110909427214	-1.76309520583212	-1.87296311688996	-1.81491578354366	-1.75599982171846	-1.22935581907067	9.88121282873169	-0.0177592362148264	-31.177864155982	-0.447282726148515	-0.439986506409855	-0.45514986019017	-0.4737692082625	-0.4663394612657	-0.481780317687763	-0.472806412572596	-0.468239254937223	-0.480967882949597	0.000817938673982647	0.00083718558146032	0.0012540300726041
172	14.8022833995669	0.24	-1.22893240160893	-1.2758957898694	-1.18196901334845	0.291494436148437	-14.7348509985507	-15.224088133413	-14.2456138636885	7.89	5.1	12.21	-1.81643486886443	-1.75806241442779	-1.69968995999115	-1.85113793505126	-1.79165027236547	-1.73216260967968	-1.84867029751444	-1.78891838026527	-1.72886713373329	-1.22893240160893	9.71652920735305	-0.0851622158692294	-31.0806760328911	-0.447282726148515	-0.439986506409855	-0.45514986019017	-0.4737692082625	-0.4663394612657	-0.481780317687763	-0.472806412572596	-0.468239254937223	-0.480967882949597	0.000817938673982647	0.00083718558146032	0.0012540300726041
172	14.8022833995669	0.24	-1.22874056871529	-1.27572103033698	-1.18176010709359	0.298715128148187	-14.8251490918967	-15.3089145592594	-14.341383624534	7.99	5.17	12.63	-1.80497280199854	-1.74793521727915	-1.69089763255975	-1.8381350720448	-1.78004955143122	-1.72196403081763	-1.83220946073999	-1.77188205359253	-1.7169610925873	-1.22874056871529	9.88554021276302	-0.18800861913059	-31.3491467774242	-0.447282726148515	-0.439986506409855	-0.45514986019017	-0.4737692082625	-0.4663394612657	-0.481780317687763	-0.472806412572596	-0.468239254937223	-0.480967882949597	0.000817938673982647	0.00083718558146032	0.0012540300726041
172	14.8022833995669	0.24	-1.22844989696076	-1.27445661313069	-1.18244318079084	0.305081888981542	-15.0216357153415	-15.5044643245188	-14.5388071061641	8.12	5.18	12.55	-1.79984885834503	-1.74379929076146	-1.68774972317789	-1.83121960550452	-1.77419311321702	-1.71716662092951	-1.82661473922996	-1.76941617423595	-1.71339897662775	-1.22844989696076	10.0158969243739	0.0589162158856825	-31.2882802050974	-0.447282726148515	-0.439986506409855	-0.45514986019017	-0.4737692082625	-0.4663394612657	-0.481780317687763	-0.472806412572596	-0.468239254937223	-0.480967882949597	0.000817938673982647	0.00083718558146032	0.0012540300726041
172	14.8022833995669	0.24	-1.22840214783013	-1.27453467937613	-1.18226961628413	0.292046162643107	-14.5514777527399	-15.0339818277051	-14.0689736777747	8.06	5.23	12.63	-1.75765616913418	-1.70124554727004	-1.6448349254059	-1.78904491192188	-1.73162689251818	-1.67420887311447	-1.78630375308119	-1.72474011382152	-1.67038248453982	-1.22840214783013	9.9719307471489	0.0875489304263453	-31.2466930853391	-0.447282726148515	-0.439986506409855	-0.45514986019017	-0.4737692082625	-0.4663394612657	-0.481780317687763	-0.472806412572596	-0.468239254937223	-0.480967882949597	0.000817938673982647	0.00083718558146032	0.0012540300726041
172	14.8022833995669	0.24	-1.22830279298267	-1.27463998092594	-1.18196560503939	0.301271808282961	-15.1881028243753	-15.6807041571751	-14.6955014915755	7.92	5.1	12.3	-1.86546280959828	-1.8068602457666	-1.74825768193492	-1.90076550615927	-1.84105392609955	-1.78134234603983	-1.89673816442838	-1.83811346480147	-1.77712474390754	-1.22830279298267	9.78995800806874	0.406968737427571	-30.6749691622473	-0.447282726148515	-0.439986506409855	-0.45514986019017	-0.4737692082625	-0.4663394612657	-0.481780317687763	-0.472806412572596	-0.468239254937223	-0.480967882949597	0.000817938673982647	0.00083718558146032	0.0012540300726041
172	14.8022833995669	0.24	-1.22829251057073	-1.27458896062578	-1.18199606051567	0.304318648118469	-15.17100683285	-15.6595157209572	-14.6824979447428	7.93	5.13	12.22	-1.85978646718691	-1.80176920564501	-1.74375194410311	-1.8947870359357	-1.8356779086409	-1.77656878134611	-1.89178795571578	-1.83464591298019	-1.77445192643047	-1.22829251057073	9.71746582461639	-0.0795287880978432	-31.0787965924712	-0.447282726148515	-0.439986506409855	-0.45514986019017	-0.4737692082625	-0.4663394612657	-0.481780317687763	-0.472806412572596	-0.468239254937223	-0.480967882949597	0.000817938673982647	0.00083718558146032	0.0012540300726041
172	14.8022833995669	0.24	-1.22826378677774	-1.27543846374603	-1.18108910980945	0.298991944948658	-15.0952259131351	-15.587479109561	-14.6029727167092	8	5.17	12.29	-1.83551224083549	-1.77754669289285	-1.71958114495021	-1.86909473372364	-1.81006864934968	-1.75104256497572	-1.86852985723097	-1.80960607257854	-1.74927296525679	-1.22826378677774	9.84224680205265	-0.0586750281489928	-31.2543681060257	-0.447282726148515	-0.439986506409855	-0.45514986019017	-0.4737692082625	-0.4663394612657	-0.481780317687763	-0.472806412572596	-0.468239254937223	-0.480967882949597	0.000817938673982647	0.00083718558146032	0.0012540300726041
172	14.8022833995669	0.24	-1.22819407997451	-1.27439811417873	-1.1819900457703	0.304450509493711	-15.0264110423468	-15.5101132820697	-14.542708802624	8.09	5.2	12.42	-1.80770716353459	-1.75133155957459	-1.69495595561459	-1.83965025136154	-1.78227846234186	-1.72490667332218	-1.83880192041259	-1.78052885772076	-1.72346674335432	-1.22819407997451	9.93587307655882	0.140067437521469	-31.1452587225956	-0.447282726148515	-0.439986506409855	-0.45514986019017	-0.4737692082625	-0.4663394612657	-0.481780317687763	-0.472806412572596	-0.468239254937223	-0.480967882949597	0.000817938673982647	0.00083718558146032	0.0012540300726041
172	14.8022833995669	0.24	-1.22807676792029	-1.27417788165956	-1.18197565418102	0.307745945340517	-15.0405902881653	-15.5210075827126	-14.5601729936181	7.95	5.1	12.39	-1.83807727109797	-1.78118379269176	-1.72429031428555	-1.87234575347857	-1.81439157256926	-1.75643739165996	-1.86790790489896	-1.80996380016689	-1.75868929668124	-1.22807676792029	9.81173702573254	0.0297210242728727	-31.0055631834906	-0.447282726148515	-0.439986506409855	-0.45514986019017	-0.4737692082625	-0.4663394612657	-0.481780317687763	-0.472806412572596	-0.468239254937223	-0.480967882949597	0.000817938673982647	0.00083718558146032	0.0012540300726041
172	14.8022833995669	0.24	-1.22796045310927	-1.27393031789476	-1.18199058832378	0.306901385763607	-15.0283569962651	-15.5093367122137	-14.5473772803165	8.21	5.28	12.64	-1.78232532308482	-1.72705137143025	-1.67177741977568	-1.81231309374292	-1.75610915328994	-1.69990521283697	-1.81027898463243	-1.75372362932328	-1.6974339780478	-1.22796045310927	10.0203422748596	-0.147632592852188	-31.5885556069885	-0.447282726148515	-0.439986506409855	-0.45514986019017	-0.4737692082625	-0.4663394612657	-0.481780317687763	-0.472806412572596	-0.468239254937223	-0.480967882949597	0.000817938673982647	0.00083718558146032	0.0012540300726041
172	14.8022833995669	0.24	-1.227959741861	-1.27387979869861	-1.18203968502339	0.303319145991169	-15.1482311478693	-15.6371605073635	-14.6593017883752	8.01	5.21	12.44	-1.83912775486865	-1.78162348132792	-1.72411920778718	-1.87263995629501	-1.81408785190475	-1.75553574751448	-1.86992577274007	-1.81344084546406	-1.75506338530693	-1.227959741861	9.88356579647772	0.220855531126927	-31.0220772843968	-0.447282726148515	-0.439986506409855	-0.45514986019017	-0.4737692082625	-0.4663394612657	-0.481780317687763	-0.472806412572596	-0.468239254937223	-0.480967882949597	0.000817938673982647	0.00083718558146032	0.0012540300726041
172	14.8022833995669	0.24	-1.22795586315353	-1.27449618241862	-1.18141554388844	0.297902128165126	-15.066940971709	-15.5595521698934	-14.5743297735245	7.99	5.18	12.52	-1.83468909432684	-1.77660333561194	-1.71851757689704	-1.86840745150579	-1.80925417875518	-1.75010090600456	-1.8636143607578	-1.80396554262124	-1.74569023660363	-1.22795586315353	9.90182562165228	0.0281188189017489	-31.1831769124642	-0.447282726148515	-0.439986506409855	-0.45514986019017	-0.4737692082625	-0.4663394612657	-0.481780317687763	-0.472806412572596	-0.468239254937223	-0.480967882949597	0.000817938673982647	0.00083718558146032	0.0012540300726041
172	14.8022833995669	0.24	-1.22788148503892	-1.27412779996257	-1.18163517011528	0.304743690600035	-14.9958707303436	-15.4782559181821	-14.5134855425051	7.95	5.1	12.37	-1.83343274029696	-1.77629317615664	-1.71915361201631	-1.86764036849318	-1.80943471181373	-1.75122905513429	-1.86344218633976	-1.80514491235631	-1.74743206135841	-1.22788148503892	9.86807708356017	0.0580632629133517	-31.0837335385059	-0.447282726148515	-0.439986506409855	-0.45514986019017	-0.4737692082625	-0.4663394612657	-0.481780317687763	-0.472806412572596	-0.468239254937223	-0.480967882949597	0.000817938673982647	0.00083718558146032	0.0012540300726041
172	14.8022833995669	0.24	-1.22779212964481	-1.27445770953584	-1.18112654975378	0.305028767086074	-15.1986781594919	-15.6872585147138	-14.71009780427	8.05	5.17	12.63	-1.83638304439348	-1.7791888138457	-1.72199458329791	-1.8693205054216	-1.8111004362039	-1.75288036698621	-1.86227337879724	-1.80418548427175	-1.74648586875931	-1.22779212964481	9.97218791882288	-0.026071182541332	-31.3750177539861	-0.447282726148515	-0.439986506409855	-0.45514986019017	-0.4737692082625	-0.4663394612657	-0.481780317687763	-0.472806412572596	-0.468239254937223	-0.480967882949597	0.000817938673982647	0.00083718558146032	0.0012540300726041
172	14.8022833995669	0.24	-1.22759030961873	-1.274694497583	-1.18048612165447	0.295536369113138	-14.9602439990973	-15.4521472202256	-14.4683407779689	8.1	5.18	12.49	-1.79886142468083	-1.74159652055115	-1.68433161642146	-1.83052201515446	-1.77224922867581	-1.71397644219716	-1.8266357175659	-1.76923020129394	-1.7109821327797	-1.22759030961873	9.87208273756208	0.0377704492188939	-31.1728819167843	-0.447282726148515	-0.439986506409855	-0.45514986019017	-0.4737692082625	-0.4663394612657	-0.481780317687763	-0.472806412572596	-0.468239254937223	-0.480967882949597	0.000817938673982647	0.00083718558146032	0.0012540300726041
172	14.8022833995669	0.24	-1.22749350868386	-1.27398712029802	-1.1809998970697	0.304433477339724	-15.0159418010651	-15.4993264740023	-14.5325571281278	8.14	5.19	12.51	-1.79639228984628	-1.7403673715409	-1.68434245323553	-1.82753090319474	-1.77053485053366	-1.71353879787258	-1.82406753828404	-1.7676651204687	-1.71021522310359	-1.22749350868386	9.91095222683653	-0.0638873747669758	-31.3270985229131	-0.447282726148515	-0.439986506409855	-0.45514986019017	-0.4737692082625	-0.4663394612657	-0.481780317687763	-0.472806412572596	-0.468239254937223	-0.480967882949597	0.000817938673982647	0.00083718558146032	0.0012540300726041
172	14.8022833995669	0.24	-1.22737093912896	-1.27352055763703	-1.18122132062089	0.304631453974597	-15.1442249467936	-15.631511434966	-14.6569384586212	7.97	5.17	12.22	-1.84871607822003	-1.79108541536752	-1.73345475251502	-1.88303256843194	-1.82433214581427	-1.7656317231966	-1.88384914713585	-1.82399739249376	-1.76469553141086	-1.22737093912896	9.803972160166	0.26108969602702	-30.8767707969843	-0.447282726148515	-0.439986506409855	-0.45514986019017	-0.4737692082625	-0.4663394612657	-0.481780317687763	-0.472806412572596	-0.468239254937223	-0.480967882949597	0.000817938673982647	0.00083718558146032	0.0012540300726041
172	14.8022833995669	0.24	-1.22729933876906	-1.27368936093354	-1.18090931660459	0.30442902353544	-15.1606803839467	-15.6487295317157	-14.6726312361777	7.89	5.07	12.45	-1.86713417221249	-1.80890240076601	-1.75067062931953	-1.90280795735252	-1.84346359971174	-1.78411924207096	-1.89609723438594	-1.83588963232858	-1.77840512378184	-1.22729933876906	9.854007446262	0.168658091477955	-30.9414274080026	-0.447282726148515	-0.439986506409855	-0.45514986019017	-0.4737692082625	-0.4663394612657	-0.481780317687763	-0.472806412572596	-0.468239254937223	-0.480967882949597	0.000817938673982647	0.00083718558146032	0.0012540300726041
172	14.8022833995669	0.24	-1.22727768446233	-1.27377284932932	-1.18078251959534	0.297184856438387	-14.856692629272	-15.3432639684232	-14.3701212901207	8.01	5.17	12.22	-1.80478176377011	-1.74754784786534	-1.69031393196057	-1.83768155011171	-1.77940430384836	-1.721127057585	-1.83886861555787	-1.77757718121535	-1.72178613575207	-1.22727768446233	9.83109319989192	0.297688627504499	-30.8624119314557	-0.447282726148515	-0.439986506409855	-0.45514986019017	-0.4737692082625	-0.4663394612657	-0.481780317687763	-0.472806412572596	-0.468239254937223	-0.480967882949597	0.000817938673982647	0.00083718558146032	0.0012540300726041
172	14.8022833995669	0.24	-1.22713122729773	-1.27372390512918	-1.18053854946627	0.291500656076677	-14.7737941158053	-15.2643168815448	-14.2832713500658	8.03	5.18	12.52	-1.79114345337	-1.73358459584618	-1.67602573832236	-1.82352956273274	-1.76492996921926	-1.70633037570578	-1.81923523858761	-1.76001998336722	-1.70241819502481	-1.22713122729773	9.95498919483632	0.162517182058385	-31.1327165017462	-0.447282726148515	-0.439986506409855	-0.45514986019017	-0.4737692082625	-0.4663394612657	-0.481780317687763	-0.472806412572596	-0.468239254937223	-0.480967882949597	0.000817938673982647	0.00083718558146032	0.0012540300726041
172	14.8022833995669	0.24	-1.22712333741689	-1.27313449193511	-1.18111218289867	0.296936738354934	-14.9351768955736	-15.424609361208	-14.4457444299392	7.96	5.12	12.29	-1.82500855493224	-1.76709989637711	-1.70919123782199	-1.85893182938199	-1.79994676419201	-1.74096169900204	-1.85695752283408	-1.79839350472119	-1.73933382057884	-1.22712333741689	9.88266907491414	0.0433016829878189	-31.1362276290643	-0.447282726148515	-0.439986506409855	-0.45514986019017	-0.4737692082625	-0.4663394612657	-0.481780317687763	-0.472806412572596	-0.468239254937223	-0.480967882949597	0.000817938673982647	0.00083718558146032	0.0012540300726041
172	14.8022833995669	0.24	-1.22710805910782	-1.27305243604636	-1.18116368216927	0.298448456168555	-14.7668682925169	-15.2490388560715	-14.2846977289624	7.97	5.12	12.45	-1.80158446920567	-1.7446188461912	-1.68765322317673	-1.83490969411442	-1.77689033632844	-1.71887097854245	-1.82642725400657	-1.77110166728236	-1.71497353939068	-1.22710805910782	9.87530657621049	0.195295492834321	-30.9282113011186	-0.447282726148515	-0.439986506409855	-0.45514986019017	-0.4737692082625	-0.4663394612657	-0.481780317687763	-0.472806412572596	-0.468239254937223	-0.480967882949597	0.000817938673982647	0.00083718558146032	0.0012540300726041
172	14.8022833995669	0.24	-1.22683681897447	-1.27358236549131	-1.18009127245764	0.297102470027941	-14.9414371537216	-15.4308804873858	-14.4519938200574	8.02	5.15	12.5	-1.81412680646769	-1.75658554869093	-1.69904429091417	-1.84713829856771	-1.78854996802307	-1.72996163747844	-1.84293040629475	-1.78446561522859	-1.72495071524262	-1.22683681897447	9.88496933130736	-0.0535380183357588	-31.2617745521077	-0.447282726148515	-0.439986506409855	-0.45514986019017	-0.4737692082625	-0.4663394612657	-0.481780317687763	-0.472806412572596	-0.468239254937223	-0.480967882949597	0.000817938673982647	0.00083718558146032	0.0012540300726041
172	14.8022833995669	0.24	-1.22676309729285	-1.27314425167721	-1.18038194290848	0.302299956485474	-14.8980262409869	-15.380041997979	-14.4160104839947	7.94	5.07	12.42	-1.82347071813993	-1.76632252448267	-1.70917433082542	-1.85759541780333	-1.79937774443057	-1.74116007105782	-1.85097073679007	-1.793823398717	-1.73480643075979	-1.22676309729285	9.769780787783	0.00540983111143663	-31.032109801373	-0.447282726148515	-0.439986506409855	-0.45514986019017	-0.4737692082625	-0.4663394612657	-0.481780317687763	-0.472806412572596	-0.468239254937223	-0.480967882949597	0.000817938673982647	0.00083718558146032	0.0012540300726041
172	14.8022833995669	0.24	-1.22667379079212	-1.27310503751171	-1.18024254407254	0.29464359656049	-14.7837975220585	-15.2709433380815	-14.2966517060356	8.01	5.19	12.3	-1.79621293903105	-1.73891342592545	-1.68161391281986	-1.82895273870814	-1.77060882015378	-1.71226490159941	-1.82939221022442	-1.77101336385263	-1.71117879727782	-1.22667379079212	9.83887029871421	-0.312999027530758	-31.4807443234722	-0.447282726148515	-0.439986506409855	-0.45514986019017	-0.4737692082625	-0.4663394612657	-0.481780317687763	-0.472806412572596	-0.468239254937223	-0.480967882949597	0.000817938673982647	0.00083718558146032	0.0012540300726041
172	14.8022833995669	0.24	-1.22644727365249	-1.2724832600324	-1.18041128727259	0.301707792946052	-14.9845573479075	-15.4700542015899	-14.4990604942251	8	5.23	12.37	-1.82118175860418	-1.7640275946779	-1.70687343075162	-1.85447131814616	-1.79627242766575	-1.73807353718535	-1.85362357216275	-1.79711089695916	-1.73755368884772	-1.22644727365249	9.85435475876992	-0.0841068243962474	-31.2629359007435	-0.447282726148515	-0.439986506409855	-0.45514986019017	-0.4737692082625	-0.4663394612657	-0.481780317687763	-0.472806412572596	-0.468239254937223	-0.480967882949597	0.000817938673982647	0.00083718558146032	0.0012540300726041
172	14.8022833995669	0.24	-1.22636580353447	-1.27231361748296	-1.18041798958599	0.30276500349964	-15.1126457068903	-15.6010668108332	-14.6242246029475	7.92	5.12	12.19	-1.85444153634449	-1.79638471283611	-1.73832788932774	-1.88944011446907	-1.83028759382849	-1.7711350731879	-1.88960490682802	-1.82921448000483	-1.76872774630615	-1.22636580353447	9.80100968667534	-0.0646017471451673	-31.1174652894206	-0.447282726148515	-0.439986506409855	-0.45514986019017	-0.4737692082625	-0.4663394612657	-0.481780317687763	-0.472806412572596	-0.468239254937223	-0.480967882949597	0.000817938673982647	0.00083718558146032	0.0012540300726041
172	14.8022833995669	0.24	-1.22631480068319	-1.27270323581844	-1.17992636554794	0.294778620905383	-15.0260115748711	-15.5209778743943	-14.5310452753478	7.95	5.14	12.28	-1.83950674744969	-1.78084460289272	-1.72218245833576	-1.87389009075056	-1.81413145624711	-1.75437282174366	-1.87111851010555	-1.81046802105572	-1.75131137677067	-1.22631480068319	9.81475428401008	-0.0456361239316182	-31.1649064528282	-0.447282726148515	-0.439986506409855	-0.45514986019017	-0.4737692082625	-0.4663394612657	-0.481780317687763	-0.472806412572596	-0.468239254937223	-0.480967882949597	0.000817938673982647	0.00083718558146032	0.0012540300726041
172	14.8022833995669	0.24	-1.22625102931094	-1.27281225659598	-1.1796898020259	0.292121716562758	-14.6081772885038	-15.0924729420405	-14.123881634967	7.97	5.13	12.29	-1.78397269278624	-1.72672758627105	-1.66948247975587	-1.81702649669604	-1.7587207413642	-1.70041498603236	-1.81520330220146	-1.75650245640778	-1.69651086080214	-1.22625102931094	9.78001301632186	0.120657256284504	-30.9559870338507	-0.447282726148515	-0.439986506409855	-0.45514986019017	-0.4737692082625	-0.4663394612657	-0.481780317687763	-0.472806412572596	-0.468239254937223	-0.480967882949597	0.000817938673982647	0.00083718558146032	0.0012540300726041
172	14.8022833995669	0.24	-1.22623616757746	-1.27252325122764	-1.17994908392728	0.308248030746162	-15.1944237888971	-15.6791834238288	-14.7096641539655	8.03	5.13	12.46	-1.84022175593378	-1.78332687802553	-1.72643200011729	-1.87351945020187	-1.81559509405607	-1.75767073791027	-1.86956936140173	-1.80967148937552	-1.75390517201133	-1.22623616757746	9.93266346941207	-0.120550847004337	-31.3512579404522	-0.447282726148515	-0.439986506409855	-0.45514986019017	-0.4737692082625	-0.4663394612657	-0.481780317687763	-0.472806412572596	-0.468239254937223	-0.480967882949597	0.000817938673982647	0.00083718558146032	0.0012540300726041
172	14.8022833995669	0.24	-1.22613163352735	-1.27254744499457	-1.17971582206014	0.291739678889319	-14.6495976556493	-15.1357155082036	-14.1634798030949	7.96	5.12	12.35	-1.79045885428035	-1.73295420490596	-1.67544955553158	-1.8237172886658	-1.7651444691944	-1.706571649723	-1.82111598178855	-1.76181980101596	-1.70284819644702	-1.22613163352735	9.81495994948526	-0.131840293718745	-31.2381542544562	-0.447282726148515	-0.439986506409855	-0.45514986019017	-0.4737692082625	-0.4663394612657	-0.481780317687763	-0.472806412572596	-0.468239254937223	-0.480967882949597	0.000817938673982647	0.00083718558146032	0.0012540300726041
172	14.8022833995669	0.24	-1.22611798752326	-1.27200808005384	-1.18022789499268	0.302593477233959	-14.941333802286	-15.4244145809993	-14.4582530235726	7.81	5.1	12.22	-1.85814147439443	-1.79994591528934	-1.74175035618425	-1.8947564617797	-1.83541414948499	-1.77607183719029	-1.89047554061919	-1.83354620928517	-1.77382962850937	-1.22611798752326	9.73521972875542	-0.132869838331248	-31.0980518991504	-0.447282726148515	-0.439986506409855	-0.45514986019017	-0.4737692082625	-0.4663394612657	-0.481780317687763	-0.472806412572596	-0.468239254937223	-0.480967882949597	0.000817938673982647	0.00083718558146032	0.0012540300726041
172	14.8022833995669	0.24	-1.22606980958871	-1.27245093282109	-1.17968868635633	0.296885004551301	-14.7343217205214	-15.2172319056233	-14.2514115354194	8.07	5.14	12.37	-1.77742132448022	-1.72101587136416	-1.66461041824809	-1.80906250216607	-1.75165293430247	-1.69424336643887	-1.8061538627503	-1.74819784113597	-1.69011744819148	-1.22606980958871	9.91107042683277	-0.0170567913299507	-31.283682685267	-0.447282726148515	-0.439986506409855	-0.45514986019017	-0.4737692082625	-0.4663394612657	-0.481780317687763	-0.472806412572596	-0.468239254937223	-0.480967882949597	0.000817938673982647	0.00083718558146032	0.0012540300726041
172	14.8022833995669	0.24	-1.2260365088824	-1.27248876757668	-1.17958425018811	0.299886248620646	-14.8461558055502	-15.3292559975973	-14.3630556135031	8.13	5.18	12.35	-1.77829154274548	-1.72224883682741	-1.66620613090935	-1.8092132790822	-1.75219607728742	-1.69517887549265	-1.80739458498448	-1.75153610255915	-1.69446490003638	-1.2260365088824	9.85248967282992	0.0102042502505526	-31.1841601167995	-0.447282726148515	-0.439986506409855	-0.45514986019017	-0.4737692082625	-0.4663394612657	-0.481780317687763	-0.472806412572596	-0.468239254937223	-0.480967882949597	0.000817938673982647	0.00083718558146032	0.0012540300726041
172	14.8022833995669	0.24	-1.22596496092493	-1.27204054970005	-1.17988937214982	0.312083557080609	-15.389348276085	-15.8759456912623	-14.9027508609077	8.09	5.19	12.41	-1.85114317766856	-1.79440567661548	-1.7376681755624	-1.8839020775322	-1.82616051685914	-1.76841895618607	-1.88222407641824	-1.82406072264794	-1.76597035970335	-1.22596496092493	9.93844818967736	-0.0214742269370115	-31.287714793909	-0.447282726148515	-0.439986506409855	-0.45514986019017	-0.4737692082625	-0.4663394612657	-0.481780317687763	-0.472806412572596	-0.468239254937223	-0.480967882949597	0.000817938673982647	0.00083718558146032	0.0012540300726041
172	14.8022833995669	0.24	-1.22594301641349	-1.27181660973538	-1.18006942309159	0.303862831280269	-15.1821536475129	-15.6715482456809	-14.6927590493448	8.03	5.22	12.48	-1.83890308707599	-1.78147741200795	-1.72405173693992	-1.8721511878604	-1.81368723369778	-1.75522327953516	-1.87095733384672	-1.81057646596575	-1.75326559026881	-1.22594301641349	9.96373389907114	0.261352747832365	-31.0754142164513	-0.447282726148515	-0.439986506409855	-0.45514986019017	-0.4737692082625	-0.4663394612657	-0.481780317687763	-0.472806412572596	-0.468239254937223	-0.480967882949597	0.000817938673982647	0.00083718558146032	0.0012540300726041
172	14.8022833995669	0.24	-1.2259424301487	-1.27243838714153	-1.17944647315588	0.302212916953573	-15.054186769153	-15.541355515823	-14.5670180224831	8.08	5.15	12.47	-1.81263969165372	-1.75581958958167	-1.69899948750962	-1.84474806145577	-1.7869214709691	-1.72909488048244	-1.84099781900897	-1.78296568282439	-1.7252589879896	-1.2259424301487	9.84656024874538	-0.193602502840967	-31.3977669575597	-0.447282726148515	-0.439986506409855	-0.45514986019017	-0.4737692082625	-0.4663394612657	-0.481780317687763	-0.472806412572596	-0.468239254937223	-0.480967882949597	0.000817938673982647	0.00083718558146032	0.0012540300726041
172	14.8022833995669	0.24	-1.22581402172243	-1.27166680266821	-1.17996124077666	0.305435901854755	-15.1630419931292	-15.650009102394	-14.6760748838645	8.07	5.19	12.62	-1.82842386274657	-1.77153045922668	-1.7146370557068	-1.86100041853233	-1.80309335993422	-1.74518630133612	-1.85450882578493	-1.79763740986567	-1.74219084386821	-1.22581402172243	9.96314603522099	-0.11072524020237	-31.4168981864363	-0.447282726148515	-0.439986506409855	-0.45514986019017	-0.4737692082625	-0.4663394612657	-0.481780317687763	-0.472806412572596	-0.468239254937223	-0.480967882949597	0.000817938673982647	0.00083718558146032	0.0012540300726041
172	14.8022833995669	0.24	-1.22572424446111	-1.27276513325705	-1.17868335566516	0.297976822166141	-14.8717809045316	-15.3579245685285	-14.3856372405347	8.06	5.17	12.48	-1.79689702743881	-1.74001759032175	-1.68313815320468	-1.8290695921147	-1.77117175642419	-1.71327392073368	-1.82608364230251	-1.76852656448819	-1.71068481714325	-1.22572424446111	9.83667815997196	0.00379716175885027	-31.1748618518116	-0.447282726148515	-0.439986506409855	-0.45514986019017	-0.4737692082625	-0.4663394612657	-0.481780317687763	-0.472806412572596	-0.468239254937223	-0.480967882949597	0.000817938673982647	0.00083718558146032	0.0012540300726041
172	14.8022833995669	0.24	-1.22569887148433	-1.27225952786067	-1.17913821510799	0.297383647303226	-14.9920250606606	-15.482795111647	-14.5012550096743	8.03	5.15	12.24	-1.81663918060127	-1.75905577289882	-1.70147236519637	-1.84947770346674	-1.79085338787751	-1.73222907228829	-1.84784290506871	-1.79014809961465	-1.73197632827826	-1.22569887148433	9.85747793074519	-0.336379097212333	-31.4994984520072	-0.447282726148515	-0.439986506409855	-0.45514986019017	-0.4737692082625	-0.4663394612657	-0.481780317687763	-0.472806412572596	-0.468239254937223	-0.480967882949597	0.000817938673982647	0.00083718558146032	0.0012540300726041
172	14.8022833995669	0.24	-1.22552052102483	-1.27158881012982	-1.17945223191984	0.303105211862767	-14.9428212598859	-15.425364988569	-14.4602775312027	8.11	5.14	12.5	-1.79316573340338	-1.73707105559288	-1.68097637778237	-1.82457065757423	-1.76749355573553	-1.71041645389683	-1.81915596671606	-1.76223796454908	-1.70644010859296	-1.22552052102483	9.97918137151215	-0.12054149041894	-31.398313465947	-0.447282726148515	-0.439986506409855	-0.45514986019017	-0.4737692082625	-0.4663394612657	-0.481780317687763	-0.472806412572596	-0.468239254937223	-0.480967882949597	0.000817938673982647	0.00083718558146032	0.0012540300726041
172	14.8022833995669	0.24	-1.22545560026712	-1.27129831702925	-1.17961288350498	0.30828066128025	-15.0488509722571	-15.5289295500185	-14.5687723944957	7.96	5.11	12.32	-1.83825378117537	-1.78142396183794	-1.72459414250051	-1.87247872793647	-1.81459084057754	-1.75670295321861	-1.86876079824014	-1.81227703111094	-1.754544141774	-1.22545560026712	9.81324148343984	-0.0207300227164099	-31.0956573734902	-0.447282726148515	-0.439986506409855	-0.45514986019017	-0.4737692082625	-0.4663394612657	-0.481780317687763	-0.472806412572596	-0.468239254937223	-0.480967882949597	0.000817938673982647	0.00083718558146032	0.0012540300726041
172	14.8022833995669	0.24	-1.22527002862589	-1.27148142939931	-1.17905862785247	0.303866016335292	-15.1532122507228	-15.6416702496049	-14.6647542518406	8.11	5.23	12.68	-1.81903166086763	-1.76222694942749	-1.70542223798735	-1.85093307184938	-1.79313214330959	-1.73533121476981	-1.84585337144589	-1.78939099087067	-1.73170475051133	-1.22527002862589	9.99715469974145	-0.0896898571991368	-31.4488976699054	-0.447282726148515	-0.439986506409855	-0.45514986019017	-0.4737692082625	-0.4663394612657	-0.481780317687763	-0.472806412572596	-0.468239254937223	-0.480967882949597	0.000817938673982647	0.00083718558146032	0.0012540300726041
172	14.8022833995669	0.24	-1.2252544816331	-1.2719396237662	-1.1785693395	0.295201416539136	-14.8397377374655	-15.3280714264867	-14.3514040484443	7.98	5.18	12.3	-1.80862003875036	-1.7509996068652	-1.69337917498004	-1.84193438708355	-1.78325260063093	-1.72457081417831	-1.84152800724625	-1.78338229691564	-1.72443093327631	-1.2252544816331	9.82024224472304	0.111465031906771	-31.0633674137725	-0.447282726148515	-0.439986506409855	-0.45514986019017	-0.4737692082625	-0.4663394612657	-0.481780317687763	-0.472806412572596	-0.468239254937223	-0.480967882949597	0.000817938673982647	0.00083718558146032	0.0012540300726041
172	14.8022833995669	0.24	-1.22520647772167	-1.27130754145653	-1.17910541398682	0.301531254968965	-15.131888623159	-15.6223644690669	-14.6414127772512	8.06	5.16	12.44	-1.8267474822886	-1.76939537541582	-1.71204326854303	-1.85938841207993	-1.8010115187427	-1.74263462540546	-1.85633832227003	-1.79746188770825	-1.73889627731798	-1.22520647772167	9.90534288133602	0.245698342313931	-31.0274062943854	-0.447282726148515	-0.439986506409855	-0.45514986019017	-0.4737692082625	-0.4663394612657	-0.481780317687763	-0.472806412572596	-0.468239254937223	-0.480967882949597	0.000817938673982647	0.00083718558146032	0.0012540300726041
172	14.8022833995669	0.24	-1.22507513610721	-1.27197167983288	-1.17817859238155	0.289642349758932	-14.6969919506436	-15.1871691703194	-14.2068147309679	8.06	5.15	12.36	-1.77657109409278	-1.71923093611518	-1.66189077813757	-1.80835865101028	-1.74999252590902	-1.69162640080776	-1.80681267574619	-1.74816784435889	-1.68962840167167	-1.22507513610721	9.87776846449609	-0.0967119926018442	-31.3133206655139	-0.447282726148515	-0.439986506409855	-0.45514986019017	-0.4737692082625	-0.4663394612657	-0.481780317687763	-0.472806412572596	-0.468239254937223	-0.480967882949597	0.000817938673982647	0.00083718558146032	0.0012540300726041
172	14.8022833995669	0.24	-1.22495862361934	-1.27132124145152	-1.17859600578716	0.295679942524693	-14.9529303800408	-15.4444236492531	-14.4614371108285	8.13	5.24	12.4	-1.79121876343412	-1.73421618529278	-1.67721360715143	-1.82233924692205	-1.7643463108032	-1.70635337468435	-1.82130505519463	-1.7658690499375	-1.70636546617142	-1.22495862361934	9.89526108435888	-0.163983890319718	-31.4596363745843	-0.447282726148515	-0.439986506409855	-0.45514986019017	-0.4737692082625	-0.4663394612657	-0.481780317687763	-0.472806412572596	-0.468239254937223	-0.480967882949597	0.000817938673982647	0.00083718558146032	0.0012540300726041
172	14.8022833995669	0.24	-1.22470752829462	-1.27164033660349	-1.17777471998574	0.294993178246009	-14.9486524611145	-15.4408165095346	-14.4564884126945	8.08	5.29	12.49	-1.80144312543796	-1.74402352323839	-1.68660392103882	-1.83338521784949	-1.77494748623257	-1.71650975461565	-1.83223252540888	-1.77472135713145	-1.71689680320918	-1.22470752829462	9.93778094195733	0.0073089156926889	-31.3195913078582	-0.447282726148515	-0.439986506409855	-0.45514986019017	-0.4737692082625	-0.4663394612657	-0.481780317687763	-0.472806412572596	-0.468239254937223	-0.480967882949597	0.000817938673982647	0.00083718558146032	0.0012540300726041
172	14.8022833995669	0.24	-1.22466770908767	-1.27129519675189	-1.17804022142346	0.291039015180544	-14.7003029508251	-15.1889316989142	-14.2116742027359	7.97	5.16	12.41	-1.79517406843432	-1.73742322228865	-1.67967237614298	-1.82842311902844	-1.76960264914036	-1.71078217925228	-1.82486749617371	-1.76674341368095	-1.70830516564723	-1.22466770908767	9.81442501481497	0.0321294116731275	-31.0795463664012	-0.447282726148515	-0.439986506409855	-0.45514986019017	-0.4737692082625	-0.4663394612657	-0.481780317687763	-0.472806412572596	-0.468239254937223	-0.480967882949597	0.000817938673982647	0.00083718558146032	0.0012540300726041
172	14.8022833995669	0.24	-1.22459455895139	-1.2708215685667	-1.17836754933607	0.297477809190004	-14.7948823028318	-15.2790896988137	-14.3106749068499	7.97	5.14	12.46	-1.80655972616698	-1.74930830622401	-1.69205688628104	-1.84006447184096	-1.78175125790531	-1.72343804396966	-1.83480419859816	-1.77495881785734	-1.71992829434885	-1.22459455895139	9.8284560676551	-0.146386517435396	-31.2333136568489	-0.447282726148515	-0.439986506409855	-0.45514986019017	-0.4737692082625	-0.4663394612657	-0.481780317687763	-0.472806412572596	-0.468239254937223	-0.480967882949597	0.000817938673982647	0.00083718558146032	0.0012540300726041
172	14.8022833995669	0.24	-1.22455459342573	-1.27104006784861	-1.17806911900284	0.296964349817973	-15.1284287444506	-15.6241613769134	-14.6326961119878	7.98	5.22	12.32	-1.84524472523602	-1.78669770929627	-1.72815069335652	-1.87933719654078	-1.81970847450882	-1.76007975247687	-1.88071751167449	-1.8199104445696	-1.76097969165246	-1.22455459342573	9.83436417975451	-0.179999586675801	-31.4124681319021	-0.447282726148515	-0.439986506409855	-0.45514986019017	-0.4737692082625	-0.4663394612657	-0.481780317687763	-0.472806412572596	-0.468239254937223	-0.480967882949597	0.000817938673982647	0.00083718558146032	0.0012540300726041
172	14.8022833995669	0.24	-1.22450631229229	-1.27062117534913	-1.17839144923545	0.307228776336625	-15.2172003943204	-15.7038494690612	-14.7305513195796	7.97	5.19	12.38	-1.85567896913983	-1.79817304009186	-1.74066711104389	-1.89002698916835	-1.83145664389562	-1.77288629862288	-1.88764057838204	-1.82916797103631	-1.77153541254796	-1.22450631229229	9.85819628767423	0.00184888939920855	-31.1859968860223	-0.447282726148515	-0.439986506409855	-0.45514986019017	-0.4737692082625	-0.4663394612657	-0.481780317687763	-0.472806412572596	-0.468239254937223	-0.480967882949597	0.000817938673982647	0.00083718558146032	0.0012540300726041
172	14.8022833995669	0.24	-1.22428207149669	-1.2706483827549	-1.17791576023847	0.299312645277645	-15.0316394559193	-15.5214443560301	-14.5418345558085	7.99	5.2	12.5	-1.83107961541395	-1.77329686352886	-1.71551411164377	-1.86478578046468	-1.8059393746807	-1.74709296889672	-1.86126773964278	-1.80232683353743	-1.74420386904157	-1.22428207149669	9.88440149162145	0.070218886941682	-31.172978235273	-0.447282726148515	-0.439986506409855	-0.45514986019017	-0.4737692082625	-0.4663394612657	-0.481780317687763	-0.472806412572596	-0.468239254937223	-0.480967882949597	0.000817938673982647	0.00083718558146032	0.0012540300726041
172	14.8022833995669	0.24	-1.22426494784092	-1.27009794314116	-1.17843195254069	0.294962229928367	-14.862731910236	-15.3521035528145	-14.3733602676576	8	5.23	12.48	-1.80765800604014	-1.75003615867618	-1.69241431131223	-1.84072247624748	-1.78204664862338	-1.72337082099928	-1.83805822362078	-1.77934658071503	-1.72168467895538	-1.22426494784092	9.95459138158601	0.27128467642838	-31.0575171599673	-0.447282726148515	-0.439986506409855	-0.45514986019017	-0.4737692082625	-0.4663394612657	-0.481780317687763	-0.472806412572596	-0.468239254937223	-0.480967882949597	0.000817938673982647	0.00083718558146032	0.0012540300726041
172	14.8022833995669	0.24	-1.22418543817511	-1.2704216679049	-1.17794920844532	0.299479802163594	-14.8420711594294	-15.3255063262527	-14.3586359926062	7.96	5.18	12.23	-1.81375979363249	-1.75654567947889	-1.69933156532529	-1.84750328849225	-1.78922475325399	-1.73094621801572	-1.84742748964442	-1.78925171764337	-1.73028046693644	-1.22418543817511	9.79929457021509	0.0697824994813205	-31.0244546550221	-0.447282726148515	-0.439986506409855	-0.45514986019017	-0.4737692082625	-0.4663394612657	-0.481780317687763	-0.472806412572596	-0.468239254937223	-0.480967882949597	0.000817938673982647	0.00083718558146032	0.0012540300726041
172	14.8022833995669	0.24	-1.22415706164632	-1.27015636846666	-1.17815775482598	0.305962834058129	-15.1157508082838	-15.6005969209362	-14.6309046956313	8.06	5.19	12.5	-1.82452679286482	-1.76782289060813	-1.71111898835145	-1.85714774121388	-1.79943002262194	-1.74171230403	-1.85493057979288	-1.79610435830875	-1.73801072021643	-1.22415706164632	9.92965272367987	0.019999310296057	-31.270092517154	-0.447282726148515	-0.439986506409855	-0.45514986019017	-0.4737692082625	-0.4663394612657	-0.481780317687763	-0.472806412572596	-0.468239254937223	-0.480967882949597	0.000817938673982647	0.00083718558146032	0.0012540300726041
172	14.8022833995669	0.24	-1.2240830393869	-1.27077698414692	-1.17738909462688	0.30325663880634	-15.2053070614686	-15.6961512165646	-14.7144629063726	7.98	5.19	12.28	-1.85354996637401	-1.79558644687039	-1.73762292736678	-1.88778381024555	-1.8287497428134	-1.76971567538125	-1.88775406849142	-1.82733306879679	-1.76953265713743	-1.2240830393869	9.80850357072695	0.404403108612109	-30.7525540127293	-0.447282726148515	-0.439986506409855	-0.45514986019017	-0.4737692082625	-0.4663394612657	-0.481780317687763	-0.472806412572596	-0.468239254937223	-0.480967882949597	0.000817938673982647	0.00083718558146032	0.0012540300726041
172	14.8022833995669	0.24	-1.22389095597267	-1.26993757860203	-1.1778443333433	0.305754721885946	-15.0319864098309	-15.514382104652	-14.5495907150097	7.96	5.16	12.35	-1.83503172728098	-1.77797425640464	-1.72091678552829	-1.86910454570252	-1.81098763328309	-1.75287072086366	-1.86683331083481	-1.80911828741898	-1.75051731160317	-1.22389095597267	9.83007672856545	-0.476196815787114	-31.6222347482867	-0.447282726148515	-0.439986506409855	-0.45514986019017	-0.4737692082625	-0.4663394612657	-0.481780317687763	-0.472806412572596	-0.468239254937223	-0.480967882949597	0.000817938673982647	0.00083718558146032	0.0012540300726041
172	14.8022833995669	0.24	-1.22380850826611	-1.26977984066247	-1.17783717586974	0.307223687265321	-15.1498158992212	-15.6343157967818	-14.6653160016605	8.04	5.19	12.49	-1.83286775603371	-1.77606806926883	-1.71926838250394	-1.86590534567541	-1.80808183995963	-1.75025833424385	-1.86261547270255	-1.80460962339978	-1.74797997006397	-1.22380850826611	9.90160723140566	0.239162055526461	-30.97229255671	-0.447282726148515	-0.439986506409855	-0.45514986019017	-0.4737692082625	-0.4663394612657	-0.481780317687763	-0.472806412572596	-0.468239254937223	-0.480967882949597	0.000817938673982647	0.00083718558146032	0.0012540300726041
172	14.8022833995669	0.24	-1.22379084925454	-1.26960329839807	-1.177978400111	0.300043593168345	-14.8502316061676	-15.3332834148496	-14.3671797974857	7.93	5.15	12.21	-1.82135941886	-1.76398025630645	-1.70660109375291	-1.85565640166397	-1.79719676475099	-1.738737127838	-1.85538548538909	-1.79688876724964	-1.7382693181449	-1.22379084925454	9.81146054012048	0.0632590040551814	-31.0253103128111	-0.447282726148515	-0.439986506409855	-0.45514986019017	-0.4737692082625	-0.4663394612657	-0.481780317687763	-0.472806412572596	-0.468239254937223	-0.480967882949597	0.000817938673982647	0.00083718558146032	0.0012540300726041
172	14.8022833995669	0.24	-1.22378106795664	-1.26983666393422	-1.17772547197907	0.309988911708573	-15.1986034252893	-15.6815241083335	-14.7156827422451	7.89	5.11	12.18	-1.87233659860084	-1.81467702017986	-1.75701744175887	-1.90818979836154	-1.84942610202458	-1.79066240568762	-1.90732697595581	-1.84742070267985	-1.78959953583765	-1.22378106795664	9.75844188935689	-0.217737998113102	-31.1999920156883	-0.447282726148515	-0.439986506409855	-0.45514986019017	-0.4737692082625	-0.4663394612657	-0.481780317687763	-0.472806412572596	-0.468239254937223	-0.480967882949597	0.000817938673982647	0.00083718558146032	0.0012540300726041
172	14.8022833995669	0.24	-1.2237512355753	-1.26954061715184	-1.17796185399876	0.302798227592573	-14.6996152760143	-15.1746503898099	-14.2245801622187	7.99	5.13	12.29	-1.79039846798802	-1.73435090721183	-1.67830334643565	-1.82336990075996	-1.76629018517847	-1.70921046959697	-1.82225093197269	-1.76456909282158	-1.70751045951868	-1.2237512355753	9.83427360796907	-0.310227546973877	-31.4566502287828	-0.447282726148515	-0.439986506409855	-0.45514986019017	-0.4737692082625	-0.4663394612657	-0.481780317687763	-0.472806412572596	-0.468239254937223	-0.480967882949597	0.000817938673982647	0.00083718558146032	0.0012540300726041
172	14.8022833995669	0.24	-1.2236996056273	-1.2695612996869	-1.1778379115677	0.300064462227437	-15.0313828069599	-15.5203028526126	-14.5424627613072	7.99	5.18	12.47	-1.82997792693838	-1.77233002534273	-1.71468212374708	-1.86360461257033	-1.80489740428264	-1.74619019599495	-1.8599112770462	-1.8022677378648	-1.74339534070472	-1.2236996056273	9.93030362782131	-0.128323955130712	-31.3688635667254	-0.447282726148515	-0.439986506409855	-0.45514986019017	-0.4737692082625	-0.4663394612657	-0.481780317687763	-0.472806412572596	-0.468239254937223	-0.480967882949597	0.000817938673982647	0.00083718558146032	0.0012540300726041
172	14.8022833995669	0.24	-1.22359129842666	-1.26943989898329	-1.17774269787004	0.301676369109074	-14.8289095362099	-15.3093992631774	-14.3484198092424	8.03	5.15	12.36	-1.79671727855349	-1.74032681020334	-1.68393634185319	-1.82922145423655	-1.77181083334934	-1.71440021246213	-1.82763159292747	-1.76870987767645	-1.71109771949161	-1.22359129842666	9.86949859602229	-0.294477305504189	-31.4422265723089	-0.447282726148515	-0.439986506409855	-0.45514986019017	-0.4737692082625	-0.4663394612657	-0.481780317687763	-0.472806412572596	-0.468239254937223	-0.480967882949597	0.000817938673982647	0.00083718558146032	0.0012540300726041
172	14.8022833995669	0.24	-1.22358594355949	-1.26954660248441	-1.17762528463456	0.293552664528363	-14.9192885249045	-15.4121923212287	-14.4263847285804	7.95	5.17	12.29	-1.82539308946709	-1.76701442633927	-1.70863576321145	-1.85943753528926	-1.79997008243965	-1.74050262959004	-1.85790186887475	-1.79799934501711	-1.73981619392923	-1.22358594355949	9.8471378243294	-0.0689481745020434	-31.232712842948	-0.447282726148515	-0.439986506409855	-0.45514986019017	-0.4737692082625	-0.4663394612657	-0.481780317687763	-0.472806412572596	-0.468239254937223	-0.480967882949597	0.000817938673982647	0.00083718558146032	0.0012540300726041
172	14.8022833995669	0.24	-1.22350049912594	-1.26974998277344	-1.17725101547844	0.297092104791599	-14.9441530614063	-15.4336975103146	-14.454608612498	8.01	5.18	12.25	-1.81657045492665	-1.75895030384712	-1.70133015276758	-1.84975548204068	-1.79108272864082	-1.73240997524096	-1.848736269569	-1.79162027992523	-1.73126906019541	-1.22350049912594	9.84550948039549	0.112270545708442	-31.0598029719887	-0.447282726148515	-0.439986506409855	-0.45514986019017	-0.4737692082625	-0.4663394612657	-0.481780317687763	-0.472806412572596	-0.468239254937223	-0.480967882949597	0.000817938673982647	0.00083718558146032	0.0012540300726041
172	14.8022833995669	0.24	-1.22339448874944	-1.26953082428574	-1.17725815321314	0.298177632973557	-14.948789056719	-15.4372155945098	-14.4603625189282	8.07	5.19	12.51	-1.80287119237132	-1.74582916110722	-1.68878712984311	-1.8349505815669	-1.77689357289944	-1.71883656423197	-1.8322098109738	-1.77307562048245	-1.71628665718194	-1.22339448874944	9.99735006279841	-0.0574795246777066	-31.4458279971631	-0.447282726148515	-0.439986506409855	-0.45514986019017	-0.4737692082625	-0.4663394612657	-0.481780317687763	-0.472806412572596	-0.468239254937223	-0.480967882949597	0.000817938673982647	0.00083718558146032	0.0012540300726041
172	14.8022833995669	0.24	-1.22335686183314	-1.27009197504141	-1.17662174862487	0.3026219941548	-15.1291259259041	-15.6182453210804	-14.6400065307279	7.97	5.17	12.56	-1.84704041242291	-1.78919631593077	-1.73135221943864	-1.88131924524379	-1.82240163238461	-1.76348401952543	-1.87580323934182	-1.81752053539707	-1.75894919895571	-1.22335686183314	9.89208174865494	0.273175059969189	-30.9671491553449	-0.447282726148515	-0.439986506409855	-0.45514986019017	-0.4737692082625	-0.4663394612657	-0.481780317687763	-0.472806412572596	-0.468239254937223	-0.480967882949597	0.000817938673982647	0.00083718558146032	0.0012540300726041
172	14.8022833995669	0.24	-1.22324022617046	-1.26911131092655	-1.17736914141437	0.299767425313081	-14.8985569475761	-15.3834995172091	-14.4136143779431	7.99	5.19	12.53	-1.81425679305258	-1.75706497202298	-1.69987315099339	-1.84761964927185	-1.78937611246022	-1.73113257564859	-1.84361380425838	-1.78440661894891	-1.72769780204559	-1.22324022617046	9.89541964391263	-0.0791484656783664	-31.3307552430482	-0.447282726148515	-0.439986506409855	-0.45514986019017	-0.4737692082625	-0.4663394612657	-0.481780317687763	-0.472806412572596	-0.468239254937223	-0.480967882949597	0.000817938673982647	0.00083718558146032	0.0012540300726041
172	14.8022833995669	0.24	-1.22321227696951	-1.26956676421266	-1.17685778972637	0.300305906080883	-14.7674911896338	-15.2475517807788	-14.2874305984889	7.93	5.11	12.31	-1.81118853380557	-1.75416428160334	-1.69714002940112	-1.84529477946464	-1.78719671130244	-1.72909864314023	-1.8414178139564	-1.78268253426278	-1.72578892969313	-1.22321227696951	9.79435575965718	-0.184793250785929	-31.2425028620643	-0.447282726148515	-0.439986506409855	-0.45514986019017	-0.4737692082625	-0.4663394612657	-0.481780317687763	-0.472806412572596	-0.468239254937223	-0.480967882949597	0.000817938673982647	0.00083718558146032	0.0012540300726041
172	14.8022833995669	0.24	-1.22318612507333	-1.26893393297959	-1.17743831716708	0.301128815170445	-14.9905637661822	-15.4769234232199	-14.5042041091444	7.95	5.17	12.33	-1.83360903861419	-1.77598818989798	-1.71836734118178	-1.86784051665266	-1.80914394962581	-1.75044738259897	-1.86440453668254	-1.80683233577201	-1.74950653946817	-1.22318612507333	9.84677948785097	-0.026799269888758	-31.1540045002482	-0.447282726148515	-0.439986506409855	-0.45514986019017	-0.4737692082625	-0.4663394612657	-0.481780317687763	-0.472806412572596	-0.468239254937223	-0.480967882949597	0.000817938673982647	0.00083718558146032	0.0012540300726041
172	14.8022833995669	0.24	-1.22318139010381	-1.26891160642963	-1.177451173778	0.307682199755492	-15.0165276756253	-15.496248146998	-14.5368072042527	8	5.12	12.41	-1.82472395092311	-1.76823560448221	-1.71174725804131	-1.85810629002394	-1.80058451979574	-1.74306274956755	-1.85390503089353	-1.79640862799746	-1.7396603795887	-1.22318139010381	9.83829949360653	0.0310037031873597	-31.1072932806154	-0.447282726148515	-0.439986506409855	-0.45514986019017	-0.4737692082625	-0.4663394612657	-0.481780317687763	-0.472806412572596	-0.468239254937223	-0.480967882949597	0.000817938673982647	0.00083718558146032	0.0012540300726041
172	14.8022833995669	0.24	-1.22317247856703	-1.26892881053989	-1.17741614659418	0.297505437909914	-14.795309842851	-15.2794992251753	-14.3111204605268	8.05	5.12	12.31	-1.78904905375958	-1.73235619075918	-1.67566332775877	-1.82116178159273	-1.76345130396863	-1.70574082634453	-1.81854598978438	-1.76117196408535	-1.70299316050092	-1.22317247856703	9.89695210307914	-0.00810154877054643	-31.214817970251	-0.447282726148515	-0.439986506409855	-0.45514986019017	-0.4737692082625	-0.4663394612657	-0.481780317687763	-0.472806412572596	-0.468239254937223	-0.480967882949597	0.000817938673982647	0.00083718558146032	0.0012540300726041
172	14.8022833995669	0.24	-1.22310469277762	-1.2697113549894	-1.17649803056584	0.296350765077016	-14.8299577613326	-15.3166250604473	-14.3432904622179	8.02	5.16	12.45	-1.80079648888297	-1.7435783510725	-1.68636021326203	-1.83357164065341	-1.77531211190157	-1.71705258314974	-1.83041884612834	-1.77247859898011	-1.71263057987357	-1.22310469277762	9.87550747335886	-0.336260147458362	-31.5365812199765	-0.447282726148515	-0.439986506409855	-0.45514986019017	-0.4737692082625	-0.4663394612657	-0.481780317687763	-0.472806412572596	-0.468239254937223	-0.480967882949597	0.000817938673982647	0.00083718558146032	0.0012540300726041
172	14.8022833995669	0.24	-1.22306049878445	-1.26904583647888	-1.17707516109003	0.301609166399638	-14.9983483202678	-15.484405766108	-14.5122908744275	8.14	5.17	12.53	-1.79377991501718	-1.73747293772257	-1.68116596042796	-1.82482020716778	-1.76753887119588	-1.71025753522398	-1.82166881317715	-1.76467927900061	-1.70558905674121	-1.22306049878445	9.93138872762679	-0.0755146060685502	-31.3502036555849	-0.447282726148515	-0.439986506409855	-0.45514986019017	-0.4737692082625	-0.4663394612657	-0.481780317687763	-0.472806412572596	-0.468239254937223	-0.480967882949597	0.000817938673982647	0.00083718558146032	0.0012540300726041
172	14.8022833995669	0.24	-1.22290764992818	-1.26900199692046	-1.17681330293591	0.303074523371368	-14.9690237594427	-15.4524487534857	-14.4855987653998	8.09	5.22	12.49	-1.80002165318642	-1.74370854250404	-1.68739543182165	-1.83177064439324	-1.77446427651714	-1.71715790864103	-1.8295284722283	-1.77325052636612	-1.71421109621568	-1.22290764992818	9.92832657948435	-0.0195326052437796	-31.3493702304479	-0.447282726148515	-0.439986506409855	-0.45514986019017	-0.4737692082625	-0.4663394612657	-0.481780317687763	-0.472806412572596	-0.468239254937223	-0.480967882949597	0.000817938673982647	0.00083718558146032	0.0012540300726041
172	14.8022833995669	0.24	-1.22277322968168	-1.26903416207115	-1.17651229729222	0.303246977210538	-14.9727275622445	-15.4560748442792	-14.4893802802098	7.94	5.15	12.45	-1.83401039316022	-1.77665663758589	-1.71930288201156	-1.86842633862743	-1.80999631667449	-1.75156629472154	-1.86449446172846	-1.8065243827727	-1.74840755132132	-1.22277322968168	9.87294571812068	-0.00298243560387408	-31.2103661575593	-0.447282726148515	-0.439986506409855	-0.45514986019017	-0.4737692082625	-0.4663394612657	-0.481780317687763	-0.472806412572596	-0.468239254937223	-0.480967882949597	0.000817938673982647	0.00083718558146032	0.0012540300726041
172	14.8022833995669	0.24	-1.2225466551935	-1.26934276673541	-1.17575054365159	0.301259645020533	-15.0119150163988	-15.4988160518475	-14.52501398095	7.99	5.15	12.49	-1.82841619721496	-1.77097582650038	-1.7135354557858	-1.86207370603254	-1.80357597223686	-1.74507823844119	-1.85761022375326	-1.79874659304753	-1.7413357283955	-1.2225466551935	9.84112489237765	0.003634503908094	-31.1377686978697	-0.447282726148515	-0.439986506409855	-0.45514986019017	-0.4737692082625	-0.4663394612657	-0.481780317687763	-0.472806412572596	-0.468239254937223	-0.480967882949597	0.000817938673982647	0.00083718558146032	0.0012540300726041
172	14.8022833995669	0.24	-1.22249189656354	-1.2689006118269	-1.17608318130018	0.293522890037791	-14.6144191786135	-15.0972853580004	-14.1315529992266	7.99	5.12	12.35	-1.78044060963679	-1.72349563347622	-1.66655065731565	-1.81317784861362	-1.75518581630133	-1.69719378398903	-1.80982042878074	-1.75249064640993	-1.6933903586247	-1.22249189656354	9.80776694286423	-0.032451831292401	-31.1566449502512	-0.447282726148515	-0.439986506409855	-0.45514986019017	-0.4737692082625	-0.4663394612657	-0.481780317687763	-0.472806412572596	-0.468239254937223	-0.480967882949597	0.000817938673982647	0.00083718558146032	0.0012540300726041
172	14.8022833995669	0.24	-1.22246577536012	-1.26847932964358	-1.17645222107665	0.305008495629021	-15.0635707197418	-15.5478310326732	-14.5793104068104	7.93	5.15	12.4	-1.84657216569062	-1.7890579302369	-1.73154369478318	-1.88132711927178	-1.82273038911756	-1.76413365896334	-1.87810787446747	-1.81918016581832	-1.76024302122172	-1.22246577536012	9.8973441041092	-0.0390657860878969	-31.2179203360586	-0.447282726148515	-0.439986506409855	-0.45514986019017	-0.4737692082625	-0.4663394612657	-0.481780317687763	-0.472806412572596	-0.468239254937223	-0.480967882949597	0.000817938673982647	0.00083718558146032	0.0012540300726041
172	14.8022833995669	0.24	-1.22240645409553	-1.26924212718648	-1.17557078100459	0.289607597201707	-14.8945444501359	-15.3913524399295	-14.3977364603423	8	5.08	12.31	-1.81316689479361	-1.75464079686438	-1.69611469893514	-1.84638640509801	-1.7867880350471	-1.72718966499618	-1.8414971307653	-1.78215932782704	-1.72467231732465	-1.22240645409553	9.80986463427347	-0.171669920276057	-31.2621232786547	-0.447282726148515	-0.439986506409855	-0.45514986019017	-0.4737692082625	-0.4663394612657	-0.481780317687763	-0.472806412572596	-0.468239254937223	-0.480967882949597	0.000817938673982647	0.00083718558146032	0.0012540300726041
172	14.8022833995669	0.24	-1.22214274818888	-1.26796054276655	-1.17632495361121	0.295846390176563	-14.8394222851139	-15.3269897630894	-14.3518548071384	7.89	5.19	12.45	-1.82902982014159	-1.7708464801425	-1.71266314014341	-1.86399319905178	-1.80469763762238	-1.74540207619297	-1.86038703054562	-1.80182428765168	-1.74329938719052	-1.22214274818888	9.87950224328479	-0.1306782757658	-31.3531249178661	-0.447282726148515	-0.439986506409855	-0.45514986019017	-0.4737692082625	-0.4663394612657	-0.481780317687763	-0.472806412572596	-0.468239254937223	-0.480967882949597	0.000817938673982647	0.00083718558146032	0.0012540300726041
172	14.8022833995669	0.24	-1.22211619573763	-1.26811682635775	-1.1761155651175	0.302104474257374	-15.0580897631935	-15.5455101364393	-14.5706693899477	8.08	5.26	12.43	-1.81324580478042	-1.75639254366545	-1.69953928255047	-1.84537226544524	-1.78751169795622	-1.72965113046719	-1.84527813440943	-1.78660521182399	-1.73025812789741	-1.22211619573763	9.92355433471737	-0.0121192599798146	-31.3232823962207	-0.447282726148515	-0.439986506409855	-0.45514986019017	-0.4737692082625	-0.4663394612657	-0.481780317687763	-0.472806412572596	-0.468239254937223	-0.480967882949597	0.000817938673982647	0.00083718558146032	0.0012540300726041
172	14.8022833995669	0.24	-1.22210413805942	-1.26835909801853	-1.17584917810031	0.3055510626737	-15.1172955846807	-15.6026617876793	-14.631929381682	7.87	5.09	12.14	-1.86685023507482	-1.8087764254585	-1.75070261584219	-1.90284275382126	-1.84364929216108	-1.7844558305009	-1.90163568087591	-1.84127847158842	-1.78352619649432	-1.22210413805942	9.75686045152736	0.128203566890871	-30.8318385924502	-0.447282726148515	-0.439986506409855	-0.45514986019017	-0.4737692082625	-0.4663394612657	-0.481780317687763	-0.472806412572596	-0.468239254937223	-0.480967882949597	0.000817938673982647	0.00083718558146032	0.0012540300726041
172	14.8022833995669	0.24	-1.22208275061654	-1.26876140068985	-1.17540410054324	0.290780397106288	-14.6122318390959	-15.0982377204689	-14.126225957723	7.9	5.09	12.19	-1.79939474713243	-1.74147299187802	-1.68355123662361	-1.83364687832714	-1.77462256146797	-1.71559824460879	-1.83022751793705	-1.77186333732901	-1.71381356730934	-1.22208275061654	9.73126258233218	0.0164599039701109	-30.9802480852443	-0.447282726148515	-0.439986506409855	-0.45514986019017	-0.4737692082625	-0.4663394612657	-0.481780317687763	-0.472806412572596	-0.468239254937223	-0.480967882949597	0.000817938673982647	0.00083718558146032	0.0012540300726041
172	14.8022833995669	0.24	-1.22203951344652	-1.26847414106041	-1.17560488583263	0.302801197083946	-14.8476333931229	-15.3274485094801	-14.3678182767658	8.02	5.09	12.46	-1.80021038171513	-1.74385604764344	-1.68750171357174	-1.83286155856744	-1.77548510211113	-1.71810864565481	-1.82558544703438	-1.76983987070507	-1.71253806047494	-1.22203951344652	9.85364605619046	0.308262379822788	-30.8534313515115	-0.447282726148515	-0.439986506409855	-0.45514986019017	-0.4737692082625	-0.4663394612657	-0.481780317687763	-0.472806412572596	-0.468239254937223	-0.480967882949597	0.000817938673982647	0.00083718558146032	0.0012540300726041
172	14.8022833995669	0.24	-1.22188993529181	-1.26860184222879	-1.17517802835483	0.296332613576967	-15.2617675716301	-15.7626271559957	-14.7609079872644	7.99	5.22	12.34	-1.8583401235141	-1.79929111774482	-1.74024211197554	-1.89247512745943	-1.83234147737806	-1.77220782729669	-1.89191109308534	-1.8306748948119	-1.77205996460062	-1.22188993529181	9.87409805781621	-0.00217613903272315	-31.2612557748669	-0.447282726148515	-0.439986506409855	-0.45514986019017	-0.4737692082625	-0.4663394612657	-0.481780317687763	-0.472806412572596	-0.468239254937223	-0.480967882949597	0.000817938673982647	0.00083718558146032	0.0012540300726041
172	14.8022833995669	0.24	-1.22180824361663	-1.26838981522213	-1.17522667201113	0.289197350887405	-14.5504048460593	-15.0362183792745	-14.0645913128442	7.99	5.24	12.37	-1.77352591742723	-1.71622408325185	-1.65892224907648	-1.80615359130767	-1.74779757149009	-1.68944155167252	-1.80586031811895	-1.74805150597518	-1.69006129398053	-1.22180824361663	9.86213232553999	0.290520015841787	-30.8928454621083	-0.447282726148515	-0.439986506409855	-0.45514986019017	-0.4737692082625	-0.4663394612657	-0.481780317687763	-0.472806412572596	-0.468239254937223	-0.480967882949597	0.000817938673982647	0.00083718558146032	0.0012540300726041
172	14.8022833995669	0.24	-1.22175599590277	-1.26778567351277	-1.17572631829278	0.297089632192038	-14.8347891754399	-15.3207539307487	-14.3488244201311	8.05	5.21	12.33	-1.79339419264846	-1.7365088478448	-1.67962350304114	-1.82555543660032	-1.7676499572055	-1.70974447781067	-1.82498641371549	-1.76746377699236	-1.70893966482996	-1.22175599590277	9.8362556926411	-0.222122623847458	-31.431329589262	-0.447282726148515	-0.439986506409855	-0.45514986019017	-0.4737692082625	-0.4663394612657	-0.481780317687763	-0.472806412572596	-0.468239254937223	-0.480967882949597	0.000817938673982647	0.00083718558146032	0.0012540300726041
172	14.8022833995669	0.24	-1.22174113864614	-1.26780097938367	-1.17568129790861	0.296753974804338	-14.8394066571194	-15.3259136364354	-14.3528996778034	8.19	5.26	12.7	-1.7645686936675	-1.70855408955862	-1.65253948544975	-1.79445592025342	-1.73749257372884	-1.68052922720425	-1.79026827590501	-1.73312143176155	-1.67721393347277	-1.22174113864614	10.0550762705786	0.0105960235621023	-31.4474780099267	-0.447282726148515	-0.439986506409855	-0.45514986019017	-0.4737692082625	-0.4663394612657	-0.481780317687763	-0.472806412572596	-0.468239254937223	-0.480967882949597	0.000817938673982647	0.00083718558146032	0.0012540300726041
172	14.8022833995669	0.24	-1.2216744815338	-1.26822199644353	-1.17512696662407	0.294654894320971	-14.9388852945322	-15.4311280797733	-14.446642509291	7.94	5.15	12.25	-1.83096355049688	-1.77255702356558	-1.71415049663428	-1.86531697871387	-1.80581460013124	-1.74631222154861	-1.86431674713189	-1.80389888393589	-1.74518805425911	-1.2216744815338	9.79768416852545	-0.14356049000609	-31.2760521305238	-0.447282726148515	-0.439986506409855	-0.45514986019017	-0.4737692082625	-0.4663394612657	-0.481780317687763	-0.472806412572596	-0.468239254937223	-0.480967882949597	0.000817938673982647	0.00083718558146032	0.0012540300726041
172	14.8022833995669	0.24	-1.22163336585573	-1.26731345169599	-1.17595328001547	0.305481740684292	-15.0970135237427	-15.5818077263484	-14.612219321137	8.01	5.15	12.29	-1.8330951434711	-1.77606235793128	-1.71902957239147	-1.86652658443062	-1.80845365200627	-1.75038071958192	-1.86495889410284	-1.80667507038982	-1.74942690760355	-1.22163336585573	9.87737944268092	-0.149538154169405	-31.3252974733569	-0.447282726148515	-0.439986506409855	-0.45514986019017	-0.4737692082625	-0.4663394612657	-0.481780317687763	-0.472806412572596	-0.468239254937223	-0.480967882949597	0.000817938673982647	0.00083718558146032	0.0012540300726041
172	14.8022833995669	0.24	-1.22150842637454	-1.26729960411655	-1.17571724863254	0.295626659892761	-14.8313079272405	-15.318865915448	-14.343749939033	7.95	5.14	12.44	-1.81526323885723	-1.7574883292987	-1.69971341974017	-1.84917560052862	-1.79032135240005	-1.73146710427147	-1.84481103661462	-1.78526601749666	-1.72778844894813	-1.22150842637454	9.92387139625763	0.0726788199311813	-31.1472849831553	-0.447282726148515	-0.439986506409855	-0.45514986019017	-0.4737692082625	-0.4663394612657	-0.481780317687763	-0.472806412572596	-0.468239254937223	-0.480967882949597	0.000817938673982647	0.00083718558146032	0.0012540300726041
172	14.8022833995669	0.24	-1.22134463451069	-1.26760124615502	-1.17508802286636	0.289030439176555	-14.6694904506494	-15.159478975072	-14.1795019262267	8.04	5.23	12.4	-1.77807151860537	-1.72060023999797	-1.66312896139058	-1.81017439582482	-1.75166547987749	-1.69315656393016	-1.80898659656315	-1.7518918220895	-1.69234002998612	-1.22134463451069	9.90381645971417	-0.378620763355502	-31.6293929254753	-0.447282726148515	-0.439986506409855	-0.45514986019017	-0.4737692082625	-0.4663394612657	-0.481780317687763	-0.472806412572596	-0.468239254937223	-0.480967882949597	0.000817938673982647	0.00083718558146032	0.0012540300726041
172	14.8022833995669	0.24	-1.22130972246881	-1.26733170930924	-1.17528773562837	0.300239050035366	-14.9668942424362	-15.4535144287557	-14.4802740561168	7.96	5.16	12.39	-1.82793354255651	-1.77037321444091	-1.7128128863253	-1.86188077908785	-1.80325147662068	-1.74462217415351	-1.85852844722066	-1.80061043349395	-1.74305926717767	-1.22130972246881	9.86481526992605	0.234329756600945	-30.9335887697212	-0.447282726148515	-0.439986506409855	-0.45514986019017	-0.4737692082625	-0.4663394612657	-0.481780317687763	-0.472806412572596	-0.468239254937223	-0.480967882949597	0.000817938673982647	0.00083718558146032	0.0012540300726041
[truncated: 1,368 more rows]
