# Supplementary material for: Re-expressing coefficients from regression models for inclusion in a meta-analysis
Source: BMC Med Res Methodol. 2024 Jan 8;24:6. doi: 10.1186/s12874-023-02132-y (PMC10773134; doi:10.1186/s12874-023-02132-y)
Supplement: Supplementary file 2 — Additional file 2. [file 12874_2023_2132_MOESM2_ESM.zip › Supp_Files_R1/simdata/simdata_scenario_173.csv]

ex_no	errsd	rsquare	beta	b_low_ci	b_hi_ci	lrsquare	lbeta	lb_low_ci	lb_hi_ci	x_median	x_25	x_75	rbl	rb	rbu	altl	alt	altu	dzl	dz	dzu	observed_beta	xlog	error	ylog	RelBias_rb	RelBias_rbl	RelBias_rbu	RelBias_alt	RelBias_altl	RelBias_altu	RelBias_dz	RelBias_dzl	RelBias_dzu	MC_SE_RelBias_rb	MC_SE_RelBias_alt	MC_SE_RelBias_dz
173	13.6259639633796	0.11	-0.394872473975006	-0.567907303984247	-0.221837643965765	0.1689271561783	-10.3295987162095	-13.9067616518944	-6.75243578052459	17.67	11.1	24.35	-0.765671252763946	-0.568721675654201	-0.371772098544456	-0.755275883549228	-0.561000252422629	-0.36672462129603	-0.760981108647982	-0.564580768528705	-0.369376979919436	-0.394872473975006	19.8983749559121	-0.445775519594428	-42.5347517508338	-0.479499360431087	-0.434631741257752	-0.558734540397413	-0.463705638865718	-0.419315316119351	-0.542099129541475	-0.469977994486506	-0.438077255578688	-0.544445788552554	0.0056725399134733	0.00562956943797272	0.00638139967277672
173	13.6259639633796	0.11	-0.310322780122429	-0.447762250179503	-0.172883310065355	0.232638292422285	-12.5555929815413	-16.1158565575562	-8.99532940552639	14.76	10.28	21.34	-1.05659445516133	-0.823174981620132	-0.589755508078938	-1.04779337480079	-0.816318207832771	-0.58484304086475	-1.06000421307933	-0.825288156838551	-0.591641837297206	-0.310322780122429	18.9133068033877	0.0618304186332274	-40.6467591464148	-0.479499360431087	-0.434631741257752	-0.558734540397413	-0.463705638865718	-0.419315316119351	-0.542099129541475	-0.469977994486506	-0.438077255578688	-0.544445788552554	0.0056725399134733	0.00562956943797272	0.00638139967277672
173	13.6259639633796	0.11	-0.284538524597484	-0.411663790764103	-0.157413258430864	0.26610660735069	-12.7111661455658	-16.0069560318095	-9.41537625932198	14.63	9.46	22.86	-1.05868892280411	-0.840707675306324	-0.622726427808533	-1.05017659396596	-0.833948012448972	-0.617719430931985	-1.04887058344573	-0.832270444120326	-0.616479886001351	-0.284538524597484	19.0827114513515	0.732651809068238	-39.8168246904376	-0.479499360431087	-0.434631741257752	-0.558734540397413	-0.463705638865718	-0.419315316119351	-0.542099129541475	-0.469977994486506	-0.438077255578688	-0.544445788552554	0.0056725399134733	0.00562956943797272	0.00638139967277672
173	13.6259639633796	0.12	-0.416508454571624	-0.591230363412521	-0.241786545730727	0.178487539586288	-10.70575686081	-14.2917211759207	-7.11979254569923	17.55	10.88	25.82	-0.791824817695385	-0.593146470621364	-0.394468123547343	-0.78121112684899	-0.585195882151393	-0.389180637453797	-0.780595597192646	-0.585136414526954	-0.388918695666964	-0.416508454571624	20.5260105042223	-1.07050910111216	-43.3449924703178	-0.479499360431087	-0.434631741257752	-0.558734540397413	-0.463705638865718	-0.419315316119351	-0.542099129541475	-0.469977994486506	-0.438077255578688	-0.544445788552554	0.0056725399134733	0.00562956943797272	0.00638139967277672
173	13.6259639633796	0.12	-0.353964323307437	-0.506686432530769	-0.201242214084105	0.156141067236587	-9.56089079017537	-13.0311360788711	-6.0906455014797	18.04	12.14	28.08	-0.702896045694324	-0.515711929416961	-0.328527813139597	-0.692962058534047	-0.508423404013223	-0.323884749492399	-0.694234281485342	-0.50955790866748	-0.324402741848457	-0.353964323307437	21.5633820201558	0.438100753697788	-42.8918418550036	-0.479499360431087	-0.434631741257752	-0.558734540397413	-0.463705638865718	-0.419315316119351	-0.542099129541475	-0.469977994486506	-0.438077255578688	-0.544445788552554	0.0056725399134733	0.00562956943797272	0.00638139967277672
173	13.6259639633796	0.12	-0.232834179299654	-0.331061082777648	-0.134607275821659	0.304906027527791	-13.4159503370591	-16.5785604829106	-10.2533401912075	15.67	9.53	25.85	-1.02536766004372	-0.829763333104411	-0.634159006165106	-1.01492049265703	-0.821309120269273	-0.627697747881516	-1.00133856160205	-0.809540723686786	-0.619236039397634	-0.232834179299654	20.9672080060205	-0.567167288894704	-42.1121015463037	-0.479499360431087	-0.434631741257752	-0.558734540397413	-0.463705638865718	-0.419315316119351	-0.542099129541475	-0.469977994486506	-0.438077255578688	-0.544445788552554	0.0056725399134733	0.00562956943797272	0.00638139967277672
173	13.6259639633796	0.13	-0.389585318682269	-0.547423706796682	-0.231746930567857	0.187606531525902	-11.1104628623683	-14.7202105593153	-7.50071516542135	15.99	10.43	26.15	-0.893145699212979	-0.6741250121256	-0.45510432503822	-0.883521524029403	-0.666860914881394	-0.450200305733385	-0.879249485759558	-0.662627794088145	-0.447457051396255	-0.389585318682269	20.432016807246	0.836586886313629	-41.2443095583753	-0.479499360431087	-0.434631741257752	-0.558734540397413	-0.463705638865718	-0.419315316119351	-0.542099129541475	-0.469977994486506	-0.438077255578688	-0.544445788552554	0.0056725399134733	0.00562956943797272	0.00638139967277672
173	13.6259639633796	0.14	-0.489133742310154	-0.679147927555588	-0.299119557064719	0.160696792612062	-10.7192947312784	-14.5440839876599	-6.89450547489687	17.16	11.55	25.82	-0.823605680221631	-0.607014648439964	-0.390423616658296	-0.813067995848456	-0.599248154195493	-0.385428312542531	-0.817041665050118	-0.602028847843319	-0.387381551406457	-0.489133742310154	19.9872545931616	0.193572976127417	-42.3871443656697	-0.479499360431087	-0.434631741257752	-0.558734540397413	-0.463705638865718	-0.419315316119351	-0.542099129541475	-0.469977994486506	-0.438077255578688	-0.544445788552554	0.0056725399134733	0.00562956943797272	0.00638139967277672
173	13.6259639633796	0.14	-0.339710906917191	-0.473354496326207	-0.206067317508176	0.18644283876921	-10.3625735928715	-13.7422434014381	-6.98290378430483	15.94	11.41	25.09	-0.836325930243	-0.630645866661251	-0.424965803079501	-0.827390593159125	-0.623908022962523	-0.42042545276592	-0.832250060707972	-0.628215694143174	-0.42315694822625	-0.339710906917191	20.220409162627	-1.47823707661112	-43.5479918320252	-0.479499360431087	-0.434631741257752	-0.558734540397413	-0.463705638865718	-0.419315316119351	-0.542099129541475	-0.469977994486506	-0.438077255578688	-0.544445788552554	0.0056725399134733	0.00562956943797272	0.00638139967277672
173	13.6259639633796	0.14	-0.304686426254213	-0.420227045142807	-0.189145807365618	0.319922494675205	-13.9555490353514	-17.1323441398915	-10.7787539308113	15.29	9.58	25.57	-1.08527522077405	-0.884036150377023	-0.682797079979998	-1.07503072044689	-0.875691254576955	-0.676351788707018	-1.06154879129578	-0.865345109165866	-0.66786173904229	-0.304686426254213	19.9274180005806	0.835156438462233	-40.1658888036401	-0.479499360431087	-0.434631741257752	-0.558734540397413	-0.463705638865718	-0.419315316119351	-0.542099129541475	-0.469977994486506	-0.438077255578688	-0.544445788552554	0.0056725399134733	0.00562956943797272	0.00638139967277672
173	13.6259639633796	0.14	-0.291001172684862	-0.405770715010337	-0.176231630359386	0.364642057086429	-15.694126422665	-18.9285616702695	-12.4596911750604	15.67	11.25	22.44	-1.17066711036242	-0.970628299652634	-0.770589488942848	-1.15873811324271	-0.960737680800894	-0.762737248359075	-1.17523103430585	-0.975177260091096	-0.773480614029195	-0.291001172684862	20.0557814886979	-0.871505666437282	-42.1900535976534	-0.479499360431087	-0.434631741257752	-0.558734540397413	-0.463705638865718	-0.419315316119351	-0.542099129541475	-0.469977994486506	-0.438077255578688	-0.544445788552554	0.0056725399134733	0.00562956943797272	0.00638139967277672
173	13.6259639633796	0.14	-0.278347887929827	-0.384206527817073	-0.17248924804258	0.265623955978741	-11.2665197984934	-14.1913514659063	-8.34168813108045	16.57	9.92	24.17	-0.831424083996791	-0.66006792417186	-0.48871176434693	-0.821598217749902	-0.652267164894361	-0.48293611203882	-0.819336411295087	-0.650340562072426	-0.481599912953177	-0.278347887929827	20.4007625600007	0.498225675465449	-41.0144015031358	-0.479499360431087	-0.434631741257752	-0.558734540397413	-0.463705638865718	-0.419315316119351	-0.542099129541475	-0.469977994486506	-0.438077255578688	-0.544445788552554	0.0056725399134733	0.00562956943797272	0.00638139967277672
173	13.6259639633796	0.15	-0.500064698278823	-0.683083969250192	-0.317045427307453	0.174764625778868	-10.6545510097835	-14.2693384682144	-7.0397635513527	15.26	10.44	20.92	-0.905947655865687	-0.676448003046259	-0.446948350226832	-0.897460563425088	-0.670110907634686	-0.442761251844283	-0.909336109373282	-0.679939803869684	-0.449331148891142	-0.500064698278823	17.5633448933489	0.698089797016335	-39.6631367022844	-0.479499360431087	-0.434631741257752	-0.558734540397413	-0.463705638865718	-0.419315316119351	-0.542099129541475	-0.469977994486506	-0.438077255578688	-0.544445788552554	0.0056725399134733	0.00562956943797272	0.00638139967277672
173	13.6259639633796	0.15	-0.492832877522098	-0.675401716359634	-0.310264038684563	0.206721235364008	-12.4619853027647	-16.2734602088696	-8.65051039665985	17.84	11.26	27.21	-0.887497457925509	-0.679632981243945	-0.47176850456238	-0.875217977387162	-0.670229528995291	-0.46524108060342	-0.873917811552299	-0.669233218609811	-0.46440886226894	-0.492832877522098	20.9154309856965	-0.0162572199311685	-42.9634524808786	-0.479499360431087	-0.434631741257752	-0.558734540397413	-0.463705638865718	-0.419315316119351	-0.542099129541475	-0.469977994486506	-0.438077255578688	-0.544445788552554	0.0056725399134733	0.00562956943797272	0.00638139967277672
173	13.6259639633796	0.15	-0.491562293387771	-0.674733766900576	-0.308390819874966	0.237612270692799	-12.1686475047829	-15.5717990494295	-8.76549596013632	15.92	10.71	24.66	-0.948897408469187	-0.741519849133076	-0.534142289796964	-0.93879675513185	-0.733626651331081	-0.528456547530311	-0.941495667593979	-0.735453350666994	-0.529786390170818	-0.491562293387771	19.420001327624	-0.48818017686655	-41.8702390397007	-0.479499360431087	-0.434631741257752	-0.558734540397413	-0.463705638865718	-0.419315316119351	-0.542099129541475	-0.469977994486506	-0.438077255578688	-0.544445788552554	0.0056725399134733	0.00562956943797272	0.00638139967277672
173	13.6259639633796	0.15	-0.469413677016315	-0.641307882927539	-0.297519471105092	0.221058599376323	-12.3338142999971	-15.9485916589901	-8.71903694100406	15.77	10.71	24.31	-0.980718670217376	-0.758436996672541	-0.536155323127707	-0.970551612316842	-0.750574320970275	-0.530597029623708	-0.976319507326662	-0.753562651909566	-0.532780422833455	-0.469413677016315	18.9356548137828	1.62123463881707	-39.9548042670551	-0.479499360431087	-0.434631741257752	-0.558734540397413	-0.463705638865718	-0.419315316119351	-0.542099129541475	-0.469977994486506	-0.438077255578688	-0.544445788552554	0.0056725399134733	0.00562956943797272	0.00638139967277672
173	13.6259639633796	0.15	-0.465230518395833	-0.637136506841194	-0.293324529950471	0.219145124679467	-12.7180556364178	-16.4662787848807	-8.96983248795496	16.32	10.32	23.31	-0.979478961357371	-0.756519920984323	-0.533560880611276	-0.968341965052282	-0.747918041927061	-0.527494118801841	-0.973048238169517	-0.751856528171644	-0.529885039131215	-0.465230518395833	19.040956328227	0.367183336176745	-41.128339206343	-0.479499360431087	-0.434631741257752	-0.558734540397413	-0.463705638865718	-0.419315316119351	-0.542099129541475	-0.469977994486506	-0.438077255578688	-0.544445788552554	0.0056725399134733	0.00562956943797272	0.00638139967277672
173	13.6259639633796	0.15	-0.434579230472572	-0.597381379955559	-0.271777080989584	0.214752012691962	-11.8401263397613	-15.3750219464005	-8.30523073312219	14.59	9.4	23.19	-1.0193576641301	-0.784995531764426	-0.550633399398753	-1.01124351191382	-0.778746917114263	-0.546250322314712	-1.00771524850414	-0.775303735019015	-0.544316033210873	-0.434579230472572	19.0662112388561	-1.29595659552891	-42.2949274977882	-0.479499360431087	-0.434631741257752	-0.558734540397413	-0.463705638865718	-0.419315316119351	-0.542099129541475	-0.469977994486506	-0.438077255578688	-0.544445788552554	0.0056725399134733	0.00562956943797272	0.00638139967277672
173	13.6259639633796	0.15	-0.425550699540683	-0.581153590051289	-0.269947809030077	0.206454327407379	-10.9207837540367	-14.2636056467032	-7.57796186137024	15.34	9.52	22.1	-0.900818828744191	-0.689702721313931	-0.478586613883671	-0.89222917111072	-0.683126137814651	-0.474023104518582	-0.894585532465806	-0.684051853948084	-0.47454075113448	-0.425550699540683	18.9460459004552	-0.846236753365029	-41.7014954861909	-0.479499360431087	-0.434631741257752	-0.558734540397413	-0.463705638865718	-0.419315316119351	-0.542099129541475	-0.469977994486506	-0.438077255578688	-0.544445788552554	0.0056725399134733	0.00562956943797272	0.00638139967277672
173	13.6259639633796	0.15	-0.38473404151503	-0.527280630504579	-0.242187452525481	0.252948937287614	-12.341390929706	-15.6527653169194	-9.03001654249267	15.47	10.77	24.18	-0.980632667757093	-0.773177829360868	-0.565722990964642	-0.971033728177565	-0.765609565002267	-0.560185401826969	-0.974956012596783	-0.769416455958247	-0.562504988901909	-0.38473404151503	19.5384548550744	1.36122103073459	-40.0645367717588	-0.479499360431087	-0.434631741257752	-0.558734540397413	-0.463705638865718	-0.419315316119351	-0.542099129541475	-0.469977994486506	-0.438077255578688	-0.544445788552554	0.0056725399134733	0.00562956943797272	0.00638139967277672
173	13.6259639633796	0.15	-0.376587079284189	-0.516820827771242	-0.236353330797136	0.236755240654483	-12.227487003181	-15.6552026455566	-8.79977136080528	16.35	10.69	25.09	-0.929411924569121	-0.72591664800301	-0.522421371436899	-0.918790238378469	-0.717620586125783	-0.516450933873097	-0.92004499667837	-0.717739430385799	-0.516505203117815	-0.376587079284189	20.8727914710118	-1.11242627084688	-43.387901649444	-0.479499360431087	-0.434631741257752	-0.558734540397413	-0.463705638865718	-0.419315316119351	-0.542099129541475	-0.469977994486506	-0.438077255578688	-0.544445788552554	0.0056725399134733	0.00562956943797272	0.00638139967277672
173	13.6259639633796	0.15	-0.375019198402035	-0.515108885226272	-0.234929511577798	0.246283401811069	-12.3119674642331	-15.6747546862309	-8.94918024223525	14.64	9.85	24.25	-1.03579834387391	-0.813583099994824	-0.591367856115734	-1.02743961368432	-0.807017611973057	-0.586595610261794	-1.02325907255901	-0.803552969388598	-0.584140963615991	-0.375019198402035	20.128057122273	0.832200674134111	-40.604489004728	-0.479499360431087	-0.434631741257752	-0.558734540397413	-0.463705638865718	-0.419315316119351	-0.542099129541475	-0.469977994486506	-0.438077255578688	-0.544445788552554	0.0056725399134733	0.00562956943797272	0.00638139967277672
173	13.6259639633796	0.15	-0.254155934990303	-0.349798192860376	-0.15851367712023	0.269346571402722	-12.0884439511271	-15.1969795853028	-8.9799083169514	16.89	10.75	23.32	-0.874307207439112	-0.695468044414272	-0.516628881389432	-0.863514496133993	-0.686882977561988	-0.510251458989982	-0.870646497463136	-0.691691866969755	-0.51418745701947	-0.254155934990303	21.2709010336722	0.996294824619207	-41.3080600936483	-0.479499360431087	-0.434631741257752	-0.558734540397413	-0.463705638865718	-0.419315316119351	-0.542099129541475	-0.469977994486506	-0.438077255578688	-0.544445788552554	0.0056725399134733	0.00562956943797272	0.00638139967277672
173	13.6259639633796	0.16	-0.578458958865267	-0.78858856041483	-0.368329357315704	0.253536721476634	-13.1395542690904	-16.6596127879812	-9.61949575019957	16.54	11.42	25.01	-0.978069676570396	-0.77141046180376	-0.564751247037123	-0.966570443714821	-0.762340935633996	-0.55811142755317	-0.973597574000252	-0.76839025565121	-0.561730725473412	-0.578458958865267	18.9762841289435	0.459759911872963	-40.8947616146463	-0.479499360431087	-0.434631741257752	-0.558734540397413	-0.463705638865718	-0.419315316119351	-0.542099129541475	-0.469977994486506	-0.438077255578688	-0.544445788552554	0.0056725399134733	0.00562956943797272	0.00638139967277672
173	13.6259639633796	0.16	-0.514726644424612	-0.696317657040957	-0.333135631808268	0.207638921528413	-11.4121933738223	-14.8928547052078	-7.9315320424368	15.24	10.68	23.38	-0.94647401482529	-0.725270251693727	-0.504066488562163	-0.937637162793607	-0.71849869135841	-0.499360219923213	-0.943201724654522	-0.724051975984023	-0.502633510435312	-0.514726644424612	18.2440558611537	0.165678713770444	-40.8125424010338	-0.479499360431087	-0.434631741257752	-0.558734540397413	-0.463705638865718	-0.419315316119351	-0.542099129541475	-0.469977994486506	-0.438077255578688	-0.544445788552554	0.0056725399134733	0.00562956943797272	0.00638139967277672
173	13.6259639633796	0.16	-0.514327124194856	-0.698441134756151	-0.330213113633561	0.227439867137127	-12.3378539177785	-15.8880957374311	-8.78761209812581	15.28	11.08	24.43	-1.00719002021193	-0.78213044169561	-0.55707086317929	-0.997705886970081	-0.774765565979321	-0.551825244988561	-1.00397580971793	-0.779070322119405	-0.555218061220565	-0.514327124194856	18.8172959710502	-1.32936013306689	-42.741585349566	-0.479499360431087	-0.434631741257752	-0.558734540397413	-0.463705638865718	-0.419315316119351	-0.542099129541475	-0.469977994486506	-0.438077255578688	-0.544445788552554	0.0056725399134733	0.00562956943797272	0.00638139967277672
173	13.6259639633796	0.16	-0.488892460551507	-0.662219987762872	-0.315564933340143	0.230991391457422	-12.3421013603924	-15.8580479857603	-8.82615473502446	15.84	10.21	25.04	-0.970721057456674	-0.755498892080263	-0.540276726703852	-0.960522104741019	-0.747561186992001	-0.534600269242984	-0.957117555625399	-0.744832028181109	-0.532773309835052	-0.488892460551507	19.7863038838466	0.44177016022366	-41.5354360130444	-0.479499360431087	-0.434631741257752	-0.558734540397413	-0.463705638865718	-0.419315316119351	-0.542099129541475	-0.469977994486506	-0.438077255578688	-0.544445788552554	0.0056725399134733	0.00562956943797272	0.00638139967277672
173	13.6259639633796	0.16	-0.488583631363255	-0.66061515531056	-0.316552107415951	0.246942335791374	-13.4961443294075	-17.1758367320209	-9.81645192679416	15.72	10.19	21.64	-1.05950054524694	-0.832516779172731	-0.605533013098519	-1.04861900311813	-0.823966461340282	-0.599313919562437	-1.05842639809365	-0.831788042660915	-0.603482967952728	-0.488583631363255	18.6735466341196	3.42686774049503	-37.575016621227	-0.479499360431087	-0.434631741257752	-0.558734540397413	-0.463705638865718	-0.419315316119351	-0.542099129541475	-0.469977994486506	-0.438077255578688	-0.544445788552554	0.0056725399134733	0.00562956943797272	0.00638139967277672
173	13.6259639633796	0.16	-0.476674418279082	-0.644900126993826	-0.308448709564337	0.227251542333125	-12.6249477544774	-16.2597493068125	-8.99014620214237	15.9	10.23	22.38	-0.991820707849653	-0.770103178230698	-0.548385648611743	-0.981293686740178	-0.76192943034507	-0.542565173949962	-0.988791277313662	-0.766584632480583	-0.546435250945078	-0.476674418279082	19.1525879963031	-0.421668471142502	-42.0303546922518	-0.479499360431087	-0.434631741257752	-0.558734540397413	-0.463705638865718	-0.419315316119351	-0.542099129541475	-0.469977994486506	-0.438077255578688	-0.544445788552554	0.0056725399134733	0.00562956943797272	0.00638139967277672
173	13.6259639633796	0.16	-0.47136146878011	-0.638540817494165	-0.304182120066055	0.201424285930898	-11.1586082136989	-14.6275548889624	-7.6896615384353	16.41	10.17	25.65	-0.865077618711215	-0.659923158375702	-0.454768698040189	-0.855093009731507	-0.652306414455253	-0.449519819178998	-0.850085219085168	-0.647989932173941	-0.446484772705107	-0.47136146878011	19.6648975858126	-1.49325800184692	-43.0953784049665	-0.479499360431087	-0.434631741257752	-0.558734540397413	-0.463705638865718	-0.419315316119351	-0.542099129541475	-0.469977994486506	-0.438077255578688	-0.544445788552554	0.0056725399134733	0.00562956943797272	0.00638139967277672
173	13.6259639633796	0.16	-0.466817429183197	-0.636726738561273	-0.296908119805121	0.198416453331564	-11.0194758544699	-14.477531321828	-7.56142038711173	17.64	11.71	24.55	-0.798483399028403	-0.607760283172196	-0.417037167315988	-0.787680622810059	-0.599537822515536	-0.411395022221013	-0.795710325313451	-0.605831760973294	-0.416091464126469	-0.466817429183197	19.6960282045409	1.2897912753261	-41.0500843811987	-0.479499360431087	-0.434631741257752	-0.558734540397413	-0.463705638865718	-0.419315316119351	-0.542099129541475	-0.469977994486506	-0.438077255578688	-0.544445788552554	0.0056725399134733	0.00562956943797272	0.00638139967277672
173	13.6259639633796	0.16	-0.460711943516075	-0.627691383683231	-0.293732503348918	0.222455175314449	-11.769826255977	-15.2053817976964	-8.33427071425771	17.89	11.08	26.42	-0.82687211349555	-0.640045823330104	-0.453219533164658	-0.815367161653534	-0.63114033933335	-0.446913517013167	-0.815314840778354	-0.631145553911816	-0.446392564226847	-0.460711943516075	21.1383322783546	3.24679349515823	-39.0961532572062	-0.479499360431087	-0.434631741257752	-0.558734540397413	-0.463705638865718	-0.419315316119351	-0.542099129541475	-0.469977994486506	-0.438077255578688	-0.544445788552554	0.0056725399134733	0.00562956943797272	0.00638139967277672
173	13.6259639633796	0.16	-0.45266846222081	-0.61740760163793	-0.28792932280369	0.227735651831015	-12.0166021527917	-15.4714953396286	-8.56170896595476	14.93	9.71	22.01	-1.0029036201666	-0.778948222947002	-0.554992825727406	-0.994177982967064	-0.772171081600629	-0.550164180234195	-0.998187206404128	-0.775439351580176	-0.552451909530191	-0.45266846222081	18.7933338523755	-0.952407985674812	-41.5550751494281	-0.479499360431087	-0.434631741257752	-0.558734540397413	-0.463705638865718	-0.419315316119351	-0.542099129541475	-0.469977994486506	-0.438077255578688	-0.544445788552554	0.0056725399134733	0.00562956943797272	0.00638139967277672
173	13.6259639633796	0.16	-0.443963266127591	-0.601235252727364	-0.286691279527819	0.186195414242525	-10.652356839084	-14.1293732770376	-7.1753404011305	16.44	11.46	24.22	-0.834549365609847	-0.629179898357897	-0.423810431105948	-0.824885695632953	-0.621894305504582	-0.418902915376211	-0.833898918583439	-0.627270185111908	-0.423558367073492	-0.443963266127591	20.051699673327	0.0433407314873067	-42.0028207659911	-0.479499360431087	-0.434631741257752	-0.558734540397413	-0.463705638865718	-0.419315316119351	-0.542099129541475	-0.469977994486506	-0.438077255578688	-0.544445788552554	0.0056725399134733	0.00562956943797272	0.00638139967277672
173	13.6259639633796	0.16	-0.435528492153953	-0.588698453361962	-0.282358530945945	0.232417179206738	-12.0584085646067	-15.4798094725724	-8.63700765664101	17.1	11.91	25.36	-0.879740431030145	-0.685297165120847	-0.490853899211549	-0.868573625295792	-0.676598485324755	-0.484623345353718	-0.876567618828831	-0.683860405420669	-0.489243472058366	-0.435528492153953	20.7383622246985	-2.03458744906963	-44.5452861481106	-0.479499360431087	-0.434631741257752	-0.558734540397413	-0.463705638865718	-0.419315316119351	-0.542099129541475	-0.469977994486506	-0.438077255578688	-0.544445788552554	0.0056725399134733	0.00562956943797272	0.00638139967277672
173	13.6259639633796	0.16	-0.430727091961344	-0.584754190167613	-0.276699993755075	0.291652641824873	-13.5069457010574	-16.7934393505622	-10.2204520515526	15.89	9.66	25.31	-1.02469554837069	-0.824161557560563	-0.623627566750433	-1.01382937291995	-0.815421904013272	-0.617014435106595	-1.00284072700244	-0.806450931410507	-0.610949771504988	-0.430727091961344	19.4012858963472	-0.385438898400798	-41.778947404415	-0.479499360431087	-0.434631741257752	-0.558734540397413	-0.463705638865718	-0.419315316119351	-0.542099129541475	-0.469977994486506	-0.438077255578688	-0.544445788552554	0.0056725399134733	0.00562956943797272	0.00638139967277672
173	13.6259639633796	0.16	-0.425849836523864	-0.58005776863012	-0.271641904417609	0.275367271496068	-13.064288121678	-16.3731148354053	-9.75546140795068	15.52	9.88	22.52	-1.02267900852986	-0.816006811027493	-0.60933461352513	-1.0125721687218	-0.807942452560612	-0.603312736399425	-1.01675799601768	-0.810698571349215	-0.60584429236718	-0.425849836523864	18.9487323429024	1.99857632711228	-38.9746734546259	-0.479499360431087	-0.434631741257752	-0.558734540397413	-0.463705638865718	-0.419315316119351	-0.542099129541475	-0.469977994486506	-0.438077255578688	-0.544445788552554	0.0056725399134733	0.00562956943797272	0.00638139967277672
173	13.6259639633796	0.16	-0.418020088742846	-0.567168336217127	-0.268871841268565	0.199343180802443	-10.3233470538746	-13.5535402717365	-7.0931538360126	16.1	9.97	24.55	-0.816946081541076	-0.622244650103577	-0.427543218666078	-0.807980040606658	-0.615415471128232	-0.422850901649806	-0.80518637494544	-0.61259324215364	-0.421106291798568	-0.418020088742846	19.9234395748292	-2.36811776052022	-43.9126846290882	-0.479499360431087	-0.434631741257752	-0.558734540397413	-0.463705638865718	-0.419315316119351	-0.542099129541475	-0.469977994486506	-0.438077255578688	-0.544445788552554	0.0056725399134733	0.00562956943797272	0.00638139967277672
173	13.6259639633796	0.16	-0.415358024954335	-0.562181355070803	-0.268534694837866	0.235892539239973	-11.76968904161	-15.0769660197651	-8.46241206345483	15.67	10.47	24.55	-0.932974876534816	-0.728317896720995	-0.523660916907175	-0.923483903720492	-0.720908859744954	-0.518333815769416	-0.924945815376415	-0.721916881692247	-0.518328599469154	-0.415358024954335	20.1923397608966	-0.706424514335143	-42.5279081489109	-0.479499360431087	-0.434631741257752	-0.558734540397413	-0.463705638865718	-0.419315316119351	-0.542099129541475	-0.469977994486506	-0.438077255578688	-0.544445788552554	0.0056725399134733	0.00562956943797272	0.00638139967277672
173	13.6259639633796	0.16	-0.410752689842422	-0.5592541965861	-0.262251183098744	0.222818116937006	-10.7315020510109	-13.8606929518436	-7.60231115017814	17.17	9.92	27.04	-0.784834802398338	-0.607650448711671	-0.430466095025005	-0.774791153296953	-0.599874254454601	-0.424957355612249	-0.76329930211942	-0.591108485785793	-0.418781019923156	-0.410752689842422	20.641407957669	-0.441479257097127	-42.5308835631133	-0.479499360431087	-0.434631741257752	-0.558734540397413	-0.463705638865718	-0.419315316119351	-0.542099129541475	-0.469977994486506	-0.438077255578688	-0.544445788552554	0.0056725399134733	0.00562956943797272	0.00638139967277672
173	13.6259639633796	0.16	-0.396121924633904	-0.537875960180486	-0.254367889087322	0.219289277960747	-11.5599851966304	-14.9654713016307	-8.15449909163014	16.88	10.56	24.82	-0.86129874966009	-0.665304860453143	-0.469310971246196	-0.850675530762992	-0.657099021110306	-0.46352251145762	-0.850881707612067	-0.657549176925785	-0.464005001294432	-0.396121924633904	20.6141505417768	-0.741804087538704	-42.8138568759256	-0.479499360431087	-0.434631741257752	-0.558734540397413	-0.463705638865718	-0.419315316119351	-0.542099129541475	-0.469977994486506	-0.438077255578688	-0.544445788552554	0.0056725399134733	0.00562956943797272	0.00638139967277672
173	13.6259639633796	0.16	-0.395941303059512	-0.53600117464878	-0.255881431470244	0.244939749933849	-12.2879780102621	-15.6564043582033	-8.91955166232095	16.73	11.35	23.83	-0.90892173437056	-0.713370070768692	-0.517818407166824	-0.897938620677645	-0.704749939577967	-0.511561258478289	-0.907121248628371	-0.711495972385144	-0.517205432908919	-0.395941303059512	20.6396955236611	1.92151761329898	-40.1461921065093	-0.479499360431087	-0.434631741257752	-0.558734540397413	-0.463705638865718	-0.419315316119351	-0.542099129541475	-0.469977994486506	-0.438077255578688	-0.544445788552554	0.0056725399134733	0.00562956943797272	0.00638139967277672
173	13.6259639633796	0.16	-0.347383046889105	-0.47374030167038	-0.22102579210783	0.247433346357867	-12.0466198335725	-15.3267723516967	-8.76646731544836	16.11	10.22	25.58	-0.922799461138639	-0.725306935855425	-0.52781441057221	-0.912640726806184	-0.71732231863236	-0.522003910458536	-0.907986900538686	-0.713089386659714	-0.518907586319064	-0.347383046889105	20.0692363156288	-0.45911460654924	-41.9839874744969	-0.479499360431087	-0.434631741257752	-0.558734540397413	-0.463705638865718	-0.419315316119351	-0.542099129541475	-0.469977994486506	-0.438077255578688	-0.544445788552554	0.0056725399134733	0.00562956943797272	0.00638139967277672
173	13.6259639633796	0.16	-0.333689200810228	-0.452547568553357	-0.214830833067099	0.282847632221974	-15.4859656911406	-19.3358989328346	-11.6360324494465	15.19	11.17	26.06	-1.23300057655408	-0.987500229081607	-0.741999881609136	-1.22162137809131	-0.978386720700163	-0.735152063309018	-1.22331370483127	-0.979161114910086	-0.735811880563472	-0.333689200810228	21.2766697949792	-1.17061292495814	-43.5500543468852	-0.479499360431087	-0.434631741257752	-0.558734540397413	-0.463705638865718	-0.419315316119351	-0.542099129541475	-0.469977994486506	-0.438077255578688	-0.544445788552554	0.0056725399134733	0.00562956943797272	0.00638139967277672
173	13.6259639633796	0.16	-0.306229647348074	-0.413825650101572	-0.198633644594576	0.35372498311987	-14.6359105184397	-17.7246481812282	-11.5471728556512	15.9	10.18	25.25	-1.08107464204896	-0.892684106505428	-0.704293570961898	-1.06959716313656	-0.883206719274854	-0.696816275413151	-1.06381540368196	-0.878829230108856	-0.693867608891007	-0.306229647348074	20.3310592113024	1.03940060361842	-40.434574185305	-0.479499360431087	-0.434631741257752	-0.558734540397413	-0.463705638865718	-0.419315316119351	-0.542099129541475	-0.469977994486506	-0.438077255578688	-0.544445788552554	0.0056725399134733	0.00562956943797272	0.00638139967277672
173	13.6259639633796	0.16	-0.300060745641849	-0.407990907337861	-0.192130583945837	0.366898556164207	-15.4315785570799	-18.5964747227833	-12.2666823913765	15.24	10.4	23.17	-1.18167914825571	-0.980571580227008	-0.779464012198308	-1.17064093075048	-0.971411934482245	-0.772182938214014	-1.17584129491513	-0.975724310716835	-0.775408320900402	-0.300060745641849	19.4177222848391	-0.957028336446851	-41.9058847973447	-0.479499360431087	-0.434631741257752	-0.558734540397413	-0.463705638865718	-0.419315316119351	-0.542099129541475	-0.469977994486506	-0.438077255578688	-0.544445788552554	0.0056725399134733	0.00562956943797272	0.00638139967277672
173	13.6259639633796	0.16	-0.295139856414985	-0.400404834636256	-0.189874878193714	0.325176232428553	-13.7960650630416	-16.8990272485352	-10.693102877548	14.72	9.65	24.25	-1.11074204384122	-0.906790034699632	-0.702838025558045	-1.10158222106241	-0.899312118417009	-0.697042015771603	-1.09483789824099	-0.894126294377976	-0.693360506016502	-0.295139856414985	19.4718661433666	-0.373577011915233	-41.0146597716863	-0.479499360431087	-0.434631741257752	-0.558734540397413	-0.463705638865718	-0.419315316119351	-0.542099129541475	-0.469977994486506	-0.438077255578688	-0.544445788552554	0.0056725399134733	0.00562956943797272	0.00638139967277672
173	13.6259639633796	0.17	-0.624713385256754	-0.838088126415865	-0.411338644097642	0.236251454927368	-12.8619263620351	-16.4725268161105	-9.2513259079596	14.46	9.54	20.98	-1.10128937938845	-0.859898609309421	-0.618507839230389	-1.09283047736361	-0.853293807498394	-0.613757137633181	-1.09997655763775	-0.859108291129952	-0.617930763691974	-0.624713385256754	16.6662483490768	1.91338692928265	-37.8339119324581	-0.479499360431087	-0.434631741257752	-0.558734540397413	-0.463705638865718	-0.419315316119351	-0.542099129541475	-0.469977994486506	-0.438077255578688	-0.544445788552554	0.0056725399134733	0.00562956943797272	0.00638139967277672
173	13.6259639633796	0.17	-0.589992732954432	-0.795456420308258	-0.384529045600605	0.228181592560995	-12.9295549260107	-16.6422245051898	-9.21688534683166	15.4	9.99	24.51	-1.04713184308697	-0.813529986676108	-0.579928130265245	-1.03702396324824	-0.805677046853093	-0.574330130457943	-1.03358552781829	-0.802717704390277	-0.572344786980857	-0.589992732954432	18.058868749833	1.65862407588488	-38.960760590533	-0.479499360431087	-0.434631741257752	-0.558734540397413	-0.463705638865718	-0.419315316119351	-0.542099129541475	-0.469977994486506	-0.438077255578688	-0.544445788552554	0.0056725399134733	0.00562956943797272	0.00638139967277672
173	13.6259639633796	0.17	-0.557272504956978	-0.746740656238167	-0.367804353675789	0.227066613904856	-12.5750869169044	-16.1974405699094	-8.95273326389931	17.05	10.59	24.12	-0.923362510361262	-0.716864110319672	-0.510365710278082	-0.911722624795448	-0.707827338611131	-0.503932052426814	-0.914931287040933	-0.71033156354323	-0.506214058938714	-0.557272504956978	19.3162318640996	0.198758174519088	-41.6424505763658	-0.479499360431087	-0.434631741257752	-0.558734540397413	-0.463705638865718	-0.419315316119351	-0.542099129541475	-0.469977994486506	-0.438077255578688	-0.544445788552554	0.0056725399134733	0.00562956943797272	0.00638139967277672
173	13.6259639633796	0.17	-0.537405505430766	-0.721708658259505	-0.353102352602026	0.232572946526503	-12.0989683042499	-15.5303794332944	-8.66755717520538	16.79	11.27	25.74	-0.898583788990874	-0.700043217128735	-0.501502645266596	-0.887638405993794	-0.691516198035071	-0.495393990076348	-0.89044228835072	-0.693769341805368	-0.497187666925199	-0.537405505430766	19.4364547081493	-2.00246644327322	-43.7980512225377	-0.479499360431087	-0.434631741257752	-0.558734540397413	-0.463705638865718	-0.419315316119351	-0.542099129541475	-0.469977994486506	-0.438077255578688	-0.544445788552554	0.0056725399134733	0.00562956943797272	0.00638139967277672
173	13.6259639633796	0.17	-0.519036116470433	-0.699928666996611	-0.338143565944255	0.244769995363859	-12.7790852003589	-16.283744098389	-9.27442630232868	14.35	9.47	25.18	-1.09663112750574	-0.860609361525639	-0.624587595545536	-1.08847708995009	-0.854210271732711	-0.619943453515336	-1.07627959025134	-0.843509493785035	-0.612525980291916	-0.519036116470433	18.6780077273715	0.452453823871146	-40.2747883782293	-0.479499360431087	-0.434631741257752	-0.558734540397413	-0.463705638865718	-0.419315316119351	-0.542099129541475	-0.469977994486506	-0.438077255578688	-0.544445788552554	0.0056725399134733	0.00562956943797272	0.00638139967277672
173	13.6259639633796	0.17	-0.515658844518981	-0.693041832559796	-0.338275856478167	0.189700861533785	-11.7048032636445	-15.481721792788	-7.92788473450101	16.37	11.96	23.87	-0.918102077938267	-0.694122032551744	-0.47014198716522	-0.907579726631057	-0.686166712493014	-0.46475369835497	-0.921634674612006	-0.697090635438931	-0.47128235071945	-0.515658844518981	19.6008581875449	-1.1765972395482	-43.4693119961946	-0.479499360431087	-0.434631741257752	-0.558734540397413	-0.463705638865718	-0.419315316119351	-0.542099129541475	-0.469977994486506	-0.438077255578688	-0.544445788552554	0.0056725399134733	0.00562956943797272	0.00638139967277672
173	13.6259639633796	0.17	-0.513283408052785	-0.687630807665351	-0.338936008440218	0.276584273136006	-15.3461957821288	-19.2211486818502	-11.4712428824075	15.06	11.1	21.72	-1.23554354683173	-0.986459939562803	-0.737376332293875	-1.22445825833689	-0.977609427537792	-0.730760596738696	-1.24312605314339	-0.994805758642756	-0.741990426394276	-0.513283408052785	18.5520869919299	-1.41230549416679	-42.6999392483742	-0.479499360431087	-0.434631741257752	-0.558734540397413	-0.463705638865718	-0.419315316119351	-0.542099129541475	-0.469977994486506	-0.438077255578688	-0.544445788552554	0.0056725399134733	0.00562956943797272	0.00638139967277672
173	13.6259639633796	0.17	-0.508563973221565	-0.684951417613797	-0.332176528829333	0.229813153968274	-11.0669097559623	-14.2300790568577	-7.90374045506685	17.61	9.95	25.79	-0.786108654254315	-0.611366493485564	-0.436624332716813	-0.77550830525199	-0.603122470010943	-0.430736634769897	-0.768778241928152	-0.597173237904069	-0.427006817235543	-0.508563973221565	19.8278480698913	-0.0583237618832254	-41.8014483865499	-0.479499360431087	-0.434631741257752	-0.558734540397413	-0.463705638865718	-0.419315316119351	-0.542099129541475	-0.469977994486506	-0.438077255578688	-0.544445788552554	0.0056725399134733	0.00562956943797272	0.00638139967277672
173	13.6259639633796	0.17	-0.494868381744237	-0.667270087800458	-0.322466675688017	0.237769477293023	-12.2295769191547	-15.6482849389382	-8.81086889937131	17.86	10.32	26.12	-0.852285203915293	-0.666084973465906	-0.479884743016518	-0.840462642444171	-0.656845307556401	-0.473227972668631	-0.834149918704064	-0.652220195803756	-0.470257238046117	-0.494868381744237	20.317073768381	-0.188618602659011	-42.5089949656756	-0.479499360431087	-0.434631741257752	-0.558734540397413	-0.463705638865718	-0.419315316119351	-0.542099129541475	-0.469977994486506	-0.438077255578688	-0.544445788552554	0.0056725399134733	0.00562956943797272	0.00638139967277672
173	13.6259639633796	0.17	-0.484370473813665	-0.649121139271962	-0.319619808355368	0.226241471967117	-12.0551212294104	-15.5358778600778	-8.5743645987431	15.79	10.81	22.65	-0.953783527046418	-0.740091815133624	-0.52640010322083	-0.943847942951201	-0.73238226232743	-0.52091658170366	-0.953239397359684	-0.740348565356773	-0.526661448825174	-0.484370473813665	18.9859498561735	0.491777027488947	-40.9661468316222	-0.479499360431087	-0.434631741257752	-0.558734540397413	-0.463705638865718	-0.419315316119351	-0.542099129541475	-0.469977994486506	-0.438077255578688	-0.544445788552554	0.0056725399134733	0.00562956943797272	0.00638139967277672
173	13.6259639633796	0.17	-0.482815846795714	-0.650288328491915	-0.315343365099513	0.30749095039486	-14.9586332681089	-18.4635195665488	-11.453746969669	15.26	11.14	22.74	-1.17230144806693	-0.94976623379418	-0.727231019521432	-1.16132129328253	-0.940870415851405	-0.72041953842028	-1.17725735741464	-0.953055166288024	-0.730101367091977	-0.482815846795714	18.6058398805503	0.988041240494591	-39.9917868227503	-0.479499360431087	-0.434631741257752	-0.558734540397413	-0.463705638865718	-0.419315316119351	-0.542099129541475	-0.469977994486506	-0.438077255578688	-0.544445788552554	0.0056725399134733	0.00562956943797272	0.00638139967277672
173	13.6259639633796	0.17	-0.480174719259804	-0.644435596014138	-0.315913842505471	0.24420592393641	-12.5907281917483	-16.0490066099035	-9.13244977359311	15.65	10.88	22.63	-0.994370309394962	-0.780101011349257	-0.565831713303552	-0.984293337146977	-0.772195449238523	-0.560097561330069	-0.996885265281955	-0.780381950885769	-0.566073392815299	-0.480174719259804	18.6435276350572	-0.946380743395475	-41.8717817962694	-0.479499360431087	-0.434631741257752	-0.558734540397413	-0.463705638865718	-0.419315316119351	-0.542099129541475	-0.469977994486506	-0.438077255578688	-0.544445788552554	0.0056725399134733	0.00562956943797272	0.00638139967277672
173	13.6259639633796	0.17	-0.465783836140469	-0.628548394747014	-0.303019277533925	0.274925028079768	-13.5908890740406	-17.0369079148526	-10.1448702332287	16.53	9.97	23.96	-1.00092286443304	-0.798468342387475	-0.596013820341913	-0.98917553998674	-0.789097124073428	-0.589018708160116	-0.987261641122162	-0.788158707890344	-0.587890468129908	-0.465783836140469	20.3183262078056	-1.80396938571361	-43.6579858612364	-0.479499360431087	-0.434631741257752	-0.558734540397413	-0.463705638865718	-0.419315316119351	-0.542099129541475	-0.469977994486506	-0.438077255578688	-0.544445788552554	0.0056725399134733	0.00562956943797272	0.00638139967277672
173	13.6259639633796	0.17	-0.441591677280519	-0.592359176085531	-0.290824178475507	0.252196616242066	-12.7065046471665	-16.1226445363288	-9.29036475800418	16.04	10.98	25.52	-0.974778178785302	-0.768237706337988	-0.561697233890674	-0.964169860124584	-0.759877126902195	-0.555584393679805	-0.966573450461411	-0.760901655558395	-0.556850593653538	-0.441591677280519	20.7012413612194	0.650685025495425	-41.5641382226444	-0.479499360431087	-0.434631741257752	-0.558734540397413	-0.463705638865718	-0.419315316119351	-0.542099129541475	-0.469977994486506	-0.438077255578688	-0.544445788552554	0.0056725399134733	0.00562956943797272	0.00638139967277672
173	13.6259639633796	0.17	-0.440656308940475	-0.59156193582516	-0.28975068205579	0.247532338771084	-11.7564176309055	-14.956700850474	-8.5561344113369	15.36	9.4	22.39	-0.94330620071317	-0.741467102957755	-0.539628005202339	-0.934270849678968	-0.734365044739044	-0.534459239799119	-0.93411560562077	-0.734091013225613	-0.534287711074219	-0.440656308940475	18.9463228265786	-0.169138676979926	-40.7925567315328	-0.479499360431087	-0.434631741257752	-0.558734540397413	-0.463705638865718	-0.419315316119351	-0.542099129541475	-0.469977994486506	-0.438077255578688	-0.544445788552554	0.0056725399134733	0.00562956943797272	0.00638139967277672
173	13.6259639633796	0.17	-0.438705190860867	-0.587495772114288	-0.289914609607445	0.193422547524341	-10.2632668451086	-13.5354723537465	-6.9910613364706	15	9.85	24.37	-0.873329680422137	-0.662201903241657	-0.451074126061176	-0.865599646953367	-0.656340608257766	-0.447081569562165	-0.862150045696428	-0.653438832196798	-0.444929767087272	-0.438705190860867	19.9122094348854	-1.08693469329202	-42.4085538602427	-0.479499360431087	-0.434631741257752	-0.558734540397413	-0.463705638865718	-0.419315316119351	-0.542099129541475	-0.469977994486506	-0.438077255578688	-0.544445788552554	0.0056725399134733	0.00562956943797272	0.00638139967277672
173	13.6259639633796	0.17	-0.41303056107952	-0.553316222241664	-0.272744899917377	0.346629510101783	-14.9431617885652	-18.1462946358454	-11.7400289412851	13.91	9.81	23.1	-1.25999535272302	-1.03758451994865	-0.815173687174282	-1.25194927905903	-1.03095871655812	-0.809968154057212	-1.2522739360752	-1.03001491916744	-0.810926462882647	-0.41303056107952	18.8419276503077	0.630883812667889	-39.9669237453876	-0.479499360431087	-0.434631741257752	-0.558734540397413	-0.463705638865718	-0.419315316119351	-0.542099129541475	-0.469977994486506	-0.438077255578688	-0.544445788552554	0.0056725399134733	0.00562956943797272	0.00638139967277672
173	13.6259639633796	0.17	-0.285105195904169	-0.3842097704277	-0.186000621380637	0.385529350055331	-14.8265404663608	-17.7489907893483	-11.9040901433733	16.2	10.52	23.53	-1.06302538472217	-0.887993524274665	-0.712961663827162	-1.05115510680277	-0.87807774044179	-0.705000374080807	-1.05687684174705	-0.882042226397283	-0.708508762344526	-0.285105195904169	20.6163813647359	-0.342200143548418	-42.0368119220263	-0.479499360431087	-0.434631741257752	-0.558734540397413	-0.463705638865718	-0.419315316119351	-0.542099129541475	-0.469977994486506	-0.438077255578688	-0.544445788552554	0.0056725399134733	0.00562956943797272	0.00638139967277672
173	13.6259639633796	0.18	-0.688462553965054	-0.915224781212739	-0.461700326717369	0.24999262999858	-14.5552733631594	-18.4914537287604	-10.6190929975584	14.62	10.28	21.65	-1.22365030059324	-0.963178173403718	-0.702706046214195	-1.213832794122	-0.955450468890616	-0.697068143659236	-1.22746316033334	-0.965779358830218	-0.704324779996826	-0.688462553965054	17.2419556330785	1.44496168432247	-38.7834193628578	-0.479499360431087	-0.434631741257752	-0.558734540397413	-0.463705638865718	-0.419315316119351	-0.542099129541475	-0.469977994486506	-0.438077255578688	-0.544445788552554	0.0056725399134733	0.00562956943797272	0.00638139967277672
173	13.6259639633796	0.18	-0.642092738443744	-0.854376661861922	-0.429808815025567	0.211994516767093	-12.6286668571556	-16.4300817691398	-8.82725194517127	14.28	10.05	20.99	-1.11169265911881	-0.854481215420742	-0.597269771722678	-1.10360344008114	-0.848263592538722	-0.592923744996306	-1.11513327344426	-0.857883750709292	-0.599025578881463	-0.642092738443744	17.3245298047189	-0.28137128111683	-40.435512779802	-0.479499360431087	-0.434631741257752	-0.558734540397413	-0.463705638865718	-0.419315316119351	-0.542099129541475	-0.469977994486506	-0.438077255578688	-0.544445788552554	0.0056725399134733	0.00562956943797272	0.00638139967277672
173	13.6259639633796	0.18	-0.622007003041706	-0.827856833749145	-0.416157172334267	0.225397638798552	-12.0289754069269	-15.5105750220451	-8.54737579180878	14.24	9.64	23.39	-1.05287827440847	-0.816542704016218	-0.58020713362397	-1.04533292095085	-0.810691027269921	-0.576049133588988	-1.04297497134445	-0.808304717261277	-0.574884492107582	-0.622007003041706	17.19073379435	0.0830775638018929	-39.9224961419116	-0.479499360431087	-0.434631741257752	-0.558734540397413	-0.463705638865718	-0.419315316119351	-0.542099129541475	-0.469977994486506	-0.438077255578688	-0.544445788552554	0.0056725399134733	0.00562956943797272	0.00638139967277672
173	13.6259639633796	0.18	-0.617461193665991	-0.823236286784366	-0.411686100547615	0.264918941163384	-13.5077223193962	-17.0207267421551	-9.99471789663724	16.85	10.85	26.11	-0.981098094897734	-0.778603689180031	-0.576109283462329	-0.969040800854607	-0.769034968506402	-0.569029136158196	-0.967510748125535	-0.767642409889493	-0.567689397758958	-0.617461193665991	19.284627056674	-1.54717901884865	-43.288382527289	-0.479499360431087	-0.434631741257752	-0.558734540397413	-0.463705638865718	-0.419315316119351	-0.542099129541475	-0.469977994486506	-0.438077255578688	-0.544445788552554	0.0056725399134733	0.00562956943797272	0.00638139967277672
173	13.6259639633796	0.18	-0.603260069667622	-0.805982410380131	-0.400537728955113	0.227682387760369	-13.6314945045485	-17.5512789489658	-9.7117100601311	15.75	11.21	22.27	-1.08067002117602	-0.839320456231438	-0.597970891286853	-1.06950980685187	-0.83065268901791	-0.591795571183954	-1.08407933088671	-0.843632045002475	-0.600409842991401	-0.603260069667622	18.3129105693646	1.10334426799321	-40.3236510832157	-0.479499360431087	-0.434631741257752	-0.558734540397413	-0.463705638865718	-0.419315316119351	-0.542099129541475	-0.469977994486506	-0.438077255578688	-0.544445788552554	0.0056725399134733	0.00562956943797272	0.00638139967277672
173	13.6259639633796	0.18	-0.591424458518135	-0.789940743651191	-0.392908173385079	0.233125020337693	-12.8590532950788	-16.5004022389166	-9.2177043512409	16.63	10.57	24.03	-0.96341566031607	-0.750806746522759	-0.538197832729449	-0.951934127230045	-0.741858986115187	-0.531783845000328	-0.954480435607146	-0.74497552529452	-0.533703726031498	-0.591424458518135	19.083808537781	1.05614098712761	-40.5740568271299	-0.479499360431087	-0.434631741257752	-0.558734540397413	-0.463705638865718	-0.419315316119351	-0.542099129541475	-0.469977994486506	-0.438077255578688	-0.544445788552554	0.0056725399134733	0.00562956943797272	0.00638139967277672
173	13.6259639633796	0.18	-0.575002219636642	-0.767795109257529	-0.382209330015755	0.251575633668213	-14.1582995774846	-17.9710311474404	-10.3455680075289	15.04	9.79	23.48	-1.15684967875761	-0.911412605297274	-0.665975531836938	-1.14652408614252	-0.90327768903342	-0.660031291924323	-1.1456046253278	-0.901403580918958	-0.65849691950965	-0.575002219636642	18.6359741969594	0.343407167572402	-40.6151021304064	-0.479499360431087	-0.434631741257752	-0.558734540397413	-0.463705638865718	-0.419315316119351	-0.542099129541475	-0.469977994486506	-0.438077255578688	-0.544445788552554	0.0056725399134733	0.00562956943797272	0.00638139967277672
173	13.6259639633796	0.18	-0.563724544919654	-0.750022066642683	-0.377427023196625	0.237023113389843	-12.7040123872149	-16.2626741484714	-9.14535062595847	15.23	10.4	23.18	-1.03393672346985	-0.807686658580194	-0.581436593690541	-1.02429624022713	-0.800155743466473	-0.576015246705818	-1.03015177135939	-0.804955645054735	-0.579693673855849	-0.563724544919654	18.5841419994222	-0.175737235328082	-41.2949791926769	-0.479499360431087	-0.434631741257752	-0.558734540397413	-0.463705638865718	-0.419315316119351	-0.542099129541475	-0.469977994486506	-0.438077255578688	-0.544445788552554	0.0056725399134733	0.00562956943797272	0.00638139967277672
173	13.6259639633796	0.18	-0.560324599748506	-0.746940194822095	-0.373709004674917	0.215492523488262	-11.8447749841917	-15.3733123136927	-8.31623765469063	15.01	9.75	25.04	-0.991708287216049	-0.764087873344627	-0.536467459473205	-0.98292394187792	-0.75731974219693	-0.531715542515941	-0.974443654991811	-0.75186544279062	-0.527217192290375	-0.560324599748506	18.7865165961826	-2.45392828269277	-43.680039709665	-0.479499360431087	-0.434631741257752	-0.558734540397413	-0.463705638865718	-0.419315316119351	-0.542099129541475	-0.469977994486506	-0.438077255578688	-0.544445788552554	0.0056725399134733	0.00562956943797272	0.00638139967277672
173	13.6259639633796	0.18	-0.560183136525567	-0.746417755880828	-0.373948517170306	0.26269151347643	-13.9831308649919	-17.6406910293096	-10.3255707006742	15.39	10.23	24.3	-1.11042950965867	-0.880196876874485	-0.649964244090295	-1.09972555101699	-0.871712240177914	-0.643698929338839	-1.09873177584706	-0.871768075141017	-0.643655752741781	-0.560183136525567	18.5696045588584	0.14967372938812	-40.6729781808067	-0.479499360431087	-0.434631741257752	-0.558734540397413	-0.463705638865718	-0.419315316119351	-0.542099129541475	-0.469977994486506	-0.438077255578688	-0.544445788552554	0.0056725399134733	0.00562956943797272	0.00638139967277672
173	13.6259639633796	0.18	-0.552705616717654	-0.736555610350063	-0.368855623085245	0.21961980027696	-12.1136005395473	-15.6787363983981	-8.5484646806965	17.62	11.03	24.54	-0.865501208879442	-0.668697760103426	-0.471894311327409	-0.853812827867928	-0.659667161276471	-0.465521494685013	-0.858870218703488	-0.66323451219092	-0.468853541880695	-0.552705616717654	19.7574353970076	0.129660654104739	-42.0834377839754	-0.479499360431087	-0.434631741257752	-0.558734540397413	-0.463705638865718	-0.419315316119351	-0.542099129541475	-0.469977994486506	-0.438077255578688	-0.544445788552554	0.0056725399134733	0.00562956943797272	0.00638139967277672
173	13.6259639633796	0.18	-0.539329281854209	-0.717409301920329	-0.361249261788088	0.326528390712517	-14.7746781020582	-18.0875348848062	-11.4618213193102	18.12	10.65	25.13	-0.971479430194912	-0.793546271247704	-0.615613112300497	-0.957638519677116	-0.782240418966441	-0.606842318255765	-0.957911122765307	-0.781921880884892	-0.607044507800337	-0.539329281854209	20.2081808624633	0.703725550824518	-41.1698468804265	-0.479499360431087	-0.434631741257752	-0.558734540397413	-0.463705638865718	-0.419315316119351	-0.542099129541475	-0.469977994486506	-0.438077255578688	-0.544445788552554	0.0056725399134733	0.00562956943797272	0.00638139967277672
173	13.6259639633796	0.18	-0.535306178503936	-0.710976003586115	-0.359636353421756	0.240731559526229	-14.1235400950937	-18.039697941152	-10.2073822490354	14.87	10.24	24.62	-1.17447384134814	-0.919512535244807	-0.66455122914147	-1.16442160031597	-0.911642490539704	-0.658863380763436	-1.1625824358466	-0.90995886366395	-0.657412227309712	-0.535306178503936	19.2473604785881	1.29476372180732	-40.2256038637549	-0.479499360431087	-0.434631741257752	-0.558734540397413	-0.463705638865718	-0.419315316119351	-0.542099129541475	-0.469977994486506	-0.438077255578688	-0.544445788552554	0.0056725399134733	0.00562956943797272	0.00638139967277672
173	13.6259639633796	0.18	-0.518872097053409	-0.689355090675103	-0.348389103431714	0.202497728221589	-11.262606341087	-14.7522433403202	-7.77296934185385	15.67	10.46	22.53	-0.912367429471992	-0.696547295182394	-0.480727160892797	-0.903070217700682	-0.68944933497157	-0.475828452242459	-0.911060478723506	-0.694861118656162	-0.479467054425654	-0.518872097053409	18.2991045950198	0.679031929589043	-40.2126223927432	-0.479499360431087	-0.434631741257752	-0.558734540397413	-0.463705638865718	-0.419315316119351	-0.542099129541475	-0.469977994486506	-0.438077255578688	-0.544445788552554	0.0056725399134733	0.00562956943797272	0.00638139967277672
173	13.6259639633796	0.18	-0.51247420798033	-0.684808706798573	-0.340139709162087	0.246062420771644	-11.9667850931794	-15.237238773503	-8.69633141285582	17.03	11.05	24.68	-0.869382406715385	-0.682782003983936	-0.496181601252487	-0.858444543054158	-0.674191795104357	-0.489939047154557	-0.863128802659788	-0.677180852288604	-0.49265427286892	-0.51247420798033	19.761530288399	-0.3482597950739	-42.2920736648654	-0.479499360431087	-0.434631741257752	-0.558734540397413	-0.463705638865718	-0.419315316119351	-0.542099129541475	-0.469977994486506	-0.438077255578688	-0.544445788552554	0.0056725399134733	0.00562956943797272	0.00638139967277672
173	13.6259639633796	0.18	-0.512410000636026	-0.68305154607169	-0.341768455200362	0.236256182528872	-12.4677813521761	-15.9676915538419	-8.96787115051022	15.96	10.37	23.87	-0.970456106630801	-0.75774475656412	-0.545033406497438	-0.960048050961609	-0.749618011257999	-0.539187971554389	-0.962292002681163	-0.751994724953401	-0.540331325667419	-0.512410000636026	19.518503306604	-1.07595937908439	-42.6040764156322	-0.479499360431087	-0.434631741257752	-0.558734540397413	-0.463705638865718	-0.419315316119351	-0.542099129541475	-0.469977994486506	-0.438077255578688	-0.544445788552554	0.0056725399134733	0.00562956943797272	0.00638139967277672
173	13.6259639633796	0.18	-0.5110969687829	-0.681165190344946	-0.341028747220854	0.255030266344468	-13.8539174986732	-17.5507647861262	-10.1570702112201	16.16	10.13	24.32	-1.05367500304127	-0.831731650468435	-0.609788297895596	-1.04198474094348	-0.822503794667599	-0.603022848391722	-1.04150212348171	-0.821879011642772	-0.60238057377518	-0.5110969687829	19.9570084132041	-0.395172124020759	-42.1708026825587	-0.479499360431087	-0.434631741257752	-0.558734540397413	-0.463705638865718	-0.419315316119351	-0.542099129541475	-0.469977994486506	-0.438077255578688	-0.544445788552554	0.0056725399134733	0.00562956943797272	0.00638139967277672
173	13.6259639633796	0.18	-0.504529124501745	-0.671778562750367	-0.337279686253122	0.25589028610889	-12.8121488841493	-16.2232848099147	-9.40101295838387	14.73	10.02	21.65	-1.0653979919748	-0.841385567349017	-0.617373142723239	-1.05658152765446	-0.834422868066633	-0.612264208478804	-1.06636537138098	-0.84051010877808	-0.617301112647145	-0.504529124501745	18.7142787304098	1.15100680199125	-39.5859185921084	-0.479499360431087	-0.434631741257752	-0.558734540397413	-0.463705638865718	-0.419315316119351	-0.542099129541475	-0.469977994486506	-0.438077255578688	-0.544445788552554	0.0056725399134733	0.00562956943797272	0.00638139967277672
173	13.6259639633796	0.18	-0.50438085273526	-0.669700207776441	-0.339061497694078	0.219748305138386	-12.0391648483996	-15.5810658316445	-8.49726386515476	16.68	11.65	23.07	-0.907134167032579	-0.700923665590356	-0.494713164148133	-0.89624775122933	-0.692511958979288	-0.488776166729245	-0.910300526767181	-0.703380668398894	-0.495886331309821	-0.50438085273526	19.7326056984254	-0.330520251377308	-42.5098725703337	-0.479499360431087	-0.434631741257752	-0.558734540397413	-0.463705638865718	-0.419315316119351	-0.542099129541475	-0.469977994486506	-0.438077255578688	-0.544445788552554	0.0056725399134733	0.00562956943797272	0.00638139967277672
173	13.6259639633796	0.18	-0.500484638325311	-0.667004539395225	-0.333964737255396	0.213402847320255	-11.6235013358255	-15.1076647137324	-8.13933795791861	15.5	11.12	21.64	-0.944586970724725	-0.726744213885172	-0.50890145704562	-0.935281575010651	-0.719584849313452	-0.503888123616254	-0.950520706377284	-0.731931198333515	-0.50814812757239	-0.500484638325311	18.8064500923767	0.596635447947058	-40.7582061916648	-0.479499360431087	-0.434631741257752	-0.558734540397413	-0.463705638865718	-0.419315316119351	-0.542099129541475	-0.469977994486506	-0.438077255578688	-0.544445788552554	0.0056725399134733	0.00562956943797272	0.00638139967277672
173	13.6259639633796	0.18	-0.498735493553216	-0.664540558310011	-0.332930428796422	0.260940547520396	-13.2559081645156	-16.7389913886252	-9.77282494040597	16.04	9.52	24.19	-1.01235641131715	-0.801703239258366	-0.591050067199582	-1.00134861618055	-0.792985968424251	-0.584623320667951	-0.99478454051196	-0.787552765553109	-0.580648870435124	-0.498735493553216	19.3286379556727	-0.241956148984516	-41.3663469980795	-0.479499360431087	-0.434631741257752	-0.558734540397413	-0.463705638865718	-0.419315316119351	-0.542099129541475	-0.469977994486506	-0.438077255578688	-0.544445788552554	0.0056725399134733	0.00562956943797272	0.00638139967277672
173	13.6259639633796	0.18	-0.496854032722856	-0.661417586770846	-0.332290478674866	0.217921345016727	-11.9952993935615	-15.5432035953139	-8.44739519180904	17.34	11.24	26.63	-0.871249013010356	-0.672377009881989	-0.473505006753622	-0.859852251870503	-0.6635816826413	-0.467311113412096	-0.859551887733504	-0.663255443694827	-0.467266630137332	-0.496854032722856	20.6710527209786	-0.0827682433240004	-42.8349263471198	-0.479499360431087	-0.434631741257752	-0.558734540397413	-0.463705638865718	-0.419315316119351	-0.542099129541475	-0.469977994486506	-0.438077255578688	-0.544445788552554	0.0056725399134733	0.00562956943797272	0.00638139967277672
173	13.6259639633796	0.18	-0.495886450843188	-0.659289999966076	-0.332482901720299	0.257108202195449	-11.9126735098789	-15.0742195940771	-8.7511274256808	15.05	10.56	23.98	-0.969478173656122	-0.766147586323934	-0.562816998991745	-0.960796158465503	-0.759286467462809	-0.557776776460116	-0.964567862766136	-0.762117505453105	-0.559904812074007	-0.495886450843188	19.2614376947284	0.0558217650927759	-41.1968395035993	-0.479499360431087	-0.434631741257752	-0.558734540397413	-0.463705638865718	-0.419315316119351	-0.542099129541475	-0.469977994486506	-0.438077255578688	-0.544445788552554	0.0056725399134733	0.00562956943797272	0.00638139967277672
173	13.6259639633796	0.18	-0.492083261409205	-0.656113251763953	-0.328053271054457	0.242941242541372	-13.0133076467059	-16.5999438522855	-9.42667144112628	16.44	11.45	25.35	-0.980186462024048	-0.76840428467467	-0.556622107325292	-0.968827934803445	-0.759499916656893	-0.55017189851034	-0.974171382382966	-0.764253120058889	-0.553300489945777	-0.492083261409205	20.5342210796203	0.275984565378614	-42.1360917888093	-0.479499360431087	-0.434631741257752	-0.558734540397413	-0.463705638865718	-0.419315316119351	-0.542099129541475	-0.469977994486506	-0.438077255578688	-0.544445788552554	0.0056725399134733	0.00562956943797272	0.00638139967277672
173	13.6259639633796	0.18	-0.488065857722606	-0.652805765937921	-0.323325949507291	0.246261715261435	-12.9291973756363	-16.4607758772076	-9.39761887406513	16.1	11.29	24.13	-0.991978935759198	-0.779154734174055	-0.566330532588913	-0.981085812037581	-0.770598676568713	-0.560111541099845	-0.989304339546344	-0.777320535582494	-0.565521363512039	-0.488065857722606	20.0873989233053	1.11021736983062	-41.1319603562275	-0.479499360431087	-0.434631741257752	-0.558734540397413	-0.463705638865718	-0.419315316119351	-0.542099129541475	-0.469977994486506	-0.438077255578688	-0.544445788552554	0.0056725399134733	0.00562956943797272	0.00638139967277672
173	13.6259639633796	0.18	-0.483206971570024	-0.644619558154401	-0.321794384985646	0.241021054183625	-12.343223863477	-15.763029633374	-8.9234180935799	15.34	10.35	24.58	-0.995540631114896	-0.779557049681702	-0.563573468248509	-0.986048573246441	-0.772124303698192	-0.558200034149943	-0.984254596767884	-0.771487296395688	-0.558457234986862	-0.483206971570024	19.9446015112207	-1.37618963307502	-43.0886284067428	-0.479499360431087	-0.434631741257752	-0.558734540397413	-0.463705638865718	-0.419315316119351	-0.542099129541475	-0.469977994486506	-0.438077255578688	-0.544445788552554	0.0056725399134733	0.00562956943797272	0.00638139967277672
173	13.6259639633796	0.18	-0.478461948578192	-0.638649253497128	-0.318274643659256	0.305827317084046	-12.8201823770566	-15.8357931574498	-9.8045715966635	16.34	10.03	23.09	-0.940828066368215	-0.761666136730249	-0.582504207092282	-0.930096521272709	-0.752978200234483	-0.575859879196257	-0.932495361142248	-0.754441424080399	-0.577508379878743	-0.478461948578192	19.0172265753223	0.475082911246719	-40.4440168427615	-0.479499360431087	-0.434631741257752	-0.558734540397413	-0.463705638865718	-0.419315316119351	-0.542099129541475	-0.469977994486506	-0.438077255578688	-0.544445788552554	0.0056725399134733	0.00562956943797272	0.00638139967277672
173	13.6259639633796	0.18	-0.476981203566375	-0.636714043476424	-0.317248363656326	0.224043686618354	-12.1626528054302	-15.6966487878306	-8.62865682302992	15.6	10.25	25.39	-0.974980345974502	-0.755470011496961	-0.535959677019421	-0.965175709849964	-0.747872823926658	-0.530569938003351	-0.960264024976119	-0.745984464544895	-0.528441718778553	-0.476981203566375	19.9495430393095	-0.596774948953393	-42.7582638484648	-0.479499360431087	-0.434631741257752	-0.558734540397413	-0.463705638865718	-0.419315316119351	-0.542099129541475	-0.469977994486506	-0.438077255578688	-0.544445788552554	0.0056725399134733	0.00562956943797272	0.00638139967277672
173	13.6259639633796	0.18	-0.473601779877332	-0.632606042122454	-0.314597517632209	0.258663311092094	-14.168111994385	-17.9129908523445	-10.4232331364255	16.2	11.23	24.53	-1.0727978907976	-0.84851942310745	-0.624240955417303	-1.06081699847898	-0.839043248773304	-0.617269499067624	-1.06804297045623	-0.845596111399045	-0.621448032214734	-0.473601779877332	20.1210077689315	-0.199437618224382	-42.4488262556367	-0.479499360431087	-0.434631741257752	-0.558734540397413	-0.463705638865718	-0.419315316119351	-0.542099129541475	-0.469977994486506	-0.438077255578688	-0.544445788552554	0.0056725399134733	0.00562956943797272	0.00638139967277672
173	13.6259639633796	0.18	-0.454388164124239	-0.604339241060789	-0.30443708718769	0.293354273576422	-13.0327966588247	-16.190910198455	-9.87468311919441	15.54	9.96	23.07	-1.00980177196751	-0.812835164821632	-0.615868557675757	-0.999775506251621	-0.804764569609822	-0.609753632968023	-1.00134423746111	-0.806740230447347	-0.610798903266192	-0.454388164124239	18.8488889611355	-0.912693076819619	-41.6256824906592	-0.479499360431087	-0.434631741257752	-0.558734540397413	-0.463705638865718	-0.419315316119351	-0.542099129541475	-0.469977994486506	-0.438077255578688	-0.544445788552554	0.0056725399134733	0.00562956943797272	0.00638139967277672
173	13.6259639633796	0.18	-0.448610160535536	-0.59685307346725	-0.300367247603822	0.284875487303107	-13.8029361109644	-17.2173819736132	-10.3884902483156	18.51	10.1	29.72	-0.905894717158277	-0.726243218821487	-0.546591720484697	-0.892495209942576	-0.715501019902965	-0.538506829863354	-0.871381173319782	-0.697573053659691	-0.525664015048487	-0.448610160535536	22.0772970929856	-1.35102893989543	-44.1215331315687	-0.479499360431087	-0.434631741257752	-0.558734540397413	-0.463705638865718	-0.419315316119351	-0.542099129541475	-0.469977994486506	-0.438077255578688	-0.544445788552554	0.0056725399134733	0.00562956943797272	0.00638139967277672
173	13.6259639633796	0.18	-0.440862617388859	-0.587507127929007	-0.294218106848711	0.250641596433352	-12.4025932849249	-15.7508302034155	-9.05435636643425	15.44	10.59	25.45	-0.98846485507142	-0.778341675680982	-0.568218496290543	-0.978842263234685	-0.770764608862498	-0.562686954490312	-0.977272694291406	-0.769414506741373	-0.561414081574748	-0.440862617388859	20.2719392061802	-0.300024579001871	-41.8523079007263	-0.479499360431087	-0.434631741257752	-0.558734540397413	-0.463705638865718	-0.419315316119351	-0.542099129541475	-0.469977994486506	-0.438077255578688	-0.544445788552554	0.0056725399134733	0.00562956943797272	0.00638139967277672
173	13.6259639633796	0.18	-0.432057220250471	-0.576158144826554	-0.287956295674389	0.274072502237189	-12.8392163587581	-16.1016213305667	-9.57681138694956	16.67	11.61	25.82	-0.937940154305376	-0.747900868208399	-0.557861582111422	-0.926698540814207	-0.738936956756783	-0.551175372699359	-0.932009799922226	-0.742817901602908	-0.553890236727042	-0.432057220250471	20.3128771623154	-0.472625604285939	-42.4647300962877	-0.479499360431087	-0.434631741257752	-0.558734540397413	-0.463705638865718	-0.419315316119351	-0.542099129541475	-0.469977994486506	-0.438077255578688	-0.544445788552554	0.0056725399134733	0.00562956943797272	0.00638139967277672
173	13.6259639633796	0.18	-0.390937530064629	-0.519791642599984	-0.262083417529274	0.328869999666995	-14.5671903940395	-17.8162109233366	-11.3181698647425	15.46	10.03	22.34	-1.11661253404219	-0.912983543456905	-0.709354552871623	-1.10569640584733	-0.90405811489836	-0.702419823949389	-1.11225250667235	-0.908515907284972	-0.706168719772145	-0.390937530064629	19.5930096699913	-1.27560644471827	-42.1986269881208	-0.479499360431087	-0.434631741257752	-0.558734540397413	-0.463705638865718	-0.419315316119351	-0.542099129541475	-0.469977994486506	-0.438077255578688	-0.544445788552554	0.0056725399134733	0.00562956943797272	0.00638139967277672
173	13.6259639633796	0.19	-0.64815601632398	-0.857438553358651	-0.438873479289308	0.199935905544594	-12.781766559323	-16.773792330331	-8.78974078831502	16.13	10.01	24.99	-1.00883935109328	-0.768743813419964	-0.52864827574665	-0.997700912567424	-0.760256232420443	-0.522811552273461	-0.992818746497278	-0.756504775414019	-0.520145785577208	-0.64815601632398	18.5866504644069	-1.04789249966417	-42.256717480586	-0.479499360431087	-0.434631741257752	-0.558734540397413	-0.463705638865718	-0.419315316119351	-0.542099129541475	-0.469977994486506	-0.438077255578688	-0.544445788552554	0.0056725399134733	0.00562956943797272	0.00638139967277672
173	13.6259639633796	0.19	-0.637911891405641	-0.840565044218994	-0.435258738592287	0.24950637698657	-14.0743363383223	-17.8853987848667	-10.2632738917779	15.99	10.6	23.18	-1.08519969151312	-0.853962812700743	-0.622725933888368	-1.07350622843841	-0.844761019984078	-0.616015811529749	-1.08033069454692	-0.850821446963379	-0.620962424839509	-0.637911891405641	18.8956985845863	-0.028215115764811	-41.2703475963833	-0.479499360431087	-0.434631741257752	-0.558734540397413	-0.463705638865718	-0.419315316119351	-0.542099129541475	-0.469977994486506	-0.438077255578688	-0.544445788552554	0.0056725399134733	0.00562956943797272	0.00638139967277672
173	13.6259639633796	0.19	-0.634896381753439	-0.842303368046579	-0.427489395460299	0.242702318266006	-14.1183978708935	-18.0121403886958	-10.2246553530912	15.81	10.41	23.34	-1.10494688181413	-0.866086948414272	-0.627227015014415	-1.09341025145891	-0.857044228674724	-0.620678205890536	-1.09912195517217	-0.860488994499901	-0.62351406484881	-0.634896381753439	18.439106172025	-0.400180246667815	-41.8649926380207	-0.479499360431087	-0.434631741257752	-0.558734540397413	-0.463705638865718	-0.419315316119351	-0.542099129541475	-0.469977994486506	-0.438077255578688	-0.544445788552554	0.0056725399134733	0.00562956943797272	0.00638139967277672
173	13.6259639633796	0.19	-0.622795703167227	-0.826006030528568	-0.419585375805886	0.227651060286347	-12.6579132841555	-16.2980652645721	-9.0177613037389	13.94	10.17	22.62	-1.12948747977464	-0.877217899329724	-0.624948318884813	-1.12219904412073	-0.871557326434314	-0.620915608747897	-1.12898732358568	-0.877440097699911	-0.624530241339743	-0.622795703167227	17.3337190697804	-0.84905798045111	-40.872957912754	-0.479499360431087	-0.434631741257752	-0.558734540397413	-0.463705638865718	-0.419315316119351	-0.542099129541475	-0.469977994486506	-0.438077255578688	-0.544445788552554	0.0056725399134733	0.00562956943797272	0.00638139967277672
173	13.6259639633796	0.19	-0.620428017991746	-0.823686324441445	-0.417169711542046	0.246019008873348	-12.8660833391742	-16.3827215270759	-9.34944515127247	16.38	9.96	23.59	-0.970732330172139	-0.762359479735032	-0.553986629297926	-0.959583090302095	-0.753603483419075	-0.547623876536055	-0.959716973277486	-0.753086278143333	-0.547059903875529	-0.620428017991746	18.3850089857638	-0.264307921200712	-40.9951764848471	-0.479499360431087	-0.434631741257752	-0.558734540397413	-0.463705638865718	-0.419315316119351	-0.542099129541475	-0.469977994486506	-0.438077255578688	-0.544445788552554	0.0056725399134733	0.00562956943797272	0.00638139967277672
173	13.6259639633796	0.19	-0.607727203019104	-0.806605348064582	-0.408849057973626	0.231052875817437	-14.6599957015024	-18.8355280620919	-10.4844633409128	15.73	11.26	24.99	-1.16093037998963	-0.90357086481924	-0.646211349648853	-1.14897786265425	-0.894268027533178	-0.639558192412102	-1.15510981720045	-0.90006386561024	-0.642854943247935	-0.607727203019104	18.9546002645592	1.42294993626793	-40.4550380230191	-0.479499360431087	-0.434631741257752	-0.558734540397413	-0.463705638865718	-0.419315316119351	-0.542099129541475	-0.469977994486506	-0.438077255578688	-0.544445788552554	0.0056725399134733	0.00562956943797272	0.00638139967277672
173	13.6259639633796	0.19	-0.606913580457712	-0.801899048030976	-0.411928112884447	0.206523329014286	-12.46234409824	-16.2762302321527	-8.6484579643274	15.67	9.83	23.24	-1.00706489874236	-0.77108698503134	-0.53510907132032	-0.996816466045405	-0.763239990185764	-0.529663514326123	-0.997276178025899	-0.762907327255741	-0.529440376095939	-0.606913580457712	18.2089038305817	0.626773107947882	-40.3636201351048	-0.479499360431087	-0.434631741257752	-0.558734540397413	-0.463705638865718	-0.419315316119351	-0.542099129541475	-0.469977994486506	-0.438077255578688	-0.544445788552554	0.0056725399134733	0.00562956943797272	0.00638139967277672
173	13.6259639633796	0.19	-0.604249611429923	-0.802118809441136	-0.40638041341871	0.236211995104042	-13.3356654006765	-17.079663285499	-9.59166751585395	17.98	11.57	25.52	-0.92437465799874	-0.721744389094718	-0.519114120190695	-0.911394035226443	-0.711609221961141	-0.511824408695838	-0.917975918617693	-0.716462619611167	-0.515376880804247	-0.604249611429923	20.0470813461955	-0.383632843493678	-42.7451821384585	-0.479499360431087	-0.434631741257752	-0.558734540397413	-0.463705638865718	-0.419315316119351	-0.542099129541475	-0.469977994486506	-0.438077255578688	-0.544445788552554	0.0056725399134733	0.00562956943797272	0.00638139967277672
173	13.6259639633796	0.19	-0.594904175021797	-0.785266404237999	-0.404541945805595	0.242602682936932	-13.4199279968903	-17.1220414918968	-9.7178145018839	15.98	9.9	25.54	-1.03928372681681	-0.814570668388002	-0.589857609959192	-1.02809718361266	-0.805802870201971	-0.58350855679128	-1.01950813131523	-0.799111528132851	-0.578316915871886	-0.594904175021797	19.1257683666876	0.275413629712025	-41.0739483188396	-0.479499360431087	-0.434631741257752	-0.558734540397413	-0.463705638865718	-0.419315316119351	-0.542099129541475	-0.469977994486506	-0.438077255578688	-0.544445788552554	0.0056725399134733	0.00562956943797272	0.00638139967277672
173	13.6259639633796	0.19	-0.590640975267983	-0.779717114335797	-0.401564836200169	0.271421861780345	-13.7387328530635	-17.2531053830581	-10.2243603230689	16.18	11.28	25.27	-1.03484446114935	-0.82405174492033	-0.613259028691309	-1.02333435461283	-0.814886190354666	-0.606438026096503	-1.02870955970521	-2.19909010542809	-0.609042775149553	-0.590640975267983	19.2261701931299	1.08949230757384	-40.6080341086969	-0.479499360431087	-0.434631741257752	-0.558734540397413	-0.463705638865718	-0.419315316119351	-0.542099129541475	-0.469977994486506	-0.438077255578688	-0.544445788552554	0.0056725399134733	0.00562956943797272	0.00638139967277672
173	13.6259639633796	0.19	-0.586061604100505	-0.775056947313858	-0.397066260887151	0.27223992986163	-13.2062197994757	-16.577401667856	-9.83503793109545	14.52	10.28	22.83	-1.10437252182591	-0.879787228176667	-0.655201934527423	-1.09575865439861	-0.872925077590721	-0.650091500782836	-1.10143749504826	-0.877643406454785	-0.6535228768579	-0.586061604100505	17.85859377939	1.72386038158437	-38.6981925351904	-0.479499360431087	-0.434631741257752	-0.558734540397413	-0.463705638865718	-0.419315316119351	-0.542099129541475	-0.469977994486506	-0.438077255578688	-0.544445788552554	0.0056725399134733	0.00562956943797272	0.00638139967277672
173	13.6259639633796	0.19	-0.569587086809319	-0.752383746379858	-0.38679042723878	0.227232544085651	-13.1944885603716	-16.9934699764504	-9.39550714429292	15.31	11.09	20.96	-1.07508614181474	-0.83474486489496	-0.594403587975184	-1.06489374979478	-0.826831036812969	-0.588768323831156	-1.08480104606247	-0.842598471642697	-0.60027508184601	-0.569587086809319	18.1752261761949	-1.4575316466412	-42.275913488071	-0.479499360431087	-0.434631741257752	-0.558734540397413	-0.463705638865718	-0.419315316119351	-0.542099129541475	-0.469977994486506	-0.438077255578688	-0.544445788552554	0.0056725399134733	0.00562956943797272	0.00638139967277672
173	13.6259639633796	0.19	-0.552485451354508	-0.733024264508943	-0.371946638200074	0.257504191886733	-12.3462420580964	-15.6194613363206	-9.07302277987215	15.76	10.19	22.79	-0.960742022371708	-0.759408619041424	-0.55807521571114	-0.950790129446671	-0.751542247958379	-0.552294366470088	-0.954881493505911	-0.757415543555509	-0.555223827726832	-0.552485451354508	18.6473260142305	0.361439302633692	-40.7675275732922	-0.479499360431087	-0.434631741257752	-0.558734540397413	-0.463705638865718	-0.419315316119351	-0.542099129541475	-0.469977994486506	-0.438077255578688	-0.544445788552554	0.0056725399134733	0.00562956943797272	0.00638139967277672
173	13.6259639633796	0.19	-0.539037051022325	-0.714422881276349	-0.363651220768302	0.282249930935035	-14.2730231996194	-17.8266444033375	-10.7194019959014	16.76	10.5	24.11	-1.03306678781781	-0.827131898503536	-0.621197009189259	-1.02053017305576	-0.817094373252292	-0.613658573448822	-1.02338858235508	-0.818847327946968	-0.615309553270357	-0.539037051022325	19.5095762814676	-0.482554488484479	-42.2862763112772	-0.479499360431087	-0.434631741257752	-0.558734540397413	-0.463705638865718	-0.419315316119351	-0.542099129541475	-0.469977994486506	-0.438077255578688	-0.544445788552554	0.0056725399134733	0.00562956943797272	0.00638139967277672
173	13.6259639633796	0.19	-0.532658414246993	-0.705720140857126	-0.35959668763686	0.322403283444949	-15.0488027383048	-18.4550277164854	-11.6425777601243	16.42	11.15	25.46	-1.09112900957207	-0.889740480445027	-0.688351951317985	-1.0785263044486	-0.879463843298461	-0.680401382148324	-1.08116205418994	-0.88161984414414	-0.6824374593542	-0.532658414246993	19.9887565447855	0.42205143925593	-41.6426069206417	-0.479499360431087	-0.434631741257752	-0.558734540397413	-0.463705638865718	-0.419315316119351	-0.542099129541475	-0.469977994486506	-0.438077255578688	-0.544445788552554	0.0056725399134733	0.00562956943797272	0.00638139967277672
173	13.6259639633796	0.19	-0.523162161589535	-0.689691810409773	-0.356632512769298	0.233777248275195	-11.4683366250846	-14.7099580510407	-8.22671519912842	15.3	9.91	21.39	-0.931374564559075	-0.726128313442019	-0.520882062324962	-0.9225685297793	-0.719262857345119	-0.515957184910937	-0.930161235994974	-0.72487841318191	-0.520423111892452	-0.523162161589535	18.1886244948737	-0.970612210466925	-41.4122374757678	-0.479499360431087	-0.434631741257752	-0.558734540397413	-0.463705638865718	-0.419315316119351	-0.542099129541475	-0.469977994486506	-0.438077255578688	-0.544445788552554	0.0056725399134733	0.00562956943797272	0.00638139967277672
173	13.6259639633796	0.19	-0.522454974963327	-0.689240926133294	-0.35566902379336	0.224068782670239	-13.230690490302	-17.0747394157329	-9.38664156487106	16.78	10.85	24.32	-0.988527113008484	-0.765979260651904	-0.543431408295324	-0.976503105456435	-0.756662226962498	-0.536821348468561	-0.980739350774055	-0.760976009322584	-0.53900211212668	-0.522454974963327	19.728393946549	0.696929704812688	-41.5522734109596	-0.479499360431087	-0.434631741257752	-0.558734540397413	-0.463705638865718	-0.419315316119351	-0.542099129541475	-0.469977994486506	-0.438077255578688	-0.544445788552554	0.0056725399134733	0.00562956943797272	0.00638139967277672
173	13.6259639633796	0.19	-0.514795173913449	-0.682347705835001	-0.347242641991897	0.255685882356186	-12.5917791036041	-15.9460436470295	-9.23751456017873	17.86	11.14	26.51	-0.868699565404522	-0.685967834849637	-0.503236104294753	-0.856654647575956	-0.676456576259384	-0.496258504942812	-0.856273975309381	-0.67564536475359	-0.495737665278118	-0.514795173913449	20.4854151469302	0.919495539635035	-41.5508406425742	-0.479499360431087	-0.434631741257752	-0.558734540397413	-0.463705638865718	-0.419315316119351	-0.542099129541475	-0.469977994486506	-0.438077255578688	-0.544445788552554	0.0056725399134733	0.00562956943797272	0.00638139967277672
173	13.6259639633796	0.19	-0.512681177998859	-0.677912573295204	-0.347449782702514	0.298164928525075	-12.777819125263	-15.8385944522519	-9.71704379827409	16.07	9.87	23.67	-0.956103804375533	-0.771338739312782	-0.586573674250031	-0.945653464431129	-0.762907905755571	-0.580162347080012	-0.944765319708976	-0.761788035259422	-0.579584907967196	-0.512681177998859	19.040149248285	0.812050124998771	-40.0804576930468	-0.479499360431087	-0.434631741257752	-0.558734540397413	-0.463705638865718	-0.419315316119351	-0.542099129541475	-0.469977994486506	-0.438077255578688	-0.544445788552554	0.0056725399134733	0.00562956943797272	0.00638139967277672
173	13.6259639633796	0.19	-0.50266643069702	-0.666080677169554	-0.339252184224487	0.257462789435639	-12.5731642820559	-15.9069058301682	-9.23942273394356	15.65	10.88	23.67	-0.985279812451221	-0.778786589799748	-0.572293367148274	-0.975286100240018	-0.770887342343291	-0.566488584446564	-0.981672202336682	-0.777108236858866	-0.570549705770471	-0.50266643069702	20.0324806087745	-0.176590860844773	-41.9839052435881	-0.479499360431087	-0.434631741257752	-0.558734540397413	-0.463705638865718	-0.419315316119351	-0.542099129541475	-0.469977994486506	-0.438077255578688	-0.544445788552554	0.0056725399134733	0.00562956943797272	0.00638139967277672
173	13.6259639633796	0.19	-0.493222587966378	-0.654501991823121	-0.331943184109634	0.279766836603426	-14.2768496220108	-17.8533336338537	-10.7003656101679	15.56	10.36	22.4	-1.1119954708126	-0.889234046858603	-0.666472622904609	-1.10090814117908	-0.88036779581923	-0.659827450459383	-1.11053686357453	-0.887292906509087	-0.664747104094258	-0.493222587966378	18.7861578234724	0.305512670359535	-40.5916253905813	-0.479499360431087	-0.434631741257752	-0.558734540397413	-0.463705638865718	-0.419315316119351	-0.542099129541475	-0.469977994486506	-0.438077255578688	-0.544445788552554	0.0056725399134733	0.00562956943797272	0.00638139967277672
173	13.6259639633796	0.19	-0.492553681936503	-0.650803830386085	-0.334303533486922	0.290048517993559	-13.4712162463055	-16.7617873445817	-10.1806451480294	14.92	9.94	23.31	-1.08729429172126	-0.8738433572769	-0.660392422832543	-1.07785881483623	-0.866260195237425	-0.654661575638617	-1.08165456649054	-0.866324696647789	-0.654379259241398	-0.492553681936503	18.7239588760328	-1.22707433824881	-42.0716514717101	-0.479499360431087	-0.434631741257752	-0.558734540397413	-0.463705638865718	-0.419315316119351	-0.542099129541475	-0.469977994486506	-0.438077255578688	-0.544445788552554	0.0056725399134733	0.00562956943797272	0.00638139967277672
173	13.6259639633796	0.19	-0.489424823222544	-0.646402475650033	-0.332447170795055	0.216005832217052	-11.5200480228541	-14.9466481630781	-8.09344788263021	18.34	11.28	26.51	-0.793648873103128	-0.611700565349311	-0.429752257595494	-0.782100424330656	-0.602799661079885	-0.423498897829115	-0.782762195935038	-0.603217483604111	-0.423816993754628	-0.489424823222544	21.123096620532	0.392960863817657	-42.4038031535726	-0.479499360431087	-0.434631741257752	-0.558734540397413	-0.463705638865718	-0.419315316119351	-0.542099129541475	-0.469977994486506	-0.438077255578688	-0.544445788552554	0.0056725399134733	0.00562956943797272	0.00638139967277672
173	13.6259639633796	0.19	-0.484670505799117	-0.642414207210848	-0.326926804387387	0.253534981653643	-12.9204427119657	-16.3818176229409	-9.4590678009906	15.48	10.43	21.85	-1.02578300944802	-0.809041518684766	-0.592300027921512	-1.01572569491635	-0.801109251384913	-0.586492807853471	-1.02635278846762	-0.809418053434336	-0.592656510560816	-0.484670505799117	18.8553463409215	1.5140318515307	-39.3756309006634	-0.479499360431087	-0.434631741257752	-0.558734540397413	-0.463705638865718	-0.419315316119351	-0.542099129541475	-0.469977994486506	-0.438077255578688	-0.544445788552554	0.0056725399134733	0.00562956943797272	0.00638139967277672
173	13.6259639633796	0.19	-0.475721771839806	-0.626818944873468	-0.324624598806143	0.325161762580125	-16.146790377619	-19.7785891325873	-12.5149916226508	17.36	10.78	25.55	-1.10770774942416	-0.90430741594946	-0.700907082474758	-1.09319141519908	-0.892456610807968	-0.69172180641686	-1.09248601554708	-0.891593451195391	-0.691072414548814	-0.475721771839806	20.5688961140651	0.137914162386	-41.9989957582405	-0.479499360431087	-0.434631741257752	-0.558734540397413	-0.463705638865718	-0.419315316119351	-0.542099129541475	-0.469977994486506	-0.438077255578688	-0.544445788552554	0.0056725399134733	0.00562956943797272	0.00638139967277672
173	13.6259639633796	0.19	-0.475087481315403	-0.62637774179434	-0.323797220836467	0.249574437871814	-11.5491502421282	-14.6758721127995	-8.42242837145682	15.33	9.96	22.52	-0.927165511840248	-0.729631173756533	-0.532096835672818	-0.918334428509993	-0.722681569167589	-0.527028709825185	-0.922325188656673	-0.725162031525268	-0.5288822992089	-0.475087481315403	19.0721257514738	0.867533453762403	-40.2354588190164	-0.479499360431087	-0.434631741257752	-0.558734540397413	-0.463705638865718	-0.419315316119351	-0.542099129541475	-0.469977994486506	-0.438077255578688	-0.544445788552554	0.0056725399134733	0.00562956943797272	0.00638139967277672
173	13.6259639633796	0.19	-0.474290615012686	-0.628994266437674	-0.319586963587698	0.241400796793577	-11.4138100652498	-14.5728342028507	-8.25478592764894	17.04	10.15	23.16	-0.830931659446515	-0.650806562821536	-0.470681466196556	-0.820462143602994	-0.642606574840495	-0.464751006077996	-0.822967598578914	-0.644974091966377	-0.466079930002609	-0.474290615012686	19.0029796360246	-0.285208372104433	-41.4209206071969	-0.479499360431087	-0.434631741257752	-0.558734540397413	-0.463705638865718	-0.419315316119351	-0.542099129541475	-0.469977994486506	-0.438077255578688	-0.544445788552554	0.0056725399134733	0.00562956943797272	0.00638139967277672
173	13.6259639633796	0.19	-0.47270883365458	-0.62652263944433	-0.31889502786483	0.252031123846683	-12.0433877478815	-15.2826701077561	-8.80410538800703	15.6	9.9	24.36	-0.949789499818473	-0.74847413079833	-0.547158761778187	-0.94025444364853	-0.74096010492178	-0.541665766195031	-0.936525019072334	-0.737335123935806	-0.539855514331522	-0.47270883365458	19.1093085029459	-0.470455735555125	-41.4488513154793	-0.479499360431087	-0.434631741257752	-0.558734540397413	-0.463705638865718	-0.419315316119351	-0.542099129541475	-0.469977994486506	-0.438077255578688	-0.544445788552554	0.0056725399134733	0.00562956943797272	0.00638139967277672
173	13.6259639633796	0.19	-0.469601145578405	-0.620988150838625	-0.318214140318185	0.263296808610326	-12.2244394923806	-15.4169908682417	-9.03188811651959	16.51	10.58	27.36	-0.906652954080292	-0.718903207017774	-0.531153459955257	-0.89603845666945	-0.710486760355141	-0.524935064040832	-0.888402921339353	-0.704014332734707	-0.520232554174655	-0.469601145578405	21.0837196149599	0.988428121937371	-41.5834253494746	-0.479499360431087	-0.434631741257752	-0.558734540397413	-0.463705638865718	-0.419315316119351	-0.542099129541475	-0.469977994486506	-0.438077255578688	-0.544445788552554	0.0056725399134733	0.00562956943797272	0.00638139967277672
173	13.6259639633796	0.19	-0.468396953602656	-0.620945494976261	-0.315848412229052	0.230669129631592	-13.0547736339017	-16.7771188555098	-9.33242841229367	16.27	10.69	24.91	-1.00057342174714	-0.778575847110819	-0.556578272474495	-0.989274120913772	-0.769783526100792	-0.550292931287812	-0.991045803953744	-0.771259671865183	-0.550606885020441	-0.468396953602656	20.009263838286	-1.72160370219235	-43.8200009551962	-0.479499360431087	-0.434631741257752	-0.558734540397413	-0.463705638865718	-0.419315316119351	-0.542099129541475	-0.469977994486506	-0.438077255578688	-0.544445788552554	0.0056725399134733	0.00562956943797272	0.00638139967277672
173	13.6259639633796	0.19	-0.4553081179709	-0.60335074303472	-0.30726549290708	0.281333316335633	-14.6461000335265	-18.3008749096883	-10.9913251573648	14.55	10.07	22.79	-1.21615420528066	-0.973282219272756	-0.730410233264852	-1.20656731485116	-0.965609878090501	-0.724652441329841	-1.21116366472272	-0.969853073927195	-0.727475389599701	-0.4553081179709	19.0143036313039	-0.993062185995148	-41.9345673492656	-0.479499360431087	-0.434631741257752	-0.558734540397413	-0.463705638865718	-0.419315316119351	-0.542099129541475	-0.469977994486506	-0.438077255578688	-0.544445788552554	0.0056725399134733	0.00562956943797272	0.00638139967277672
173	13.6259639633796	0.19	-0.455095509322921	-0.604117044053384	-0.306073974592458	0.259107686851706	-11.1702240342891	-14.1192917238887	-8.22115634468955	17.15	10.95	26.65	-0.80037187232057	-0.633199830373779	-0.466027788426988	-0.790154655922588	-0.625116663143855	-0.460078670365122	-0.788361845049875	-0.62336804667806	-0.458871368541625	-0.455095509322921	20.2840908088604	-1.61291815860422	-43.9070824639478	-0.479499360431087	-0.434631741257752	-0.558734540397413	-0.463705638865718	-0.419315316119351	-0.542099129541475	-0.469977994486506	-0.438077255578688	-0.544445788552554	0.0056725399134733	0.00562956943797272	0.00638139967277672
173	13.6259639633796	0.19	-0.445679685505488	-0.589497012814648	-0.301862358196329	0.306100956752983	-14.7133709695423	-18.1720753773821	-11.2546665617025	13.79	10.13	22.58	-1.27180513900086	-1.02974153598221	-0.787677932963566	-1.26403613091353	-1.02345120889076	-0.782866286867993	-1.27199900815506	-1.0284308722677	-0.786435777682312	-0.445679685505488	18.0101797975618	-1.10423518539168	-41.5825713240766	-0.479499360431087	-0.434631741257752	-0.558734540397413	-0.463705638865718	-0.419315316119351	-0.542099129541475	-0.469977994486506	-0.438077255578688	-0.544445788552554	0.0056725399134733	0.00562956943797272	0.00638139967277672
173	13.6259639633796	0.19	-0.440337767725551	-0.581106071420971	-0.29956946403013	0.241316091530875	-11.3743573619204	-14.5231903424246	-8.22552438141622	17.05	10.95	25.63	-0.827584684192037	-0.648152625098816	-0.468720566005595	-0.817142675902218	-0.639974591824847	-0.462806507747475	-0.817988866325257	-0.640245869542895	-0.463131924985408	-0.440337767725551	20.9111133066201	0.353649525803366	-41.7465398988986	-0.479499360431087	-0.434631741257752	-0.558734540397413	-0.463705638865718	-0.419315316119351	-0.542099129541475	-0.469977994486506	-0.438077255578688	-0.544445788552554	0.0056725399134733	0.00562956943797272	0.00638139967277672
173	13.6259639633796	0.19	-0.414470120811077	-0.550195337677109	-0.278744903945045	0.241255667781606	-12.2575424571025	-15.6514330278348	-8.86365188637022	13.33	9.73	22.45	-1.13188344514561	-0.886443392160308	-0.641003339175007	-1.12629688629853	-0.882068234809831	-0.637839583321137	-1.12875453467614	-0.883784097090805	-0.639079285243073	-0.414470120811077	18.977335719364	0.547471450397158	-40.0811234197607	-0.479499360431087	-0.434631741257752	-0.558734540397413	-0.463705638865718	-0.419315316119351	-0.542099129541475	-0.469977994486506	-0.438077255578688	-0.544445788552554	0.0056725399134733	0.00562956943797272	0.00638139967277672
173	13.6259639633796	0.19	-0.409398192521881	-0.539610839799121	-0.279185545244642	0.241563695782012	-12.0592360986669	-15.3954123264342	-8.72305987089958	16.91	11.77	25.92	-0.88476658340066	-0.693038217828014	-0.501309852255369	-0.873817345016244	-0.684461672557347	-0.49510600009845	-0.879929838437331	-0.688839636708795	-0.49850931906262	-0.409398192521881	21.8201148547682	1.48361829832958	-41.5978757841807	-0.479499360431087	-0.434631741257752	-0.558734540397413	-0.463705638865718	-0.419315316119351	-0.542099129541475	-0.469977994486506	-0.438077255578688	-0.544445788552554	0.0056725399134733	0.00562956943797272	0.00638139967277672
173	13.6259639633796	0.19	-0.405975570879239	-0.536139609501339	-0.275811532257138	0.304377924655684	-13.2696110533554	-16.4016255031675	-10.1375966035434	15.87	10	25.32	-1.00232058620596	-0.81091988883393	-0.619519191461898	-0.991738486389865	-0.802358521019486	-0.612978555649107	-0.984395770567556	-0.797523535792121	-0.609212145892742	-0.405975570879239	20.205086657079	-1.15394516060697	-42.9786779641664	-0.479499360431087	-0.434631741257752	-0.558734540397413	-0.463705638865718	-0.419315316119351	-0.542099129541475	-0.469977994486506	-0.438077255578688	-0.544445788552554	0.0056725399134733	0.00562956943797272	0.00638139967277672
173	13.6259639633796	0.19	-0.405225212370934	-0.536855891935484	-0.273594532806384	0.298391402771838	-13.1191671456191	-16.2600086754767	-9.97832561576154	17.42	10.59	25.23	-0.907510692533959	-0.732212675860736	-0.556914659187514	-0.895530698082959	-0.722546780058153	-0.549562862033347	-0.895162324750963	-0.722191999879113	-0.549092663185588	-0.405225212370934	20.9365620878414	-0.73717547565715	-42.5437218898414	-0.479499360431087	-0.434631741257752	-0.558734540397413	-0.463705638865718	-0.419315316119351	-0.542099129541475	-0.469977994486506	-0.438077255578688	-0.544445788552554	0.0056725399134733	0.00562956943797272	0.00638139967277672
173	13.6259639633796	0.19	-0.395864441986409	-0.52518693391371	-0.266541950059107	0.299997074640536	-13.9873001244414	-17.3231828369675	-10.6514174119153	15.02	10.05	24.01	-1.11684079294109	-0.901773508315684	-0.686706223690273	-1.10692704057546	-0.893768822860217	-0.68061060514497	-1.10666030727984	-0.892775820942024	-0.680023895760288	-0.395864441986409	20.1152704304132	0.730180555141447	-40.3444711725674	-0.479499360431087	-0.434631741257752	-0.558734540397413	-0.463705638865718	-0.419315316119351	-0.542099129541475	-0.469977994486506	-0.438077255578688	-0.544445788552554	0.0056725399134733	0.00562956943797272	0.00638139967277672
173	13.6259639633796	0.19	-0.394438651742253	-0.519704962059971	-0.269172341424535	0.268649505704186	-12.8502242352475	-16.1605133381296	-9.53993513236542	17.6	11.73	26.3	-0.892898628396902	-0.709998955736953	-0.527099283077005	-0.880862317309754	-0.700428139934332	-0.51999396255891	-0.884647269809389	-0.704148990736814	-0.522622271023883	-0.394438651742253	23.0210810833323	-0.523512501449378	-43.9586931683573	-0.479499360431087	-0.434631741257752	-0.558734540397413	-0.463705638865718	-0.419315316119351	-0.542099129541475	-0.469977994486506	-0.438077255578688	-0.544445788552554	0.0056725399134733	0.00562956943797272	0.00638139967277672
173	13.6259639633796	0.2	-0.687043464765297	-0.899679820733118	-0.474407108797475	0.249727331709466	-15.2058993598961	-19.3209397077229	-11.0908590120694	15.75	10.4	24.25	-1.18955264637129	-0.936197622768308	-0.682842599165323	-1.17726555000413	-0.926527474545144	-0.675789399086163	-1.17940226976899	-0.927900714510106	-0.676934866545867	-0.687043464765297	18.5615890339825	0.629418196622338	-40.5520734717334	-0.479499360431087	-0.434631741257752	-0.558734540397413	-0.463705638865718	-0.419315316119351	-0.542099129541475	-0.469977994486506	-0.438077255578688	-0.544445788552554	0.0056725399134733	0.00562956943797272	0.00638139967277672
173	13.6259639633796	0.2	-0.685966166279697	-0.89701002225837	-0.474922310301024	0.220023883810418	-12.3855248374005	-16.0263985479411	-8.74465112685984	15.29	10.26	21.11	-1.01553515950202	-0.784826104482568	-0.554117049463118	-1.00595905252499	-0.77742549539034	-0.548891938255688	-1.01852102890337	-0.786278546822654	-0.556314502051992	-0.685966166279697	17.3803279792457	0.768139969667872	-39.6201621944894	-0.479499360431087	-0.434631741257752	-0.558734540397413	-0.463705638865718	-0.419315316119351	-0.542099129541475	-0.469977994486506	-0.438077255578688	-0.544445788552554	0.0056725399134733	0.00562956943797272	0.00638139967277672
173	13.6259639633796	0.2	-0.685751064776586	-0.897443504503474	-0.474058625049698	0.250997636951033	-12.9739314706909	-16.4730917731711	-9.47477116821075	14.84	10.45	24.05	-1.07437897470729	-0.846162905138737	-0.617946835570189	-1.06524550286234	-0.838969535524977	-0.612693568187615	-1.0676872232434	-0.841494077174449	-0.6136339426626	-0.685751064776586	17.7374739221106	1.03435964057509	-39.6935660972618	-0.479499360431087	-0.434631741257752	-0.558734540397413	-0.463705638865718	-0.419315316119351	-0.542099129541475	-0.469977994486506	-0.438077255578688	-0.544445788552554	0.0056725399134733	0.00562956943797272	0.00638139967277672
173	13.6259639633796	0.2	-0.678569615710578	-0.888601189694415	-0.46853804172674	0.275444275734665	-15.3113033155522	-19.1884893677463	-11.4341172633581	15.36	9.99	21.66	-1.21046810164953	-0.96588344725614	-0.721298792862752	-1.19888218851272	-0.956638559509873	-0.714394930507023	-1.20801496748802	-0.964680032037544	-0.72063304388586	-0.678569615710578	17.5578913772213	1.90577815841445	-38.6649608618253	-0.479499360431087	-0.434631741257752	-0.558734540397413	-0.463705638865718	-0.419315316119351	-0.542099129541475	-0.469977994486506	-0.438077255578688	-0.544445788552554	0.0056725399134733	0.00562956943797272	0.00638139967277672
173	13.6259639633796	0.2	-0.648259621528125	-0.848700173137858	-0.447819069918391	0.309171536137786	-14.5501857012952	-17.9459642259183	-11.1544071766721	17.34	10.28	25.94	-1.00600464675177	-0.815646027281387	-0.625287407811001	-0.992847186861678	-0.804978253605469	-0.61710932034926	-0.98636086687546	-0.800157436543032	-0.613349944421029	-0.648259621528125	19.9816058540088	0.50918482395471	-41.4501430411833	-0.479499360431087	-0.434631741257752	-0.558734540397413	-0.463705638865718	-0.419315316119351	-0.542099129541475	-0.469977994486506	-0.438077255578688	-0.544445788552554	0.0056725399134733	0.00562956943797272	0.00638139967277672
173	13.6259639633796	0.2	-0.642693610069084	-0.840628288358904	-0.444758931779265	0.251977102940535	-13.1529600024775	-16.6911884320252	-9.61473157292978	15.09	10.47	22.76	-1.07094838069117	-0.843926798461037	-0.616905216230909	-1.06127659354413	-0.836305254314223	-0.611333915084319	-1.06997647001687	-0.843486604158126	-0.615811189701072	-0.642693610069084	18.0531500016335	-0.175666257269339	-41.0230712661551	-0.479499360431087	-0.434631741257752	-0.558734540397413	-0.463705638865718	-0.419315316119351	-0.542099129541475	-0.469977994486506	-0.438077255578688	-0.544445788552554	0.0056725399134733	0.00562956943797272	0.00638139967277672
173	13.6259639633796	0.2	-0.642315372276556	-0.840992450759412	-0.4436382937937	0.254176439907277	-12.445174418317	-15.7735846780782	-9.11676415855571	13.5	9.21	21.21	-1.12678012350615	-0.889016381141034	-0.651252638775917	-1.12071759230607	-0.884233114702791	-0.647748637099508	-1.12285221460903	-0.886779669381194	-0.649885174916196	-0.642315372276556	16.9135816866396	0.972664890570724	-38.4398785244576	-0.479499360431087	-0.434631741257752	-0.558734540397413	-0.463705638865718	-0.419315316119351	-0.542099129541475	-0.469977994486506	-0.438077255578688	-0.544445788552554	0.0056725399134733	0.00562956943797272	0.00638139967277672
173	13.6259639633796	0.2	-0.636389500881888	-0.834666968483844	-0.438112033279931	0.209393903367866	-13.2384193848355	-17.2546594087791	-9.22217936089194	16.93	11.95	25.14	-0.990341883467027	-0.759827295173025	-0.529312706879024	-0.978049647383724	-0.750396232374685	-0.522742817365646	-0.987959499602555	-0.757912724318145	-0.52899954262044	-0.636389500881888	19.8957260213833	1.11026980607321	-41.5083925138967	-0.479499360431087	-0.434631741257752	-0.558734540397413	-0.463705638865718	-0.419315316119351	-0.542099129541475	-0.469977994486506	-0.438077255578688	-0.544445788552554	0.0056725399134733	0.00562956943797272	0.00638139967277672
173	13.6259639633796	0.2	-0.63586727704367	-0.834271896428495	-0.437462657658845	0.260589527588653	-13.9174770385846	-17.5777232043108	-10.2572308728583	15.61	9.7	23.49	-1.09125737785408	-0.864022565547368	-0.636787753240657	-1.08026592584483	-0.855319886640589	-0.630373847436343	-1.07742506417963	-0.852943399790509	-0.629090283445741	-0.63586727704367	18.4102932603758	-1.99102814947938	-42.9241300653201	-0.479499360431087	-0.434631741257752	-0.558734540397413	-0.463705638865718	-0.419315316119351	-0.542099129541475	-0.469977994486506	-0.438077255578688	-0.544445788552554	0.0056725399134733	0.00562956943797272	0.00638139967277672
173	13.6259639633796	0.2	-0.62531615493571	-0.823593037080565	-0.427039272790855	0.229338895121388	-13.5748854554483	-17.4600954537746	-9.68967545712203	16.23	11.74	24.89	-1.04396131819731	-0.811659670015356	-0.579358021833401	-1.03225132812578	-0.80255537993136	-0.572859431736937	-1.04300446425967	-0.809737356065844	-0.578789872355793	-0.62531615493571	19.8649968342065	0.741508577799796	-41.458927428032	-0.479499360431087	-0.434631741257752	-0.558734540397413	-0.463705638865718	-0.419315316119351	-0.542099129541475	-0.469977994486506	-0.438077255578688	-0.544445788552554	0.0056725399134733	0.00562956943797272	0.00638139967277672
173	13.6259639633796	0.2	-0.623987522884563	-0.819655939854558	-0.428319105914568	0.289963924733211	-14.7113616562077	-18.3055973790588	-11.1171259333565	14.98	10.43	22.52	-1.18277518639702	-0.95054169305507	-0.718308199713118	-1.17236022158199	-0.942171667709382	-0.711983113836779	-1.18312462204794	-0.949065474989847	-0.718317019517719	-0.623987522884563	18.2478263733342	-2.49416122395848	-43.5789743749726	-0.479499360431087	-0.434631741257752	-0.558734540397413	-0.463705638865718	-0.419315316119351	-0.542099129541475	-0.469977994486506	-0.438077255578688	-0.544445788552554	0.0056725399134733	0.00562956943797272	0.00638139967277672
173	13.6259639633796	0.2	-0.616342165402547	-0.808016820497852	-0.424667510307241	0.242564124855137	-13.3917143048473	-17.08643223437	-9.69699637532462	15.44	9.84	24.03	-1.07204504475616	-0.840229297981999	-0.608413551207841	-1.06160135914642	-0.832043923056627	-0.602486486966836	-1.05727828539702	-0.829678682406132	-0.600927867227222	-0.616342165402547	18.5676845981252	0.913970087230247	-40.0935445451133	-0.479499360431087	-0.434631741257752	-0.558734540397413	-0.463705638865718	-0.419315316119351	-0.542099129541475	-0.469977994486506	-0.438077255578688	-0.544445788552554	0.0056725399134733	0.00562956943797272	0.00638139967277672
173	13.6259639633796	0.2	-0.611582750305971	-0.804938662633831	-0.418226837978111	0.244451795033146	-13.6864028249363	-17.4431265144186	-9.92967913545389	15.21	11.38	23.65	-1.11076314030822	-0.871538239935547	-0.632313339562874	-1.1004629531619	-0.863456402637618	-0.626449852113333	-1.1135254135136	-0.87283644391287	-0.633554243893349	-0.611582750305971	19.0891088796935	0.504467737283972	-41.0761501117788	-0.479499360431087	-0.434631741257752	-0.558734540397413	-0.463705638865718	-0.419315316119351	-0.542099129541475	-0.469977994486506	-0.438077255578688	-0.544445788552554	0.0056725399134733	0.00562956943797272	0.00638139967277672
173	13.6259639633796	0.2	-0.608201853654431	-0.797385747141667	-0.419017960167196	0.236080678351011	-12.1251194413088	-15.5304949799701	-8.71974390264743	14.08	9.97	24.36	-1.06594589273783	-0.832215668855883	-0.598485444973932	-1.05871067594359	-0.826566919867061	-0.594423163790535	-1.05467333224779	-0.823216687845653	-0.592966829139705	-0.608201853654431	18.134222246278	-0.47225253226976	-41.0490800878588	-0.479499360431087	-0.434631741257752	-0.558734540397413	-0.463705638865718	-0.419315316119351	-0.542099129541475	-0.469977994486506	-0.438077255578688	-0.544445788552554	0.0056725399134733	0.00562956943797272	0.00638139967277672
173	13.6259639633796	0.2	-0.604112149119623	-0.791137833682355	-0.41708646455689	0.261102038609172	-12.8688252232204	-16.2487844939224	-9.4888659525185	15.65	10.87	22.79	-1.00620407985243	-0.796900497225228	-0.587596914598022	-0.995990334656651	-0.788811344350549	-0.581632354044448	-1.00576231752424	-0.798158468461461	-0.588021423764776	-0.604112149119623	18.4411003191636	-0.361433997508802	-41.2110172603478	-0.479499360431087	-0.434631741257752	-0.558734540397413	-0.463705638865718	-0.419315316119351	-0.542099129541475	-0.469977994486506	-0.438077255578688	-0.544445788552554	0.0056725399134733	0.00562956943797272	0.00638139967277672
173	13.6259639633796	0.2	-0.602644012172171	-0.791438940097643	-0.4138490842467	0.242106063221336	-12.5779485355748	-16.0524832758708	-9.10341379527886	15.61	9.94	24.58	-0.996678695363237	-0.780949160409738	-0.565219625456239	-0.986643313553701	-0.773085921198337	-0.559528528842973	-0.982085518970945	-0.769675459265388	-0.556239541762043	-0.602644012172171	18.5340721623776	0.680277068603237	-40.3096442864547	-0.479499360431087	-0.434631741257752	-0.558734540397413	-0.463705638865718	-0.419315316119351	-0.542099129541475	-0.469977994486506	-0.438077255578688	-0.544445788552554	0.0056725399134733	0.00562956943797272	0.00638139967277672
173	13.6259639633796	0.2	-0.587219142046628	-0.76875397797941	-0.405684306113847	0.263956780625807	-13.2027557395687	-16.6449493716717	-9.76056210746568	17.55	10.58	24.57	-0.92263186994676	-0.731830595843091	-0.541029321739422	-0.910276634243824	-0.72203043632033	-0.533784238396836	-0.914661880042394	-0.723021429047698	-0.535061350100828	-0.587219142046628	19.8958119088002	0.9025498861388	-41.2106532801593	-0.479499360431087	-0.434631741257752	-0.558734540397413	-0.463705638865718	-0.419315316119351	-0.542099129541475	-0.469977994486506	-0.438077255578688	-0.544445788552554	0.0056725399134733	0.00562956943797272	0.00638139967277672
173	13.6259639633796	0.2	-0.585094775061024	-0.769594601681369	-0.40059494844068	0.238981940426869	-12.4742683968106	-15.9497539343834	-8.99878285923776	17.82	10.61	25.05	-0.870702039053562	-0.680974200196917	-0.491246361340273	-0.858678257211626	-0.671570426166418	-0.484462595121211	-0.858638290087195	-0.671276519959287	-0.483914240390252	-0.585094775061024	19.5713484544377	1.12349029535294	-40.7970726690323	-0.479499360431087	-0.434631741257752	-0.558734540397413	-0.463705638865718	-0.419315316119351	-0.542099129541475	-0.469977994486506	-0.438077255578688	-0.544445788552554	0.0056725399134733	0.00562956943797272	0.00638139967277672
173	13.6259639633796	0.2	-0.580974562290006	-0.760021708573142	-0.40192741600687	0.25096376719848	-13.0796855078391	-16.6076862186351	-9.55168479704308	15.64	10.15	23.2	-1.02937638087261	-0.81070410132772	-0.59203182178283	-1.01895678086325	-0.802497955724668	-0.586039130586087	-1.02236115429682	-0.80456150422864	-0.587795193754645	-0.580974562290006	19.2484904464342	-1.95156814950584	-43.2362887219234	-0.479499360431087	-0.434631741257752	-0.558734540397413	-0.463705638865718	-0.419315316119351	-0.542099129541475	-0.469977994486506	-0.438077255578688	-0.544445788552554	0.0056725399134733	0.00562956943797272	0.00638139967277672
173	13.6259639633796	0.2	-0.576405587134867	-0.757652016673973	-0.39515915759576	0.291895131590768	-13.6607174395646	-16.9826769463353	-10.3387579327939	15.11	9.53	23.43	-1.08863965128533	-0.875692254920041	-0.662744858554756	-1.07877562769497	-0.867757720246213	-0.656739812797461	-1.07396027304272	-0.864294551627379	-0.654410391870338	-0.576405587134867	18.6242796548087	0.961990481851583	-39.6640189870722	-0.479499360431087	-0.434631741257752	-0.558734540397413	-0.463705638865718	-0.419315316119351	-0.542099129541475	-0.469977994486506	-0.438077255578688	-0.544445788552554	0.0056725399134733	0.00562956943797272	0.00638139967277672
173	13.6259639633796	0.2	-0.575934168721698	-0.753207322680419	-0.398661014762977	0.249548326737021	-13.4607473984811	-17.1052534025117	-9.81624139445059	14.37	10.15	21.86	-1.15110709678008	-0.905848132953142	-0.660589169126207	-1.1425193393309	-0.899090113587824	-0.655660887844752	-1.15082066048889	-0.906520689682424	-0.661534296974916	-0.575934168721698	18.2508777855361	-0.0324696497700925	-40.9085278370282	-0.479499360431087	-0.434631741257752	-0.558734540397413	-0.463705638865718	-0.419315316119351	-0.542099129541475	-0.469977994486506	-0.438077255578688	-0.544445788552554	0.0056725399134733	0.00562956943797272	0.00638139967277672
173	13.6259639633796	0.2	-0.56701106493867	-0.745262002119864	-0.388760127757477	0.249794250471709	-13.3663712443283	-16.9829502421496	-9.74979224650687	14.9	10.09	26.59	-1.10340851318455	-0.868433788657806	-0.633459064131058	-1.09389075032996	-0.860942866885317	-0.627994983440676	-1.08139202368246	-0.851334982116882	-0.621360255496295	-0.56701106493867	19.8435558618425	-0.560081943407298	-42.1574406236105	-0.479499360431087	-0.434631741257752	-0.558734540397413	-0.463705638865718	-0.419315316119351	-0.542099129541475	-0.469977994486506	-0.438077255578688	-0.544445788552554	0.0056725399134733	0.00562956943797272	0.00638139967277672
173	13.6259639633796	0.2	-0.560156037157278	-0.732491346345342	-0.387820727969213	0.281577953015279	-13.8559524164545	-17.3114639497321	-10.4004408831769	16.92	10.62	22.57	-0.99391804987359	-0.795523778052105	-0.597129506230621	-0.981590465815425	-0.785656881837218	-0.58972329785901	-0.991398990333504	-0.793618914867575	-0.595958729012196	-0.560156037157278	19.2584249208419	-0.941343355922782	-42.2715347179588	-0.479499360431087	-0.434631741257752	-0.558734540397413	-0.463705638865718	-0.419315316119351	-0.542099129541475	-0.469977994486506	-0.438077255578688	-0.544445788552554	0.0056725399134733	0.00562956943797272	0.00638139967277672
173	13.6259639633796	0.2	-0.556723391235891	-0.728549397208988	-0.384897385262794	0.238102039637144	-11.9072679847836	-15.2328252994635	-8.58171067010376	15.42	9.51	24.14	-0.956904135554442	-0.747997417012047	-0.539090698469651	-0.947618559522695	-0.740739023376626	-0.533859487230557	-0.940558211216708	-0.736349033146422	-0.530354216646411	-0.556723391235891	18.7216097369705	-1.04425063906605	-41.9682612849722	-0.479499360431087	-0.434631741257752	-0.558734540397413	-0.463705638865718	-0.419315316119351	-0.542099129541475	-0.469977994486506	-0.438077255578688	-0.544445788552554	0.0056725399134733	0.00562956943797272	0.00638139967277672
173	13.6259639633796	0.2	-0.556221170150294	-0.727577473596177	-0.384864866704412	0.24399257618523	-12.2521004017396	-15.6193145101947	-8.88488629328464	16.02	10.36	23.5	-0.945651406631537	-0.741787737965943	-0.537924069300348	-0.935399528215121	-0.733745960999202	-0.532092393783284	-0.939276516977777	-0.736345709007546	-0.534093107941812	-0.556221170150294	19.4121926983669	0.816539837372969	-40.3456279052967	-0.479499360431087	-0.434631741257752	-0.558734540397413	-0.463705638865718	-0.419315316119351	-0.542099129541475	-0.469977994486506	-0.438077255578688	-0.544445788552554	0.0056725399134733	0.00562956943797272	0.00638139967277672
173	13.6259639633796	0.2	-0.553470300471183	-0.725102852316924	-0.381837748625441	0.236999481635407	-12.3556854206885	-15.816999608109	-8.89437123326805	15.77	10.4	25.18	-0.972591769744418	-0.759754583514809	-0.546917397285201	-0.962507887851679	-0.751877408603444	-0.54124692935521	-0.960342343085308	-0.749832793125346	-0.539802338832205	-0.553470300471183	19.2407292470075	-0.55773807412378	-42.0113390249399	-0.479499360431087	-0.434631741257752	-0.558734540397413	-0.463705638865718	-0.419315316119351	-0.542099129541475	-0.469977994486506	-0.438077255578688	-0.544445788552554	0.0056725399134733	0.00562956943797272	0.00638139967277672
173	13.6259639633796	0.2	-0.549700651631568	-0.720335008729	-0.379066294534136	0.251911507537897	-13.1361145718098	-16.670426470853	-9.6018026727667	16.05	10.67	24.7	-1.00769110547521	-0.794049620605702	-0.580408135736195	-0.99671837929323	-0.78540323183193	-0.57408808437063	-0.999448470357518	-0.786988347786602	-0.575568361103658	-0.549700651631568	19.7894673447881	-0.740899778715859	-42.3325323771976	-0.479499360431087	-0.434631741257752	-0.558734540397413	-0.463705638865718	-0.419315316119351	-0.542099129541475	-0.469977994486506	-0.438077255578688	-0.544445788552554	0.0056725399134733	0.00562956943797272	0.00638139967277672
173	13.6259639633796	0.2	-0.545622938733725	-0.714887539590728	-0.376358337876722	0.301255792990457	-14.3299381320361	-17.7373229470505	-10.9225533170216	14.24	8.95	22.04	-1.20347657519254	-0.972285666633334	-0.741094758074128	-1.19483302471951	-0.96530256417253	-0.735772103625548	-1.18937504493789	-0.962056423347446	-0.732936449531541	-0.545622938733725	18.2169753082252	-1.65337070895026	-41.7790552926663	-0.479499360431087	-0.434631741257752	-0.558734540397413	-0.463705638865718	-0.419315316119351	-0.542099129541475	-0.469977994486506	-0.438077255578688	-0.544445788552554	0.0056725399134733	0.00562956943797272	0.00638139967277672
173	13.6259639633796	0.2	-0.536170985905432	-0.70555882534132	-0.366783146469544	0.264351995313698	-13.7858566730955	-17.3764230093795	-10.1952903368115	16.99	10.82	25.34	-0.993773732213357	-0.788425916564386	-0.583078100915415	-0.981337498462545	-0.77855943622207	-0.575781373981595	-0.982070088362062	-0.779390495786462	-0.575881210599644	-0.536170985905432	20.2998625582415	1.85366034416539	-40.2857846315499	-0.479499360431087	-0.434631741257752	-0.558734540397413	-0.463705638865718	-0.419315316119351	-0.542099129541475	-0.469977994486506	-0.438077255578688	-0.544445788552554	0.0056725399134733	0.00562956943797272	0.00638139967277672
173	13.6259639633796	0.2	-0.533763321476114	-0.702386008423383	-0.365140634528845	0.316786112518415	-14.990846731427	-18.4280633348996	-11.5536301279545	15.39	10.53	22.39	-1.15984500501807	-0.943509819043714	-0.727174633069354	-1.14866006888953	-0.934411105838928	-0.720162142788331	-1.15968157752172	-0.942969251988369	-0.72626420376989	-0.533763321476114	19.0152552278975	0.351166640853264	-40.8131751158941	-0.479499360431087	-0.434631741257752	-0.558734540397413	-0.463705638865718	-0.419315316119351	-0.542099129541475	-0.469977994486506	-0.438077255578688	-0.544445788552554	0.0056725399134733	0.00562956943797272	0.00638139967277672
173	13.6259639633796	0.2	-0.531320410047817	-0.694866944476406	-0.367773875619227	0.261916533061554	-14.1457346617324	-17.8532439779793	-10.4382253454856	16.6	11.86	24.72	-1.04451083077794	-0.827601587796305	-0.610692344814669	-1.03212431782825	-0.817787330746631	-0.603450343665012	-1.0437335127806	-0.827343076773251	-0.609859978588792	-0.531320410047817	20.414123310255	0.126614921732211	-42.5209473171533	-0.479499360431087	-0.434631741257752	-0.558734540397413	-0.463705638865718	-0.419315316119351	-0.542099129541475	-0.469977994486506	-0.438077255578688	-0.544445788552554	0.0056725399134733	0.00562956943797272	0.00638139967277672
173	13.6259639633796	0.2	-0.531264961328386	-0.697513895693023	-0.365016026963748	0.27816032974922	-14.4310714190562	-18.0606551054378	-10.8014877326746	14.73	9.91	22.94	-1.18614876273836	-0.947772791671806	-0.709396820605252	-1.17633598165321	-0.939932049249522	-0.703528116845839	-1.1789590050619	-0.941912448845176	-0.705453740185303	-0.531264961328386	18.8243405639129	0.104566749730199	-40.7503181990505	-0.479499360431087	-0.434631741257752	-0.558734540397413	-0.463705638865718	-0.419315316119351	-0.542099129541475	-0.469977994486506	-0.438077255578688	-0.544445788552554	0.0056725399134733	0.00562956943797272	0.00638139967277672
173	13.6259639633796	0.2	-0.52596897823732	-0.692529092393054	-0.359408864081586	0.271323033248577	-13.5097385715719	-16.9663980271978	-10.0530791159459	16.16	10.27	24.85	-1.01848866708599	-0.810986256975899	-0.603483846865807	-1.00718568932252	-0.801986098284583	-0.596786507246648	-1.00672439200745	-0.800168468754702	-0.595467231383551	-0.52596897823732	19.5526865997326	0.557027051087919	-41.0322609100061	-0.479499360431087	-0.434631741257752	-0.558734540397413	-0.463705638865718	-0.419315316119351	-0.542099129541475	-0.469977994486506	-0.438077255578688	-0.544445788552554	0.0056725399134733	0.00562956943797272	0.00638139967277672
173	13.6259639633796	0.2	-0.525771693121308	-0.689067409282196	-0.36247597696042	0.302455223407722	-13.902454044562	-17.1987973088754	-10.6061107802486	15.08	10.16	25.34	-1.10417045978538	-0.892543751684747	-0.680917043584111	-1.09421962487018	-0.884500106386231	-0.674780587902284	-1.08776240810337	-0.879338101461796	-0.671653884829246	-0.525771693121308	19.4499151204184	-0.348711681744506	-41.7783223350773	-0.479499360431087	-0.434631741257752	-0.558734540397413	-0.463705638865718	-0.419315316119351	-0.542099129541475	-0.469977994486506	-0.438077255578688	-0.544445788552554	0.0056725399134733	0.00562956943797272	0.00638139967277672
173	13.6259639633796	0.2	-0.523954771703985	-0.687241134923054	-0.360668408484916	0.224534823075154	-12.3426252958797	-15.9238560356375	-8.7613945561219	16.78	11.75	25.21	-0.921973056506507	-0.714623891593175	-0.507274726679843	-0.910760758171989	-0.705933207832982	-0.501105657493975	-0.918262037729429	-0.711661847497727	-0.505121099793173	-0.523954771703985	20.4402950392844	-1.10225073650613	-43.672535372378	-0.479499360431087	-0.434631741257752	-0.558734540397413	-0.463705638865718	-0.419315316119351	-0.542099129541475	-0.469977994486506	-0.438077255578688	-0.544445788552554	0.0056725399134733	0.00562956943797272	0.00638139967277672
173	13.6259639633796	0.2	-0.521430659954342	-0.682356571617219	-0.360504748291466	0.312839143669223	-13.5701990816338	-16.7102764042723	-10.4301217589952	15.29	10.43	21.76	-1.05896054712093	-0.859968147525843	-0.660975747930754	-1.04897782627479	-0.851861309195879	-0.654744792116962	-1.0614744304786	-0.862171936602667	-0.661371718019151	-0.521430659954342	18.3996322586074	0.327616534182215	-40.2454158600761	-0.479499360431087	-0.434631741257752	-0.558734540397413	-0.463705638865718	-0.419315316119351	-0.542099129541475	-0.469977994486506	-0.438077255578688	-0.544445788552554	0.0056725399134733	0.00562956943797272	0.00638139967277672
173	13.6259639633796	0.2	-0.518532813185958	-0.678365038282618	-0.358700588089299	0.276953459174589	-15.1360006262479	-18.9543558445405	-11.3176454079552	17.75	11.27	25.92	-1.03899180184655	-0.829686890570083	-0.620381979293622	-1.02476046539071	-0.818322457018528	-0.611884448646343	-1.02752157269307	-0.820189284740725	-0.613583693950252	-0.518532813185958	20.8421853479283	0.130137280550417	-42.8052203530265	-0.479499360431087	-0.434631741257752	-0.558734540397413	-0.463705638865718	-0.419315316119351	-0.542099129541475	-0.469977994486506	-0.438077255578688	-0.544445788552554	0.0056725399134733	0.00562956943797272	0.00638139967277672
173	13.6259639633796	0.2	-0.518000156335463	-0.680851842180509	-0.355148470490417	0.28060472102394	-13.5700214728474	-16.9623843447011	-10.1776586009937	15.8	10.14	23.54	-1.04113522337394	-0.832915175733281	-0.624695128092619	-1.03028279651043	-0.824233161307853	-0.618183526105273	-1.03254242789891	-0.825385565145889	-0.619299513386372	-0.518000156335463	19.1616340258129	0.63965480960263	-40.6610376466214	-0.479499360431087	-0.434631741257752	-0.558734540397413	-0.463705638865718	-0.419315316119351	-0.542099129541475	-0.469977994486506	-0.438077255578688	-0.544445788552554	0.0056725399134733	0.00562956943797272	0.00638139967277672
173	13.6259639633796	0.2	-0.506727150797439	-0.663886317824455	-0.349567983770422	0.281798011136867	-13.6639515301418	-17.0697277927022	-10.2581752675814	15.73	10.84	24.34	-1.05239050437868	-0.842416060598197	-0.632441616817713	-1.04156458121215	-0.833750140953027	-0.625935700693902	-1.04633834916168	-0.837561887260075	-0.629169525697888	-0.506727150797439	20.0128161018298	-0.0664720110844616	-41.8252903678882	-0.479499360431087	-0.434631741257752	-0.558734540397413	-0.463705638865718	-0.419315316119351	-0.542099129541475	-0.469977994486506	-0.438077255578688	-0.544445788552554	0.0056725399134733	0.00562956943797272	0.00638139967277672
173	13.6259639633796	0.2	-0.506709993058329	-0.663982486669479	-0.349437499447178	0.291584139044523	-13.3117233445853	-16.551252810711	-10.0721938784597	18.09	10.93	28.93	-0.890657799914629	-0.716331891171885	-0.542005982429141	-0.878013652508079	-0.706162546643764	-0.534311440779449	-0.867632027195259	-0.697723163783999	-0.52817133910518	-0.506709993058329	21.3389578508298	-0.391919086648221	-43.0114766251488	-0.479499360431087	-0.434631741257752	-0.558734540397413	-0.463705638865718	-0.419315316119351	-0.542099129541475	-0.469977994486506	-0.438077255578688	-0.544445788552554	0.0056725399134733	0.00562956943797272	0.00638139967277672
173	13.6259639633796	0.2	-0.504046024049487	-0.659377311161437	-0.348714736937537	0.269033500036024	-13.8263675730495	-17.3846393501627	-10.2680957959364	18.53	11.88	24.92	-0.913778078147362	-0.726746832889691	-0.53971558763202	-0.900238015770935	-0.715978137859112	-0.531718259947289	-0.910549987662893	-0.723720693896891	-0.536612313790391	-0.504046024049487	21.1361472866258	-0.915546014842159	-43.759698940957	-0.479499360431087	-0.434631741257752	-0.558734540397413	-0.463705638865718	-0.419315316119351	-0.542099129541475	-0.469977994486506	-0.438077255578688	-0.544445788552554	0.0056725399134733	0.00562956943797272	0.00638139967277672
173	13.6259639633796	0.2	-0.503733935090634	-0.661767884060949	-0.345699986120319	0.33987672569349	-14.1693410048925	-17.252436123207	-11.086245886578	14.93	10.33	21.83	-1.11836050706765	-0.918503988531235	-0.718647469994823	-1.10863072687548	-0.910512967874159	-0.712395208872835	-1.11999339680746	-0.919276880331591	-0.719064947692723	-0.503733935090634	18.59320360153	-0.32584367161673	-40.95506335883	-0.479499360431087	-0.434631741257752	-0.558734540397413	-0.463705638865718	-0.419315316119351	-0.542099129541475	-0.469977994486506	-0.438077255578688	-0.544445788552554	0.0056725399134733	0.00562956943797272	0.00638139967277672
173	13.6259639633796	0.2	-0.502621440162166	-0.661782436139785	-0.343460444184548	0.278140959784999	-13.3180957133778	-16.6679145368809	-9.96827688987467	15.46	9.2	24.01	-1.04490401741097	-0.834905391696139	-0.624906765981304	-1.03469706666684	-0.826749773508191	-0.618802480349545	-1.02474937923552	-0.81851854966225	-0.613249870018692	-0.502621440162166	18.9808845822229	-0.270232917401099	-41.0618565561005	-0.479499360431087	-0.434631741257752	-0.558734540397413	-0.463705638865718	-0.419315316119351	-0.542099129541475	-0.469977994486506	-0.438077255578688	-0.544445788552554	0.0056725399134733	0.00562956943797272	0.00638139967277672
173	13.6259639633796	0.2	-0.501066072112646	-0.657657087710447	-0.344475056514844	0.232409091568673	-11.5868066051685	-14.8744717267387	-8.29914148359831	16.23	11.43	24.04	-0.889384607427167	-0.692806281338217	-0.496227955249267	-0.879409113550292	-0.68503564447354	-0.490662175396788	-0.889607339590751	-0.691725033652821	-0.495765716751454	-0.501066072112646	20.3818726102814	-0.124092394907883	-42.3131055377635	-0.479499360431087	-0.434631741257752	-0.558734540397413	-0.463705638865718	-0.419315316119351	-0.542099129541475	-0.469977994486506	-0.438077255578688	-0.544445788552554	0.0056725399134733	0.00562956943797272	0.00638139967277672
173	13.6259639633796	0.2	-0.49794977995567	-0.653335631787065	-0.342563928124276	0.221736590802932	-11.4326883382112	-14.7767821266717	-8.08859454975069	15.72	9.83	24.61	-0.911100418963177	-0.704911735554282	-0.498723052145387	-0.901730275741174	-0.69766212422326	-0.493593972705346	-0.896446922791683	-0.693596068143541	-0.490893830680637	-0.49794977995567	19.7085093645745	-0.813522678964209	-42.3069111106081	-0.479499360431087	-0.434631741257752	-0.558734540397413	-0.463705638865718	-0.419315316119351	-0.542099129541475	-0.469977994486506	-0.438077255578688	-0.544445788552554	0.0056725399134733	0.00562956943797272	0.00638139967277672
173	13.6259639633796	0.2	-0.497479787189897	-0.652985643339987	-0.341973931039806	0.289281319316766	-13.7280209201083	-17.0875783108637	-10.3684635293529	16.81	11.71	24.89	-0.987573306495223	-0.793408332360799	-0.599243358226376	-0.975511989476798	-0.783718368731036	-0.591924747985275	-0.985392846365403	-0.790914943270518	-0.597174791665372	-0.497479787189897	20.7467087988118	-0.120191825130291	-42.3796687289111	-0.479499360431087	-0.434631741257752	-0.558734540397413	-0.463705638865718	-0.419315316119351	-0.542099129541475	-0.469977994486506	-0.438077255578688	-0.544445788552554	0.0056725399134733	0.00562956943797272	0.00638139967277672
173	13.6259639633796	0.2	-0.496738231225721	-0.649593373617918	-0.343883088833523	0.321130182997573	-12.8963566873415	-15.8239125071423	-9.96880086754079	15.92	8.98	23.3	-0.9639584861245	-0.785618124673036	-0.607277763221572	-0.953688322141673	-0.777248026702623	-0.600807731263573	-0.944435251712363	-0.769626831964707	-0.595299167180444	-0.496738231225721	18.628248080734	0.50800480719709	-39.699642355213	-0.479499360431087	-0.434631741257752	-0.558734540397413	-0.463705638865718	-0.419315316119351	-0.542099129541475	-0.469977994486506	-0.438077255578688	-0.544445788552554	0.0056725399134733	0.00562956943797272	0.00638139967277672
173	13.6259639633796	0.2	-0.489101629474118	-0.641952345903104	-0.336250913045131	0.255817492987471	-12.8338729786077	-16.251446037655	-9.41629991956051	15.13	9.96	21.67	-1.03979552989707	-0.821133314752628	-0.602471099608189	-1.03031095895332	-0.813643287190367	-0.596975615427414	-1.03733720136915	-0.819495744245029	-0.601079753043153	-0.489101629474118	19.3829259932473	-3.36725737520044	-44.7671064582813	-0.479499360431087	-0.434631741257752	-0.558734540397413	-0.463705638865718	-0.419315316119351	-0.542099129541475	-0.469977994486506	-0.438077255578688	-0.544445788552554	0.0056725399134733	0.00562956943797272	0.00638139967277672
173	13.6259639633796	0.2	-0.488329992598082	-0.640726467249819	-0.335933517946345	0.207221306486633	-10.6670385586821	-13.9245661851984	-7.40951093216584	15.57	9.24	23.27	-0.867018824917027	-0.664187531122098	-0.46135623732717	-0.85836556518049	-0.657558624049499	-0.456751682918509	-0.852853399476913	-0.653507279895206	-0.45403215015471	-0.488329992598082	19.0596269608186	1.36697838919284	-39.3884052088382	-0.479499360431087	-0.434631741257752	-0.558734540397413	-0.463705638865718	-0.419315316119351	-0.542099129541475	-0.469977994486506	-0.438077255578688	-0.544445788552554	0.0056725399134733	0.00562956943797272	0.00638139967277672
173	13.6259639633796	0.2	-0.486486848620078	-0.637699190074856	-0.335274507165299	0.247988385590015	-12.4246945611757	-15.8027578824708	-9.04663123988062	17.12	11.8	26.21	-0.896975197950424	-0.705234044992002	-0.51349289203358	-0.885557979238549	-0.696257418488692	-0.506956857738834	-0.890866477207941	-0.70200395709585	-0.509536811733796	-0.486486848620078	21.1380590781365	-0.124564325900605	-42.8576399006149	-0.479499360431087	-0.434631741257752	-0.558734540397413	-0.463705638865718	-0.419315316119351	-0.542099129541475	-0.469977994486506	-0.438077255578688	-0.544445788552554	0.0056725399134733	0.00562956943797272	0.00638139967277672
173	13.6259639633796	0.2	-0.481735678685443	-0.633359248218649	-0.330112109152236	0.273509364145312	-13.0210762971466	-16.3343800748963	-9.70777251939691	15.08	10	25.32	-1.0489169290276	-0.836152171041224	-0.62338741305485	-1.03947183811135	-0.82862294441064	-0.617774050709933	-1.03287144829801	-0.82314080219044	-0.613891527387372	-0.481735678685443	20.3409731337848	0.000825202076838617	-41.8306485482118	-0.479499360431087	-0.434631741257752	-0.558734540397413	-0.463705638865718	-0.419315316119351	-0.542099129541475	-0.469977994486506	-0.438077255578688	-0.544445788552554	0.0056725399134733	0.00562956943797272	0.00638139967277672
173	13.6259639633796	0.2	-0.478354428525034	-0.628898442146779	-0.327810414903288	0.269898965787036	-12.4309562884802	-15.6230885135928	-9.23882406336756	18.01	10.94	27.63	-0.844161348875313	-0.671681071201988	-0.499200793528663	-0.832269999571521	-0.662219379726716	-0.49216875988191	-0.826656379255214	-0.658046956183148	-0.489143869820215	-0.478354428525034	21.7012933678484	0.682909388225204	-42.3102252494817	-0.479499360431087	-0.434631741257752	-0.558734540397413	-0.463705638865718	-0.419315316119351	-0.542099129541475	-0.469977994486506	-0.438077255578688	-0.544445788552554	0.0056725399134733	0.00562956943797272	0.00638139967277672
173	13.6259639633796	0.2	-0.474932100335119	-0.625374438558618	-0.324489762111621	0.219564273031968	-12.0398538615002	-15.5838595572152	-8.49584816578529	16.03	11.07	25.9	-0.942848311474034	-0.728430325108639	-0.514012338743243	-0.932606978728337	-0.720518026544057	-0.508429074359778	-0.933301139033374	-0.721135877668701	-0.508790939076856	-0.474932100335119	20.0543793192356	0.661615426927951	-41.3791767924306	-0.479499360431087	-0.434631741257752	-0.558734540397413	-0.463705638865718	-0.419315316119351	-0.542099129541475	-0.469977994486506	-0.438077255578688	-0.544445788552554	0.0056725399134733	0.00562956943797272	0.00638139967277672
173	13.6259639633796	0.2	-0.470386855349489	-0.619182025651963	-0.321591685047014	0.271130498475358	-13.122989673204	-16.4823295980247	-9.76364974838328	17.02	11.41	26.26	-0.941013085714312	-0.749220850895899	-0.557428616077487	-0.929190818620839	-0.739808134807508	-0.550425450994176	-0.931544549569048	-0.742030998639554	-0.551857699954322	-0.470386855349489	21.187968857833	0.497587616973137	-42.2849341005204	-0.479499360431087	-0.434631741257752	-0.558734540397413	-0.463705638865718	-0.419315316119351	-0.542099129541475	-0.469977994486506	-0.438077255578688	-0.544445788552554	0.0056725399134733	0.00562956943797272	0.00638139967277672
173	13.6259639633796	0.2	-0.469274976792158	-0.617932271111443	-0.320617682472873	0.254345990858411	-12.4331879116118	-15.756906067604	-9.10946975561968	13.83	9.68	22.23	-1.09964417119946	-0.867688273178268	-0.635732375157081	-1.09281698748434	-0.862301196700629	-0.63178540591692	-1.09567809625696	-0.864964376872985	-0.633087717558038	-0.469274976792158	18.8269731575766	2.15626726684099	-38.2860599971709	-0.479499360431087	-0.434631741257752	-0.558734540397413	-0.463705638865718	-0.419315316119351	-0.542099129541475	-0.469977994486506	-0.438077255578688	-0.544445788552554	0.0056725399134733	0.00562956943797272	0.00638139967277672
173	13.6259639633796	0.2	-0.467940913905216	-0.612245006050075	-0.323636821760357	0.270254092012496	-12.6110977610721	-15.8465727639869	-9.3756227581573	16.12	11.52	25.63	-0.954013948789171	-0.75922809006051	-0.56444223133185	-0.943509125961941	-0.75086809010279	-0.558227054243639	-0.94945337767389	-0.754888543244903	-0.560920230506273	-0.467940913905216	20.8411656315912	-0.62935261336308	-43.0313767413851	-0.479499360431087	-0.434631741257752	-0.558734540397413	-0.463705638865718	-0.419315316119351	-0.542099129541475	-0.469977994486506	-0.438077255578688	-0.544445788552554	0.0056725399134733	0.00562956943797272	0.00638139967277672
173	13.6259639633796	0.2	-0.463817054854466	-0.608205430426062	-0.31942867928287	0.25495866221461	-13.0514604463844	-16.5348325710087	-9.56808832175996	17.68	11.97	25.17	-0.909885376080584	-0.718200982420641	-0.526516588760698	-0.897518869951549	-0.708439712392055	-0.519360554832561	-0.907119753938398	-0.715552383816116	-0.524573610132483	-0.463817054854466	20.6014667193317	-2.12373236750699	-44.7025716069094	-0.479499360431087	-0.434631741257752	-0.558734540397413	-0.463705638865718	-0.419315316119351	-0.542099129541475	-0.469977994486506	-0.438077255578688	-0.544445788552554	0.0056725399134733	0.00562956943797272	0.00638139967277672
173	13.6259639633796	0.2	-0.449413828830104	-0.590524789032234	-0.308302868627974	0.284661513980943	-13.0911401911991	-16.3312098957561	-9.85107048664211	14.98	9.58	23.74	-1.05552520615806	-0.84611174171182	-0.63669827726558	-1.04624112660763	-0.83866959947516	-0.631098072342693	-1.04151548526342	-0.834777298295238	-0.627616224139177	-0.449413828830104	19.6291058628149	0.129622251364832	-40.7822571566706	-0.479499360431087	-0.434631741257752	-0.558734540397413	-0.463705638865718	-0.419315316119351	-0.542099129541475	-0.469977994486506	-0.438077255578688	-0.544445788552554	0.0056725399134733	0.00562956943797272	0.00638139967277672
173	13.6259639633796	0.2	-0.442281032626395	-0.57964544600965	-0.30491661924314	0.25422181581593	-12.3576419705933	-15.6622465427785	-9.05303739840806	15.97	9.65	25.04	-0.951268188870038	-0.75055846324235	-0.549848737614661	-0.941046982093732	-0.742493846617653	-0.543940711141574	-0.932140565383422	-0.735107477045988	-0.538630315362767	-0.442281032626395	20.4858302640303	-0.845388266729248	-42.6123128370251	-0.479499360431087	-0.434631741257752	-0.558734540397413	-0.463705638865718	-0.419315316119351	-0.542099129541475	-0.469977994486506	-0.438077255578688	-0.544445788552554	0.0056725399134733	0.00562956943797272	0.00638139967277672
173	13.6259639633796	0.2	-0.438448956808972	-0.575300507445934	-0.30159740617201	0.291854264784318	-12.7472603163007	-15.8473953883994	-9.6471252442021	15.6	9.8	25.38	-0.984710091208036	-0.792076903558907	-0.599443715909778	-0.974818992577426	-0.78412074382613	-0.593422495074833	-0.966289158181732	-0.776659321865295	-0.587895271449053	-0.438448956808972	20.0552262506888	0.620102937280105	-40.791351559771	-0.479499360431087	-0.434631741257752	-0.558734540397413	-0.463705638865718	-0.419315316119351	-0.542099129541475	-0.469977994486506	-0.438077255578688	-0.544445788552554	0.0056725399134733	0.00562956943797272	0.00638139967277672
173	13.6259639633796	0.2	-0.43748211364159	-0.574578443450487	-0.300385783832692	0.315801081246362	-13.5505874975504	-16.6646546375976	-10.4365203575031	14.92	9.41	23.78	-1.0814344145444	-0.87935045614954	-0.677266497754682	-1.07206412361545	-0.871731159508144	-0.671398195400843	-1.06461646033196	-0.866041251988086	-0.666819782837015	-0.43748211364159	19.0402052697762	-1.39280922085509	-41.9072514359219	-0.479499360431087	-0.434631741257752	-0.558734540397413	-0.463705638865718	-0.419315316119351	-0.542099129541475	-0.469977994486506	-0.438077255578688	-0.544445788552554	0.0056725399134733	0.00562956943797272	0.00638139967277672
173	13.6259639633796	0.2	-0.427911068785986	-0.559497323875047	-0.296324813696925	0.344164801863048	-16.030645247568	-19.4856655151564	-12.5756249799796	15.6	10.27	23.06	-1.21074183218603	-0.996064146901633	-0.781386461617234	-1.19857908753277	-0.986057989061064	-0.773536890589356	-1.20398630197328	-0.990258366423723	-0.777204198440429	-0.427911068785986	20.2141419855643	-1.01875687512365	-42.4669259664252	-0.479499360431087	-0.434631741257752	-0.558734540397413	-0.463705638865718	-0.419315316119351	-0.542099129541475	-0.469977994486506	-0.438077255578688	-0.544445788552554	0.0056725399134733	0.00562956943797272	0.00638139967277672
173	13.6259639633796	0.2	-0.417992673200217	-0.550235362816944	-0.285749983583491	0.326376791982536	-12.8201833911054	-15.6957841216082	-9.94458266060254	18.13	9.35	26.92	-0.842808372455592	-0.688398732724965	-0.533989092994339	-0.830795052544541	-0.678586354878633	-0.526377657212725	-0.81383981048067	-0.665097844817448	-0.515665634067245	-0.417992673200217	21.1369493441228	-0.49929911774131	-42.4885733078671	-0.479499360431087	-0.434631741257752	-0.558734540397413	-0.463705638865718	-0.419315316119351	-0.542099129541475	-0.469977994486506	-0.438077255578688	-0.544445788552554	0.0056725399134733	0.00562956943797272	0.00638139967277672
173	13.6259639633796	0.2	-0.413280170868113	-0.543949061390846	-0.282611280345381	0.290242885086604	-13.1566419635824	-16.3688569501717	-9.94442697699306	16.4	9.99	25.63	-0.968631366401427	-0.778547709301442	-0.588464052201456	-0.95746846756503	-0.769575411253188	-0.581682354941346	-0.948862285479974	-0.763123074864761	-0.57670730347569	-0.413280170868113	21.928904469949	0.256299770380752	-42.2001377607807	-0.479499360431087	-0.434631741257752	-0.558734540397413	-0.463705638865718	-0.419315316119351	-0.542099129541475	-0.469977994486506	-0.438077255578688	-0.544445788552554	0.0056725399134733	0.00562956943797272	0.00638139967277672
173	13.6259639633796	0.2	-0.411074416590844	-0.539457242403409	-0.282691590778279	0.360807952935395	-15.7346942305823	-19.0044958142842	-12.4648926468804	16.26	10.51	24.56	-1.13412444360572	-0.938993673599727	-0.743862903593731	-1.12133819175224	-0.928407348909198	-0.735476506066159	-1.12270520750747	-0.929670279824737	-0.7364121813136	-0.411074416590844	19.7587559819233	-1.53206097563368	-42.8679364510929	-0.479499360431087	-0.434631741257752	-0.558734540397413	-0.463705638865718	-0.419315316119351	-0.542099129541475	-0.469977994486506	-0.438077255578688	-0.544445788552554	0.0056725399134733	0.00562956943797272	0.00638139967277672
173	13.6259639633796	0.2	-0.403654132873513	-0.527998048861798	-0.279310216885228	0.268777935686856	-13.2120651328092	-16.6144544357846	-9.8096758298339	16.1	10.56	23.82	-1.00119690931247	-0.796166905614012	-0.591136901915558	-0.990201261255896	-0.787423000187425	-0.584644739118954	-0.994037728257781	-0.791255933571575	-0.586743107554521	-0.403654132873513	21.0824316565384	-0.675776432275344	-43.0017691974606	-0.479499360431087	-0.434631741257752	-0.558734540397413	-0.463705638865718	-0.419315316119351	-0.542099129541475	-0.469977994486506	-0.438077255578688	-0.544445788552554	0.0056725399134733	0.00562956943797272	0.00638139967277672
173	13.6259639633796	0.2	-0.39864956575866	-0.523327568557472	-0.273971562959847	0.284273398509582	-13.3069987219575	-16.6036350901958	-10.0103623537191	17.16	11.12	28.59	-0.940583569628387	-0.753831573083043	-0.567079576537699	-0.928559058511638	-0.744194517510964	-0.55982997651029	-0.920989384687999	-0.738323827512985	-0.555289090614983	-0.39864956575866	22.9000134393716	0.600614133773575	-42.8626631075082	-0.479499360431087	-0.434631741257752	-0.558734540397413	-0.463705638865718	-0.419315316119351	-0.542099129541475	-0.469977994486506	-0.438077255578688	-0.544445788552554	0.0056725399134733	0.00562956943797272	0.00638139967277672
173	13.6259639633796	0.2	-0.398388524351825	-0.523778543019707	-0.272998505683943	0.24461145223111	-10.3491672149302	-13.1886397398026	-7.50969469005781	16.94	9.86	25.71	-0.756307921424065	-0.593477212147361	-0.430646502870658	-0.746901609904331	-0.586096049820237	-0.425290489736142	-0.739627608101624	-0.580005610357739	-0.421172609531388	-0.398388524351825	21.1142519707294	0.258081099167445	-42.028881358688	-0.479499360431087	-0.434631741257752	-0.558734540397413	-0.463705638865718	-0.419315316119351	-0.542099129541475	-0.469977994486506	-0.438077255578688	-0.544445788552554	0.0056725399134733	0.00562956943797272	0.00638139967277672
173	13.6259639633796	0.2	-0.376515131742392	-0.494753952429148	-0.258276311055635	0.278894148156267	-12.3134964093349	-15.4048355923432	-9.22215722632649	16.23	10.06	25.88	-0.920906477446968	-0.736105136299712	-0.551303795152455	-0.9105717570842	-0.72784431836916	-0.54511687965412	-0.903733917791782	-0.722315970729232	-0.54088589431935	-0.376515131742392	21.293592396847	0.418617351780847	-41.4422060391289	-0.479499360431087	-0.434631741257752	-0.558734540397413	-0.463705638865718	-0.419315316119351	-0.542099129541475	-0.469977994486506	-0.438077255578688	-0.544445788552554	0.0056725399134733	0.00562956943797272	0.00638139967277672
173	13.6259639633796	0.2	-0.345517230503009	-0.453142322256818	-0.237892138749201	0.406172203677004	-15.5052455073883	-18.4323570369822	-12.5781339777943	16.24	10.64	25.54	-1.10158115343277	-0.926646884932705	-0.751712616432644	-1.08920954258245	-0.916239921614276	-0.743270300646105	-1.08734237901526	-0.91521026806842	-0.742212102013103	-0.345517230503009	21.2168964357595	-0.958095178007367	-42.7963956156849	-0.479499360431087	-0.434631741257752	-0.558734540397413	-0.463705638865718	-0.419315316119351	-0.542099129541475	-0.469977994486506	-0.438077255578688	-0.544445788552554	0.0056725399134733	0.00562956943797272	0.00638139967277672
173	13.6259639633796	0.2	-0.334414224813399	-0.439867741934458	-0.22896070769234	0.333549772010658	-13.5397578306211	-16.5278906301175	-10.5516250311246	17.46	10.64	24.18	-0.920419579419524	-0.754013835570368	-0.587608091721211	-0.908212541079125	-0.74401374864718	-0.579814956215235	-0.911234290224869	-0.746515759060385	-0.581667634413952	-0.334414224813399	21.2568913644566	-0.496309121728692	-42.7657780887692	-0.479499360431087	-0.434631741257752	-0.558734540397413	-0.463705638865718	-0.419315316119351	-0.542099129541475	-0.469977994486506	-0.438077255578688	-0.544445788552554	0.0056725399134733	0.00562956943797272	0.00638139967277672
173	13.6259639633796	0.21	-0.784631105564848	-1.01881339412789	-0.55044881700181	0.26626001302697	-15.2523129837473	-19.2054265358273	-11.2991994316674	14.75	10.58	24.03	-1.25957616202055	-1.00031362563941	-0.741051089258264	-1.24909818601171	-0.991992364498713	-0.734886542985715	-1.25440537690493	-0.996137490386472	-0.738247694024872	-0.784631105564848	17.8355911518408	-0.233567465350783	-41.2012888309396	-0.479499360431087	-0.434631741257752	-0.558734540397413	-0.463705638865718	-0.419315316119351	-0.542099129541475	-0.469977994486506	-0.438077255578688	-0.544445788552554	0.0056725399134733	0.00562956943797272	0.00638139967277672
173	13.6259639633796	0.21	-0.719198959099394	-0.933921730846445	-0.504476187352342	0.243428925565673	-13.4934058744498	-17.2074394104339	-9.77937233846558	15.37	9.63	22.41	-1.0847193006599	-0.850594759309646	-0.616470217959389	-1.07431243655675	-0.842434100546032	-0.610555764535316	-1.07523968583978	-0.843026215984238	-0.611800402229613	-0.719198959099394	17.2549721887156	0.156477485332367	-40.0984304254766	-0.479499360431087	-0.434631741257752	-0.558734540397413	-0.463705638865718	-0.419315316119351	-0.542099129541475	-0.469977994486506	-0.438077255578688	-0.544445788552554	0.0056725399134733	0.00562956943797272	0.00638139967277672
173	13.6259639633796	0.21	-0.675245003112466	-0.877051992293942	-0.47343801393099	0.260961076734735	-14.99987554548	-18.9409887119618	-11.0587623789981	16.83	11.18	24.14	-1.09355074443177	-0.866012081976718	-0.638473419521663	-1.08016229493515	-0.855409410740795	-0.630656526546438	-1.08885641224088	-0.861684329753073	-0.635545968903626	-0.675245003112466	18.8750507520235	0.207907813269118	-41.3445343025438	-0.479499360431087	-0.434631741257752	-0.558734540397413	-0.463705638865718	-0.419315316119351	-0.542099129541475	-0.469977994486506	-0.438077255578688	-0.544445788552554	0.0056725399134733	0.00562956943797272	0.00638139967277672
173	13.6259639633796	0.21	-0.667450207009984	-0.86662395065141	-0.468276463368557	0.283930317405931	-14.6162931720697	-18.2403455544146	-10.9922407897248	14.67	9.72	23.34	-1.20273717150349	-0.963773359183218	-0.72480954686295	-1.19294540525504	-0.955927053545379	-0.718908701835722	-1.1908672049551	-0.954339019413359	-0.718063684793916	-0.667450207009984	17.8792353842604	-0.167802536705721	-40.8935332890266	-0.479499360431087	-0.434631741257752	-0.558734540397413	-0.463705638865718	-0.419315316119351	-0.542099129541475	-0.469977994486506	-0.438077255578688	-0.544445788552554	0.0056725399134733	0.00562956943797272	0.00638139967277672
173	13.6259639633796	0.21	-0.660910103874034	-0.859431490175988	-0.46238871757208	0.235485696313551	-12.7680040986576	-16.3598609179801	-9.17614727933507	16.18	10.1	24.38	-0.981339498775215	-0.765883451293027	-0.550427403810839	-0.97042666068236	-0.757366559725543	-0.544306458768726	-0.968207597346425	-0.755493308388839	-0.543416008803586	-0.660910103874034	18.9213372280886	2.88546300033177	-38.4562415120109	-0.479499360431087	-0.434631741257752	-0.558734540397413	-0.463705638865718	-0.419315316119351	-0.542099129541475	-0.469977994486506	-0.438077255578688	-0.544445788552554	0.0056725399134733	0.00562956943797272	0.00638139967277672
173	13.6259639633796	0.21	-0.648829066153223	-0.843142912271027	-0.45451522003542	0.321923486446297	-16.6852901968561	-20.4660774996667	-12.9045028940454	16.2	10.2	25.53	-1.22620432366888	-0.999682278218095	-0.773160232767308	-1.21252527336073	-0.988530218229429	-0.764535163098132	-1.20546828585209	-0.983370945002874	-0.760628860831779	-0.648829066153223	19.1704552802228	-0.398862831024557	-41.8091760831759	-0.479499360431087	-0.434631741257752	-0.558734540397413	-0.463705638865718	-0.419315316119351	-0.542099129541475	-0.469977994486506	-0.438077255578688	-0.544445788552554	0.0056725399134733	0.00562956943797272	0.00638139967277672
173	13.6259639633796	0.21	-0.645261773271979	-0.839546656767438	-0.45097688977652	0.226172617264786	-13.3896019350624	-17.2564326747517	-9.5227711953732	13.84	10.07	22.97	-1.20427875651653	-0.934423323321104	-0.664567890125675	-1.19680143648891	-0.928621525197585	-0.660441613906266	-1.20102551694747	-0.930615557025297	-0.661904703762922	-0.645261773271979	18.2873978306136	0.588513414540344	-40.3196455357635	-0.479499360431087	-0.434631741257752	-0.558734540397413	-0.463705638865718	-0.419315316119351	-0.542099129541475	-0.469977994486506	-0.438077255578688	-0.544445788552554	0.0056725399134733	0.00562956943797272	0.00638139967277672
173	13.6259639633796	0.21	-0.642592313746971	-0.839005950437223	-0.446178677056719	0.255342455927143	-14.6977115387005	-18.6165012786931	-10.7789217987079	15.58	10.27	22.92	-1.15825123177668	-0.914438338286584	-0.670625444796488	-1.14666292912218	-0.905289383437909	-0.663915837753642	-1.1525255511829	-0.910575195994567	-0.667975218249627	-0.642592313746971	18.7476903563	-0.899284712822365	-42.1968752548075	-0.479499360431087	-0.434631741257752	-0.558734540397413	-0.463705638865718	-0.419315316119351	-0.542099129541475	-0.469977994486506	-0.438077255578688	-0.544445788552554	0.0056725399134733	0.00562956943797272	0.00638139967277672
173	13.6259639633796	0.21	-0.627965308276494	-0.816668700768678	-0.43926191578431	0.271925261958619	-14.6308452766737	-18.368662687686	-10.8930278656615	16.31	10.83	25.6	-1.09277953579185	-0.87041112254754	-0.64804270930323	-1.08035841212078	-0.860517558618377	-0.640676705115974	-1.07957342991378	-0.860338597626716	-0.640466915293657	-0.627965308276494	20.2830263556226	-1.0262277034548	-43.5118972596414	-0.479499360431087	-0.434631741257752	-0.558734540397413	-0.463705638865718	-0.419315316119351	-0.542099129541475	-0.469977994486506	-0.438077255578688	-0.544445788552554	0.0056725399134733	0.00562956943797272	0.00638139967277672
173	13.6259639633796	0.21	-0.627254869383949	-0.816572942555946	-0.437936796211952	0.248855395422932	-13.6546200326188	-17.358469490366	-9.95077057487171	16.26	11.15	25.09	-1.03621417405128	-0.815112808588167	-0.594011443125052	-1.02454128322926	-0.805930611451181	-0.587319939673097	-1.02865889639837	-0.809211257326385	-0.590168101612937	-0.627254869383949	19.4880789110968	-1.66306003503335	-43.7223629878462	-0.479499360431087	-0.434631741257752	-0.558734540397413	-0.463705638865718	-0.419315316119351	-0.542099129541475	-0.469977994486506	-0.438077255578688	-0.544445788552554	0.0056725399134733	0.00562956943797272	0.00638139967277672
173	13.6259639633796	0.21	-0.620994179080618	-0.810986907335873	-0.431001450825362	0.257371009879966	-13.7058578196752	-17.3408026181879	-10.0709130211625	17.92	11.15	26.04	-0.941695457297133	-0.744299115290735	-0.546902773284338	-0.928557716220366	-0.733915281552786	-0.539272846885205	-0.931463608445156	-0.734389507565999	-0.540006623632903	-0.620994179080618	20.2885497087282	0.97934279685051	-41.6559609890433	-0.479499360431087	-0.434631741257752	-0.558734540397413	-0.463705638865718	-0.419315316119351	-0.542099129541475	-0.469977994486506	-0.438077255578688	-0.544445788552554	0.0056725399134733	0.00562956943797272	0.00638139967277672
173	13.6259639633796	0.21	-0.6170427326611	-0.802741171334556	-0.431344293987645	0.224394349590318	-11.7540911601171	-15.1659341718258	-8.34224814840845	15.45	10.77	24.05	-0.9509603319407	-0.737025118574715	-0.523089905208731	-0.941677790419772	-0.72983084765158	-0.517983904883387	-0.946215591281694	-0.733068460420417	-0.520836691051135	-0.6170427326611	18.7007542337461	0.10318939084565	-41.2308031858946	-0.479499360431087	-0.434631741257752	-0.558734540397413	-0.463705638865718	-0.419315316119351	-0.542099129541475	-0.469977994486506	-0.438077255578688	-0.544445788552554	0.0056725399134733	0.00562956943797272	0.00638139967277672
173	13.6259639633796	0.21	-0.607832303065098	-0.793113356860148	-0.422551249270048	0.289589720751215	-15.1497411375667	-18.8544469014399	-11.4450353736935	16.72	11.01	25.6	-1.09543689043298	-0.880194757732896	-0.664952625032811	-1.08222476388899	-0.869578678774733	-0.656932593660472	-1.08343788790259	-0.87035853927032	-0.657786693987679	-0.607832303065098	20.1619736082373	-0.224067928341598	-42.4627034439579	-0.479499360431087	-0.434631741257752	-0.558734540397413	-0.463705638865718	-0.419315316119351	-0.542099129541475	-0.469977994486506	-0.438077255578688	-0.544445788552554	0.0056725399134733	0.00562956943797272	0.00638139967277672
173	13.6259639633796	0.21	-0.594188420911067	-0.775723451081564	-0.41265339074057	0.260581522207252	-13.0037841073711	-16.4238033798275	-9.58376483491466	14.39	9.69	25.01	-1.10306297082757	-0.873366077135038	-0.643669183442502	-1.09475998257956	-0.866792065980239	-0.638824149380918	-1.08556512703426	-0.859633277432015	-0.633088156368505	-0.594188420911067	18.2439196568769	-0.323441464023907	-40.9044351051088	-0.479499360431087	-0.434631741257752	-0.558734540397413	-0.463705638865718	-0.419315316119351	-0.542099129541475	-0.469977994486506	-0.438077255578688	-0.544445788552554	0.0056725399134733	0.00562956943797272	0.00638139967277672
173	13.6259639633796	0.21	-0.593058885472724	-0.77264107477255	-0.413476696172899	0.221060669081264	-11.784586799692	-15.2383765601859	-8.33079703919809	14.69	10.1	25.34	-1.00350927413256	-0.776063125793155	-0.548616977453753	-0.995297101770678	-0.769712248609463	-0.544127395448248	-0.989872091006294	-0.764797441251719	-0.541393535248161	-0.593058885472724	18.5117200344633	-0.557345944049739	-41.3342771271988	-0.479499360431087	-0.434631741257752	-0.558734540397413	-0.463705638865718	-0.419315316119351	-0.542099129541475	-0.469977994486506	-0.438077255578688	-0.544445788552554	0.0056725399134733	0.00562956943797272	0.00638139967277672
173	13.6259639633796	0.21	-0.586172433553414	-0.76144077763605	-0.410904089470778	0.322070176588465	-15.4681612704825	-18.9719770736635	-11.9643454673014	16.06	10.79	24.7	-1.14590938011803	-0.934278542726577	-0.72264770533512	-1.13340427883048	-0.924082930394314	-0.714761581958151	-1.13710736399772	-0.927535155733459	-0.716458740756966	-0.586172433553414	19.3291414892841	-1.47291753705645	-42.9366384948056	-0.479499360431087	-0.434631741257752	-0.558734540397413	-0.463705638865718	-0.419315316119351	-0.542099129541475	-0.469977994486506	-0.438077255578688	-0.544445788552554	0.0056725399134733	0.00562956943797272	0.00638139967277672
173	13.6259639633796	0.21	-0.581001176104339	-0.75445112679672	-0.407551225411957	0.314517821023013	-13.920151193434	-17.1286720676472	-10.7116303192207	14.46	9.09	22.87	-1.14551879119027	-0.930941681019563	-0.716364570848853	-1.13673231555687	-0.923801076728034	-0.710869837899201	-1.13017776095121	-0.917657796726387	-0.706242809154585	-0.581001176104339	18.0436991422238	1.02492571106572	-39.4323179242137	-0.479499360431087	-0.434631741257752	-0.558734540397413	-0.463705638865718	-0.419315316119351	-0.542099129541475	-0.469977994486506	-0.438077255578688	-0.544445788552554	0.0056725399134733	0.00562956943797272	0.00638139967277672
173	13.6259639633796	0.21	-0.573828927218497	-0.746444132794931	-0.401213721642064	0.244699258130279	-11.9422320943491	-15.2180111223554	-8.66645306634276	17.29	9.95	28.93	-0.855719864448441	-0.67152042056114	-0.48732097667384	-0.844601833736161	-0.662795620577055	-0.480989407417948	-0.826001376521051	-0.6484272526248	-0.470646262246317	-0.573828927218497	20.3263701386541	-1.2671525479239	-43.2077598297134	-0.479499360431087	-0.434631741257752	-0.558734540397413	-0.463705638865718	-0.419315316119351	-0.542099129541475	-0.469977994486506	-0.438077255578688	-0.544445788552554	0.0056725399134733	0.00562956943797272	0.00638139967277672
173	13.6259639633796	0.21	-0.568853801165293	-0.739048590408865	-0.398659011921722	0.258382413853487	-13.1151414709696	-16.5842427210881	-9.64604022085119	15.89	9.57	27.81	-1.01196860668591	-0.800284442532261	-0.588600278378616	-1.00123854222368	-0.791798899008722	-0.582359255793766	-0.979180909333978	-0.774497698314358	-0.569950718680769	-0.568853801165293	20.2966219730094	-1.29581445062832	-43.2447511307738	-0.479499360431087	-0.434631741257752	-0.558734540397413	-0.463705638865718	-0.419315316119351	-0.542099129541475	-0.469977994486506	-0.438077255578688	-0.544445788552554	0.0056725399134733	0.00562956943797272	0.00638139967277672
173	13.6259639633796	0.21	-0.568559548057787	-0.739073090871449	-0.398046005244126	0.232468226499607	-13.1322145729867	-16.8577595607915	-9.40666958518187	17.02	12.19	26.46	-0.96229099390393	-0.749625818782629	-0.536960643661328	-0.950196960363773	-0.740204552396102	-0.530212144428431	-0.957137186828343	-0.745591472283752	-0.534393950778719	-0.568559548057787	21.12449864786	0.126184183622	-43.2192235903702	-0.479499360431087	-0.434631741257752	-0.558734540397413	-0.463705638865718	-0.419315316119351	-0.542099129541475	-0.469977994486506	-0.438077255578688	-0.544445788552554	0.0056725399134733	0.00562956943797272	0.00638139967277672
173	13.6259639633796	0.21	-0.567358793815066	-0.740900148243383	-0.393817439386749	0.285574159897699	-13.5527038078076	-16.8995097522942	-10.205897863321	17.21	11.6	25.82	-0.954238998057605	-0.765259980442814	-0.576280962828023	-0.941952542666848	-0.755406754331556	-0.568860965996264	-0.947245429169049	-0.75955392969742	-0.572479737314881	-0.567358793815066	20.1365759610711	-1.53193173504648	-44.0382448826386	-0.479499360431087	-0.434631741257752	-0.558734540397413	-0.463705638865718	-0.419315316119351	-0.542099129541475	-0.469977994486506	-0.438077255578688	-0.544445788552554	0.0056725399134733	0.00562956943797272	0.00638139967277672
173	13.6259639633796	0.21	-0.553101781878732	-0.720791207208939	-0.385412356548524	0.277146526532751	-13.4062185913313	-16.7865725203649	-10.0258646622976	14.98	9.67	21.87	-1.08480411052356	-0.866354404200759	-0.647904697877955	-1.07525757319176	-0.858730276874878	-0.642202980557992	-1.07994421278186	-0.862963022240817	-0.644503807786938	-0.553101781878732	18.0548412905058	0.379605231866151	-39.9118581588971	-0.479499360431087	-0.434631741257752	-0.558734540397413	-0.463705638865718	-0.419315316119351	-0.542099129541475	-0.469977994486506	-0.438077255578688	-0.544445788552554	0.0056725399134733	0.00562956943797272	0.00638139967277672
173	13.6259639633796	0.21	-0.552824835459372	-0.719847862596666	-0.385801808322077	0.279786987167833	-13.5662968255617	-16.9646108103093	-10.167982840814	14.96	9.59	21.63	-1.09790527752202	-0.877975277344001	-0.658045277165984	-1.08829518129606	-0.870290254717704	-0.652285328139348	-1.09310274875992	-0.874344409938688	-0.655220254302923	-0.552824835459372	18.7236273667817	-1.00179120530486	-41.7874804459651	-0.479499360431087	-0.434631741257752	-0.558734540397413	-0.463705638865718	-0.419315316119351	-0.542099129541475	-0.469977994486506	-0.438077255578688	-0.544445788552554	0.0056725399134733	0.00562956943797272	0.00638139967277672
173	13.6259639633796	0.21	-0.55194973675362	-0.719981990589275	-0.383917482917965	0.328709801593045	-14.9579137298054	-18.2952910595899	-11.620536400021	15.23	9.83	22.02	-1.16369069479638	-0.951413397264192	-0.739136099732002	-1.1528571169486	-0.942556051278033	-0.732254985607467	-1.16091588931766	-0.948001151035842	-0.736055327634814	-0.55194973675362	18.7262041591865	-0.459534184261145	-41.078690481154	-0.479499360431087	-0.434631741257752	-0.558734540397413	-0.463705638865718	-0.419315316119351	-0.542099129541475	-0.469977994486506	-0.438077255578688	-0.544445788552554	0.0056725399134733	0.00562956943797272	0.00638139967277672
173	13.6259639633796	0.21	-0.550774808588286	-0.717372643991238	-0.384176973185334	0.259618238497237	-13.9617024375961	-17.6428573644461	-10.2805475107461	14.38	10.14	23.23	-1.18614293858107	-0.938656047307708	-0.691169156034351	-1.1772552527885	-0.931622763422262	-0.685990274056019	-1.17986432432563	-0.934259810720601	-0.688542305606888	-0.550774808588286	18.8842095191485	-0.36638358147485	-41.2342765898816	-0.479499360431087	-0.434631741257752	-0.558734540397413	-0.463705638865718	-0.419315316119351	-0.542099129541475	-0.469977994486506	-0.438077255578688	-0.544445788552554	0.0056725399134733	0.00562956943797272	0.00638139967277672
173	13.6259639633796	0.21	-0.547715467183456	-0.713776537084641	-0.381654397282271	0.277485416398555	-13.3890076436372	-16.7621687041412	-10.0158465831332	15.38	9.48	23.24	-1.05567264480206	-0.843232720056173	-0.630792795310288	-1.04551364216989	-0.835118080101484	-0.624722518033081	-1.04244356103955	-0.831818094949865	-0.622702594672215	-0.547715467183456	18.8884263712256	0.924670911834918	-40.0106219483529	-0.479499360431087	-0.434631741257752	-0.558734540397413	-0.463705638865718	-0.419315316119351	-0.542099129541475	-0.469977994486506	-0.438077255578688	-0.544445788552554	0.0056725399134733	0.00562956943797272	0.00638139967277672
173	13.6259639633796	0.21	-0.541839889143385	-0.707394284424922	-0.376285493861849	0.262807845629774	-13.0150376773052	-16.4183521489357	-9.61172320567472	14.31	9.51	22.95	-1.10904834194779	-0.87915680121035	-0.649265260472908	-1.10091561610473	-0.872709885447641	-0.644504154790554	-1.09889642089499	-0.870059814271127	-0.643487460161666	-0.541839889143385	18.4647751618937	0.841846006422926	-39.8524298236235	-0.479499360431087	-0.434631741257752	-0.558734540397413	-0.463705638865718	-0.419315316119351	-0.542099129541475	-0.469977994486506	-0.438077255578688	-0.544445788552554	0.0056725399134733	0.00562956943797272	0.00638139967277672
173	13.6259639633796	0.21	-0.540514509792568	-0.706001609680753	-0.375027409904383	0.283223002291326	-14.4351755130571	-18.0205564004518	-10.8497946256623	15.45	10.15	23.08	-1.13032775030558	-0.905437052017492	-0.680546353729401	-1.11930603647915	-0.896608225093184	-0.673910413707223	-1.1238753321089	-0.899896263272602	-0.676649931792164	-0.540514509792568	18.5272990936248	-0.175718460908632	-41.1440267806512	-0.479499360431087	-0.434631741257752	-0.558734540397413	-0.463705638865718	-0.419315316119351	-0.542099129541475	-0.469977994486506	-0.438077255578688	-0.544445788552554	0.0056725399134733	0.00562956943797272	0.00638139967277672
173	13.6259639633796	0.21	-0.539460879544761	-0.704104007204134	-0.374817751885388	0.279760878003568	-13.9093693923506	-17.393847699386	-10.4248910853151	17.33	12.2	25.29	-0.975562669219293	-0.780129949742955	-0.584697230266618	-0.962817556027637	-0.769938042213702	-0.577058528399766	-0.973191792561849	-0.778813331213807	-0.584108265395143	-0.539460879544761	20.8076891478693	2.91213097642813	-39.80537796226	-0.479499360431087	-0.434631741257752	-0.558734540397413	-0.463705638865718	-0.419315316119351	-0.542099129541475	-0.469977994486506	-0.438077255578688	-0.544445788552554	0.0056725399134733	0.00562956943797272	0.00638139967277672
173	13.6259639633796	0.21	-0.527896051655819	-0.685671827873517	-0.37012027543812	0.23304899341601	-12.6107735557248	-16.1825756212152	-9.03897149023441	17.24	11.6	26.8	-0.912679552802985	-0.711233825735975	-0.509788098668966	-0.900897929828804	-0.7020526309173	-0.503207332005797	-0.902657502672365	-0.703232739424876	-0.504114342344435	-0.527896051655819	20.4126844914976	1.10619535442016	-41.4194344070177	-0.479499360431087	-0.434631741257752	-0.558734540397413	-0.463705638865718	-0.419315316119351	-0.542099129541475	-0.469977994486506	-0.438077255578688	-0.544445788552554	0.0056725399134733	0.00562956943797272	0.00638139967277672
173	13.6259639633796	0.21	-0.526209058192712	-0.686319108950918	-0.366099007434506	0.352653040906477	-14.2567402525082	-17.2725256794868	-11.2409548255297	16.88	11.08	25.32	-0.993951927001783	-0.820407779944635	-0.646863632887486	-0.981689031510814	-0.810285987741076	-0.638882943971338	-0.98571300045958	-0.81328507483516	-0.640661450003217	-0.526209058192712	19.7240217138988	-2.12855755060597	-43.8064212821525	-0.479499360431087	-0.434631741257752	-0.558734540397413	-0.463705638865718	-0.419315316119351	-0.542099129541475	-0.469977994486506	-0.438077255578688	-0.544445788552554	0.0056725399134733	0.00562956943797272	0.00638139967277672
173	13.6259639633796	0.21	-0.516947626923003	-0.672651027758912	-0.361244226087095	0.278722654502286	-13.650286223188	-17.0786920972934	-10.2218803490825	14.36	9.74	22.76	-1.14948628773485	-0.918736443506534	-0.687986599278217	-1.14091625097707	-0.911886770591268	-0.68285729020547	-1.14232706312519	-0.912505606088858	-0.683393831237538	-0.516947626923003	19.15223990983	-1.13759677393922	-42.0112051852418	-0.479499360431087	-0.434631741257752	-0.558734540397413	-0.463705638865718	-0.419315316119351	-0.542099129541475	-0.469977994486506	-0.438077255578688	-0.544445788552554	0.0056725399134733	0.00562956943797272	0.00638139967277672
173	13.6259639633796	0.21	-0.516463064159547	-0.67059432889145	-0.362331799427644	0.277414387743859	-12.3597572146954	-15.4741656403995	-9.24534878899135	16.7	10.74	24	-0.900123946509697	-0.718960472605237	-0.537796998700778	-0.88929884120639	-0.710314082455252	-0.531329323704115	-0.894103484581628	-0.714456214460509	-0.534260342661024	-0.516463064159547	19.8912017296336	0.369839003164793	-41.5698166316661	-0.479499360431087	-0.434631741257752	-0.558734540397413	-0.463705638865718	-0.419315316119351	-0.542099129541475	-0.469977994486506	-0.438077255578688	-0.544445788552554	0.0056725399134733	0.00562956943797272	0.00638139967277672
173	13.6259639633796	0.21	-0.508411197296838	-0.660989274562773	-0.355833120030904	0.270779235400648	-12.5227223933496	-15.7312519864005	-9.31419280029868	15.2	9.44	21.77	-1.00225724307211	-0.797837910966405	-0.593418578860704	-0.992979339350417	-0.790452318719877	-0.587925298089337	-0.995712250231935	-0.792424281778485	-0.589543160723131	-0.508411197296838	18.5996649349251	-2.81034427761497	-43.0151616655313	-0.479499360431087	-0.434631741257752	-0.558734540397413	-0.463705638865718	-0.419315316119351	-0.542099129541475	-0.469977994486506	-0.438077255578688	-0.544445788552554	0.0056725399134733	0.00562956943797272	0.00638139967277672
173	13.6259639633796	0.21	-0.506654466675569	-0.657928270861307	-0.355380662489831	0.273832049864402	-13.7649962997701	-17.2647538597966	-10.2652387397436	13.76	9.97	25.79	-1.21155334953512	-0.965958015315804	-0.720362681096488	-1.20426702027305	-0.960148706005875	-0.716030391738703	-1.19320989987705	-0.95111925272988	-0.709361038651978	-0.506654466675569	19.5773745570456	0.562053554755331	-40.8501955235254	-0.479499360431087	-0.434631741257752	-0.558734540397413	-0.463705638865718	-0.419315316119351	-0.542099129541475	-0.469977994486506	-0.438077255578688	-0.544445788552554	0.0056725399134733	0.00562956943797272	0.00638139967277672
173	13.6259639633796	0.21	-0.505759179128168	-0.659440837007064	-0.352077521249272	0.284392325924897	-14.1014127255941	-17.593834147543	-10.6089913036452	16.77	10.69	24.26	-1.01930923523197	-0.816973725026443	-0.614638214820921	-1.00693188670036	-0.807053312077853	-0.607174737455342	-1.01019023829413	-0.80913560977739	-0.60971840370511	-0.505759179128168	20.5868360389289	0.25388115011042	-41.8810003448561	-0.479499360431087	-0.434631741257752	-0.558734540397413	-0.463705638865718	-0.419315316119351	-0.542099129541475	-0.469977994486506	-0.438077255578688	-0.544445788552554	0.0056725399134733	0.00562956943797272	0.00638139967277672
173	13.6259639633796	0.21	-0.504822887246301	-0.657851754472993	-0.351794020019609	0.244836345125156	-12.4680457016448	-15.8867886116447	-9.04930279164491	16.08	10.8	25.08	-0.95876870510236	-0.752447352623615	-0.546126000144869	-0.948281871100457	-0.74421722325024	-0.540152575400023	-0.949702723850973	-0.745544178940964	-0.541678002825656	-0.504822887246301	20.8400807357251	-0.402809490157035	-42.7995352669762	-0.479499360431087	-0.434631741257752	-0.558734540397413	-0.463705638865718	-0.419315316119351	-0.542099129541475	-0.469977994486506	-0.438077255578688	-0.544445788552554	0.0056725399134733	0.00562956943797272	0.00638139967277672
173	13.6259639633796	0.21	-0.503558193370385	-0.65770135241213	-0.349415034328639	0.343139626465225	-14.8183959511465	-18.0194112586747	-11.6173806436184	15.85	10.06	26.59	-1.1026598783671	-0.906780495906639	-0.71090111344618	-1.09106353666349	-0.897244158648889	-0.703424780634286	-1.07954595081231	-0.887321582921498	-0.695608541531519	-0.503558193370385	20.7423676974333	-0.353351652445237	-42.2819814155386	-0.479499360431087	-0.434631741257752	-0.558734540397413	-0.463705638865718	-0.419315316119351	-0.542099129541475	-0.469977994486506	-0.438077255578688	-0.544445788552554	0.0056725399134733	0.00562956943797272	0.00638139967277672
173	13.6259639633796	0.21	-0.502135825671592	-0.654652215150703	-0.349619436192482	0.25670887858911	-12.6494821029775	-16.0100852852141	-9.2888789207409	16.2	9.31	26.31	-0.958782496668157	-0.75752888358769	-0.556275270507223	-0.948073374174732	-0.749067663618782	-0.550061953062832	-0.930450850959136	-0.735968936001209	-0.539851493085272	-0.502135825671592	20.4081859447555	-0.319867078513895	-41.9453792479736	-0.479499360431087	-0.434631741257752	-0.558734540397413	-0.463705638865718	-0.419315316119351	-0.542099129541475	-0.469977994486506	-0.438077255578688	-0.544445788552554	0.0056725399134733	0.00562956943797272	0.00638139967277672
173	13.6259639633796	0.21	-0.499633882037913	-0.649072983564705	-0.350194780511121	0.307166029213981	-13.946115361653	-17.2162581028681	-10.675972620438	16.83	10.3	25.22	-0.993738223046095	-0.804982581875685	-0.616226940705275	-0.981564999763471	-0.795121601910802	-0.608678204058133	-0.978623561790352	-0.792573754962297	-0.60711935460947	-0.499633882037913	20.2582905446725	0.402770213198087	-41.5332405505465	-0.479499360431087	-0.434631741257752	-0.558734540397413	-0.463705638865718	-0.419315316119351	-0.542099129541475	-0.469977994486506	-0.438077255578688	-0.544445788552554	0.0056725399134733	0.00562956943797272	0.00638139967277672
173	13.6259639633796	0.21	-0.471848983731646	-0.613991850729713	-0.329706116733579	0.295006921739451	-12.9705467727351	-16.101092625416	-9.84000092005418	16.22	10.31	26.29	-0.963064120100804	-0.775814940359534	-0.588565760618263	-0.952272275515563	-0.76712136109672	-0.581970446677877	-0.944697745907977	-0.761552801714122	-0.577425409002129	-0.471848983731646	20.4563719094377	-2.0857125153741	-43.9495845027976	-0.479499360431087	-0.434631741257752	-0.558734540397413	-0.463705638865718	-0.419315316119351	-0.542099129541475	-0.469977994486506	-0.438077255578688	-0.544445788552554	0.0056725399134733	0.00562956943797272	0.00638139967277672
173	13.6259639633796	0.21	-0.464130689988782	-0.605728913042829	-0.322532466934734	0.276888283635164	-13.1630718756209	-16.484257304171	-9.84188644707079	15.2	10.71	23.67	-1.05040010838277	-0.838769491986994	-0.627138875591216	-1.04068190444016	-0.831009274790788	-0.621336645141413	-1.04662871590738	-0.835880827786094	-0.625682700405523	-0.464130689988782	20.6259890934384	-0.125644817895467	-42.0793205591275	-0.479499360431087	-0.434631741257752	-0.558734540397413	-0.463705638865718	-0.419315316119351	-0.542099129541475	-0.469977994486506	-0.438077255578688	-0.544445788552554	0.0056725399134733	0.00562956943797272	0.00638139967277672
173	13.6259639633796	0.21	-0.462099272298407	-0.602788155683481	-0.321410388913333	0.265239909587551	-12.5267978700937	-15.7820068521539	-9.27158888803355	15.9	10.77	25.7	-0.962697183710601	-0.764130515429685	-0.56556384714877	-0.952479825408305	-0.756020597380719	-0.559561369353134	-0.951868820710436	-0.754601393616232	-0.558852685941413	-0.462099272298407	20.2623344924129	2.0890521221687	-40.0426405113997	-0.479499360431087	-0.434631741257752	-0.558734540397413	-0.463705638865718	-0.419315316119351	-0.542099129541475	-0.469977994486506	-0.438077255578688	-0.544445788552554	0.0056725399134733	0.00562956943797272	0.00638139967277672
173	13.6259639633796	0.21	-0.451766303671411	-0.587040200170634	-0.316492407172188	0.32484224315253	-13.9136791423086	-17.0454777449298	-10.7818805396874	16.1	11.6	24.52	-1.02729704582569	-0.838549772165335	-0.649802498504978	-1.01601855835555	-0.829343503017681	-0.642668447679817	-1.0268738115078	-0.83732414230267	-0.648867243714527	-0.451766303671411	21.2932119624077	-0.682807552769391	-43.0562567409222	-0.479499360431087	-0.434631741257752	-0.558734540397413	-0.463705638865718	-0.419315316119351	-0.542099129541475	-0.469977994486506	-0.438077255578688	-0.544445788552554	0.0056725399134733	0.00562956943797272	0.00638139967277672
173	13.6259639633796	0.21	-0.450106778241457	-0.587928236502826	-0.312285319980088	0.340994428885243	-14.2624064272111	-17.3580373116919	-11.1667755427304	15.64	10.19	24.08	-1.07555590645034	-0.883741358399407	-0.691926810348476	-1.06465868197019	-0.87478754399784	-0.684916406025486	-1.06493585920622	-0.873896990757404	-0.685676819772999	-0.450106778241457	19.8456881033952	0.638524334161219	-40.2196371474861	-0.479499360431087	-0.434631741257752	-0.558734540397413	-0.463705638865718	-0.419315316119351	-0.542099129541475	-0.469977994486506	-0.438077255578688	-0.544445788552554	0.0056725399134733	0.00562956943797272	0.00638139967277672
173	13.6259639633796	0.21	-0.437369556526031	-0.570892150061894	-0.303846962990168	0.280753632925135	-12.9945884024594	-16.2419012864618	-9.74727551845696	15.15	9.67	23.91	-1.03828320209092	-0.830694794802451	-0.623106387513984	-1.02878356572032	-0.823094461415878	-0.617405357111433	-1.02476850933724	-0.819434594783572	-0.614627084505599	-0.437369556526031	18.992467983705	-0.154966378053638	-40.9768392644972	-0.479499360431087	-0.434631741257752	-0.558734540397413	-0.463705638865718	-0.419315316119351	-0.542099129541475	-0.469977994486506	-0.438077255578688	-0.544445788552554	0.0056725399134733	0.00562956943797272	0.00638139967277672
173	13.6259639633796	0.21	-0.419685221287545	-0.545444898008752	-0.293925544566338	0.283174140434837	-12.4707698234748	-15.5686082427647	-9.37293140418492	16.68	11.24	26.46	-0.90651756721097	-0.726138890859315	-0.54576021450766	-0.895641707724891	-0.717427107624203	-0.539212507523515	-0.896667386539076	-0.717858203012645	-0.53916278849735	-0.419685221287545	21.0047209206354	0.784996262347018	-41.7574887024725	-0.479499360431087	-0.434631741257752	-0.558734540397413	-0.463705638865718	-0.419315316119351	-0.542099129541475	-0.469977994486506	-0.438077255578688	-0.544445788552554	0.0056725399134733	0.00562956943797272	0.00638139967277672
173	13.6259639633796	0.21	-0.371212979818764	-0.484980325906656	-0.257445633730872	0.293948232500313	-12.8515895707413	-15.9613372665051	-9.74184187497737	15.4	10.82	27.63	-1.00448258555008	-0.808779220995256	-0.613075856440436	-0.994792450759335	-0.800977015382002	-0.607161580004668	-0.986888122651879	-0.794908566815461	-0.602821655724774	-0.371212979818764	21.3923940581735	0.543399931652589	-41.8102472265294	-0.479499360431087	-0.434631741257752	-0.558734540397413	-0.463705638865718	-0.419315316119351	-0.542099129541475	-0.469977994486506	-0.438077255578688	-0.544445788552554	0.0056725399134733	0.00562956943797272	0.00638139967277672
173	13.6259639633796	0.22	-0.713298638428508	-0.924991068123229	-0.501606208733787	0.217460187255789	-12.3699534569657	-16.0336278522841	-8.70627906164739	17.51	11.85	24.91	-0.89061235159287	-0.687107960774654	-0.483603569956438	-0.878737507259917	-0.677946511284829	-0.477155515309742	-0.88756159828179	-0.684482824650217	-0.481641854872219	-0.713298638428508	19.0152836883775	-0.00080461097147862	-41.6808304744917	-0.479499360431087	-0.434631741257752	-0.558734540397413	-0.463705638865718	-0.419315316119351	-0.542099129541475	-0.469977994486506	-0.438077255578688	-0.544445788552554	0.0056725399134733	0.00562956943797272	0.00638139967277672
173	13.6259639633796	0.22	-0.705900906600748	-0.914317306246732	-0.497484506954763	0.301488866784095	-15.4762490671032	-19.1541683899877	-11.7983297442188	16.04	10.54	25.53	-1.15859673625099	-0.936126867712308	-0.713656999173624	-1.14600403302636	-0.925952173224688	-0.705900313423019	-1.14406781533884	-0.924201063460435	-0.704528391329222	-0.705900906600748	18.8523432090387	-0.568645390616363	-41.9744463772913	-0.479499360431087	-0.434631741257752	-0.558734540397413	-0.463705638865718	-0.419315316119351	-0.542099129541475	-0.469977994486506	-0.438077255578688	-0.544445788552554	0.0056725399134733	0.00562956943797272	0.00638139967277672
173	13.6259639633796	0.22	-0.700616459996147	-0.903695457144889	-0.497537462847405	0.256679562641967	-14.7462884862605	-18.6642537294938	-10.8283232430271	15.74	11.15	23.17	-1.14991535554662	-0.908527274298428	-0.667139193050233	-1.13806212239919	-0.899162249689338	-0.66026237697949	-1.1513821027109	-0.909299779435444	-0.66655206923613	-0.700616459996147	18.6849465909438	-0.635845509469157	-41.8126884784508	-0.479499360431087	-0.434631741257752	-0.558734540397413	-0.463705638865718	-0.419315316119351	-0.542099129541475	-0.469977994486506	-0.438077255578688	-0.544445788552554	0.0056725399134733	0.00562956943797272	0.00638139967277672
173	13.6259639633796	0.22	-0.681101061885317	-0.8808554870011	-0.481346636769534	0.308030314662344	-15.7136343291927	-19.3907636910071	-12.0365049673784	16.12	10.53	25.31	-1.16678434583017	-0.945523489614007	-0.724262633397845	-1.15391860301293	-0.935097516649507	-0.716276430286079	-1.15236878213764	-0.93319334829281	-0.714462852543747	-0.681101061885317	19.288456622413	2.01588216890594	-39.7005557515379	-0.479499360431087	-0.434631741257752	-0.558734540397413	-0.463705638865718	-0.419315316119351	-0.542099129541475	-0.469977994486506	-0.438077255578688	-0.544445788552554	0.0056725399134733	0.00562956943797272	0.00638139967277672
173	13.6259639633796	0.22	-0.676286672688883	-0.875979257193822	-0.476594088183944	0.311327227238115	-14.4165265962931	-17.7642071054222	-11.068846087164	16.47	10.17	24.18	-1.04733114035064	-0.849960662493197	-0.652590184635751	-1.0351473891719	-0.840072949978443	-0.644998510784986	-1.0351860780162	-0.838628890210306	-0.644148876632995	-0.676286672688883	18.6086195830487	1.41807537667945	-39.4110766548486	-0.479499360431087	-0.434631741257752	-0.558734540397413	-0.463705638865718	-0.419315316119351	-0.542099129541475	-0.469977994486506	-0.438077255578688	-0.544445788552554	0.0056725399134733	0.00562956943797272	0.00638139967277672
173	13.6259639633796	0.22	-0.671148347511476	-0.866004195822425	-0.476292499200528	0.295485621540533	-15.5114886373458	-19.2510072117938	-11.7719700628978	13.98	9.72	23.73	-1.32975803650114	-1.07145181790645	-0.813145599311765	-1.32102546619025	-1.06441555410675	-0.807805642023251	-1.31745345244536	-1.06080234546665	-0.805028835287056	-0.671148347511476	18.5412051550056	1.18571910534157	-39.4536196847167	-0.479499360431087	-0.434631741257752	-0.558734540397413	-0.463705638865718	-0.419315316119351	-0.542099129541475	-0.469977994486506	-0.438077255578688	-0.544445788552554	0.0056725399134733	0.00562956943797272	0.00638139967277672
173	13.6259639633796	0.22	-0.670241033356876	-0.86944414370397	-0.471037923009783	0.307737545315403	-16.0117537776888	-19.7612205649058	-12.2622869904718	18.48	11.98	25.97	-1.041389067023	-0.843797338994421	-0.64620561096584	-1.02602860939681	-0.83135135345343	-0.636674097510047	-1.03500909881227	-0.837738492641542	-0.642139390851642	-0.670241033356876	20.3923036598936	0.200277742040692	-42.8395068506701	-0.479499360431087	-0.434631741257752	-0.558734540397413	-0.463705638865718	-0.419315316119351	-0.542099129541475	-0.469977994486506	-0.438077255578688	-0.544445788552554	0.0056725399134733	0.00562956943797272	0.00638139967277672
173	13.6259639633796	0.22	-0.669390515175543	-0.868650223133434	-0.470130807217652	0.228034505864618	-13.7605571461316	-17.7134963919377	-9.80761790032557	16.34	11.06	23.49	-1.0518871018367	-0.817148249889885	-0.582409397943071	-1.03987399736548	-0.807815986686679	-0.575757976007874	-1.04922868152861	-0.816454871402358	-0.580895076311498	-0.669390515175543	19.0818882104749	0.488293273703365	-41.2993792652382	-0.479499360431087	-0.434631741257752	-0.558734540397413	-0.463705638865718	-0.419315316119351	-0.542099129541475	-0.469977994486506	-0.438077255578688	-0.544445788552554	0.0056725399134733	0.00562956943797272	0.00638139967277672
173	13.6259639633796	0.22	-0.654100581751622	-0.846094049584288	-0.462107113918957	0.273188325756666	-14.5533733035807	-18.2595746535205	-10.847171953641	15.68	10.13	23.35	-1.12867676127416	-0.899585809504729	-0.670494857735301	-1.1171566106414	-0.89040393885038	-0.663651267059364	-1.11976699734975	-0.893133349664877	-0.665664132084722	-0.654100581751622	19.134963164418	-0.811162718389019	-42.096126917305	-0.479499360431087	-0.434631741257752	-0.558734540397413	-0.463705638865718	-0.419315316119351	-0.542099129541475	-0.469977994486506	-0.438077255578688	-0.544445788552554	0.0056725399134733	0.00562956943797272	0.00638139967277672
173	13.6259639633796	0.22	-0.643987759829131	-0.83556581127791	-0.452409708380352	0.257224200819623	-14.2967077128843	-18.0898091701067	-10.5036062556618	15.66	9.89	23.08	-1.11951646547163	-0.884774379657799	-0.650032293843972	-1.10813107218558	-0.875776294687624	-0.64342151718967	-1.10944194226613	-0.877842451810413	-0.645364511924177	-0.643987759829131	18.9268317945011	-0.76888663962254	-42.012420708345	-0.479499360431087	-0.434631741257752	-0.558734540397413	-0.463705638865718	-0.419315316119351	-0.542099129541475	-0.469977994486506	-0.438077255578688	-0.544445788552554	0.0056725399134733	0.00562956943797272	0.00638139967277672
173	13.6259639633796	0.22	-0.64230543186621	-0.831231749394214	-0.453379114338206	0.334770273267481	-15.1577089313441	-18.4937501300129	-11.8216677326752	16.12	10.76	24.99	-1.11302586630689	-0.912249922051103	-0.71147397779532	-1.10075941629284	-0.902196186187541	-0.703632956082247	-1.10199608955243	-0.90402469020053	-0.704513693872343	-0.64230543186621	19.1741864968214	1.62745043387596	-39.671627464703	-0.479499360431087	-0.434631741257752	-0.558734540397413	-0.463705638865718	-0.419315316119351	-0.542099129541475	-0.469977994486506	-0.438077255578688	-0.544445788552554	0.0056725399134733	0.00562956943797272	0.00638139967277672
173	13.6259639633796	0.22	-0.639495027693157	-0.827989294462785	-0.45100076092353	0.289838896770553	-14.3853942508908	-17.9010580506999	-10.8697304510818	15.97	10.68	25.27	-1.08708452375355	-0.873587439018738	-0.66009035428393	-1.0753991104799	-0.864196973022264	-0.652994835564628	-1.07675095694323	-0.863960842680956	-0.652611705378928	-0.639495027693157	19.6378382514209	1.44261409012591	-40.4768124089058	-0.479499360431087	-0.434631741257752	-0.558734540397413	-0.463705638865718	-0.419315316119351	-0.542099129541475	-0.469977994486506	-0.438077255578688	-0.544445788552554	0.0056725399134733	0.00562956943797272	0.00638139967277672
173	13.6259639633796	0.22	-0.636759155734243	-0.823538747791616	-0.449979563676871	0.249371320959661	-13.9794368237489	-17.7661678764828	-10.192705771015	17.33	11.43	24.05	-0.996540687368245	-0.784135198891166	-0.571729710414088	-0.98352418678444	-0.773893071897733	-0.564261957011026	-0.993855783509403	-0.782351944339974	-0.570123744457054	-0.636759155734243	19.8567489072289	-1.25145456129221	-43.7521258686869	-0.479499360431087	-0.434631741257752	-0.558734540397413	-0.463705638865718	-0.419315316119351	-0.542099129541475	-0.469977994486506	-0.438077255578688	-0.544445788552554	0.0056725399134733	0.00562956943797272	0.00638139967277672
173	13.6259639633796	0.22	-0.63098673579148	-0.816282067709152	-0.445691403873808	0.238745232527459	-12.9664554660389	-16.5814229319272	-9.35148800015069	16.12	10.5	23.95	-0.997720678576928	-0.780204497492441	-0.562688316407954	-0.986718557503336	-0.771600982973912	-0.556483408444488	-0.989825289796796	-0.774048975053299	-0.557899157626151	-0.63098673579148	18.9799788394616	1.69031847877395	-39.6647097429058	-0.479499360431087	-0.434631741257752	-0.558734540397413	-0.463705638865718	-0.419315316119351	-0.542099129541475	-0.469977994486506	-0.438077255578688	-0.544445788552554	0.0056725399134733	0.00562956943797272	0.00638139967277672
173	13.6259639633796	0.22	-0.629392879070365	-0.816304446006732	-0.442481312133998	0.258405406507394	-12.0861881443611	-15.2829279700597	-8.88944831866255	14.32	9.33	22.89	-1.03151784254639	-0.815754595173458	-0.599991347800525	-1.023925421098	-0.809750285379136	-0.595575149660273	-1.02042237558973	-0.806405603725441	-0.593072778873146	-0.629392879070365	17.6227358396236	-0.259093291526343	-40.3313371604984	-0.479499360431087	-0.434631741257752	-0.558734540397413	-0.463705638865718	-0.419315316119351	-0.542099129541475	-0.469977994486506	-0.438077255578688	-0.544445788552554	0.0056725399134733	0.00562956943797272	0.00638139967277672
173	13.6259639633796	0.22	-0.626927760558383	-0.812369441761225	-0.44148607935554	0.243037660572886	-12.5874275033259	-16.0557765085293	-9.11907849812248	14.72	10.23	22.4	-1.05556268613196	-0.827541338772602	-0.599519991413241	-1.04686601084535	-0.820723308537065	-0.594580606228778	-1.05439686138938	-0.827568353787576	-0.599370346562191	-0.626927760558383	18.1042712027134	-0.0579775267336104	-40.985719990587	-0.479499360431087	-0.434631741257752	-0.558734540397413	-0.463705638865718	-0.419315316119351	-0.542099129541475	-0.469977994486506	-0.438077255578688	-0.544445788552554	0.0056725399134733	0.00562956943797272	0.00638139967277672
173	13.6259639633796	0.22	-0.626267439050611	-0.808637085039894	-0.443897793061328	0.278692963206273	-14.187972458303	-17.7516867701699	-10.624258146436	15.04	9.79	24.84	-1.14250496421939	-0.913143025543817	-0.683781086868244	-1.13230015884858	-0.904986871178435	-0.677673583508292	-1.12514925245438	-0.898390925171633	-0.672609514700055	-0.626267439050611	19.1859026059226	-0.140605247726657	-41.5118371278868	-0.479499360431087	-0.434631741257752	-0.558734540397413	-0.463705638865718	-0.419315316119351	-0.542099129541475	-0.469977994486506	-0.438077255578688	-0.544445788552554	0.0056725399134733	0.00562956943797272	0.00638139967277672
173	13.6259639633796	0.22	-0.624777250400776	-0.805978730665215	-0.443575770136337	0.255124805305849	-12.283170118343	-15.5600561801038	-9.0062840565821	16.43	11.04	25.08	-0.919578531225397	-0.725918943060149	-0.532259354894902	-0.908945782458209	-0.717525408973815	-0.526105035489422	-0.911569995918529	-0.720502338723376	-0.527957317389612	-0.624777250400776	19.2569335334793	0.998238277485819	-40.8046293548793	-0.479499360431087	-0.434631741257752	-0.558734540397413	-0.463705638865718	-0.419315316119351	-0.542099129541475	-0.469977994486506	-0.438077255578688	-0.544445788552554	0.0056725399134733	0.00562956943797272	0.00638139967277672
173	13.6259639633796	0.22	-0.624173958360362	-0.805533460085486	-0.442814456635239	0.241587033361447	-13.3004972705286	-16.9798328854022	-9.62116165565505	16.32	10.21	23.51	-1.00967335597115	-0.790888685763505	-0.572104015555865	-0.9981825364548	-0.781887795434091	-0.565593054413382	-1.00016521182099	-0.783338505680394	-0.567055359897282	-0.624173958360362	18.5345733982717	0.682088040932971	-40.4383188657456	-0.479499360431087	-0.434631741257752	-0.558734540397413	-0.463705638865718	-0.419315316119351	-0.542099129541475	-0.469977994486506	-0.438077255578688	-0.544445788552554	0.0056725399134733	0.00562956943797272	0.00638139967277672
173	13.6259639633796	0.22	-0.623435725191856	-0.809111121312464	-0.437760329071248	0.285239889951192	-15.7347124024814	-19.6235454099913	-11.8458793949715	14.81	10.71	22.7	-1.28225161439883	-1.0281455240963	-0.77403943379377	-1.27142955296642	-1.01946808988738	-0.767506626808338	-1.28342992523712	-1.02811296831964	-0.775435449120236	-0.623435725191856	18.5766940877449	1.79413721632387	-39.2399516267586	-0.479499360431087	-0.434631741257752	-0.558734540397413	-0.463705638865718	-0.419315316119351	-0.542099129541475	-0.469977994486506	-0.438077255578688	-0.544445788552554	0.0056725399134733	0.00562956943797272	0.00638139967277672
173	13.6259639633796	0.22	-0.620882155283557	-0.801901575612863	-0.439862734954251	0.270503866856945	-14.2782387536027	-17.9391134103044	-10.6173640969009	17.35	10.16	26.31	-1.005084333312	-0.799974544466121	-0.594864755620238	-0.99192394518768	-0.789499825931746	-0.587075706675812	-0.983600518842628	-0.782815647803083	-0.580964763356832	-0.620882155283557	20.2890079590561	-3.2932761423848	-45.3017500079638	-0.479499360431087	-0.434631741257752	-0.558734540397413	-0.463705638865718	-0.419315316119351	-0.542099129541475	-0.469977994486506	-0.438077255578688	-0.544445788552554	0.0056725399134733	0.00562956943797272	0.00638139967277672
173	13.6259639633796	0.22	-0.607223160362248	-0.787684974189663	-0.426761346534834	0.257397669822696	-12.5601342293588	-15.8909881811774	-9.22928027754014	16.92	11.34	24.87	-0.912316759699034	-0.721089263352816	-0.529861767006598	-0.900999953209338	-0.712144532733318	-0.523289112257298	-0.906774114954628	-0.717260032521225	-0.5267447260361	-0.607223160362248	19.3807713725341	-1.0277106003672	-42.8344968215901	-0.479499360431087	-0.434631741257752	-0.558734540397413	-0.463705638865718	-0.419315316119351	-0.542099129541475	-0.469977994486506	-0.438077255578688	-0.544445788552554	0.0056725399134733	0.00562956943797272	0.00638139967277672
173	13.6259639633796	0.22	-0.606471414455832	-0.783544168655125	-0.429398660256539	0.300916087124691	-15.7271620552814	-19.4697996400422	-11.9845244705206	15.58	10.59	27.46	-1.21140170552396	-0.978536568893953	-0.745671432263944	-1.19928354127336	-0.968747853216068	-0.738212165158777	-1.18843323971303	-0.959612029968033	-0.73230415901685	-0.606471414455832	20.0324153727913	0.989066266714688	-40.7811288445083	-0.479499360431087	-0.434631741257752	-0.558734540397413	-0.463705638865718	-0.419315316119351	-0.542099129541475	-0.469977994486506	-0.438077255578688	-0.544445788552554	0.0056725399134733	0.00562956943797272	0.00638139967277672
173	13.6259639633796	0.22	-0.605659302887404	-0.781867874439808	-0.429450731335	0.298472482522766	-14.4779299339819	-17.9433998944368	-11.0124599735269	15.94	10.67	22.01	-1.09199385223211	-0.88109335878186	-0.670192865331612	-1.08032676089099	-0.871679572544924	-0.663032384198859	-1.09250086127259	-0.881533016986433	-0.670805627925142	-0.605659302887404	18.613178139457	0.641295090727092	-40.3109780696431	-0.479499360431087	-0.434631741257752	-0.558734540397413	-0.463705638865718	-0.419315316119351	-0.542099129541475	-0.469977994486506	-0.438077255578688	-0.544445788552554	0.0056725399134733	0.00562956943797272	0.00638139967277672
173	13.6259639633796	0.22	-0.601981719869532	-0.778419684742134	-0.425543754996929	0.303985680531372	-14.360230033273	-17.7528044482259	-10.96765561832	17.04	10.48	26.91	-1.01220870923098	-0.818774856030806	-0.625341002830631	-0.999453946993417	-0.808457538545263	-0.617461130097108	-0.990702706544695	-0.801299276456018	-0.612025672972156	-0.601981719869532	20.3019138076734	-0.163660378549659	-42.2781158262845	-0.479499360431087	-0.434631741257752	-0.558734540397413	-0.463705638865718	-0.419315316119351	-0.542099129541475	-0.469977994486506	-0.438077255578688	-0.544445788552554	0.0056725399134733	0.00562956943797272	0.00638139967277672
173	13.6259639633796	0.22	-0.600916339503178	-0.779185799188603	-0.422646879817753	0.282221873518746	-12.4124082058306	-15.5029974281583	-9.32181898350284	16.02	9.58	26.72	-0.938595499852636	-0.751482449656222	-0.564369399459807	-0.928419702571511	-0.743335241333547	-0.558250780095582	-0.913288973109536	-0.730610170895771	-0.549064523857779	-0.600916339503178	19.4067562898385	1.25170633433775	-40.0801294900251	-0.479499360431087	-0.434631741257752	-0.558734540397413	-0.463705638865718	-0.419315316119351	-0.542099129541475	-0.469977994486506	-0.438077255578688	-0.544445788552554	0.0056725399134733	0.00562956943797272	0.00638139967277672
173	13.6259639633796	0.22	-0.598972126333071	-0.775556072467979	-0.422388180198164	0.331078488144574	-15.4157123102319	-18.8368547625271	-11.9945698579368	14.62	9.78	22.47	-1.24612027401915	-1.01980038018032	-0.793480486341487	-1.23610966550611	-1.01160789460707	-0.787106123708033	-1.23956251842431	-1.01469684632134	-0.78941095433559	-0.598972126333071	18.0139771210113	-0.196578840438287	-40.4457113160572	-0.479499360431087	-0.434631741257752	-0.558734540397413	-0.463705638865718	-0.419315316119351	-0.542099129541475	-0.469977994486506	-0.438077255578688	-0.544445788552554	0.0056725399134733	0.00562956943797272	0.00638139967277672
173	13.6259639633796	0.22	-0.596024563670655	-0.773266489653355	-0.418782637687955	0.354769543407641	-14.9076417190897	-18.0465503427338	-11.7687330954456	14.87	10.05	21.56	-1.17470588643405	-0.970384596927435	-0.766063307420825	-1.16464467648147	-0.962073373431251	-0.759502070381037	-1.17586831525719	-0.970189609272077	-0.766748780400365	-0.596024563670655	18.1336429430642	0.233474962347218	-40.0739698663989	-0.479499360431087	-0.434631741257752	-0.558734540397413	-0.463705638865718	-0.419315316119351	-0.542099129541475	-0.469977994486506	-0.438077255578688	-0.544445788552554	0.0056725399134733	0.00562956943797272	0.00638139967277672
173	13.6259639633796	0.22	-0.58894196964388	-0.763556250890385	-0.414327688397374	0.326923544206494	-15.7313929378014	-19.2556026269698	-12.2071832486331	16.03	8.84	25.5	-1.16538346402979	-0.952091998938071	-0.738800533846349	-1.15273668408183	-0.941759865033276	-0.730783045984726	-1.12929151265087	-0.922250403000419	-0.71522073260432	-0.58894196964388	19.9251462066181	-0.00139795703333397	-41.598531602557	-0.479499360431087	-0.434631741257752	-0.558734540397413	-0.463705638865718	-0.419315316119351	-0.542099129541475	-0.469977994486506	-0.438077255578688	-0.544445788552554	0.0056725399134733	0.00562956943797272	0.00638139967277672
173	13.6259639633796	0.22	-0.588896098559625	-0.764375856168065	-0.413416340951185	0.294815095753665	-15.1503893584337	-18.808744814167	-11.4920339027005	17.94	11.18	24.2	-1.02044029994593	-0.821961699941459	-0.623483099936986	-1.00617774229172	-0.810473251145786	-0.614768759999854	-1.01451847538895	-0.817076208202204	-0.620213499993363	-0.588896098559625	20.1435656732172	1.24897042174997	-40.856216727825	-0.479499360431087	-0.434631741257752	-0.558734540397413	-0.463705638865718	-0.419315316119351	-0.542099129541475	-0.469977994486506	-0.438077255578688	-0.544445788552554	0.0056725399134733	0.00562956943797272	0.00638139967277672
173	13.6259639633796	0.22	-0.588675654314582	-0.760607154804945	-0.41674415382422	0.260505230532728	-12.8565576284231	-16.2385256113604	-9.47458964548575	15.3	9.78	24.36	-1.0283330821717	-0.81416403487427	-0.599994987576841	-1.01861588989184	-0.806470624430337	-0.594325358968837	-1.01378890072378	-0.802309736802124	-0.591242311148683	-0.588675654314582	18.8864300250037	0.701683252434422	-40.3570303275558	-0.479499360431087	-0.434631741257752	-0.558734540397413	-0.463705638865718	-0.419315316119351	-0.542099129541475	-0.469977994486506	-0.438077255578688	-0.544445788552554	0.0056725399134733	0.00562956943797272	0.00638139967277672
173	13.6259639633796	0.22	-0.582406631370822	-0.75524778597723	-0.409565476764415	0.191557774851983	-10.8751488310981	-14.3632998011048	-7.38699786109144	18.31	12.3	27.7	-0.763946443319589	-0.57842079362916	-0.392895143938732	-0.752863845401274	-0.570029622835133	-0.387195400268992	-0.756183187225101	-0.572278712805683	-0.388726424687877	-0.582406631370822	21.3366275337787	-0.0357851892405405	-43.2473069588131	-0.479499360431087	-0.434631741257752	-0.558734540397413	-0.463705638865718	-0.419315316119351	-0.542099129541475	-0.469977994486506	-0.438077255578688	-0.544445788552554	0.0056725399134733	0.00562956943797272	0.00638139967277672
173	13.6259639633796	0.22	-0.581918580914922	-0.750814625970608	-0.413022535859237	0.287648162411796	-13.741961424433	-17.1183362937672	-10.3655865550988	15.24	11.25	22.4	-1.08805889398019	-0.873453067634331	-0.658847241288468	-1.07790491115327	-0.865301829224395	-0.652698747295521	-1.09428197895156	-0.877953722787335	-0.662470674491649	-0.581918580914922	18.9258732296	-0.285301865810929	-41.6589945651217	-0.479499360431087	-0.434631741257752	-0.558734540397413	-0.463705638865718	-0.419315316119351	-0.542099129541475	-0.469977994486506	-0.438077255578688	-0.544445788552554	0.0056725399134733	0.00562956943797272	0.00638139967277672
173	13.6259639633796	0.22	-0.581531246317844	-0.753005425932351	-0.410057066703338	0.324900150293223	-14.7433879733824	-18.0615058111315	-11.4252701356334	16.46	10.33	22.35	-1.06538053818946	-0.869657202343431	-0.673933866497399	-1.05300216543764	-0.859552886907735	-0.666103608377834	-1.06132523268405	-0.866723801875946	-0.670207874471712	-0.581531246317844	19.1978751981451	0.434418603752918	-40.6996094567329	-0.479499360431087	-0.434631741257752	-0.558734540397413	-0.463705638865718	-0.419315316119351	-0.542099129541475	-0.469977994486506	-0.438077255578688	-0.544445788552554	0.0056725399134733	0.00562956943797272	0.00638139967277672
173	13.6259639633796	0.22	-0.581341568662178	-0.749958614932598	-0.412724522391758	0.285692254931913	-14.1242189754566	-17.6111499443363	-10.6372880065769	17.81	10.14	25.43	-0.961981932591157	-0.771513700655308	-0.581045468719458	-0.948713506472343	-0.760872365106287	-0.573031223740231	-0.943460657975917	-0.756051459434331	-0.569779144019539	-0.581341568662178	20.1347723823804	-1.21363708626993	-43.2829918921564	-0.479499360431087	-0.434631741257752	-0.558734540397413	-0.463705638865718	-0.419315316119351	-0.542099129541475	-0.469977994486506	-0.438077255578688	-0.544445788552554	0.0056725399134733	0.00562956943797272	0.00638139967277672
173	13.6259639633796	0.22	-0.581318402432871	-0.751303425228841	-0.411333379636901	0.282606962367622	-13.5358744831402	-16.9029970876682	-10.1687518786122	15.78	10.99	26.35	-1.03881365648803	-0.831879174602269	-0.624944692716504	-1.02802608911731	-0.823240519744129	-0.618454950370946	-1.02685215652094	-0.822143438886235	-0.617383336356935	-0.581318402432871	20.2582410283223	-0.375848324866286	-42.5002836078101	-0.479499360431087	-0.434631741257752	-0.558734540397413	-0.463705638865718	-0.419315316119351	-0.542099129541475	-0.469977994486506	-0.438077255578688	-0.544445788552554	0.0056725399134733	0.00562956943797272	0.00638139967277672
173	13.6259639633796	0.22	-0.579538216306442	-0.748967650093512	-0.410108782519372	0.30396833274509	-13.8094058720949	-17.0719829794425	-10.5468287647473	17.07	10.23	24.28	-0.971649984543166	-0.7859607766906	-0.600271568838035	-0.959356932219779	-0.776017013910087	-0.592677095600394	-0.95883405563752	-0.77547744144372	-0.59278826874663	-0.579538216306442	19.3649958509432	0.562039515059494	-40.9869860926786	-0.479499360431087	-0.434631741257752	-0.558734540397413	-0.463705638865718	-0.419315316119351	-0.542099129541475	-0.469977994486506	-0.438077255578688	-0.544445788552554	0.0056725399134733	0.00562956943797272	0.00638139967277672
173	13.6259639633796	0.22	-0.575498689840662	-0.742944184468038	-0.408053195213287	0.344342412156591	-15.0793085824696	-18.3280128379903	-11.830604326949	16.04	9.55	27.42	-1.10818419552034	-0.911754678381133	-0.715325161241924	-1.09612613039053	-0.901833947388243	-0.707541764385954	-1.07352680943974	-0.883663171086326	-0.693073826273138	-0.575498689840662	20.3952002080649	1.15670690799926	-40.5988943530405	-0.479499360431087	-0.434631741257752	-0.558734540397413	-0.463705638865718	-0.419315316119351	-0.542099129541475	-0.469977994486506	-0.438077255578688	-0.544445788552554	0.0056725399134733	0.00562956943797272	0.00638139967277672
173	13.6259639633796	0.22	-0.571697763969717	-0.73808199137394	-0.405313536565494	0.232938072033093	-12.3437339356048	-15.8409864346808	-8.8464814365287	15.27	9.9	24.06	-1.00491990983183	-0.78306133552383	-0.561202761215829	-0.995479896695642	-0.775705416687449	-0.555930936679255	-0.993306679331565	-0.774091075415763	-0.554718108047412	-0.571697763969717	18.810131520951	-1.02836573128468	-41.9435795374225	-0.479499360431087	-0.434631741257752	-0.558734540397413	-0.463705638865718	-0.419315316119351	-0.542099129541475	-0.469977994486506	-0.438077255578688	-0.544445788552554	0.0056725399134733	0.00562956943797272	0.00638139967277672
173	13.6259639633796	0.22	-0.571487763747157	-0.737254781148227	-0.405720746346087	0.265319536808731	-13.9513627850776	-17.5760181845235	-10.3267073856316	14.73	10.32	24.32	-1.1542808945699	-0.916236621227933	-0.678192347885965	-1.14473046862308	-0.908655754177313	-0.672581039731549	-1.14477995230674	-0.908938569510441	-0.672639908870161	-0.571487763747157	20.1064297459465	0.39687367558251	-41.2088340528255	-0.479499360431087	-0.434631741257752	-0.558734540397413	-0.463705638865718	-0.419315316119351	-0.542099129541475	-0.469977994486506	-0.438077255578688	-0.544445788552554	0.0056725399134733	0.00562956943797272	0.00638139967277672
173	13.6259639633796	0.22	-0.569650222767832	-0.737037111503775	-0.402263334031889	0.293408687826399	-15.0762931860638	-18.7291083591555	-11.4234780129722	15.4	10.28	24.31	-1.17841547640964	-0.948584250603799	-0.718753024797955	-1.16703958681546	-0.939427047629407	-0.711814508443353	-1.16643743774746	-0.938920115141731	-0.711123995117217	-0.569650222767832	19.2448086126312	1.45047212552837	-40.042267940776	-0.479499360431087	-0.434631741257752	-0.558734540397413	-0.463705638865718	-0.419315316119351	-0.542099129541475	-0.469977994486506	-0.438077255578688	-0.544445788552554	0.0056725399134733	0.00562956943797272	0.00638139967277672
173	13.6259639633796	0.22	-0.567810135697218	-0.733065509490044	-0.402554761904392	0.232719832032965	-12.7903380849839	-16.4163378777809	-9.16433829218697	14.8	10.57	22.2	-1.07348228565752	-0.836374194051191	-0.599266102444858	-1.06444835558206	-0.829335655933768	-0.594222956285474	-1.07609685030133	-0.837470895844035	-0.600356157486803	-0.567810135697218	18.8056053352059	-0.271566151229107	-41.3405685314731	-0.479499360431087	-0.434631741257752	-0.558734540397413	-0.463705638865718	-0.419315316119351	-0.542099129541475	-0.469977994486506	-0.438077255578688	-0.544445788552554	0.0056725399134733	0.00562956943797272	0.00638139967277672
173	13.6259639633796	0.22	-0.567259901044184	-0.733329073041876	-0.401190729046491	0.271728832359248	-14.0103375222038	-17.5914070779651	-10.4292679664426	16.06	11.81	27.07	-1.06229390252683	-0.846043528878513	-0.629793155230193	-1.05069437691659	-0.836805310003997	-0.622916243091404	-1.05379556065018	-0.839264465895623	-0.624772036156898	-0.567259901044184	20.2208240190972	-1.66648513804746	-44.027833832599	-0.479499360431087	-0.434631741257752	-0.558734540397413	-0.463705638865718	-0.419315316119351	-0.542099129541475	-0.469977994486506	-0.438077255578688	-0.544445788552554	0.0056725399134733	0.00562956943797272	0.00638139967277672
173	13.6259639633796	0.22	-0.562747415203241	-0.726291773216563	-0.399203057189918	0.280834618995714	-13.7498893720553	-17.1852610478085	-10.3145176963021	15.19	10.28	22.93	-1.09563658728836	-0.87661641131208	-0.657596235335799	-1.0855179741745	-0.868520531329391	-0.651523088484284	-1.09090742010201	-0.873741127431637	-0.655286930747846	-0.562747415203241	19.1138950504171	-0.326579257333836	-41.3815646564174	-0.479499360431087	-0.434631741257752	-0.558734540397413	-0.463705638865718	-0.419315316119351	-0.542099129541475	-0.469977994486506	-0.438077255578688	-0.544445788552554	0.0056725399134733	0.00562956943797272	0.00638139967277672
173	13.6259639633796	0.22	-0.561964761296282	-0.727916669505619	-0.396012853086945	0.302050794469177	-13.6102891696278	-16.8404543509625	-10.3801239882931	16.45	10.74	23.83	-0.994021007778783	-0.803357978033465	-0.612694948288146	-0.982491352582488	-0.794039824379332	-0.605588296176176	-0.988383188408217	-0.798859150671635	-0.608510681464329	-0.561964761296282	19.7176006394301	1.37392048517521	-40.3233360711937	-0.479499360431087	-0.434631741257752	-0.558734540397413	-0.463705638865718	-0.419315316119351	-0.542099129541475	-0.469977994486506	-0.438077255578688	-0.544445788552554	0.0056725399134733	0.00562956943797272	0.00638139967277672
173	13.6259639633796	0.22	-0.56058264053651	-0.725105342925436	-0.396059938147584	0.280782759903235	-13.289627623541	-16.6104305186874	-9.9688247283947	16.68	10.55	24.73	-0.967122171512743	-0.773772450474114	-0.580422729435485	-0.955517533518506	-0.764487843583528	-0.57345815364855	-0.9549988195796	-0.76557480368012	-0.573577071737362	-0.56058264053651	19.4401647691982	-2.24892872494446	-43.7034781237248	-0.479499360431087	-0.434631741257752	-0.558734540397413	-0.463705638865718	-0.419315316119351	-0.542099129541475	-0.469977994486506	-0.438077255578688	-0.544445788552554	0.0056725399134733	0.00562956943797272	0.00638139967277672
173	13.6259639633796	0.22	-0.56049362081468	-0.726131930622601	-0.394855311006759	0.296964675353687	-14.9655189805165	-18.5606392292851	-11.3703987317478	16.5	11.38	24.5	-1.0918527652571	-0.880365330123056	-0.668877894989013	-1.07907963901868	-0.870066306431025	-0.661052973843374	-2.91415171783863	-0.87782564306216	-0.666928726485353	-0.56049362081468	19.7366583452374	-0.644800779261907	-42.7000807115924	-0.479499360431087	-0.434631741257752	-0.558734540397413	-0.463705638865718	-0.419315316119351	-0.542099129541475	-0.469977994486506	-0.438077255578688	-0.544445788552554	0.0056725399134733	0.00562956943797272	0.00638139967277672
173	13.6259639633796	0.22	-0.559325274825589	-0.723025647304003	-0.395624902347176	0.278392989819293	-13.7040505603912	-17.1487841352804	-10.259316985502	14.53	10.56	22.08	-1.14154291075357	-0.912237371606944	-0.682931832460317	-1.13260925068435	-0.905098245689198	-0.677587240694051	-1.14496691975633	-0.915367882577115	-0.684951477003513	-0.559325274825589	18.408048688913	1.23630529399199	-39.6937091487308	-0.479499360431087	-0.434631741257752	-0.558734540397413	-0.463705638865718	-0.419315316119351	-0.542099129541475	-0.469977994486506	-0.438077255578688	-0.544445788552554	0.0056725399134733	0.00562956943797272	0.00638139967277672
173	13.6259639633796	0.22	-0.55702679903127	-0.722235010595171	-0.391818587467369	0.251977187154238	-13.0710840772424	-16.5872865857758	-9.55488156870904	15.61	9.94	23.61	-1.03025288662818	-0.811858047565579	-0.593463208502976	-1.01989091128617	-0.803692622183837	-0.587494333081501	-1.01911738993335	-0.803572318950499	-0.587455831658423	-0.55702679903127	19.4756466406451	-0.293783870473802	-41.7285060128697	-0.479499360431087	-0.434631741257752	-0.558734540397413	-0.463705638865718	-0.419315316119351	-0.542099129541475	-0.469977994486506	-0.438077255578688	-0.544445788552554	0.0056725399134733	0.00562956943797272	0.00638139967277672
173	13.6259639633796	0.22	-0.555460552895417	-0.717661376964714	-0.39325972882612	0.33182816558077	-14.6654251865169	-17.914558863459	-11.4162915095747	15.27	10.09	23.45	-1.13611449167988	-0.930059300261876	-0.724004108843873	-1.12543099671789	-0.921313452971426	-0.717195909224963	-1.09643728287445	-0.921974071404054	-0.718272007789136	-0.555460552895417	19.046889920395	1.18591525600569	-39.9736576865064	-0.479499360431087	-0.434631741257752	-0.558734540397413	-0.463705638865718	-0.419315316119351	-0.542099129541475	-0.469977994486506	-0.438077255578688	-0.544445788552554	0.0056725399134733	0.00562956943797272	0.00638139967277672
173	13.6259639633796	0.22	-0.55496022023529	-0.718742775984229	-0.391177664486352	0.306490190199073	-13.9706570439986	-17.2517633998203	-10.6895506881769	14.56	9.24	24.03	-1.1460486960884	-0.928082128053041	-0.710115560017682	-1.13700149855407	-0.920755613595813	-0.704509728637558	-1.12601285500947	-0.911079054786075	-0.698136832616679	-0.55496022023529	19.2835358403543	0.560146126808887	-40.4231705994454	-0.479499360431087	-0.434631741257752	-0.558734540397413	-0.463705638865718	-0.419315316119351	-0.542099129541475	-0.469977994486506	-0.438077255578688	-0.544445788552554	0.0056725399134733	0.00562956943797272	0.00638139967277672
173	13.6259639633796	0.22	-0.553365233900698	-0.718169486100158	-0.388560981701237	0.259351835326623	-13.5805344540959	-17.1636732882554	-9.99739561993631	17.68	10.71	25.04	-0.944583849936694	-0.747389751797802	-0.550195653658911	-0.931748332291588	-0.737233814505825	-0.542719296720061	-0.932812836930859	-0.738155470055067	-0.543574186003843	-0.553365233900698	20.8636706725213	-0.14175762830698	-42.7380584022527	-0.479499360431087	-0.434631741257752	-0.558734540397413	-0.463705638865718	-0.419315316119351	-0.542099129541475	-0.469977994486506	-0.438077255578688	-0.544445788552554	0.0056725399134733	0.00562956943797272	0.00638139967277672
173	13.6259639633796	0.22	-0.552708369146373	-0.715217099210666	-0.390199639082079	0.271302268777643	-13.9599649496147	-17.5320088300609	-10.3879210691684	15.49	10.68	21.29	-1.09690647988434	-0.873418223811005	-0.649929967737667	-1.08612371942912	-0.864832387500168	-0.643541055571219	-1.10246724224935	-0.877835777260175	-0.652960514861291	-0.552708369146373	18.0619012664862	-0.894000188216511	-41.7378450489695	-0.479499360431087	-0.434631741257752	-0.558734540397413	-0.463705638865718	-0.419315316119351	-0.542099129541475	-0.469977994486506	-0.438077255578688	-0.544445788552554	0.0056725399134733	0.00562956943797272	0.00638139967277672
173	13.6259639633796	0.22	-0.552695153935684	-0.714312865277963	-0.391077442593405	0.269809617955061	-12.5738118045541	-15.8033599106245	-9.34426369848379	15.9	11	26.26	-0.963694630285513	-0.766755613160658	-0.569816596035802	-0.953457389011531	-0.758610437330654	-0.563763485649776	-0.952981708568365	-0.758061049570425	-0.563730939514858	-0.552695153935684	19.7662400635647	1.46965425655998	-40.505630048547	-0.479499360431087	-0.434631741257752	-0.558734540397413	-0.463705638865718	-0.419315316119351	-0.542099129541475	-0.469977994486506	-0.438077255578688	-0.544445788552554	0.0056725399134733	0.00562956943797272	0.00638139967277672
173	13.6259639633796	0.22	-0.55253264935713	-0.71524409838918	-0.38982120032508	0.274942646888777	-12.5451323108956	-15.7258551958816	-9.36440942590957	15.67	9.6	23.63	-0.972586809422345	-0.775870695491998	-0.579154581561651	-0.962676115803089	-0.767964545956877	-0.573252976110664	-0.958448823513616	-0.764955446224026	-0.570678872291117	-0.55253264935713	19.276946008	-0.305754025233898	-41.3553996042337	-0.479499360431087	-0.434631741257752	-0.558734540397413	-0.463705638865718	-0.419315316119351	-0.542099129541475	-0.469977994486506	-0.438077255578688	-0.544445788552554	0.0056725399134733	0.00562956943797272	0.00638139967277672
173	13.6259639633796	0.22	-0.552215312853665	-0.715139495948721	-0.389291129758608	0.295628237871529	-14.8656085521315	-18.4481907643581	-11.2830263399048	16.86	10.52	26.1	-1.06280613374887	-0.856412433767709	-0.650018733786553	-1.0497282238281	-0.845874213947381	-0.642020204066663	-1.04461202737933	-0.842229023949272	-0.638878224324467	-0.552215312853665	20.6034690376136	1.07448100067458	-41.4477380144331	-0.479499360431087	-0.434631741257752	-0.558734540397413	-0.463705638865718	-0.419315316119351	-0.542099129541475	-0.469977994486506	-0.438077255578688	-0.544445788552554	0.0056725399134733	0.00562956943797272	0.00638139967277672
173	13.6259639633796	0.22	-0.55054530817007	-0.711543482368392	-0.389547133971748	0.280438550410829	-13.3810015311112	-16.7274887384498	-10.0345143237726	16.55	10.64	26.54	-0.981504593106005	-0.785145616804718	-0.588786640503432	-0.969948873198914	-0.775901724419697	-0.581854575640481	-0.965078799020912	-0.772140162809041	-0.578711816403009	-0.55054530817007	20.0805963140436	-0.52970113027187	-42.5273414602709	-0.479499360431087	-0.434631741257752	-0.558734540397413	-0.463705638865718	-0.419315316119351	-0.542099129541475	-0.469977994486506	-0.438077255578688	-0.544445788552554	0.0056725399134733	0.00562956943797272	0.00638139967277672
173	13.6259639633796	0.22	-0.546649894670345	-0.708091097148083	-0.385208692192606	0.316417117223183	-13.8921533632049	-17.080170413921	-10.7041363124887	17.16	10.24	26.19	-0.967293232438059	-0.786747766946596	-0.606202301455134	-0.954919200282312	-0.776683350242138	-0.598447500201964	-0.948049793612376	-0.770697185537436	-0.593433672000901	-0.546649894670345	20.5353255403127	-0.0484226671178121	-42.1306196859266	-0.479499360431087	-0.434631741257752	-0.558734540397413	-0.463705638865718	-0.419315316119351	-0.542099129541475	-0.469977994486506	-0.438077255578688	-0.544445788552554	0.0056725399134733	0.00562956943797272	0.00638139967277672
173	13.6259639633796	0.22	-0.546581599885984	-0.706010098046517	-0.38715310172545	0.313941065091457	-15.4032736828887	-18.9584008673533	-11.8481464984241	17.88	12.19	26.34	-1.03189214911922	-0.838389128667398	-0.644886108215572	-1.01755976913322	-0.826744392753429	-0.635929016373633	-1.0256456961649	-0.833931497696788	-0.641418061858072	-0.546581599885984	21.1263850451831	-1.22319637500448	-44.241558279472	-0.479499360431087	-0.434631741257752	-0.558734540397413	-0.463705638865718	-0.419315316119351	-0.542099129541475	-0.469977994486506	-0.438077255578688	-0.544445788552554	0.0056725399134733	0.00562956943797272	0.00638139967277672
173	13.6259639633796	0.22	-0.545083395175784	-0.70718441754366	-0.382982372807907	0.287941039911513	-13.4974773196141	-16.8114144219672	-10.183540217261	16.25	11.28	21.48	-1.00378157787101	-0.805911908486223	-0.608042239101438	-0.992480712148476	-0.796838717203604	-0.601196722258732	-1.00913823720295	-0.810955365308696	-0.611807481089736	-0.545083395175784	18.8742332917488	1.92903210106176	-39.3773484838086	-0.479499360431087	-0.434631741257752	-0.558734540397413	-0.463705638865718	-0.419315316119351	-0.542099129541475	-0.469977994486506	-0.438077255578688	-0.544445788552554	0.0056725399134733	0.00562956943797272	0.00638139967277672
173	13.6259639633796	0.22	-0.534186515942819	-0.690298104644733	-0.378074927240906	0.324721124189696	-14.4719651641392	-17.7303267812148	-11.2136035470636	15.48	9.68	23.21	-1.10977638063245	-0.905829053162944	-0.701881725693433	-1.09888157161875	-0.896936419741018	-0.694991267863287	-1.09670520396231	-0.895665018900666	-0.694324092967576	-0.534186515942819	19.3442641439318	0.200165486373588	-41.0184262171171	-0.479499360431087	-0.434631741257752	-0.558734540397413	-0.463705638865718	-0.419315316119351	-0.542099129541475	-0.469977994486506	-0.438077255578688	-0.544445788552554	0.0056725399134733	0.00562956943797272	0.00638139967277672
173	13.6259639633796	0.22	-0.529523149713659	-0.685434602937828	-0.37361169648949	0.291625604380625	-13.9555321223491	-17.3513974899937	-10.5596667547045	15.26	10.33	22.01	-1.1013042345441	-0.885766499817813	-0.670228765091525	-1.09097681780872	-0.877460275718306	-0.663943733627893	-1.10159366235563	-0.886102265382408	-0.669438609226739	-0.529523149713659	19.0735657397562	-1.9963184219126	-42.9006172279544	-0.479499360431087	-0.434631741257752	-0.558734540397413	-0.463705638865718	-0.419315316119351	-0.542099129541475	-0.469977994486506	-0.438077255578688	-0.544445788552554	0.0056725399134733	0.00562956943797272	0.00638139967277672
173	13.6259639633796	0.22	-0.52789589010225	-0.684033766551693	-0.371758013652806	0.225256993120055	-12.7345743082172	-16.421883742742	-9.04726487369231	14.21	10.32	21.64	-1.11713508536333	-0.866297678131076	-0.61546027089882	-1.109211072515	-0.860152894011477	-0.611094715507951	-1.12065745870389	-0.870188458761819	-0.617035396058269	-0.52789589010225	19.1292053188515	0.14218986019174	-41.0631982284136	-0.479499360431087	-0.434631741257752	-0.558734540397413	-0.463705638865718	-0.419315316119351	-0.542099129541475	-0.469977994486506	-0.438077255578688	-0.544445788552554	0.0056725399134733	0.00562956943797272	0.00638139967277672
173	13.6259639633796	0.22	-0.525942695014476	-0.678487457655097	-0.373397932373855	0.333821425419532	-15.3776484835763	-18.7693186988286	-11.9859782683239	17.06	11.36	25.92	-1.06940268446416	-0.876158524076267	-0.68291436368837	-1.05590551816008	-0.86510033478986	-0.674295151419638	-1.05967534647791	-0.868244302753112	-0.676489318830699	-0.525942695014476	21.0798871174431	-1.10961579165218	-43.6785951977651	-0.479499360431087	-0.434631741257752	-0.558734540397413	-0.463705638865718	-0.419315316119351	-0.542099129541475	-0.469977994486506	-0.438077255578688	-0.544445788552554	0.0056725399134733	0.00562956943797272	0.00638139967277672
173	13.6259639633796	0.22	-0.524267579414392	-0.676310752791996	-0.372224406036787	0.34644171922107	-13.7304933902311	-16.6749060287877	-10.7860807516745	15.7	8.94	23.61	-1.02936143848109	-0.847599404927557	-0.665837371374023	-1.01881292730404	-0.838913523115496	-0.659014118926951	-1.00604473682959	-0.829464271028988	-0.6513777970898	-0.524267579414392	19.2695489469118	-0.474446608700895	-41.3558812633931	-0.479499360431087	-0.434631741257752	-0.558734540397413	-0.463705638865718	-0.419315316119351	-0.542099129541475	-0.469977994486506	-0.438077255578688	-0.544445788552554	0.0056725399134733	0.00562956943797272	0.00638139967277672
173	13.6259639633796	0.22	-0.518939840924471	-0.67180778825252	-0.366071893596422	0.297175922090957	-13.8837495657019	-17.2173131181172	-10.5501860132865	15.51	9.52	25.61	-1.07564013148791	-0.867377976223376	-0.659115820958845	-1.06501713500013	-0.858811771853287	-0.652606408706442	-1.05115485296969	-0.847339979620947	-0.644191865063521	-0.518939840924471	19.8163205374808	0.719677758115282	-40.8087403172994	-0.479499360431087	-0.434631741257752	-0.558734540397413	-0.463705638865718	-0.419315316119351	-0.542099129541475	-0.469977994486506	-0.438077255578688	-0.544445788552554	0.0056725399134733	0.00562956943797272	0.00638139967277672
173	13.6259639633796	0.22	-0.51741305521447	-0.668875105356672	-0.365951005072267	0.24758487699043	-14.2650892694555	-18.147725086261	-10.38245345265	17.71	12.33	25.92	-0.996575912711362	-0.783362338311996	-0.570148763912629	-0.982974749338355	-0.772671091405722	-0.562367433473089	-0.992954163955043	-0.780666596381204	-0.568301621557232	-0.51741305521447	21.8513769769686	-0.582606803846961	-43.9847392262998	-0.479499360431087	-0.434631741257752	-0.558734540397413	-0.463705638865718	-0.419315316119351	-0.542099129541475	-0.469977994486506	-0.438077255578688	-0.544445788552554	0.0056725399134733	0.00562956943797272	0.00638139967277672
173	13.6259639633796	0.22	-0.514137919270268	-0.66704450744296	-0.361231331097576	0.276209140239288	-12.7045549299256	-15.9154967832371	-9.49361307661405	15.39	10.46	23.92	-1.00186815799139	-0.799741862858532	-0.59761556772567	-0.992211761897402	-0.792033638838126	-0.59185551577885	-0.995394095593942	-0.793276504071321	-0.593406720402991	-0.514137919270268	19.7324122827709	2.30444672658343	-39.3356195145789	-0.479499360431087	-0.434631741257752	-0.558734540397413	-0.463705638865718	-0.419315316119351	-0.542099129541475	-0.469977994486506	-0.438077255578688	-0.544445788552554	0.0056725399134733	0.00562956943797272	0.00638139967277672
173	13.6259639633796	0.22	-0.511781176663176	-0.663804164805718	-0.359758188520635	0.264413081486351	-13.1160243465573	-16.5315944662385	-9.70045422687615	14.94	10.04	24.4	-1.07112433901861	-0.849820804487398	-0.628517269956184	-1.06178899899187	-0.8424142262941	-0.623039453596327	-1.05855543787579	-0.839302886449397	-0.620938621080484	-0.511781176663176	19.7634635518778	2.09252339809654	-39.1477308015219	-0.479499360431087	-0.434631741257752	-0.558734540397413	-0.463705638865718	-0.419315316119351	-0.542099129541475	-0.469977994486506	-0.438077255578688	-0.544445788552554	0.0056725399134733	0.00562956943797272	0.00638139967277672
173	13.6259639633796	0.22	-0.511506892647816	-0.664002713322538	-0.359011071973093	0.343518673648612	-16.5875604092667	-20.1677332399582	-13.0073875785753	16.72	10.73	24.65	-1.17180051548462	-0.963782672397708	-0.755764829310798	-1.15766916366498	-0.952159915929052	-0.746650668193125	-1.16026362726047	-0.954124345250572	-0.748618483883474	-0.511506892647816	20.0099406696107	1.92521753283949	-40.075536747169	-0.479499360431087	-0.434631741257752	-0.558734540397413	-0.463705638865718	-0.419315316119351	-0.542099129541475	-0.469977994486506	-0.438077255578688	-0.544445788552554	0.0056725399134733	0.00562956943797272	0.00638139967277672
173	13.6259639633796	0.22	-0.509218745793402	-0.659604655929914	-0.35883283565689	0.269985468025202	-11.7831377856946	-14.808253391019	-8.75802218037013	17.55	10.42	26.92	-0.820679825750973	-0.653026606812952	-0.48537338787493	-0.809685894242722	-0.644278579186224	-0.478871264129726	-0.802155020890429	-0.638332037533401	-0.474457294074515	-0.509218745793402	20.108531117219	0.151383778136976	-41.8833908441561	-0.479499360431087	-0.434631741257752	-0.558734540397413	-0.463705638865718	-0.419315316119351	-0.542099129541475	-0.469977994486506	-0.438077255578688	-0.544445788552554	0.0056725399134733	0.00562956943797272	0.00638139967277672
173	13.6259639633796	0.22	-0.507492401471339	-0.656162041730008	-0.358822761212671	0.266316919362314	-13.7038279322129	-17.2550859824244	-10.1525698820014	16.77	11.1	25.1	-0.999219097369487	-0.793570463275583	-0.587921829181679	-0.987072285031426	-0.783923578503452	-0.580774871975478	-0.990239800076274	-0.786741892740694	-0.583936389496703	-0.507492401471339	20.4895850447608	-0.0477394100551567	-42.3473946554241	-0.479499360431087	-0.434631741257752	-0.558734540397413	-0.463705638865718	-0.419315316119351	-0.542099129541475	-0.469977994486506	-0.438077255578688	-0.544445788552554	0.0056725399134733	0.00562956943797272	0.00638139967277672
173	13.6259639633796	0.22	-0.504331647872097	-0.650932139165628	-0.357731156578567	0.307100825045362	-14.3515694071325	-17.7173002900933	-10.9858385241716	18.11	11.45	26.74	-0.952008194294975	-0.771156522318628	-0.590304850342281	-0.938455758475624	-0.760178623874028	-0.581901489272432	-0.940290951104332	-0.761097180853631	-0.582834789491226	-0.504331647872097	21.7932215518277	-0.417986251182785	-43.6350046507701	-0.479499360431087	-0.434631741257752	-0.558734540397413	-0.463705638865718	-0.419315316119351	-0.542099129541475	-0.469977994486506	-0.438077255578688	-0.544445788552554	0.0056725399134733	0.00562956943797272	0.00638139967277672
173	13.6259639633796	0.22	-0.504238100409741	-0.653403697710615	-0.355072503108868	0.271800658948201	-13.7293128818681	-17.237915249545	-10.2207105141913	16.82	11.52	24.52	-0.995539339347754	-0.792907429828232	-0.590275520308711	-0.983359921203535	-0.783207008402533	-0.583054095601531	-0.992629590580212	-0.791195636895662	-0.588102125240935	-0.504238100409741	20.2101572555807	-0.0835730314809028	-42.4791206768791	-0.479499360431087	-0.434631741257752	-0.558734540397413	-0.463705638865718	-0.419315316119351	-0.542099129541475	-0.469977994486506	-0.438077255578688	-0.544445788552554	0.0056725399134733	0.00562956943797272	0.00638139967277672
173	13.6259639633796	0.22	-0.498418582995321	-0.64661460029527	-0.350222565695373	0.281977766372671	-12.8325716479062	-16.0297044216052	-9.63543887420722	14.49	10.11	23.7	-1.06940630432737	-0.856112668085572	-0.642819031843777	-1.06111606369445	-0.849475920201629	-0.637835776708811	-1.06128123196161	-0.84920724311127	-0.638331445094455	-0.498418582995321	18.9751994769764	1.44349457562251	-39.4882372765018	-0.479499360431087	-0.434631741257752	-0.558734540397413	-0.463705638865718	-0.419315316119351	-0.542099129541475	-0.469977994486506	-0.438077255578688	-0.544445788552554	0.0056725399134733	0.00562956943797272	0.00638139967277672
173	13.6259639633796	0.22	-0.491560454223266	-0.635681943311202	-0.34743896513533	0.29373737562415	-14.740423917767	-18.3090327153335	-11.1718151202004	16.64	11.66	25.55	-1.06855299880736	-0.860281612137299	-0.652010225467236	-1.05580498273248	-0.850018308555081	-0.644231634377679	-1.06148682631195	-0.856514876175192	-0.649673417300894	-0.491560454223266	21.4395779452856	0.129892219278075	-42.8347019702899	-0.479499360431087	-0.434631741257752	-0.558734540397413	-0.463705638865718	-0.419315316119351	-0.542099129541475	-0.469977994486506	-0.438077255578688	-0.544445788552554	0.0056725399134733	0.00562956943797272	0.00638139967277672
173	13.6259639633796	0.22	-0.49069440955552	-0.633063093253311	-0.348325725857729	0.305989526381418	-13.6011576485028	-16.7992504925274	-10.4030648044782	16.76	10.64	24.82	-0.9733591680278	-0.788059651759495	-0.602760135491189	-0.961542230362602	-0.778492318253849	-0.595442406145096	-0.962662810429637	-0.780126809658887	-0.596368273449241	-0.49069440955552	20.7196975601349	1.48381312723607	-40.8803388209322	-0.479499360431087	-0.434631741257752	-0.558734540397413	-0.463705638865718	-0.419315316119351	-0.542099129541475	-0.469977994486506	-0.438077255578688	-0.544445788552554	0.0056725399134733	0.00562956943797272	0.00638139967277672
173	13.6259639633796	0.22	-0.485738729996388	-0.627321158249514	-0.344156301743263	0.305825662403825	-13.5942697826386	-16.7919767312753	-10.396562834002	15.85	10.43	26.82	-1.02719956532257	-0.831589290235016	-0.635979015147463	-1.01638611513856	-0.82283505233706	-0.629283989535559	-1.0080966575769	-0.815422382791549	-0.623954962809801	-0.485738729996388	20.873093551349	1.22494780982874	-40.859881407079	-0.479499360431087	-0.434631741257752	-0.558734540397413	-0.463705638865718	-0.419315316119351	-0.542099129541475	-0.469977994486506	-0.438077255578688	-0.544445788552554	0.0056725399134733	0.00562956943797272	0.00638139967277672
173	13.6259639633796	0.22	-0.484243364778695	-0.6286461415026	-0.339840588054789	0.3122409818334	-14.9852268889144	-18.4575647790337	-11.5128889987951	15.88	11.12	25.3	-1.12736241493871	-0.91527684047903	-0.703191266019351	-1.11544189608475	-0.905598874734436	-0.69575585338412	-1.11999102663182	-0.908808469802975	-0.698945572045782	-0.484243364778695	20.4876008124801	1.81371813967465	-40.0319754696863	-0.479499360431087	-0.434631741257752	-0.558734540397413	-0.463705638865718	-0.419315316119351	-0.542099129541475	-0.469977994486506	-0.438077255578688	-0.544445788552554	0.0056725399134733	0.00562956943797272	0.00638139967277672
173	13.6259639633796	0.22	-0.475763882130014	-0.617312212805799	-0.334215551454229	0.349645759888318	-14.2155167863684	-17.2424927272714	-11.1885408454654	17.29	10.31	27	-0.969391992931126	-0.799212060927125	-0.629032128923125	-0.956792417651249	-0.788824382258778	-0.620856346866308	-0.947051836034636	-0.780544824607786	-0.613821814668259	-0.475763882130014	21.2936330782774	0.763150642904114	-41.6255021881285	-0.479499360431087	-0.434631741257752	-0.558734540397413	-0.463705638865718	-0.419315316119351	-0.542099129541475	-0.469977994486506	-0.438077255578688	-0.544445788552554	0.0056725399134733	0.00562956943797272	0.00638139967277672
173	13.6259639633796	0.22	-0.475645429106153	-0.614651246920472	-0.336639611291834	0.338292304661772	-13.9445711494712	-16.9895035633466	-10.8996387355959	15.99	10	26.1	-1.03058872388977	-0.845882149089286	-0.661175574288797	-1.01947606751806	-0.83676115112385	-0.654046234729644	-1.00892741681503	-0.827762002478256	-0.647019139485653	-0.475645429106153	20.5758882438967	-0.605280250362322	-42.2486412643018	-0.479499360431087	-0.434631741257752	-0.558734540397413	-0.463705638865718	-0.419315316119351	-0.542099129541475	-0.469977994486506	-0.438077255578688	-0.544445788552554	0.0056725399134733	0.00562956943797272	0.00638139967277672
173	13.6259639633796	0.22	-0.474027129327661	-0.614700597755257	-0.333353660900066	0.309219246671689	-14.3540285073004	-17.703652983796	-11.0044040308048	15.91	11.27	25.7	-1.07925860209679	-0.875057184832191	-0.670855767567588	-1.06778409063042	-0.865753711427778	-0.663723332225138	-1.07056289430998	-0.868881572721467	-0.666096075466011	-0.474027129327661	20.4658990477259	1.59813117399627	-40.6863118491763	-0.479499360431087	-0.434631741257752	-0.558734540397413	-0.463705638865718	-0.419315316119351	-0.542099129541475	-0.469977994486506	-0.438077255578688	-0.544445788552554	0.0056725399134733	0.00562956943797272	0.00638139967277672
173	13.6259639633796	0.22	-0.469490442840714	-0.606317468265847	-0.332663417415581	0.301200300942264	-12.8204103355277	-15.8692602160656	-9.77156045498984	17.07	10.35	25.01	-0.903202241002198	-0.729676316851475	-0.556150392700751	-0.891775315265661	-0.720444766368251	-0.549114217470842	-0.889468443449407	-0.719214988831242	-0.547590927894667	-0.469490442840714	20.2938437133283	-1.26626577463811	-43.2073872961999	-0.479499360431087	-0.434631741257752	-0.558734540397413	-0.463705638865718	-0.419315316119351	-0.542099129541475	-0.469977994486506	-0.438077255578688	-0.544445788552554	0.0056725399134733	0.00562956943797272	0.00638139967277672
173	13.6259639633796	0.22	-0.466782228779169	-0.605412039565904	-0.328152417992434	0.346976545602951	-14.4945761814535	-17.5991737513186	-11.3899786115884	16.79	11.18	25.65	-1.0182197654596	-0.838599821131384	-0.658979876803165	-1.00581528747607	-0.828383565887584	-0.650951844299096	-1.00889236006246	-0.830287169965571	-0.652871602272431	-0.466782228779169	21.1944309383437	0.424630410205018	-42.1579537653076	-0.479499360431087	-0.434631741257752	-0.558734540397413	-0.463705638865718	-0.419315316119351	-0.542099129541475	-0.469977994486506	-0.438077255578688	-0.544445788552554	0.0056725399134733	0.00562956943797272	0.00638139967277672
173	13.6259639633796	0.22	-0.454151714393836	-0.586827330639304	-0.321476098148369	0.270726002224903	-13.3514527409576	-16.7727780012156	-9.93012748069956	16.4	10.68	24.83	-0.992652669595598	-0.790170549287093	-0.587688428978587	-0.981216459690911	-0.78106710702684	-0.580917754362769	-0.9830943962609	-0.782205398859096	-0.581399235605268	-0.454151714393836	20.7250272271583	0.0886415030395458	-42.137661397822	-0.479499360431087	-0.434631741257752	-0.558734540397413	-0.463705638865718	-0.419315316119351	-0.542099129541475	-0.469977994486506	-0.438077255578688	-0.544445788552554	0.0056725399134733	0.00562956943797272	0.00638139967277672
173	13.6259639633796	0.22	-0.450604987114249	-0.582340017149483	-0.318869957079014	0.228720021574615	-11.2989365068037	-14.5384289180137	-8.05944409559373	17.11	11.69	28.82	-0.825648882466584	-0.641675545033922	-0.45770220760126	-0.815151937213713	-0.633517557771583	-0.451883178329453	-0.811455893119947	-0.630974303961853	-0.450211449842996	-0.450604987114249	22.3717838016674	-0.820547490680078	-44.0647059812426	-0.479499360431087	-0.434631741257752	-0.558734540397413	-0.463705638865718	-0.419315316119351	-0.542099129541475	-0.469977994486506	-0.438077255578688	-0.544445788552554	0.0056725399134733	0.00562956943797272	0.00638139967277672
173	13.6259639633796	0.22	-0.434717793071829	-0.562899729580422	-0.306535856563236	0.39048985430226	-15.8863472019133	-18.9851583081363	-12.7875360956903	16.41	10.18	24.64	-1.12280599089692	-0.939538429033399	-0.756270867169877	-1.10984726216922	-0.928694860572056	-0.747542458974895	-1.10722435080971	-0.926260131535817	-0.745455792922516	-0.434717793071829	20.8394693917894	-0.564241990893206	-42.5143107326485	-0.479499360431087	-0.434631741257752	-0.558734540397413	-0.463705638865718	-0.419315316119351	-0.542099129541475	-0.469977994486506	-0.438077255578688	-0.544445788552554	0.0056725399134733	0.00562956943797272	0.00638139967277672
173	13.6259639633796	0.22	-0.426558044079713	-0.551887263897853	-0.301228824261574	0.296300343140515	-14.3856887355054	-17.8470243674801	-10.9243531035307	15.85	11.38	23.33	-1.09202624346633	-0.880233550761263	-0.668440858056201	-1.08053913976163	-0.87097430983876	-0.661409479915894	-1.09302735071197	-0.881705541663124	-0.669734484133906	-0.426558044079713	20.3841509667025	-1.79483345765664	-43.8639029132401	-0.479499360431087	-0.434631741257752	-0.558734540397413	-0.463705638865718	-0.419315316119351	-0.542099129541475	-0.469977994486506	-0.438077255578688	-0.544445788552554	0.0056725399134733	0.00562956943797272	0.00638139967277672
173	13.6259639633796	0.22	-0.426218325207136	-0.550475655286249	-0.301960995128023	0.297864794576218	-14.2670681817221	-17.6870278545092	-10.847108508935	17.89	10.35	25.82	-0.961779785088213	-0.775810265157542	-0.58984074522687	-0.948396539733362	-0.765014801072732	-0.581633062412102	-0.943720194815807	-0.761430117757112	-0.578959230921539	-0.426218325207136	21.2733165681488	1.3341198450589	-41.1108200865066	-0.479499360431087	-0.434631741257752	-0.558734540397413	-0.463705638865718	-0.419315316119351	-0.542099129541475	-0.469977994486506	-0.438077255578688	-0.544445788552554	0.0056725399134733	0.00562956943797272	0.00638139967277672
173	13.6259639633796	0.22	-0.424204824623456	-0.549651404293785	-0.298758244953126	0.299699019281928	-12.5406894993823	-15.5336885770342	-9.54769042173035	17.08	12.23	25.31	-0.883689305727015	-0.713421872859708	-0.543154439992401	-0.872497517619726	-0.704386495402489	-0.536275473185252	-0.883463485399745	-0.712096427656543	-0.542013194957229	-0.424204824623456	21.1844963692282	1.23336201091039	-41.3522265582724	-0.479499360431087	-0.434631741257752	-0.558734540397413	-0.463705638865718	-0.419315316119351	-0.542099129541475	-0.469977994486506	-0.438077255578688	-0.544445788552554	0.0056725399134733	0.00562956943797272	0.00638139967277672
173	13.6259639633796	0.22	-0.40722678914535	-0.525488851429809	-0.288964726860891	0.367265912762341	-15.4098825580806	-18.5678314375151	-12.251933678646	16.22	10.39	24.33	-1.1110028998602	-0.922047588925326	-0.733092277990449	-1.09856507204262	-0.911725141385259	-0.724885210727896	-1.10019911363852	-0.912723551611664	-0.725316304003616	-0.40722678914535	20.8085254613573	0.530423654667107	-41.3795834207196	-0.479499360431087	-0.434631741257752	-0.558734540397413	-0.463705638865718	-0.419315316119351	-0.542099129541475	-0.469977994486506	-0.438077255578688	-0.544445788552554	0.0056725399134733	0.00562956943797272	0.00638139967277672
173	13.6259639633796	0.22	-0.376460863669773	-0.488526267438049	-0.264395459901498	0.381573823560547	-14.9744882619564	-17.9508937474869	-11.998082776426	16.19	10.39	26.55	-1.07562637853629	-0.897278698554906	-0.718931018573519	-1.06363060942079	-0.887271926394142	-0.710913243367491	-1.05572285558278	-0.880214912040296	-0.706241331858552	-0.376460863669773	21.652141269203	0.231036547721546	-41.7825853689496	-0.479499360431087	-0.434631741257752	-0.558734540397413	-0.463705638865718	-0.419315316119351	-0.542099129541475	-0.469977994486506	-0.438077255578688	-0.544445788552554	0.0056725399134733	0.00562956943797272	0.00638139967277672
173	13.6259639633796	0.23	-0.770122068892172	-0.988860362459632	-0.551383775324712	0.283428889774596	-15.8027974807256	-19.7258762272516	-11.8797187341995	16.84	11.37	24.22	-1.13804446054786	-0.911710381172007	-0.685376301796156	-1.12408763896724	-0.90052928977854	-0.67697094058984	-1.13415091756895	-0.908062189364803	-0.683815986859175	-0.770122068892172	18.9133092112454	-2.85380035664193	-44.6208494942652	-0.479499360431087	-0.434631741257752	-0.558734540397413	-0.463705638865718	-0.419315316119351	-0.542099129541475	-0.469977994486506	-0.438077255578688	-0.544445788552554	0.0056725399134733	0.00562956943797272	0.00638139967277672
173	13.6259639633796	0.23	-0.728811768319835	-0.936435074563105	-0.521188462076565	0.336138673682117	-16.7979385937191	-20.4836463318933	-13.1122308555449	15.5	9.73	24.79	-1.28060300443266	-1.05017877592908	-0.819754547425508	-1.26798397307144	-1.03983033940155	-0.811676705731669	-1.25886673332325	-1.03218431129214	-0.805881093198101	-0.728811768319835	18.9492398108607	0.277151619546915	-40.9075259534688	-0.479499360431087	-0.434631741257752	-0.558734540397413	-0.463705638865718	-0.419315316119351	-0.542099129541475	-0.469977994486506	-0.438077255578688	-0.544445788552554	0.0056725399134733	0.00562956943797272	0.00638139967277672
173	13.6259639633796	0.23	-0.721396800286122	-0.924934313506998	-0.517859287065246	0.272027970394109	-14.7092788132279	-18.4661595413667	-10.9523980850891	16.68	10.17	25.15	-1.07538853506381	-0.856604198581052	-0.637819862098295	-1.06249114880588	-0.846330744049006	-0.63017033929213	-1.05672706609501	-0.842144171791273	-0.62740913685268	-0.721396800286122	19.4410602540948	-0.539754470071063	-42.0869278403498	-0.479499360431087	-0.434631741257752	-0.558734540397413	-0.463705638865718	-0.419315316119351	-0.542099129541475	-0.469977994486506	-0.438077255578688	-0.544445788552554	0.0056725399134733	0.00562956943797272	0.00638139967277672
173	13.6259639633796	0.23	-0.710383006543581	-0.912913586987603	-0.507852426099559	0.291348824744462	-14.7779823978468	-18.3763889348656	-11.1795758608281	15.49	9.63	22.73	-1.14926596865655	-0.924220330525735	-0.699174692394917	-1.13795380408297	-0.915123278349572	-0.692292752616173	-1.13833983655506	-0.915013293314088	-0.691421031028364	-0.710383006543581	17.7676445899028	-0.175168432549837	-40.6784638286711	-0.479499360431087	-0.434631741257752	-0.558734540397413	-0.463705638865718	-0.419315316119351	-0.542099129541475	-0.469977994486506	-0.438077255578688	-0.544445788552554	0.0056725399134733	0.00562956943797272	0.00638139967277672
173	13.6259639633796	0.23	-0.704602574768725	-0.905067562912294	-0.504137586625156	0.31551891908859	-15.9696203783396	-19.6420042856311	-12.297236471048	17.56	9.9	24.86	-1.08762955880301	-0.884279980483003	-0.680930402163	-1.07303365344653	-0.872413010889088	-0.671792368331648	-1.06753580053699	-0.866986434113171	-0.668055084827129	-0.704602574768725	19.296915809546	1.95847924992759	-39.7602782387256	-0.479499360431087	-0.434631741257752	-0.558734540397413	-0.463705638865718	-0.419315316119351	-0.542099129541475	-0.469977994486506	-0.438077255578688	-0.544445788552554	0.0056725399134733	0.00562956943797272	0.00638139967277672
173	13.6259639633796	0.23	-0.67888895614885	-0.875113323546781	-0.482664588750918	0.2750341598535	-14.7764034579628	-18.5219884408694	-11.0308184750562	17.88	10.81	25.22	-1.00776354384883	-0.803969874059469	-0.600176204270106	-0.993756145194627	-0.792795103349951	-0.591834061505275	-0.99405932390099	-0.794416607184339	-0.592937893051442	-0.67888895614885	19.2474538852907	-0.651838212238469	-42.5278195700405	-0.479499360431087	-0.434631741257752	-0.558734540397413	-0.463705638865718	-0.419315316119351	-0.542099129541475	-0.469977994486506	-0.438077255578688	-0.544445788552554	0.0056725399134733	0.00562956943797272	0.00638139967277672
173	13.6259639633796	0.23	-0.678196708297713	-0.873892901418746	-0.482500515176681	0.298679592445441	-15.5336056119594	-19.249926439315	-11.8172847846038	16.51	10.69	22.54	-1.13227690792553	-0.913683643763054	-0.695090379600578	-1.11902723604853	-0.902991905377767	-0.686956574707003	-1.12929790054377	-0.912711936085944	-0.693361133933176	-0.678196708297713	18.4019372250811	0.187103238454107	-40.994625891964	-0.479499360431087	-0.434631741257752	-0.558734540397413	-0.463705638865718	-0.419315316119351	-0.542099129541475	-0.469977994486506	-0.438077255578688	-0.544445788552554	0.0056725399134733	0.00562956943797272	0.00638139967277672
173	13.6259639633796	0.23	-0.659950188004981	-0.847110634324409	-0.472789741685553	0.265819714654495	-12.8365204033558	-16.1672589444274	-9.5057818622842	14.95	8.79	21.79	-1.04676583076219	-0.831113733645371	-0.615461636528548	-1.0376183847966	-0.823850821782599	-0.610083258768602	-1.03288511898875	-0.820641531023265	-0.607182835076593	-0.659950188004981	17.4544701761433	0.126570244625398	-39.6023022630534	-0.479499360431087	-0.434631741257752	-0.558734540397413	-0.463705638865718	-0.419315316119351	-0.542099129541475	-0.469977994486506	-0.438077255578688	-0.544445788552554	0.0056725399134733	0.00562956943797272	0.00638139967277672
173	13.6259639633796	0.23	-0.651464753261753	-0.836388291917549	-0.466541214605957	0.298171492609937	-13.7079104735121	-16.9914266757216	-10.4243942713026	15.73	9.65	25.31	-1.04716733403978	-0.844806992358926	-0.642446650678075	-1.03638294928536	-0.836106641084913	-0.635830332884463	-1.02593971356924	-0.827115334162991	-0.629328432985312	-0.651464753261753	19.0066547876284	0.557147755724196	-40.4367189174447	-0.479499360431087	-0.434631741257752	-0.558734540397413	-0.463705638865718	-0.419315316119351	-0.542099129541475	-0.469977994486506	-0.438077255578688	-0.544445788552554	0.0056725399134733	0.00562956943797272	0.00638139967277672
173	13.6259639633796	0.23	-0.650998243119661	-0.837817396320788	-0.464179089918534	0.262367261606594	-13.1056107098606	-16.5365102024627	-9.67471121725851	15.79	11.47	21.62	-1.01549681155769	-0.804807406546862	-0.594118001536036	-1.00492701957563	-0.796430573871464	-0.587934128167297	-1.02330286770163	-0.811061336300456	-0.59945479888093	-0.650998243119661	17.8182288452126	-0.107222783152478	-41.1061666988008	-0.479499360431087	-0.434631741257752	-0.558734540397413	-0.463705638865718	-0.419315316119351	-0.542099129541475	-0.469977994486506	-0.438077255578688	-0.544445788552554	0.0056725399134733	0.00562956943797272	0.00638139967277672
173	13.6259639633796	0.23	-0.649799693999534	-0.835987759964652	-0.463611628034415	0.276713159615301	-14.2683846694084	-17.8700275295056	-10.6667418093112	16.36	11.02	23.76	-1.0601013727127	-0.84644157091856	-0.632781769124422	-1.04796244382929	-0.836749201586888	-0.62553595934449	-1.05726115507636	-0.844102349725617	-0.631072902477721	-0.649799693999534	19.3111431956587	-1.05505842558324	-42.7997281192791	-0.479499360431087	-0.434631741257752	-0.558734540397413	-0.463705638865718	-0.419315316119351	-0.542099129541475	-0.469977994486506	-0.438077255578688	-0.544445788552554	0.0056725399134733	0.00562956943797272	0.00638139967277672
173	13.6259639633796	0.23	-0.649737170798525	-0.835085735219007	-0.464388606378043	0.296302334998612	-16.0952141190209	-19.9678595694485	-12.2225686685932	14.83	10.53	25.24	-1.30292109516347	-1.05022743844469	-0.797533781725907	-1.29186477906922	-1.04131542790667	-0.790766076744129	-1.28946737373459	-1.03993701821622	-0.790024975239672	-0.649737170798525	19.3426541349252	-0.886776127042484	-42.4809692754358	-0.479499360431087	-0.434631741257752	-0.558734540397413	-0.463705638865718	-0.419315316119351	-0.542099129541475	-0.469977994486506	-0.438077255578688	-0.544445788552554	0.0056725399134733	0.00562956943797272	0.00638139967277672
173	13.6259639633796	0.23	-0.649024125387612	-0.833072105684467	-0.464976145090757	0.292906576735074	-14.772260004229	-18.3557503755844	-11.1887696328736	15.04	11.41	22.9	-1.18149252052571	-0.950836350960233	-0.72018018139476	-1.17094301984664	-0.942346370231726	-0.713749720616815	-1.18907093389134	-0.955045069183552	-0.723767393243997	-0.649024125387612	18.5066774724774	1.35695240476629	-39.7866549698009	-0.479499360431087	-0.434631741257752	-0.558734540397413	-0.463705638865718	-0.419315316119351	-0.542099129541475	-0.469977994486506	-0.438077255578688	-0.544445788552554	0.0056725399134733	0.00562956943797272	0.00638139967277672
173	13.6259639633796	0.23	-0.645041538312371	-0.830038406597031	-0.460044670027712	0.333295269239322	-14.1969193576857	-17.3318776741793	-11.0619610411922	16.6	9.56	23.39	-1.01357866997893	-0.830244414994844	-0.646910160010761	-1.00154644288444	-0.820388555118319	-0.639230667352197	-0.998032783834522	-0.817956485062456	-0.636581578630562	-0.645041538312371	18.6975083511782	-1.32864015683634	-42.2333329865934	-0.479499360431087	-0.434631741257752	-0.558734540397413	-0.463705638865718	-0.419315316119351	-0.542099129541475	-0.469977994486506	-0.438077255578688	-0.544445788552554	0.0056725399134733	0.00562956943797272	0.00638139967277672
173	13.6259639633796	0.23	-0.632091939958495	-0.813699807608426	-0.450484072308564	0.293825601873167	-14.9374929555995	-18.5530427074885	-11.3219432037105	15.47	10.29	22.81	-1.16236530205775	-0.935847762820752	-0.709330223583751	-1.15098849374633	-0.926688025699009	-0.702387557651687	-1.15715876241433	-0.931782907103827	-0.707303815710425	-0.632091939958495	18.508703430632	-0.206334089699807	-41.0566490840799	-0.479499360431087	-0.434631741257752	-0.558734540397413	-0.463705638865718	-0.419315316119351	-0.542099129541475	-0.469977994486506	-0.438077255578688	-0.544445788552554	0.0056725399134733	0.00562956943797272	0.00638139967277672
173	13.6259639633796	0.23	-0.628891671806768	-0.810531797739364	-0.447251545874173	0.316802453329221	-14.9035027945163	-18.3205635127146	-11.486442076318	16.32	11.58	24.12	-1.0896770191493	-0.886435861470156	-0.683194703791007	-1.07728400375356	-0.876354329892005	-0.675424656030449	-2.92237716582267	-0.886565218294372	-0.682246068155699	-0.628891671806768	19.5349144166965	2.46569247864634	-39.3534081277871	-0.479499360431087	-0.434631741257752	-0.558734540397413	-0.463705638865718	-0.419315316119351	-0.542099129541475	-0.469977994486506	-0.438077255578688	-0.544445788552554	0.0056725399134733	0.00562956943797272	0.00638139967277672
173	13.6259639633796	0.23	-0.624110309600663	-0.804767140255724	-0.443453478945601	0.263371182503801	-13.8764942174847	-17.4998038296918	-10.2531846052775	16.08	9.88	22.75	-1.05592351568734	-0.837296046409426	-0.618668577131508	-1.04436827096534	-0.828133298750821	-0.611898326536306	-1.04641417408175	-0.829817764698709	-0.613239810158779	-0.624110309600663	18.6360085791074	-2.53709234896248	-43.7786973240039	-0.479499360431087	-0.434631741257752	-0.558734540397413	-0.463705638865718	-0.419315316119351	-0.542099129541475	-0.469977994486506	-0.438077255578688	-0.544445788552554	0.0056725399134733	0.00562956943797272	0.00638139967277672
173	13.6259639633796	0.23	-0.620853026258265	-0.797978646881625	-0.443727405634905	0.253522619645424	-14.3036371493135	-18.1356937520609	-10.4715805465662	14.71	10.69	24.11	-1.19255289791453	-0.940567488971485	-0.688582080028442	-1.18273578909242	-0.932824726860124	-0.682913664627824	-1.18863607717331	-0.937103682726616	-0.685775017106242	-0.620853026258265	18.8751544777412	-0.956053930771221	-42.2434468246804	-0.479499360431087	-0.434631741257752	-0.558734540397413	-0.463705638865718	-0.419315316119351	-0.542099129541475	-0.469977994486506	-0.438077255578688	-0.544445788552554	0.0056725399134733	0.00562956943797272	0.00638139967277672
173	13.6259639633796	0.23	-0.619077845614538	-0.796672570008087	-0.441483121220989	0.297066217545281	-13.7872295178593	-17.0984876776891	-10.4759713580295	15.81	10.82	22.99	-1.04863485156708	-0.845558370512901	-0.642481889458717	-1.03767806384576	-0.836723451896703	-0.635768839947652	-1.04815581779953	-0.845070210475911	-0.641413812224095	-0.619077845614538	19.1179658577842	0.793058585981176	-40.7868344279746	-0.479499360431087	-0.434631741257752	-0.558734540397413	-0.463705638865718	-0.419315316119351	-0.542099129541475	-0.469977994486506	-0.438077255578688	-0.544445788552554	0.0056725399134733	0.00562956943797272	0.00638139967277672
173	13.6259639633796	0.23	-0.61904813279236	-0.79836872895087	-0.43972753663385	0.277032358679142	-14.0970318190393	-17.652586167818	-10.5414774702606	15.76	10.35	24.04	-1.0857167559841	-0.867033504896567	-0.648350253809039	-1.07446780543833	-0.858050299134707	-0.641632792831086	-1.07655985960058	-0.859346682782835	-0.642398076166808	-0.61904813279236	18.9435381900311	0.302651443187064	-40.958396058071	-0.479499360431087	-0.434631741257752	-0.558734540397413	-0.463705638865718	-0.419315316119351	-0.542099129541475	-0.469977994486506	-0.438077255578688	-0.544445788552554	0.0056725399134733	0.00562956943797272	0.00638139967277672
173	13.6259639633796	0.23	-0.618622024809478	-0.796875915441592	-0.440368134177363	0.296129115753364	-14.8898965405435	-18.4740210414093	-11.3057720396778	13.88	9.63	21.45	-1.28486986050655	-1.03559367222339	-0.786317483940226	-1.27673900037837	-1.02904027132475	-0.781341542271127	-1.28385492697098	-1.03530223503235	-0.785673989918648	-0.618622024809478	17.6621197846255	-0.287484432305337	-40.3738121180889	-0.479499360431087	-0.434631741257752	-0.558734540397413	-0.463705638865718	-0.419315316119351	-0.542099129541475	-0.469977994486506	-0.438077255578688	-0.544445788552554	0.0056725399134733	0.00562956943797272	0.00638139967277672
173	13.6259639633796	0.23	-0.61755129730545	-0.794372010856813	-0.440730583754088	0.290434207875078	-14.8412480933665	-18.4630803984517	-11.2194157882812	17.42	11.31	25.42	-1.03084780580385	-0.828630309908653	-0.626412814013456	-1.01725016426561	-0.817700066027432	-0.618149967789252	-1.02286652565878	-0.821027104258784	-0.62056365096841	-0.61755129730545	20.357490285468	0.867420730690241	-41.746231363054	-0.479499360431087	-0.434631741257752	-0.558734540397413	-0.463705638865718	-0.419315316119351	-0.542099129541475	-0.469977994486506	-0.438077255578688	-0.544445788552554	0.0056725399134733	0.00562956943797272	0.00638139967277672
173	13.6259639633796	0.23	-0.609688496844433	-0.785371068638145	-0.434005925050721	0.29990911522087	-15.2068750720674	-18.8343783908877	-11.5793717532471	14.76	10.36	23.82	-1.23432632913568	-0.996594944402896	-0.758863559670112	-1.22402834435836	-0.988280352609489	-0.75253236086062	-1.22625490106243	-0.990401937679213	-0.754715869981809	-0.609688496844433	18.7851085956967	-2.05108432881474	-43.1088714281348	-0.479499360431087	-0.434631741257752	-0.558734540397413	-0.463705638865718	-0.419315316119351	-0.542099129541475	-0.469977994486506	-0.438077255578688	-0.544445788552554	0.0056725399134733	0.00562956943797272	0.00638139967277672
173	13.6259639633796	0.23	-0.605449070863457	-0.78017342384968	-0.430724717877233	0.302226207490714	-12.7387136062388	-15.7607681719313	-9.71665904054625	15.54	9.68	23.57	-0.983096195905936	-0.794592037038632	-0.606087878171329	-0.973338885658652	-0.786705646004169	-0.600072406349687	-0.970449662199845	-0.784148237442897	-0.598741260670419	-0.605449070863457	18.6313355076312	0.436040700242999	-40.2370865394023	-0.479499360431087	-0.434631741257752	-0.558734540397413	-0.463705638865718	-0.419315316119351	-0.542099129541475	-0.469977994486506	-0.438077255578688	-0.544445788552554	0.0056725399134733	0.00562956943797272	0.00638139967277672
173	13.6259639633796	0.23	-0.604864219801212	-0.779815336454155	-0.429913103148269	0.272504900615129	-14.1640911942148	-17.7773748238108	-10.5508075646188	16.35	11.88	23.82	-1.05506311776732	-0.840619628253159	-0.626176138738999	-1.04299545374257	-0.831004738797225	-0.619014023851877	-1.05768316943996	-0.843147786077889	-0.628143879813345	-0.604864219801212	19.6322864385489	-0.595407496024893	-42.7764279053238	-0.479499360431087	-0.434631741257752	-0.558734540397413	-0.463705638865718	-0.419315316119351	-0.542099129541475	-0.469977994486506	-0.438077255578688	-0.544445788552554	0.0056725399134733	0.00562956943797272	0.00638139967277672
173	13.6259639633796	0.23	-0.604295689574751	-0.776691631016017	-0.431899748133486	0.300040482655056	-13.9170449053652	-17.2358291821623	-10.5982606285682	17.16	10.38	26.35	-0.976442672579807	-0.788427198841804	-0.600411725103801	-0.963961027451292	-0.778348912853327	-0.592736798255361	-0.957626266916718	-0.772724586204622	-0.588436784358326	-0.604295689574751	19.9422853931037	1.09792730076922	-40.9147097754981	-0.479499360431087	-0.434631741257752	-0.558734540397413	-0.463705638865718	-0.419315316119351	-0.542099129541475	-0.469977994486506	-0.438077255578688	-0.544445788552554	0.0056725399134733	0.00562956943797272	0.00638139967277672
173	13.6259639633796	0.23	-0.600192651722836	-0.771389984063087	-0.428995319382585	0.297887394003504	-14.0339165222149	-17.397805649549	-10.6700273948809	16.4	11.07	25.38	-1.02955775269084	-0.830491376160243	-0.63142499962965	-1.01769383830898	-0.820921365584458	-0.624148892859933	-1.0218729637955	-0.822654801329075	-0.625581908561045	-0.600192651722836	20.0673333634691	-0.216251177849382	-42.3010772801419	-0.479499360431087	-0.434631741257752	-0.558734540397413	-0.463705638865718	-0.419315316119351	-0.542099129541475	-0.469977994486506	-0.438077255578688	-0.544445788552554	0.0056725399134733	0.00562956943797272	0.00638139967277672
173	13.6259639633796	0.23	-0.599762191689332	-0.769388024944557	-0.430136358434106	0.312761511376246	-14.8506091031631	-18.2875875901102	-11.413630616216	17.25	10.79	26.62	-1.03046657425165	-0.83680016364557	-0.643133753039487	-1.01713825872214	-0.825976778496645	-0.634815298271153	-1.01346388029541	-0.823113918968619	-0.632641393104182	-0.599762191689332	20.6360193151766	-0.612777822354565	-42.6682704366834	-0.479499360431087	-0.434631741257752	-0.558734540397413	-0.463705638865718	-0.419315316119351	-0.542099129541475	-0.469977994486506	-0.438077255578688	-0.544445788552554	0.0056725399134733	0.00562956943797272	0.00638139967277672
173	13.6259639633796	0.23	-0.593415026228724	-0.760709347277568	-0.42612070517988	0.350160553234727	-15.375904755644	-18.6462647916404	-12.1055447196476	14.4	9.65	22.17	-1.2518498094407	-1.0322884316735	-0.8127270539063	-1.24241073017913	-1.02450486829881	-0.806599006418501	-1.24542773449866	-1.02663813456607	-0.809261607072218	-0.593415026228724	18.3204920963907	0.479259951157332	-39.8233085016326	-0.479499360431087	-0.434631741257752	-0.558734540397413	-0.463705638865718	-0.419315316119351	-0.542099129541475	-0.469977994486506	-0.438077255578688	-0.544445788552554	0.0056725399134733	0.00562956943797272	0.00638139967277672
173	13.6259639633796	0.23	-0.593023123166591	-0.76180186897024	-0.424244377362942	0.246174127445116	-12.3173733689939	-15.6826276358722	-8.95211910211565	15.27	10.41	24.02	-0.99456378782758	-0.781145468628723	-0.567727149429867	-0.985211212477388	-0.7737998142381	-0.562388415998812	-0.987686038332502	-0.775168851957147	-0.563841952296567	-0.593023123166591	19.0488362588314	-0.219267734671072	-41.5629744276154	-0.479499360431087	-0.434631741257752	-0.558734540397413	-0.463705638865718	-0.419315316119351	-0.542099129541475	-0.469977994486506	-0.438077255578688	-0.544445788552554	0.0056725399134733	0.00562956943797272	0.00638139967277672
173	13.6259639633796	0.23	-0.592914045979175	-0.760650427922791	-0.42517766403556	0.243546341703001	-12.7109630699586	-16.2085158504183	-9.21341028949898	17.3	11.35	25.87	-0.910718052035694	-0.714198859007294	-0.517679665978894	-0.898865898530509	-0.704904221121	-0.510942543711492	-0.9024413924141	-0.707310782577979	-0.513172143891715	-0.592914045979175	20.2386458356621	-1.07103089211395	-43.4942736605294	-0.479499360431087	-0.434631741257752	-0.558734540397413	-0.463705638865718	-0.419315316119351	-0.542099129541475	-0.469977994486506	-0.438077255578688	-0.544445788552554	0.0056725399134733	0.00562956943797272	0.00638139967277672
173	13.6259639633796	0.23	-0.592842048053095	-0.761062050587446	-0.424622045518744	0.306445614069781	-13.5207178880582	-16.6964858934071	-10.3449498827093	15.85	10.51	24.93	-1.02166728998878	-0.827340273371526	-0.63301325675427	-1.01092153144957	-0.818638420141484	-0.6263553088334	-1.011353938874	-0.818012638341687	-0.626186584001504	-0.592842048053095	18.8444332790694	0.641890025937884	-40.7014991931977	-0.479499360431087	-0.434631741257752	-0.558734540397413	-0.463705638865718	-0.419315316119351	-0.542099129541475	-0.469977994486506	-0.438077255578688	-0.544445788552554	0.0056725399134733	0.00562956943797272	0.00638139967277672
173	13.6259639633796	0.23	-0.58951573014327	-0.756507992800379	-0.422523467486162	0.358371118140694	-15.6735074870761	-18.9478726326132	-12.399142341539	16.09	10.89	21.97	-1.14236883779422	-0.944957087232685	-0.747545336671155	-1.12983959492361	-0.934593011763767	-0.739346428603925	-1.14494885820258	-0.946903953396389	-0.749412260654372	-0.58951573014327	18.9545817063666	-0.430121420712295	-41.6733969450231	-0.479499360431087	-0.434631741257752	-0.558734540397413	-0.463705638865718	-0.419315316119351	-0.542099129541475	-0.469977994486506	-0.438077255578688	-0.544445788552554	0.0056725399134733	0.00562956943797272	0.00638139967277672
173	13.6259639633796	0.23	-0.587830066695258	-0.756224145149854	-0.419435988240662	0.271466408584853	-13.3715961348541	-16.7916697526719	-9.95152251703631	15.7	10.63	24.87	-1.0368087164726	-0.825634831435514	-0.614460946398427	-1.02619127628836	-0.81717991752756	-0.60816855876676	-1.02763562288005	-0.817148450275431	-0.609122113216343	-0.587830066695258	19.658889688338	0.344020082275091	-41.2032363939258	-0.479499360431087	-0.434631741257752	-0.558734540397413	-0.463705638865718	-0.419315316119351	-0.542099129541475	-0.469977994486506	-0.438077255578688	-0.544445788552554	0.0056725399134733	0.00562956943797272	0.00638139967277672
173	13.6259639633796	0.23	-0.587614126799311	-0.754169551111226	-0.421058702487396	0.295174171920298	-14.2426386943017	-17.6788324729054	-10.8064449156981	15.1	9.97	23.32	-1.13336385754544	-0.913074545897706	-0.692785234249974	-1.12309775858086	-0.904803844844537	-0.686509931108216	-1.12352470124601	-0.906151264637991	-0.687623690229996	-0.587614126799311	18.7204381467749	0.147972553102949	-40.8916578660312	-0.479499360431087	-0.434631741257752	-0.558734540397413	-0.463705638865718	-0.419315316119351	-0.542099129541475	-0.469977994486506	-0.438077255578688	-0.544445788552554	0.0056725399134733	0.00562956943797272	0.00638139967277672
173	13.6259639633796	0.23	-0.584300225483402	-0.750667901399348	-0.417932549567455	0.348064638774778	-15.9883312805724	-19.4046699512925	-12.5719926098523	15.45	9.86	23.3	-1.21664835154482	-1.00244822227266	-0.788248093000504	-1.20476934340485	-0.99266060321482	-0.780551863024786	-1.20521427053719	-0.992437027215659	-0.780008508990695	-0.584300225483402	18.9877263735549	-2.14596709152103	-43.0643168983518	-0.479499360431087	-0.434631741257752	-0.558734540397413	-0.463705638865718	-0.419315316119351	-0.542099129541475	-0.469977994486506	-0.438077255578688	-0.544445788552554	0.0056725399134733	0.00562956943797272	0.00638139967277672
173	13.6259639633796	0.23	-0.5825600446553	-0.74795706441638	-0.41716302489422	0.293206205706895	-13.1441057278162	-16.3303296224878	-9.9578818331446	17.04	10.32	25.86	-0.931482301403618	-0.749740031969636	-0.567997762535655	-0.919755529384107	-0.740301279976646	-0.560847030569185	-0.914181476156108	-0.73732388868883	-0.557944340914963	-0.5825600446553	19.7401485098924	-0.480475979481097	-42.234144517528	-0.479499360431087	-0.434631741257752	-0.558734540397413	-0.463705638865718	-0.419315316119351	-0.542099129541475	-0.469977994486506	-0.438077255578688	-0.544445788552554	0.0056725399134733	0.00562956943797272	0.00638139967277672
173	13.6259639633796	0.23	-0.581220815762119	-0.745708838340887	-0.41673279318335	0.286857549087177	-14.1965104515721	-17.6913083907146	-10.7017125124296	16.15	10.74	24.16	-1.06280599464666	-0.852855881417672	-0.642905768188687	-1.05103522787869	-0.843410349761449	-0.63578547164421	-1.05497126275303	-0.847016093490292	-0.63892287817661	-0.581220815762119	19.9471973024427	-1.02598369456478	-43.0246476234169	-0.479499360431087	-0.434631741257752	-0.558734540397413	-0.463705638865718	-0.419315316119351	-0.542099129541475	-0.469977994486506	-0.438077255578688	-0.544445788552554	0.0056725399134733	0.00562956943797272	0.00638139967277672
173	13.6259639633796	0.23	-0.579386010277343	-0.742860493155895	-0.415911527398791	0.374451273783555	-14.8421476670968	-17.8372738631575	-11.8470214710361	15.65	9.85	22.73	-1.10459710515768	-0.919119898767754	-0.733642692377823	-1.0933854003965	-0.90979079506379	-0.726196189731081	-1.09664562775026	-0.91143655074969	-0.728169152960124	-0.579386010277343	18.8251680789737	0.793811927715082	-39.9255565126669	-0.479499360431087	-0.434631741257752	-0.558734540397413	-0.463705638865718	-0.419315316119351	-0.542099129541475	-0.469977994486506	-0.438077255578688	-0.544445788552554	0.0056725399134733	0.00562956943797272	0.00638139967277672
173	13.6259639633796	0.23	-0.578371795381703	-0.741547240225723	-0.415196350537684	0.334038933577985	-13.9674766629221	-17.0466156433832	-10.8883376824609	15.59	9.26	24.31	-1.05960996277197	-0.868212068391533	-0.676814174011097	-1.04897845247987	-0.859500933289819	-0.670023414099768	-1.03836509196268	-0.850404397941662	-0.663107558446738	-0.578371795381703	19.0354389195205	-0.19688654304926	-41.0631029245371	-0.479499360431087	-0.434631741257752	-0.558734540397413	-0.463705638865718	-0.419315316119351	-0.542099129541475	-0.469977994486506	-0.438077255578688	-0.544445788552554	0.0056725399134733	0.00562956943797272	0.00638139967277672
173	13.6259639633796	0.23	-0.577356594086978	-0.741681129163137	-0.41303205901082	0.351693674030893	-16.8771363362421	-20.4547387227922	-13.299533949692	15.5	10.37	24.41	-1.27869827360881	-1.05504965812965	-0.831401042650497	-1.26609496323403	-1.04465070899783	-0.823206454761626	-1.26685155165602	-1.04549006185999	-0.823844878617847	-0.577356594086978	19.6776314635637	0.985715381132738	-40.3892002107149	-0.479499360431087	-0.434631741257752	-0.558734540397413	-0.463705638865718	-0.419315316119351	-0.542099129541475	-0.469977994486506	-0.438077255578688	-0.544445788552554	0.0056725399134733	0.00562956943797272	0.00638139967277672
173	13.6259639633796	0.23	-0.575448100804109	-0.742098763296499	-0.408797438311719	0.25113937285931	-12.0326271666697	-15.2766882097865	-8.78856612355285	14.96	10.02	21.7	-0.988551880039754	-0.778629245035496	-0.568706610031238	-0.979895224323204	-0.771810862064197	-0.563726499805189	-0.988956692499415	-0.778319845678381	-0.568647065481566	-0.575448100804109	18.3053060713511	-0.0476644037830517	-40.7299833579861	-0.479499360431087	-0.434631741257752	-0.558734540397413	-0.463705638865718	-0.419315316119351	-0.542099129541475	-0.469977994486506	-0.438077255578688	-0.544445788552554	0.0056725399134733	0.00562956943797272	0.00638139967277672
173	13.6259639633796	0.23	-0.57087231775187	-0.733900666112887	-0.407843969390853	0.293503214994437	-14.3036894708193	-17.7685216022858	-10.8388573393528	15.66	11	25.06	-1.09981435931048	-0.885352390212444	-0.670890421114408	-1.08863494554158	-0.876352943517029	-0.664070941492474	-1.09304588247999	-0.878613776436978	-0.666639903101152	-0.57087231775187	19.5633247660653	0.398890166899465	-41.2558679635172	-0.479499360431087	-0.434631741257752	-0.558734540397413	-0.463705638865718	-0.419315316119351	-0.542099129541475	-0.469977994486506	-0.438077255578688	-0.544445788552554	0.0056725399134733	0.00562956943797272	0.00638139967277672
173	13.6259639633796	0.23	-0.569755745640937	-0.734438721846964	-0.40507276943491	0.315081052654268	-14.4944937975637	-17.8310385988601	-11.1579489962673	15.6	10.21	27.28	-1.10757537217972	-0.900325815200666	-0.693076258221611	-1.09643794105976	-0.891272420728212	-0.686106900396662	-1.08086729120857	-0.880098015231681	-0.676932468622045	-0.569755745640937	20.1758191968298	1.7586719260929	-40.1575701144092	-0.479499360431087	-0.434631741257752	-0.558734540397413	-0.463705638865718	-0.419315316119351	-0.542099129541475	-0.469977994486506	-0.438077255578688	-0.544445788552554	0.0056725399134733	0.00562956943797272	0.00638139967277672
173	13.6259639633796	0.23	-0.568860235694073	-0.732692113534574	-0.405028357853572	0.326147414632801	-14.8682152786716	-18.2049354100916	-11.5314951472517	15.09	10.01	25.29	-1.16814943210056	-0.954043331815467	-0.739937231530372	-1.15760223590444	-0.945429295011833	-0.733256354119224	-1.15054857004124	-0.94104200170945	-0.728388236441986	-0.568860235694073	19.5227783483641	-0.151167106006812	-41.3375727150584	-0.479499360431087	-0.434631741257752	-0.558734540397413	-0.463705638865718	-0.419315316119351	-0.542099129541475	-0.469977994486506	-0.438077255578688	-0.544445788552554	0.0056725399134733	0.00562956943797272	0.00638139967277672
173	13.6259639633796	0.23	-0.568683605754407	-0.728918843896054	-0.40844836761276	0.293826425947657	-13.7091305089122	-17.0273543319805	-10.390906685844	15.67	9.89	23.84	-1.0530713851377	-0.847852976603591	-0.642634568069482	-1.04234029109671	-0.839213115950953	-0.636085940805201	-1.03997563661181	-0.836901845293174	-0.635196127617459	-0.568683605754407	19.4416469404684	-1.45112102682352	-42.9836729226965	-0.479499360431087	-0.434631741257752	-0.558734540397413	-0.463705638865718	-0.419315316119351	-0.542099129541475	-0.469977994486506	-0.438077255578688	-0.544445788552554	0.0056725399134733	0.00562956943797272	0.00638139967277672
173	13.6259639633796	0.23	-0.566076095255843	-0.727434490197184	-0.404717700314501	0.290399700262945	-13.3368734454678	-16.5918532993939	-10.0818935915416	15.99	10.58	23.96	-1.00634615824406	-0.808921770982873	-0.611497383721681	-0.995491239359294	-0.800196363590783	-0.604901487822272	-0.99986520637606	-0.802612577164382	-0.607171912135595	-0.566076095255843	18.8271796877183	-0.196282012021731	-41.6672218463662	-0.479499360431087	-0.434631741257752	-0.558734540397413	-0.463705638865718	-0.419315316119351	-0.542099129541475	-0.469977994486506	-0.438077255578688	-0.544445788552554	0.0056725399134733	0.00562956943797272	0.00638139967277672
173	13.6259639633796	0.23	-0.565399019875905	-0.727592484056222	-0.403205555695589	0.33051354050245	-15.5945861822784	-19.0598442796543	-12.1293280849026	17.02	10.61	25.13	-1.08810885486807	-0.890280479943569	-0.692452105019073	-1.07443685750955	-0.879094179679885	-0.683751501850222	-1.07455408881064	-0.879155002905011	-0.683616943358282	-0.565399019875905	19.7017493092876	0.122367913235835	-41.6785837700703	-0.479499360431087	-0.434631741257752	-0.558734540397413	-0.463705638865718	-0.419315316119351	-0.542099129541475	-0.469977994486506	-0.438077255578688	-0.544445788552554	0.0056725399134733	0.00562956943797272	0.00638139967277672
173	13.6259639633796	0.23	-0.564695472353501	-0.726920288772718	-0.402470655934283	0.262359249541171	-12.0459921665363	-15.199560881104	-8.89242345196864	14.5	10.7	24.25	-1.01399583279082	-0.803614390852813	-0.59323294891481	-1.00613419944682	-0.797383870483263	-0.588633541519704	-1.00999567739965	-0.799910919542514	-0.591190729642176	-0.564695472353501	19.1441662277223	-2.08723514454534	-43.2694874493039	-0.479499360431087	-0.434631741257752	-0.558734540397413	-0.463705638865718	-0.419315316119351	-0.542099129541475	-0.469977994486506	-0.438077255578688	-0.544445788552554	0.0056725399134733	0.00562956943797272	0.00638139967277672
173	13.6259639633796	0.23	-0.560260048326898	-0.718288547797284	-0.402231548856513	0.339922445890474	-14.8518285888397	-18.083096372663	-11.6205608050165	14.85	9.95	22.96	-1.17859729823073	-0.967993793090355	-0.757390287949978	-1.16855215864473	-0.959743619104235	-0.750935079563738	-1.1714421904623	-0.963136505935403	-0.752829740316339	-0.560260048326898	19.4104604385802	0.650488310471813	-40.5079632849384	-0.479499360431087	-0.434631741257752	-0.558734540397413	-0.463705638865718	-0.419315316119351	-0.542099129541475	-0.469977994486506	-0.438077255578688	-0.544445788552554	0.0056725399134733	0.00562956943797272	0.00638139967277672
173	13.6259639633796	0.23	-0.557530860910917	-0.715395539012026	-0.399666182809808	0.360635316877605	-16.5134509065325	-19.9463694252525	-13.0805323878125	14.87	9.77	22.56	-1.29810981136817	-1.07469545882258	-0.851281106276993	-1.28698314454453	-1.06548377410802	-0.843984403671518	-1.28955524013298	-1.06757536368394	-0.845470450631727	-0.557530860910917	19.0630150009958	-0.84428178713075	-41.645644471633	-0.479499360431087	-0.434631741257752	-0.558734540397413	-0.463705638865718	-0.419315316119351	-0.542099129541475	-0.469977994486506	-0.438077255578688	-0.544445788552554	0.0056725399134733	0.00562956943797272	0.00638139967277672
173	13.6259639633796	0.23	-0.557442952742211	-0.717465741259876	-0.397420164224545	0.278901275967794	-14.0543921246167	-17.5827257282623	-10.526058520971	16.34	11.17	26.94	-1.04454038094182	-0.834931985554192	-0.625323590166561	-1.03262360191767	-0.825406552020377	-0.618189502123084	-1.03104826565537	-0.824547585286673	-0.617252744341698	-0.557442952742211	20.861099283093	0.631362531673422	-42.1196174469685	-0.479499360431087	-0.434631741257752	-0.558734540397413	-0.463705638865718	-0.419315316119351	-0.542099129541475	-0.469977994486506	-0.438077255578688	-0.544445788552554	0.0056725399134733	0.00562956943797272	0.00638139967277672
173	13.6259639633796	0.23	-0.556463899247473	-0.715508363791007	-0.397419434703939	0.257905005793039	-12.4105603446282	-15.6973863720561	-9.12373431720038	16.64	10.89	25.4	-0.916266802909121	-0.724412598362626	-0.532558393816132	-0.905339514136225	-0.715773339985154	-0.526207165834083	-0.905938399420183	-0.716905461835136	-0.526707613446142	-0.556463899247473	19.9630617457002	0.647290789002637	-41.705265365929	-0.479499360431087	-0.434631741257752	-0.558734540397413	-0.463705638865718	-0.419315316119351	-0.542099129541475	-0.469977994486506	-0.438077255578688	-0.544445788552554	0.0056725399134733	0.00562956943797272	0.00638139967277672
173	13.6259639633796	0.23	-0.553454646704127	-0.711194218812079	-0.395715074596175	0.3488939634245	-15.2846100357734	-18.544620226045	-12.0245998455018	15.11	10.11	22.41	-1.18808401468854	-0.979227432694814	-0.770370850701091	-1.17729709723488	-0.970336777358793	-0.763376457482702	-1.18460725362206	-0.975662049926624	-0.768226779780485	-0.553454646704127	18.497032815185	-1.85780342446699	-42.6655860741165	-0.479499360431087	-0.434631741257752	-0.558734540397413	-0.463705638865718	-0.419315316119351	-0.542099129541475	-0.469977994486506	-0.438077255578688	-0.544445788552554	0.0056725399134733	0.00562956943797272	0.00638139967277672
173	13.6259639633796	0.23	-0.547667197625222	-0.705252169079907	-0.390082226170537	0.21513027985796	-11.0024637315518	-14.2835936232563	-7.72133383984729	17.45	11.11	26.4	-0.79596187494706	-0.613118931537237	-0.430275988127414	-0.785420012120609	-0.604998673675646	-0.424577335230683	-0.785450591578554	-0.604390915758284	-0.424741292395924	-0.547667197625222	20.9303146676652	0.877601820344177	-41.3856957458469	-0.479499360431087	-0.434631741257752	-0.558734540397413	-0.463705638865718	-0.419315316119351	-0.542099129541475	-0.469977994486506	-0.438077255578688	-0.544445788552554	0.0056725399134733	0.00562956943797272	0.00638139967277672
173	13.6259639633796	0.23	-0.544130348120182	-0.70024771296249	-0.388012983277875	0.296629342581908	-15.1861914126077	-18.8372550268513	-11.5351277983641	15.68	10.51	26.19	-1.16485891092859	-0.939084296774012	-0.71330968261943	-1.15298411484442	-0.929511090589625	-0.706038066334828	-1.14638451277849	-0.924889741528627	-0.70216208711165	-0.544130348120182	20.7240604538798	-0.844351974968986	-42.8156087179529	-0.479499360431087	-0.434631741257752	-0.558734540397413	-0.463705638865718	-0.419315316119351	-0.542099129541475	-0.469977994486506	-0.438077255578688	-0.544445788552554	0.0056725399134733	0.00562956943797272	0.00638139967277672
173	13.6259639633796	0.23	-0.543962815110658	-0.6974653382019	-0.390460292019417	0.296731371974309	-13.7485197737905	-17.0531303929672	-10.4439091546139	15.82	9.54	24.79	-1.04500347413735	-0.842499329846344	-0.639995185555337	-1.03405860529246	-0.833675392993226	-0.633292180693992	-1.02491565843639	-0.825509103316154	-0.627366930623999	-0.543962815110658	19.9939378157235	-0.43508063019298	-41.92124349128	-0.479499360431087	-0.434631741257752	-0.558734540397413	-0.463705638865718	-0.419315316119351	-0.542099129541475	-0.469977994486506	-0.438077255578688	-0.544445788552554	0.0056725399134733	0.00562956943797272	0.00638139967277672
173	13.6259639633796	0.23	-0.541659174392793	-0.697131745303993	-0.386186603481592	0.312037957578497	-13.9969186969115	-17.2417821557412	-10.7520552380818	18.54	11.03	25.83	-0.905784492100894	-0.735317949057713	-0.564851406014531	-0.892350224008661	-0.72441197909817	-0.556473734187678	-0.894496206969167	-0.725005620562615	-0.556701831433101	-0.541659174392793	21.2098031126873	0.568471463557308	-41.9307230433067	-0.479499360431087	-0.434631741257752	-0.558734540397413	-0.463705638865718	-0.419315316119351	-0.542099129541475	-0.469977994486506	-0.438077255578688	-0.544445788552554	0.0056725399134733	0.00562956943797272	0.00638139967277672
173	13.6259639633796	0.23	-0.539180969361329	-0.691503433952282	-0.386858504770376	0.283110247545015	-13.5793478399127	-16.95309681844	-10.2055988613853	16.14	11.32	25.09	-1.01928316496482	-0.816440842204667	-0.61359851944451	-1.00801920137548	-0.807418462324819	-0.606817723274158	-1.01353710284563	-0.812239901118172	-0.610014464998225	-0.539180969361329	20.0048320740403	-1.69213353266792	-43.4917666169966	-0.479499360431087	-0.434631741257752	-0.558734540397413	-0.463705638865718	-0.419315316119351	-0.542099129541475	-0.469977994486506	-0.438077255578688	-0.544445788552554	0.0056725399134733	0.00562956943797272	0.00638139967277672
173	13.6259639633796	0.23	-0.53590744039768	-0.688438732687762	-0.383376148107599	0.229568443444353	-12.3626637501674	-15.8986328029974	-8.82669469733736	16.68	10.7	24.66	-0.925607174249307	-0.71974555307859	-0.513883931907873	-0.914498606144895	-0.711107609557133	-0.50771661296937	-0.916279597163531	-0.712932614188728	-0.508989115256835	-0.53590744039768	20.3549133650907	0.000793554080587992	-41.9979399819618	-0.479499360431087	-0.434631741257752	-0.558734540397413	-0.463705638865718	-0.419315316119351	-0.542099129541475	-0.469977994486506	-0.438077255578688	-0.544445788552554	0.0056725399134733	0.00562956943797272	0.00638139967277672
173	13.6259639633796	0.23	-0.530130145856537	-0.681696889960994	-0.378563401752081	0.269455454333515	-13.1148619272425	-16.4864075907009	-9.74331626378402	16.33	10.63	24.85	-0.98008861429073	-0.779656015549161	-0.579223416807593	-0.968927245152829	-0.770777197385942	-0.572627149619055	-0.970076026432678	-0.771806537102375	-0.573052729173639	-0.530130145856537	19.9243067779608	-1.17119767428214	-43.0160249988098	-0.479499360431087	-0.434631741257752	-0.558734540397413	-0.463705638865718	-0.419315316119351	-0.542099129541475	-0.469977994486506	-0.438077255578688	-0.544445788552554	0.0056725399134733	0.00562956943797272	0.00638139967277672
173	13.6259639633796	0.23	-0.528132263935492	-0.680476744994896	-0.375787782876088	0.360533501236921	-16.3648476643361	-19.7676248621627	-12.9620704665095	14.74	9.68	23.64	-1.2979035103905	-1.07448382790809	-0.851064145425673	-1.2871546204019	-1.06558524001749	-0.84401585963309	-1.28279105344374	-1.06152440166025	-0.841565090110796	-0.528132263935492	18.814147770016	2.46248662157984	-38.0976943471435	-0.479499360431087	-0.434631741257752	-0.558734540397413	-0.463705638865718	-0.419315316119351	-0.542099129541475	-0.469977994486506	-0.438077255578688	-0.544445788552554	0.0056725399134733	0.00562956943797272	0.00638139967277672
173	13.6259639633796	0.23	-0.521608985715589	-0.671807367321892	-0.371410604109285	0.280429860100865	-13.694534245725	-17.1195073610037	-10.2695611304462	16.41	9.69	24.38	-1.01265226706837	-0.810058423875453	-0.607464580682532	-1.00097027287944	-0.800713559791156	-0.600456846702871	-0.994914347927555	-0.795261285145695	-0.596347253766204	-0.521608985715589	20.0314915712574	0.816191658940982	-40.7290371770732	-0.479499360431087	-0.434631741257752	-0.558734540397413	-0.463705638865718	-0.419315316119351	-0.542099129541475	-0.469977994486506	-0.438077255578688	-0.544445788552554	0.0056725399134733	0.00562956943797272	0.00638139967277672
173	13.6259639633796	0.23	-0.51984946691453	-0.669898218046671	-0.369800715782388	0.342743654670827	-15.0797210144276	-18.3400501914253	-11.8193918374298	15.65	10.13	24.58	-1.13625806969584	-0.93426432929918	-0.732270588902519	-1.12474129612683	-0.924794904156158	-0.724848512185483	-1.12275159627411	-0.921880118204523	-0.722945830403583	-0.51984946691453	20.2211151822974	1.0056864972463	-40.4712893106268	-0.479499360431087	-0.434631741257752	-0.558734540397413	-0.463705638865718	-0.419315316119351	-0.542099129541475	-0.469977994486506	-0.438077255578688	-0.544445788552554	0.0056725399134733	0.00562956943797272	0.00638139967277672
173	13.6259639633796	0.23	-0.51870522566406	-0.667411202009659	-0.369999249318461	0.221207724004176	-11.4405743134288	-14.7921108802492	-8.08903774660833	14.61	9.35	23.38	-0.97945365188212	-0.757533010780662	-0.535612369679205	-0.971615390373497	-0.751470710815265	-0.531326031257033	-2.24802236476985	-0.746763829987125	-0.528534976641161	-0.51870522566406	18.3857575643717	1.92478993212576	-38.3149341247403	-0.479499360431087	-0.434631741257752	-0.558734540397413	-0.463705638865718	-0.419315316119351	-0.542099129541475	-0.469977994486506	-0.438077255578688	-0.544445788552554	0.0056725399134733	0.00562956943797272	0.00638139967277672
173	13.6259639633796	0.23	-0.518331640653511	-0.667869933859083	-0.368793347447939	0.279015727936294	-12.5834744248431	-15.7416377458872	-9.425311103799	15.17	9.39	21.76	-1.00489989809038	-0.803292031698008	-0.601684165305632	-0.995660843299448	-0.795906560659466	-0.596152278019483	-0.99656776438458	-0.797402163906088	-0.597087954554752	-0.518331640653511	18.2682250965128	2.10235302541882	-38.038319484501	-0.479499360431087	-0.434631741257752	-0.558734540397413	-0.463705638865718	-0.419315316119351	-0.542099129541475	-0.469977994486506	-0.438077255578688	-0.544445788552554	0.0056725399134733	0.00562956943797272	0.00638139967277672
173	13.6259639633796	0.23	-0.516112717719318	-0.66468671173231	-0.367538723706326	0.362917232806322	-15.4030744440409	-18.5893769815861	-12.2167719064956	15.81	9.77	26.34	-1.14017301879619	-0.944742252793135	-0.749311486790082	-1.12826294941913	-0.934873622691638	-0.741484295964149	-1.11366079973717	-0.922593582938321	-0.732215572902129	-0.516112717719318	20.166696181546	-2.33896274382007	-43.5473842807486	-0.479499360431087	-0.434631741257752	-0.558734540397413	-0.463705638865718	-0.419315316119351	-0.542099129541475	-0.469977994486506	-0.438077255578688	-0.544445788552554	0.0056725399134733	0.00562956943797272	0.00638139967277672
173	13.6259639633796	0.23	-0.514057240974198	-0.65975985782216	-0.368354624126237	0.342020327195753	-16.2517629216485	-19.7711433881684	-12.7323824551286	17.95	10.89	25.69	-1.07175282434748	-0.880974482352188	-0.690196140356891	-1.05674878251247	-0.868641248710522	-0.680533714908574	-1.05636987361302	-0.871965205195544	-0.680894283576924	-0.514057240974198	21.1342249654308	1.93467647812162	-40.6586491960735	-0.479499360431087	-0.434631741257752	-0.558734540397413	-0.463705638865718	-0.419315316119351	-0.542099129541475	-0.469977994486506	-0.438077255578688	-0.544445788552554	0.0056725399134733	0.00562956943797272	0.00638139967277672
173	13.6259639633796	0.23	-0.51361961972101	-0.659371209145109	-0.367868030296912	0.306307660621991	-14.0086253655019	-17.3000620301152	-10.7171887008887	16.66	10.35	24.31	-1.00826908786011	-0.816440073732765	-0.624611059605418	-0.996199617341948	-0.806666889650846	-0.617134161959744	-0.996050093520572	-0.807798140774743	-0.61726245395164	-0.51361961972101	19.942463539805	1.79528881099651	-40.1043147811926	-0.479499360431087	-0.434631741257752	-0.558734540397413	-0.463705638865718	-0.419315316119351	-0.542099129541475	-0.469977994486506	-0.438077255578688	-0.544445788552554	0.0056725399134733	0.00562956943797272	0.00638139967277672
173	13.6259639633796	0.23	-0.510771147459922	-0.65688799351842	-0.364654301401424	0.314812512807212	-14.4081822812154	-17.7269233866745	-11.0894411757563	17.66	10.65	25.5	-0.976475609563693	-0.793664995829485	-0.610854382095277	-0.963231238239884	-0.782900165854703	-0.602569093469521	-0.961589620583004	-0.783833009465664	-0.601811431145764	-0.510771147459922	20.4587737545105	1.62926478055877	-40.3834543844875	-0.479499360431087	-0.434631741257752	-0.558734540397413	-0.463705638865718	-0.419315316119351	-0.542099129541475	-0.469977994486506	-0.438077255578688	-0.544445788552554	0.0056725399134733	0.00562956943797272	0.00638139967277672
173	13.6259639633796	0.23	-0.50786342311685	-0.650997659813289	-0.364729186420411	0.341491636103989	-13.857369273318	-16.8617631202784	-10.8529754263576	14.99	9.86	22.02	-1.08885250679767	-0.894843034102842	-0.700833561408014	-1.07924411934058	-0.886946649118413	-0.694649178896243	-1.0853583795927	-0.892121232590353	-0.69837546893013	-0.50786342311685	19.2963327991269	0.327424291274547	-40.4305117333664	-0.479499360431087	-0.434631741257752	-0.558734540397413	-0.463705638865718	-0.419315316119351	-0.542099129541475	-0.469977994486506	-0.438077255578688	-0.544445788552554	0.0056725399134733	0.00562956943797272	0.00638139967277672
173	13.6259639633796	0.23	-0.500856928327777	-0.645137408142472	-0.356576448513082	0.299139259146919	-14.2578707950615	-17.6652408014716	-10.8505007886515	16.02	10.38	24.55	-1.06966000187339	-0.863338024811166	-0.65701604774894	-1.05806799022324	-0.853981944912788	-0.649895899602332	-1.05818883190556	-0.853306331774119	-0.649491701788074	-0.500856928327777	20.313593094108	-0.910718601302171	-42.871614276359	-0.479499360431087	-0.434631741257752	-0.558734540397413	-0.463705638865718	-0.419315316119351	-0.542099129541475	-0.469977994486506	-0.438077255578688	-0.544445788552554	0.0056725399134733	0.00562956943797272	0.00638139967277672
173	13.6259639633796	0.23	-0.492972409677749	-0.633571725567903	-0.352373093787594	0.310686739143164	-15.3400245658746	-18.9074793299995	-11.7725698017497	16.5	10.24	26.03	-1.11278567107896	-0.902825767146033	-0.692865863213101	-1.09978321313639	-0.892276607166818	-0.684770001197247	-1.0912308102375	-0.886601442595142	-0.680101446248547	-0.492972409677749	20.0389346348753	0.0471136722977315	-42.0317629039059	-0.479499360431087	-0.434631741257752	-0.558734540397413	-0.463705638865718	-0.419315316119351	-0.542099129541475	-0.469977994486506	-0.438077255578688	-0.544445788552554	0.0056725399134733	0.00562956943797272	0.00638139967277672
173	13.6259639633796	0.23	-0.489142306886834	-0.630718460018165	-0.347566153755504	0.363892026378014	-15.2906018538498	-18.4469811906227	-12.1342225170769	15.85	10.67	23.72	-1.1287389957528	-0.935605582432305	-0.742472169111809	-1.11686578467509	-0.925763942684315	-0.734662100693544	-1.122479804965	-0.931787853493294	-0.737755619751702	-0.489142306886834	19.6010530358553	-0.622162377595633	-41.9989368116902	-0.479499360431087	-0.434631741257752	-0.558734540397413	-0.463705638865718	-0.419315316119351	-0.542099129541475	-0.469977994486506	-0.438077255578688	-0.544445788552554	0.0056725399134733	0.00562956943797272	0.00638139967277672
173	13.6259639633796	0.23	-0.47520594570462	-0.612078712046218	-0.338333179363023	0.376122756254396	-16.0054662544024	-19.2238554308395	-12.7870770779653	16.13	10.26	28.04	-1.15606916240051	-0.962524194645828	-0.768979226891146	-1.14330139035866	-0.951893957371366	-0.760486524384075	-1.12642879632004	-0.938053640738877	-0.749442677228577	-0.47520594570462	21.7846590235306	1.12904255025105	-41.5126088118953	-0.479499360431087	-0.434631741257752	-0.558734540397413	-0.463705638865718	-0.419315316119351	-0.542099129541475	-0.469977994486506	-0.438077255578688	-0.544445788552554	0.0056725399134733	0.00562956943797272	0.00638139967277672
173	13.6259639633796	0.23	-0.469963733546342	-0.606049571483778	-0.333877895608905	0.312695100487385	-13.3204209046049	-16.4037337432858	-10.237108065924	15.66	9.86	24.3	-1.01511130665059	-0.824306836554441	-0.633502366458295	-1.00478585783569	-0.815922201300307	-0.627058544764925	-1.00118135310613	-0.812427885498516	-0.624684139885276	-0.469963733546342	19.5479816198407	-1.15516345946182	-42.3537397522147	-0.479499360431087	-0.434631741257752	-0.558734540397413	-0.463705638865718	-0.419315316119351	-0.542099129541475	-0.469977994486506	-0.438077255578688	-0.544445788552554	0.0056725399134733	0.00562956943797272	0.00638139967277672
173	13.6259639633796	0.23	-0.469069566036136	-0.60231449586122	-0.335824636211052	0.287717389746823	-13.1187074451456	-16.3414055498902	-9.89600934040098	16.06	10.06	26.04	-0.98696977594202	-0.792328891676717	-0.597688007411414	-0.976197560432311	-0.783681071060768	-0.591164581689224	-0.967362535274072	-0.777157714912443	-0.586081292587149	-0.469069566036136	21.2370415763399	-0.408909737675291	-42.7091663637057	-0.479499360431087	-0.434631741257752	-0.558734540397413	-0.463705638865718	-0.419315316119351	-0.542099129541475	-0.469977994486506	-0.438077255578688	-0.544445788552554	0.0056725399134733	0.00562956943797272	0.00638139967277672
173	13.6259639633796	0.23	-0.464253045010924	-0.597838018572756	-0.330668071449092	0.404671913140502	-14.4020256222941	-17.1293431007461	-11.674708143842	17.46	11.9	24.71	-0.954127353113724	-0.802212116696812	-0.6502968802799	-0.941479189908227	-0.791577781831245	-0.641676373754262	-0.952736496654674	-0.800977818824068	-0.648785533998306	-0.464253045010924	20.7708644212986	-0.024930213681154	-42.1442210950286	-0.479499360431087	-0.434631741257752	-0.558734540397413	-0.463705638865718	-0.419315316119351	-0.542099129541475	-0.469977994486506	-0.438077255578688	-0.544445788552554	0.0056725399134733	0.00562956943797272	0.00638139967277672
173	13.6259639633796	0.23	-0.462321951538982	-0.596058576545107	-0.328585326532856	0.311726078171476	-14.2201441965862	-17.5191535841786	-10.9211348089938	15.82	10.57	23.25	-1.07385981316649	-0.871642646248458	-0.669425479330427	-1.06262187037101	-0.862520906076659	-0.66241994178231	-1.06987791962262	-0.868646966038662	-0.666423367387933	-0.462321951538982	19.8549464756446	-1.19880730848665	-42.446935226622	-0.479499360431087	-0.434631741257752	-0.558734540397413	-0.463705638865718	-0.419315316119351	-0.542099129541475	-0.469977994486506	-0.438077255578688	-0.544445788552554	0.0056725399134733	0.00562956943797272	0.00638139967277672
173	13.6259639633796	0.23	-0.461465894566689	-0.595164427978204	-0.327767361155173	0.299274440463157	-13.006660542098	-16.1140124014181	-9.89930868277793	16.88	11.31	26.12	-0.927461269328664	-0.748613914126046	-0.569766558923429	-0.916023761907547	-0.739381962904444	-0.562740163901341	-0.91904177693881	-0.742190666090646	-0.564250830356645	-0.461465894566689	21.3806362364577	-0.493902677809681	-43.2003876963152	-0.479499360431087	-0.434631741257752	-0.558734540397413	-0.463705638865718	-0.419315316119351	-0.542099129541475	-0.469977994486506	-0.438077255578688	-0.544445788552554	0.0056725399134733	0.00562956943797272	0.00638139967277672
173	13.6259639633796	0.23	-0.459083189902999	-0.589788265866613	-0.328378113939386	0.330647450361742	-13.0124290908126	-15.9030338231931	-10.121824358432	15.32	10.44	23.27	-1.00562752360937	-0.822840282440462	-0.640053041271551	-0.996078681609447	-0.815027079575849	-0.633975477542251	-1.00162783098944	-0.819727507828786	-0.637106737681954	-0.459083189902999	19.77308340001	0.420017645873694	-40.6463716591393	-0.479499360431087	-0.434631741257752	-0.558734540397413	-0.463705638865718	-0.419315316119351	-0.542099129541475	-0.469977994486506	-0.438077255578688	-0.544445788552554	0.0056725399134733	0.00562956943797272	0.00638139967277672
173	13.6259639633796	0.23	-0.456923699052972	-0.588393225983856	-0.325454172122088	0.325222315111993	-14.3384073327261	-17.5630126282074	-11.1138020372448	16.95	10.12	26.03	-1.00697852389265	-0.822095192694382	-0.637211861496117	-0.9944494526017	-0.811866484700296	-0.629283516798893	-0.98636667080516	-0.805395331753752	-0.623939823699426	-0.456923699052972	20.9234487628962	-0.343986333873918	-42.4348272024385	-0.479499360431087	-0.434631741257752	-0.558734540397413	-0.463705638865718	-0.419315316119351	-0.542099129541475	-0.469977994486506	-0.438077255578688	-0.544445788552554	0.0056725399134733	0.00562956943797272	0.00638139967277672
173	13.6259639633796	0.23	-0.446481185582888	-0.575473842729199	-0.317488528436577	0.352315824226219	-14.468962508212	-17.5319020261776	-11.4060229902464	16.18	10.11	24.48	-1.0511447384321	-0.867502783689366	-0.683860828946637	-1.03944069639518	-0.857843515392416	-0.676246334389654	-1.03637330948055	-0.855534243224553	-0.674841783265205	-0.446481185582888	20.4798192151751	-0.303303259949987	-41.9785792923038	-0.479499360431087	-0.434631741257752	-0.558734540397413	-0.463705638865718	-0.419315316119351	-0.542099129541475	-0.469977994486506	-0.438077255578688	-0.544445788552554	0.0056725399134733	0.00562956943797272	0.00638139967277672
173	13.6259639633796	0.23	-0.438514984180962	-0.563218940930712	-0.313811027431212	0.322725225847457	-13.4211110101655	-16.4566787129793	-10.3855433073517	13.88	9.08	22.94	-1.14514529757068	-0.933913970705618	-0.722682643840555	-1.13791898365946	-0.928020608935097	-0.718122234210734	-1.13080521469956	-0.921024168340388	-0.713975764850707	-0.438514984180962	19.096626108095	-0.473883979824961	-40.8799768322756	-0.479499360431087	-0.434631741257752	-0.558734540397413	-0.463705638865718	-0.419315316119351	-0.542099129541475	-0.469977994486506	-0.438077255578688	-0.544445788552554	0.0056725399134733	0.00562956943797272	0.00638139967277672
173	13.6259639633796	0.23	-0.428331253791399	-0.549699464963259	-0.30696304261954	0.342318586475703	-13.6791753480176	-16.6394903251861	-10.718860370849	16.75	10.18	27.54	-0.964986610489707	-0.793306813814934	-0.621627017140161	-0.953296887130796	-0.783696797373846	-0.614096707616896	-0.939521004833417	-0.77297639311409	-0.605954126099524	-0.428331253791399	22.4444875074514	0.525586732144099	-42.045333542324	-0.479499360431087	-0.434631741257752	-0.558734540397413	-0.463705638865718	-0.419315316119351	-0.542099129541475	-0.469977994486506	-0.438077255578688	-0.544445788552554	0.0056725399134733	0.00562956943797272	0.00638139967277672
173	13.6259639633796	0.23	-0.413601213645781	-0.532190449412084	-0.295011977879477	0.343144632129808	-13.5247377646486	-16.4462693547399	-10.6032061745573	16.07	9.56	26.75	-0.993129833437535	-0.816709265412869	-0.640288697388204	-0.982285154289695	-0.807791045818344	-0.633296937346993	-0.964821368764075	-0.793657158737377	-0.622319619446517	-0.413601213645781	20.4029935992241	1.98207112469401	-39.6818474650911	-0.479499360431087	-0.434631741257752	-0.558734540397413	-0.463705638865718	-0.419315316119351	-0.542099129541475	-0.469977994486506	-0.438077255578688	-0.544445788552554	0.0056725399134733	0.00562956943797272	0.00638139967277672
173	13.6259639633796	0.23	-0.398127145564013	-0.512824622992496	-0.283429668135529	0.321272822508416	-13.0917411443775	-16.0626785142699	-10.120803774485	17.24	10.98	27.15	-0.905935447780857	-0.738374509912909	-0.57081357204496	-0.894241387945278	-0.728843371992278	-0.563445356039278	-0.890163677297627	-0.725214598501075	-0.56098212742793	-0.398127145564013	22.531619937464	-0.279745509717503	-43.3573906936807	-0.479499360431087	-0.434631741257752	-0.558734540397413	-0.463705638865718	-0.419315316119351	-0.542099129541475	-0.469977994486506	-0.438077255578688	-0.544445788552554	0.0056725399134733	0.00562956943797272	0.00638139967277672
173	13.6259639633796	0.23	-0.380186184376698	-0.488443157829083	-0.271929210924312	0.315454623624861	-13.6502183624024	-16.7896984472417	-10.5107382775631	15.92	9.72	25.12	-1.02272324631788	-0.831485787574556	-0.640248328831235	-1.01182489841406	-0.822625305110023	-0.63342571180599	-1.00255209958203	-0.815078186868892	-0.627818114084327	-0.380186184376698	20.3318646776224	-1.4504748715444	-43.0984426286847	-0.479499360431087	-0.434631741257752	-0.558734540397413	-0.463705638865718	-0.419315316119351	-0.542099129541475	-0.469977994486506	-0.438077255578688	-0.544445788552554	0.0056725399134733	0.00562956943797272	0.00638139967277672
173	13.6259639633796	0.23	-0.365212969214933	-0.470346909380586	-0.260079029049279	0.367486048095185	-14.3377913913362	-17.2746453167514	-11.400937465921	18.06	11.53	25.51	-0.930759696233507	-0.772521699598582	-0.614283702963656	-0.917577721272444	-0.76158078569546	-0.605583850118476	-0.923598702245706	-0.766808460972661	-0.608996537209395	-0.365212969214933	22.0090930286904	-0.845743512839318	-43.751685474606	-0.479499360431087	-0.434631741257752	-0.558734540397413	-0.463705638865718	-0.419315316119351	-0.542099129541475	-0.469977994486506	-0.438077255578688	-0.544445788552554	0.0056725399134733	0.00562956943797272	0.00638139967277672
173	13.6259639633796	0.24	-0.840343572908506	-1.07128386298666	-0.60940328283035	0.245717241885113	-14.0432742359916	-17.88479436037	-10.2017541116132	16.12	10.63	21.96	-1.07665710231242	-0.845399205674103	-0.614141309035781	-1.06479990132334	-0.836088842814696	-0.607377784306047	-1.07700784256692	-0.846477208792805	-0.614489425429001	-0.840343572908506	17.3238480376047	-0.164256674857296	-40.8492491129356	-0.479499360431087	-0.434631741257752	-0.558734540397413	-0.463705638865718	-0.419315316119351	-0.542099129541475	-0.469977994486506	-0.438077255578688	-0.544445788552554	0.0056725399134733	0.00562956943797272	0.00638139967277672
173	13.6259639633796	0.24	-0.766183002579295	-0.978741397662889	-0.553624607495701	0.321592431944697	-18.0626207623553	-22.158608589858	-13.9666329348526	15.58	10.47	22.96	-1.3781900011219	-1.12343350566374	-0.868677010205586	-1.36438757714521	-1.11218244046797	-0.859977303790723	-1.3743227849242	-1.12047305255203	-0.866298361113819	-0.766183002579295	18.5235515127537	1.39840001388391	-39.9464805229903	-0.479499360431087	-0.434631741257752	-0.558734540397413	-0.463705638865718	-0.419315316119351	-0.542099129541475	-0.469977994486506	-0.438077255578688	-0.544445788552554	0.0056725399134733	0.00562956943797272	0.00638139967277672
173	13.6259639633796	0.24	-0.73650692109953	-0.942841527154066	-0.530172315044995	0.301132283447097	-14.2031174649726	-17.5813377958933	-10.8248971340519	14.8	10.96	22.89	-1.14975814334408	-0.928834321699868	-0.707910500055656	-1.14008543255471	-0.92102020373336	-0.701954974912011	-1.15304307780115	-0.931342750890506	-0.708945151013648	-0.73650692109953	17.9509742689307	-1.59327716750229	-42.1208629136089	-0.479499360431087	-0.434631741257752	-0.558734540397413	-0.463705638865718	-0.419315316119351	-0.542099129541475	-0.469977994486506	-0.438077255578688	-0.544445788552554	0.0056725399134733	0.00562956943797272	0.00638139967277672
173	13.6259639633796	0.24	-0.728555924715592	-0.932738078326833	-0.524373771104351	0.302748679262664	-15.5869931047319	-19.2801805369922	-11.8938056724716	15.79	10.31	24.71	-1.18358404000897	-0.956864290512949	-0.730144541016924	-1.17125244326329	-0.94689485516059	-0.722537267057893	-1.16937395827069	-0.945176039395776	-0.721316012092046	-0.728555924715592	18.7219199502005	1.19312537552031	-40.0269082188969	-0.479499360431087	-0.434631741257752	-0.558734540397413	-0.463705638865718	-0.419315316119351	-0.542099129541475	-0.469977994486506	-0.438077255578688	-0.544445788552554	0.0056725399134733	0.00562956943797272	0.00638139967277672
173	13.6259639633796	0.24	-0.721460697479519	-0.923784075812469	-0.51913731914657	0.268570192793488	-13.79321250131	-17.3471379274052	-10.2392870752148	17.75	10.9	23.65	-0.950583446834741	-0.755836469237122	-0.561089491639503	-0.937554664079285	-0.745476906182314	-0.553399148285343	-0.945012895085042	-0.751119972638163	-0.558142171232384	-0.721460697479519	19.347375183888	-1.8530701487967	-43.3748191193071	-0.479499360431087	-0.434631741257752	-0.558734540397413	-0.463705638865718	-0.419315316119351	-0.542099129541475	-0.469977994486506	-0.438077255578688	-0.544445788552554	0.0056725399134733	0.00562956943797272	0.00638139967277672
173	13.6259639633796	0.24	-0.711854027088827	-0.909374470749696	-0.514333583427957	0.30583145111354	-15.6535423877424	-19.3355907536175	-11.9714940218672	16.01	11.14	22.22	-1.17162972280468	-0.948517982323895	-0.725406241843114	-1.15895769674018	-0.938259071713574	-0.717560446686965	-1.17587206644378	-0.951537966846846	-0.727406390261092	-0.711854027088827	18.505465129546	-1.09391927576729	-42.4778759508306	-0.479499360431087	-0.434631741257752	-0.558734540397413	-0.463705638865718	-0.419315316119351	-0.542099129541475	-0.469977994486506	-0.438077255578688	-0.544445788552554	0.0056725399134733	0.00562956943797272	0.00638139967277672
173	13.6259639633796	0.24	-0.697323169973043	-0.893321596536942	-0.501324743409143	0.301517046790952	-14.8184823678189	-18.3398483106198	-11.2971164250181	16.16	9.76	25.8	-1.10112931724287	-0.889705579669572	-0.678281842096275	-1.08891499057575	-0.87983648035719	-0.670757970138633	-1.07681760006761	-0.870203397879055	-0.98758462587512	-0.697323169973043	19.1074384096305	1.93446143234035	-39.2713362003456	-0.479499360431087	-0.434631741257752	-0.558734540397413	-0.463705638865718	-0.419315316119351	-0.542099129541475	-0.469977994486506	-0.438077255578688	-0.544445788552554	0.0056725399134733	0.00562956943797272	0.00638139967277672
173	13.6259639633796	0.24	-0.695715420936395	-0.889806972324216	-0.501623869548575	0.302166041402111	-16.4758473259897	-20.3850342979316	-12.5666603540477	15.72	9.94	21.71	-1.25754044234812	-1.01638506129408	-0.775229680240037	-1.24462737430932	-1.00594829997163	-0.767269225633944	-1.25484372965236	-1.0131718283354	-0.773126897765934	-0.695715420936395	18.3598833021043	-1.62900454953161	-42.5690781600362	-0.479499360431087	-0.434631741257752	-0.558734540397413	-0.463705638865718	-0.419315316119351	-0.542099129541475	-0.469977994486506	-0.438077255578688	-0.544445788552554	0.0056725399134733	0.00562956943797272	0.00638139967277672
173	13.6259639633796	0.24	-0.692929133794728	-0.885461807392718	-0.500396460196737	0.318936861703118	-16.3133886732354	-20.0353424429718	-12.5914349034991	16.69	11.94	24.4	-1.16577426834046	-0.949209068865494	-0.732643869390529	-1.15176394012658	-0.937801431075269	-0.723838922023954	-1.16504834506314	-0.950424676481943	-0.732606487898338	-0.692929133794728	19.9239873369015	0.319914863218898	-41.9660114807419	-0.479499360431087	-0.434631741257752	-0.558734540397413	-0.463705638865718	-0.419315316119351	-0.542099129541475	-0.469977994486506	-0.438077255578688	-0.544445788552554	0.0056725399134733	0.00562956943797272	0.00638139967277672
173	13.6259639633796	0.24	-0.688716914343377	-0.881522513791903	-0.49591131489485	0.308850941875707	-15.0304878005272	-18.5409955184982	-11.5199800825562	15.2	10.47	25.99	-1.18167458743776	-0.957939149111824	-0.734203710785888	-1.17074874324084	-0.949081978106716	-0.727415212972592	-1.16555464840476	-0.944531614104279	-0.724300495577918	-0.688716914343377	19.2833563837049	0.349392724008644	-40.9635756703746	-0.479499360431087	-0.434631741257752	-0.558734540397413	-0.463705638865718	-0.419315316119351	-0.542099129541475	-0.469977994486506	-0.438077255578688	-0.544445788552554	0.0056725399134733	0.00562956943797272	0.00638139967277672
173	13.6259639633796	0.24	-0.687041160237391	-0.876869356713493	-0.497212963761289	0.306154055495892	-15.2618058907232	-18.8489837130021	-11.6746280684443	16.18	9.78	23.12	-1.1304818631711	-0.915338196552161	-0.700194529933223	-1.11790551893773	-0.905155274892989	-0.692405030848243	-1.11726628286399	-0.905270618670309	-0.69152955472596	-0.687041160237391	18.668844659443	0.0391602429683946	-41.009838105487	-0.479499360431087	-0.434631741257752	-0.558734540397413	-0.463705638865718	-0.419315316119351	-0.542099129541475	-0.469977994486506	-0.438077255578688	-0.544445788552554	0.0056725399134733	0.00562956943797272	0.00638139967277672
173	13.6259639633796	0.24	-0.679627608758405	-0.867931229124491	-0.491323988392318	0.301583842186077	-15.0284612605075	-18.5991589447083	-11.4577635763067	15.66	10.21	22.44	-1.15126895917297	-0.930246416237997	-0.709223873303024	-1.13956778210055	-0.920791650737151	-0.70201551937375	-1.14686013958029	-0.926918062918055	-0.706381184203328	-0.679627608758405	18.1965290666132	-2.00431899982903	-42.7598803690229	-0.479499360431087	-0.434631741257752	-0.558734540397413	-0.463705638865718	-0.419315316119351	-0.542099129541475	-0.469977994486506	-0.438077255578688	-0.544445788552554	0.0056725399134733	0.00562956943797272	0.00638139967277672
173	13.6259639633796	0.24	-0.671088909270213	-0.858446900306803	-0.483730918233624	0.289016248512528	-14.349677349946	-17.8636332414089	-10.8357214584832	14.54	10.3	24	-1.18781662628818	-0.954161178064606	-0.720505729841035	-1.17847708501413	-0.946658818266464	-0.714840551518799	-1.17960311521038	-0.947376634349606	-0.716250545210717	-0.671088909270213	18.3750588751356	-1.55609240478276	-42.4142370095674	-0.479499360431087	-0.434631741257752	-0.558734540397413	-0.463705638865718	-0.419315316119351	-0.542099129541475	-0.469977994486506	-0.438077255578688	-0.544445788552554	0.0056725399134733	0.00562956943797272	0.00638139967277672
173	13.6259639633796	0.24	-0.670648032460546	-0.857210467847555	-0.484085597073537	0.276800657389167	-13.5144810344055	-16.9250771054257	-10.1038849633854	16.29	10.26	23.63	-1.00807493714926	-0.80493633999433	-0.601797742839404	-0.996651594320273	-0.795814931031158	-0.594978267742043	-0.999257359362766	-0.797989087134261	-0.595970890240109	-0.670648032460546	18.7201362776316	-0.637619881821579	-41.9652388908267	-0.479499360431087	-0.434631741257752	-0.558734540397413	-0.463705638865718	-0.419315316119351	-0.542099129541475	-0.469977994486506	-0.438077255578688	-0.544445788552554	0.0056725399134733	0.00562956943797272	0.00638139967277672
173	13.6259639633796	0.24	-0.666450284314039	-0.850713035685593	-0.482187532942486	0.294939172800272	-13.5805563797521	-16.8588669087955	-10.3022458507087	15.93	10.82	26.21	-1.02633373011757	-0.826756813592922	-0.627179897068274	-1.01537857022284	-0.817931952028714	-0.620485333834584	-1.01287828962964	-0.815631305567077	-0.618784947751211	-0.666450284314039	19.4599502974274	-1.04015015112712	-42.8169166922002	-0.479499360431087	-0.434631741257752	-0.558734540397413	-0.463705638865718	-0.419315316119351	-0.542099129541475	-0.469977994486506	-0.438077255578688	-0.544445788552554	0.0056725399134733	0.00562956943797272	0.00638139967277672
173	13.6259639633796	0.24	-0.663941497939136	-0.846235706283646	-0.481647289594626	0.359468227557738	-15.1588183226869	-18.3181185076428	-11.9995181377311	14.53	10.13	24.39	-1.21892750428631	-1.00870078869144	-0.798474073096558	-1.20937306728929	-1.00079419203125	-0.792215316773209	-1.20620346857161	-0.999473190695964	-0.790286331308569	-0.663941497939136	18.3900698058787	-0.349296655110875	-41.0673424135534	-0.479499360431087	-0.434631741257752	-0.558734540397413	-0.463705638865718	-0.419315316119351	-0.542099129541475	-0.469977994486506	-0.438077255578688	-0.544445788552554	0.0056725399134733	0.00562956943797272	0.00638139967277672
173	13.6259639633796	0.24	-0.662395348196216	-0.845815887675086	-0.478974808717345	0.306060281804222	-13.6805693317521	-16.8967987404404	-10.4643399230639	16.93	10.11	24.45	-0.969528175919134	-0.7849828617538	-0.600437547588466	-0.957486442244979	-0.775233217757065	-0.592979993269151	-0.956000349434405	-0.77369255889095	-0.591378571127332	-0.662395348196216	19.3482480247873	-0.739462870759062	-42.1511861393646	-0.479499360431087	-0.434631741257752	-0.558734540397413	-0.463705638865718	-0.419315316119351	-0.542099129541475	-0.469977994486506	-0.438077255578688	-0.544445788552554	0.0056725399134733	0.00562956943797272	0.00638139967277672
173	13.6259639633796	0.24	-0.652919503068698	-0.834187131216436	-0.47165187492096	0.318564671485703	-15.3815089017173	-18.8938599827023	-11.8691578207322	13.89	9.32	20.62	-1.31387599539988	-1.06962766409288	-0.825379332785887	-1.3055548099219	-1.06285337929244	-0.820151948662992	-1.31384732903961	-1.06927521102884	-0.824537569354452	-0.652919503068698	16.996015295631	0.178333965689197	-39.5988513105336	-0.479499360431087	-0.434631741257752	-0.558734540397413	-0.463705638865718	-0.419315316119351	-0.542099129541475	-0.469977994486506	-0.438077255578688	-0.544445788552554	0.0056725399134733	0.00562956943797272	0.00638139967277672
173	13.6259639633796	0.24	-0.652046306801762	-0.830946930594672	-0.473145683008853	0.295703662670442	-15.6086184069522	-19.3695833722507	-11.8476534416537	15.72	10.07	24.66	-1.19469902311929	-0.962725981486132	-0.730752939852979	-1.18242511056086	-0.952835277395965	-0.723245444231069	-1.17895580188622	-0.949078612828194	-0.720931571540419	-0.652046306801762	19.6524797374651	-1.44378368394759	-42.7684178679885	-0.479499360431087	-0.434631741257752	-0.558734540397413	-0.463705638865718	-0.419315316119351	-0.542099129541475	-0.469977994486506	-0.438077255578688	-0.544445788552554	0.0056725399134733	0.00562956943797272	0.00638139967277672
173	13.6259639633796	0.24	-0.651052408253224	-0.832690726884529	-0.469414089621919	0.275920924669793	-14.115799758963	-17.6859922382171	-10.5456072797089	14.82	10.49	23.36	-1.15481972735797	-0.921701412593667	-0.688583097829363	-1.14504610378235	-0.913900746877278	-0.682755389972209	-1.15052476374467	-0.918076772994639	-0.686888631260596	-0.651052408253224	19.0418875162918	-0.0461393088605918	-41.0115469998406	-0.479499360431087	-0.434631741257752	-0.558734540397413	-0.463705638865718	-0.419315316119351	-0.542099129541475	-0.469977994486506	-0.438077255578688	-0.544445788552554	0.0056725399134733	0.00562956943797272	0.00638139967277672
173	13.6259639633796	0.24	-0.650355427632609	-0.831642614362707	-0.469068240902511	0.274706220418939	-13.3934327152468	-16.7912505483218	-9.99561488217179	14.76	10.5	25.15	-1.10092240373022	-0.87814365562797	-0.655364907525721	-1.09175364699648	-0.870830255947442	-0.649906864898402	-1.09141880414206	-0.870072453951996	-0.649029380372045	-0.650355427632609	18.7480207411677	-0.178627560249181	-41.0774059136652	-0.479499360431087	-0.434631741257752	-0.558734540397413	-0.463705638865718	-0.419315316119351	-0.542099129541475	-0.469977994486506	-0.438077255578688	-0.544445788552554	0.0056725399134733	0.00562956943797272	0.00638139967277672
173	13.6259639633796	0.24	-0.648636973327538	-0.830836239020237	-0.466437707634838	0.226650971584998	-13.9001091163803	-17.9088930632722	-9.89132516948844	16.44	10.69	24.16	-1.05726643147699	-0.820604529308135	-0.583942627139279	-1.04500849529552	-0.811090448797289	-0.57717240229906	-1.04975915670423	-0.813995469487675	-0.58001253971001	-0.648636973327538	19.3282538366625	-1.56540490542442	-43.4188345115567	-0.479499360431087	-0.434631741257752	-0.558734540397413	-0.463705638865718	-0.419315316119351	-0.542099129541475	-0.469977994486506	-0.438077255578688	-0.544445788552554	0.0056725399134733	0.00562956943797272	0.00638139967277672
173	13.6259639633796	0.24	-0.648384958882041	-0.82703557920732	-0.469734338556762	0.254635680805065	-13.0182663260603	-16.4957354577999	-9.54079719432061	15.86	10	24.16	-1.00885222265888	-0.796175893570182	-0.58349956448148	-0.99822501972987	-0.787789013313469	-0.577353006897068	-0.994920604623031	-0.785782155447991	-0.575566183326048	-0.648384958882041	18.5638076210415	0.432553428266092	-40.5033430100501	-0.479499360431087	-0.434631741257752	-0.558734540397413	-0.463705638865718	-0.419315316119351	-0.542099129541475	-0.469977994486506	-0.438077255578688	-0.544445788552554	0.0056725399134733	0.00562956943797272	0.00638139967277672
173	13.6259639633796	0.24	-0.645087034787228	-0.824557641880692	-0.465616427693763	0.258724841323339	-13.1143294674351	-16.5801191957772	-9.64853973909287	14.61	9.51	23.29	-1.09734433483707	-0.86796331053771	-0.638582286238354	-1.08854598442788	-0.861004104474501	-0.633462224521121	-1.08500231720943	-0.858337480954295	-0.631795486382097	-0.645087034787228	18.0787673765139	2.59650911441948	-37.8969929555987	-0.479499360431087	-0.434631741257752	-0.558734540397413	-0.463705638865718	-0.419315316119351	-0.542099129541475	-0.469977994486506	-0.438077255578688	-0.544445788552554	0.0056725399134733	0.00562956943797272	0.00638139967277672
173	13.6259639633796	0.24	-0.644329452853013	-0.823608489776752	-0.465050415929274	0.255223264394874	-13.6128760609041	-17.2435585748264	-9.98219354698182	16.8	10.84	25.33	-0.997234939472093	-0.78726415871345	-0.577293377954807	-0.985074276362749	-0.777663959369008	-0.570253642375266	-0.986223821861296	-0.77753061059239	-0.570561893850178	-0.644329452853013	19.7494198750129	-0.195256293081535	-42.2544401041765	-0.479499360431087	-0.434631741257752	-0.558734540397413	-0.463705638865718	-0.419315316119351	-0.542099129541475	-0.469977994486506	-0.438077255578688	-0.544445788552554	0.0056725399134733	0.00562956943797272	0.00638139967277672
173	13.6259639633796	0.24	-0.64307032945978	-0.819509877042512	-0.466630781877048	0.269619571990881	-13.6744702284055	-17.1884141595419	-10.1605262972691	17.2	10.76	27.33	-0.971098198973974	-0.772570016493116	-0.574041834012259	-0.958610040944022	-0.762634897196878	-0.566659753449734	-0.951959904616736	-0.756842787569884	-0.562817464392893	-0.64307032945978	20.8539207557886	-0.996163488017628	-43.7220818750681	-0.479499360431087	-0.434631741257752	-0.558734540397413	-0.463705638865718	-0.419315316119351	-0.542099129541475	-0.469977994486506	-0.438077255578688	-0.544445788552554	0.0056725399134733	0.00562956943797272	0.00638139967277672
173	13.6259639633796	0.24	-0.64175242929875	-0.819604891121156	-0.463899967476344	0.298176564918149	-14.5818702274838	-18.0746875301848	-11.0890529247828	15.65	9.9	24.64	-1.11973817373974	-0.903355961809298	-0.686973749878855	-1.10838638286884	-0.894197831631248	-0.680009280393655	-1.10250277133043	-0.889137670162493	-0.676950830723413	-0.64175242929875	19.4727615128361	0.106718775902959	-41.3528799743071	-0.479499360431087	-0.434631741257752	-0.558734540397413	-0.463705638865718	-0.419315316119351	-0.542099129541475	-0.469977994486506	-0.438077255578688	-0.544445788552554	0.0056725399134733	0.00562956943797272	0.00638139967277672
173	13.6259639633796	0.24	-0.641137920568603	-0.820844437778701	-0.461431403358504	0.307433144923413	-13.5752936230454	-16.7564879630068	-10.3940992830839	16.41	10.17	24.46	-0.991008156628201	-0.802866730711194	-0.614725304794187	-0.979570807924485	-0.793600745663201	-0.607630683401917	-0.978334580496938	-0.79237081400783	-0.606152580805053	-0.641137920568603	19.2974872235421	1.21700604038789	-40.1211640537774	-0.479499360431087	-0.434631741257752	-0.558734540397413	-0.463705638865718	-0.419315316119351	-0.542099129541475	-0.469977994486506	-0.438077255578688	-0.544445788552554	0.0056725399134733	0.00562956943797272	0.00638139967277672
173	13.6259639633796	0.24	-0.637881208887195	-0.815601678190417	-0.460160739583972	0.29234234983365	-14.8169667262817	-18.4162042127246	-11.2177292398388	16.16	9.23	23.69	-1.10554803865831	-0.889481258672614	-0.673414478686916	-1.09327972929369	-0.879610650726284	-0.665941572158879	-1.08353225679458	-0.871948420641796	-0.647939715109141	-0.637881208887195	19.2284295306421	0.559302074770823	-40.6130604705698	-0.479499360431087	-0.434631741257752	-0.558734540397413	-0.463705638865718	-0.419315316119351	-0.542099129541475	-0.469977994486506	-0.438077255578688	-0.544445788552554	0.0056725399134733	0.00562956943797272	0.00638139967277672
173	13.6259639633796	0.24	-0.636970907486383	-0.814182700482804	-0.459759114489962	0.314547232584883	-15.3197753357809	-18.8506612936974	-11.7888893778643	16.61	10.46	26.07	-1.10191057154678	-0.895513538395737	-0.689116505244696	-1.08881553766935	-0.884871313494923	-0.680927089320494	-1.08260764838517	-0.880420527976207	-0.677027489421188	-0.636970907486383	20.0002015507148	0.946861170763687	-41.1209680479899	-0.479499360431087	-0.434631741257752	-0.558734540397413	-0.463705638865718	-0.419315316119351	-0.542099129541475	-0.469977994486506	-0.438077255578688	-0.544445788552554	0.0056725399134733	0.00562956943797272	0.00638139967277672
173	13.6259639633796	0.24	-0.636207455141849	-0.813716451483814	-0.458698458799885	0.28889587443554	-15.1777417123832	-18.8955633324765	-11.4599200922898	18.28	12.36	25.91	-1.00637300423627	-0.808362749278845	-0.610352494321418	-0.991809717119541	-0.796664881030529	-0.601520044941517	-1.00188896046857	-0.806692137113976	-0.608035905833697	-0.636207455141849	21.3182337439111	0.200993019308537	-43.14896471353	-0.479499360431087	-0.434631741257752	-0.558734540397413	-0.463705638865718	-0.419315316119351	-0.542099129541475	-0.469977994486506	-0.438077255578688	-0.544445788552554	0.0056725399134733	0.00562956943797272	0.00638139967277672
173	13.6259639633796	0.24	-0.635964669358053	-0.8124977467815	-0.459431591934607	0.351445956566179	-15.8048088251966	-19.1569208089512	-12.4526968414419	16.45	10.36	24.17	-1.13066091446699	-0.932815862083792	-0.73497080970059	-1.11754368179617	-0.921993906053096	-0.726444130310022	-1.11864966054461	-0.922911243032758	-0.727281986404571	-0.635964669358053	19.9892782315828	0.749977374943871	-41.0788149186199	-0.479499360431087	-0.434631741257752	-0.558734540397413	-0.463705638865718	-0.419315316119351	-0.542099129541475	-0.469977994486506	-0.438077255578688	-0.544445788552554	0.0056725399134733	0.00562956943797272	0.00638139967277672
173	13.6259639633796	0.24	-0.628933905947622	-0.804441113250436	-0.453426698644807	0.308300475534832	-14.5270524218658	-17.9243579554566	-11.1297468882749	16.75	11.03	26.12	-1.03912539638782	-0.842174048506014	-0.645222700624208	-1.02652670838988	-0.831963261517292	-0.637399814644702	-1.02596093950453	-0.831637223902499	-0.637544379426044	-0.628933905947622	19.7968527912467	1.55626430319824	-40.7466400603709	-0.479499360431087	-0.434631741257752	-0.558734540397413	-0.463705638865718	-0.419315316119351	-0.542099129541475	-0.469977994486506	-0.438077255578688	-0.544445788552554	0.0056725399134733	0.00562956943797272	0.00638139967277672
173	13.6259639633796	0.24	-0.628062091727947	-0.801808870415228	-0.454315313040667	0.299375108167448	-13.2602303918456	-16.4274010769662	-10.093059706725	15.73	10.56	23.89	-1.01260369086927	-0.817375686735192	-0.622147682601117	-1.00218132823776	-0.808962735162775	-0.615744142087793	-1.00570006549035	-0.812497033606001	-0.618454611725932	-0.628062091727947	18.4507409756836	-1.09753035960516	-41.9352129871613	-0.479499360431087	-0.434631741257752	-0.558734540397413	-0.463705638865718	-0.419315316119351	-0.542099129541475	-0.469977994486506	-0.438077255578688	-0.544445788552554	0.0056725399134733	0.00562956943797272	0.00638139967277672
173	13.6259639633796	0.24	-0.623837608783205	-0.798590770751278	-0.449084446815131	0.277454576835705	-13.3133391111446	-16.6676945994051	-9.95898362288401	15.35	10.9	22.51	-1.05200994048785	-0.840294079212947	-0.628578217938047	-1.04195842506499	-0.832265420383896	-0.622572415702805	-1.05427982047644	-0.84257291883982	-0.630712260275782	-0.623837608783205	18.7049242566079	-0.152207038021292	-40.9802563491093	-0.479499360431087	-0.434631741257752	-0.558734540397413	-0.463705638865718	-0.419315316119351	-0.542099129541475	-0.469977994486506	-0.438077255578688	-0.544445788552554	0.0056725399134733	0.00562956943797272	0.00638139967277672
173	13.6259639633796	0.24	-0.622987516699077	-0.796319168170391	-0.449655865227762	0.289760854515495	-14.8789575074268	-18.5159333025578	-11.2419817122958	15.17	10.49	23.21	-1.1821005205817	-0.949907473084955	-0.717714425588208	-1.17123540674508	-0.941176529607955	-0.711117652470835	-1.17800535224165	-0.947246575682407	-0.715899516197299	-0.622987516699077	19.0837100750995	-0.671885172383335	-41.8715439916937	-0.479499360431087	-0.434631741257752	-0.558734540397413	-0.463705638865718	-0.419315316119351	-0.542099129541475	-0.469977994486506	-0.438077255578688	-0.544445788552554	0.0056725399134733	0.00562956943797272	0.00638139967277672
173	13.6259639633796	0.24	-0.621998140521438	-0.795104949136817	-0.448891331906059	0.353452084452545	-15.5257937429352	-18.8042874789435	-12.2473000069269	14.35	9.49	24.3	-1.26664066690088	-1.04580414241901	-0.824967617937135	-1.2572314142682	-1.03803537607709	-0.81883933788598	-1.24735638058092	-2.36037673950201	-0.812793180157621	-0.621998140521438	18.8061869044069	-0.630668142219725	-41.4087225717281	-0.479499360431087	-0.434631741257752	-0.558734540397413	-0.463705638865718	-0.419315316119351	-0.542099129541475	-0.469977994486506	-0.438077255578688	-0.544445788552554	0.0056725399134733	0.00562956943797272	0.00638139967277672
173	13.6259639633796	0.24	-0.621478392486446	-0.795026742318682	-0.447930042654211	0.322317645275586	-16.1338311569019	-19.7863630542214	-12.4812992595825	15.36	10.92	22.65	-1.24829702758516	-1.0178633345366	-0.787429641488037	-1.23635261257254	-1.00812383998909	-0.779895067405644	-1.24957127401321	-1.02056724130537	-0.788419392817086	-0.621478392486446	19.1021624902063	0.122930528538991	-41.3329632446497	-0.479499360431087	-0.434631741257752	-0.558734540397413	-0.463705638865718	-0.419315316119351	-0.542099129541475	-0.469977994486506	-0.438077255578688	-0.544445788552554	0.0056725399134733	0.00562956943797272	0.00638139967277672
173	13.6259639633796	0.24	-0.621309199634463	-0.796318078411614	-0.446300320857312	0.32639601627269	-13.7352416168003	-16.8159576142805	-10.6545256193201	15.72	10.53	24.25	-1.03730393233155	-0.847267843285446	-0.657231754239339	-1.02665044318719	-0.838566093981829	-0.650481744776464	-1.02931593162864	-0.840978810470371	-0.652611220675837	-0.621309199634463	18.967358229667	0.28548690735715	-40.682843428809	-0.479499360431087	-0.434631741257752	-0.558734540397413	-0.463705638865718	-0.419315316119351	-0.542099129541475	-0.469977994486506	-0.438077255578688	-0.544445788552554	0.0056725399134733	0.00562956943797272	0.00638139967277672
173	13.6259639633796	0.24	-0.620970602328408	-0.791744056353346	-0.450197148303469	0.303768098931924	-15.2197081841842	-18.8171821917631	-11.6222341766053	16.42	10.1	24.59	-1.11242551122184	-0.899751699531793	-0.68707788784175	-1.09957342335887	-0.889356677320788	-0.67913993128271	-1.09620646357097	-0.886790960134623	-0.677228749066818	-0.620970602328408	19.7376098765158	1.12650893721473	-40.8098891489962	-0.479499360431087	-0.434631741257752	-0.558734540397413	-0.463705638865718	-0.419315316119351	-0.542099129541475	-0.469977994486506	-0.438077255578688	-0.544445788552554	0.0056725399134733	0.00562956943797272	0.00638139967277672
173	13.6259639633796	0.24	-0.620829527406598	-0.79296136492999	-0.448697689883206	0.306910929583166	-15.9388439131023	-19.6784910654915	-12.1991967607131	15.94	10.48	23.86	-1.19770336561769	-0.970095061417299	-0.742486757216904	-1.18491037564229	-0.959733216613179	-0.73455605758407	-1.18871662701813	-0.962897025819285	-0.737280187106025	-0.620829527406598	19.3890756543808	-0.61779576687585	-42.2648808196817	-0.479499360431087	-0.434631741257752	-0.558734540397413	-0.463705638865718	-0.419315316119351	-0.542099129541475	-0.469977994486506	-0.438077255578688	-0.544445788552554	0.0056725399134733	0.00562956943797272	0.00638139967277672
173	13.6259639633796	0.24	-0.620130488466656	-0.790665412407526	-0.449595564525787	0.291248771878155	-13.2116749145069	-16.4294686461592	-9.99388118285462	16.19	10.39	26.08	-0.984669428669764	-0.791816988730148	-0.598964548790533	-0.973694256752286	-0.782991359208744	-0.592288461665201	-0.96819934613309	-0.778604242338168	-0.588327511999269	-0.620130488466656	19.6563458741009	0.0508891848415512	-41.6443561758128	-0.479499360431087	-0.434631741257752	-0.558734540397413	-0.463705638865718	-0.419315316119351	-0.542099129541475	-0.469977994486506	-0.438077255578688	-0.544445788552554	0.0056725399134733	0.00562956943797272	0.00638139967277672
173	13.6259639633796	0.24	-0.61674425018174	-0.786071944270222	-0.447416556093257	0.309574145182233	-14.0246084391927	-17.2946433431268	-10.7545735352587	16.78	9.91	25.08	-1.00128442836525	-0.811963667910175	-0.622642907455101	-0.989106002021209	-0.802087912886376	-0.615069823751542	-0.981637043671755	-0.796242468874511	-0.611246173416126	-0.61674425018174	19.6383415865369	1.02355236869503	-40.5282256995464	-0.479499360431087	-0.434631741257752	-0.558734540397413	-0.463705638865718	-0.419315316119351	-0.542099129541475	-0.469977994486506	-0.438077255578688	-0.544445788552554	0.0056725399134733	0.00562956943797272	0.00638139967277672
173	13.6259639633796	0.24	-0.615011865515704	-0.783850479867024	-0.446173251164384	0.29521821091394	-13.9892410226428	-17.3639426365581	-10.6145394087275	14.56	10.57	23.19	-1.15311861072257	-0.929008722888212	-0.704898835053857	-1.14400287021763	-0.921664636715354	-0.699326403213079	-2.56454315185551	-0.929179973930364	-0.703723522018126	-0.615011865515704	18.1856079382863	-0.804855788311923	-41.617590247927	-0.479499360431087	-0.434631741257752	-0.558734540397413	-0.463705638865718	-0.419315316119351	-0.542099129541475	-0.469977994486506	-0.438077255578688	-0.544445788552554	0.0056725399134733	0.00562956943797272	0.00638139967277672
173	13.6259639633796	0.24	-0.614999378935235	-0.786158376061789	-0.443840381808682	0.362333435228304	-15.2210033346706	-18.3736214000046	-12.0683852693365	15.31	9.85	23.45	-1.16244382292459	-0.962987149887497	-0.763530476850404	-1.15142459067867	-0.953858640754255	-0.756292690829841	-1.14964801822201	-0.953096291187309	-0.755630593175794	-0.614999378935235	18.9042405913257	0.253120283096208	-40.4316037313734	-0.479499360431087	-0.434631741257752	-0.558734540397413	-0.463705638865718	-0.419315316119351	-0.542099129541475	-0.469977994486506	-0.438077255578688	-0.544445788552554	0.0056725399134733	0.00562956943797272	0.00638139967277672
173	13.6259639633796	0.24	-0.610167939847146	-0.78013762288702	-0.440198256807273	0.271811406386585	-12.7622911950468	-16.0236772375374	-9.50090515255616	14.29	9.48	21.51	-1.08383262489641	-0.86323428515	-0.642635945403588	-1.0759338425726	-0.856943184885786	-0.637952527198971	-1.0807672087872	-0.860623646996827	-0.640155772821818	-0.610167939847146	18.2018498890451	0.842517774010776	-39.0576589749476	-0.479499360431087	-0.434631741257752	-0.558734540397413	-0.463705638865718	-0.419315316119351	-0.542099129541475	-0.469977994486506	-0.438077255578688	-0.544445788552554	0.0056725399134733	0.00562956943797272	0.00638139967277672
173	13.6259639633796	0.24	-0.607833432228145	-0.774819100013853	-0.440847764442438	0.339254878941476	-15.910150688932	-19.3768301382311	-12.4434712396329	15.77	11.07	23.41	-1.19105787658923	-0.977967508647625	-0.764877140706018	-1.17869574871777	-0.967817070424877	-0.756938392131983	-1.19041765616538	-0.977740041264305	-0.764143280216479	-0.607833432228145	19.2346332075787	-0.80326681299074	-42.1237592500368	-0.479499360431087	-0.434631741257752	-0.558734540397413	-0.463705638865718	-0.419315316119351	-0.542099129541475	-0.469977994486506	-0.438077255578688	-0.544445788552554	0.0056725399134733	0.00562956943797272	0.00638139967277672
173	13.6259639633796	0.24	-0.607155757776268	-0.775966288707064	-0.438345226845473	0.29053050471129	-14.6174504865659	-18.1838343590213	-11.0510666141104	14.85	9.94	23.22	-1.18500034762828	-0.952586982812353	-0.720173617996427	-1.17489532101065	-0.944463848640967	-0.714032376271282	-1.17669683354892	-0.945024807157679	-0.715169868154622	-0.607155757776268	19.1025626334687	-0.0189207703582946	-41.0170997278147	-0.479499360431087	-0.434631741257752	-0.558734540397413	-0.463705638865718	-0.419315316119351	-0.542099129541475	-0.469977994486506	-0.438077255578688	-0.544445788552554	0.0056725399134733	0.00562956943797272	0.00638139967277672
173	13.6259639633796	0.24	-0.605838408932297	-0.775036155939882	-0.436640661924712	0.267726315767787	-12.7557399278726	-16.0494267353921	-9.4620531203531	17.19	11.22	25.91	-0.907665550673887	-0.721393100001121	-0.535120649328356	-0.896018964349196	-0.712136643141035	-0.528254321932874	-0.897876137224734	-0.713281837940627	-0.528947326365687	-0.605838408932297	19.5913796127249	0.878049218147336	-41.2033494497183	-0.479499360431087	-0.434631741257752	-0.558734540397413	-0.463705638865718	-0.419315316119351	-0.542099129541475	-0.469977994486506	-0.438077255578688	-0.544445788552554	0.0056725399134733	0.00562956943797272	0.00638139967277672
173	13.6259639633796	0.24	-0.603413424058749	-0.772997480540741	-0.433829367576757	0.311020078835557	-14.7423102071842	-18.1680949914975	-11.3165254228709	16.11	10.82	25.25	-1.09445386428707	-0.888083113960071	-0.68171236363307	-1.08242299858448	-0.878320794116876	-0.674218589649269	-1.08318577932379	-0.879716616904479	-0.674808101774428	-0.603413424058749	19.9743575942145	-0.158293713750229	-42.1048976490154	-0.479499360431087	-0.434631741257752	-0.558734540397413	-0.463705638865718	-0.419315316119351	-0.542099129541475	-0.469977994486506	-0.438077255578688	-0.544445788552554	0.0056725399134733	0.00562956943797272	0.00638139967277672
173	13.6259639633796	0.24	-0.601734565010998	-0.770243043364566	-0.43322608665743	0.265319936882219	-13.4198922788419	-16.9064645829105	-9.93331997477331	17.17	10.15	26.05	-0.957060786628444	-0.759688851437344	-0.562316916246245	-0.944806509678837	-0.74996173931332	-0.555116968947802	-0.936836467419435	-0.740693633070523	-0.55054236331943	-0.601734565010998	19.9981248286232	0.93601514910869	-41.1023570282937	-0.479499360431087	-0.434631741257752	-0.558734540397413	-0.463705638865718	-0.419315316119351	-0.542099129541475	-0.469977994486506	-0.438077255578688	-0.544445788552554	0.0056725399134733	0.00562956943797272	0.00638139967277672
173	13.6259639633796	0.24	-0.601542197552604	-0.767336204387588	-0.43574819071762	0.292851174857639	-13.7430378553157	-17.0773029891352	-10.4087727214962	14.35	10.08	23.48	-1.15031139864835	-0.925718370581303	-0.701125342514255	-1.14176626278383	-0.918841633327201	-0.695917003870576	-1.14279616873499	-0.920243759577456	-0.696590699603257	-0.601542197552604	18.7401485066308	0.911871116516534	-39.8231616846689	-0.479499360431087	-0.434631741257752	-0.558734540397413	-0.463705638865718	-0.419315316119351	-0.542099129541475	-0.469977994486506	-0.438077255578688	-0.544445788552554	0.0056725399134733	0.00562956943797272	0.00638139967277672
173	13.6259639633796	0.24	-0.600566800092841	-0.767745646664006	-0.433387953521676	0.364130162778107	-15.5232370657802	-18.7259907253107	-12.3204834062497	16.24	9.92	23.6	-1.11892229079435	-0.927550175206999	-0.736178059619644	-1.10634973709214	-0.917127937232805	-0.727906137373472	-1.10582403073174	-0.915558470086856	-0.72759542296591	-0.600566800092841	19.0266741043253	-0.660038530770023	-41.574709820779	-0.479499360431087	-0.434631741257752	-0.558734540397413	-0.463705638865718	-0.419315316119351	-0.542099129541475	-0.469977994486506	-0.438077255578688	-0.544445788552554	0.0056725399134733	0.00562956943797272	0.00638139967277672
173	13.6259639633796	0.24	-0.599066007001512	-0.765936347916785	-0.432195666086239	0.297894456717183	-14.6782065095378	-18.1964706765379	-11.1599423425378	15.41	10.26	25.25	-1.14427945022802	-0.923034492437244	-0.701789534646464	-1.13321349067717	-0.914108121911828	-0.695002753146488	-1.12970919439394	-0.910088730497907	-0.692219573433163	-0.599066007001512	19.9025308532312	-0.779379110180847	-42.5357392931295	-0.479499360431087	-0.434631741257752	-0.558734540397413	-0.463705638865718	-0.419315316119351	-0.542099129541475	-0.469977994486506	-0.438077255578688	-0.544445788552554	0.0056725399134733	0.00562956943797272	0.00638139967277672
173	13.6259639633796	0.24	-0.597604037794599	-0.764370205220045	-0.430837870369153	0.307475050339839	-13.6320978633856	-16.8262892061574	-10.4379065206139	17.1	10.46	24.83	-0.956033676869367	-0.774546573168756	-0.593059469468145	-0.943891969248021	-0.76470976693686	-0.5855275646257	-0.943082838192946	-0.763802808406493	-0.584882341620666	-0.597604037794599	19.5176750604291	0.963159676674842	-40.8173585543682	-0.479499360431087	-0.434631741257752	-0.558734540397413	-0.463705638865718	-0.419315316119351	-0.542099129541475	-0.469977994486506	-0.438077255578688	-0.544445788552554	0.0056725399134733	0.00562956943797272	0.00638139967277672
173	13.6259639633796	0.24	-0.596840892856458	-0.762672858130593	-0.431008927582324	0.27020477210626	-13.7818778608366	-17.3181677593194	-10.2455879623537	16.69	10.39	24.65	-1.00785403528401	-0.802054894540493	-0.596255753796975	-0.995746853544689	-0.79241994341349	-0.589093033282291	-0.994834531246713	-0.792497358243352	-0.588577020122779	-0.596840892856458	20.3247556965958	-3.11658856757665	-45.1698809998861	-0.479499360431087	-0.434631741257752	-0.558734540397413	-0.463705638865718	-0.419315316119351	-0.542099129541475	-0.469977994486506	-0.438077255578688	-0.544445788552554	0.0056725399134733	0.00562956943797272	0.00638139967277672
173	13.6259639633796	0.24	-0.596236136153518	-0.763243233371076	-0.429229038935959	0.277845693274651	-14.4422957857098	-18.0775506559741	-10.8070409154454	17.59	12.14	26.26	-0.999531123697333	-0.798533186833539	-0.597535249969745	-0.98607701584093	-0.787784595451177	-0.589492175061424	-0.993691338195104	-0.794252793206391	-0.594206604451615	-0.596236136153518	20.6494035392705	-0.0418830708006381	-42.9873780209524	-0.479499360431087	-0.434631741257752	-0.558734540397413	-0.463705638865718	-0.419315316119351	-0.542099129541475	-0.469977994486506	-0.438077255578688	-0.544445788552554	0.0056725399134733	0.00562956943797272	0.00638139967277672
173	13.6259639633796	0.24	-0.596198119693632	-0.7631028230153	-0.429293416371963	0.275094097022161	-13.0038530007829	-16.2996290659096	-9.70807693565623	14.58	10.35	23.86	-1.0812351641514	-0.862610006463823	-0.643984848776246	-1.0726476392877	-0.855758874421705	-0.638870109555708	-1.07570494078761	-0.857837657812272	-0.640620450971327	-0.596198119693632	19.104416019599	1.55677823618996	-39.6880193027626	-0.479499360431087	-0.434631741257752	-0.558734540397413	-0.463705638865718	-0.419315316119351	-0.542099129541475	-0.469977994486506	-0.438077255578688	-0.544445788552554	0.0056725399134733	0.00562956943797272	0.00638139967277672
173	13.6259639633796	0.24	-0.596149848311591	-0.760329677668588	-0.431970018954594	0.277426867793101	-13.0947338850948	-16.3942388309434	-9.79522893924629	15.19	10.96	24.39	-1.04502157327266	-0.834700503469556	-0.624379433666454	-1.03536454188096	-0.826987046474191	-0.618609551067416	-1.04056507193867	-0.83186204146165	-0.622755267454323	-0.596149848311591	19.1876725389798	-0.18741025433932	-41.669557988602	-0.479499360431087	-0.434631741257752	-0.558734540397413	-0.463705638865718	-0.419315316119351	-0.542099129541475	-0.469977994486506	-0.438077255578688	-0.544445788552554	0.0056725399134733	0.00562956943797272	0.00638139967277672
173	13.6259639633796	0.24	-0.59497085892597	-0.758213895991836	-0.431727821860104	0.287163161712614	-13.7926477485622	-17.1854911177121	-10.3998043794124	14.03	9.69	19.34	-1.18342538701613	-0.949787782497334	-0.716150177978542	-1.17552724667947	-0.943448931498776	-0.711370616318083	-1.19403612087199	-0.95797597380967	-0.721610396085121	-0.59497085892597	18.1789016983571	0.476822363259471	-39.6726746722763	-0.479499360431087	-0.434631741257752	-0.558734540397413	-0.463705638865718	-0.419315316119351	-0.542099129541475	-0.469977994486506	-0.438077255578688	-0.544445788552554	0.0056725399134733	0.00562956943797272	0.00638139967277672
173	13.6259639633796	0.24	-0.594586513037789	-0.760319908141071	-0.428853117934506	0.301715473326101	-13.5073465526298	-16.7156314116015	-10.2990616936581	16.1	10	27.45	-1.00735781772138	-0.814012394232371	-0.620666970743361	-0.9962964316106	-0.805074055507872	-0.613851679405145	-0.980480205348805	-0.793101781401972	-0.604803147044495	-0.594586513037789	19.8803807216299	0.327348155050933	-41.1039994181343	-0.479499360431087	-0.434631741257752	-0.558734540397413	-0.463705638865718	-0.419315316119351	-0.542099129541475	-0.469977994486506	-0.438077255578688	-0.544445788552554	0.0056725399134733	0.00562956943797272	0.00638139967277672
173	13.6259639633796	0.24	-0.593723196824006	-0.759312417390768	-0.428133976257244	0.278942490682666	-14.2071400567273	-17.7734553686813	-10.6408247447734	15.77	9.77	24.62	-1.09264909607806	-0.873404659860988	-0.654160223643914	-1.08131290325564	-0.864343119727268	-0.647373336198893	-1.07483616079402	-0.859033827007541	-0.643514054357043	-0.593723196824006	19.3329053105042	-1.64511011971844	-42.8971179586119	-0.479499360431087	-0.434631741257752	-0.558734540397413	-0.463705638865718	-0.419315316119351	-0.542099129541475	-0.469977994486506	-0.438077255578688	-0.544445788552554	0.0056725399134733	0.00562956943797272	0.00638139967277672
173	13.6259639633796	0.24	-0.591805666480698	-0.757604617478244	-0.426006715483152	0.284944070416967	-15.2513907741783	-19.0235073378379	-11.4792742105186	16.95	11.81	24.8	-1.09021027380889	-0.87403561375938	-0.657860953709872	-1.07663115808795	-0.863149061844956	-0.649666965601961	-1.08854799240333	-0.872955117964122	-0.656215069169148	-0.591805666480698	19.8268828705731	0.982093220860185	-41.4831422964581	-0.479499360431087	-0.434631741257752	-0.558734540397413	-0.463705638865718	-0.419315316119351	-0.542099129541475	-0.469977994486506	-0.438077255578688	-0.544445788552554	0.0056725399134733	0.00562956943797272	0.00638139967277672
173	13.6259639633796	0.24	-0.591060020943945	-0.756016198942261	-0.42610384294563	0.243558159884665	-12.5502546374723	-16.0034760732757	-9.09703320166884	15.93	10.41	24.2	-0.974362355444022	-0.764114971897273	-0.553867588350525	-0.96396507802443	-0.755961213391631	-0.547957348758832	-0.966339099181106	-0.756761458697042	-0.548274479459825	-0.591060020943945	19.9438904629559	1.05080616261057	-40.7585000228074	-0.479499360431087	-0.434631741257752	-0.558734540397413	-0.463705638865718	-0.419315316119351	-0.542099129541475	-0.469977994486506	-0.438077255578688	-0.544445788552554	0.0056725399134733	0.00562956943797272	0.00638139967277672
173	13.6259639633796	0.24	-0.590032137701037	-0.754614775717251	-0.425449499684822	0.264574715246268	-13.2219957156683	-16.6637319463417	-9.78025948499501	17.12	11.15	24.11	-0.946094833344468	-0.750687893526922	-0.555280953709376	-0.934059469184242	-0.74113832000549	-0.548217170826739	-0.94017266375033	-0.747306065737876	-0.552534664305368	-0.590032137701037	19.6784306081511	-1.4119482996139	-43.5775483989405	-0.479499360431087	-0.434631741257752	-0.558734540397413	-0.463705638865718	-0.419315316119351	-0.542099129541475	-0.469977994486506	-0.438077255578688	-0.544445788552554	0.0056725399134733	0.00562956943797272	0.00638139967277672
173	13.6259639633796	0.24	-0.589391325979838	-0.751308060015868	-0.427474591943808	0.336478129332708	-14.2503183854144	-17.3746651545126	-11.1259716163161	16.64	10.29	25.8	-1.01400891832011	-0.831667822269268	-0.649326726218423	-1.0019112595611	-0.821745588516798	-0.641579917472492	-0.995665996713035	-0.816951141324102	-0.638271715526384	-0.589391325979838	20.4131886088551	-1.8887102469132	-43.9962343189116	-0.479499360431087	-0.434631741257752	-0.558734540397413	-0.463705638865718	-0.419315316119351	-0.542099129541475	-0.469977994486506	-0.438077255578688	-0.544445788552554	0.0056725399134733	0.00562956943797272	0.00638139967277672
173	13.6259639633796	0.24	-0.587208234967718	-0.749155957171877	-0.425260512763558	0.35083519651415	-15.7743864877584	-19.1245333299969	-12.4242396455198	14.55	9.88	24.61	-1.27087343834502	-1.04824773747741	-0.825622036609808	-1.26085467807498	-1.03998401705607	-0.819113356037159	-1.25498502826547	-1.03470582258753	-0.815252550152764	-0.587208234967718	20.0590887418291	0.835693597638482	-40.4955107891663	-0.479499360431087	-0.434631741257752	-0.558734540397413	-0.463705638865718	-0.419315316119351	-0.542099129541475	-0.469977994486506	-0.438077255578688	-0.544445788552554	0.0056725399134733	0.00562956943797272	0.00638139967277672
173	13.6259639633796	0.24	-0.586953338052541	-0.748968298551508	-0.424938377553574	0.271573651846229	-13.1388400938901	-16.4984704423074	-9.77920974547285	15.99	11.29	25.55	-1.00096969011652	-0.797139391997623	-0.593309093878728	-0.990181478431759	-0.78854801446837	-0.586914550504981	-0.994667833516166	-0.791521572415538	-0.589257611750623	-0.586953338052541	19.5802524625592	-1.10137773820691	-42.8596410185529	-0.479499360431087	-0.434631741257752	-0.558734540397413	-0.463705638865718	-0.419315316119351	-0.542099129541475	-0.469977994486506	-0.438077255578688	-0.544445788552554	0.0056725399134733	0.00562956943797272	0.00638139967277672
173	13.6259639633796	0.24	-0.586018395861795	-0.749964369868113	-0.422072421855478	0.299716812154806	-15.4814738742154	-19.1761728776098	-11.7867748708211	16.34	10.8	26.71	-1.13924284110486	-0.919743391630823	-0.700243942156788	-1.12624682967633	-0.909251339192416	-0.692255848708507	-2.63607330322268	-0.904894471870281	-0.68931456973545	-0.586018395861795	20.214584911975	-0.580569018772646	-42.8079081093528	-0.479499360431087	-0.434631741257752	-0.558734540397413	-0.463705638865718	-0.419315316119351	-0.542099129541475	-0.469977994486506	-0.438077255578688	-0.544445788552554	0.0056725399134733	0.00562956943797272	0.00638139967277672
173	13.6259639633796	0.24	-0.585595939126751	-0.74745347561188	-0.423738402641622	0.262001100422245	-13.4835151874323	-17.016688078973	-9.95034229589161	16.35	11.05	22.67	-1.0103202167933	-0.800547552148854	-0.590774887504404	-0.998776254426948	-0.791400461295009	-0.58402466816307	-1.01023064720706	-0.801625666453607	-0.590880670470615	-0.585595939126751	19.6296657846195	0.716091338214328	-40.9237741166483	-0.479499360431087	-0.434631741257752	-0.558734540397413	-0.463705638865718	-0.419315316119351	-0.542099129541475	-0.469977994486506	-0.438077255578688	-0.544445788552554	0.0056725399134733	0.00562956943797272	0.00638139967277672
173	13.6259639633796	0.24	-0.583352860761365	-0.744845254363178	-0.421860467159552	0.306275477419283	-13.2389052614107	-16.3497257200518	-10.1280848027696	15.76	10.58	23.82	-1.00552940194548	-0.814209896719724	-0.622890391493968	-0.99510955956883	-0.805772611078037	-0.616435662587244	-0.99896408498414	-0.809711474587611	-0.619368834329728	-0.583352860761365	19.0487972232767	1.51159172853267	-39.5718034217254	-0.479499360431087	-0.434631741257752	-0.558734540397413	-0.463705638865718	-0.419315316119351	-0.542099129541475	-0.469977994486506	-0.438077255578688	-0.544445788552554	0.0056725399134733	0.00562956943797272	0.00638139967277672
173	13.6259639633796	0.24	-0.58302041718369	-0.744469208073627	-0.421571626293752	0.305894960973289	-14.6312759602535	-18.0723506587824	-11.1902012617245	17.21	10.82	26.15	-1.02048044995136	-0.826175374592243	-0.631870299233128	-1.00734155424732	-0.815538196701645	-0.623734839155968	-1.00503108645058	-0.813131080525852	-0.622569157395982	-0.58302041718369	20.1487399909989	0.226350473605659	-41.8716066345068	-0.479499360431087	-0.434631741257752	-0.558734540397413	-0.463705638865718	-0.419315316119351	-0.542099129541475	-0.469977994486506	-0.438077255578688	-0.544445788552554	0.0056725399134733	0.00562956943797272	0.00638139967277672
173	13.6259639633796	0.24	-0.582393677845549	-0.742451763744834	-0.422335591946264	0.340256288711177	-15.5607787715795	-18.9437736410662	-12.1777839020927	16.4	10.79	24.38	-1.12145258038961	-0.921182644857521	-0.720912709325435	-1.10854179997073	-0.910577482355418	-0.712613164740104	-1.11161358072973	-0.913983751041119	-0.715765055010331	-0.582393677845549	19.8293810562318	0.868432186575591	-41.1435014574449	-0.479499360431087	-0.434631741257752	-0.558734540397413	-0.463705638865718	-0.419315316119351	-0.542099129541475	-0.469977994486506	-0.438077255578688	-0.544445788552554	0.0056725399134733	0.00562956943797272	0.00638139967277672
173	13.6259639633796	0.24	-0.579427447607511	-0.738673502768577	-0.420181392446444	0.347425643509083	-13.2233724210088	-16.0528858381914	-10.3938590038261	15.48	9.83	23.16	-1.00494111664457	-0.827808207229653	-0.650675297814739	-0.995080470569036	-0.819685618139891	-0.644290765710745	-0.995459283293272	-0.81964970111789	-0.644629869809764	-0.579427447607511	18.5465970985645	-1.06579708639987	-42.1212080156198	-0.479499360431087	-0.434631741257752	-0.558734540397413	-0.463705638865718	-0.419315316119351	-0.542099129541475	-0.469977994486506	-0.438077255578688	-0.544445788552554	0.0056725399134733	0.00562956943797272	0.00638139967277672
173	13.6259639633796	0.24	-0.579094727620903	-0.741377282327589	-0.416812172914216	0.244609137754862	-12.9542425470145	-16.5084846807017	-9.4000004133272	15.67	10.45	25.89	-1.02108553670257	-0.801247961852992	-0.58141038700341	-1.01068360666195	-0.793085545537411	-0.575487484412868	-1.005394882419	-0.789613940998822	-0.572578271048279	-0.579094727620903	19.9846351723793	1.14296714225532	-40.6757725844325	-0.479499360431087	-0.434631741257752	-0.558734540397413	-0.463705638865718	-0.419315316119351	-0.542099129541475	-0.469977994486506	-0.438077255578688	-0.544445788552554	0.0056725399134733	0.00562956943797272	0.00638139967277672
173	13.6259639633796	0.24	-0.574585579343248	-0.732845133656158	-0.416326025030338	0.366850003534463	-15.1360229144565	-18.2406273860733	-12.0314184428397	15.89	10.84	23.62	-1.11302579157217	-0.923585769778946	-0.734145747985722	-1.10122373758975	-0.913792457535091	-0.726361177480436	-1.10850744227545	-0.921298000855564	-0.731600299579001	-0.574585579343248	19.730202871574	1.59230481533782	-39.8768973419386	-0.479499360431087	-0.434631741257752	-0.558734540397413	-0.463705638865718	-0.419315316119351	-0.542099129541475	-0.469977994486506	-0.438077255578688	-0.544445788552554	0.0056725399134733	0.00562956943797272	0.00638139967277672
173	13.6259639633796	0.24	-0.573125053751097	-0.732414641396796	-0.413835466105398	0.311430314288459	-15.0228878209559	-18.5105337902307	-11.5352418516811	16.85	11.35	23.78	-1.06732189616888	-0.866223378358617	-0.665124860548358	-1.0542149883758	-0.855585997087694	-0.656957005799588	-1.06575983494639	-0.865241146553635	-0.664483643062874	-0.573125053751097	20.5542213911394	-0.835467987446195	-42.9977044051324	-0.479499360431087	-0.434631741257752	-0.558734540397413	-0.463705638865718	-0.419315316119351	-0.542099129541475	-0.469977994486506	-0.438077255578688	-0.544445788552554	0.0056725399134733	0.00562956943797272	0.00638139967277672
173	13.6259639633796	0.24	-0.568961159248564	-0.726707577175718	-0.411214741321411	0.33024946476859	-13.8431822251281	-16.9210989872554	-10.7652654630008	13.93	9.15	23.35	-1.1731877966505	-0.959787095717692	-0.746386394784881	-1.165635585913	-0.953608618213329	-0.741581650513661	-1.15650351472405	-0.945934202898688	-0.735677269811374	-0.568961159248564	18.5816371698386	1.0502337888566	-39.4310621246817	-0.479499360431087	-0.434631741257752	-0.558734540397413	-0.463705638865718	-0.419315316119351	-0.542099129541475	-0.469977994486506	-0.438077255578688	-0.544445788552554	0.0056725399134733	0.00562956943797272	0.00638139967277672
173	13.6259639633796	0.24	-0.568492412643025	-0.727634154649246	-0.409350670636803	0.33056714700259	-15.6025622377079	-19.0691727634839	-12.1359517119319	16.37	10.92	24.68	-1.13078177396262	-0.92521543668128	-0.719649099399942	-1.11781999585889	-0.914609997626152	-0.711399999393417	-1.12227645050327	-0.919556887362134	-0.71410220718741	-0.568492412643025	19.7112106785816	-1.85860799396083	-43.4672899435154	-0.479499360431087	-0.434631741257752	-0.558734540397413	-0.463705638865718	-0.419315316119351	-0.542099129541475	-0.469977994486506	-0.438077255578688	-0.544445788552554	0.0056725399134733	0.00562956943797272	0.00638139967277672
173	13.6259639633796	0.24	-0.568437552197942	-0.724884347353395	-0.41199075704249	0.321504123391891	-13.6593216682578	-16.7574180658853	-10.5612252706303	17.52	10.89	25.12	-0.929983102963631	-0.758048662358393	-0.586114221753154	-0.917560289956428	-0.747922567859655	-0.578284845762883	-0.91992465672156	-0.750030471500786	-0.579812864347972	-0.568437552197942	20.4524612908035	0.43668442932585	-41.8046294518192	-0.479499360431087	-0.434631741257752	-0.558734540397413	-0.463705638865718	-0.419315316119351	-0.542099129541475	-0.469977994486506	-0.438077255578688	-0.544445788552554	0.0056725399134733	0.00562956943797272	0.00638139967277672
173	13.6259639633796	0.24	-0.568142359971804	-0.727953613957857	-0.408331105985752	0.295422150446207	-14.1036536781046	-17.5042890039089	-10.7030183523002	15.59	10.55	23.09	-1.08840380313286	-0.876954802213888	-0.665505801294919	-1.07749412274099	-0.868164593485537	-0.658835064230087	-1.08402778846638	-0.874365484462335	-0.663760603623837	-0.568142359971804	19.4944999630531	0.353661864195003	-41.1664540287383	-0.479499360431087	-0.434631741257752	-0.558734540397413	-0.463705638865718	-0.419315316119351	-0.542099129541475	-0.469977994486506	-0.438077255578688	-0.544445788552554	0.0056725399134733	0.00562956943797272	0.00638139967277672
173	13.6259639633796	0.24	-0.56572448834602	-0.725044385794074	-0.406404590897965	0.272863246309326	-12.9445687937484	-16.2437682882233	-9.6453692992735	15.88	11.39	25.6	-0.9922603102657	-0.790726734070236	-0.589193157874771	-0.981771800907044	-0.782368499174985	-0.582965197442926	-0.98649399966891	-0.786393774960583	-0.585087953264856	-0.56572448834602	20.3064003424367	0.490538021872316	-41.4400277549447	-0.479499360431087	-0.434631741257752	-0.558734540397413	-0.463705638865718	-0.419315316119351	-0.542099129541475	-0.469977994486506	-0.438077255578688	-0.544445788552554	0.0056725399134733	0.00562956943797272	0.00638139967277672
173	13.6259639633796	0.24	-0.564054956063125	-0.719035882128335	-0.409074029997914	0.315463601693326	-14.1718359198597	-17.4312176063242	-10.9124542333952	16.13	10.83	27.18	-1.04865165965704	-0.852569200464594	-0.656486741272143	-1.03708184005515	-0.843162767206544	-0.649243694357938	-1.03125558912504	-0.837853177311239	-0.645696708263846	-0.564054956063125	21.4495335961338	-1.82510434613436	-44.4244435353064	-0.479499360431087	-0.434631741257752	-0.558734540397413	-0.463705638865718	-0.419315316119351	-0.542099129541475	-0.469977994486506	-0.438077255578688	-0.544445788552554	0.0056725399134733	0.00562956943797272	0.00638139967277672
173	13.6259639633796	0.24	-0.557853515467181	-0.711592117559577	-0.404114913374785	0.297064915452633	-14.0420856667025	-17.4145627587813	-10.6696085746237	17.66	11.43	23.56	-0.959108495018269	-0.77336903815845	-0.587629581298631	-0.94609526965767	-0.762875933746656	-0.579656597835641	-0.956154389052146	-0.771926144460648	-0.58629637337073	-0.557853515467181	20.0673897097638	-0.424810865793897	-42.7319550958843	-0.479499360431087	-0.434631741257752	-0.558734540397413	-0.463705638865718	-0.419315316119351	-0.542099129541475	-0.469977994486506	-0.438077255578688	-0.544445788552554	0.0056725399134733	0.00562956943797272	0.00638139967277672
173	13.6259639633796	0.24	-0.556433985289634	-0.710947391982047	-0.40192057859722	0.248667611316554	-12.2198268279877	-15.5361508526738	-8.90350280330149	16.03	9.86	24.96	-0.940124521757554	-0.739446917165127	-0.5387693125727	-0.92991769232231	-0.731418822603981	-0.532919952885653	-0.923528235711109	-0.725983984018651	-0.529350452344106	-0.556433985289634	19.9633438139301	0.705649971878658	-41.0836582519883	-0.479499360431087	-0.434631741257752	-0.558734540397413	-0.463705638865718	-0.419315316119351	-0.542099129541475	-0.469977994486506	-0.438077255578688	-0.544445788552554	0.0056725399134733	0.00562956943797272	0.00638139967277672
173	13.6259639633796	0.24	-0.550966518146516	-0.705498646419358	-0.396434389873673	0.317184407341269	-14.1161414963252	-17.3498231657968	-10.8824598268536	17.16	10.46	27.46	-0.982449278201282	-0.799339157034859	-0.616229035868435	-0.969878116692945	-0.789111024279323	-0.6083439318657	-0.959648588815973	-0.78072943565425	-0.602221459302156	-0.550966518146516	21.2196017837028	-0.866186319310208	-43.5727382745706	-0.479499360431087	-0.434631741257752	-0.558734540397413	-0.463705638865718	-0.419315316119351	-0.542099129541475	-0.469977994486506	-0.438077255578688	-0.544445788552554	0.0056725399134733	0.00562956943797272	0.00638139967277672
173	13.6259639633796	0.24	-0.548147414708403	-0.702019300825288	-0.394275528591519	0.27357806979936	-13.351273824416	-16.7480114146963	-9.95453623413573	17	11.45	25.74	-0.957531453107475	-0.763330302886629	-0.569129152665784	-0.945540130540882	-0.753770992999666	-0.56200185545845	-0.950423552832948	-0.757158461606809	-0.564416706074205	-0.548147414708403	20.5102050084464	-0.573454778597111	-42.9223290464117	-0.479499360431087	-0.434631741257752	-0.558734540397413	-0.463705638865718	-0.419315316119351	-0.542099129541475	-0.469977994486506	-0.438077255578688	-0.544445788552554	0.0056725399134733	0.00562956943797272	0.00638139967277672
173	13.6259639633796	0.24	-0.547677589673238	-0.701231579536402	-0.394123599810073	0.382637432663894	-16.5730988393238	-19.8598407418024	-13.2863569368452	15.93	11.04	25.7	-1.20921225453351	-1.00909138560829	-0.808970516683073	-1.19631067393729	-0.998324976492298	-0.800339279047311	-1.19872511250227	-0.999899151375629	-0.801749502388509	-0.547677589673238	19.7908288409634	-0.236740411923836	-41.8989838546355	-0.479499360431087	-0.434631741257752	-0.558734540397413	-0.463705638865718	-0.419315316119351	-0.542099129541475	-0.469977994486506	-0.438077255578688	-0.544445788552554	0.0056725399134733	0.00562956943797272	0.00638139967277672
173	13.6259639633796	0.24	-0.546892609697841	-0.698408976141805	-0.395376243253877	0.286396399653032	-13.3803518567621	-16.6779500370906	-10.0827536764335	15.45	10.23	25.74	-1.04620261099	-0.839345304271662	-0.632487997553324	-1.0360039854827	-0.83116317172902	-0.626322357975341	-1.02895334642931	-0.825712760176824	-0.622063685355769	-0.546892609697841	20.44920849426	0.472528284644568	-41.3137814127137	-0.479499360431087	-0.434631741257752	-0.558734540397413	-0.463705638865718	-0.419315316119351	-0.542099129541475	-0.469977994486506	-0.438077255578688	-0.544445788552554	0.0056725399134733	0.00562956943797272	0.00638139967277672
173	13.6259639633796	0.24	-0.545663581639877	-0.697792865861149	-0.393534297418606	0.271800512793876	-12.6049526420862	-15.8262196780911	-9.38368560608135	14.75	9.27	24.09	-1.03797012998424	-0.826701802355462	-0.615433474726688	-1.02933618242943	-0.819825207549109	-0.610314232668786	-1.02018032214317	-0.811919985063274	-0.60436273885114	-0.545663581639877	19.4793440181406	0.99472277500987	-40.020988792133	-0.479499360431087	-0.434631741257752	-0.558734540397413	-0.463705638865718	-0.419315316119351	-0.542099129541475	-0.469977994486506	-0.438077255578688	-0.544445788552554	0.0056725399134733	0.00562956943797272	0.00638139967277672
173	13.6259639633796	0.24	-0.544856133991977	-0.695812169211597	-0.393900098772357	0.36111347758185	-14.4350057955241	-17.432735274058	-11.4372763169902	13.33	8.76	22.57	-1.26067688097731	-1.04389115059134	-0.827105420205378	-1.25445365722785	-1.03873807108443	-0.823022484941002	-1.24354277735757	-1.02997981321946	-0.816474520402551	-0.544856133991977	17.8161068715366	0.981777143815612	-38.6220843643702	-0.479499360431087	-0.434631741257752	-0.558734540397413	-0.463705638865718	-0.419315316119351	-0.542099129541475	-0.469977994486506	-0.438077255578688	-0.544445788552554	0.0056725399134733	0.00562956943797272	0.00638139967277672
173	13.6259639633796	0.24	-0.543693405518427	-0.692731813802944	-0.394654997233909	0.284837019869604	-13.4743903561356	-16.8078782513834	-10.1409024608877	15.27	10.82	25.3	-1.06586606014259	-0.854474023842681	-0.643081987542775	-1.05584110465034	-0.846437306680343	-0.637033508710343	-1.05651621614405	-0.846627599793256	-0.637347977398175	-0.543693405518427	20.2765997559794	-0.290789917887847	-42.4049452108954	-0.479499360431087	-0.434631741257752	-0.558734540397413	-0.463705638865718	-0.419315316119351	-0.542099129541475	-0.469977994486506	-0.438077255578688	-0.544445788552554	0.0056725399134733	0.00562956943797272	0.00638139967277672
173	13.6259639633796	0.24	-0.532668230792889	-0.681174235037736	-0.384162226548041	0.322287753139055	-14.7690708589157	-18.1128639893917	-11.4252777284397	16.87	10.97	25.08	-1.04316106943105	-0.850584411207014	-0.658007752982977	-1.03031551005968	-0.840110254459121	-0.649904998858559	-1.03390400926822	-0.842394710859734	-0.65250139007402	-0.532668230792889	20.4835798702839	-0.200198665850256	-42.4399569609096	-0.479499360431087	-0.434631741257752	-0.558734540397413	-0.463705638865718	-0.419315316119351	-0.542099129541475	-0.469977994486506	-0.438077255578688	-0.544445788552554	0.0056725399134733	0.00562956943797272	0.00638139967277672
173	13.6259639633796	0.24	-0.531246276640199	-0.679816199489867	-0.382676353790532	0.340806489654186	-14.8606892767958	-18.0875256869506	-11.633852866641	15.01	9.34	23.81	-1.16634535207742	-0.95826793374853	-0.750190515419635	-1.1559994897385	-0.949767785736012	-0.743536081733527	-1.14782850634233	-0.942561636473213	-0.738148334761905	-0.531246276640199	19.4600383208282	0.0503423065220787	-41.0602989876769	-0.479499360431087	-0.434631741257752	-0.558734540397413	-0.463705638865718	-0.419315316119351	-0.542099129541475	-0.469977994486506	-0.438077255578688	-0.544445788552554	0.0056725399134733	0.00562956943797272	0.00638139967277672
173	13.6259639633796	0.24	-0.525805961871548	-0.671148062298397	-0.3804638614447	0.248419468334768	-12.3777462274518	-15.7391600602418	-9.01633239466184	17.07	10.51	27.35	-0.896204264476666	-0.704801838928746	-0.513399413380826	-0.884877415160475	-0.695894065842014	-0.506910716523552	-0.876656489276187	-0.689259712627053	-0.502413504908171	-0.525805961871548	21.1219239196549	-0.186654752402005	-42.654497491672	-0.479499360431087	-0.434631741257752	-0.558734540397413	-0.463705638865718	-0.419315316119351	-0.542099129541475	-0.469977994486506	-0.438077255578688	-0.544445788552554	0.0056725399134733	0.00562956943797272	0.00638139967277672
173	13.6259639633796	0.24	-0.521672299782667	-0.667348339463109	-0.375996260102226	0.320177362617713	-15.4905257701201	-19.0146736154402	-11.9663779248	16.77	11.44	26.19	-1.10134122732086	-0.897220483955943	-0.693099740591023	-1.0879595367111	-0.886318933530695	-0.684678330350293	-1.09132804028499	-0.889222797448846	-0.686008339337167	-0.521672299782667	21.0261799703268	0.577220759663453	-41.9567674510129	-0.479499360431087	-0.434631741257752	-0.558734540397413	-0.463705638865718	-0.419315316119351	-0.542099129541475	-0.469977994486506	-0.438077255578688	-0.544445788552554	0.0056725399134733	0.00562956943797272	0.00638139967277672
173	13.6259639633796	0.24	-0.521247115663223	-0.667049697076959	-0.375444534249486	0.285546604939027	-12.0504994635174	-15.0265408124101	-9.0744581146246	17.53	10.96	25.5	-0.833419201762529	-0.668358590916015	-0.503297980069502	-0.822272333877941	-0.659419386135618	-0.496566438393295	-0.822764582189791	-0.660611586149381	-0.496683949549195	-0.521247115663223	20.6826067578928	-0.0633490668427812	-41.9885876364485	-0.479499360431087	-0.434631741257752	-0.558734540397413	-0.463705638865718	-0.419315316119351	-0.542099129541475	-0.469977994486506	-0.438077255578688	-0.544445788552554	0.0056725399134733	0.00562956943797272	0.00638139967277672
173	13.6259639633796	0.24	-0.521122549411579	-0.666793742993363	-0.375451355829796	0.29435364120552	-13.0855907727856	-16.2488708213148	-9.92231072425633	16.09	11.22	24.94	-0.97966933891524	-0.788950334005602	-0.598231329095964	-0.968925256460712	-0.780297876381003	-0.591670496301293	-0.974214678050028	-0.784347846895524	-0.594992044328811	-0.521122549411579	19.9645193516836	0.559235576591889	-41.2372973218155	-0.479499360431087	-0.434631741257752	-0.558734540397413	-0.463705638865718	-0.419315316119351	-0.542099129541475	-0.469977994486506	-0.438077255578688	-0.544445788552554	0.0056725399134733	0.00562956943797272	0.00638139967277672
173	13.6259639633796	0.24	-0.518763591558269	-0.662278859716194	-0.375248323400343	0.315531736716821	-14.784443507778	-18.1841825117239	-11.3847045038321	16.38	11.01	24.07	-1.07757473462389	-0.876109925710671	-0.674645116797455	-1.06520131623438	-0.866049858118424	-0.666898400002463	-1.07159413214327	-0.872433286146374	-0.671307697911462	-0.518763591558269	20.1486452901398	0.0923782178413467	-41.845789673648	-0.479499360431087	-0.434631741257752	-0.558734540397413	-0.463705638865718	-0.419315316119351	-0.542099129541475	-0.469977994486506	-0.438077255578688	-0.544445788552554	0.0056725399134733	0.00562956943797272	0.00638139967277672
173	13.6259639633796	0.24	-0.517358802558786	-0.661578073209615	-0.373139531907957	0.322195551642622	-14.39930919794	-17.660074615041	-11.138543780839	16.26	10.95	26.07	-1.05419586631976	-0.859548589981604	-0.664901313643453	-1.0423197382928	-0.849865276447422	-0.657410814602047	-1.0418935929691	-0.849804475893851	-0.656947166692173	-0.517358802558786	21.0528914310382	-0.822230721717591	-43.3891239581577	-0.479499360431087	-0.434631741257752	-0.558734540397413	-0.463705638865718	-0.419315316119351	-0.542099129541475	-0.469977994486506	-0.438077255578688	-0.544445788552554	0.0056725399134733	0.00562956943797272	0.00638139967277672
173	13.6259639633796	0.24	-0.514596992396446	-0.658876797986543	-0.37031718680635	0.306447454002433	-12.7530814294398	-15.748532780555	-9.75763007832467	16.27	10.31	24.51	-0.939634517453244	-0.7609112342065	-0.582187950959755	-0.929035456954238	-0.752328169136064	-0.575620881317891	-0.927942435167422	-0.751988370398145	-0.575066255193528	-0.514596992396446	19.768014691594	0.766334752335679	-40.5585001292183	-0.479499360431087	-0.434631741257752	-0.558734540397413	-0.463705638865718	-0.419315316119351	-0.542099129541475	-0.469977994486506	-0.438077255578688	-0.544445788552554	0.0056725399134733	0.00562956943797272	0.00638139967277672
173	13.6259639633796	0.24	-0.512622254395055	-0.654577909504618	-0.370666599285492	0.349042918538348	-15.2349969749368	-18.4833602818033	-11.9866336680703	16.88	11.05	26.06	-1.06395751852819	-0.876972007746678	-0.689986496965165	-1.05084033578508	-0.866160107942526	-0.681479880099967	-1.05049278718612	-0.865768872809805	-0.681863229400905	-0.512622254395055	21.0299438500466	-0.474378557459287	-42.8008250639086	-0.479499360431087	-0.434631741257752	-0.558734540397413	-0.463705638865718	-0.419315316119351	-0.542099129541475	-0.469977994486506	-0.438077255578688	-0.544445788552554	0.0056725399134733	0.00562956943797272	0.00638139967277672
173	13.6259639633796	0.24	-0.511944949663168	-0.655744135701789	-0.368145763624547	0.339879893230833	-13.9332689333553	-16.9649759251201	-10.9015619415906	16.13	11.04	25.5	-1.02074923756208	-0.838337390117408	-0.655925542672738	-1.0094916659779	-0.829091590234686	-0.648691514491473	-1.01186702045833	-0.8305187649829	-0.650356742268354	-0.511944949663168	20.5386442482315	-1.87217466363193	-44.0388115554964	-0.479499360431087	-0.434631741257752	-0.558734540397413	-0.463705638865718	-0.419315316119351	-0.542099129541475	-0.469977994486506	-0.438077255578688	-0.544445788552554	0.0056725399134733	0.00562956943797272	0.00638139967277672
173	13.6259639633796	0.24	-0.506657308311731	-0.645885615695163	-0.367429000928299	0.320664889830582	-13.817860568081	-16.9579541597804	-10.6777669763817	15.68	10.54	24.57	-1.04832010553185	-0.854203338001164	-0.660086570470477	-1.03762323578277	-0.84548720082359	-0.653351165864405	-1.03867930865862	-0.84599245192997	-0.652832358718814	-0.506657308311731	18.9999766405703	0.0381666914118877	-41.2081072289351	-0.479499360431087	-0.434631741257752	-0.558734540397413	-0.463705638865718	-0.419315316119351	-0.542099129541475	-0.469977994486506	-0.438077255578688	-0.544445788552554	0.0056725399134733	0.00562956943797272	0.00638139967277672
173	13.6259639633796	0.24	-0.504656824305361	-0.6453350626015	-0.363978586009222	0.280638181824548	-11.7496146864957	-14.6866515580195	-8.81257781497193	16.64	10.92	26.34	-0.857310339713516	-0.685865400877048	-0.514420462040579	-0.847087346617359	-0.677686802144176	-0.508286257670993	-0.846173734088773	-0.676112279259122	-0.506650155215927	-0.504656824305361	20.0542614858256	-1.67242085136434	-43.7425992722435	-0.479499360431087	-0.434631741257752	-0.558734540397413	-0.463705638865718	-0.419315316119351	-0.542099129541475	-0.469977994486506	-0.438077255578688	-0.544445788552554	0.0056725399134733	0.00562956943797272	0.00638139967277672
173	13.6259639633796	0.24	-0.495184591169244	-0.63234078484882	-0.358028397489668	0.28463536608873	-12.9726392812798	-16.183586054147	-9.76169250841264	17.13	10.83	24.91	-0.918391053928988	-0.736175271779288	-0.553959489629589	-0.906695580372057	-0.726800269281685	-0.546904958191312	-0.908555197405795	-0.728869524987028	-0.548189997506281	-0.495184591169244	21.1999922769618	-0.43153592886806	-43.1238826934045	-0.479499360431087	-0.434631741257752	-0.558734540397413	-0.463705638865718	-0.419315316119351	-0.542099129541475	-0.469977994486506	-0.438077255578688	-0.544445788552554	0.0056725399134733	0.00562956943797272	0.00638139967277672
173	13.6259639633796	0.24	-0.489594448221662	-0.624407736870459	-0.354781159572865	0.301286333818808	-12.7778575182541	-15.8159668954954	-9.73974814101285	15.58	10.91	22.73	-0.983775109633664	-0.794800486366979	-0.605825863100294	-0.973925066961521	-0.786842551032073	-0.599760035102625	-0.985811833819269	-0.795261824878307	-0.606220401712099	-0.489594448221662	19.5553946451749	-0.659171467020753	-41.8766633261216	-0.479499360431087	-0.434631741257752	-0.558734540397413	-0.463705638865718	-0.419315316119351	-0.542099129541475	-0.469977994486506	-0.438077255578688	-0.544445788552554	0.0056725399134733	0.00562956943797272	0.00638139967277672
173	13.6259639633796	0.24	-0.487499178263061	-0.62142995596781	-0.353568400558313	0.298626995603989	-12.059932304515	-14.945560162728	-9.17430444630202	14.94	10.04	23.14	-0.968043056658351	-0.781137247720568	-0.594231438782785	-0.959595796366959	-0.774320950026563	-0.589046103686168	-0.962389519683226	-0.776926792258313	-0.590210274543441	-0.487499178263061	18.9768520219078	-0.182859733753424	-40.9884824268906	-0.479499360431087	-0.434631741257752	-0.558734540397413	-0.463705638865718	-0.419315316119351	-0.542099129541475	-0.469977994486506	-0.438077255578688	-0.544445788552554	0.0056725399134733	0.00562956943797272	0.00638139967277672
173	13.6259639633796	0.24	-0.476626462506461	-0.608942647436172	-0.34431027757675	0.408661139797297	-15.9277883219998	-18.9192088930926	-12.936367750907	16.15	10.74	25.11	-1.13636446262401	-0.956687603567111	-0.77701074451021	-1.12377279236125	-0.946086871808239	-0.768400951255231	-1.12439288328545	-0.947171461637667	-0.768798265096971	-0.476626462506461	20.1279725576701	0.162575980422968	-41.6452635551617	-0.479499360431087	-0.434631741257752	-0.558734540397413	-0.463705638865718	-0.419315316119351	-0.542099129541475	-0.469977994486506	-0.438077255578688	-0.544445788552554	0.0056725399134733	0.00562956943797272	0.00638139967277672
173	13.6259639633796	0.24	-0.46748103488	-0.59830648019353	-0.336655589566471	0.358662309054059	-14.8908482758731	-17.9997386770904	-11.7819578746558	15.79	10.54	23.94	-1.1053856496308	-0.914464942534399	-0.723544235437995	-1.09388125979451	-0.904947575275239	-0.716013890755971	-1.09764087657351	-0.907764816856806	-0.71907087813508	-0.46748103488	20.8314834397187	0.871311113008989	-41.2279137465361	-0.479499360431087	-0.434631741257752	-0.558734540397413	-0.463705638865718	-0.419315316119351	-0.542099129541475	-0.469977994486506	-0.438077255578688	-0.544445788552554	0.0056725399134733	0.00562956943797272	0.00638139967277672
173	13.6259639633796	0.24	-0.462864889043007	-0.591043078001893	-0.334686700084121	0.320895514698139	-13.7601366288502	-16.8854580147553	-10.6348152429451	15.88	10.11	24.19	-1.031042034806	-0.840206955394443	-0.649371875982888	-1.0201308875042	-0.831315347152662	-0.642499806801124	-1.01865680383796	-0.829969383391405	-0.644703888995297	-0.462864889043007	21.1066496522441	0.460035305352768	-41.2345828130361	-0.479499360431087	-0.434631741257752	-0.558734540397413	-0.463705638865718	-0.419315316119351	-0.542099129541475	-0.469977994486506	-0.438077255578688	-0.544445788552554	0.0056725399134733	0.00562956943797272	0.00638139967277672
173	13.6259639633796	0.24	-0.460546551669195	-0.587522240748428	-0.333570862589961	0.274068947728186	-12.1484382764714	-15.2353462594744	-9.06153029346838	17.22	10.82	27.52	-0.860177563914032	-0.685892782746354	-0.511608001578676	-0.849099577563491	-0.677059361364583	-0.505019145165674	-0.842716956533155	-0.670969970489085	-0.501567106264176	-0.460546551669195	20.9512127309731	1.27964912294185	-41.1072726339769	-0.479499360431087	-0.434631741257752	-0.558734540397413	-0.463705638865718	-0.419315316119351	-0.542099129541475	-0.469977994486506	-0.438077255578688	-0.544445788552554	0.0056725399134733	0.00562956943797272	0.00638139967277672
173	13.6259639633796	0.24	-0.452080952506949	-0.578772396685307	-0.325389508328592	0.346026665877238	-14.5056741554358	-17.6191723280575	-11.392175982814	15.74	10.27	24.85	-1.08495192385249	-0.89322919310208	-0.701506462351673	-1.07375061621694	-0.884007277585805	-0.694263938954669	-1.07163897786096	-0.882360728221082	-0.692845226433908	-0.452080952506949	20.1942575758563	-1.67878599730123	-43.1757479038491	-0.479499360431087	-0.434631741257752	-0.558734540397413	-0.463705638865718	-0.419315316119351	-0.542099129541475	-0.469977994486506	-0.438077255578688	-0.544445788552554	0.0056725399134733	0.00562956943797272	0.00638139967277672
173	13.6259639633796	0.24	-0.45070591682958	-0.57489228483554	-0.32651954882362	0.337254855512372	-15.1974768198039	-18.5236979872027	-11.8712556524051	16.28	11.51	22.35	-1.10430259543197	-0.906007704709998	-0.707712813988021	-1.09181894133372	-0.895765686948976	-0.699712432564237	-1.11022231663224	-0.911093395284438	-0.711106625083628	-0.45070591682958	19.6204204568561	1.38265221677992	-39.9572833977687	-0.479499360431087	-0.434631741257752	-0.558734540397413	-0.463705638865718	-0.419315316119351	-0.542099129541475	-0.469977994486506	-0.438077255578688	-0.544445788552554	0.0056725399134733	0.00562956943797272	0.00638139967277672
173	13.6259639633796	0.24	-0.449287212230378	-0.575426139466668	-0.323148284994088	0.308702679250434	-14.3993986631261	-17.7636780511681	-11.0351192750841	15.99	10.59	26.57	-1.07760076146489	-0.873512958258147	-0.669425155051407	-1.06598270905383	-0.86409525952064	-0.662207809987454	-1.05918477386975	-0.858772286246951	-0.65844616468023	-0.449287212230378	21.5068210906029	1.06372401865326	-41.1071730646715	-0.479499360431087	-0.434631741257752	-0.558734540397413	-0.463705638865718	-0.419315316119351	-0.542099129541475	-0.469977994486506	-0.438077255578688	-0.544445788552554	0.0056725399134733	0.00562956943797272	0.00638139967277672
173	13.6259639633796	0.24	-0.44802826263772	-0.574157793551069	-0.32189873172437	0.294721798578189	-13.8173347942932	-17.1545471533026	-10.4801224352838	17.4	10.95	25.86	-0.958451633514611	-0.77199631013629	-0.585540986757968	-0.945827400104285	-0.761827970628814	-0.577828541153343	-0.945392074024304	-0.761546913209602	-0.578106628577369	-0.44802826263772	21.6117459477514	-1.56471615184399	-44.3660973864988	-0.479499360431087	-0.434631741257752	-0.558734540397413	-0.463705638865718	-0.419315316119351	-0.542099129541475	-0.469977994486506	-0.438077255578688	-0.544445788552554	0.0056725399134733	0.00562956943797272	0.00638139967277672
173	13.6259639633796	0.24	-0.431840793437219	-0.550759219682705	-0.312922367191733	0.380111381503312	-14.7522922064278	-17.6936398798912	-11.8109445329643	16.96	10.58	25.83	-1.0134545311408	-0.844980313988915	-0.676506096837034	-1.00081594516335	-0.834442735815005	-0.668069526466661	-0.997879171127469	-0.831163187723321	-0.665883557835338	-0.431840793437219	22.4284203728891	0.0692859653489146	-42.3089716211495	-0.479499360431087	-0.434631741257752	-0.558734540397413	-0.463705638865718	-0.419315316119351	-0.542099129541475	-0.469977994486506	-0.438077255578688	-0.544445788552554	0.0056725399134733	0.00562956943797272	0.00638139967277672
173	13.6259639633796	0.24	-0.423415675154955	-0.540303958880305	-0.306527391429605	0.257532446646556	-12.574985312695	-15.9086023785245	-9.24136824686544	18.3	12.3	31.72	-0.846468108118455	-0.669092342242669	-0.491716576366884	-0.834197122085637	-0.659392717758794	-0.484588313431952	-0.826688521785387	-0.653614256623885	-0.480272223717211	-0.423415675154955	24.34243098109	0.515277435706445	-43.7444071003512	-0.479499360431087	-0.434631741257752	-0.558734540397413	-0.463705638865718	-0.419315316119351	-0.542099129541475	-0.469977994486506	-0.438077255578688	-0.544445788552554	0.0056725399134733	0.00562956943797272	0.00638139967277672
173	13.6259639633796	0.24	-0.376626096379453	-0.480110648836444	-0.273141543922461	0.382908923297379	-15.0785888453162	-18.0672250304875	-12.0899526601449	15.52	10.01	24.7	-1.1279246208111	-0.941346088124787	-0.75476755543848	-1.11675986990504	-0.932028183012698	-0.74729649612036	-1.11210182788842	-0.928425922083456	-0.743702428704397	-0.376626096379453	21.5993517677067	-1.07038771374896	-43.1826931906246	-0.479499360431087	-0.434631741257752	-0.558734540397413	-0.463705638865718	-0.419315316119351	-0.542099129541475	-0.469977994486506	-0.438077255578688	-0.544445788552554	0.0056725399134733	0.00562956943797272	0.00638139967277672
173	13.6259639633796	0.25	-0.816621455209466	-1.03649251208162	-0.596750398337311	0.29851944775442	-15.4755420941449	-19.1793873620988	-11.771696826191	14.66	9.26	22.38	-1.26532508631428	-1.0209706528338	-0.776616219353307	-1.25504590975479	-1.01267654903703	-0.770307188319273	-1.25328035520026	-1.01045100954477	-0.768093796076931	-0.816621455209466	17.3628479646487	1.33410427004126	-38.986494943694	-0.479499360431087	-0.434631741257752	-0.558734540397413	-0.463705638865718	-0.419315316119351	-0.542099129541475	-0.469977994486506	-0.438077255578688	-0.544445788552554	0.0056725399134733	0.00562956943797272	0.00638139967277672
173	13.6259639633796	0.25	-0.79424963436105	-1.00893908895594	-0.579560179766157	0.323007728743291	-17.0455498474807	-20.8983978393622	-13.1927018555992	14.8	10.65	22.1	-1.36641998355858	-1.1145055291498	-0.86259107474103	-1.35491593924353	-1.10512238110529	-0.85532882296706	-1.37151438423045	-1.11823452083822	-0.864988076334825	-0.79424963436105	17.6583691262554	-0.928243636405238	-41.3730190886994	-0.479499360431087	-0.434631741257752	-0.558734540397413	-0.463705638865718	-0.419315316119351	-0.542099129541475	-0.469977994486506	-0.438077255578688	-0.544445788552554	0.0056725399134733	0.00562956943797272	0.00638139967277672
173	13.6259639633796	0.25	-0.760626034865748	-0.968220044973735	-0.553032024757761	0.316243884464038	-16.856367279646	-20.726171473203	-12.9865630860889	15.97	10.91	22.74	-1.25903629320221	-1.02396036837096	-0.788884443539699	-1.2455143533487	-1.01296312342397	-0.780411893499235	-1.25868071298161	-1.02357785160101	-0.789507917786605	-0.760626034865748	18.5308595522745	-1.90473163519607	-43.1027987658948	-0.479499360431087	-0.434631741257752	-0.558734540397413	-0.463705638865718	-0.419315316119351	-0.542099129541475	-0.469977994486506	-0.438077255578688	-0.544445788552554	0.0056725399134733	0.00562956943797272	0.00638139967277672
173	13.6259639633796	0.25	-0.753670776049437	-0.958468271006134	-0.548873281092739	0.290887934004963	-16.5665500920053	-20.6049760389907	-12.5281241450199	15.62	10.17	22.87	-1.27849503868572	-1.02791927836693	-0.777343518048144	-1.26559596336221	-1.01754832830695	-0.769500693251693	-1.27218947280791	-1.02208788602409	-0.7725755211743	-0.753670776049437	18.2058974868334	-0.646295801334164	-41.8191140431897	-0.479499360431087	-0.434631741257752	-0.558734540397413	-0.463705638865718	-0.419315316119351	-0.542099129541475	-0.469977994486506	-0.438077255578688	-0.544445788552554	0.0056725399134733	0.00562956943797272	0.00638139967277672
173	13.6259639633796	0.25	-0.706823098587112	-0.895872561038975	-0.517773636135249	0.308337774530359	-14.1759919813687	-17.4909083986938	-10.8610755640437	15.39	10.06	21.65	-1.10134146128185	-0.892612743032057	-0.683884024782262	-1.09073582936413	-0.884017114400542	-0.677298399436956	-1.09983927293262	-0.892310951704943	-0.683292255801168	-0.706823098587112	17.7827072877669	0.156441914044663	-40.2848083416062	-0.479499360431087	-0.434631741257752	-0.558734540397413	-0.463705638865718	-0.419315316119351	-0.542099129541475	-0.469977994486506	-0.438077255578688	-0.544445788552554	0.0056725399134733	0.00562956943797272	0.00638139967277672
173	13.6259639633796	0.25	-0.699390851152521	-0.887226008067388	-0.511555694237655	0.340105985930542	-14.3986354542084	-17.5300225279406	-11.2672483804762	15.68	10.1	22.18	-1.08366733767585	-0.890091893718756	-0.696516449761663	-1.07260925521148	-0.881009115988538	-0.689408976765595	-1.07998893379282	-0.88745809459735	-0.69435485757	-0.699390851152521	17.7408878120062	0.296262919910603	-40.0597437367358	-0.479499360431087	-0.434631741257752	-0.558734540397413	-0.463705638865718	-0.419315316119351	-0.542099129541475	-0.469977994486506	-0.438077255578688	-0.544445788552554	0.0056725399134733	0.00562956943797272	0.00638139967277672
173	13.6259639633796	0.25	-0.698667840944761	-0.886510387871484	-0.510825294018038	0.343207852062124	-16.8890368272056	-20.5367922573626	-13.2412813970487	16.01	10.69	23.43	-1.2444771843032	-1.02343251725589	-0.802387850208582	-1.23101911590598	-1.01236487777572	-0.793710639645457	-1.23999011298389	-1.01914178786114	-0.798977781977895	-0.698667840944761	18.983123889753	-1.19648808846107	-42.8721027179951	-0.479499360431087	-0.434631741257752	-0.558734540397413	-0.463705638865718	-0.419315316119351	-0.542099129541475	-0.469977994486506	-0.438077255578688	-0.544445788552554	0.0056725399134733	0.00562956943797272	0.00638139967277672
173	13.6259639633796	0.25	-0.697728085479031	-0.888786769578972	-0.506669401379089	0.291320257891779	-14.7186066198857	-18.3028032410164	-11.1344099987549	15.82	11.16	23.72	-1.12213580531604	-0.902390484946188	-0.682645164576332	-1.11040004389051	-0.892952911174962	-0.675505778459418	-1.12131009764142	-0.901375279992638	-0.681970684880503	-0.697728085479031	18.8308996170843	1.0955940542468	-40.3710573488731	-0.479499360431087	-0.434631741257752	-0.558734540397413	-0.463705638865718	-0.419315316119351	-0.542099129541475	-0.469977994486506	-0.438077255578688	-0.544445788552554	0.0056725399134733	0.00562956943797272	0.00638139967277672
173	13.6259639633796	0.25	-0.688289173595078	-0.872269925306948	-0.504308421883209	0.282850547215577	-12.7686801149332	-15.9430519165916	-9.59430831327479	14.95	9.1	22	-1.03200389826736	-0.826524791067552	-0.621045683867741	-1.0229774949137	-0.819295606993241	-0.615613719072786	-1.02011842517653	-0.81755483620821	-0.614242810939151	-0.688289173595078	17.3538016180943	-1.8372666299389	-41.9515427197431	-0.479499360431087	-0.434631741257752	-0.558734540397413	-0.463705638865718	-0.419315316119351	-0.542099129541475	-0.469977994486506	-0.438077255578688	-0.544445788552554	0.0056725399134733	0.00562956943797272	0.00638139967277672
173	13.6259639633796	0.25	-0.688150852811135	-0.87297605748609	-0.503325648136179	0.27824532441361	-14.2519103386707	-17.8356743866871	-10.6681462906544	17.23	10.68	26.75	-1.00650927274888	-0.804268994783003	-0.602028716817122	-0.993533195408538	-0.793900231214394	-0.59426726702025	-0.987124846009087	-0.789090378020672	-0.590734008519348	-0.688150852811135	20.1395500857085	-1.72280553156927	-43.9206874979525	-0.479499360431087	-0.434631741257752	-0.558734540397413	-0.463705638865718	-0.419315316119351	-0.542099129541475	-0.469977994486506	-0.438077255578688	-0.544445788552554	0.0056725399134733	0.00562956943797272	0.00638139967277672
173	13.6259639633796	0.25	-0.684793117502258	-0.869247263028108	-0.500338971976409	0.313391577513418	-15.5294496721904	-19.1182759000225	-11.9406234443583	16.53	10.88	24.63	-1.12305842394586	-0.912241216980041	-0.701424010014221	-1.10987339565041	-0.901531243214027	-0.693189090777647	-1.11413684325983	-0.904587088273124	-0.69525432622668	-0.684793117502258	19.3617470988943	-0.067312522127609	-41.9118565333045	-0.479499360431087	-0.434631741257752	-0.558734540397413	-0.463705638865718	-0.419315316119351	-0.542099129541475	-0.469977994486506	-0.438077255578688	-0.544445788552554	0.0056725399134733	0.00562956943797272	0.00638139967277672
173	13.6259639633796	0.25	-0.683607307391796	-0.866348098928872	-0.50086651585472	0.278134632577662	-13.3537207556978	-16.7125530513088	-9.99488846008675	16.09	9.86	24.92	-1.00745484337796	-0.804979981882002	-0.602505120386041	-0.996400898976885	-0.796147621779519	-0.595894344582154	-0.990083960409897	-0.791407815061257	-0.592016683475635	-0.683607307391796	19.1850235347913	0.721750759049549	-40.7945098554279	-0.479499360431087	-0.434631741257752	-0.558734540397413	-0.463705638865718	-0.419315316119351	-0.542099129541475	-0.469977994486506	-0.438077255578688	-0.544445788552554	0.0056725399134733	0.00562956943797272	0.00638139967277672
173	13.6259639633796	0.25	-0.683090523194833	-0.868761685522495	-0.497419360867172	0.302783394913585	-14.6755427851016	-18.1524849624213	-11.198600607782	15.89	10.8	24.84	-1.10809663154622	-0.895850874409118	-0.68360511727202	-1.09636054762241	-0.886362729832226	-0.676364912042039	-1.09897296636715	-0.889445521610667	-0.678376624345439	-0.683090523194833	19.2002432511297	-1.85964626894318	-43.5184124328341	-0.479499360431087	-0.434631741257752	-0.558734540397413	-0.463705638865718	-0.419315316119351	-0.542099129541475	-0.469977994486506	-0.438077255578688	-0.544445788552554	0.0056725399134733	0.00562956943797272	0.00638139967277672
173	13.6259639633796	0.25	-0.678922922568121	-0.862376428785194	-0.495469416351048	0.258978714306914	-14.8839878180926	-18.8148523196922	-10.953123316493	16.33	11	24.79	-1.11826042483192	-0.884629560617544	-0.650998696403172	-1.10551811389464	-0.874549417678221	-0.643580721461801	-1.10980030258763	-0.879437651676576	-0.646459725000457	-0.678922922568121	20.1835306046623	-0.880469767508895	-43.2180423483859	-0.479499360431087	-0.434631741257752	-0.558734540397413	-0.463705638865718	-0.419315316119351	-0.542099129541475	-0.469977994486506	-0.438077255578688	-0.544445788552554	0.0056725399134733	0.00562956943797272	0.00638139967277672
173	13.6259639633796	0.25	-0.677516703823392	-0.8625682492544	-0.492465158392384	0.261233662579265	-14.2887136617869	-18.0403227064057	-10.5371046171681	14.2	9.83	20.47	-1.22746748715751	-0.972207190446713	-0.716946893735918	-1.21876888038128	-0.96531751870942	-0.711866157037557	-1.23176886305399	-0.97672613299861	-0.719275867356441	-0.677516703823392	17.8642878222899	0.267479097585268	-40.2989128805559	-0.479499360431087	-0.434631741257752	-0.558734540397413	-0.463705638865718	-0.419315316119351	-0.542099129541475	-0.469977994486506	-0.438077255578688	-0.544445788552554	0.0056725399134733	0.00562956943797272	0.00638139967277672
173	13.6259639633796	0.25	-0.676946407765904	-0.858921650092022	-0.494971165439786	0.325957396218904	-15.4965590041795	-18.9757958148314	-12.0173221935275	16.3	10.88	24.51	-1.12979746470616	-0.922647632038027	-0.715497799369897	-1.11698228640434	-0.912182133323712	-0.707381980243087	-1.1223074319102	-0.916823811830379	-0.709784427054049	-0.676946407765904	19.2815820649106	1.37902219641747	-40.1273917844874	-0.479499360431087	-0.434631741257752	-0.558734540397413	-0.463705638865718	-0.419315316119351	-0.542099129541475	-0.469977994486506	-0.438077255578688	-0.544445788552554	0.0056725399134733	0.00562956943797272	0.00638139967277672
173	13.6259639633796	0.25	-0.674660538165823	-0.855433704225879	-0.493887372105767	0.308486850071292	-15.9378317585303	-19.6634349174285	-12.212228599632	16.51	10.58	24.98	-1.15662429195353	-0.93748032581254	-0.718336359671552	-1.14309044272523	-0.926510715825693	-0.709930988926156	-1.1425867710265	-0.926702340214971	-0.710472644236812	-0.674660538165823	19.7329175664412	0.786210602282964	-41.417240928121	-0.479499360431087	-0.434631741257752	-0.558734540397413	-0.463705638865718	-0.419315316119351	-0.542099129541475	-0.469977994486506	-0.438077255578688	-0.544445788552554	0.0056725399134733	0.00562956943797272	0.00638139967277672
173	13.6259639633796	0.25	-0.662660922638829	-0.840198444765726	-0.485123400511931	0.292064903055182	-14.1827699955294	-17.6302643007503	-10.7352756903085	15.13	10.34	23.26	-1.12847412821549	-0.90780766149403	-0.687141194772571	-1.11819539383739	-0.899538873060523	-0.680882352283657	-1.12325461319229	-0.903346608789827	-0.68403941213046	-0.662660922638829	18.3889362320727	0.208842452962814	-40.6778535001056	-0.479499360431087	-0.434631741257752	-0.558734540397413	-0.463705638865718	-0.419315316119351	-0.542099129541475	-0.469977994486506	-0.438077255578688	-0.544445788552554	0.0056725399134733	0.00562956943797272	0.00638139967277672
173	13.6259639633796	0.25	-0.662373203979252	-0.839190112516456	-0.485556295442047	0.356725248022482	-16.7596951286658	-20.2735425896268	-13.2458476677048	16.1	10.25	24.39	-1.22132834216482	-1.00964548135531	-0.797962620545807	-1.20790404524228	-0.998547908114537	-0.78919177098679	-1.20787459876813	-0.998316229168435	-0.788538789565745	-0.662373203979252	19.5803536859946	-2.01050982217028	-43.6639407797065	-0.479499360431087	-0.434631741257752	-0.558734540397413	-0.463705638865718	-0.419315316119351	-0.542099129541475	-0.469977994486506	-0.438077255578688	-0.544445788552554	0.0056725399134733	0.00562956943797272	0.00638139967277672
173	13.6259639633796	0.25	-0.659212265103623	-0.836997695642551	-0.481426834564696	0.346453134790189	-16.2709696143235	-19.7600824611831	-12.7818567674639	16.22	10.86	24.37	-1.18192042445838	-0.973224243911338	-0.764528063364299	-1.16867610333376	-0.962318522895027	-0.755960942456292	-1.1743039895825	-0.966528050851908	-0.759047278262953	-0.659212265103623	19.5982890311835	1.19384168353911	-40.349637488374	-0.479499360431087	-0.434631741257752	-0.558734540397413	-0.463705638865718	-0.419315316119351	-0.542099129541475	-0.469977994486506	-0.438077255578688	-0.544445788552554	0.0056725399134733	0.00562956943797272	0.00638139967277672
173	13.6259639633796	0.25	-0.658605035042724	-0.83793898203924	-0.479271088046208	0.29194977855181	-14.175206803189	-17.6218221819337	-10.7285914244444	16.4	11.18	24.37	-1.04271813479603	-0.838775073631306	-0.634832012466586	-1.03069972384403	-0.829107318564246	-0.627514913284459	-1.0380459175358	-0.834604190120791	-0.63199785398738	-0.658605035042724	19.9563123524404	1.14897401686149	-40.9367246865152	-0.479499360431087	-0.434631741257752	-0.558734540397413	-0.463705638865718	-0.419315316119351	-0.542099129541475	-0.469977994486506	-0.438077255578688	-0.544445788552554	0.0056725399134733	0.00562956943797272	0.00638139967277672
173	13.6259639633796	0.25	-0.654265316759962	-0.830234228057906	-0.478296405462019	0.360300812158815	-14.3714966142766	-17.3613007450176	-11.3816924835357	16.33	9.76	25.52	-1.03186198896809	-0.854164172296336	-0.67646635562458	-1.02010397110819	-0.844431012532218	-0.668758053956245	-1.01014977003512	-0.836073919324468	-0.685814554134966	-0.654265316759962	19.5213877907247	0.243356689123586	-40.9882330630463	-0.479499360431087	-0.434631741257752	-0.558734540397413	-0.463705638865718	-0.419315316119351	-0.542099129541475	-0.469977994486506	-0.438077255578688	-0.544445788552554	0.0056725399134733	0.00562956943797272	0.00638139967277672
173	13.6259639633796	0.25	-0.653674804957889	-0.831554794015446	-0.475794815900331	0.316107491286946	-14.8757924366922	-18.2919830948121	-11.4596017785722	15.78	9.68	24.25	-1.12366486861465	-0.913810452769075	-0.703956036923499	-1.11198043503301	-0.904308191160811	-0.696635947288615	-1.10593981373834	-0.898464702369494	-0.692973854703804	-0.653674804957889	18.9616564254614	-1.08871414966751	-42.2223834499717	-0.479499360431087	-0.434631741257752	-0.558734540397413	-0.463705638865718	-0.419315316119351	-0.542099129541475	-0.469977994486506	-0.438077255578688	-0.544445788552554	0.0056725399134733	0.00562956943797272	0.00638139967277672
173	13.6259639633796	0.25	-0.652640103646793	-0.830748512325	-0.474531694968587	0.306004958049273	-14.4591567364198	-17.8588707021741	-11.0594427706654	15.91	10.54	24.19	-1.08842377057491	-0.881225367316856	-0.674026964058802	-1.07684276249943	-0.871848984357285	-0.666855206215136	-1.07957049097023	-0.874701516477369	-0.66955418631931	-0.652640103646793	18.9989424479415	0.88630177068479	-40.5342054818061	-0.479499360431087	-0.434631741257752	-0.558734540397413	-0.463705638865718	-0.419315316119351	-0.542099129541475	-0.469977994486506	-0.438077255578688	-0.544445788552554	0.0056725399134733	0.00562956943797272	0.00638139967277672
173	13.6259639633796	0.25	-0.649987555529663	-0.825809087360629	-0.474166023698697	0.327219854842852	-15.2998011186581	-18.7250174520204	-11.8745847852957	15.07	9.58	22.43	-1.20291529132508	-0.982875704496637	-0.762836117668193	-1.19209904052939	-0.974037983172875	-0.755976925816355	-1.19369953378134	-0.974433420418103	-0.757701471101022	-0.649987555529663	18.662358883167	-0.376823304386304	-41.0988673513396	-0.479499360431087	-0.434631741257752	-0.558734540397413	-0.463705638865718	-0.419315316119351	-0.542099129541475	-0.469977994486506	-0.438077255578688	-0.544445788552554	0.0056725399134733	0.00562956943797272	0.00638139967277672
173	13.6259639633796	0.25	-0.646279326388974	-0.820656622182954	-0.471902030594994	0.301502189493606	-14.5536793160564	-18.0122412099127	-11.0951174222002	13.75	10.12	22.74	-1.26481113197567	-1.02195253747889	-0.779093942982122	-1.25723285619277	-1.01582937966485	-0.774425903136933	-1.26306434259412	-1.02045333223639	-0.777608455610082	-0.646279326388974	18.3708202245838	-0.724373726655547	-41.3427317146236	-0.479499360431087	-0.434631741257752	-0.558734540397413	-0.463705638865718	-0.419315316119351	-0.542099129541475	-0.469977994486506	-0.438077255578688	-0.544445788552554	0.0056725399134733	0.00562956943797272	0.00638139967277672
173	13.6259639633796	0.25	-0.645115668135773	-0.819917062619604	-0.470314273651942	0.296795057466489	-14.102355054845	-17.4914967882176	-10.7132133214724	16.44	10.06	22.66	-1.03285404733423	-0.83272887801989	-0.632603708705551	-1.02088589518945	-0.823079667724192	-0.625273440258931	-1.02444542756163	-0.826871665812837	-0.628491616507709	-0.645115668135773	18.6293308906479	-0.00579557218149033	-40.9808773742702	-0.479499360431087	-0.434631741257752	-0.558734540397413	-0.463705638865718	-0.419315316119351	-0.542099129541475	-0.469977994486506	-0.438077255578688	-0.544445788552554	0.0056725399134733	0.00562956943797272	0.00638139967277672
173	13.6259639633796	0.25	-0.644751231065684	-0.818232965749901	-0.471269496381466	0.323440542899297	-14.2275579469351	-17.4402683571462	-11.0148475367239	16.09	10.41	26.34	-1.0515928165026	-0.857876577755799	-0.664160339009002	-1.04006272531959	-0.848470470173032	-0.656878215026472	-1.03297449596536	-0.842810766328089	-0.652691854169285	-0.644751231065684	19.6695119416842	-1.04578465277602	-42.791629230626	-0.479499360431087	-0.434631741257752	-0.558734540397413	-0.463705638865718	-0.419315316119351	-0.542099129541475	-0.469977994486506	-0.438077255578688	-0.544445788552554	0.0056725399134733	0.00562956943797272	0.00638139967277672
173	13.6259639633796	0.25	-0.641718345718963	-0.81524659077819	-0.468190100659737	0.309365158448163	-13.971303331402	-17.230502680992	-10.7121039818121	16.09	10.46	24.17	-1.0390449371038	-0.842506586139773	-0.645968235175745	-1.02765544780549	-0.833271451638912	-0.638887455472329	-1.0293943751096	-0.834581455685775	-0.639848315071626	-0.641718345718963	19.3682561053908	1.30977619281138	-40.2545852254341	-0.479499360431087	-0.434631741257752	-0.558734540397413	-0.463705638865718	-0.419315316119351	-0.542099129541475	-0.469977994486506	-0.438077255578688	-0.544445788552554	0.0056725399134733	0.00562956943797272	0.00638139967277672
173	13.6259639633796	0.25	-0.641212282465378	-0.814680524848832	-0.467744040081924	0.344444138788368	-16.5528325206348	-20.1181912688916	-12.9874737723779	15.87	10.58	25.25	-1.22907894366977	-1.01126078568818	-0.793442627706591	-1.21609167927965	-1.00057513261542	-0.785058585951183	-1.21405906679656	-0.999357590977053	-0.784512571770574	-0.641212282465378	19.9747395046377	0.111299286357339	-41.7778326594595	-0.479499360431087	-0.434631741257752	-0.558734540397413	-0.463705638865718	-0.419315316119351	-0.542099129541475	-0.469977994486506	-0.438077255578688	-0.544445788552554	0.0056725399134733	0.00562956943797272	0.00638139967277672
173	13.6259639633796	0.25	-0.638170682248292	-0.810289209465245	-0.46605215503134	0.378084432649409	-14.7196670746637	-17.6671735296438	-11.7721606196836	16.25	10.91	23.91	-1.05483780606056	-0.878853728182811	-0.702869650305063	-1.04296095023451	-0.868958349991168	-0.694955749747825	-1.04976658254086	-0.87451488992768	-0.699339426714157	-0.638170682248292	19.1576348332159	-0.917251931691369	-42.1893818289948	-0.479499360431087	-0.434631741257752	-0.558734540397413	-0.463705638865718	-0.419315316119351	-0.542099129541475	-0.469977994486506	-0.438077255578688	-0.544445788552554	0.0056725399134733	0.00562956943797272	0.00638139967277672
173	13.6259639633796	0.25	-0.636749519114754	-0.809492238679707	-0.4640067995498	0.260145263796813	-13.9784336534441	-17.6589541310954	-10.2979131757928	14.6	10.35	22.28	-1.1695604255119	-0.925797909114217	-0.682035392716532	-1.16021009534812	-0.918396396608892	-0.676582697869666	-1.17042859443085	-0.925880218527448	-0.682285022103101	-0.636749519114754	18.4380320688616	-0.933946297900182	-41.6296629217295	-0.479499360431087	-0.434631741257752	-0.558734540397413	-0.463705638865718	-0.419315316119351	-0.542099129541475	-0.469977994486506	-0.438077255578688	-0.544445788552554	0.0056725399134733	0.00562956943797272	0.00638139967277672
173	13.6259639633796	0.25	-0.634007717520036	-0.80639074164765	-0.461624693392423	0.260914938574802	-12.5379447378133	-15.8325967661598	-9.2432927094667	17.31	10.22	25.98	-0.889406888058943	-0.704327570304074	-0.519248252549206	-0.877826786547353	-0.695157206468314	-0.512487626389274	-0.871974847553098	-0.69027557812587	-0.508407546983891	-0.634007717520036	19.8684833419103	0.486502196275953	-41.3324077051365	-0.479499360431087	-0.434631741257752	-0.558734540397413	-0.463705638865718	-0.419315316119351	-0.542099129541475	-0.469977994486506	-0.438077255578688	-0.544445788552554	0.0056725399134733	0.00562956943797272	0.00638139967277672
173	13.6259639633796	0.25	-0.632441742943642	-0.804507787954544	-0.460375697932741	0.301402750782175	-13.7096595002402	-16.9684163715555	-10.4509026289249	14.85	10.97	23.19	-1.10592297999037	-0.893532263539628	-0.681141547088891	-1.09649648610716	-0.885916112533545	-0.675335738959931	-1.10673047445813	-0.896070165649207	-0.681684231222712	-0.632441742943642	18.2010272288384	-0.144030273298199	-40.9611987572914	-0.479499360431087	-0.434631741257752	-0.558734540397413	-0.463705638865718	-0.419315316119351	-0.542099129541475	-0.469977994486506	-0.438077255578688	-0.544445788552554	0.0056725399134733	0.00562956943797272	0.00638139967277672
173	13.6259639633796	0.25	-0.630676925762573	-0.799449070610027	-0.461904780915118	0.349960965372586	-14.7281519108557	-17.8621132300967	-11.5941905916148	14.84	9.02	24.87	-1.16448269285641	-0.960170713118854	-0.755858733381295	-1.15456727205029	-0.951994982620929	-0.749422693191572	-1.13641868447319	-0.937451216498772	-0.737939383858216	-0.630676925762573	19.0473507796902	-1.18871707187215	-41.7060116455497	-0.479499360431087	-0.434631741257752	-0.558734540397413	-0.463705638865718	-0.419315316119351	-0.542099129541475	-0.469977994486506	-0.438077255578688	-0.544445788552554	0.0056725399134733	0.00562956943797272	0.00638139967277672
173	13.6259639633796	0.25	-0.629439758654382	-0.801262596255142	-0.457616921053623	0.291009296058514	-15.1448577304824	-18.8356321233265	-11.4540833376382	18.04	11.24	25.5	-1.0160350506794	-0.816946635556046	-0.617858220432691	-1.00167672358269	-0.80540177102994	-0.609126818477187	-1.00616371132996	-0.80957691150977	-0.611573254353589	-0.629439758654382	20.4090394704236	-1.61097379194913	-44.1191606079255	-0.479499360431087	-0.434631741257752	-0.558734540397413	-0.463705638865718	-0.419315316119351	-0.542099129541475	-0.469977994486506	-0.438077255578688	-0.544445788552554	0.0056725399134733	0.00562956943797272	0.00638139967277672
173	13.6259639633796	0.25	-0.627889410857903	-0.796929988048516	-0.45884883366729	0.273255791579391	-14.9438834657535	-18.7488867481977	-11.1388801833094	15.87	10.88	24.45	-1.14542265862253	-0.912964218055993	-0.680505777489456	-1.13331931689043	-0.903317195765023	-0.673315074639619	-1.13898311086428	-0.907979812159596	-0.676480066411585	-0.627889410857903	19.1794349420734	-0.100491655062884	-41.5913605510746	-0.479499360431087	-0.434631741257752	-0.558734540397413	-0.463705638865718	-0.419315316119351	-0.542099129541475	-0.469977994486506	-0.438077255578688	-0.544445788552554	0.0056725399134733	0.00562956943797272	0.00638139967277672
173	13.6259639633796	0.25	-0.624209736221332	-0.790996826344239	-0.457422646098425	0.330523542185834	-15.2408906836877	-18.6274779044359	-11.8543034629394	15.89	10.21	25.3	-1.13673307720566	-0.930068185027757	-0.723403292849855	-1.12468275280724	-0.920208681889353	-0.71573461097147	-2.73449096679683	-0.916316271020506	-0.712593780068912	-0.624209736221332	19.4563764558034	0.0350711731373115	-41.3352262552902	-0.479499360431087	-0.434631741257752	-0.558734540397413	-0.463705638865718	-0.419315316119351	-0.542099129541475	-0.469977994486506	-0.438077255578688	-0.544445788552554	0.0056725399134733	0.00562956943797272	0.00638139967277672
173	13.6259639633796	0.25	-0.621782362926726	-0.788789113156606	-0.454775612696846	0.2910853947418	-13.887961170598	-17.271808102157	-10.504114239039	14.99	9.27	24.54	-1.11519103089409	-0.896705755601931	-0.678220480309774	-1.10534568825804	-0.88878928643831	-0.672232884618582	-1.09232860805189	-0.878926128062304	-0.664389583877565	-0.621782362926726	19.3089622383586	-1.83900532231966	-42.9129978584427	-0.479499360431087	-0.434631741257752	-0.558734540397413	-0.463705638865718	-0.419315316119351	-0.542099129541475	-0.469977994486506	-0.438077255578688	-0.544445788552554	0.0056725399134733	0.00562956943797272	0.00638139967277672
173	13.6259639633796	0.25	-0.620711331414713	-0.789922958984998	-0.451499703844428	0.319854432479686	-15.0760377381674	-18.5084340510042	-11.6436414253305	15.77	10.64	23.29	-1.13810086508485	-0.927039615808511	-0.715978366532171	-1.12630134615269	-0.917428322263999	-0.708555298375307	-1.13362436091538	-0.9234569916264	-0.714079134868517	-0.620711331414713	19.4821333654163	1.04748373289294	-40.6987413076175	-0.479499360431087	-0.434631741257752	-0.558734540397413	-0.463705638865718	-0.419315316119351	-0.542099129541475	-0.469977994486506	-0.438077255578688	-0.544445788552554	0.0056725399134733	0.00562956943797272	0.00638139967277672
173	13.6259639633796	0.25	-0.618382277247993	-0.786193852394912	-0.450570702101073	0.292025931758221	-14.6041261858261	-18.1543767447482	-11.053875626904	15.14	9.47	22.81	-1.16092055454818	-0.933892168743577	-0.70686378293897	-1.15031103228976	-0.925357433345503	-0.700403834401248	-1.14883031319444	-0.923504979004009	-0.698819320685917	-0.618382277247993	18.860663710359	1.14904749153208	-39.5665978598164	-0.479499360431087	-0.434631741257752	-0.558734540397413	-0.463705638865718	-0.419315316119351	-0.542099129541475	-0.469977994486506	-0.438077255578688	-0.544445788552554	0.0056725399134733	0.00562956943797272	0.00638139967277672
173	13.6259639633796	0.25	-0.618112457063593	-0.784674938527004	-0.451549975600182	0.35433182419855	-15.5692432126147	-18.8505933546773	-12.287893070552	16.21	10.59	25.97	-1.128684934103	-0.932213109626243	-0.73574128514949	-1.11607196651347	-0.921795699609524	-0.727519432705576	-2.73449096679683	-0.919000738735591	-0.725380724897565	-0.618112457063593	20.1910748297767	0.610227375615602	-41.4623980721672	-0.479499360431087	-0.434631741257752	-0.558734540397413	-0.463705638865718	-0.419315316119351	-0.542099129541475	-0.469977994486506	-0.438077255578688	-0.544445788552554	0.0056725399134733	0.00562956943797272	0.00638139967277672
173	13.6259639633796	0.25	-0.616721022123734	-0.783551717097501	-0.449890327149966	0.292987917510185	-14.1143722959634	-17.5375984582837	-10.6911461336431	17.94	11.56	26.77	-0.951310525512208	-0.765620843588518	-0.579931161664828	-0.938009715966771	-0.754916266322221	-0.57182281667767	-0.940236334728433	-0.756273564592016	-0.572623850335434	-0.616721022123734	21.0482301508956	0.259586781109849	-42.6770438682308	-0.479499360431087	-0.434631741257752	-0.558734540397413	-0.463705638865718	-0.419315316119351	-0.542099129541475	-0.469977994486506	-0.438077255578688	-0.544445788552554	0.0056725399134733	0.00562956943797272	0.00638139967277672
173	13.6259639633796	0.25	-0.61656311688645	-0.78218694371317	-0.45093929005973	0.306386344463647	-14.982600103589	-18.5022281068956	-11.4629721002825	17.23	11.63	25.3	-1.04377065031338	-0.845217028087561	-0.646663405861745	-1.03030424925518	-0.834312303493102	-0.638320357731026	-1.03848042972876	-0.840204910949528	-0.643472837495107	-0.61656311688645	20.7784041401382	-0.896404559553656	-43.4509324877991	-0.479499360431087	-0.434631741257752	-0.558734540397413	-0.463705638865718	-0.419315316119351	-0.542099129541475	-0.469977994486506	-0.438077255578688	-0.544445788552554	0.0056725399134733	0.00562956943797272	0.00638139967277672
173	13.6259639633796	0.25	-0.615866610072386	-0.780764859769686	-0.450968360375087	0.360373264966344	-15.7667485718845	-19.0463013574805	-12.4871957862885	15.43	9.68	24.95	-1.19626844069617	-0.990284852419861	-0.784301264143555	-1.18465407124783	-0.98067034304736	-0.776686614846894	-1.17385896711772	-0.972763717248408	-0.769993585516393	-0.615866610072386	19.3120531358932	0.644009165933697	-40.6059919539558	-0.479499360431087	-0.434631741257752	-0.558734540397413	-0.463705638865718	-0.419315316119351	-0.542099129541475	-0.469977994486506	-0.438077255578688	-0.544445788552554	0.0056725399134733	0.00562956943797272	0.00638139967277672
173	13.6259639633796	0.25	-0.614956869492882	-0.783501191056833	-0.446412547928931	0.305946116640404	-15.2391581006608	-18.8227666002582	-11.6555496010633	16.97	11.21	24.99	-1.07778694409226	-0.87259041078609	-0.667393877479917	-1.06433633166816	-0.861700618991146	-0.659064906314133	-1.07040441276481	-0.866767490257087	-0.6627286657769	-0.614956869492882	20.5258772297655	-1.52623342257335	-43.8876747814124	-0.479499360431087	-0.434631741257752	-0.558734540397413	-0.463705638865718	-0.419315316119351	-0.542099129541475	-0.469977994486506	-0.438077255578688	-0.544445788552554	0.0056725399134733	0.00562956943797272	0.00638139967277672
173	13.6259639633796	0.25	-0.609997019608851	-0.776968895297106	-0.443025143920597	0.334622097289076	-13.4983638617971	-16.4701904971275	-10.5265372264667	15.12	8.71	25.64	-1.05457332433272	-0.864289605713466	-0.674005887094213	-1.04497903333914	-0.856426476817062	-0.66787392029498	-1.02110807659456	-0.835938281198144	-0.652424604144924	-0.609997019608851	18.5794845466489	2.27050615855905	-38.1097244951454	-0.479499360431087	-0.434631741257752	-0.558734540397413	-0.463705638865718	-0.419315316119351	-0.542099129541475	-0.469977994486506	-0.438077255578688	-0.544445788552554	0.0056725399134733	0.00562956943797272	0.00638139967277672
173	13.6259639633796	0.25	-0.605335992223298	-0.768436597871273	-0.442235386575324	0.374830371649087	-16.2137929846032	-19.4830693443346	-12.9445166248717	15.28	9.86	25.02	-1.23537455702899	-1.02807760790208	-0.82078065877517	-1.22375092149009	-1.01840442874199	-0.813057935993892	-1.21524231098149	-1.01170082398998	-0.806608930763821	-0.605335992223298	19.9813007319528	1.50129108242964	-40.0262272360397	-0.479499360431087	-0.434631741257752	-0.558734540397413	-0.463705638865718	-0.419315316119351	-0.542099129541475	-0.469977994486506	-0.438077255578688	-0.544445788552554	0.0056725399134733	0.00562956943797272	0.00638139967277672
173	13.6259639633796	0.25	-0.604186064960345	-0.766104743658417	-0.442267386262273	0.269389535241344	-12.0181148579377	-15.1082281029208	-8.92800161295465	15.9	9.82	23.39	-0.921535184853369	-0.733051925199459	-0.544568665545548	-0.911752808432333	-0.725270355937286	-0.538787903442238	-0.910762172610493	-0.724155703580349	-0.538123717393011	-0.604186064960345	18.9150779309136	-0.0104598722682962	-41.133887847053	-0.479499360431087	-0.434631741257752	-0.558734540397413	-0.463705638865718	-0.419315316119351	-0.542099129541475	-0.469977994486506	-0.438077255578688	-0.544445788552554	0.0056725399134733	0.00562956943797272	0.00638139967277672
173	13.6259639633796	0.25	-0.601656780021478	-0.765076237537759	-0.438237322505197	0.277605187963762	-12.4018011907851	-15.5253172756004	-9.27828510596972	16.53	9.52	25.09	-0.911903867492583	-0.728439249839012	-0.544974632185442	-0.901195081766098	-0.719884949194651	-0.538574816623204	-0.891716777941493	-0.712309984876292	-0.532445593084426	-0.601656780021478	18.8742185918013	-0.347254690253107	-41.2498119000054	-0.479499360431087	-0.434631741257752	-0.558734540397413	-0.463705638865718	-0.419315316119351	-0.542099129541475	-0.469977994486506	-0.438077255578688	-0.544445788552554	0.0056725399134733	0.00562956943797272	0.00638139967277672
173	13.6259639633796	0.25	-0.600567173136776	-0.763117311450153	-0.438017034823398	0.307959479768513	-16.3791378463649	-20.2126378922132	-12.5456378005165	15.93	11.17	23.79	-1.23024181856281	-0.996915911622086	-0.763590004681363	-1.21710213936479	-0.986268285221759	-0.755434431078729	-1.22908646804845	-0.995630743267758	-0.761676073619298	-0.600567173136776	20.1368151589088	-0.0184327678470576	-42.2563036574626	-0.479499360431087	-0.434631741257752	-0.558734540397413	-0.463705638865718	-0.419315316119351	-0.542099129541475	-0.469977994486506	-0.438077255578688	-0.544445788552554	0.0056725399134733	0.00562956943797272	0.00638139967277672
173	13.6259639633796	0.25	-0.598630067822231	-0.760331119212366	-0.436929016432097	0.293287450427908	-14.4897215486174	-18.0014438271725	-10.9779992700623	15.44	10.06	22.66	-1.12998492792321	-0.909547429469358	-0.689109931015507	-1.11899343990667	-0.900700161311669	-0.682406882716665	-1.12325948115154	-0.90436460145896	-0.684962852528477	-0.598630067822231	19.9787155945292	0.101386085235195	-41.5603780132455	-0.479499360431087	-0.434631741257752	-0.558734540397413	-0.463705638865718	-0.419315316119351	-0.542099129541475	-0.469977994486506	-0.438077255578688	-0.544445788552554	0.0056725399134733	0.00562956943797272	0.00638139967277672
173	13.6259639633796	0.25	-0.597019026092875	-0.76059635846868	-0.433441693717071	0.325843401746684	-15.102376239449	-18.4939922460264	-11.7107602328717	17.37	11.02	25.17	-1.03540214311109	-0.845519589084686	-0.655637035058279	-1.02182328945812	-0.834430963435909	-0.647038637413695	-1.0251422252573	-0.836787170796435	-0.649262530784795	-0.597019026092875	20.9569344298879	-0.942787951541655	-43.3348291418385	-0.479499360431087	-0.434631741257752	-0.558734540397413	-0.463705638865718	-0.419315316119351	-0.542099129541475	-0.469977994486506	-0.438077255578688	-0.544445788552554	0.0056725399134733	0.00562956943797272	0.00638139967277672
173	13.6259639633796	0.25	-0.59190039318128	-0.753887631518313	-0.429913154844248	0.283094671425631	-13.5512964741769	-16.9182053702455	-10.1843875781082	14.81	10.6	21.53	-1.10564835783479	-0.885612177255928	-0.665575996677064	-1.09632239075365	-0.878142180169406	-0.659961969585158	-1.11181467465176	-0.890465190226982	-0.669365617119269	-0.59190039318128	18.5760007178609	1.3880744920766	-39.6372617467211	-0.479499360431087	-0.434631741257752	-0.558734540397413	-0.463705638865718	-0.419315316119351	-0.542099129541475	-0.469977994486506	-0.438077255578688	-0.544445788552554	0.0056725399134733	0.00562956943797272	0.00638139967277672
173	13.6259639633796	0.25	-0.590274420883172	-0.750004185866679	-0.430544655899665	0.343399040681376	-15.3412071438811	-18.6532520249486	-12.0291622628137	15.56	9.75	26.36	-1.16198259002056	-0.955662615143271	-0.749342640265984	-1.15040197093361	-0.946138234299137	-0.741874497664663	-1.13396922676654	-0.932625806995502	-0.731461371850192	-0.590274420883172	20.1209395110756	1.17713790130954	-40.3465383763676	-0.479499360431087	-0.434631741257752	-0.558734540397413	-0.463705638865718	-0.419315316119351	-0.542099129541475	-0.469977994486506	-0.438077255578688	-0.544445788552554	0.0056725399134733	0.00562956943797272	0.00638139967277672
173	13.6259639633796	0.25	-0.587448255187308	-0.746746127272871	-0.428150383101745	0.368289956018786	-15.6182863848191	-18.8119031325666	-12.4246696370717	15.39	9.42	25.78	-1.18460460600221	-0.983499322686234	-0.782394039370262	-1.17319984102739	-0.97403069613245	-0.77486155123751	-1.15671442927394	-2.22220458984361	-0.763096464944918	-0.587448255187308	19.8812764525361	0.594789128637727	-40.9021322840029	-0.479499360431087	-0.434631741257752	-0.558734540397413	-0.463705638865718	-0.419315316119351	-0.542099129541475	-0.469977994486506	-0.438077255578688	-0.544445788552554	0.0056725399134733	0.00562956943797272	0.00638139967277672
173	13.6259639633796	0.25	-0.586507917104724	-0.743304406553614	-0.429711427655833	0.323422428498347	-15.9316076441093	-19.5292566909201	-12.3339585972985	16.92	12.45	22.84	-1.12164268382058	-0.915015427280623	-0.708388170740666	-1.10774216928877	-0.903675643740626	-0.699609118192484	-1.12983325865898	-0.925488613720616	-0.714538133419171	-0.586507917104724	20.552061649741	-0.0787132649486741	-42.7372357272349	-0.479499360431087	-0.434631741257752	-0.558734540397413	-0.463705638865718	-0.419315316119351	-0.542099129541475	-0.469977994486506	-0.438077255578688	-0.544445788552554	0.0056725399134733	0.00562956943797272	0.00638139967277672
173	13.6259639633796	0.25	-0.58393302447503	-0.741187888610623	-0.426678160339437	0.335791748115539	-13.9629655148906	-17.0290227002405	-10.8969083295407	14.34	9.37	25.01	-1.1478803169352	-0.941205702918082	-0.734531088900967	-1.1393810155186	-0.934236691562018	-0.729092367605439	-1.12484738029028	-0.922623306875107	-0.720793315550713	-0.58393302447503	19.023480935756	0.383300135934568	-40.1678750873807	-0.479499360431087	-0.434631741257752	-0.558734540397413	-0.463705638865718	-0.419315316119351	-0.542099129541475	-0.469977994486506	-0.438077255578688	-0.544445788552554	0.0056725399134733	0.00562956943797272	0.00638139967277672
[truncated: 1,384 more rows]
