# Supplementary material for: Re-expressing coefficients from regression models for inclusion in a meta-analysis
Source: BMC Med Res Methodol. 2024 Jan 8;24:6. doi: 10.1186/s12874-023-02132-y (PMC10773134; doi:10.1186/s12874-023-02132-y)
Supplement: Supplementary file 2 — Additional file 2. [file 12874_2023_2132_MOESM2_ESM.zip › Supp_Files_R1/simdata/simdata_scenario_174.csv]

ex_no	errsd	rsquare	beta	b_low_ci	b_hi_ci	lrsquare	lbeta	lb_low_ci	lb_hi_ci	x_median	x_25	x_75	rbl	rb	rbu	altl	alt	altu	dzl	dz	dzu	observed_beta	xlog	error	ylog	RelBias_rb	RelBias_rbl	RelBias_rbu	RelBias_alt	RelBias_altl	RelBias_altu	RelBias_dz	RelBias_dzl	RelBias_dzu	MC_SE_RelBias_rb	MC_SE_RelBias_alt	MC_SE_RelBias_dz
174	13.6259639633796	0.25	-0.605228185746493	-0.627312287512107	-0.583144083980878	0.322094908618315	-14.6360336303485	-15.0882362609732	-14.1838309997239	15.88	10.12	24.44	-0.921584255538092	-0.893963875164376	-0.86634349479066	-0.91184007699908	-0.884511734945311	-0.857183392891542	-0.910688484398596	-0.881865351239401	-0.854965225195983	-0.605228185746493	19.4388965744958	0.222795347695205	-41.1585607988879	-0.489166731975856	-0.481889140140237	-0.496970394176997	-0.473082631750744	-0.465883643274975	-0.480802008606909	-0.483311022685944	-0.465621550935577	-0.484047252644819	0.000824832972375837	0.00081800307882754	0.00389910790664345
174	13.6259639633796	0.25	-0.601538206915666	-0.623439066943982	-0.57963734688735	0.320999243430866	-14.8560061739977	-15.3161592863031	-14.3958530616923	15.49	10.34	24	-0.958291845014783	-0.929501273779685	-0.900710702544587	-0.948872378268405	-0.92036480206219	-0.891857225855975	-0.950808185980662	-0.922371039292869	-0.892649617051198	-0.601538206915666	19.3375890343535	0.0429266620922962	-41.3002678951255	-0.489166731975856	-0.481889140140237	-0.496970394176997	-0.473082631750744	-0.465883643274975	-0.480802008606909	-0.483311022685944	-0.465621550935577	-0.484047252644819	0.000824832972375837	0.00081800307882754	0.00389910790664345
174	13.6259639633796	0.25	-0.600776418871478	-0.62274929958758	-0.578803538155376	0.328915748714069	-15.0415597313548	-15.499128348185	-14.5839911145246	15.93	10.32	24.62	-0.943735322664788	-0.915874164505133	-0.888013006345478	-0.93366729238201	-0.906103364788308	-0.878539437194605	-0.932546648040012	-0.906042169450805	-0.877921382890092	-0.600776418871478	19.6391193753512	-0.0130656656199775	-41.5457834128264	-0.489166731975856	-0.481889140140237	-0.496970394176997	-0.473082631750744	-0.465883643274975	-0.480802008606909	-0.483311022685944	-0.465621550935577	-0.484047252644819	0.000824832972375837	0.00081800307882754	0.00389910790664345
174	13.6259639633796	0.25	-0.593803895217954	-0.615544991528712	-0.572062798907196	0.313576849944771	-14.4248871385828	-14.8794077227692	-13.9703665543965	16.24	10.43	25.29	-0.889313905802795	-0.862148074774995	-0.834982243747194	-0.879328287196703	-0.85246748640175	-0.825606685606796	-0.876901045111047	-0.850860157065748	-0.822584001465632	-0.593803895217954	19.9431296284727	-0.0822915947771381	-41.8528457486006	-0.489166731975856	-0.481889140140237	-0.496970394176997	-0.473082631750744	-0.465883643274975	-0.480802008606909	-0.483311022685944	-0.465621550935577	-0.484047252644819	0.000824832972375837	0.00081800307882754	0.00389910790664345
174	13.6259639633796	0.25	-0.591621617013699	-0.613172533785188	-0.57007070024221	0.322440090891755	-14.7641980967897	-15.2200002417724	-14.3083959518071	16.34	10.47	25.02	-0.904167329763308	-0.877089708095585	-0.850012086427863	-0.893851714159114	-0.867083020194711	-0.840314326230307	-0.893494925550415	-0.865513768339759	-0.839508327929217	-0.591621617013699	19.8499036566443	-0.144526184843453	-41.8883932637017	-0.489166731975856	-0.481889140140237	-0.496970394176997	-0.473082631750744	-0.465883643274975	-0.480802008606909	-0.483311022685944	-0.465621550935577	-0.484047252644819	0.000824832972375837	0.00081800307882754	0.00389910790664345
174	13.6259639633796	0.25	-0.590294919655761	-0.611783563258273	-0.56880627605325	0.324950211628952	-14.7779766697221	-15.2315960857092	-14.3243572537349	16.04	10.5	24.66	-0.921255315232131	-0.893818972007225	-0.866382628782319	-0.911240053194116	-0.884101979257017	-0.856963905319918	-0.911878595436352	-0.883814704205734	-0.857057014866295	-0.590294919655761	19.690778910976	-0.0755055781337066	-41.6797796864912	-0.489166731975856	-0.481889140140237	-0.496970394176997	-0.473082631750744	-0.465883643274975	-0.480802008606909	-0.483311022685944	-0.465621550935577	-0.484047252644819	0.000824832972375837	0.00081800307882754	0.00389910790664345
174	13.6259639633796	0.25	-0.590114926918763	-0.611683434538368	-0.568546419299158	0.314140940633088	-14.4986111835676	-14.954856838055	-14.0423655290802	16.24	10.4	24.96	-0.893660324050342	-0.866396362659669	-0.839132401268997	-0.883621037468038	-0.856663356567171	-0.829705675666304	-0.882355364106753	-0.854643998162021	-0.829016420551083	-0.590114926918763	19.8763082683568	0.111465753795721	-41.6075177792408	-0.489166731975856	-0.481889140140237	-0.496970394176997	-0.473082631750744	-0.465883643274975	-0.480802008606909	-0.483311022685944	-0.465621550935577	-0.484047252644819	0.000824832972375837	0.00081800307882754	0.00389910790664345
174	13.6259639633796	0.25	-0.586100546203393	-0.607678550769375	-0.564522541637411	0.324159483504415	-14.7991037073517	-15.2541916483517	-14.3440157663516	15.68	10.31	24.1	-0.943091372344304	-0.914955531343417	-0.88681969034253	-0.933471198863792	-0.90562236257887	-0.877773526293948	-0.934272222759726	-0.905959436472772	-0.878338437057517	-0.586100546203393	19.423204580803	-0.25747791270387	-41.6348065290406	-0.489166731975856	-0.481889140140237	-0.496970394176997	-0.473082631750744	-0.465883643274975	-0.480802008606909	-0.483311022685944	-0.465621550935577	-0.484047252644819	0.000824832972375837	0.00081800307882754	0.00389910790664345
174	13.6259639633796	0.25	-0.585632692961037	-0.607016551217909	-0.564248834704166	0.323909080710013	-14.7613903436884	-15.21557809959	-14.3072025877868	15.83	10.28	24.66	-0.931946847218517	-0.904128065415601	-0.876309283612686	-0.922172219417967	-0.894645212021285	-0.867118204624602	-0.920728181340699	-0.893952117731756	-0.86597298938961	-0.585632692961037	19.6670784877571	-0.0485876123266593	-41.5491332808604	-0.489166731975856	-0.481889140140237	-0.496970394176997	-0.473082631750744	-0.465883643274975	-0.480802008606909	-0.483311022685944	-0.465621550935577	-0.484047252644819	0.000824832972375837	0.00081800307882754	0.00389910790664345
174	13.6259639633796	0.25	-0.58420076698295	-0.605543396305115	-0.562858137660785	0.331535820638499	-14.968279181072	-15.4209295549562	-14.5156288071877	16.01	10.41	24.89	-0.934186057757982	-0.906764904784377	-0.879343751810772	-0.924074988444434	-0.896950625576045	-0.869826262707657	-0.923281878271671	-0.895891896115634	-0.868450510255999	-0.58420076698295	19.8469271629532	0.0852584813880193	-41.6059640907109	-0.489166731975856	-0.481889140140237	-0.496970394176997	-0.473082631750744	-0.465883643274975	-0.480802008606909	-0.483311022685944	-0.465621550935577	-0.484047252644819	0.000824832972375837	0.00081800307882754	0.00389910790664345
174	13.6259639633796	0.25	-0.583840637666934	-0.605213135480262	-0.562468139853606	0.310701598903344	-14.2595242945401	-14.7118529449914	-13.8071956440888	16.24	10.54	24.82	-0.878982691900905	-0.851957608365596	-0.824932524830287	-0.869103626597113	-0.842382283473925	-0.815660940350738	-0.869425991692362	-0.843182997400286	-0.816787321434836	-0.583840637666934	19.9204450971298	-0.268354746130415	-41.9950353740186	-0.489166731975856	-0.481889140140237	-0.496970394176997	-0.473082631750744	-0.465883643274975	-0.480802008606909	-0.483311022685944	-0.465621550935577	-0.484047252644819	0.000824832972375837	0.00081800307882754	0.00389910790664345
174	13.6259639633796	0.25	-0.582040807545683	-0.603277042367597	-0.56080457272377	0.325641219221717	-14.7225176584091	-15.1737238744873	-14.2713114423308	15.8	10.24	24.66	-0.931456958204178	-0.903759131815119	-0.876061305426061	-0.921751093881982	-0.894341881306567	-0.866932668731152	-0.920488410233974	-0.892373154119927	-0.865838976624123	-0.582040807545683	19.5923579513275	-0.00704182364103854	-41.45968850726	-0.489166731975856	-0.481889140140237	-0.496970394176997	-0.473082631750744	-0.465883643274975	-0.480802008606909	-0.483311022685944	-0.465621550935577	-0.484047252644819	0.000824832972375837	0.00081800307882754	0.00389910790664345
174	13.6259639633796	0.25	-0.579916594379733	-0.601117891540722	-0.558715297218743	0.32963854921299	-14.8667863394291	-15.318298848493	-14.4152738303652	15.98	10.44	24.86	-0.929935597707327	-0.902525402936905	-0.875115208166484	-0.919930185670604	-0.89281490411069	-0.865699622550776	-0.919761605361149	-0.892147076801216	-0.865562120242368	-0.579916594379733	19.8128240457322	0.150972090695637	-41.494556148045	-0.489166731975856	-0.481889140140237	-0.496970394176997	-0.473082631750744	-0.465883643274975	-0.480802008606909	-0.483311022685944	-0.465621550935577	-0.484047252644819	0.000824832972375837	0.00081800307882754	0.00389910790664345
174	13.6259639633796	0.25	-0.577596653156044	-0.598663736004458	-0.55652957030763	0.326340045316291	-14.7429692418664	-15.1940842838529	-14.2918541998799	15.76	10.12	24.49	-0.934511075430176	-0.906765276792114	-0.879019478154053	-0.924828858433589	-0.897370526525693	-0.869912194617797	-0.922675669116793	-0.89452854617297	-0.867537530040781	-0.577596653156044	19.6165053490616	-0.0568532244401911	-41.4587019805985	-0.489166731975856	-0.481889140140237	-0.496970394176997	-0.473082631750744	-0.465883643274975	-0.480802008606909	-0.483311022685944	-0.465621550935577	-0.484047252644819	0.000824832972375837	0.00081800307882754	0.00389910790664345
174	13.6259639633796	0.25	-0.576827538561167	-0.598109850074103	-0.555545227048231	0.322206241017387	-14.4955465049745	-14.9432944178514	-14.0477985920975	15.82	10.21	24.53	-0.915906366478309	-0.888462942524118	-0.861019518569927	-0.906319484614738	-0.879163313673529	-0.852007142732321	-0.905506539603552	-0.877887328793524	-0.851012019224323	-0.576827538561167	19.4720834892155	-0.0036172091614015	-41.4006780934479	-0.489166731975856	-0.481889140140237	-0.496970394176997	-0.473082631750744	-0.465883643274975	-0.480802008606909	-0.483311022685944	-0.465621550935577	-0.484047252644819	0.000824832972375837	0.00081800307882754	0.00389910790664345
174	13.6259639633796	0.25	-0.576669081672312	-0.597865849061417	-0.555472314283206	0.322196598560929	-14.7566209387743	-15.2124431522006	-14.300798725348	16.14	10.44	24.85	-0.914675157268466	-0.887268037282495	-0.859860917296524	-0.904568601034365	-0.877464311618517	-0.850360022202668	-0.904016556735455	-0.876297075823742	-0.849267727634889	-0.576669081672312	19.9403479192967	0.0579830369646747	-41.6569435506243	-0.489166731975856	-0.481889140140237	-0.496970394176997	-0.473082631750744	-0.465883643274975	-0.480802008606909	-0.483311022685944	-0.465621550935577	-0.484047252644819	0.000824832972375837	0.00081800307882754	0.00389910790664345
174	13.6259639633796	0.25	-0.574179431127197	-0.595394151979808	-0.552964710274585	0.323213105277188	-14.5963198474669	-15.0461432317244	-14.1464964632094	15.81	10.28	24.59	-0.922680722841148	-0.895096021635961	-0.867511320430774	-0.9130373554448	-0.885740954842037	-0.858444554239274	-0.911495209832426	-0.885182634925102	-0.857330677566841	-0.574179431127197	19.6983267701907	-0.0605620366806243	-41.5837823280445	-0.489166731975856	-0.481889140140237	-0.496970394176997	-0.473082631750744	-0.465883643274975	-0.480802008606909	-0.483311022685944	-0.465621550935577	-0.484047252644819	0.000824832972375837	0.00081800307882754	0.00389910790664345
174	13.6259639633796	0.25	-0.574128557373188	-0.595429801708684	-0.552827313037692	0.326037531219421	-14.7504209492819	-15.202074720197	-14.2987671783667	15.8	10.18	24.5	-0.932780243487032	-0.905067334416382	-0.877354425345732	-0.923047799034961	-0.895624040972834	-0.868200282910708	-0.921253529760083	-0.893561141601888	-0.866552800564682	-0.574128557373188	19.5674526816139	0.231221004065646	-41.2086389836916	-0.489166731975856	-0.481889140140237	-0.496970394176997	-0.473082631750744	-0.465883643274975	-0.480802008606909	-0.483311022685944	-0.465621550935577	-0.484047252644819	0.000824832972375837	0.00081800307882754	0.00389910790664345
174	13.6259639633796	0.25	-0.573655530461138	-0.594622030002535	-0.552689030919741	0.321572835901664	-14.6022341711618	-15.053932426561	-14.1505359157625	15.93	10.33	24.53	-0.916294420405827	-0.888800701196679	-0.861306981987531	-0.906509005887592	-0.879308901299593	-0.852108796711595	-0.907747793571676	-0.879004030174634	-0.851964475773573	-0.573655530461138	19.7184352316277	-0.152006782095387	-41.7211241828637	-0.489166731975856	-0.481889140140237	-0.496970394176997	-0.473082631750744	-0.465883643274975	-0.480802008606909	-0.483311022685944	-0.465621550935577	-0.484047252644819	0.000824832972375837	0.00081800307882754	0.00389910790664345
174	13.6259639633796	0.25	-0.570645181861213	-0.59173317573283	-0.549557187989597	0.331687199663053	-14.8555322758983	-15.304619726207	-14.4064448255896	15.95	10.25	24.66	-0.930604468359499	-0.903297498606713	-0.875990528853928	-0.920637409736269	-0.893622905985531	-0.866608402234793	-0.91967065377039	-0.891267398686274	-0.864538085311651	-0.570645181861213	19.6497009002418	-0.00474440110332512	-41.5207952466381	-0.489166731975856	-0.481889140140237	-0.496970394176997	-0.473082631750744	-0.465883643274975	-0.480802008606909	-0.483311022685944	-0.465621550935577	-0.484047252644819	0.000824832972375837	0.00081800307882754	0.00389910790664345
174	13.6259639633796	0.25	-0.568794713857616	-0.589717695988931	-0.547871731726302	0.326081296207829	-14.5434175089126	-14.9886885493364	-14.0981464684889	15.99	10.41	25.16	-0.909170889969826	-0.882162024800114	-0.855153159630402	-0.899366013478865	-0.87264842312896	-0.845930832779055	-0.897809327998425	-0.870875007886161	-0.8446234520066	-0.568794713857616	19.9276930322072	0.126361384686231	-41.5298800551247	-0.489166731975856	-0.481889140140237	-0.496970394176997	-0.473082631750744	-0.465883643274975	-0.480802008606909	-0.483311022685944	-0.465621550935577	-0.484047252644819	0.000824832972375837	0.00081800307882754	0.00389910790664345
174	13.6259639633796	0.25	-0.56874701879754	-0.589727287312246	-0.547766750282834	0.323530666286881	-14.5722100368348	-15.0209646446139	-14.1234554290557	16.15	10.4	24.71	-0.902523666083826	-0.875560573941135	-0.848597481798444	-0.892532215851206	-0.865867620471962	-0.839203025092719	-0.892300431139926	-0.865932121422736	-0.839157868425087	-0.56874701879754	19.8167360587698	-0.015909858066187	-41.6512128353636	-0.489166731975856	-0.481889140140237	-0.496970394176997	-0.473082631750744	-0.465883643274975	-0.480802008606909	-0.483311022685944	-0.465621550935577	-0.484047252644819	0.000824832972375837	0.00081800307882754	0.00389910790664345
174	13.6259639633796	0.25	-0.564732022515432	-0.585304920181733	-0.54415912484913	0.337272448161016	-14.721298762269	-15.1607800364422	-14.2818174880958	16.04	10.32	24.92	-0.916663591197292	-0.890091311797472	-0.863519032397652	-0.906688927998061	-0.880405794518287	-0.854122661038513	-0.904349929988408	-0.878308036783125	-0.852228556967281	-0.564732022515432	19.9052555531243	0.125721706603343	-41.4805153702453	-0.489166731975856	-0.481889140140237	-0.496970394176997	-0.473082631750744	-0.465883643274975	-0.480802008606909	-0.483311022685944	-0.465621550935577	-0.484047252644819	0.000824832972375837	0.00081800307882754	0.00389910790664345
174	13.6259639633796	0.25	-0.56394887602332	-0.584516898495342	-0.543380853551299	0.33416478260824	-14.6962348820103	-15.138035474955	-14.2544342890657	16.05	10.37	24.9	-0.91522155930528	-0.888510997803046	-0.861800436300812	-0.905260569146865	-0.878840717186539	-0.852420865226212	-0.904401906424818	-0.877599711614607	-0.850936853305678	-0.56394887602332	19.8625153509168	0.0588571412997978	-41.519860678738	-0.489166731975856	-0.481889140140237	-0.496970394176997	-0.473082631750744	-0.465883643274975	-0.480802008606909	-0.483311022685944	-0.465621550935577	-0.484047252644819	0.000824832972375837	0.00081800307882754	0.00389910790664345
174	13.6259639633796	0.25	-0.562910790155895	-0.583707001559255	-0.542114578752534	0.322306746819636	-14.5175894705629	-14.9659150947202	-14.0692638464056	16.05	10.4	24.79	-0.904811321339547	-0.877706390046221	-0.850601458752894	-0.894963508781335	-0.868153582951008	-0.841343657120682	-0.894141343794123	-0.867049251048415	-0.840317925085799	-0.562910790155895	19.8791331858077	0.215281473341482	-41.4458936280938	-0.489166731975856	-0.481889140140237	-0.496970394176997	-0.473082631750744	-0.465883643274975	-0.480802008606909	-0.483311022685944	-0.465621550935577	-0.484047252644819	0.000824832972375837	0.00081800307882754	0.00389910790664345
174	13.6259639633796	0.25	-0.561871989834763	-0.582462799551918	-0.541281180117608	0.321144277807692	-14.5418542482225	-14.9921269339991	-14.0915815624458	16.14	10.43	24.83	-0.90106371957506	-0.874001223182447	-0.846938726789833	-0.891096618616894	-0.864333473566328	-0.837570328515762	-0.891116434782351	-0.863507106126964	-0.837579014089538	-0.561871989834763	19.9459566222817	0.228336213825111	-41.4764728028876	-0.489166731975856	-0.481889140140237	-0.496970394176997	-0.473082631750744	-0.465883643274975	-0.480802008606909	-0.483311022685944	-0.465621550935577	-0.484047252644819	0.000824832972375837	0.00081800307882754	0.00389910790664345
174	13.6259639633796	0.25	-0.560435100857816	-0.580920679865371	-0.539949521850262	0.338478388951936	-14.7709438820424	-15.2107203244597	-14.331167439625	15.89	10.23	24.72	-0.928352979769611	-0.901512188403924	-0.874671397038237	-0.918515500018037	-0.891959132516257	-0.865402765014478	-0.916924245180843	-0.890097479733394	-0.864083914071149	-0.560435100857816	19.8220239385859	-0.0460118177707205	-41.5323731935911	-0.489166731975856	-0.481889140140237	-0.496970394176997	-0.473082631750744	-0.465883643274975	-0.480802008606909	-0.483311022685944	-0.465621550935577	-0.484047252644819	0.000824832972375837	0.00081800307882754	0.00389910790664345
174	13.6259639633796	0.25	-0.557564653730939	-0.578038681454612	-0.537090626007267	0.333737437211018	-14.7553820981537	-15.1993871078803	-14.3113770884271	16.38	10.42	25.37	-0.900555614296452	-0.874248553265174	-0.847941492233896	-0.890210604010663	-0.864205741769373	-0.838200879528083	-0.887971093948005	-0.861402928033389	-0.835419383852517	-0.557564653730939	20.1810562847764	0.0152325891549611	-41.8617397001677	-0.489166731975856	-0.481889140140237	-0.496970394176997	-0.473082631750744	-0.465883643274975	-0.480802008606909	-0.483311022685944	-0.465621550935577	-0.484047252644819	0.000824832972375837	0.00081800307882754	0.00389910790664345
174	13.6259639633796	0.25	-0.552580559953019	-0.572911112379962	-0.532250007526076	0.327051403666423	-14.7187322616678	-15.1683780297967	-14.2690864935389	15.86	10.35	24.88	-0.927183559629773	-0.899698474339356	-0.872213389048939	-0.91740169226855	-0.890206577023363	-0.863011461778177	-0.916255293811244	-0.888364856065873	-0.862121152949148	-0.552580559953019	19.9969434587106	-0.0876587143491673	-41.7440117702149	-0.489166731975856	-0.481889140140237	-0.496970394176997	-0.473082631750744	-0.465883643274975	-0.480802008606909	-0.483311022685944	-0.465621550935577	-0.484047252644819	0.000824832972375837	0.00081800307882754	0.00389910790664345
174	13.6259639633796	0.25	-0.551941126705629	-0.572046331093814	-0.531835922317445	0.329305029569122	-14.6196140473621	-15.0639550782479	-14.1752730164762	15.88	10.52	24.94	-0.92016657900571	-0.893024453038239	-0.865882327070768	-0.910439386717493	-0.883584183449042	-0.856728980180592	-0.909735788655931	-0.883763796721645	-0.856451071755005	-0.551941126705629	19.9904665690992	-0.38580542995315	-42.0819454284803	-0.489166731975856	-0.481889140140237	-0.496970394176997	-0.473082631750744	-0.465883643274975	-0.480802008606909	-0.483311022685944	-0.465621550935577	-0.484047252644819	0.000824832972375837	0.00081800307882754	0.00389910790664345
174	13.6259639633796	0.26	-0.63423868976194	-0.65689700101947	-0.61158037850441	0.318549745188567	-14.8521150529001	-15.3147451902795	-14.3894849155206	15.67	10.3	24.2	-0.947320667321379	-0.918703861424835	-0.890087055528291	-0.937672370126743	-0.909347021450099	-0.881021672773454	-0.937759136590498	-0.909530332923	-0.881136450141982	-0.63423868976194	19.37112713333	-0.182293000143219	-41.6025637721968	-0.489166731975856	-0.481889140140237	-0.496970394176997	-0.473082631750744	-0.465883643274975	-0.480802008606909	-0.483311022685944	-0.465621550935577	-0.484047252644819	0.000824832972375837	0.00081800307882754	0.00389910790664345
174	13.6259639633796	0.26	-0.632168408675717	-0.654592976625616	-0.609743840725818	0.322426225658751	-14.8146387442677	-15.2720126125627	-14.3572648759727	16.13	10.46	24.63	-0.918358805673349	-0.890855337067772	-0.863351868462195	-0.908214608738313	-0.881014943613694	-0.853815278489074	-0.909108846002807	-0.881482696036176	-0.854449446370518	-0.632168408675717	19.5554212949965	-0.0443720419089665	-41.6448625744903	-0.489166731975856	-0.481889140140237	-0.496970394176997	-0.473082631750744	-0.465883643274975	-0.480802008606909	-0.483311022685944	-0.465621550935577	-0.484047252644819	0.000824832972375837	0.00081800307882754	0.00389910790664345
174	13.6259639633796	0.26	-0.630466490892259	-0.652985669114635	-0.607947312669883	0.32324782258528	-14.7638341488925	-15.2187838170022	-14.3088844807828	15.84	10.31	24.33	-0.931725988556489	-0.903873011974394	-0.876020035392298	-0.921940911124475	-0.89438044922579	-0.866819987327104	-0.922275484036169	-0.894408182690054	-0.865111338313279	-0.630466490892259	19.3961892289429	0.190443248901611	-41.1841465892518	-0.489166731975856	-0.481889140140237	-0.496970394176997	-0.473082631750744	-0.465883643274975	-0.480802008606909	-0.483311022685944	-0.465621550935577	-0.484047252644819	0.000824832972375837	0.00081800307882754	0.00389910790664345
174	13.6259639633796	0.26	-0.628442876388772	-0.650734849595927	-0.606150903181618	0.328837089803766	-14.9441704429181	-15.3988574626454	-14.4894834231908	16.15	10.28	24.89	-0.925300448754608	-0.897978804638012	-0.870657160521416	-0.915058988335353	-0.888039747116309	-0.861020505897264	-0.912745434680894	-0.885531611731669	-0.859471697073838	-0.628442876388772	19.6462159427556	0.215946415057592	-41.3612576093277	-0.489166731975856	-0.481889140140237	-0.496970394176997	-0.473082631750744	-0.465883643274975	-0.480802008606909	-0.483311022685944	-0.465621550935577	-0.484047252644819	0.000824832972375837	0.00081800307882754	0.00389910790664345
174	13.6259639633796	0.26	-0.627926185738259	-0.650225472177272	-0.605626899299245	0.333195943782674	-14.9752910779502	-15.4264626258875	-14.5241195300128	15.93	10.34	24.4	-0.939401117063653	-0.911926830417505	-0.884452543771358	-0.929382075406139	-0.902200811641718	-0.875019547877296	-0.929146158146941	-0.902009865593627	-0.874921919398918	-0.627926185738259	19.4759869840539	0.324470853582893	-41.13275824188	-0.489166731975856	-0.481889140140237	-0.496970394176997	-0.473082631750744	-0.465883643274975	-0.480802008606909	-0.483311022685944	-0.465621550935577	-0.484047252644819	0.000824832972375837	0.00081800307882754	0.00389910790664345
174	13.6259639633796	0.26	-0.624954445437781	-0.647155631926208	-0.602753258949355	0.324678894443025	-14.9952908217589	-15.4558656438174	-14.5347159997003	16	10.45	24.66	-0.936955286231162	-0.909034623346428	-0.881113960461695	-0.926834015935385	-0.899214960373911	-0.871595904812437	-0.927663217723755	-0.899807771292863	-0.871216293154893	-0.624954445437781	19.6304656418421	0.0548967335390193	-41.5456208464429	-0.489166731975856	-0.481889140140237	-0.496970394176997	-0.473082631750744	-0.465883643274975	-0.480802008606909	-0.483311022685944	-0.465621550935577	-0.484047252644819	0.000824832972375837	0.00081800307882754	0.00389910790664345
174	13.6259639633796	0.26	-0.624945945664992	-0.647119532369517	-0.602772358960467	0.33145274024845	-14.9332652048855	-15.3849413927877	-14.4815890169833	16.03	10.34	24.61	-0.930838182759626	-0.903510328125108	-0.876182473490589	-0.920728053155146	-0.893697015042859	-0.866665976930573	-0.920480521605734	-0.893194639110621	-0.866549046748461	-0.624945945664992	19.5592177631073	0.101483672306025	-41.3788291339711	-0.489166731975856	-0.481889140140237	-0.496970394176997	-0.473082631750744	-0.465883643274975	-0.480802008606909	-0.483311022685944	-0.465621550935577	-0.484047252644819	0.000824832972375837	0.00081800307882754	0.00389910790664345
174	13.6259639633796	0.26	-0.624125208228448	-0.646367519976533	-0.601882896480363	0.325836248817085	-14.7151866625285	-15.1659680162523	-14.2644053088046	15.96	10.26	24.67	-0.921428933168714	-0.894041101319866	-0.866653269471018	-0.911537538941971	-0.884443711147132	-0.857349883352293	-0.909126379551683	-0.883169570827259	-0.856238357038505	-0.624125208228448	19.5376179521047	0.31107704232912	-41.1663209549018	-0.489166731975856	-0.481889140140237	-0.496970394176997	-0.473082631750744	-0.465883643274975	-0.480802008606909	-0.483311022685944	-0.465621550935577	-0.484047252644819	0.000824832972375837	0.00081800307882754	0.00389910790664345
174	13.6259639633796	0.26	-0.623576286949475	-0.645755983644001	-0.601396590254949	0.33360697959646	-15.0688444313775	-15.5224149026026	-14.6152739601525	16.05	10.36	24.68	-0.938133390759005	-0.910720800206025	-0.883308209653046	-0.927913158744709	-0.900799206997601	-0.873685255250493	-0.927747830200144	-0.899139683200751	-0.872794212574589	-0.623576286949475	19.5906045888869	-0.0384332033183812	-41.5867701141006	-0.489166731975856	-0.481889140140237	-0.496970394176997	-0.473082631750744	-0.465883643274975	-0.480802008606909	-0.483311022685944	-0.465621550935577	-0.484047252644819	0.000824832972375837	0.00081800307882754	0.00389910790664345
174	13.6259639633796	0.26	-0.621954656800627	-0.644141932213614	-0.59976738138764	0.326647389374054	-14.9614889057831	-15.4189705371079	-14.5040072744584	16.01	10.57	25.03	-0.934319540211478	-0.906598232462308	-0.878876924713137	-0.924214659627236	-0.89679316419322	-0.869371668759203	-0.923643242789162	-0.896658766240237	-0.868654393948138	-0.621954656800627	19.838795482646	0.0821935751312336	-41.6794418025449	-0.489166731975856	-0.481889140140237	-0.496970394176997	-0.473082631750744	-0.465883643274975	-0.480802008606909	-0.483311022685944	-0.465621550935577	-0.484047252644819	0.000824832972375837	0.00081800307882754	0.00389910790664345
174	13.6259639633796	0.26	-0.621947463495061	-0.644077734460379	-0.599817192529744	0.327937027302371	-14.8282018551729	-15.2802819795991	-14.3761217307466	15.85	10.24	24.41	-0.934947729548132	-0.907286506642005	-0.879625283735877	-0.925112202516904	-0.897741972034216	-0.870371741551527	-0.924169612227087	-0.897727497691517	-0.869190252293951	-0.621947463495061	19.4300790197385	-0.111748814971424	-41.5293520852055	-0.489166731975856	-0.481889140140237	-0.496970394176997	-0.473082631750744	-0.465883643274975	-0.480802008606909	-0.483311022685944	-0.465621550935577	-0.484047252644819	0.000824832972375837	0.00081800307882754	0.00389910790664345
174	13.6259639633796	0.26	-0.621324486606486	-0.643550658136917	-0.599098315076054	0.325253883793049	-14.776717128904	-15.2299841051592	-14.3234501526488	15.81	10.28	24.26	-0.934147984076403	-0.906346350851208	-0.878544717626014	-0.924390699660368	-0.896879457729949	-0.869368215799531	-0.924371837174435	-0.897280241436742	-0.870145961696014	-0.621324486606486	19.3763115135673	0.0689085563476137	-41.2893660105135	-0.489166731975856	-0.481889140140237	-0.496970394176997	-0.473082631750744	-0.465883643274975	-0.480802008606909	-0.483311022685944	-0.465621550935577	-0.484047252644819	0.000824832972375837	0.00081800307882754	0.00389910790664345
174	13.6259639633796	0.26	-0.621150787368777	-0.643371258796569	-0.598930315940985	0.324646311259202	-14.7556836447618	-15.2089326976621	-14.3024345918616	15.93	10.28	24.7	-0.92612108278116	-0.898521282585711	-0.870921482390262	-0.916242659377183	-0.888937251046108	-0.861631842715033	-0.915053896577486	-0.887393452926976	-0.860423573592561	-0.621150787368777	19.5539503907382	-0.0743476371255076	-41.5527691787281	-0.489166731975856	-0.481889140140237	-0.496970394176997	-0.473082631750744	-0.465883643274975	-0.480802008606909	-0.483311022685944	-0.465621550935577	-0.484047252644819	0.000824832972375837	0.00081800307882754	0.00389910790664345
174	13.6259639633796	0.26	-0.620729285985793	-0.642756987222628	-0.598701584748957	0.329119862475579	-14.8007225404082	-15.2507567267665	-14.3506883540499	15.91	10.28	24.46	-0.929862444245384	-0.902423157394348	-0.874983870543312	-0.919980509069199	-0.892832827988049	-0.8656851469069	-0.919220127315286	-0.892313131803133	-0.865000274639548	-0.620729285985793	19.6069871113439	-0.328561781584788	-41.8507869516197	-0.489166731975856	-0.481889140140237	-0.496970394176997	-0.473082631750744	-0.465883643274975	-0.480802008606909	-0.483311022685944	-0.465621550935577	-0.484047252644819	0.000824832972375837	0.00081800307882754	0.00389910790664345
174	13.6259639633796	0.26	-0.620242428455495	-0.642344590833084	-0.598140266077906	0.326176519514425	-14.8459656189814	-15.3004012140703	-14.3915300238925	15.94	10.4	24.98	-0.930931918541444	-0.903282408278888	-0.875632898016332	-0.92097910596531	-0.893625203134387	-0.866271300303463	-0.918424971977726	-0.892296768319241	-0.864134722474037	-0.620242428455495	19.6912753652842	0.0423777500964114	-41.5695787408037	-0.489166731975856	-0.481889140140237	-0.496970394176997	-0.473082631750744	-0.465883643274975	-0.480802008606909	-0.483311022685944	-0.465621550935577	-0.484047252644819	0.000824832972375837	0.00081800307882754	0.00389910790664345
174	13.6259639633796	0.26	-0.61988782113074	-0.641874493878147	-0.597901148383333	0.331044744475554	-14.9634227000694	-15.4164280161385	-14.5104173840003	16.06	10.42	25.07	-0.931010641396168	-0.90365328147934	-0.876295921562511	-0.92084637102249	-0.893787683957014	-0.866728996891538	-0.918086475570941	-0.892675866503884	-0.86526226746928	-0.61988782113074	19.7981893256242	-0.322438665726739	-42.0264574967094	-0.489166731975856	-0.481889140140237	-0.496970394176997	-0.473082631750744	-0.465883643274975	-0.480802008606909	-0.483311022685944	-0.465621550935577	-0.484047252644819	0.000824832972375837	0.00081800307882754	0.00389910790664345
174	13.6259639633796	0.26	-0.619197500452241	-0.641198779492409	-0.597196221412074	0.32919917103128	-14.9647491519671	-15.419689062693	-14.5098092412412	16.28	10.53	24.62	-0.919161634708804	-0.892042844547931	-0.864924054387057	-0.908768137901559	-0.881955995721095	-0.855143853540631	-0.910468174068999	-0.882400930071891	-0.856568162376904	-0.619197500452241	19.730327665579	0.195778780668086	-41.4711436430809	-0.489166731975856	-0.481889140140237	-0.496970394176997	-0.473082631750744	-0.465883643274975	-0.480802008606909	-0.483311022685944	-0.465621550935577	-0.484047252644819	0.000824832972375837	0.00081800307882754	0.00389910790664345
174	13.6259639633796	0.26	-0.617728599727593	-0.639777021755006	-0.595680177700181	0.339152498856596	-15.2300710649199	-15.6828354037536	-14.7773067260863	15.93	10.26	24.29	-0.954618857684857	-0.927058957653364	-0.899499057621871	-0.944425523846757	-0.917159905935614	-0.889894288024471	-0.944750474575061	-0.916844491299049	-0.889269520083882	-0.617728599727593	19.505794203905	0.108981647746457	-41.3633524160768	-0.489166731975856	-0.481889140140237	-0.496970394176997	-0.473082631750744	-0.465883643274975	-0.480802008606909	-0.483311022685944	-0.465621550935577	-0.484047252644819	0.000824832972375837	0.00081800307882754	0.00389910790664345
174	13.6259639633796	0.26	-0.61744371127098	-0.639374801743437	-0.595512620798523	0.324643692339992	-14.6470096046477	-15.0969232135674	-14.1970959957279	15.79	10.28	24.22	-0.926921205035848	-0.899297399930504	-0.871673594825161	-0.917268089388984	-0.889931963305158	-0.862595837221332	-0.917757849480025	-0.890517652593672	-0.865035767999483	-0.61744371127098	19.4467834976053	0.233095907577231	-41.2193584786122	-0.489166731975856	-0.481889140140237	-0.496970394176997	-0.473082631750744	-0.465883643274975	-0.480802008606909	-0.483311022685944	-0.465621550935577	-0.484047252644819	0.000824832972375837	0.00081800307882754	0.00389910790664345
174	13.6259639633796	0.26	-0.615932599919445	-0.637855989066215	-0.594009210772676	0.33244329894037	-14.9870893224245	-15.4393822031302	-14.5347964417187	15.95	10.44	24.43	-0.938871661881572	-0.911367648898506	-0.883863635915441	-0.928818274068238	-0.901608772593153	-0.874399271118069	-0.929221323682597	-0.90204733868874	-0.875184398608971	-0.615932599919445	19.5508229376173	-0.180722015273553	-41.7097982472342	-0.489166731975856	-0.481889140140237	-0.496970394176997	-0.473082631750744	-0.465883643274975	-0.480802008606909	-0.483311022685944	-0.465621550935577	-0.484047252644819	0.000824832972375837	0.00081800307882754	0.00389910790664345
174	13.6259639633796	0.26	-0.615776288760115	-0.637731514210832	-0.593821063309398	0.325583092675277	-14.9041062207391	-15.3609381049628	-14.4472743365154	16.09	10.39	24.4	-0.925971350001573	-0.898433107632005	-0.870894865262437	-0.915811263314159	-0.888575180325325	-0.861339097336492	-0.916351282471276	-0.889846935480788	-0.861747721971259	-0.615776288760115	19.5886297246941	-0.0698956868041815	-41.6102588588373	-0.489166731975856	-0.481889140140237	-0.496970394176997	-0.473082631750744	-0.465883643274975	-0.480802008606909	-0.483311022685944	-0.465621550935577	-0.484047252644819	0.000824832972375837	0.00081800307882754	0.00389910790664345
174	13.6259639633796	0.26	-0.615589686183929	-0.637489279905637	-0.593690092462221	0.333687371749845	-14.8111091588916	-15.256841233834	-14.3653770839493	15.93	10.3	24.75	-0.928919645285321	-0.901781047288409	-0.874642449291498	-0.919007758565601	-0.892158738585952	-0.865309718606302	-0.917716781006617	-0.890456322443607	-0.863529295990115	-0.615589686183929	19.5980638860734	-0.178135440142961	-41.6858613807915	-0.489166731975856	-0.481889140140237	-0.496970394176997	-0.473082631750744	-0.465883643274975	-0.480802008606909	-0.483311022685944	-0.465621550935577	-0.484047252644819	0.000824832972375837	0.00081800307882754	0.00389910790664345
174	13.6259639633796	0.26	-0.615222506173133	-0.637068114854508	-0.593376897491757	0.330008294036147	-14.7575563744413	-15.2053768063651	-14.3097359425174	16.05	10.29	25.23	-0.918788946001145	-0.891729277050827	-0.86466960810051	-0.908773917588479	-0.882009205771194	-0.855244493953909	-0.905159907330739	-0.878179129280863	-0.851624861833988	-0.615222506173133	19.731052311112	0.187722587685139	-41.4208373885445	-0.489166731975856	-0.481889140140237	-0.496970394176997	-0.473082631750744	-0.465883643274975	-0.480802008606909	-0.483311022685944	-0.465621550935577	-0.484047252644819	0.000824832972375837	0.00081800307882754	0.00389910790664345
174	13.6259639633796	0.26	-0.615156747868754	-0.637005181967783	-0.593308313769726	0.321193580709517	-14.6358028872244	-15.0889333519887	-14.18267242246	15.7	10.11	24.31	-0.931431099722572	-0.903459619083907	-0.875488138445243	-0.921885327523604	-0.894200512621487	-0.86651569771937	-0.919965409484238	-0.893425164295985	-0.865880307351181	-0.615156747868754	19.3861941363122	-0.00634941128276432	-41.3168190315089	-0.489166731975856	-0.481889140140237	-0.496970394176997	-0.473082631750744	-0.465883643274975	-0.480802008606909	-0.483311022685944	-0.465621550935577	-0.484047252644819	0.000824832972375837	0.00081800307882754	0.00389910790664345
174	13.6259639633796	0.26	-0.614511699378659	-0.636427069744636	-0.592596329012683	0.324808367244363	-15.0299275208789	-15.491429933566	-14.5684251081917	16	10.31	24.51	-0.939357801880153	-0.911373561961482	-0.883389322042812	-0.929218048273792	-0.901535879937503	-0.873853711601214	-0.928061191577761	-0.900634173712688	-0.873678903292184	-0.614511699378659	19.6511790372191	0.468808007277567	-41.1209699977865	-0.489166731975856	-0.481889140140237	-0.496970394176997	-0.473082631750744	-0.465883643274975	-0.480802008606909	-0.483311022685944	-0.465621550935577	-0.484047252644819	0.000824832972375837	0.00081800307882754	0.00389910790664345
174	13.6259639633796	0.26	-0.614386293597183	-0.636692549616982	-0.592080037577384	0.329387486735428	-15.1120902904456	-15.5713136651377	-14.6528669157534	16.21	10.42	24.69	-0.932134769049893	-0.904644598116574	-0.877154427183254	-0.921712187070669	-0.894529395037579	-0.867346603004488	-0.920812768341041	-0.894208467828833	-0.86764571278777	-0.614386293597183	19.7153915169629	0.0767381113711577	-41.5476800912157	-0.489166731975856	-0.481889140140237	-0.496970394176997	-0.473082631750744	-0.465883643274975	-0.480802008606909	-0.483311022685944	-0.465621550935577	-0.484047252644819	0.000824832972375837	0.00081800307882754	0.00389910790664345
174	13.6259639633796	0.26	-0.614238783681235	-0.636275833292118	-0.592201734070353	0.3251765837777	-14.7525302866131	-15.2051350525261	-14.2999255207	15.75	10.27	24.47	-0.936280753079867	-0.908410883485635	-0.880541013891403	-0.926613753745891	-0.899031637595184	-0.871449521444477	-0.925263498490212	-0.89825296457518	-0.871095040503224	-0.614238783681235	19.4101636485859	0.0684906250683209	-41.359852569417	-0.489166731975856	-0.481889140140237	-0.496970394176997	-0.473082631750744	-0.465883643274975	-0.480802008606909	-0.483311022685944	-0.465621550935577	-0.484047252644819	0.000824832972375837	0.00081800307882754	0.00389910790664345
174	13.6259639633796	0.26	-0.613969240237391	-0.635832817403149	-0.592105663071633	0.327951165879972	-14.8678271326829	-15.3211008078599	-14.4145534575059	16.15	10.49	24.85	-0.92071103460982	-0.893471864287311	-0.866232693964801	-0.910522858942043	-0.883585105070362	-0.85664735119868	-0.910476201613692	-0.884840088719752	-0.856902178644454	-0.613969240237391	19.7775126502416	-0.0280700701937253	-41.6928703747042	-0.489166731975856	-0.481889140140237	-0.496970394176997	-0.473082631750744	-0.465883643274975	-0.480802008606909	-0.483311022685944	-0.465621550935577	-0.484047252644819	0.000824832972375837	0.00081800307882754	0.00389910790664345
174	13.6259639633796	0.26	-0.613903349175969	-0.63588934163416	-0.591917356717779	0.322594417238897	-14.6570412650081	-15.1093754811391	-14.2047070488772	15.9	10.32	24.52	-0.921309689576811	-0.893728146132558	-0.866146602688305	-0.911520703334959	-0.884232215909067	-0.856943728483175	-0.910807084645997	-0.88308756216016	-0.855939619018091	-0.613903349175969	19.6041748028454	0.379050108944544	-41.1426486982689	-0.489166731975856	-0.481889140140237	-0.496970394176997	-0.473082631750744	-0.465883643274975	-0.480802008606909	-0.483311022685944	-0.465621550935577	-0.484047252644819	0.000824832972375837	0.00081800307882754	0.00389910790664345
174	13.6259639633796	0.26	-0.613622460793833	-0.63592281979788	-0.591322101789785	0.320754821402655	-14.6226692518248	-15.0758490173191	-14.1694894863306	15.83	10.25	24.34	-0.923691358832139	-0.895925212268605	-0.86815906570507	-0.914012592102644	-0.886537389102667	-0.859062186102689	-0.91322656281794	-0.885334626203123	-0.858515324915103	-0.613622460793833	19.3960807077894	-0.020732370790634	-41.4184364394188	-0.489166731975856	-0.481889140140237	-0.496970394176997	-0.473082631750744	-0.465883643274975	-0.480802008606909	-0.483311022685944	-0.465621550935577	-0.484047252644819	0.000824832972375837	0.00081800307882754	0.00389910790664345
174	13.6259639633796	0.26	-0.613444722494679	-0.63522028260399	-0.591669162385368	0.328822771773966	-14.7389274998608	-15.1873844036492	-14.2904705960723	16.09	10.32	24.51	-0.915687599792438	-0.888648946201649	-0.86161029261086	-0.90564571735071	-0.878903582988535	-0.852161448626359	-0.905829476463887	-0.878966386463238	-0.852686865000911	-0.613444722494679	19.658811430274	0.0371202398227892	-41.4818956751758	-0.489166731975856	-0.481889140140237	-0.496970394176997	-0.473082631750744	-0.465883643274975	-0.480802008606909	-0.483311022685944	-0.465621550935577	-0.484047252644819	0.000824832972375837	0.00081800307882754	0.00389910790664345
174	13.6259639633796	0.26	-0.613338434936201	-0.635121021284074	-0.591555848588329	0.329384298107676	-14.7370845600075	-15.1849155629449	-14.2892535570701	16.08	10.38	24.88	-0.916222964502585	-0.889201869297505	-0.862180774092425	-0.906195832129084	-0.879470455443399	-0.852745078757714	-0.905409592890796	-0.87794441415309	-0.851089238073437	-0.613338434936201	19.6653288870691	-0.361616852156082	-41.9710428715714	-0.489166731975856	-0.481889140140237	-0.496970394176997	-0.473082631750744	-0.465883643274975	-0.480802008606909	-0.483311022685944	-0.465621550935577	-0.484047252644819	0.000824832972375837	0.00081800307882754	0.00389910790664345
174	13.6259639633796	0.26	-0.613105373240754	-0.634861505849338	-0.591349240632169	0.33612152329438	-15.0129561001994	-15.4623006882804	-14.5636115121185	15.52	10.16	24.21	-0.965453997393788	-0.937397271715258	-0.909340546036728	-0.955902240128244	-0.928123094773656	-0.900343949419068	-0.955285143911527	-0.927691425857726	-0.90017178141403	-0.613105373240754	19.2960541695253	-0.0845621363183187	-41.3397232212956	-0.489166731975856	-0.481889140140237	-0.496970394176997	-0.473082631750744	-0.465883643274975	-0.480802008606909	-0.483311022685944	-0.465621550935577	-0.484047252644819	0.000824832972375837	0.00081800307882754	0.00389910790664345
174	13.6259639633796	0.26	-0.613101300797072	-0.634990590185571	-0.591212011408573	0.331953081445391	-14.9926165235935	-15.4455763974535	-14.5396566497335	16.02	10.37	24.67	-0.93535843032364	-0.907927933350852	-0.880497436378065	-0.925224969283429	-0.898091648092006	-0.870958326900583	-0.924271809575052	-0.897695990844216	-0.870435127063247	-0.613101300797072	19.697606171383	0.196227033207996	-41.3718707049087	-0.489166731975856	-0.481889140140237	-0.496970394176997	-0.473082631750744	-0.465883643274975	-0.480802008606909	-0.483311022685944	-0.465621550935577	-0.484047252644819	0.000824832972375837	0.00081800307882754	0.00389910790664345
174	13.6259639633796	0.26	-0.612919644757516	-0.635059478476769	-0.590779811038264	0.320948602127824	-14.6024973211167	-15.0548507458297	-14.1501438964036	15.89	10.28	24.78	-0.918635895344212	-0.891033622805016	-0.86343135026582	-0.908895166267576	-0.881585573624807	-0.854275980982038	-0.907562051256523	-0.879861416170604	-0.851932805930578	-0.612919644757516	19.5065919065621	-0.0786834358433419	-41.5288838625823	-0.489166731975856	-0.481889140140237	-0.496970394176997	-0.473082631750744	-0.465883643274975	-0.480802008606909	-0.483311022685944	-0.465621550935577	-0.484047252644819	0.000824832972375837	0.00081800307882754	0.00389910790664345
174	13.6259639633796	0.26	-0.612798496752559	-0.634792831437279	-0.590804162067839	0.322717934117229	-14.6683277043095	-15.1208823311118	-14.2157730775072	16.07	10.35	24.69	-0.913059839361032	-0.885732766389899	-0.858405693418766	-0.903088452702016	-0.876059814509314	-0.849031176316613	-0.901861867078351	-0.874905749496775	-0.848569874466166	-0.612798496752559	19.7146101274296	-0.245458636478264	-41.8841309132454	-0.489166731975856	-0.481889140140237	-0.496970394176997	-0.473082631750744	-0.465883643274975	-0.480802008606909	-0.483311022685944	-0.465621550935577	-0.484047252644819	0.000824832972375837	0.00081800307882754	0.00389910790664345
174	13.6259639633796	0.26	-0.612778455648847	-0.634673030215264	-0.59088388108243	0.32717690174621	-14.9341866028413	-15.3902842899713	-14.4780889157112	15.95	10.22	24.5	-0.935784181872772	-0.908051815597826	-0.88031944932288	-0.925760761029794	-0.898325443137936	-0.870890125246079	-0.926294674505642	-0.897115375434313	-0.870168898948025	-0.612778455648847	19.6281965129078	-0.0352447029725093	-41.5834789617209	-0.489166731975856	-0.481889140140237	-0.496970394176997	-0.473082631750744	-0.465883643274975	-0.480802008606909	-0.483311022685944	-0.465621550935577	-0.484047252644819	0.000824832972375837	0.00081800307882754	0.00389910790664345
174	13.6259639633796	0.26	-0.612716460209792	-0.634529019036134	-0.590903901383451	0.333388046436276	-15.0888065463741	-15.5432015996023	-14.6344114931459	15.95	10.32	24.51	-0.945403159298577	-0.917764933278105	-0.890126707257633	-0.935286464620941	-0.907943993370621	-0.880601522120303	-0.935162261767436	-0.90602197123319	-0.87973593025898	-0.612716460209792	19.5832568023401	0.142661238097706	-41.3796125552844	-0.489166731975856	-0.481889140140237	-0.496970394176997	-0.473082631750744	-0.465883643274975	-0.480802008606909	-0.483311022685944	-0.465621550935577	-0.484047252644819	0.000824832972375837	0.00081800307882754	0.00389910790664345
174	13.6259639633796	0.26	-0.612673604451729	-0.634580804822304	-0.590766404081154	0.323763972422232	-14.7029597423674	-15.1554995921736	-14.2504198925612	15.89	10.4	24.29	-0.924986652576786	-0.897366756691202	-0.869746860805618	-0.915184965241998	-0.887857745561996	-0.860530525881994	-0.916926272811668	-0.888980858508484	-0.861041757864287	-0.612673604451729	19.5911058487426	-0.122871630253048	-41.6317813210487	-0.489166731975856	-0.481889140140237	-0.496970394176997	-0.473082631750744	-0.465883643274975	-0.480802008606909	-0.483311022685944	-0.465621550935577	-0.484047252644819	0.000824832972375837	0.00081800307882754	0.00389910790664345
174	13.6259639633796	0.26	-0.612586809589882	-0.634384660748734	-0.590788958431029	0.322640960318518	-14.6986869169902	-15.15225806614	-14.2451157678405	15.83	10.19	24.39	-0.928059932579312	-0.900279174868981	-0.872498417158649	-0.918325809225087	-0.890836434983574	-0.863347060742061	-0.917844777002615	-2.30398486681225	-0.862528565413587	-0.612586809589882	19.4649458276813	-0.0989375341537217	-41.5219628227724	-0.489166731975856	-0.481889140140237	-0.496970394176997	-0.473082631750744	-0.465883643274975	-0.480802008606909	-0.483311022685944	-0.465621550935577	-0.484047252644819	0.000824832972375837	0.00081800307882754	0.00389910790664345
174	13.6259639633796	0.26	-0.612333913868125	-0.634071955373684	-0.590595872362565	0.326678540836372	-14.6830690582444	-15.1320055761206	-14.2341325403682	16.07	10.31	24.72	-0.913491142341424	-0.88638967647885	-0.859288210616277	-0.903507797398914	-0.876702517530503	-0.849897237662093	-0.901895624318505	-0.875690897931696	-0.849288854080287	-0.612333913868125	19.6233408379113	-0.0830070529309664	-41.6233919073599	-0.489166731975856	-0.481889140140237	-0.496970394176997	-0.473082631750744	-0.465883643274975	-0.480802008606909	-0.483311022685944	-0.465621550935577	-0.484047252644819	0.000824832972375837	0.00081800307882754	0.00389910790664345
174	13.6259639633796	0.26	-0.612312048155212	-0.634234931309068	-0.590389165001357	0.318661590483105	-14.7037045256351	-15.1615938427318	-14.2458152085384	16.09	10.44	24.9	-0.914125066057139	-0.886517935396627	-0.858910804736115	-0.904100091686153	-0.876795721323553	-0.849491350960953	-0.902945321613167	-0.875714200564522	-0.848640483575471	-0.612312048155212	19.8614638480555	0.193053653861385	-41.5243120745016	-0.489166731975856	-0.481889140140237	-0.496970394176997	-0.473082631750744	-0.465883643274975	-0.480802008606909	-0.483311022685944	-0.465621550935577	-0.484047252644819	0.000824832972375837	0.00081800307882754	0.00389910790664345
174	13.6259639633796	0.26	-0.612157429317473	-0.634057328242342	-0.590257530392604	0.329792699599491	-15.0148250187716	-15.4706745383595	-14.5589754991838	16.15	10.38	24.84	-0.929275906634391	-0.901894425978616	-0.874512945322841	-0.918980246887568	-0.891902131901971	-0.864824016916373	-0.917806957426071	-0.891478614429595	-0.864103819697609	-0.612157429317473	19.7185079516859	0.0960384856378453	-41.5233393264247	-0.489166731975856	-0.481889140140237	-0.496970394176997	-0.473082631750744	-0.465883643274975	-0.480802008606909	-0.483311022685944	-0.465621550935577	-0.484047252644819	0.000824832972375837	0.00081800307882754	0.00389910790664345
174	13.6259639633796	0.26	-0.611760912747842	-0.633561886511773	-0.589959938983912	0.32859870057017	-15.0946540070836	-15.5541677435706	-14.6351402705965	16.28	10.51	25.03	-0.927296138115097	-0.899901209612322	-0.872506281109547	-0.916814180320182	-0.889728918247102	-0.862643656174022	-0.915694492509383	-0.889097552278041	-0.862344797352652	-0.611760912747842	19.9166002262524	-0.146431827621957	-41.968052027703	-0.489166731975856	-0.481889140140237	-0.496970394176997	-0.473082631750744	-0.465883643274975	-0.480802008606909	-0.483311022685944	-0.465621550935577	-0.484047252644819	0.000824832972375837	0.00081800307882754	0.00389910790664345
174	13.6259639633796	0.26	-0.611304089777845	-0.633023452487114	-0.589584727068576	0.334867865504665	-14.7341210110331	-15.1763616292852	-14.291880392781	15.92	10.13	24.64	-0.924659362140278	-0.89771470056893	-0.870770038997582	-0.91481241138001	-0.888154690888382	-0.861496970396754	-0.9126420672071	-0.885583427408124	-0.859523653034227	-0.611304089777845	19.5750899499771	0.19953409352861	-41.2476145867209	-0.489166731975856	-0.481889140140237	-0.496970394176997	-0.473082631750744	-0.465883643274975	-0.480802008606909	-0.483311022685944	-0.465621550935577	-0.484047252644819	0.000824832972375837	0.00081800307882754	0.00389910790664345
174	13.6259639633796	0.26	-0.611243226824386	-0.633027188974815	-0.589459264673956	0.3338260989345	-14.8294493766758	-15.275594198881	-14.3833045544706	15.81	10.32	24.38	-0.937027199478899	-0.90966002620432	-0.882292852929742	-0.927242345369289	-0.900160952270604	-0.873079559171919	-0.927032178597991	-0.90050576943976	-0.872676855734425	-0.611243226824386	19.5048231601549	-0.0375953038914981	-41.4301964571324	-0.489166731975856	-0.481889140140237	-0.496970394176997	-0.473082631750744	-0.465883643274975	-0.480802008606909	-0.483311022685944	-0.465621550935577	-0.484047252644819	0.000824832972375837	0.00081800307882754	0.00389910790664345
174	13.6259639633796	0.26	-0.610913458901234	-0.63279320024704	-0.589033717555429	0.336895277618836	-15.1332637959783	-15.5854250755172	-14.6811025164393	16.17	10.3	24.93	-0.935241296292534	-0.908108260192441	-0.880975224092349	-0.924851754881035	-0.898020138108018	-0.871188521335001	-0.922995482264505	-0.895649677934114	-0.869082575130957	-0.610913458901234	19.7790020599292	0.332605883876362	-41.3169917963999	-0.489166731975856	-0.481889140140237	-0.496970394176997	-0.473082631750744	-0.465883643274975	-0.480802008606909	-0.483311022685944	-0.465621550935577	-0.484047252644819	0.000824832972375837	0.00081800307882754	0.00389910790664345
174	13.6259639633796	0.26	-0.610725193420332	-0.63284104419793	-0.588609342642734	0.318773245096046	-14.689862147944	-15.1472027978593	-14.2325214980286	15.96	10.34	24.66	-0.920338172711197	-0.892550332034161	-0.864762491357125	-0.910459985667098	-0.882970397845261	-0.855480810023423	-0.910078665702662	-0.882006056384521	-0.855364357321157	-0.610725193420332	19.4935529460208	0.123535601220702	-41.3493102983145	-0.489166731975856	-0.481889140140237	-0.496970394176997	-0.473082631750744	-0.465883643274975	-0.480802008606909	-0.483311022685944	-0.465621550935577	-0.484047252644819	0.000824832972375837	0.00081800307882754	0.00389910790664345
174	13.6259639633796	0.26	-0.610146508938303	-0.631841318696068	-0.588451699180539	0.326153072828674	-14.7468061455499	-15.1982305439938	-14.2953817471059	16.12	10.2	25.01	-0.914959155533859	-0.887782644084579	-0.860606132635298	-0.904883694626656	-0.878006448862675	-0.851129203098694	-0.901801698640228	-0.87519179747611	-0.847960941068738	-0.610146508938303	19.8399996599104	-0.164626794970801	-41.7775910204336	-0.489166731975856	-0.481889140140237	-0.496970394176997	-0.473082631750744	-0.465883643274975	-0.480802008606909	-0.483311022685944	-0.465621550935577	-0.484047252644819	0.000824832972375837	0.00081800307882754	0.00389910790664345
174	13.6259639633796	0.26	-0.609739651578487	-0.631694116915594	-0.58778518624138	0.326985034434083	-14.7378702531181	-15.1881685655741	-14.2875719406621	15.88	10.31	24.66	-0.927744822219327	-0.900239074832373	-0.87273332744542	-0.917937238164256	-0.890722265700572	-0.863507293236889	-0.916505189312824	-0.889843694811972	-0.862987728097603	-0.609739651578487	19.6078297694312	0.0243510077117518	-41.4979272561552	-0.489166731975856	-0.481889140140237	-0.496970394176997	-0.473082631750744	-0.465883643274975	-0.480802008606909	-0.483311022685944	-0.465621550935577	-0.484047252644819	0.000824832972375837	0.00081800307882754	0.00389910790664345
174	13.6259639633796	0.26	-0.609735359246791	-0.63139427791514	-0.588076440578441	0.336509529624429	-14.8188160260213	-15.2619645786787	-14.3756674733639	15.81	10.16	24.84	-0.935840823998792	-0.908667618050447	-0.881494412102103	-0.926057621748264	-0.899168482238111	-0.872279342727959	-0.922471634084929	-0.896622923473744	-0.868730038524641	-0.609735359246791	19.6024891260082	-0.259866945451572	-41.7376247251187	-0.489166731975856	-0.481889140140237	-0.496970394176997	-0.473082631750744	-0.465883643274975	-0.480802008606909	-0.483311022685944	-0.465621550935577	-0.484047252644819	0.000824832972375837	0.00081800307882754	0.00389910790664345
174	13.6259639633796	0.26	-0.60964324978449	-0.631412208577753	-0.587874290991227	0.33045900542511	-14.9272203222058	-15.3797279471457	-14.4747126972658	15.87	10.31	24.63	-0.939610121402017	-0.911964590488445	-0.884319059574874	-0.929682117658712	-0.902328691872728	-0.874975266086745	-0.928739360553453	-0.901458349146092	-0.873866995089701	-0.60964324978449	19.596958034608	0.172579598856984	-41.3465267192983	-0.489166731975856	-0.481889140140237	-0.496970394176997	-0.473082631750744	-0.465883643274975	-0.480802008606909	-0.483311022685944	-0.465621550935577	-0.484047252644819	0.000824832972375837	0.00081800307882754	0.00389910790664345
174	13.6259639633796	0.26	-0.609547134840177	-0.631197482459665	-0.587896787220689	0.335097861114946	-15.0827273696697	-15.5351976784216	-14.6302570609177	15.93	10.24	24.5	-0.945558624308421	-0.918018762148948	-0.890478899989474	-0.935459800027246	-0.908214071115068	-0.88096834220289	-0.93470289113303	-0.907273832937025	-0.879428810661044	-0.609547134840177	19.5124911696592	0.00345446749419873	-41.4648065001394	-0.489166731975856	-0.481889140140237	-0.496970394176997	-0.473082631750744	-0.465883643274975	-0.480802008606909	-0.483311022685944	-0.465621550935577	-0.484047252644819	0.000824832972375837	0.00081800307882754	0.00389910790664345
174	13.6259639633796	0.26	-0.609410704092797	-0.631308186946991	-0.587513221238602	0.31539012692769	-14.6707122960004	-15.1310387146356	-14.2103858773652	15.92	10.27	24.93	-0.921534037682146	-0.893498522657897	-0.865463007633648	-0.911709294494003	-0.883972674273416	-0.856236054052828	-0.90973722879301	-0.882051355181527	-0.853794729580632	-0.609410704092797	19.6145365269955	-0.260875802472644	-41.810112544045	-0.489166731975856	-0.481889140140237	-0.496970394176997	-0.473082631750744	-0.465883643274975	-0.480802008606909	-0.483311022685944	-0.465621550935577	-0.484047252644819	0.000824832972375837	0.00081800307882754	0.00389910790664345
174	13.6259639633796	0.26	-0.609343769703175	-0.631146610961995	-0.587540928444356	0.330565915466328	-14.9782286560881	-15.4321728844944	-14.5242844276818	16.22	10.52	24.96	-0.923429792538797	-0.896266694522796	-0.869103596506795	-0.913093319158066	-0.886234273103404	-0.859375227048742	-0.912496541965936	-0.885339272880678	-0.859568596973713	-0.609343769703175	19.8193219245345	-0.0102760068808134	-41.7107113844407	-0.489166731975856	-0.481889140140237	-0.496970394176997	-0.473082631750744	-0.465883643274975	-0.480802008606909	-0.483311022685944	-0.465621550935577	-0.484047252644819	0.000824832972375837	0.00081800307882754	0.00389910790664345
174	13.6259639633796	0.26	-0.609056094865691	-0.630677037229991	-0.587435152501391	0.327377460848892	-14.6810483384634	-15.1292108822675	-14.2328857946593	15.96	10.35	24.72	-0.919554539008741	-0.892315186964822	-0.865075834920903	-0.909694163381484	-0.882746898681602	-0.85579963398172	-0.908206476230106	-0.882177726423604	-0.85574376212726	-0.609056094865691	19.6411038628738	0.00924923797439821	-41.5372645182301	-0.489166731975856	-0.481889140140237	-0.496970394176997	-0.473082631750744	-0.465883643274975	-0.480802008606909	-0.483311022685944	-0.465621550935577	-0.484047252644819	0.000824832972375837	0.00081800307882754	0.00389910790664345
174	13.6259639633796	0.26	-0.608630367079728	-0.630357986424936	-0.586902747734519	0.33010562497155	-14.8327597000681	-15.2827631383088	-14.3827562618273	16.09	10.37	24.71	-0.921251882809298	-0.894125471767125	-0.866999060724953	-0.911143368760619	-0.884314604553397	-0.857485840346175	-0.910124787443696	-0.883166063170092	-0.856946955026748	-0.608630367079728	19.7456101493172	0.160071214469764	-41.4543554272621	-0.489166731975856	-0.481889140140237	-0.496970394176997	-0.473082631750744	-0.465883643274975	-0.480802008606909	-0.483311022685944	-0.465621550935577	-0.484047252644819	0.000824832972375837	0.00081800307882754	0.00389910790664345
174	13.6259639633796	0.26	-0.608412331313115	-0.629998172236356	-0.586826490389875	0.32617365481994	-14.685561405761	-15.1350899511222	-14.2360328603998	15.88	10.29	24.59	-0.924219210877936	-0.896768900453451	-0.869318590028967	-0.914440249381853	-0.887280384693117	-0.860120520004381	-0.913785112165308	-0.885910434878239	-0.859605314702919	-0.608412331313115	19.5831289755298	-0.0772886469685814	-41.5552062866963	-0.489166731975856	-0.481889140140237	-0.496970394176997	-0.473082631750744	-0.465883643274975	-0.480802008606909	-0.483311022685944	-0.465621550935577	-0.484047252644819	0.000824832972375837	0.00081800307882754	0.00389910790664345
174	13.6259639633796	0.26	-0.608181032357274	-0.629902819457764	-0.586459245256785	0.329090299217845	-14.9173496459052	-15.3709603899646	-14.4637389018457	16.15	10.37	24.94	-0.923215788387486	-0.895970867440887	-0.868725946494287	-0.912985152509108	-0.886042146747719	-0.859099140986329	-0.911757675245924	-0.884628486210345	-0.856893187589714	-0.608181032357274	19.7407421686928	-0.0725519058641497	-41.7158656813258	-0.489166731975856	-0.481889140140237	-0.496970394176997	-0.473082631750744	-0.465883643274975	-0.480802008606909	-0.483311022685944	-0.465621550935577	-0.484047252644819	0.000824832972375837	0.00081800307882754	0.00389910790664345
174	13.6259639633796	0.26	-0.608161629246498	-0.629839667477121	-0.586483591015875	0.322890777632587	-14.6751022849745	-15.1276869648417	-14.2225176051073	15.72	10.16	24.68	-0.932992507580303	-0.905079574403996	-0.87716664122769	-0.923405114946051	-0.895779013923016	-0.86815291289998	-0.921098654022717	-0.893432458476678	-0.866104662146804	-0.608161629246498	19.521877928989	-0.215032562200857	-41.5967179282236	-0.489166731975856	-0.481889140140237	-0.496970394176997	-0.473082631750744	-0.465883643274975	-0.480802008606909	-0.483311022685944	-0.465621550935577	-0.484047252644819	0.000824832972375837	0.00081800307882754	0.00389910790664345
174	13.6259639633796	0.26	-0.607802148488845	-0.629522121699838	-0.586082175277851	0.334565413762342	-15.1589335707809	-15.614233917492	-14.7036332240698	16.15	10.42	25.06	-0.938191813543382	-0.910834784037805	-0.883477754532228	-0.927806156728571	-0.900751965849185	-0.8736977749698	-0.92601776380235	-0.898577582357368	-0.872092320992332	-0.607802148488845	19.7635067599334	0.0373309462124885	-41.6199697929113	-0.489166731975856	-0.481889140140237	-0.496970394176997	-0.473082631750744	-0.465883643274975	-0.480802008606909	-0.483311022685944	-0.465621550935577	-0.484047252644819	0.000824832972375837	0.00081800307882754	0.00389910790664345
174	13.6259639633796	0.26	-0.607590528138761	-0.629218559770791	-0.58596249650673	0.335522153076961	-15.0993213469467	-15.551858509107	-14.6467841847864	15.93	10.27	24.57	-0.946588318470231	-0.919043932625686	-0.891499546781141	-0.936478971934461	-0.909228753824911	-0.881978535715362	-0.934358196519901	-0.908359768396538	-0.88152734576623	-0.607590528138761	19.6101281773142	-0.0102113699489283	-41.5284569309582	-0.489166731975856	-0.481889140140237	-0.496970394176997	-0.473082631750744	-0.465883643274975	-0.480802008606909	-0.483311022685944	-0.465621550935577	-0.484047252644819	0.000824832972375837	0.00081800307882754	0.00389910790664345
174	13.6259639633796	0.26	-0.607560278491624	-0.629148720771359	-0.585971836211889	0.328423196947137	-14.7401074268933	-15.1890065404479	-14.2912083133387	16	10.34	24.63	-0.920726875473714	-0.893515518554127	-0.86630416163454	-0.910779363156406	-0.883861997120912	-0.856944631085417	-0.909763658284779	-0.883417538838527	-0.855926639433496	-0.607560278491624	19.6975137204872	-0.0997557328398065	-41.664822954347	-0.489166731975856	-0.481889140140237	-0.496970394176997	-0.473082631750744	-0.465883643274975	-0.480802008606909	-0.483311022685944	-0.465621550935577	-0.484047252644819	0.000824832972375837	0.00081800307882754	0.00389910790664345
174	13.6259639633796	0.26	-0.607486566416719	-0.629558757189879	-0.585414375643558	0.321785300608958	-14.7203940495403	-15.1755257672269	-14.2652623318536	15.96	10.31	24.58	-0.922146392124897	-0.894490146282479	-0.866833900440061	-0.912251448401137	-0.884891963461931	-0.857532478522726	-0.910964059578	-0.884483095967216	-0.856978386530743	-0.607486566416719	19.543125292575	-0.0279066884270947	-41.5193348443326	-0.489166731975856	-0.481889140140237	-0.496970394176997	-0.473082631750744	-0.465883643274975	-0.480802008606909	-0.483311022685944	-0.465621550935577	-0.484047252644819	0.000824832972375837	0.00081800307882754	0.00389910790664345
174	13.6259639633796	0.26	-0.607440727081175	-0.628995305686782	-0.585886148475568	0.333427591355137	-14.7757764520549	-15.2207051090184	-14.3308477950915	16.1	10.45	25.18	-0.917199233205927	-0.890387845686405	-0.863576458166884	-0.907125803570089	-0.880608880563662	-0.854091957557236	-0.905299517300906	-0.880157625154199	-0.852965102314412	-0.607440727081175	19.8100181305322	0.0163301104928789	-41.6182756724898	-0.489166731975856	-0.481889140140237	-0.496970394176997	-0.473082631750744	-0.465883643274975	-0.480802008606909	-0.483311022685944	-0.465621550935577	-0.484047252644819	0.000824832972375837	0.00081800307882754	0.00389910790664345
174	13.6259639633796	0.26	-0.606996775027882	-0.628714261966563	-0.5852792880892	0.324311682271336	-14.8361575642776	-15.2922265225039	-14.3800886060513	16.16	10.45	25.27	-0.918293830272659	-0.890907019731908	-0.863520209191157	-0.908111948717655	-0.881028798347431	-0.853945647977208	-0.906019934484037	-0.878588745817805	-0.851176851983438	-0.606996775027882	19.9487703266841	-0.0147790094321144	-41.7892823627399	-0.489166731975856	-0.481889140140237	-0.496970394176997	-0.473082631750744	-0.465883643274975	-0.480802008606909	-0.483311022685944	-0.465621550935577	-0.484047252644819	0.000824832972375837	0.00081800307882754	0.00389910790664345
174	13.6259639633796	0.26	-0.606970016127077	-0.628609274128173	-0.585330758125982	0.32979829496289	-14.9813328939014	-15.4361598368592	-14.5265059509436	15.96	10.29	24.89	-0.938261379109838	-0.910615477586008	-0.882969576062179	-0.928201942690056	-0.900852442781852	-0.873502942873647	-0.926661825784885	-0.898425963005576	-0.871794148415049	-0.606970016127077	19.7817354420203	0.098106548426965	-41.5203159581023	-0.489166731975856	-0.481889140140237	-0.496970394176997	-0.473082631750744	-0.465883643274975	-0.480802008606909	-0.483311022685944	-0.465621550935577	-0.484047252644819	0.000824832972375837	0.00081800307882754	0.00389910790664345
174	13.6259639633796	0.26	-0.606519949505379	-0.628211157020936	-0.584828741989822	0.329362705911448	-14.8851560439834	-15.3375087567143	-14.4328033312524	16.08	10.31	24.75	-0.925511793126231	-0.898215458569823	-0.870919124013415	-0.915385466651201	-0.888387790196551	-0.861390113741902	-0.91423874209689	-0.886625448440602	-0.860535612055053	-0.606519949505379	19.7607924124609	-0.00444287195120588	-41.6187386301422	-0.489166731975856	-0.481889140140237	-0.496970394176997	-0.473082631750744	-0.465883643274975	-0.480802008606909	-0.483311022685944	-0.465621550935577	-0.484047252644819	0.000824832972375837	0.00081800307882754	0.00389910790664345
174	13.6259639633796	0.26	-0.606330398819727	-0.628053603123539	-0.584607194515915	0.336178503814841	-14.8912130634665	-15.3368569276477	-14.4455691992853	16.15	10.26	25.06	-0.921682372830374	-0.894900999299051	-0.868119625767728	-0.911484183639957	-0.884999139432165	-0.858514095224373	-0.907854687587252	-0.88206352290625	-0.855229870010972	-0.606330398819727	19.7970335056221	0.121221527009889	-41.4862256780649	-0.489166731975856	-0.481889140140237	-0.496970394176997	-0.473082631750744	-0.465883643274975	-0.480802008606909	-0.483311022685944	-0.465621550935577	-0.484047252644819	0.000824832972375837	0.00081800307882754	0.00389910790664345
174	13.6259639633796	0.26	-0.606305254281545	-0.627855279326123	-0.584755229236967	0.335640670149051	-15.0547489988398	-15.505830395431	-14.6036676022487	15.95	10.39	24.9	-0.943095202646933	-0.915659541977398	-0.888223881307863	-0.933002145168205	-0.905860102469929	-0.878718059771652	-0.930989526351937	-0.904806724678037	-0.876961498238349	-0.606305254281545	19.7866507454215	-0.156837058938773	-41.8002363127159	-0.489166731975856	-0.481889140140237	-0.496970394176997	-0.473082631750744	-0.465883643274975	-0.480802008606909	-0.483311022685944	-0.465621550935577	-0.484047252644819	0.000824832972375837	0.00081800307882754	0.00389910790664345
174	13.6259639633796	0.26	-0.606209326858382	-0.627755863619711	-0.584662790097053	0.336980770181152	-15.0966867274027	-15.547668837154	-14.6457046176515	15.82	10.23	24.58	-0.952768648078109	-0.925132246794059	-0.897495845510008	-0.942790377708743	-0.915443410260078	-0.888096442811413	-0.941820854467231	-0.913897903412348	-0.886273260082413	-0.606209326858382	19.4719810778496	0.0763387450521811	-41.2970531693632	-0.489166731975856	-0.481889140140237	-0.496970394176997	-0.473082631750744	-0.465883643274975	-0.480802008606909	-0.483311022685944	-0.465621550935577	-0.484047252644819	0.000824832972375837	0.00081800307882754	0.00389910790664345
174	13.6259639633796	0.26	-0.606058057126118	-0.627585958110479	-0.584530156141756	0.330148036974432	-14.9537728653766	-15.4074041575609	-14.5001415731924	16.01	10.48	24.68	-0.933661428042349	-0.906172174451402	-0.878682920860454	-0.923564959549317	-0.89637297044252	-0.869180981335723	-0.923676867196943	-0.895393696160541	-0.869265247891828	-0.606058057126118	19.6958633808475	-0.0389704827214454	-41.6302580509028	-0.489166731975856	-0.481889140140237	-0.496970394176997	-0.473082631750744	-0.465883643274975	-0.480802008606909	-0.483311022685944	-0.465621550935577	-0.484047252644819	0.000824832972375837	0.00081800307882754	0.00389910790664345
174	13.6259639633796	0.26	-0.606004032105065	-0.627524394060157	-0.584483670149973	0.342569515840111	-15.2095536777816	-15.6582827420576	-14.7608246135056	16.01	10.38	24.87	-0.948908482614126	-0.921715027079994	-0.894521571545863	-0.938648474745579	-0.911749046583808	-0.884849618422036	-0.936661520012531	-0.910631595782681	-0.883957448136309	-0.606004032105065	19.7581515049297	-0.0912417267825206	-41.6959007211336	-0.489166731975856	-0.481889140140237	-0.496970394176997	-0.473082631750744	-0.465883643274975	-0.480802008606909	-0.483311022685944	-0.465621550935577	-0.484047252644819	0.000824832972375837	0.00081800307882754	0.00389910790664345
174	13.6259639633796	0.26	-0.605794865550011	-0.627459598737882	-0.584130132362139	0.32346733654549	-14.5992189881108	-15.0488703978746	-14.149567578347	16.2	10.36	25.15	-0.901185096639466	-0.874258215189327	-0.847331333739189	-0.891118293678553	-0.864492202388972	-0.837866111099391	-0.890035521484767	-0.861738232043036	-0.835308877050848	-0.605794865550011	19.8120485107638	0.0168474050720922	-41.635878964928	-0.489166731975856	-0.481889140140237	-0.496970394176997	-0.473082631750744	-0.465883643274975	-0.480802008606909	-0.483311022685944	-0.465621550935577	-0.484047252644819	0.000824832972375837	0.00081800307882754	0.00389910790664345
174	13.6259639633796	0.26	-0.605770667841832	-0.627336919408042	-0.584204416275621	0.337135345667766	-15.1906227621437	-15.6442540845776	-14.7369914397098	15.91	10.46	24.46	-0.953745341855492	-0.926089899905235	-0.898434457954978	-0.943606267467999	-0.916244824943844	-0.888883382419689	-0.944623424921284	-0.9165742485309	-0.889537286559748	-0.605770667841832	19.5725693408193	-0.0791509467217418	-41.5955770756195	-0.489166731975856	-0.481889140140237	-0.496970394176997	-0.473082631750744	-0.465883643274975	-0.480802008606909	-0.483311022685944	-0.465621550935577	-0.484047252644819	0.000824832972375837	0.00081800307882754	0.00389910790664345
174	13.6259639633796	0.26	-0.605517240930224	-0.627222085457956	-0.583812396402492	0.329483926747374	-14.8042993308006	-15.2540714238786	-14.3545272377227	16.03	10.24	24.93	-0.923114662064955	-0.895896275434227	-0.868677888803498	-0.913094300996132	-0.886171368519647	-0.859248436043163	-0.910261397723126	-0.883509189092127	-0.85651669382777	-0.605517240930224	19.6509313485754	-0.114747864984576	-41.6210622384486	-0.489166731975856	-0.481889140140237	-0.496970394176997	-0.473082631750744	-0.465883643274975	-0.480802008606909	-0.483311022685944	-0.465621550935577	-0.484047252644819	0.000824832972375837	0.00081800307882754	0.00389910790664345
174	13.6259639633796	0.26	-0.605331332003622	-0.627038562005271	-0.583624102001973	0.325906284716166	-14.8858208205039	-15.3417566541922	-14.4298849868156	16.05	10.44	24.72	-0.927465611616367	-0.899902613689788	-0.872339615763209	-0.917369168313423	-0.890106222747103	-0.862843277180784	-0.91679782396347	-0.890773592969108	-0.863382877092289	-0.605331332003622	19.8379573553416	-0.186068860051747	-41.8657344069211	-0.489166731975856	-0.481889140140237	-0.496970394176997	-0.473082631750744	-0.465883643274975	-0.480802008606909	-0.483311022685944	-0.465621550935577	-0.484047252644819	0.000824832972375837	0.00081800307882754	0.00389910790664345
174	13.6259639633796	0.26	-0.605079113592995	-0.626702940230289	-0.5834552869557	0.327786653978393	-14.7257262784042	-15.174835345569	-14.2766172112393	16.01	10.27	24.65	-0.919463739341496	-0.892251615264766	-0.865039491188036	-0.909517641260878	-0.88259987839	-0.855682115519121	-0.907851944594585	-0.881587289010038	-0.854066986773407	-0.605079113592995	19.6404660429345	0.126304377229656	-41.3492385054655	-0.489166731975856	-0.481889140140237	-0.496970394176997	-0.473082631750744	-0.465883643274975	-0.480802008606909	-0.483311022685944	-0.465621550935577	-0.484047252644819	0.000824832972375837	0.00081800307882754	0.00389910790664345
174	13.6259639633796	0.26	-0.605000514959336	-0.626635306123657	-0.583365723795015	0.317054639532146	-14.5220601773119	-14.9759718207467	-14.0681485338771	15.94	10.32	24.52	-0.911492805382015	-0.88386607088878	-0.856239336395546	-0.901756955125585	-0.874425307712043	-0.8470936602985	-0.901177662501511	-0.873919589631119	-0.846437211201341	-0.605000514959336	19.5684061188099	-0.205507366913099	-41.6973390695142	-0.489166731975856	-0.481889140140237	-0.496970394176997	-0.473082631750744	-0.465883643274975	-0.480802008606909	-0.483311022685944	-0.465621550935577	-0.484047252644819	0.000824832972375837	0.00081800307882754	0.00389910790664345
174	13.6259639633796	0.26	-0.604981414375442	-0.626814429065777	-0.583148399685106	0.337004337271325	-14.9993458665713	-15.4473964899503	-14.5512952431924	16.01	10.18	24.8	-0.935932727918423	-0.908786066508039	-0.881639405097654	-0.925807092051308	-0.898954123980466	-0.872101155909624	-0.923124446863533	-0.896637966641439	-0.869629338827108	-0.604981414375442	19.4712865237451	0.0897955933214594	-41.3303467062279	-0.489166731975856	-0.481889140140237	-0.496970394176997	-0.473082631750744	-0.465883643274975	-0.480802008606909	-0.483311022685944	-0.465621550935577	-0.484047252644819	0.000824832972375837	0.00081800307882754	0.00389910790664345
174	13.6259639633796	0.26	-0.604951946309117	-0.626409960225166	-0.583493932393068	0.332632153636903	-14.7979682352829	-15.2443637107713	-14.3515727597946	15.93	10.36	25.2	-0.928105476842466	-0.900928082396959	-0.873750687951452	-0.918200620542196	-0.891313266607509	-0.864425912672823	-0.91669488939834	-0.88881689440015	-0.861505978375033	-0.604951946309117	19.807339772649	-0.0404772825014649	-41.659969245693	-0.489166731975856	-0.481889140140237	-0.496970394176997	-0.473082631750744	-0.465883643274975	-0.480802008606909	-0.483311022685944	-0.465621550935577	-0.484047252644819	0.000824832972375837	0.00081800307882754	0.00389910790664345
174	13.6259639633796	0.26	-0.604768224257048	-0.626644110761782	-0.582892337752315	0.328597615316593	-15.0037061209923	-15.4604523315818	-14.5469599104029	16.04	10.44	24.62	-0.93480346265101	-0.907186680809539	-0.879569898968067	-0.92463204006863	-0.897315751293025	-0.869999462517421	-0.924684960824784	-0.896847212128122	-0.869507476869628	-0.604768224257048	19.7346251272115	0.100557525490006	-41.5903155344989	-0.489166731975856	-0.481889140140237	-0.496970394176997	-0.473082631750744	-0.465883643274975	-0.480802008606909	-0.483311022685944	-0.465621550935577	-0.484047252644819	0.000824832972375837	0.00081800307882754	0.00389910790664345
174	13.6259639633796	0.26	-0.60475474247561	-0.626321218315455	-0.583188266635764	0.327570803703252	-14.6049853611554	-15.0506303031225	-14.1593404191884	15.97	10.27	25	-0.914280656898057	-0.887209063079133	-0.860137469260209	-0.904461725475231	-0.877680867461783	-0.850900009448335	-0.901485998351878	-0.875126625119459	-0.848434084901572	-0.60475474247561	19.7980121270811	0.130202366321999	-41.4478798386613	-0.489166731975856	-0.481889140140237	-0.496970394176997	-0.473082631750744	-0.465883643274975	-0.480802008606909	-0.483311022685944	-0.465621550935577	-0.484047252644819	0.000824832972375837	0.00081800307882754	0.00389910790664345
174	13.6259639633796	0.26	-0.604691307933851	-0.626511759110143	-0.582870856757559	0.33546067426871	-14.8402122725572	-15.2850450865889	-14.3953794585256	16.01	10.11	24.77	-0.926317263614261	-0.899359128212938	-0.872400992811615	-0.916302350643333	-0.889635674108758	-0.862968997574184	-0.912953601660131	-0.885995558947565	-0.859606427687426	-0.604691307933851	19.5060037343205	-0.0784298226556182	-41.5000319729125	-0.489166731975856	-0.481889140140237	-0.496970394176997	-0.473082631750744	-0.465883643274975	-0.480802008606909	-0.483311022685944	-0.465621550935577	-0.484047252644819	0.000824832972375837	0.00081800307882754	0.00389910790664345
174	13.6259639633796	0.26	-0.604671642092096	-0.626471221470625	-0.582872062713567	0.323375046511784	-14.6502325257468	-15.1015503010408	-14.1989147504529	16.09	10.36	24.98	-0.910496665646683	-0.88328599380434	-0.856075321961996	-0.90051123467429	-0.873598982689642	-0.846686730704993	-0.898417859453264	-0.871898256395458	-0.844214726668817	-0.604671642092096	19.7886316005145	-0.0197302553226098	-41.645112513589	-0.489166731975856	-0.481889140140237	-0.496970394176997	-0.473082631750744	-0.465883643274975	-0.480802008606909	-0.483311022685944	-0.465621550935577	-0.484047252644819	0.000824832972375837	0.00081800307882754	0.00389910790664345
174	13.6259639633796	0.26	-0.604303701130288	-0.625792760138084	-0.582814642122492	0.322177762932109	-14.4164582690007	-14.8617922883801	-13.9711242496213	15.96	10.29	24.74	-0.90291602915064	-0.875860125217835	-0.848804221285031	-0.893222387687119	-0.866456953990448	-0.839691520293776	-0.891338678838667	-0.865864253145519	-0.838256272904091	-0.604303701130288	19.6021787152008	0.258891145867252	-41.2337512189114	-0.489166731975856	-0.481889140140237	-0.496970394176997	-0.473082631750744	-0.465883643274975	-0.480802008606909	-0.483311022685944	-0.465621550935577	-0.484047252644819	0.000824832972375837	0.00081800307882754	0.00389910790664345
174	13.6259639633796	0.26	-0.604256886311544	-0.625808313974886	-0.582705458648201	0.330148050046717	-14.7057946308628	-15.151903347632	-14.2596859140937	15.86	10.12	24.58	-0.926368005246755	-0.899093488468555	-0.871818971690356	-0.916600592699377	-0.889613652193127	-0.862626711686878	-0.914364018226698	-0.886958215097954	-0.861266267906173	-0.604256886311544	19.5332403291206	0.155938307405483	-41.2469764550671	-0.489166731975856	-0.481889140140237	-0.496970394176997	-0.473082631750744	-0.465883643274975	-0.480802008606909	-0.483311022685944	-0.465621550935577	-0.484047252644819	0.000824832972375837	0.00081800307882754	0.00389910790664345
174	13.6259639633796	0.26	-0.603953344243009	-0.625431893429531	-0.582474795056486	0.32917497868463	-14.8867059277459	-15.3392980555685	-14.4341137999234	15.91	10.37	25.13	-0.934854575836783	-0.907271317453651	-0.87968805907052	-0.924907211787548	-0.897617454361564	-0.870327696935579	-0.921929142528059	-0.895133559285296	-0.868093265247987	-0.603953344243009	19.844199473437	0.0809250276768493	-41.5626562238151	-0.489166731975856	-0.481889140140237	-0.496970394176997	-0.473082631750744	-0.465883643274975	-0.480802008606909	-0.483311022685944	-0.465621550935577	-0.484047252644819	0.000824832972375837	0.00081800307882754	0.00389910790664345
174	13.6259639633796	0.26	-0.603878303232682	-0.625433106187044	-0.582323500278319	0.328960513730889	-14.8014078577748	-15.2516253311053	-14.3511903844443	16.06	10.44	24.66	-0.921177093755577	-0.893984580522596	-0.866792067289615	-0.911123771625491	-0.884228025536321	-0.857332279447151	-0.91128189802636	-0.884713927533532	-0.858159763765221	-0.603878303232682	19.7905951808644	0.138793073870988	-41.4883555159452	-0.489166731975856	-0.481889140140237	-0.496970394176997	-0.473082631750744	-0.465883643274975	-0.480802008606909	-0.483311022685944	-0.465621550935577	-0.484047252644819	0.000824832972375837	0.00081800307882754	0.00389910790664345
174	13.6259639633796	0.26	-0.603814480616736	-0.625365052739936	-0.582263908493535	0.332887708907653	-14.8771394691732	-15.3256650253184	-14.428613913028	15.99	10.33	24.37	-0.929431032260761	-0.902230022062858	-0.875029011864955	-0.919402211683562	-0.892494707987298	-0.865587204291034	-0.919692102100359	-0.892301932181389	-0.86621646157893	-0.603814480616736	19.613479035443	-0.0100807764560265	-41.504600919465	-0.489166731975856	-0.481889140140237	-0.496970394176997	-0.473082631750744	-0.465883643274975	-0.480802008606909	-0.483311022685944	-0.465621550935577	-0.484047252644819	0.000824832972375837	0.00081800307882754	0.00389910790664345
174	13.6259639633796	0.26	-0.603685377373273	-0.62533279745241	-0.582037957294135	0.327163229950724	-14.6968334349187	-15.1456961738016	-14.2479706960359	16.05	10.23	24.71	-0.9155161765817	-0.888383643762057	-0.861251110942413	-0.905546890808638	-0.878709810958964	-0.85187273110929	-0.903373726731439	-0.878571885290257	-0.849658052253369	-0.603685377373273	19.6667936179992	0.00954144759387555	-41.526353794549	-0.489166731975856	-0.481889140140237	-0.496970394176997	-0.473082631750744	-0.465883643274975	-0.480802008606909	-0.483311022685944	-0.465621550935577	-0.484047252644819	0.000824832972375837	0.00081800307882754	0.00389910790664345
174	13.6259639633796	0.26	-0.603682453782787	-0.625145357619469	-0.582219549946105	0.334313575932152	-14.9354381541058	-15.3842796274254	-14.4865966807861	16.15	10.4	24.85	-0.924163562927309	-0.897200783699535	-0.870238004471761	-0.913926858046048	-0.887262738086833	-0.860598618127619	-0.91220233949978	-0.885995662815811	-0.859606778122233	-0.603682453782787	19.8483699328228	-0.0476986477355513	-41.7330899452859	-0.489166731975856	-0.481889140140237	-0.496970394176997	-0.473082631750744	-0.465883643274975	-0.480802008606909	-0.483311022685944	-0.465621550935577	-0.484047252644819	0.000824832972375837	0.00081800307882754	0.00389910790664345
174	13.6259639633796	0.26	-0.603529601489889	-0.624958800808858	-0.58210040217092	0.3331019230357	-15.0838762118439	-15.5384153562253	-14.6293370674625	15.76	10.2	24.3	-0.956046259612572	-0.928079414933058	-0.900112570253544	-0.946151906698057	-0.918474497627315	-0.890797088556572	-0.945076802108211	-0.917585828519155	-0.890490503477028	-0.603529601489889	19.5337471378708	-0.0899532396786001	-41.5388503023655	-0.489166731975856	-0.481889140140237	-0.496970394176997	-0.473082631750744	-0.465883643274975	-0.480802008606909	-0.483311022685944	-0.465621550935577	-0.484047252644819	0.000824832972375837	0.00081800307882754	0.00389910790664345
174	13.6259639633796	0.26	-0.603494610945408	-0.624918591083576	-0.58207063080724	0.323859288863201	-14.6449689436225	-15.0956258042485	-14.1943120829965	16.21	10.4	24.97	-0.903712803430507	-0.87673383745833	-0.849754871486152	-0.893609627627434	-0.86693227654349	-0.840254925459546	-0.891992022796172	-0.865523788339192	-0.838222347227668	-0.603494610945408	19.8892743568021	-0.120142287113699	-41.8697948393565	-0.489166731975856	-0.481889140140237	-0.496970394176997	-0.473082631750744	-0.465883643274975	-0.480802008606909	-0.483311022685944	-0.465621550935577	-0.484047252644819	0.000824832972375837	0.00081800307882754	0.00389910790664345
174	13.6259639633796	0.26	-0.603054347532826	-0.624658726259261	-0.581449968806391	0.330235963240815	-15.0666111104005	-15.5235745715515	-14.6096476492496	15.91	10.44	24.59	-0.946050711359165	-0.918202060554263	-0.890353409749361	-0.935983160330141	-0.90843086542847	-0.8808785705268	-0.936243749918104	-0.909005615055149	-0.881851015094552	-0.603054347532826	19.7438244528261	0.239887609563896	-41.3872422537129	-0.489166731975856	-0.481889140140237	-0.496970394176997	-0.473082631750744	-0.465883643274975	-0.480802008606909	-0.483311022685944	-0.465621550935577	-0.484047252644819	0.000824832972375837	0.00081800307882754	0.00389910790664345
174	13.6259639633796	0.26	-0.602921980267437	-0.624537063326487	-0.581306897208388	0.330537112311592	-14.86602112001	-15.3165940044663	-14.4154482355538	15.95	10.4	24.37	-0.931554929591378	-0.9041510961064	-0.876747262621421	-0.921584448593538	-0.894473919767631	-0.867363390941724	-0.922760945358382	-0.895685993157386	-0.868317902603161	-0.602921980267437	19.5856692615498	-0.120088819820874	-41.5828928643428	-0.489166731975856	-0.481889140140237	-0.496970394176997	-0.473082631750744	-0.465883643274975	-0.480802008606909	-0.483311022685944	-0.465621550935577	-0.484047252644819	0.000824832972375837	0.00081800307882754	0.00389910790664345
174	13.6259639633796	0.26	-0.602539797744832	-0.624020682662648	-0.581058912827016	0.330104296963019	-14.6927514179758	-15.1385085557071	-14.2469942802445	16.01	10.3	24.8	-0.916985618759212	-0.889984749865509	-0.862983880971806	-0.907057943891846	-0.880349397845994	-0.853640851800141	-0.904799924763203	-0.878554355283836	-0.852031313610881	-0.602539797744832	19.6466693250634	-0.144782817518286	-41.6689957370173	-0.489166731975856	-0.481889140140237	-0.496970394176997	-0.473082631750744	-0.465883643274975	-0.480802008606909	-0.483311022685944	-0.465621550935577	-0.484047252644819	0.000824832972375837	0.00081800307882754	0.00389910790664345
174	13.6259639633796	0.26	-0.602406733129452	-0.623891371940968	-0.580922094317936	0.335099437236479	-15.0189827914141	-15.4695392178717	-14.5684263649565	15.91	10.32	24.58	-0.942719853555878	-0.915262766283489	-0.8878056790111	-0.932686597604221	-0.905521732865655	-0.878356868127089	-0.932929044509401	-0.905409101493696	-0.877723527332033	-0.602406733129452	19.7178911833235	-0.223509840394938	-41.7814544283049	-0.489166731975856	-0.481889140140237	-0.496970394176997	-0.473082631750744	-0.465883643274975	-0.480802008606909	-0.483311022685944	-0.465621550935577	-0.484047252644819	0.000824832972375837	0.00081800307882754	0.00389910790664345
174	13.6259639633796	0.26	-0.602297400093622	-0.623753635412119	-0.580841164775125	0.327211143357005	-14.8711438484892	-15.3252808567173	-14.4170068402611	16.14	10.48	24.87	-0.921084218592953	-0.893789552004537	-0.866494885416122	-0.910895575033749	-0.883902830488207	-0.856910085942666	-0.910036575159961	-0.88308261011654	-0.856277645017169	-0.602297400093622	19.8293489948923	-0.0152889607936502	-41.7205995284277	-0.489166731975856	-0.481889140140237	-0.496970394176997	-0.473082631750744	-0.465883643274975	-0.480802008606909	-0.483311022685944	-0.465621550935577	-0.484047252644819	0.000824832972375837	0.00081800307882754	0.00389910790664345
174	13.6259639633796	0.26	-0.602265982738635	-0.623904743726005	-0.580627221751264	0.322674592156227	-14.6329362313527	-15.0844437082404	-14.181428754465	15.95	10.42	24.9	-0.9171010235757	-0.889650361342821	-0.862199699109941	-0.907275081093944	-0.880118528911378	-0.852961976728812	-0.906418746688974	-0.878711866136959	-0.852722160195083	-0.602265982738635	19.7669494875302	0.154403200564539	-41.5055138271397	-0.489166731975856	-0.481889140140237	-0.496970394176997	-0.473082631750744	-0.465883643274975	-0.480802008606909	-0.483311022685944	-0.465621550935577	-0.484047252644819	0.000824832972375837	0.00081800307882754	0.00389910790664345
174	13.6259639633796	0.26	-0.602197303598321	-0.623780849398539	-0.580613757798103	0.330473558605227	-14.8993109788239	-15.3509576990081	-14.4476642586396	15.9	10.46	24.46	-0.936367581187958	-0.908818332781276	-0.881269084374595	-0.926428576245065	-0.899171747312945	-0.871914918380825	-0.927759362764823	-0.899514619106396	-0.871848480159021	-0.602197303598321	19.5648020660863	0.264613072218151	-41.2640780713942	-0.489166731975856	-0.481889140140237	-0.496970394176997	-0.473082631750744	-0.465883643274975	-0.480802008606909	-0.483311022685944	-0.465621550935577	-0.484047252644819	0.000824832972375837	0.00081800307882754	0.00389910790664345
174	13.6259639633796	0.26	-0.602058343253527	-0.623900925396866	-0.580215761110188	0.321805548620975	-14.6016578878554	-15.0530975256999	-14.1502182500109	15.93	10.15	24.74	-0.916420055849827	-0.888936786215791	-0.861453516581754	-0.906638667370302	-0.87944873978532	-0.852258812200339	-0.903757082825035	-0.877298858614146	-0.849405790529871	-0.602058343253527	19.5580557923547	-0.132452274364852	-41.6073324163552	-0.489166731975856	-0.481889140140237	-0.496970394176997	-0.473082631750744	-0.465883643274975	-0.480802008606909	-0.483311022685944	-0.465621550935577	-0.484047252644819	0.000824832972375837	0.00081800307882754	0.00389910790664345
174	13.6259639633796	0.26	-0.602050754594302	-0.623526200166654	-0.58057530902195	0.326885004580341	-14.7255652820436	-15.1755899052427	-14.2755406588445	16.17	10.37	24.78	-0.910772625069884	-0.883764112717061	-0.856755600364237	-0.900658635654291	-0.873950048662142	-0.847241461669994	-0.899302587008397	-0.872808049372519	-0.846318253065894	-0.602050754594302	19.7740436949999	0.00794899184388104	-41.6312532634544	-0.489166731975856	-0.481889140140237	-0.496970394176997	-0.473082631750744	-0.465883643274975	-0.480802008606909	-0.483311022685944	-0.465621550935577	-0.484047252644819	0.000824832972375837	0.00081800307882754	0.00389910790664345
174	13.6259639633796	0.26	-0.602021086614497	-0.623380919691982	-0.580661253537013	0.333800288986156	-14.8916459263891	-15.3396879347311	-14.443603918047	15.92	10.23	24.66	-0.934465632197188	-0.907171735453153	-0.879877838709118	-0.924509843661765	-0.897506735850922	-0.870503628040079	-0.922768472913155	-0.896180800395976	-0.869489973703697	-0.602021086614497	19.7195135347185	-0.0564141492429279	-41.6180610450286	-0.489166731975856	-0.481889140140237	-0.496970394176997	-0.473082631750744	-0.465883643274975	-0.480802008606909	-0.483311022685944	-0.465621550935577	-0.484047252644819	0.000824832972375837	0.00081800307882754	0.00389910790664345
174	13.6259639633796	0.26	-0.601927387076712	-0.623491331920324	-0.5803634422331	0.329893446991777	-14.8357524245063	-15.2860626752681	-14.3854421737444	16.21	10.44	24.71	-0.91524633795063	-0.888284208021762	-0.861322078092894	-0.905018193892066	-0.878357373608048	-0.85169655332403	-0.904257313340746	-0.878441062795069	-0.850837799273833	-0.601927387076712	19.773119091756	0.151217912212571	-41.5018077615548	-0.489166731975856	-0.481889140140237	-0.496970394176997	-0.473082631750744	-0.465883643274975	-0.480802008606909	-0.483311022685944	-0.465621550935577	-0.484047252644819	0.000824832972375837	0.00081800307882754	0.00389910790664345
174	13.6259639633796	0.26	-0.601753702847829	-0.623174762010339	-0.580332643685319	0.336809970849279	-14.9630921822518	-15.4102543403846	-14.5159300241189	16.11	10.3	25.1	-0.928200816536701	-0.901267044313648	-0.874333272090595	-0.917993903600545	-0.891356307229986	-0.864718710859427	-0.914779869448967	-0.889329149046344	-0.862560372738702	-0.601753702847829	19.9121617326643	0.0824677763038667	-41.6022429100727	-0.489166731975856	-0.481889140140237	-0.496970394176997	-0.473082631750744	-0.465883643274975	-0.480802008606909	-0.483311022685944	-0.465621550935577	-0.484047252644819	0.000824832972375837	0.00081800307882754	0.00389910790664345
174	13.6259639633796	0.26	-0.601712467471075	-0.623334534996032	-0.580090399946118	0.326676231600295	-14.6428549097421	-15.0905642255483	-14.1951455939359	15.93	10.36	24.54	-0.918714595962492	-0.891458021785952	-0.864201447609412	-0.908909130440131	-0.88194346641079	-0.854977802381449	-0.908431601395049	-0.882112421573578	-0.854467674069512	-0.601712467471075	19.5302798374925	0.000426400436508835	-41.4900870560376	-0.489166731975856	-0.481889140140237	-0.496970394176997	-0.473082631750744	-0.465883643274975	-0.480802008606909	-0.483311022685944	-0.465621550935577	-0.484047252644819	0.000824832972375837	0.00081800307882754	0.00389910790664345
174	13.6259639633796	0.26	-0.601606444905094	-0.623110345711773	-0.580102544098414	0.319923599548056	-14.4957983240179	-14.9459045492494	-14.0456920987863	15.95	10.34	24.77	-0.908757993527377	-0.881390119688241	-0.854022245849105	-0.899023865162831	-0.871949141314024	-0.844874417465218	-0.897484815125876	-0.86997809231017	-0.843344849353773	-0.601606444905094	19.7856045014959	-0.242407518838962	-41.8404470919315	-0.489166731975856	-0.481889140140237	-0.496970394176997	-0.473082631750744	-0.465883643274975	-0.480802008606909	-0.483311022685944	-0.465621550935577	-0.484047252644819	0.000824832972375837	0.00081800307882754	0.00389910790664345
174	13.6259639633796	0.26	-0.601397107069151	-0.622752552407747	-0.580041661730556	0.33950687861056	-15.0858554790129	-15.5339782073211	-14.6377327507046	16.05	10.52	24.96	-0.938651433635991	-0.91157330620736	-0.884495178778728	-0.928420100200399	-0.90163712530721	-0.87485415041402	-0.928194189275503	-0.901860192002596	-0.87417259808762	-0.601397107069151	19.8806934105684	0.153961652446907	-41.5446974474262	-0.489166731975856	-0.481889140140237	-0.496970394176997	-0.473082631750744	-0.465883643274975	-0.480802008606909	-0.483311022685944	-0.465621550935577	-0.484047252644819	0.000824832972375837	0.00081800307882754	0.00389910790664345
174	13.6259639633796	0.26	-0.601346661185704	-0.622857329982924	-0.579835992388485	0.329809156253401	-14.9426541239268	-15.3962956499352	-14.4890125979185	16.11	10.51	25.11	-0.92694442132102	-0.899632625589506	-0.872320829857992	-0.916738826232588	-0.88972773151611	-0.862716636799633	-0.915657044724657	-0.88910936315269	-0.862039375150063	-0.601346661185704	19.9305381087084	-0.09003235858951	-41.8574877441923	-0.489166731975856	-0.481889140140237	-0.496970394176997	-0.473082631750744	-0.465883643274975	-0.480802008606909	-0.483311022685944	-0.465621550935577	-0.484047252644819	0.000824832972375837	0.00081800307882754	0.00389910790664345
174	13.6259639633796	0.26	-0.601257515022129	-0.623024006687978	-0.57949102335628	0.321797293110775	-14.5077990325645	-14.9563453184619	-14.059252746667	16.11	10.44	25.06	-0.900597838307927	-0.873588578568407	-0.846579318828887	-0.890686555619097	-0.863974538885398	-0.837262522151699	-0.888885935339974	-0.862809688131849	-0.83586061206374	-0.601257515022129	19.8378286226553	0.0832006899618538	-41.5767943379534	-0.489166731975856	-0.481889140140237	-0.496970394176997	-0.473082631750744	-0.465883643274975	-0.480802008606909	-0.483311022685944	-0.465621550935577	-0.484047252644819	0.000824832972375837	0.00081800307882754	0.00389910790664345
174	13.6259639633796	0.26	-0.601229270073395	-0.622860416779861	-0.579598123366929	0.33189515008305	-14.6838246695496	-15.1275132153671	-14.240136123732	16	10.27	24.74	-0.91699754395569	-0.890102091874203	-0.863206639792716	-0.907090270846227	-0.880485398157161	-0.853880525468094	-0.906247360559632	-0.878529974312701	-0.85279006187516	-0.601229270073395	19.5655181678201	0.0239055398937421	-41.4599313152114	-0.489166731975856	-0.481889140140237	-0.496970394176997	-0.473082631750744	-0.465883643274975	-0.480802008606909	-0.483311022685944	-0.465621550935577	-0.484047252644819	0.000824832972375837	0.00081800307882754	0.00389910790664345
174	13.6259639633796	0.26	-0.601220847280695	-0.622559928819154	-0.579881765742235	0.335936187977712	-15.0201456962323	-15.4698922305472	-14.5703991619175	15.83	10.17	24.5	-0.947386122093093	-0.919843355878599	-0.892300589664105	-0.937445357203414	-0.910191592650402	-0.882937828097389	-0.935591744422092	-0.908723580006847	-0.881606590489705	-0.601220847280695	19.6181408415335	0.0574032405076942	-41.4006894154988	-0.489166731975856	-0.481889140140237	-0.496970394176997	-0.473082631750744	-0.465883643274975	-0.480802008606909	-0.483311022685944	-0.465621550935577	-0.484047252644819	0.000824832972375837	0.00081800307882754	0.00389910790664345
174	13.6259639633796	0.26	-0.601080120545682	-0.622413049596657	-0.579747191494707	0.332290061969262	-14.8623901397383	-15.3110746419293	-14.4137056375474	16.07	10.37	24.87	-0.92445320972821	-0.897362503301253	-0.870271796874296	-0.914354646998526	-0.887559874638718	-0.860765102278911	-0.913046557246927	-0.88575459668506	-0.859826276516781	-0.601080120545682	19.7228503907304	0.141989245875441	-41.4437393847744	-0.489166731975856	-0.481889140140237	-0.496970394176997	-0.473082631750744	-0.465883643274975	-0.480802008606909	-0.483311022685944	-0.465621550935577	-0.484047252644819	0.000824832972375837	0.00081800307882754	0.00389910790664345
174	13.6259639633796	0.26	-0.601062656830898	-0.622477142316723	-0.579648171345072	0.33439449050199	-15.0292822361117	-15.4808618266328	-14.5777026455905	16.03	10.32	25.17	-0.936900421191015	-0.909570863360285	-0.882241305529555	-0.926732270401247	-0.899699319401675	-0.872666368402104	-0.922967563093462	-0.897756072930543	-0.869877074668061	-0.601062656830898	19.8464319898351	0.0810559031188483	-41.5697369971625	-0.489166731975856	-0.481889140140237	-0.496970394176997	-0.473082631750744	-0.465883643274975	-0.480802008606909	-0.483311022685944	-0.465621550935577	-0.484047252644819	0.000824832972375837	0.00081800307882754	0.00389910790664345
174	13.6259639633796	0.26	-0.601031861177978	-0.622696124831307	-0.57936759752465	0.328863098870793	-14.9362692026122	-15.3906890453787	-14.4818493598457	16.18	10.4	24.89	-0.923111925498766	-0.895856461184971	-0.868600996871177	-0.912843836804639	-0.885891544313505	-0.858939251822372	-0.912174787252074	-0.884245513914347	-0.858081372596234	-0.601031861177978	19.7711600983872	0.0987137622479145	-41.5881857630229	-0.489166731975856	-0.481889140140237	-0.496970394176997	-0.473082631750744	-0.465883643274975	-0.480802008606909	-0.483311022685944	-0.465621550935577	-0.484047252644819	0.000824832972375837	0.00081800307882754	0.00389910790664345
174	13.6259639633796	0.26	-0.600707461391994	-0.622199222814715	-0.579215699969273	0.325412726631555	-14.7207192515186	-15.1721051660498	-14.2693333369875	15.99	10.35	24.88	-0.920541783722349	-0.893154707877431	-0.865767632032513	-0.910621716618242	-0.883529773091021	-0.8564378295638	-0.908862459426488	-0.881768602934523	-0.854941618808804	-0.600707461391994	19.6536225325282	-0.0246112303226927	-41.5789012097896	-0.489166731975856	-0.481889140140237	-0.496970394176997	-0.473082631750744	-0.465883643274975	-0.480802008606909	-0.483311022685944	-0.465621550935577	-0.484047252644819	0.000824832972375837	0.00081800307882754	0.00389910790664345
174	13.6259639633796	0.26	-0.600653802151176	-0.622134971037128	-0.579172633265225	0.32038460741648	-14.5947391524823	-15.0474378940664	-14.1420404108983	15.88	10.34	24.59	-0.9188342349442	-0.891191316275127	-0.863548397606054	-0.909111257957017	-0.881760852835934	-0.854410447714851	-0.909017217602624	-0.880850322329142	-0.854223649962295	-0.600653802151176	19.6789603552787	0.122396401803738	-41.4166984186602	-0.489166731975856	-0.481889140140237	-0.496970394176997	-0.473082631750744	-0.465883643274975	-0.480802008606909	-0.483311022685944	-0.465621550935577	-0.484047252644819	0.000824832972375837	0.00081800307882754	0.00389910790664345
174	13.6259639633796	0.26	-0.600589347830869	-0.622263632508372	-0.578915063153366	0.324267946426609	-14.8117451891211	-15.2671091432248	-14.3563812350174	15.88	10.27	24.45	-0.932537600877514	-0.904723297245946	-0.876908993614378	-0.922678459610355	-0.895158219347914	-0.867637979085472	-0.922307217080276	-0.893946091540087	-0.866979144906615	-0.600589347830869	19.592036375378	0.096463963480943	-41.3811024177186	-0.489166731975856	-0.481889140140237	-0.496970394176997	-0.473082631750744	-0.465883643274975	-0.480802008606909	-0.483311022685944	-0.465621550935577	-0.484047252644819	0.000824832972375837	0.00081800307882754	0.00389910790664345
174	13.6259639633796	0.26	-0.600565029852515	-0.622246971889646	-0.578883087815384	0.325052256637781	-14.6659246708101	-15.1159998882385	-14.2158494533817	16.08	10.29	25.01	-0.912202087601736	-0.88504149247396	-0.857880897346183	-0.902223099446217	-0.875359626261879	-0.84849615307754	-0.899298207714315	-0.872959658873057	-0.845847110781697	-0.600565029852515	19.7683180128454	-0.0313417770856232	-41.6396774318346	-0.489166731975856	-0.481889140140237	-0.496970394176997	-0.473082631750744	-0.465883643274975	-0.480802008606909	-0.483311022685944	-0.465621550935577	-0.484047252644819	0.000824832972375837	0.00081800307882754	0.00389910790664345
174	13.6259639633796	0.26	-0.600481520930417	-0.621937238346555	-0.579025803514278	0.335857087685867	-14.887645375562	-15.3335035109478	-14.4417872401762	15.99	10.22	24.83	-0.930150764358606	-0.903104415484161	-0.876058066609716	-0.92012158356138	-0.893366857005768	-0.866612130450156	-0.917331304606396	-0.891062905763621	-0.863923916187104	-0.600481520930417	19.6806573665075	-0.0976685621806577	-41.6039098707953	-0.489166731975856	-0.481889140140237	-0.496970394176997	-0.473082631750744	-0.465883643274975	-0.480802008606909	-0.483311022685944	-0.465621550935577	-0.484047252644819	0.000824832972375837	0.00081800307882754	0.00389910790664345
174	13.6259639633796	0.26	-0.600344310165656	-0.621714904860405	-0.578973715470907	0.323798877521908	-14.8475502724411	-15.3045040232874	-14.3905965215947	15.85	10.25	24.41	-0.936363604029964	-0.908406156969515	-0.880448709909066	-0.926511158270409	-0.898847880301489	-0.871184602332569	-0.92619587732364	-0.898567427845212	-0.869661490802627	-0.600344310165656	19.6474659195663	-0.361173630150886	-41.8881926114005	-0.489166731975856	-0.481889140140237	-0.496970394176997	-0.473082631750744	-0.465883643274975	-0.480802008606909	-0.483311022685944	-0.465621550935577	-0.484047252644819	0.000824832972375837	0.00081800307882754	0.00389910790664345
174	13.6259639633796	0.26	-0.600150640676194	-0.62185703764757	-0.578444243704818	0.324630871186059	-14.6556138797206	-15.1058049499068	-14.2054228095345	15.84	10.27	24.47	-0.924950619120633	-0.897384758812485	-0.869818898504337	-0.91524102566231	-0.887964535717712	-0.860688045773114	-0.914921989676698	-0.887179755024808	-0.860327906393455	-0.600150640676194	19.4333224581709	-0.126395457721689	-41.4975309763448	-0.489166731975856	-0.481889140140237	-0.496970394176997	-0.473082631750744	-0.465883643274975	-0.480802008606909	-0.483311022685944	-0.465621550935577	-0.484047252644819	0.000824832972375837	0.00081800307882754	0.00389910790664345
174	13.6259639633796	0.26	-0.600052717185407	-0.621574730897523	-0.578530703473291	0.321541548034763	-14.6418820660971	-15.0948392497793	-14.1889248824149	15.87	10.24	24.74	-0.922320961777069	-0.894644489150592	-0.866968016524115	-0.912579174392816	-0.885195027673531	-0.857810880954245	-0.91016039022566	-0.883222803638045	-0.85630827381606	-0.600052717185407	19.6868059993414	0.344512770785253	-41.1741640307176	-0.489166731975856	-0.481889140140237	-0.496970394176997	-0.473082631750744	-0.465883643274975	-0.480802008606909	-0.483311022685944	-0.465621550935577	-0.484047252644819	0.000824832972375837	0.00081800307882754	0.00389910790664345
174	13.6259639633796	0.26	-0.599626881482148	-0.621388713157727	-0.57786504980657	0.332096199281317	-14.9959733076836	-15.4488884402665	-14.5430581751007	16	10.35	24.66	-0.936749962490562	-0.909287259584856	-0.88182455667915	-0.926637503318423	-0.899471267424205	-0.872305031529986	-0.926225501962565	-0.899245254432478	-0.87225653017734	-0.599626881482148	19.6700996095735	0.355461425361029	-41.2236285393678	-0.489166731975856	-0.481889140140237	-0.496970394176997	-0.473082631750744	-0.465883643274975	-0.480802008606909	-0.483311022685944	-0.465621550935577	-0.484047252644819	0.000824832972375837	0.00081800307882754	0.00389910790664345
174	13.6259639633796	0.26	-0.599400928313737	-0.620919420588639	-0.577882436038835	0.329076568273881	-14.8559906092525	-15.3077495787693	-14.4042316397358	16.06	10.31	24.44	-0.92442584394922	-0.89714438990477	-0.869862935860321	-0.914332810706932	-0.887349220059932	-0.860365629412931	-0.915251532604174	-0.887597866177253	-0.860575581490881	-0.599400928313737	19.6204414544272	-0.0988161846328126	-41.6553245986939	-0.489166731975856	-0.481889140140237	-0.496970394176997	-0.473082631750744	-0.465883643274975	-0.480802008606909	-0.483311022685944	-0.465621550935577	-0.484047252644819	0.000824832972375837	0.00081800307882754	0.00389910790664345
174	13.6259639633796	0.26	-0.599330346889058	-0.621062509455709	-0.577598184322407	0.314146237586411	-14.3388846803942	-14.7900984777785	-13.8876708830099	15.93	10.34	24.81	-0.900338765167854	-0.872871383948313	-0.845404002728771	-0.890726886853752	-0.863552743175571	-0.83637859949739	-0.889485807385625	-0.862365591862869	-0.835169631453847	-0.599330346889058	19.6499729296432	0.0548020345082434	-41.5403427691875	-0.489166731975856	-0.481889140140237	-0.496970394176997	-0.473082631750744	-0.465883643274975	-0.480802008606909	-0.483311022685944	-0.465621550935577	-0.484047252644819	0.000824832972375837	0.00081800307882754	0.00389910790664345
174	13.6259639633796	0.26	-0.599327815842191	-0.620585794146189	-0.578069837538193	0.331543900144156	-14.9170646118553	-15.3681580015899	-14.4659712221207	16.28	10.42	24.85	-0.916101598069135	-0.889211753809885	-0.862321909550634	-0.905743051374459	-0.879157256041614	-0.85257146070877	-0.904446905552148	-0.87846338113789	-0.851441033648623	-0.599327815842191	19.928604203973	0.0163310793640712	-41.7472245873006	-0.489166731975856	-0.481889140140237	-0.496970394176997	-0.473082631750744	-0.465883643274975	-0.480802008606909	-0.483311022685944	-0.465621550935577	-0.484047252644819	0.000824832972375837	0.00081800307882754	0.00389910790664345
174	13.6259639633796	0.26	-0.599312492334752	-0.620939332933056	-0.577685651736449	0.319346096313062	-14.6478757583743	-15.1033084267289	-14.1924430900197	15.9	10.34	24.71	-0.921464825180081	-0.893678516891229	-0.865892208602378	-0.911690199438886	-0.884198640072436	-0.856707080705986	-0.91020701453129	-0.883642419992474	-0.85604127620725	-0.599312492334752	19.6927741290264	-0.3135189481466	-41.8751880236534	-0.489166731975856	-0.481889140140237	-0.496970394176997	-0.473082631750744	-0.465883643274975	-0.480802008606909	-0.483311022685944	-0.465621550935577	-0.484047252644819	0.000824832972375837	0.00081800307882754	0.00389910790664345
174	13.6259639633796	0.26	-0.599298536400604	-0.62058816517843	-0.578008907622778	0.33226336467615	-14.8875091488733	-15.3369790166111	-14.4380392811354	16.19	10.38	25.08	-0.919072536650553	-0.892137935576743	-0.865203334502933	-0.90882490271322	-0.88219062171323	-0.85555634071324	-0.906637361159177	-0.880650831255701	-0.854093607407925	-0.599298536400604	19.9610056264566	-0.0284699387771535	-41.7673445920637	-0.489166731975856	-0.481889140140237	-0.496970394176997	-0.473082631750744	-0.465883643274975	-0.480802008606909	-0.483311022685944	-0.465621550935577	-0.484047252644819	0.000824832972375837	0.00081800307882754	0.00389910790664345
174	13.6259639633796	0.26	-0.599290181425091	-0.620670060582979	-0.577910302267203	0.336748765269602	-14.9016295013612	-15.3470159066914	-14.4562430960309	15.97	10.32	24.95	-0.932244122775073	-0.905189426197089	-0.878134729619105	-0.922231025926999	-0.895466919861106	-0.868702813795212	-0.92095282721171	-0.893411212488529	-0.866664783832777	-0.599290181425091	19.7914991650404	-0.0218652490655185	-41.6129234641591	-0.489166731975856	-0.481889140140237	-0.496970394176997	-0.473082631750744	-0.465883643274975	-0.480802008606909	-0.483311022685944	-0.465621550935577	-0.484047252644819	0.000824832972375837	0.00081800307882754	0.00389910790664345
174	13.6259639633796	0.26	-0.59921729376097	-0.620885017090225	-0.577549570431714	0.321977961198783	-14.4399798996719	-14.8862446549647	-13.993715144379	16.12	10.28	24.93	-0.896008296992585	-0.86914746454856	-0.842286632104534	-0.886136447564985	-0.859571556681185	-0.833006665797386	-0.883243923911774	-0.857107344368905	-0.832055859096617	-0.59921729376097	19.7186539940029	0.148949523521753	-41.4365080273167	-0.489166731975856	-0.481889140140237	-0.496970394176997	-0.473082631750744	-0.465883643274975	-0.480802008606909	-0.483311022685944	-0.465621550935577	-0.484047252644819	0.000824832972375837	0.00081800307882754	0.00389910790664345
174	13.6259639633796	0.26	-0.598659266713343	-0.62011322163929	-0.577205311787396	0.338719981970417	-15.3487002962348	-15.8054319011707	-14.8919686912988	16.03	10.25	24.89	-0.956706452891728	-0.929060383083953	-0.901414313276179	-0.946328279153773	-0.918982108771543	-0.891635938389313	-0.9433801946211	-0.917131674054143	-0.889883034351396	-0.598659266713343	19.7410032146623	0.0548324665282587	-41.5401816299918	-0.489166731975856	-0.481889140140237	-0.496970394176997	-0.473082631750744	-0.465883643274975	-0.480802008606909	-0.483311022685944	-0.465621550935577	-0.484047252644819	0.000824832972375837	0.00081800307882754	0.00389910790664345
174	13.6259639633796	0.26	-0.598635100172043	-0.619868327713984	-0.577401872630101	0.332340250504227	-14.8692223999607	-15.3180623974704	-14.4203824024511	15.78	10.22	24.51	-0.941325404794064	-0.913743294121028	-0.886161183447991	-0.931547675406641	-0.904252065461961	-0.876956455517282	-0.929802198105351	-0.902564857445419	-0.876779497399956	-0.598635100172043	19.6007117333713	-0.0721325727188688	-41.5174707723789	-0.489166731975856	-0.481889140140237	-0.496970394176997	-0.473082631750744	-0.465883643274975	-0.480802008606909	-0.483311022685944	-0.465621550935577	-0.484047252644819	0.000824832972375837	0.00081800307882754	0.00389910790664345
174	13.6259639633796	0.26	-0.598564878476849	-0.619844669600485	-0.577285087353212	0.321494494433971	-14.4452565168483	-14.8921791452325	-13.9983338884642	15.66	10.04	24.36	-0.921910052830133	-0.894243016332218	-0.866575979834303	-0.9125430914445	-0.885157162698621	-0.857771233952742	-0.911194036717775	-0.882594315821139	-0.854695229246091	-0.598564878476849	19.511922233752	-0.222219017196307	-41.5482243725462	-0.489166731975856	-0.481889140140237	-0.496970394176997	-0.473082631750744	-0.465883643274975	-0.480802008606909	-0.483311022685944	-0.465621550935577	-0.484047252644819	0.000824832972375837	0.00081800307882754	0.00389910790664345
174	13.6259639633796	0.26	-0.598546540965638	-0.619959163850725	-0.57713391808055	0.339028788031853	-15.0223355571869	-15.4690475481599	-14.5756235662139	15.9	10.23	24.76	-0.943575507926718	-0.916327127412855	-0.889078746898992	-0.933560140071213	-0.906600981301684	-0.879641822532154	-0.931185717813866	-0.903861438629572	-0.877574125487985	-0.598546540965638	19.664222618002	0.115243558812562	-41.3808511214135	-0.489166731975856	-0.481889140140237	-0.496970394176997	-0.473082631750744	-0.465883643274975	-0.480802008606909	-0.483311022685944	-0.465621550935577	-0.484047252644819	0.000824832972375837	0.00081800307882754	0.00389910790664345
174	13.6259639633796	0.26	-0.598535924041138	-0.619845280223663	-0.577226567858613	0.325870231795969	-14.6540465278036	-15.1029202086142	-14.205172846993	15.91	10.27	24.67	-0.920360535750455	-0.893006513107901	-0.865652490465346	-0.910564717213949	-0.883501835957451	-0.856438954700953	-0.909850999411029	-0.882569510904324	-0.854992477100711	-0.598535924041138	19.618453836953	-0.0840377101695008	-41.5894611450063	-0.489166731975856	-0.481889140140237	-0.496970394176997	-0.473082631750744	-0.465883643274975	-0.480802008606909	-0.483311022685944	-0.465621550935577	-0.484047252644819	0.000824832972375837	0.00081800307882754	0.00389910790664345
174	13.6259639633796	0.26	-0.598529339900048	-0.619813014576703	-0.577245665223392	0.323874970145448	-14.6248497622469	-15.0748713991997	-14.174828125294	16.15	10.33	24.96	-0.905910186965799	-0.878866560889342	-0.851822934812885	-0.895885674986561	-0.86914130501459	-0.842396935042618	-0.893979656649729	-0.867905555672027	-0.840790692430924	-0.598529339900048	19.8411429834537	0.0777440427011581	-41.6117563524037	-0.489166731975856	-0.481889140140237	-0.496970394176997	-0.473082631750744	-0.465883643274975	-0.480802008606909	-0.483311022685944	-0.465621550935577	-0.484047252644819	0.000824832972375837	0.00081800307882754	0.00389910790664345
174	13.6259639633796	0.26	-0.59849995441702	-0.620106515133978	-0.576893393700063	0.333727840655771	-14.8493514129817	-15.2961937009577	-14.4025091250057	16.07	10.36	24.9	-0.923489314059083	-0.896511747869549	-0.869534181680014	-0.913399308056683	-0.886716497638156	-0.860033687219629	-0.911740201345659	-0.884941172691255	-0.859087664735683	-0.59849995441702	19.8514510714268	0.296078590517534	-41.361254461691	-0.489166731975856	-0.481889140140237	-0.496970394176997	-0.473082631750744	-0.465883643274975	-0.480802008606909	-0.483311022685944	-0.465621550935577	-0.484047252644819	0.000824832972375837	0.00081800307882754	0.00389910790664345
174	13.6259639633796	0.26	-0.598133149530353	-0.619454185054639	-0.576812114006067	0.322498439355594	-14.5330293516521	-14.9816349198675	-14.0844237834367	15.92	10.43	24.8	-0.912899150642226	-0.885563573157681	-0.858227995673136	-0.903180604910023	-0.876136036634669	-0.849091468359316	-0.902363402168929	-0.875639879721145	-0.848526321328279	-0.598133149530353	19.6842990676768	-0.204790009058362	-41.7865148630407	-0.489166731975856	-0.481889140140237	-0.496970394176997	-0.473082631750744	-0.465883643274975	-0.480802008606909	-0.483311022685944	-0.465621550935577	-0.484047252644819	0.000824832972375837	0.00081800307882754	0.00389910790664345
174	13.6259639633796	0.26	-0.598124594373825	-0.619381013616582	-0.576868175131069	0.328387097193979	-14.6853052799367	-15.1325720365556	-14.2380385233177	16.14	10.35	25.03	-0.909561148049145	-0.882677650408968	-0.855794152768791	-0.899501743933657	-0.87291556766366	-0.846329391393663	-0.897826887329614	-0.870503358313698	-0.844465610624558	-0.598124594373825	19.9011052673623	-0.0351680267197012	-41.6987986405042	-0.489166731975856	-0.481889140140237	-0.496970394176997	-0.473082631750744	-0.465883643274975	-0.480802008606909	-0.483311022685944	-0.465621550935577	-0.484047252644819	0.000824832972375837	0.00081800307882754	0.00389910790664345
174	13.6259639633796	0.26	-0.598086798627889	-0.619325464536102	-0.576848132719676	0.331530298365795	-14.7709628811412	-15.2176518486508	-14.3242739136316	15.92	10.32	24.64	-0.926913396046194	-0.899705388400297	-0.872497380754401	-0.917034476790832	-0.890116448458839	-0.863198420126845	-0.916507939258026	-2.18487083742642	-0.86250806757819	-0.598086798627889	19.7197912413479	-0.105865499245551	-41.672741831594	-0.489166731975856	-0.481889140140237	-0.496970394176997	-0.473082631750744	-0.465883643274975	-0.480802008606909	-0.483311022685944	-0.465621550935577	-0.484047252644819	0.000824832972375837	0.00081800307882754	0.00389910790664345
174	13.6259639633796	0.26	-0.59808585081331	-0.61967894790957	-0.576492753717049	0.316439334801418	-14.3864659145113	-14.8367790230382	-13.9361528059843	16.06	10.29	25.21	-0.896205692837785	-0.869004831330399	-0.841803969823012	-0.886427454577855	-0.85952337371672	-0.832619292855585	-0.882508264235707	-0.856252024088028	-0.830136822902169	-0.59808585081331	19.7985200288781	-0.105581727765774	-41.7687358844268	-0.489166731975856	-0.481889140140237	-0.496970394176997	-0.473082631750744	-0.465883643274975	-0.480802008606909	-0.483311022685944	-0.465621550935577	-0.484047252644819	0.000824832972375837	0.00081800307882754	0.00389910790664345
174	13.6259639633796	0.26	-0.598040490851813	-0.619289634401201	-0.576791347302425	0.330249602528276	-14.6105556087839	-15.0536734513202	-14.1674377662476	16	10.24	24.81	-0.912749947928952	-0.885882367134847	-0.859014786340741	-0.902895485094165	-0.876317978900443	-0.849740472706722	-0.901212649361042	-0.874183706628804	-0.847574059990057	-0.598040490851813	19.7584943657113	0.145348885961926	-41.4225217522555	-0.489166731975856	-0.481889140140237	-0.496970394176997	-0.473082631750744	-0.465883643274975	-0.480802008606909	-0.483311022685944	-0.465621550935577	-0.484047252644819	0.000824832972375837	0.00081800307882754	0.00389910790664345
174	13.6259639633796	0.26	-0.597987356083108	-0.619436889806394	-0.576537822359821	0.326933436293462	-14.8416299603184	-15.295151695685	-14.3881082249519	15.88	10.38	24.49	-0.934140001224325	-0.906441498923749	-0.878742996623174	-0.924260546720537	-0.896854983479357	-0.869449420238176	-0.92369982141325	-0.896617160398197	-0.870104793643889	-0.597987356083108	19.7091336353058	0.0990770981699338	-41.458228593513	-0.489166731975856	-0.481889140140237	-0.496970394176997	-0.473082631750744	-0.465883643274975	-0.480802008606909	-0.483311022685944	-0.465621550935577	-0.484047252644819	0.000824832972375837	0.00081800307882754	0.00389910790664345
174	13.6259639633796	0.26	-0.597967313157261	-0.619194581403248	-0.576740044911274	0.335759878286648	-15.0720546019702	-15.5235338359543	-14.6205753679861	15.98	10.31	24.61	-0.942450925453502	-0.915041121320769	-0.887631317188036	-0.93231255724302	-0.905197612693285	-0.87808266814355	-0.931738777544957	-0.904061596591498	-0.877248184169457	-0.597967313157261	19.7793236554984	-0.0664203807825174	-41.6836824145351	-0.489166731975856	-0.481889140140237	-0.496970394176997	-0.473082631750744	-0.465883643274975	-0.480802008606909	-0.483311022685944	-0.465621550935577	-0.484047252644819	0.000824832972375837	0.00081800307882754	0.00389910790664345
174	13.6259639633796	0.26	-0.597949780045166	-0.619291296390393	-0.576608263699939	0.334487116104839	-14.9323393443511	-15.3809127843859	-14.4837659043163	16.17	10.39	24.91	-0.922962393453143	-0.896044848203531	-0.869127302953919	-0.912709058503802	-0.886090544514202	-0.859472030524602	-0.911024967387185	-0.88565376053966	-0.85776198059488	-0.597949780045166	19.8068936667088	0.190001484600584	-41.5033349076793	-0.489166731975856	-0.481889140140237	-0.496970394176997	-0.473082631750744	-0.465883643274975	-0.480802008606909	-0.483311022685944	-0.465621550935577	-0.484047252644819	0.000824832972375837	0.00081800307882754	0.00389910790664345
174	13.6259639633796	0.26	-0.597733219350771	-0.619068488626292	-0.576397950075249	0.327111567404816	-14.746768551258	-15.1972092383189	-14.2963278641972	15.93	10.42	24.47	-0.925527811966935	-0.898095447446668	-0.870663082926401	-0.91565938696514	-0.888519519578282	-0.861379652191424	-0.915427800142353	-0.888430770400592	-0.861636986398756	-0.597733219350771	19.6972666930642	0.02065002882778	-41.5556535773502	-0.489166731975856	-0.481889140140237	-0.496970394176997	-0.473082631750744	-0.465883643274975	-0.480802008606909	-0.483311022685944	-0.465621550935577	-0.484047252644819	0.000824832972375837	0.00081800307882754	0.00389910790664345
174	13.6259639633796	0.26	-0.597702206546182	-0.618920570929096	-0.576483842163267	0.322632729554853	-14.5668874424482	-15.0163999964822	-14.1173748884142	16.08	10.4	24.89	-0.905941274109488	-0.878822125976437	-0.851702977843386	-0.896023233636422	-0.8692009798126	-0.842378725988777	-0.89476312902706	-0.867033658811003	-0.841532198854492	-0.597702206546182	19.8428485530476	-0.0507590768781349	-41.7436429508148	-0.489166731975856	-0.481889140140237	-0.496970394176997	-0.473082631750744	-0.465883643274975	-0.480802008606909	-0.483311022685944	-0.465621550935577	-0.484047252644819	0.000824832972375837	0.00081800307882754	0.00389910790664345
174	13.6259639633796	0.26	-0.597602640721918	-0.619011182589694	-0.576194098854142	0.330642918773645	-14.9905809464621	-15.4448205015599	-14.5363413913644	15.88	10.32	24.21	-0.943045999361617	-0.915310565651432	-0.887575131941247	-0.933065187004337	-0.905623293757392	-0.878181400510446	-0.933642027573236	-0.905743590639887	-0.878655054095105	-0.597602640721918	19.6352187398789	-0.0814894592631537	-41.6016128085243	-0.489166731975856	-0.481889140140237	-0.496970394176997	-0.473082631750744	-0.465883643274975	-0.480802008606909	-0.483311022685944	-0.465621550935577	-0.484047252644819	0.000824832972375837	0.00081800307882754	0.00389910790664345
174	13.6259639633796	0.26	-0.597593862609065	-0.619143353308406	-0.576044371909723	0.332865229754857	-14.9753579239693	-15.426867484771	-14.5238483631677	16.15	10.44	24.72	-0.926559685858619	-0.899441377022979	-0.87232306818734	-0.91629157417762	-0.889473789774431	-0.862656005371242	-0.915523056485259	-0.889646385262332	-0.861960508812015	-0.597593862609065	19.7827898653642	0.199829106356713	-41.4593782022215	-0.489166731975856	-0.481889140140237	-0.496970394176997	-0.473082631750744	-0.465883643274975	-0.480802008606909	-0.483311022685944	-0.465621550935577	-0.484047252644819	0.000824832972375837	0.00081800307882754	0.00389910790664345
174	13.6259639633796	0.26	-0.597536149514979	-0.618919749408042	-0.576152549621915	0.338374648755184	-14.9870160632067	-15.4333290256975	-14.540703100716	15.91	10.32	24.64	-0.940931634492206	-0.913721044697079	-0.886510454901952	-0.930930158629059	-0.904008799259482	-0.877087439889906	-0.930363888416363	-0.90297859619101	-0.876925784911784	-0.597536149514979	19.6216336219447	0.0757944437493367	-41.4085252766453	-0.489166731975856	-0.481889140140237	-0.496970394176997	-0.473082631750744	-0.465883643274975	-0.480802008606909	-0.483311022685944	-0.465621550935577	-0.484047252644819	0.000824832972375837	0.00081800307882754	0.00389910790664345
174	13.6259639633796	0.26	-0.597295558837196	-0.619022186254027	-0.575568931420365	0.320617939208886	-14.7435209646112	-15.2005896919961	-14.2864522372264	15.98	10.33	24.69	-0.922849691399303	-0.895100390710167	-0.86735109002103	-0.912922336033391	-0.885471542426896	-0.858020748820401	-0.911287311346071	-0.884320092356322	-0.85712566614051	-0.597295558837196	19.7058179867699	0.00657918379101752	-41.5651761837972	-0.489166731975856	-0.481889140140237	-0.496970394176997	-0.473082631750744	-0.465883643274975	-0.480802008606909	-0.483311022685944	-0.465621550935577	-0.484047252644819	0.000824832972375837	0.00081800307882754	0.00389910790664345
174	13.6259639633796	0.26	-0.597265721246906	-0.618863541287442	-0.575667901206371	0.319498548269172	-14.5765950846987	-15.0296526024665	-14.1235375669309	16.08	10.44	24.79	-0.906981373236158	-0.879641105267985	-0.852300837299812	-0.897059197414827	-0.870018025937262	-0.842976854459698	-0.896689476024859	-0.869072888053771	-0.842952014189665	-0.597265721246906	19.7673775980305	-0.345632941061303	-41.9986895542562	-0.489166731975856	-0.481889140140237	-0.496970394176997	-0.473082631750744	-0.465883643274975	-0.480802008606909	-0.483311022685944	-0.465621550935577	-0.484047252644819	0.000824832972375837	0.00081800307882754	0.00389910790664345
174	13.6259639633796	0.26	-0.59726279240947	-0.618572695050118	-0.575952889768822	0.333083193075417	-14.7972282504312	-15.2431483129284	-14.351308187934	16.19	10.35	24.95	-0.913394962440553	-0.886674685869428	-0.859954409298303	-0.903208995206402	-0.876786696917217	-0.850364398628032	-0.900712114720379	-0.874996362733901	-0.848610431550219	-0.59726279240947	19.8343706098762	-0.108569580618207	-41.763622582974	-0.489166731975856	-0.481889140140237	-0.496970394176997	-0.473082631750744	-0.465883643274975	-0.480802008606909	-0.483311022685944	-0.465621550935577	-0.484047252644819	0.000824832972375837	0.00081800307882754	0.00389910790664345
174	13.6259639633796	0.26	-0.597260615280125	-0.618684965990713	-0.575836264569537	0.329369618221608	-14.8322519094013	-15.2829898382849	-14.3815139805176	15.97	10.33	24.92	-0.928119520389106	-0.900746691197744	-0.873373862006382	-0.918143583264758	-0.891064972239192	-0.863986361213627	-0.916336600205007	-0.888873647954959	-0.862144400307544	-0.597260615280125	19.8374762516059	0.193512418147613	-41.4493504520961	-0.489166731975856	-0.481889140140237	-0.496970394176997	-0.473082631750744	-0.465883643274975	-0.480802008606909	-0.483311022685944	-0.465621550935577	-0.484047252644819	0.000824832972375837	0.00081800307882754	0.00389910790664345
174	13.6259639633796	0.26	-0.597230509752534	-0.618636284241169	-0.5758247352639	0.333232037495246	-14.8682165675022	-15.3161258202586	-14.4203073147458	15.85	10.37	24.6	-0.937158551589263	-0.909752013442299	-0.882345475295334	-0.927300307090469	-0.900182066322278	-0.873063825554088	-0.927256706795696	-0.899415602400961	-0.872872484227162	-0.597230509752534	19.5979080991885	0.280554883054699	-41.2593160102693	-0.489166731975856	-0.481889140140237	-0.496970394176997	-0.473082631750744	-0.465883643274975	-0.480802008606909	-0.483311022685944	-0.465621550935577	-0.484047252644819	0.000824832972375837	0.00081800307882754	0.00389910790664345
174	13.6259639633796	0.26	-0.597162937603506	-0.618571462296209	-0.575754412910803	0.334219220459055	-14.8009915450984	-15.2458869233173	-14.3560961668795	16.43	10.35	25.32	-0.90071066345197	-0.874426721212481	-0.848142778972992	-0.890287205243572	-0.864307433460371	-0.838327661677169	-0.886582082944851	-0.861835826427092	-0.835440694331278	-0.597162937603506	20.0263835470057	0.0327157356077586	-41.7668001683274	-0.489166731975856	-0.481889140140237	-0.496970394176997	-0.473082631750744	-0.465883643274975	-0.480802008606909	-0.483311022685944	-0.465621550935577	-0.484047252644819	0.000824832972375837	0.00081800307882754	0.00389910790664345
174	13.6259639633796	0.26	-0.596758307680311	-0.618381746831773	-0.575134868528848	0.322319091959222	-14.4881140518322	-14.9355167860559	-14.0407113176085	16.02	10.19	24.74	-0.904583914805573	-0.877486538623944	-0.850389162442314	-0.894787302576531	-0.8679833900333	-0.841179477490069	-0.892431309506573	-0.865809588354115	-0.838214521632064	-0.596758307680311	19.6307031072609	0.204456131789824	-41.2805757938256	-0.489166731975856	-0.481889140140237	-0.496970394176997	-0.473082631750744	-0.465883643274975	-0.480802008606909	-0.483311022685944	-0.465621550935577	-0.484047252644819	0.000824832972375837	0.00081800307882754	0.00389910790664345
174	13.6259639633796	0.26	-0.596494295046626	-0.6179297651831	-0.575058824910152	0.327082077848377	-14.5514516473738	-14.9959561474223	-14.1069471473254	15.76	10.15	24.55	-0.922523326993783	-0.895178237009714	-0.867833147025645	-0.912971404163182	-0.885909448688215	-0.858847493213248	-0.910517979780187	-0.884063040444751	-0.856239263200093	-0.596494295046626	19.5243041008841	-0.124931905704423	-41.5262738975868	-0.489166731975856	-0.481889140140237	-0.496970394176997	-0.473082631750744	-0.465883643274975	-0.480802008606909	-0.483311022685944	-0.465621550935577	-0.484047252644819	0.000824832972375837	0.00081800307882754	0.00389910790664345
174	13.6259639633796	0.26	-0.596491576333643	-0.617763890901045	-0.575219261766241	0.329697700725031	-14.5981970061887	-15.0414929765203	-14.1549010358572	16.25	10.35	25.45	-0.898158840637715	-0.871688715937072	-0.845218591236429	-0.888048785802407	-0.861876619992901	-0.835704454183395	-0.884891536243556	-0.858941682192344	-0.832135320509271	-0.596491576333643	19.9995700106943	-0.177030359044397	-41.8842147023224	-0.489166731975856	-0.481889140140237	-0.496970394176997	-0.473082631750744	-0.465883643274975	-0.480802008606909	-0.483311022685944	-0.465621550935577	-0.484047252644819	0.000824832972375837	0.00081800307882754	0.00389910790664345
174	13.6259639633796	0.26	-0.596391723007832	-0.617665826778817	-0.575117619236848	0.335631792708493	-15.0292110484061	-15.4795362223177	-14.5788858744945	15.95	10.31	24.81	-0.941018347196061	-0.913642575417827	-0.886266803639593	-0.93093300960185	-0.903850636885502	-0.876768264169155	-0.929677434430746	-0.902791856204445	-0.875792320864802	-0.596391723007832	19.7550937255792	-0.0939012765070245	-41.6906691622078	-0.489166731975856	-0.481889140140237	-0.496970394176997	-0.473082631750744	-0.465883643274975	-0.480802008606909	-0.483311022685944	-0.465621550935577	-0.484047252644819	0.000824832972375837	0.00081800307882754	0.00389910790664345
174	13.6259639633796	0.26	-0.596350203011441	-0.617996503456513	-0.574703902566368	0.320151876165007	-14.5214934050942	-14.9721610461585	-14.0708257640299	15.9	10.35	24.9	-0.913092417168159	-0.885607994281562	-0.858123571394964	-0.903395296763764	-0.876202760824167	-0.84901022488457	-0.902503234176824	-0.874200951895198	-0.849171547857267	-0.596350203011441	19.6675497796645	0.0959848295692233	-41.5038928073816	-0.489166731975856	-0.481889140140237	-0.496970394176997	-0.473082631750744	-0.465883643274975	-0.480802008606909	-0.483311022685944	-0.465621550935577	-0.484047252644819	0.000824832972375837	0.00081800307882754	0.00389910790664345
174	13.6259639633796	0.26	-0.596298188048704	-0.617467497088619	-0.57512887900879	0.33324462071913	-14.9835786719819	-15.4349504595903	-14.5322068843734	15.91	10.33	24.49	-0.940647819203631	-0.913139996047637	-0.885632172891643	-0.930637706452226	-0.903422613907749	-0.876207521363271	-0.930193046559341	-0.902254622389014	-0.875118614637857	-0.596298188048704	19.6998907717604	-0.0575224818226373	-41.5820659943625	-0.489166731975856	-0.481889140140237	-0.496970394176997	-0.473082631750744	-0.465883643274975	-0.480802008606909	-0.483311022685944	-0.465621550935577	-0.484047252644819	0.000824832972375837	0.00081800307882754	0.00389910790664345
174	13.6259639633796	0.26	-0.596273301309759	-0.617784249554507	-0.574762353065011	0.325245897630802	-14.7867226661434	-15.2403048090551	-14.3331405232316	16.15	10.39	25.13	-0.915832216096113	-0.888575206191843	-0.861318196287573	-0.905697323825308	-0.878741948711941	-0.851786573598574	-0.90376285925915	-0.877136384432456	-0.849312683740709	-0.596273301309759	19.8709552468626	-0.203144447402079	-41.91953753457	-0.489166731975856	-0.481889140140237	-0.496970394176997	-0.473082631750744	-0.465883643274975	-0.480802008606909	-0.483311022685944	-0.465621550935577	-0.484047252644819	0.000824832972375837	0.00081800307882754	0.00389910790664345
174	13.6259639633796	0.26	-0.596070488910752	-0.617504540399018	-0.574636437422486	0.342716401299558	-15.1398327589495	-15.5863592187201	-14.6933062991789	16.07	10.3	24.78	-0.941107593279976	-0.914146233286053	-0.88718487329213	-0.930828103288447	-0.904161235690712	-0.877494368092977	-0.929157179652861	-0.902916432780415	-0.87582490027133	-0.596070488910752	19.7252264975684	-0.134860242934692	-41.6786398131493	-0.489166731975856	-0.481889140140237	-0.496970394176997	-0.473082631750744	-0.465883643274975	-0.480802008606909	-0.483311022685944	-0.465621550935577	-0.484047252644819	0.000824832972375837	0.00081800307882754	0.00389910790664345
174	13.6259639633796	0.26	-0.596023969998397	-0.617320565823206	-0.574727374173588	0.335009224497363	-14.9607716335608	-15.4096726506147	-14.5118706165069	16.18	10.39	24.85	-0.923920685009554	-0.897005841029311	-0.870090997049067	-0.91363372407299	-0.887018550782158	-0.860403377491326	-0.912644118100913	-0.886099307042132	-0.858888912180579	-0.596023969998397	19.8521139249783	-0.101942655003199	-41.7657943936949	-0.489166731975856	-0.481889140140237	-0.496970394176997	-0.473082631750744	-0.465883643274975	-0.480802008606909	-0.483311022685944	-0.465621550935577	-0.484047252644819	0.000824832972375837	0.00081800307882754	0.00389910790664345
174	13.6259639633796	0.26	-0.596001915154748	-0.617369292949771	-0.574634537359725	0.332697876505543	-14.8870985254311	-15.3361162342148	-14.4380808166474	16.06	10.35	25.08	-0.92623124378017	-0.899112628836563	-0.871994013892957	-0.916121285097404	-0.889298674071237	-0.86247606304507	-0.913643643559393	-0.887283160435071	-0.861066217021783	-0.596001915154748	19.8820705849657	-0.0267945239852767	-41.7186978000726	-0.489166731975856	-0.481889140140237	-0.496970394176997	-0.473082631750744	-0.465883643274975	-0.480802008606909	-0.483311022685944	-0.465621550935577	-0.484047252644819	0.000824832972375837	0.00081800307882754	0.00389910790664345
174	13.6259639633796	0.26	-0.595967757278808	-0.617239307083766	-0.57469620747385	0.3338718523568	-15.0125346823222	-15.4641411790551	-14.5609281855894	16	10.44	24.52	-0.937745894206973	-0.910360465349016	-0.88297503649106	-0.927624836980719	-0.900534978057378	-0.873445119134037	-0.927714016249262	-0.901188459400412	-0.873667838987288	-0.595967757278808	19.7216247723145	-0.208705738994821	-41.8095572969279	-0.489166731975856	-0.481889140140237	-0.496970394176997	-0.473082631750744	-0.465883643274975	-0.480802008606909	-0.483311022685944	-0.465621550935577	-0.484047252644819	0.000824832972375837	0.00081800307882754	0.00389910790664345
174	13.6259639633796	0.26	-0.595965679671337	-0.617384401089918	-0.574546958252756	0.326555161144328	-14.7141126517984	-15.1641245359208	-14.2641007676761	15.97	10.2	24.42	-0.920854161268983	-0.893526812754208	-0.866199464239432	-0.910954896351415	-0.883921319286908	-0.856887742222402	-0.909920294025571	-0.882791781196516	-0.856211788984505	-0.595965679671337	19.6023294695322	0.0434708132695095	-41.4422072210825	-0.489166731975856	-0.481889140140237	-0.496970394176997	-0.473082631750744	-0.465883643274975	-0.480802008606909	-0.483311022685944	-0.465621550935577	-0.484047252644819	0.000824832972375837	0.00081800307882754	0.00389910790664345
174	13.6259639633796	0.26	-0.595900579906628	-0.617368016866688	-0.574433142946568	0.328236861295162	-14.9417340966547	-15.3969658846401	-14.4865023086693	15.82	10.27	24.43	-0.94384715108853	-0.915941053913659	-0.888034956738788	-0.933971924972598	-0.906357802000644	-0.87874367902869	-0.934257491963342	-0.905805927652211	-0.878448984243145	-0.595900579906628	19.6607145163483	-0.0432308149665535	-41.5650093191821	-0.489166731975856	-0.481889140140237	-0.496970394176997	-0.473082631750744	-0.465883643274975	-0.480802008606909	-0.483311022685944	-0.465621550935577	-0.484047252644819	0.000824832972375837	0.00081800307882754	0.00389910790664345
174	13.6259639633796	0.26	-0.595703626134348	-0.617160554842077	-0.574246697426619	0.324012398677267	-14.749027093368	-15.2027274198966	-14.2953267668393	16.14	10.52	24.67	-0.913872588638434	-0.886599568448111	-0.859326548257789	-0.903768343705026	-0.876796868040169	-0.849825392375311	-0.904239224423796	-0.876967267323764	-0.85106947867987	-0.595703626134348	19.8253174839122	-0.160211882298507	-41.8304812386822	-0.489166731975856	-0.481889140140237	-0.496970394176997	-0.473082631750744	-0.465883643274975	-0.480802008606909	-0.483311022685944	-0.465621550935577	-0.484047252644819	0.000824832972375837	0.00081800307882754	0.00389910790664345
174	13.6259639633796	0.26	-0.595633684293663	-0.617012281228491	-0.574255087358836	0.327976975099546	-14.8918491425438	-15.3458285926476	-14.43786969244	16.23	10.47	24.74	-0.917495051221893	-0.890352567757282	-0.863210084292671	-0.907202078959838	-0.880364095044355	-0.853526111128872	-0.907430211540463	-0.880762332858202	-0.854259576900863	-0.595633684293663	19.8714182857194	0.0446811875813312	-41.6834066613006	-0.489166731975856	-0.481889140140237	-0.496970394176997	-0.473082631750744	-0.465883643274975	-0.480802008606909	-0.483311022685944	-0.465621550935577	-0.484047252644819	0.000824832972375837	0.00081800307882754	0.00389910790664345
174	13.6259639633796	0.26	-0.595512295735937	-0.616775764267927	-0.574248827203948	0.330521994983622	-14.8938160619756	-15.3452468008992	-14.4423853230521	16.06	10.49	24.97	-0.926721508427272	-0.899458957309413	-0.872196406191554	-0.916604352836731	-0.889639431016288	-0.862674509195846	-0.91443202432699	-0.889249510021372	-0.861007472646421	-0.595512295735937	19.9131350642067	-0.274048746483353	-41.9996447937613	-0.489166731975856	-0.481889140140237	-0.496970394176997	-0.473082631750744	-0.465883643274975	-0.480802008606909	-0.483311022685944	-0.465621550935577	-0.484047252644819	0.000824832972375837	0.00081800307882754	0.00389910790664345
174	13.6259639633796	0.26	-0.595320783900202	-0.6164792248145	-0.574162342985905	0.332246715890848	-14.7683598634146	-15.2142492161841	-14.322470510645	16	10.28	24.44	-0.922291548514056	-0.895261625723366	-0.868231702932675	-0.912328176752418	-0.885590254002155	-0.858852331251892	-0.911746979555809	-0.885393390458945	-0.858829242815736	-0.595320783900202	19.7395818548367	0.170239230315414	-41.3976181468717	-0.489166731975856	-0.481889140140237	-0.496970394176997	-0.473082631750744	-0.465883643274975	-0.480802008606909	-0.483311022685944	-0.465621550935577	-0.484047252644819	0.000824832972375837	0.00081800307882754	0.00389910790664345
174	13.6259639633796	0.26	-0.595302694053397	-0.616450572463431	-0.574154815643364	0.333578794884052	-14.7608983987004	-15.2052278955989	-14.3165689018018	15.95	10.28	24.6	-0.924667676176288	-0.897646895812141	-0.870626115447995	-0.91476744679201	-0.888035972446274	-0.861304498100538	-0.913640127697628	-0.886577617068027	-0.859676814718065	-0.595302694053397	19.6781996231891	0.0522085452402271	-41.4356028926134	-0.489166731975856	-0.481889140140237	-0.496970394176997	-0.473082631750744	-0.465883643274975	-0.480802008606909	-0.483311022685944	-0.465621550935577	-0.484047252644819	0.000824832972375837	0.00081800307882754	0.00389910790664345
174	13.6259639633796	0.26	-0.595193927029574	-0.616454090984863	-0.573933763074285	0.328446492948899	-14.8880560113118	-15.3414368464649	-14.4346751761588	16.15	10.31	25.09	-0.921857261621064	-0.894613893261993	-0.867370524902921	-0.911654125981668	-0.88471228779892	-0.857770449616172	-0.909683240100385	-0.881678531221833	-0.855439286077906	-0.595193927029574	19.9436398140517	-0.183499791488886	-41.8666805344089	-0.489166731975856	-0.481889140140237	-0.496970394176997	-0.473082631750744	-0.465883643274975	-0.480802008606909	-0.483311022685944	-0.465621550935577	-0.484047252644819	0.000824832972375837	0.00081800307882754	0.00389910790664345
174	13.6259639633796	0.26	-0.595177418898661	-0.616371781118281	-0.57398305667904	0.332717543065631	-15.0095758905004	-15.4622676535368	-14.5568841274641	15.99	10.36	24.54	-0.937703602945491	-0.910250275481855	-0.882796948018219	-0.927585163017916	-0.900428075052433	-0.873270987086951	-0.926861301630762	-0.900226931820979	-0.872644114690479	-0.595177418898661	19.6733747683132	-0.212541705369877	-41.7718232397244	-0.489166731975856	-0.481889140140237	-0.496970394176997	-0.473082631750744	-0.465883643274975	-0.480802008606909	-0.483311022685944	-0.465621550935577	-0.484047252644819	0.000824832972375837	0.00081800307882754	0.00389910790664345
174	13.6259639633796	0.26	-0.595116280520751	-0.616398280676	-0.573834280365502	0.320766698170908	-14.69602591112	-15.1514667023742	-14.2405851198658	15.89	10.37	24.6	-0.924989671129145	-0.89718523239088	-0.869380793652614	-0.915195553290919	-0.88768551778539	-0.860175482279861	-0.915580453045598	-0.887331032091954	-0.859692245621251	-0.595116280520751	19.6859246856241	-0.0224352633483942	-41.6193549718532	-0.489166731975856	-0.481889140140237	-0.496970394176997	-0.473082631750744	-0.465883643274975	-0.480802008606909	-0.483311022685944	-0.465621550935577	-0.484047252644819	0.000824832972375837	0.00081800307882754	0.00389910790664345
174	13.6259639633796	0.26	-0.595081472252278	-0.616276379292489	-0.573886565212067	0.330841014944739	-14.7212885299662	-15.1671685143674	-14.275408545565	15.85	10.3	24.59	-0.927675369243853	-0.900403840034164	-0.873132310824475	-0.917905606688832	-0.890921286101603	-0.863936965514375	-0.917546610180049	-0.889935757534274	-0.862796987824373	-0.595081472252278	19.6691218756869	0.230860110576596	-41.2893955855326	-0.489166731975856	-0.481889140140237	-0.496970394176997	-0.473082631750744	-0.465883643274975	-0.480802008606909	-0.483311022685944	-0.465621550935577	-0.484047252644819	0.000824832972375837	0.00081800307882754	0.00389910790664345
174	13.6259639633796	0.26	-0.595042077951585	-0.61644674234701	-0.573637413556161	0.329092677618108	-14.8079198859062	-15.2582006353896	-14.3576391364229	15.79	10.31	24.29	-0.937165806555393	-0.909509352701508	-0.881852898847623	-0.927416516782134	-0.900047771656882	-0.87267902653163	-0.928353406947454	-0.900027158539669	-0.873387412016124	-0.595042077951585	19.5838966562632	-0.219760587306002	-41.6981657583298	-0.489166731975856	-0.481889140140237	-0.496970394176997	-0.473082631750744	-0.465883643274975	-0.480802008606909	-0.483311022685944	-0.465621550935577	-0.484047252644819	0.000824832972375837	0.00081800307882754	0.00389910790664345
174	13.6259639633796	0.26	-0.594980446976623	-0.616390652123692	-0.573570241829554	0.319202488411009	-14.6028061224247	-15.056987509985	-14.1486247348644	15.83	10.29	24.43	-0.922457228457821	-0.894632080584904	-0.866806932711987	-0.912788989870258	-0.885255476297632	-0.857721962725006	-0.913784974940844	-0.884850520531601	-0.857265798979178	-0.594980446976623	19.6543663146849	-0.0169968209790675	-41.5249516497842	-0.489166731975856	-0.481889140140237	-0.496970394176997	-0.473082631750744	-0.465883643274975	-0.480802008606909	-0.483311022685944	-0.465621550935577	-0.484047252644819	0.000824832972375837	0.00081800307882754	0.00389910790664345
174	13.6259639633796	0.26	-0.594831518332087	-0.616120787755781	-0.573542248908393	0.323963571491891	-14.4913954446177	-14.9372203600872	-14.0455705291481	15.94	10.26	24.84	-0.908751360541874	-0.881628242001093	-0.854505123460312	-0.899033152786677	-0.872200089493561	-0.845367026200445	-0.8973457412961	-0.870892681281823	-0.844096469150158	-0.594831518332087	19.7658210283648	-0.122853990107784	-41.6955778639782	-0.489166731975856	-0.481889140140237	-0.496970394176997	-0.473082631750744	-0.465883643274975	-0.480802008606909	-0.483311022685944	-0.465621550935577	-0.484047252644819	0.000824832972375837	0.00081800307882754	0.00389910790664345
174	13.6259639633796	0.26	-0.594716362609581	-0.615980364019687	-0.573452361199476	0.328034278992074	-14.6765875459965	-15.1239465700619	-14.2292285219311	16.21	10.33	25.27	-0.905551001673097	-0.87876524106007	-0.851979480447042	-0.895431543516359	-0.868945111580809	-0.84245867964526	-0.89250376926255	-0.865693916355446	-0.839848601247225	-0.594716362609581	19.933900698612	0.101579127685978	-41.6035421362295	-0.489166731975856	-0.481889140140237	-0.496970394176997	-0.473082631750744	-0.465883643274975	-0.480802008606909	-0.483311022685944	-0.465621550935577	-0.484047252644819	0.000824832972375837	0.00081800307882754	0.00389910790664345
174	13.6259639633796	0.26	-0.594570638947981	-0.615947917838475	-0.573193360057488	0.330389961846706	-14.7665008202427	-15.2142062047302	-14.3187954357552	15.72	10.31	24.21	-0.9380442515696	-0.910440612137875	-0.88283697270615	-0.928396184415567	-0.901076456714539	-0.873756729013511	-0.92875930980129	-0.902255632413747	-0.874684367958375	-0.594570638947981	19.4739434093663	0.196916787710474	-41.1757726486189	-0.489166731975856	-0.481889140140237	-0.496970394176997	-0.473082631750744	-0.465883643274975	-0.480802008606909	-0.483311022685944	-0.465621550935577	-0.484047252644819	0.000824832972375837	0.00081800307882754	0.00389910790664345
174	13.6259639633796	0.26	-0.594453409252852	-0.615768660669581	-0.573138157836123	0.328192540153419	-14.6043996323348	-15.0493985294569	-14.1594007352127	15.86	10.15	24.67	-0.920196504626342	-0.892987016559904	-0.865777528493466	-0.910497081701162	-0.883574397954244	-0.856651714207326	-0.90822751804625	-0.881817221529243	-0.854376717125544	-0.594453409252852	19.6329924943774	-0.260518993911703	-41.7070469904747	-0.489166731975856	-0.481889140140237	-0.496970394176997	-0.473082631750744	-0.465883643274975	-0.480802008606909	-0.483311022685944	-0.465621550935577	-0.484047252644819	0.000824832972375837	0.00081800307882754	0.00389910790664345
174	13.6259639633796	0.26	-0.594439948581583	-0.615620856399109	-0.573259040764057	0.337648383179637	-14.9063598913623	-15.3509919097201	-14.4617278730045	16.02	10.18	24.64	-0.929643184972367	-0.902716643149028	-0.875790101325689	-0.91957202383037	-0.892937186981674	-0.866302350132978	-0.918029068189536	-0.891251986200924	-0.864217038243187	-0.594439948581583	19.6828968353828	-0.131422473765426	-41.5914459291897	-0.489166731975856	-0.481889140140237	-0.496970394176997	-0.473082631750744	-0.465883643274975	-0.480802008606909	-0.483311022685944	-0.465621550935577	-0.484047252644819	0.000824832972375837	0.00081800307882754	0.00389910790664345
174	13.6259639633796	0.26	-0.5942964779141	-0.615736772779861	-0.572856183048339	0.316078966078729	-14.5304764108493	-14.985676358978	-14.0752764627206	16.02	10.4	25.06	-0.907469017893641	-0.879904039178077	-0.852339060462513	-0.897636535763321	-0.870370225272566	-0.843103914781811	-0.896205000446053	-0.869074744316547	-0.841167225296113	-0.5942964779141	19.8411186700743	0.135281509747437	-41.5669477873846	-0.489166731975856	-0.481889140140237	-0.496970394176997	-0.473082631750744	-0.465883643274975	-0.480802008606909	-0.483311022685944	-0.465621550935577	-0.484047252644819	0.000824832972375837	0.00081800307882754	0.00389910790664345
174	13.6259639633796	0.26	-0.594293322842221	-0.615498168071418	-0.573088477613024	0.333268094237006	-15.0707700756492	-15.5247444744657	-14.6167956768327	16	10.46	24.92	-0.941455832152607	-0.913925791570187	-0.886395750987766	-0.931295792662765	-0.904062851837892	-0.876829911013019	-0.930575816151298	-0.903585353955636	-0.875894515287552	-0.594293322842221	19.8492533594123	-0.0212422051870378	-41.6876306691221	-0.489166731975856	-0.481889140140237	-0.496970394176997	-0.473082631750744	-0.465883643274975	-0.480802008606909	-0.483311022685944	-0.465621550935577	-0.484047252644819	0.000824832972375837	0.00081800307882754	0.00389910790664345
174	13.6259639633796	0.26	-0.594265869236543	-0.615368620445197	-0.573163118027889	0.33859252632857	-15.1808460411595	-15.6327113587035	-14.7289807236155	15.79	10.35	24.4	-0.959712454460675	-0.931971855722865	-0.904231256985054	-0.949714620514974	-0.92226301031581	-0.894811400116646	-0.950090325515868	-0.922600162059828	-0.894734173966838	-0.594265869236543	19.7234826705209	0.137872093900958	-41.4216650485472	-0.489166731975856	-0.481889140140237	-0.496970394176997	-0.473082631750744	-0.465883643274975	-0.480802008606909	-0.483311022685944	-0.465621550935577	-0.484047252644819	0.000824832972375837	0.00081800307882754	0.00389910790664345
174	13.6259639633796	0.26	-0.594253092085156	-0.615732220700511	-0.572773963469801	0.322566631629716	-14.770747648325	-15.2266199641632	-14.3148753324867	15.89	10.41	24.34	-0.929298744626357	-0.901476314447141	-0.873653884267925	-0.919450491541823	-0.891922909854995	-0.864395328168167	-0.920367892569027	-0.893238403340395	-0.865685796591924	-0.594253092085156	19.6074751549886	0.0884848419940915	-41.4474792281644	-0.489166731975856	-0.481889140140237	-0.496970394176997	-0.473082631750744	-0.465883643274975	-0.480802008606909	-0.483311022685944	-0.465621550935577	-0.484047252644819	0.000824832972375837	0.00081800307882754	0.00389910790664345
174	13.6259639633796	0.26	-0.594175994540479	-0.615364980605331	-0.572987008475627	0.32741773660409	-14.6536540418832	-15.1009394251035	-14.206368658663	15.87	10.28	24.62	-0.923039412168611	-0.895699256329504	-0.868359100490396	-0.913300597242433	-0.886248902236373	-0.859197207230313	-0.911844349330597	-0.884110308126728	-0.858696014024436	-0.594175994540479	19.7349947143565	0.108409337126754	-41.461749368405	-0.489166731975856	-0.481889140140237	-0.496970394176997	-0.473082631750744	-0.465883643274975	-0.480802008606909	-0.483311022685944	-0.465621550935577	-0.484047252644819	0.000824832972375837	0.00081800307882754	0.00389910790664345
174	13.6259639633796	0.26	-0.594149962775507	-0.615402965565969	-0.572896959985046	0.333874575081136	-14.9372219338961	-15.3865601249095	-14.4878837428827	16.09	10.35	25.07	-0.927804595324741	-0.900709647845075	-0.873614700365409	-0.917633089711645	-0.890835183669114	-0.864037277626584	-0.916383363249859	-0.888615487282683	-0.861735058376161	-0.594149962775507	19.927513155808	0.171621983014049	-41.5078376329658	-0.489166731975856	-0.481889140140237	-0.496970394176997	-0.473082631750744	-0.465883643274975	-0.480802008606909	-0.483311022685944	-0.465621550935577	-0.484047252644819	0.000824832972375837	0.00081800307882754	0.00389910790664345
174	13.6259639633796	0.26	-0.594072135005779	-0.615292009746357	-0.572852260265201	0.3308568925923	-14.6444602114468	-15.0879973061695	-14.2009231167241	16.06	10.25	24.45	-0.911502347856957	-0.884707201026166	-0.857912054195375	-0.901560893406401	-0.875057992374363	-0.848555091342325	-0.900382830741645	-0.874684198367878	-0.848178006123942	-0.594072135005779	19.6598663316944	0.0589754415970784	-41.4422349195403	-0.489166731975856	-0.481889140140237	-0.496970394176997	-0.473082631750744	-0.465883643274975	-0.480802008606909	-0.483311022685944	-0.465621550935577	-0.484047252644819	0.000824832972375837	0.00081800307882754	0.00389910790664345
174	13.6259639633796	0.26	-0.593734440247353	-0.615069389836468	-0.572399490658237	0.340552789698284	-14.8642288135478	-15.3047404108109	-14.4237172162847	16.11	10.39	25.13	-0.921965231831522	-0.895428592464008	-0.868891953096493	-0.911830492784541	-0.885585558468245	-0.85934062415195	-0.909347141606589	-0.88317547395211	-0.857998755463887	-0.593734440247353	19.8608251607049	-0.14702632666209	-41.781737412449	-0.489166731975856	-0.481889140140237	-0.496970394176997	-0.473082631750744	-0.465883643274975	-0.480802008606909	-0.483311022685944	-0.465621550935577	-0.484047252644819	0.000824832972375837	0.00081800307882754	0.00389910790664345
174	13.6259639633796	0.26	-0.593666883067737	-0.614916222690061	-0.572417543445413	0.323288957331364	-14.4976953554382	-14.9444019191505	-14.0509887917259	15.98	10.33	24.96	-0.90709776616509	-0.879983497673994	-0.852869229182899	-0.897333842094946	-0.870511429309641	-0.843689016524335	-0.894937210612434	-0.868533510993187	-0.841573666542479	-0.593666883067737	19.8655418822225	0.0264441974184881	-41.5887667631494	-0.489166731975856	-0.481889140140237	-0.496970394176997	-0.473082631750744	-0.465883643274975	-0.480802008606909	-0.483311022685944	-0.465621550935577	-0.484047252644819	0.000824832972375837	0.00081800307882754	0.00389910790664345
174	13.6259639633796	0.26	-0.593487661007665	-0.614795679067855	-0.572179642947474	0.31646467290911	-14.5948738472275	-15.0516836106949	-14.1380640837601	15.99	10.39	24.53	-0.912970999142331	-0.885262865158272	-0.857554731174213	-0.903124504592052	-0.8757152059385	-0.848305907284948	-0.903688085954423	-0.876475835513592	-0.84837816445493	-0.593487661007665	19.775835661461	0.163270801918179	-41.4762826143385	-0.489166731975856	-0.481889140140237	-0.496970394176997	-0.473082631750744	-0.465883643274975	-0.480802008606909	-0.483311022685944	-0.465621550935577	-0.484047252644819	0.000824832972375837	0.00081800307882754	0.00389910790664345
174	13.6259639633796	0.26	-0.593478473508025	-0.614810681390711	-0.572146265625338	0.325310007283108	-14.5750489510826	-15.0220727165706	-14.1280251855947	16	10.21	24.71	-0.910857682879929	-0.883752566368578	-0.856647449857227	-0.901024370272178	-0.874211871464927	-0.847399372657675	-0.899852470135382	-0.872776626061387	-0.845334417744433	-0.593478473508025	19.67565664518	0.148958095668989	-41.3729587351233	-0.489166731975856	-0.481889140140237	-0.496970394176997	-0.473082631750744	-0.465883643274975	-0.480802008606909	-0.483311022685944	-0.465621550935577	-0.484047252644819	0.000824832972375837	0.00081800307882754	0.00389910790664345
174	13.6259639633796	0.26	-0.593456333603903	-0.614642777715638	-0.572269889492168	0.329483090271729	-14.8438187097607	-15.2947923019822	-14.3928451175393	15.83	10.21	24.4	-0.936665102958755	-0.909047125685859	-0.881429148412964	-0.926836899668331	-0.899508711236987	-0.872180522805644	-0.925526731656939	-0.899681854050283	-0.872144226611897	-0.593456333603903	19.706806077643	-0.00672327459595404	-41.4965414040904	-0.489166731975856	-0.481889140140237	-0.496970394176997	-0.473082631750744	-0.465883643274975	-0.480802008606909	-0.483311022685944	-0.465621550935577	-0.484047252644819	0.000824832972375837	0.00081800307882754	0.00389910790664345
174	13.6259639633796	0.26	-0.593445872984281	-0.614717295677861	-0.572174450290701	0.326192698492735	-14.6744134845936	-15.1235813297572	-14.22524563943	16.27	10.48	24.94	-0.902020325064502	-0.875230471730902	-0.848440618397302	-0.891835828458266	-0.865348452976635	-0.838861077495003	-0.889554675631492	-0.86529417648783	-0.838126429660236	-0.593445872984281	19.8687512358461	-0.0214071501529701	-41.7298139900524	-0.489166731975856	-0.481889140140237	-0.496970394176997	-0.473082631750744	-0.465883643274975	-0.480802008606909	-0.483311022685944	-0.465621550935577	-0.484047252644819	0.000824832972375837	0.00081800307882754	0.00389910790664345
174	13.6259639633796	0.26	-0.593399194848513	-0.614522252490154	-0.572276137206872	0.325181400822022	-14.6649991654436	-15.1149135553119	-14.2150847755753	16.07	10.42	25.03	-0.912422951867077	-0.885263536486443	-0.85810412110581	-0.902450184061797	-0.875587620643035	-0.848725057224273	-0.901174110465562	-0.875852384477066	-0.84750296730888	-0.593399194848513	19.9430627337158	0.0574865076684529	-41.6283582094998	-0.489166731975856	-0.481889140140237	-0.496970394176997	-0.473082631750744	-0.465883643274975	-0.480802008606909	-0.483311022685944	-0.465621550935577	-0.484047252644819	0.000824832972375837	0.00081800307882754	0.00389910790664345
174	13.6259639633796	0.26	-0.59338944271521	-0.614853866072402	-0.571925019358017	0.319558152346123	-14.4867442053561	-14.9369473420417	-14.0365410686705	16.19	10.39	25.04	-0.895378031684145	-0.868391125380406	-0.841404219076667	-0.885402897475306	-0.858716644083225	-0.832030390691145	-0.883287457644042	-0.856554928502678	-0.830090933650784	-0.59338944271521	19.9339939068117	-0.104403304433135	-41.8333636713181	-0.489166731975856	-0.481889140140237	-0.496970394176997	-0.473082631750744	-0.465883643274975	-0.480802008606909	-0.483311022685944	-0.465621550935577	-0.484047252644819	0.000824832972375837	0.00081800307882754	0.00389910790664345
174	13.6259639633796	0.26	-0.593365551303633	-0.614441862332283	-0.572289240274983	0.333258473047166	-14.9958023017326	-15.4475282380138	-14.5440763654515	16.08	10.47	25.01	-0.931944865181629	-0.904692371429871	-0.877439877678112	-0.921741949524622	-0.894787815585317	-0.867833681646012	-0.921211300105839	-0.893737001958716	-0.868002775353615	-0.593365551303633	19.9710587054729	0.0142208292773599	-41.7500306453442	-0.489166731975856	-0.481889140140237	-0.496970394176997	-0.473082631750744	-0.465883643274975	-0.480802008606909	-0.483311022685944	-0.465621550935577	-0.484047252644819	0.000824832972375837	0.00081800307882754	0.00389910790664345
174	13.6259639633796	0.26	-0.593295583421587	-0.614540858978702	-0.572050307864473	0.333189703696646	-14.7768906749351	-15.2220911207862	-14.3316902290839	15.98	10.2	24.9	-0.923969059935029	-0.896945740065787	-0.869922420196546	-0.914024021994214	-0.887291564614897	-0.860559107235581	-0.910642257152104	-0.8844558605106	-0.858306489691092	-0.593295583421587	19.7707776308702	0.0249815026170124	-41.5428550406129	-0.489166731975856	-0.481889140140237	-0.496970394176997	-0.473082631750744	-0.465883643274975	-0.480802008606909	-0.483311022685944	-0.465621550935577	-0.484047252644819	0.000824832972375837	0.00081800307882754	0.00389910790664345
174	13.6259639633796	0.26	-0.593042991419899	-0.614519160787994	-0.571566822051804	0.327414158756425	-14.9957759942656	-15.4535079620812	-14.5380440264499	16.03	10.44	24.39	-0.935280821527007	-0.907577860364516	-0.879874899202025	-0.925131332229157	-0.897728998323599	-0.870326664418041	-0.926628443932007	-0.898535127372771	-0.870912769309884	-0.593042991419899	19.6751209593883	-0.0857143207768026	-41.6582297900463	-0.489166731975856	-0.481889140140237	-0.496970394176997	-0.473082631750744	-0.465883643274975	-0.480802008606909	-0.483311022685944	-0.465621550935577	-0.484047252644819	0.000824832972375837	0.00081800307882754	0.00389910790664345
174	13.6259639633796	0.26	-0.59300354995176	-0.614139782769873	-0.571867317133647	0.340189856772719	-15.1078424387323	-15.5559357161298	-14.6597491613348	16.31	10.33	25.05	-0.92563388374297	-0.898970729034348	-0.872307574325725	-0.91511820464558	-0.888757957148507	-0.862397709651434	-0.912988311771367	-0.887042682200543	-0.859717598235654	-0.59300354995176	20.0105600364352	-0.313696859094689	-42.034641882873	-0.489166731975856	-0.481889140140237	-0.496970394176997	-0.473082631750744	-0.465883643274975	-0.480802008606909	-0.483311022685944	-0.465621550935577	-0.484047252644819	0.000824832972375837	0.00081800307882754	0.00389910790664345
174	13.6259639633796	0.26	-0.592970567391305	-0.614167424541976	-0.571773710240635	0.33324976816613	-14.8758429375768	-15.3239640567161	-14.4277218184374	15.81	10.26	24.36	-0.94000373108773	-0.91251505241352	-0.885026373739309	-0.930188084584922	-0.902986446423182	-0.875784808261442	-0.930256862212793	-0.902942882674988	-0.875368338128669	-0.592970567391305	19.5438782400452	0.15753787646571	-41.283400435827	-0.489166731975856	-0.481889140140237	-0.496970394176997	-0.473082631750744	-0.465883643274975	-0.480802008606909	-0.483311022685944	-0.465621550935577	-0.484047252644819	0.000824832972375837	0.00081800307882754	0.00389910790664345
174	13.6259639633796	0.26	-0.592849335776248	-0.613943010053785	-0.571755661498711	0.329935086838274	-14.6765727942375	-15.1220095064884	-14.2311360819866	16.07	10.25	24.77	-0.912768428724607	-0.885881752865617	-0.858995077006626	-0.902789386124627	-0.876196654792337	-0.849603923460047	-0.90116181267747	-0.874427186796068	-0.84746910278219	-0.592849335776248	19.820939948933	-0.00388291632887846	-41.5865114762931	-0.489166731975856	-0.481889140140237	-0.496970394176997	-0.473082631750744	-0.465883643274975	-0.480802008606909	-0.483311022685944	-0.465621550935577	-0.484047252644819	0.000824832972375837	0.00081800307882754	0.00389910790664345
174	13.6259639633796	0.26	-0.592741601837071	-0.613903672196302	-0.571579531477839	0.321800758322436	-14.3185217128316	-14.7612124843477	-13.8758309413155	16.18	10.49	25.06	-0.885014768647392	-0.858473055278582	-0.831931341909771	-0.875160206933232	-0.848914033211508	-0.822667859489783	-0.874609467576664	-0.848348467858007	-0.822379167315936	-0.592741601837071	19.9339660381297	-0.11438399651807	-41.8735058757526	-0.489166731975856	-0.481889140140237	-0.496970394176997	-0.473082631750744	-0.465883643274975	-0.480802008606909	-0.483311022685944	-0.465621550935577	-0.484047252644819	0.000824832972375837	0.00081800307882754	0.00389910790664345
174	13.6259639633796	0.26	-0.592722117640617	-0.613903057540307	-0.571541177740928	0.331923665839355	-14.8279777929609	-15.2759932825745	-14.3799623033472	16.06	10.42	24.54	-0.922737124092302	-0.895675019731043	-0.868612915369784	-0.912669438963673	-0.88590260043546	-0.859135761907247	-0.912587396083642	-0.885705568722693	-0.858866260943758	-0.592722117640617	19.7822467260057	-0.129205218139641	-41.7269473934257	-0.489166731975856	-0.481889140140237	-0.496970394176997	-0.473082631750744	-0.465883643274975	-0.480802008606909	-0.483311022685944	-0.465621550935577	-0.484047252644819	0.000824832972375837	0.00081800307882754	0.00389910790664345
174	13.6259639633796	0.26	-0.592693396524656	-0.613834509350868	-0.571552283698445	0.337856479289425	-15.0854136558401	-15.5351772844676	-14.6356500272127	15.97	10.34	24.82	-0.94331959962045	-0.916009267828816	-0.888698936037181	-0.933176795024609	-0.906160110644649	-0.879143426264689	-0.932210772404875	-0.904344463659713	-0.877784770626006	-0.592693396524656	19.8827409149445	-0.063701007607979	-41.7305454505618	-0.489166731975856	-0.481889140140237	-0.496970394176997	-0.473082631750744	-0.465883643274975	-0.480802008606909	-0.483311022685944	-0.465621550935577	-0.484047252644819	0.000824832972375837	0.00081800307882754	0.00389910790664345
174	13.6259639633796	0.26	-0.592687287553968	-0.614133374704416	-0.571241200403519	0.329843527033933	-14.6094265847304	-15.0529172302113	-14.1659359392496	15.8	10.21	24.21	-0.923579663437052	-0.896369061344017	-0.869158459250983	-0.913941729734363	-0.887015081467257	-0.860088433200151	-0.913713141047202	-0.886590425708315	-0.859006476272331	-0.592687287553968	19.4114170164861	0.152479844994825	-41.2222690480031	-0.489166731975856	-0.481889140140237	-0.496970394176997	-0.473082631750744	-0.465883643274975	-0.480802008606909	-0.483311022685944	-0.465621550935577	-0.484047252644819	0.000824832972375837	0.00081800307882754	0.00389910790664345
174	13.6259639633796	0.26	-0.592656506066062	-0.61397699271493	-0.571336019417194	0.325573775072179	-14.7439283448729	-15.1958601398073	-14.2919965499384	15.93	10.29	24.8	-0.924894241247346	-0.89738746566993	-0.869880690092514	-0.915015801586566	-0.887802815299521	-0.860589829012476	-0.912998827272803	-0.886386117164329	-0.85948898686642	-0.592656506066062	19.7263268563684	-0.180688611034558	-41.7571882427851	-0.489166731975856	-0.481889140140237	-0.496970394176997	-0.473082631750744	-0.465883643274975	-0.480802008606909	-0.483311022685944	-0.465621550935577	-0.484047252644819	0.000824832972375837	0.00081800307882754	0.00389910790664345
174	13.6259639633796	0.26	-0.592637896629788	-0.613820886490064	-0.571454906769513	0.341816584961937	-15.0830858490699	-15.5288285832791	-14.6373431148607	16.07	10.39	24.88	-0.937437883571553	-0.910529471057787	-0.88362105854402	-0.927192566727865	-0.900578237925452	-0.87396390912304	-0.925740159366258	-0.899573930383072	-0.871966234404888	-0.592637896629788	19.7691106069227	0.0990082682945734	-41.5145733046077	-0.489166731975856	-0.481889140140237	-0.496970394176997	-0.473082631750744	-0.465883643274975	-0.480802008606909	-0.483311022685944	-0.465621550935577	-0.484047252644819	0.000824832972375837	0.00081800307882754	0.00389910790664345
174	13.6259639633796	0.26	-0.592613214316646	-0.613724207216755	-0.571502221416537	0.337634884429607	-15.0004846345752	-15.44793774186	-14.5530315272904	16.08	10.26	24.78	-0.932159134249081	-0.905158928262141	-0.878158722275201	-0.921959586389101	-0.895254812676625	-0.868550038964148	-0.919583073450394	-0.893118433746159	-0.866078387411158	-0.592613214316646	19.7437995473728	-0.0396509631264906	-41.6094596284216	-0.489166731975856	-0.481889140140237	-0.496970394176997	-0.473082631750744	-0.465883643274975	-0.480802008606909	-0.483311022685944	-0.465621550935577	-0.484047252644819	0.000824832972375837	0.00081800307882754	0.00389910790664345
174	13.6259639633796	0.26	-0.592507113974162	-0.613814212535532	-0.571200015412791	0.334855660969368	-14.9334431329204	-15.3816786306702	-14.4852076351707	16.2	10.46	25.21	-0.921232021271139	-0.894386518675985	-0.867541016080832	-0.91094478273823	-0.884399059224085	-0.85785333570994	-0.907607961038584	-0.882194532678057	-0.855382785652479	-0.592507113974162	19.9022573738092	0.00232172729432641	-41.7370403058238	-0.489166731975856	-0.481889140140237	-0.496970394176997	-0.473082631750744	-0.465883643274975	-0.480802008606909	-0.483311022685944	-0.465621550935577	-0.484047252644819	0.000824832972375837	0.00081800307882754	0.00389910790664345
174	13.6259639633796	0.26	-0.592234367686143	-0.613355786673366	-0.571112948698921	0.336640272424502	-14.8961547311339	-15.3414856603844	-14.4508238018833	16.09	10.22	24.83	-0.924815546187904	-0.897970103987173	-0.871124661786442	-0.914668647453966	-0.888117748294387	-0.861566849134808	-0.911813862762701	-0.885169322307271	-0.858225438842966	-0.592234367686143	19.8665185438457	-0.30447738334436	-41.9403493567754	-0.489166731975856	-0.481889140140237	-0.496970394176997	-0.473082631750744	-0.465883643274975	-0.480802008606909	-0.483311022685944	-0.465621550935577	-0.484047252644819	0.000824832972375837	0.00081800307882754	0.00389910790664345
174	13.6259639633796	0.26	-0.592165826492313	-0.613445286151155	-0.570886366833471	0.33022207969413	-14.7694689154592	-15.2174342483974	-14.321503582521	15.86	10.28	24.7	-0.930238907824904	-0.9028548708543	-0.875470833883697	-0.920426539518104	-0.893331355501534	-0.866236171484965	-0.918667196780037	-2.15720685696502	-0.864507878147556	-0.592165826492313	19.6352071466224	0.190643494554054	-41.3285871764904	-0.489166731975856	-0.481889140140237	-0.496970394176997	-0.473082631750744	-0.465883643274975	-0.480802008606909	-0.483311022685944	-0.465621550935577	-0.484047252644819	0.000824832972375837	0.00081800307882754	0.00389910790664345
174	13.6259639633796	0.26	-0.592089076599082	-0.613433165002789	-0.570744988195375	0.321627014322727	-14.6061659364143	-15.0579297189566	-14.154402153872	15.95	10.38	24.41	-0.915780612139032	-0.88830561915922	-0.860830626179408	-0.905977677217771	-0.878796789141003	-0.851615901064236	-0.906894447176334	-0.879199735421728	-0.851496974304079	-0.592089076599082	19.6547139800804	-0.193411438118009	-41.7409682178672	-0.489166731975856	-0.481889140140237	-0.496970394176997	-0.473082631750744	-0.465883643274975	-0.480802008606909	-0.483311022685944	-0.465621550935577	-0.484047252644819	0.000824832972375837	0.00081800307882754	0.00389910790664345
174	13.6259639633796	0.26	-0.59208207773708	-0.613231619645346	-0.570932535828813	0.326403406391623	-14.825065786263	-15.2786275098469	-14.371504062679	16.16	10.27	24.6	-0.917311694712041	-0.890080356488162	-0.862849018264283	-0.907135740060982	-0.880206485484844	-0.853277230908705	-0.904674807868585	-0.880019743918913	-0.852646932428451	-0.59208207773708	19.7549458540864	-0.0280365448064582	-41.5856364659808	-0.489166731975856	-0.481889140140237	-0.496970394176997	-0.473082631750744	-0.465883643274975	-0.480802008606909	-0.483311022685944	-0.465621550935577	-0.484047252644819	0.000824832972375837	0.00081800307882754	0.00389910790664345
174	13.6259639633796	0.26	-0.592023453265595	-0.613483840210385	-0.570563066320804	0.329977237687687	-14.816182615233	-15.2658136473865	-14.3665515830796	15.87	10.32	24.88	-0.932830267103164	-0.905355188112312	-0.87788010912146	-0.922979385549749	-0.895794449105033	-0.868609512660316	-0.921823789703528	-0.893800088324196	-0.866422751977607	-0.592023453265595	19.6494756281069	-0.0262370436820785	-41.5761991785302	-0.489166731975856	-0.481889140140237	-0.496970394176997	-0.473082631750744	-0.465883643274975	-0.480802008606909	-0.483311022685944	-0.465621550935577	-0.484047252644819	0.000824832972375837	0.00081800307882754	0.00389910790664345
174	13.6259639633796	0.26	-0.591961271893581	-0.613465963102417	-0.570456580684746	0.331389538762168	-15.0544903359797	-15.5098980801639	-14.5990825917954	15.91	10.14	24.82	-0.945510910476921	-0.91774844623529	-0.889985981993659	-0.935458050300878	-0.907990762104358	-0.880523473907837	-0.931665862426049	-0.90551972211676	-0.877073999976206	-0.591961271893581	19.659613176749	0.221155565408204	-41.247903693523	-0.489166731975856	-0.481889140140237	-0.496970394176997	-0.473082631750744	-0.465883643274975	-0.480802008606909	-0.483311022685944	-0.465621550935577	-0.484047252644819	0.000824832972375837	0.00081800307882754	0.00389910790664345
174	13.6259639633796	0.26	-0.591847179557891	-0.613152791563503	-0.570541567552278	0.335003136247841	-14.9674738081253	-15.4165820620732	-14.5183655541775	15.7	10.25	24.69	-0.951714817953377	-0.923989931955537	-0.896265045957697	-0.941962962939132	-0.91452216316485	-0.887081363390569	-0.939007951796146	-0.912064367318377	-0.885727310178604	-0.591847179557891	19.7311137482689	-0.155923484486263	-41.6731371223622	-0.489166731975856	-0.481889140140237	-0.496970394176997	-0.473082631750744	-0.465883643274975	-0.480802008606909	-0.483311022685944	-0.465621550935577	-0.484047252644819	0.000824832972375837	0.00081800307882754	0.00389910790664345
174	13.6259639633796	0.26	-0.591838486906797	-0.612884858325429	-0.570792115488166	0.337073238670824	-14.8724007232389	-15.316590833718	-14.4282106127598	16.1	10.31	25.07	-0.922960964469254	-0.896194555597575	-0.869428146725896	-0.912823763017185	-0.886351338928532	-0.859878914839879	-0.909783138823322	-0.884542542836853	-0.857894918221472	-0.591838486906797	19.8332859977983	0.00718087439952247	-41.6051055767122	-0.489166731975856	-0.481889140140237	-0.496970394176997	-0.473082631750744	-0.465883643274975	-0.480802008606909	-0.483311022685944	-0.465621550935577	-0.484047252644819	0.000824832972375837	0.00081800307882754	0.00389910790664345
174	13.6259639633796	0.26	-0.591566647180121	-0.612582344878277	-0.570550949481965	0.325208905314581	-14.5177395428679	-14.9631081740919	-14.072370911644	16.06	10.29	24.99	-0.903662833856563	-0.876765809874642	-0.84986878589272	-0.89379799322835	-0.867194590766551	-0.840591188304752	-0.891175970845304	-0.864255795332464	-0.837913299791308	-0.591566647180121	19.8490732444553	-0.0962330357390636	-41.7246095216648	-0.489166731975856	-0.481889140140237	-0.496970394176997	-0.473082631750744	-0.465883643274975	-0.480802008606909	-0.483311022685944	-0.465621550935577	-0.484047252644819	0.000824832972375837	0.00081800307882754	0.00389910790664345
174	13.6259639633796	0.26	-0.591460808817012	-0.612515554491281	-0.570406063142743	0.330859800086791	-14.6688059282863	-15.1130774649971	-14.2245343915756	15.81	10.25	25.01	-0.926795167049147	-0.899550635679898	-0.872306104310649	-0.917109098340974	-0.890149303461671	-0.863189508582368	-0.914514521002523	-0.887179755024808	-0.860611259337364	-0.591460808817012	19.7099798802685	-0.0557641842398407	-41.5522203490195	-0.489166731975856	-0.481889140140237	-0.496970394176997	-0.473082631750744	-0.465883643274975	-0.480802008606909	-0.483311022685944	-0.465621550935577	-0.484047252644819	0.000824832972375837	0.00081800307882754	0.00389910790664345
174	13.6259639633796	0.26	-0.591433498765954	-0.61243232640961	-0.570434671122297	0.332477015978814	-14.7098195583555	-15.1537110402302	-14.2659280764807	15.92	10.21	24.54	-0.923079096155621	-0.896039716376479	-0.869000336597338	-0.913242879652191	-0.886491628154508	-0.859740376656826	-0.911844895307654	-0.885100349630249	-0.858197289986651	-0.591433498765954	19.7154685269303	-0.129180266239893	-41.6589342491015	-0.489166731975856	-0.481889140140237	-0.496970394176997	-0.473082631750744	-0.465883643274975	-0.480802008606909	-0.483311022685944	-0.465621550935577	-0.484047252644819	0.000824832972375837	0.00081800307882754	0.00389910790664345
174	13.6259639633796	0.26	-0.591381821984957	-0.61272074740907	-0.570042896560844	0.329097376450126	-14.7131302268773	-15.1605238419812	-14.2657366117734	15.89	10.19	24.76	-0.925458619977102	-0.898147935865115	-0.870837251753127	-0.915656974692214	-0.888635541371537	-0.861614108050859	-0.913723267835933	-0.885899028917263	-0.859821442930617	-0.591381821984957	19.6431356882076	-0.247419659232115	-41.747110600577	-0.489166731975856	-0.481889140140237	-0.496970394176997	-0.473082631750744	-0.465883643274975	-0.480802008606909	-0.483311022685944	-0.465621550935577	-0.484047252644819	0.000824832972375837	0.00081800307882754	0.00389910790664345
174	13.6259639633796	0.26	-0.591350435061878	-0.612558066592075	-0.57014280353168	0.330547900364562	-14.7926884678633	-15.2410277907631	-14.3443491449635	16.03	10.31	24.38	-0.922538328474126	-0.895400381137802	-0.868262433801479	-0.912530664709113	-0.885687108883508	-0.858843553057902	-0.911966889630352	-0.884972913075619	-0.858752973348359	-0.591350435061878	19.7523618494147	-0.0928339607770247	-41.6662106884569	-0.489166731975856	-0.481889140140237	-0.496970394176997	-0.473082631750744	-0.465883643274975	-0.480802008606909	-0.483311022685944	-0.465621550935577	-0.484047252644819	0.000824832972375837	0.00081800307882754	0.00389910790664345
174	13.6259639633796	0.26	-0.591145843724671	-0.612438262346137	-0.569853425103205	0.320799970875135	-14.3880920274012	-14.833955672937	-13.9422283818655	16	10.37	24.89	-0.899499738226856	-0.872463508559811	-0.845427278892766	-0.889790510273954	-0.863046110504872	-0.836301710735791	-0.88817542061707	-0.86162358768933	-0.835260970013746	-0.591145843724671	19.748585323825	-0.35129079138171	-41.9618706311038	-0.489166731975856	-0.481889140140237	-0.496970394176997	-0.473082631750744	-0.465883643274975	-0.480802008606909	-0.483311022685944	-0.465621550935577	-0.484047252644819	0.000824832972375837	0.00081800307882754	0.00389910790664345
174	13.6259639633796	0.26	-0.590945542577171	-0.612287251713695	-0.569603833440646	0.325564609593662	-14.8210434528803	-15.2753484665569	-14.3667384392036	15.87	10.4	24.82	-0.933273755487439	-0.905517207269962	-0.877760659052486	-0.923413942032751	-0.895950635091975	-0.868487328151199	-0.921821823661642	-0.895523747359466	-0.867196946845875	-0.590945542577171	19.7980805371135	0.046910467811454	-41.5779042646555	-0.489166731975856	-0.481889140140237	-0.496970394176997	-0.473082631750744	-0.465883643274975	-0.480802008606909	-0.483311022685944	-0.465621550935577	-0.484047252644819	0.000824832972375837	0.00081800307882754	0.00389910790664345
174	13.6259639633796	0.26	-0.590862217661412	-0.611954689663579	-0.569769745659244	0.340560504507213	-14.9692767602761	-15.4128939056146	-14.5256596149375	16.32	10.42	25.13	-0.916724443287678	-0.890339088072508	-0.863953732857339	-0.906298164254271	-0.880212900389216	-0.854127636524161	-0.903947185195725	-0.878784789634367	-0.851489239553162	-0.590862217661412	19.9164588105328	-0.0759741276400398	-41.8215256567609	-0.489166731975856	-0.481889140140237	-0.496970394176997	-0.473082631750744	-0.465883643274975	-0.480802008606909	-0.483311022685944	-0.465621550935577	-0.484047252644819	0.000824832972375837	0.00081800307882754	0.00389910790664345
174	13.6259639633796	0.26	-0.590817531143853	-0.61193193071488	-0.569703131572827	0.336613741813697	-14.999265062951	-15.4477051854738	-14.5508249404282	15.79	10.14	24.36	-0.948661768979158	-0.921122532904549	-0.893583296829941	-0.938788482378204	-0.911535863493649	-0.884283244609094	-0.937607851971289	-0.909614805181278	-0.882896358996326	-0.590817531143853	19.4639880440227	0.0546250839068936	-41.2856012645581	-0.489166731975856	-0.481889140140237	-0.496970394176997	-0.473082631750744	-0.465883643274975	-0.480802008606909	-0.483311022685944	-0.465621550935577	-0.484047252644819	0.000824832972375837	0.00081800307882754	0.00389910790664345
174	13.6259639633796	0.26	-0.590766416989854	-0.611740900129651	-0.569791933850056	0.335009105232212	-14.856153384814	-15.3019154292071	-14.4103913404208	16.15	10.32	25.18	-0.919174533657007	-0.892397943420794	-0.865621353184581	-0.908991853350608	-0.882511896069386	-0.856031938788163	-0.906774303811456	-0.879844822865499	-0.85366711199764	-0.590766416989854	19.9861690195037	-0.0428823987807425	-41.7600243215924	-0.489166731975856	-0.481889140140237	-0.496970394176997	-0.473082631750744	-0.465883643274975	-0.480802008606909	-0.483311022685944	-0.465621550935577	-0.484047252644819	0.000824832972375837	0.00081800307882754	0.00389910790664345
174	13.6259639633796	0.26	-0.590637954004125	-0.611909310886267	-0.569366597121984	0.334754941086973	-14.8320760606662	-15.2773696496603	-14.3867824716721	15.97	10.37	24.78	-0.927801192690506	-0.90075832258653	-0.873715452482554	-0.917829374415032	-0.891077155571745	-0.864324936728458	-0.916612651023055	-0.889165107234532	-0.863108149434365	-0.590637954004125	19.626685078482	-0.0154694542569409	-41.5064415636004	-0.489166731975856	-0.481889140140237	-0.496970394176997	-0.473082631750744	-0.465883643274975	-0.480802008606909	-0.483311022685944	-0.465621550935577	-0.484047252644819	0.000824832972375837	0.00081800307882754	0.00389910790664345
174	13.6259639633796	0.26	-0.590408293951826	-0.611536099754029	-0.569280488149623	0.324115927506009	-14.6071903240977	-15.0564213833878	-14.1579592648076	15.74	10.35	24.68	-0.927469642067977	-0.899797185303098	-0.872124728538219	-0.917904276875094	-0.89051721721944	-0.863130157563786	-0.917267669214268	-2.28945820744228	-0.862689305978899	-0.590408293951826	19.665663798278	0.0110061386085085	-41.4803603869925	-0.489166731975856	-0.481889140140237	-0.496970394176997	-0.473082631750744	-0.465883643274975	-0.480802008606909	-0.483311022685944	-0.465621550935577	-0.484047252644819	0.000824832972375837	0.00081800307882754	0.00389910790664345
174	13.6259639633796	0.26	-0.590161892585924	-0.611165304965003	-0.569158480206845	0.337213018454615	-15.1438992778768	-15.596056736005	-14.6917418197486	16.07	10.32	24.58	-0.941638212800331	-0.914338444148344	-0.887038675496356	-0.931351270689564	-0.904349738808284	-0.877348206927004	-0.93070410363443	-0.904198878731336	-0.876398865309708	-0.590161892585924	19.7641775165515	0.0327504960488313	-41.5677863708707	-0.489166731975856	-0.481889140140237	-0.496970394176997	-0.473082631750744	-0.465883643274975	-0.480802008606909	-0.483311022685944	-0.465621550935577	-0.484047252644819	0.000824832972375837	0.00081800307882754	0.00389910790664345
174	13.6259639633796	0.26	-0.590065879308721	-0.611323938583727	-0.568807820033716	0.333907532707732	-14.9037154950157	-15.3520125359761	-14.4554184540554	15.83	10.31	24.18	-0.94013274379268	-0.912679748547623	-0.885226753302567	-0.930267036033442	-0.903102131199013	-0.875937226364584	-0.931626059289319	-0.902913510162447	-0.876770596876808	-0.590065879308721	19.5063212889497	0.144654127759805	-41.2721993599291	-0.489166731975856	-0.481889140140237	-0.496970394176997	-0.473082631750744	-0.465883643274975	-0.480802008606909	-0.483311022685944	-0.465621550935577	-0.484047252644819	0.000824832972375837	0.00081800307882754	0.00389910790664345
174	13.6259639633796	0.26	-0.589873195842972	-0.611049028277147	-0.568697363408797	0.333610808142663	-14.8383591106333	-15.2849881546192	-14.3917300666474	16.27	10.33	24.69	-0.911735622144084	-0.885094606451635	-0.858453590759185	-0.901444066890656	-0.875103771580681	-0.848763476270706	-0.900207090529143	-0.874261869857314	-0.848512678128906	-0.589873195842972	19.7594790017944	-0.13911765184726	-41.7657216062267	-0.489166731975856	-0.481889140140237	-0.496970394176997	-0.473082631750744	-0.465883643274975	-0.480802008606909	-0.483311022685944	-0.465621550935577	-0.484047252644819	0.000824832972375837	0.00081800307882754	0.00389910790664345
174	13.6259639633796	0.26	-0.589868035606116	-0.610992183364441	-0.568743887847792	0.330349586537837	-14.8342513049844	-15.2840518598073	-14.3844507501615	16.13	10.4	24.89	-0.919396568848934	-0.892339274712292	-0.86528198057565	-0.909250336338324	-0.882491639789186	-0.855732943240049	-0.908510828147962	-0.881400485509623	-0.855064921854927	-0.589868035606116	19.8559797679469	0.14304670197088	-41.5306208045774	-0.489166731975856	-0.481889140140237	-0.496970394176997	-0.473082631750744	-0.465883643274975	-0.480802008606909	-0.483311022685944	-0.465621550935577	-0.484047252644819	0.000824832972375837	0.00081800307882754	0.00389910790664345
174	13.6259639633796	0.26	-0.589844377583327	-0.610866167155068	-0.568822588011585	0.329687038565034	-14.7141156538738	-15.1609424450915	-14.267288862656	15.86	10.21	24.53	-0.926896846531353	-0.899579128966931	-0.87226141140251	-0.917123130880653	-0.890093466517297	-0.863063802153942	-0.916278106082728	-0.88928966553978	-0.862345002477494	-0.589844377583327	19.7816249741211	-0.164813015749455	-41.7142428649619	-0.489166731975856	-0.481889140140237	-0.496970394176997	-0.473082631750744	-0.465883643274975	-0.480802008606909	-0.483311022685944	-0.465621550935577	-0.484047252644819	0.000824832972375837	0.00081800307882754	0.00389910790664345
174	13.6259639633796	0.26	-0.589823292245274	-0.610904804538267	-0.56874177995228	0.334551672230377	-14.9104700107135	-15.3583215466259	-14.462618474801	15.8	10.27	24.77	-0.942744305479223	-0.915253704771342	-0.88776310406346	-0.932919463727261	-0.905715357246978	-0.878511250766695	-0.931230551802409	-0.90365098514205	-0.877449861538777	-0.589823292245274	19.7059451588269	0.0490587608792704	-41.4481315029199	-0.489166731975856	-0.481889140140237	-0.496970394176997	-0.473082631750744	-0.465883643274975	-0.480802008606909	-0.483311022685944	-0.465621550935577	-0.484047252644819	0.000824832972375837	0.00081800307882754	0.00389910790664345
174	13.6259639633796	0.26	-0.589610670027252	-0.610892381709028	-0.568328958345475	0.328629893253199	-14.5654754408684	-15.0088484999422	-14.1221023817946	16.07	10.3	24.74	-0.905957789790969	-0.879195091996204	-0.852432394201438	-0.896053802663161	-0.869583676351804	-0.843113550040447	-0.895087936819819	-0.867691963622584	-0.842641030794558	-0.589610670027252	19.7196979747412	0.05915505192663	-41.4808865662633	-0.489166731975856	-0.481889140140237	-0.496970394176997	-0.473082631750744	-0.465883643274975	-0.480802008606909	-0.483311022685944	-0.465621550935577	-0.484047252644819	0.000824832972375837	0.00081800307882754	0.00389910790664345
174	13.6259639633796	0.26	-0.589601236605233	-0.610949293607996	-0.56825317960247	0.345355801921177	-15.2331340752106	-15.6797926911042	-14.7864754593169	15.91	10.14	24.96	-0.955572695005838	-0.928352004927506	-0.901131314849174	-0.945403863219565	-0.918472845104402	-0.891541826989238	-0.942186777930876	-0.915800230410923	-0.887502787903225	-0.589601236605233	19.6114200464433	0.148497781607433	-41.307579897488	-0.489166731975856	-0.481889140140237	-0.496970394176997	-0.473082631750744	-0.465883643274975	-0.480802008606909	-0.483311022685944	-0.465621550935577	-0.484047252644819	0.000824832972375837	0.00081800307882754	0.00389910790664345
174	13.6259639633796	0.26	-0.589572827095101	-0.610762713259375	-0.568382940930827	0.329652908063911	-14.7722920780644	-15.2209201684749	-14.3236639876538	16.08	10.37	24.63	-0.918408773257998	-0.891339189448184	-0.86426960563837	-0.908358122486865	-0.881584775974989	-0.854811429463112	-0.908314449604495	-0.881795593553859	-0.853986061976006	-0.589572827095101	19.7895224296086	-0.336236272829974	-41.9462934674601	-0.489166731975856	-0.481889140140237	-0.496970394176997	-0.473082631750744	-0.465883643274975	-0.480802008606909	-0.483311022685944	-0.465621550935577	-0.484047252644819	0.000824832972375837	0.00081800307882754	0.00389910790664345
174	13.6259639633796	0.26	-0.58952295988367	-0.610962777091181	-0.568083142676158	0.319061351942428	-14.437318962233	-14.8864991690904	-13.9881387553756	16.19	10.41	25.05	-0.891981398028625	-0.865067052061283	-0.838152706093941	-0.882032956696721	-0.855418791643953	-0.828804626591185	-0.881091294834736	-0.854258537309478	-0.827078127337372	-0.58952295988367	19.8739210740598	0.00145700423692214	-41.7342862462681	-0.489166731975856	-0.481889140140237	-0.496970394176997	-0.473082631750744	-0.465883643274975	-0.480802008606909	-0.483311022685944	-0.465621550935577	-0.484047252644819	0.000824832972375837	0.00081800307882754	0.00389910790664345
174	13.6259639633796	0.26	-0.589411049453128	-0.610655243946381	-0.568166854959875	0.330122536712223	-14.6466232266698	-15.0909625756439	-14.2022838776957	16.15	10.38	24.62	-0.906718171617669	-0.880020698871311	-0.853323226124954	-0.896679947680825	-0.87027804109644	-0.843876134512055	-0.89706416169157	-0.870159131775382	-0.843092819926187	-0.589411049453128	19.6702972838431	-0.0481966830517846	-41.63685387471	-0.489166731975856	-0.481889140140237	-0.496970394176997	-0.473082631750744	-0.465883643274975	-0.480802008606909	-0.483311022685944	-0.465621550935577	-0.484047252644819	0.000824832972375837	0.00081800307882754	0.00389910790664345
174	13.6259639633796	0.26	-0.58937027579582	-0.6106638198694	-0.56807673172224	0.32607322011154	-14.7753927755389	-15.2277744392574	-14.3230111118204	16.08	10.27	24.52	-0.918498364227817	-0.891211919988078	-0.863925475748339	-0.908436971849923	-0.881449428112118	-0.854461884374314	-0.907112766484919	-0.880133738096557	-0.853275413825134	-0.58937027579582	19.7995764512748	-0.157261698635522	-41.7401583172896	-0.489166731975856	-0.481889140140237	-0.496970394176997	-0.473082631750744	-0.465883643274975	-0.480802008606909	-0.483311022685944	-0.465621550935577	-0.484047252644819	0.000824832972375837	0.00081800307882754	0.00389910790664345
174	13.6259639633796	0.26	-0.589239174731287	-0.610233612913053	-0.56824473654952	0.331005187480267	-14.7495440793191	-15.196114279517	-14.3029738791213	15.93	10.29	24.65	-0.925233140112637	-0.898043192668856	-0.870853245225075	-0.915360920745627	-0.888461089505109	-0.861561258264591	-0.914206610123453	-0.887822833328059	-0.860295534985988	-0.589239174731287	19.7255646715776	0.0378127903729513	-41.5469360128036	-0.489166731975856	-0.481889140140237	-0.496970394176997	-0.473082631750744	-0.465883643274975	-0.480802008606909	-0.483311022685944	-0.465621550935577	-0.484047252644819	0.000824832972375837	0.00081800307882754	0.00389910790664345
174	13.6259639633796	0.26	-0.588747995566354	-0.609833183517679	-0.56766280761503	0.336379094570784	-14.8747572581698	-15.3197086665976	-14.429805849742	16.02	10.37	24.72	-0.927763574526402	-0.900817258629836	-0.873870942733269	-0.917713225963345	-0.891058816188863	-0.86440440641438	-0.917382771450979	-0.890462820597274	-0.863463979435643	-0.588747995566354	19.7352056072131	-0.0657019454622122	-41.6337295167244	-0.489166731975856	-0.481889140140237	-0.496970394176997	-0.473082631750744	-0.465883643274975	-0.480802008606909	-0.483311022685944	-0.465621550935577	-0.484047252644819	0.000824832972375837	0.00081800307882754	0.00389910790664345
174	13.6259639633796	0.26	-0.588707840734359	-0.60977010699106	-0.567645574477658	0.336153550971776	-14.9239583070868	-15.37060709685	-14.4773095173235	15.93	10.2	24.73	-0.935739321490345	-0.908548018450455	-0.881356715410565	-0.925751411294248	-0.898850343244638	-0.871949275195028	-0.923451924356827	-0.895922221825675	-0.870371213115445	-0.588707840734359	19.7226211853861	-0.166503165850793	-41.6571494811204	-0.489166731975856	-0.481889140140237	-0.496970394176997	-0.473082631750744	-0.465883643274975	-0.480802008606909	-0.483311022685944	-0.465621550935577	-0.484047252644819	0.000824832972375837	0.00081800307882754	0.00389910790664345
174	13.6259639633796	0.26	-0.588634985534528	-0.609743194166174	-0.567526776902882	0.328285706709542	-14.6454762115198	-15.0916324533976	-14.199319969642	16.04	10.31	24.68	-0.912672186242496	-0.885690718602218	-0.85870925096194	-0.902746678878961	-0.876058640533208	-0.849370602187456	-0.902155713861931	-0.87484341265468	-0.848646479031631	-0.588634985534528	19.7472714840116	0.0586414297291895	-41.5115651413315	-0.489166731975856	-0.481889140140237	-0.496970394176997	-0.473082631750744	-0.465883643274975	-0.480802008606909	-0.483311022685944	-0.465621550935577	-0.484047252644819	0.000824832972375837	0.00081800307882754	0.00389910790664345
174	13.6259639633796	0.26	-0.588557981822405	-0.609553935586548	-0.567562028058263	0.347870860551044	-15.2239070327264	-15.6678233087183	-14.7799907567345	16.04	10.26	24.79	-0.947510421240542	-0.920664618261224	-0.893818815281905	-0.937205825288379	-0.910651982319749	-0.88409813935112	-0.935441080583856	-0.90919684621681	-0.882307896630447	-0.588557981822405	19.7047074994748	-0.106153158039438	-41.6258009606619	-0.489166731975856	-0.481889140140237	-0.496970394176997	-0.473082631750744	-0.465883643274975	-0.480802008606909	-0.483311022685944	-0.465621550935577	-0.484047252644819	0.000824832972375837	0.00081800307882754	0.00389910790664345
174	13.6259639633796	0.26	-0.588488724069245	-0.609608884016484	-0.567368564122007	0.326442549212662	-14.7398304119241	-15.1907442843695	-14.2889165394787	16.25	10.47	25.05	-0.907129520490149	-0.880202776333536	-0.853276032176922	-0.89692023431444	-0.870296537110512	-0.843672839906583	-0.896419712237461	-0.869485802100074	-0.842834888723957	-0.588488724069245	20.029402080221	-0.142773179576641	-41.9322001711585	-0.489166731975856	-0.481889140140237	-0.496970394176997	-0.473082631750744	-0.465883643274975	-0.480802008606909	-0.483311022685944	-0.465621550935577	-0.484047252644819	0.000824832972375837	0.00081800307882754	0.00389910790664345
174	13.6259639633796	0.26	-0.588197703673021	-0.609354276153972	-0.56704113119207	0.322506382186664	-14.5545747402093	-15.0038372055184	-14.1053122749001	16.27	10.47	24.96	-0.895128523362854	-0.868325536789084	-0.841522550215314	-0.885029291044118	-0.858528707512123	-0.832028123980127	-0.883647251559272	-0.857874332775797	-0.831744674568661	-0.588197703673021	19.9730093313788	-0.208379685034427	-41.9644995042165	-0.489166731975856	-0.481889140140237	-0.496970394176997	-0.473082631750744	-0.465883643274975	-0.480802008606909	-0.483311022685944	-0.465621550935577	-0.484047252644819	0.000824832972375837	0.00081800307882754	0.00389910790664345
174	13.6259639633796	0.26	-0.588175901490435	-0.609280963780398	-0.567070839200473	0.325675009102878	-14.5571184465053	-15.0032212928163	-14.1110156001943	16.03	10.5	24.84	-0.907808389567911	-0.880815792539089	-0.853823195510266	-0.897950373566966	-0.871250892857044	-0.844551412147121	-0.897294011299395	-0.871463922938954	-0.844137551625487	-0.588175901490435	19.8956038023206	-0.0883788777166437	-41.8088555526344	-0.489166731975856	-0.481889140140237	-0.496970394176997	-0.473082631750744	-0.465883643274975	-0.480802008606909	-0.483311022685944	-0.465621550935577	-0.484047252644819	0.000824832972375837	0.00081800307882754	0.00389910790664345
174	13.6259639633796	0.26	-0.588042429451968	-0.608947967607654	-0.567136891296282	0.33039169722288	-14.6013730804916	-15.0440702224701	-14.158675938513	16.12	10.35	24.97	-0.905471879284624	-0.878826841926148	-0.852181804567672	-0.895494681999214	-0.869143240499963	-0.842791799000712	-0.893467719837763	-0.8672577828051	-0.841073410046911	-0.588042429451968	19.9009570163962	0.156354699298176	-41.5160541102864	-0.489166731975856	-0.481889140140237	-0.496970394176997	-0.473082631750744	-0.465883643274975	-0.480802008606909	-0.483311022685944	-0.465621550935577	-0.484047252644819	0.000824832972375837	0.00081800307882754	0.00389910790664345
174	13.6259639633796	0.26	-0.588011999715407	-0.609248826279808	-0.566775173151006	0.320183964693153	-14.5562719666478	-15.0079856457186	-14.104558287577	15.96	10.37	24.94	-0.912060595164685	-0.88460919317758	-0.857157791190475	-0.902276755212555	-0.8751198294093	-0.847962903606044	-0.900673577375145	-0.87418145065737	-0.846963045852326	-0.588011999715407	19.8192097816873	0.136906741789109	-41.5135664608223	-0.489166731975856	-0.481889140140237	-0.496970394176997	-0.473082631750744	-0.465883643274975	-0.480802008606909	-0.483311022685944	-0.465621550935577	-0.484047252644819	0.000824832972375837	0.00081800307882754	0.00389910790664345
174	13.6259639633796	0.26	-0.587731359977738	-0.608841606345889	-0.566621113609588	0.328804915718682	-14.80112139085	-15.2514888682486	-14.3507539134514	16.01	10.52	25.07	-0.923880102218895	-0.896598467314297	-0.869316832409699	-0.913879325776278	-0.886893007905801	-0.859906690035323	-0.913345672943873	-0.885893803324455	-0.858788415920548	-0.587731359977738	19.9264224288863	-0.0455037815046959	-41.776210829937	-0.489166731975856	-0.481889140140237	-0.496970394176997	-0.473082631750744	-0.465883643274975	-0.480802008606909	-0.483311022685944	-0.465621550935577	-0.484047252644819	0.000824832972375837	0.00081800307882754	0.00389910790664345
174	13.6259639633796	0.26	-0.587725769624986	-0.608666558538487	-0.566784980711485	0.33863289089357	-14.9342127687081	-15.3786968683144	-14.4897286691018	16.07	10.42	24.84	-0.928356812703397	-0.901524900640809	-0.874692988578221	-0.918210201231045	-0.891671552473076	-0.865132903715107	-0.916488882794188	-0.891143217564475	-0.864311136557378	-0.587725769624986	19.8053930687925	0.133680811650025	-41.4914028324795	-0.489166731975856	-0.481889140140237	-0.496970394176997	-0.473082631750744	-0.465883643274975	-0.480802008606909	-0.483311022685944	-0.465621550935577	-0.484047252644819	0.000824832972375837	0.00081800307882754	0.00389910790664345
174	13.6259639633796	0.26	-0.58751716034452	-0.608765478606445	-0.566268842082596	0.330179619108799	-14.8475022867049	-15.2978776407504	-14.3971269326594	16.03	10.3	24.73	-0.925746951791035	-0.898492608348075	-0.871238264905115	-0.915697452487639	-0.888738970138161	-0.861780487788683	-0.915273091898083	-0.886835155524279	-0.860065421146411	-0.58751716034452	19.6806949523589	-0.00164599618239084	-41.5649634237951	-0.489166731975856	-0.481889140140237	-0.496970394176997	-0.473082631750744	-0.465883643274975	-0.480802008606909	-0.483311022685944	-0.465621550935577	-0.484047252644819	0.000824832972375837	0.00081800307882754	0.00389910790664345
174	13.6259639633796	0.26	-0.587514835600708	-0.608356285933266	-0.566673385268149	0.340071572455343	-14.8740993444404	-15.3153761486582	-14.4328225402226	15.89	10.31	24.79	-0.934876536079787	-0.907940251513532	-0.881003966947276	-0.924974080364727	-0.898323111938893	-0.87167214351306	-0.923375526600111	-0.897033810379911	-0.870824568206619	-0.587514835600708	19.7874810588084	0.116871894653966	-41.4093569631531	-0.489166731975856	-0.481889140140237	-0.496970394176997	-0.473082631750744	-0.465883643274975	-0.480802008606909	-0.483311022685944	-0.465621550935577	-0.484047252644819	0.000824832972375837	0.00081800307882754	0.00389910790664345
174	13.6259639633796	0.26	-0.587342784025116	-0.608370254359448	-0.566315313690783	0.338348383455262	-15.0634403883145	-15.5120555808061	-14.6148251958229	16.04	10.37	24.63	-0.938032242897981	-0.910903954643798	-0.883775666389615	-0.927828970131358	-0.900995764830714	-0.87416255953007	-0.92765268321692	-0.900538764902739	-0.873247432973917	-0.587342784025116	19.7556156688282	-0.157277845360059	-41.7205190553304	-0.489166731975856	-0.481889140140237	-0.496970394176997	-0.473082631750744	-0.465883643274975	-0.480802008606909	-0.483311022685944	-0.465621550935577	-0.484047252644819	0.000824832972375837	0.00081800307882754	0.00389910790664345
174	13.6259639633796	0.26	-0.587209868973836	-0.608409822877814	-0.566009915069858	0.330383763700469	-14.9223955912802	-15.3748338855482	-14.4699572970123	16.18	10.44	24.76	-0.922045523845468	-0.894912306852589	-0.867779089859711	-0.911785840122675	-0.884954536883	-0.858123233643325	-0.910882149210786	-0.884596456662662	-0.858609322414682	-0.587209868973836	19.8211196649535	0.226279960892991	-41.4412951952975	-0.489166731975856	-0.481889140140237	-0.496970394176997	-0.473082631750744	-0.465883643274975	-0.480802008606909	-0.483311022685944	-0.465621550935577	-0.484047252644819	0.000824832972375837	0.00081800307882754	0.00389910790664345
174	13.6259639633796	0.26	-0.587179915134513	-0.608065567713188	-0.566294262555839	0.33205241077957	-14.9820141996711	-15.434552401402	-14.5294759979401	16.22	10.49	25.08	-0.92339820355184	-0.896324340206183	-0.869250476860526	-0.913056886562924	-0.886286228705317	-0.85951557084771	-0.912067356117831	-0.884852370444488	-0.85781806736968	-0.587179915134513	20.0422718508546	-0.134860633190072	-41.9150272396612	-0.489166731975856	-0.481889140140237	-0.496970394176997	-0.473082631750744	-0.465883643274975	-0.480802008606909	-0.483311022685944	-0.465621550935577	-0.484047252644819	0.000824832972375837	0.00081800307882754	0.00389910790664345
174	13.6259639633796	0.26	-0.587060262901329	-0.608230878833555	-0.565889646969102	0.338205362003953	-14.9064765971809	-15.3505589835841	-14.4623942107777	16.03	10.3	24.86	-0.928904229586389	-0.902031592084663	-0.875158954582936	-0.918819527630231	-0.892238634456229	-0.865657741282226	-0.916326546290318	-0.890745886387726	-0.864590168062823	-0.587060262901329	19.8251855534889	-0.218782095214674	-41.8287527165793	-0.489166731975856	-0.481889140140237	-0.496970394176997	-0.473082631750744	-0.465883643274975	-0.480802008606909	-0.483311022685944	-0.465621550935577	-0.484047252644819	0.000824832972375837	0.00081800307882754	0.00389910790664345
174	13.6259639633796	0.26	-0.58704833688957	-0.607936047553104	-0.566160626226036	0.341037676714678	-14.8906836643165	-15.3315032855331	-14.4498640430999	15.94	10.2	24.55	-0.932610214561147	-0.90579530451162	-0.878980394462094	-0.922632952444812	-0.896104913997176	-0.869576875549539	-0.92158918262974	-0.894673234525291	-0.868757259043052	-0.58704833688957	19.6508728698728	-0.0950727937569908	-41.5340826579252	-0.489166731975856	-0.481889140140237	-0.496970394176997	-0.473082631750744	-0.465883643274975	-0.480802008606909	-0.483311022685944	-0.465621550935577	-0.484047252644819	0.000824832972375837	0.00081800307882754	0.00389910790664345
174	13.6259639633796	0.26	-0.586666520476516	-0.607897052438774	-0.565435988514258	0.325226644451052	-14.6082312596199	-15.0563578423818	-14.1601046768581	16.03	10.3	24.62	-0.911081632771307	-0.883964855727018	-0.856848078682729	-0.901189827871286	-0.874367463378399	-0.847545098885511	-0.900883469337015	-0.873748917821772	-0.84678529191435	-0.586666520476516	19.7831408832632	0.00272824330007511	-41.5832505971585	-0.489166731975856	-0.481889140140237	-0.496970394176997	-0.473082631750744	-0.465883643274975	-0.480802008606909	-0.483311022685944	-0.465621550935577	-0.484047252644819	0.000824832972375837	0.00081800307882754	0.00389910790664345
174	13.6259639633796	0.26	-0.586593543784401	-0.607457900867324	-0.565729186701478	0.33533438955579	-15.0161561880565	-15.4663904100512	-14.5659219660619	15.81	10.14	24.36	-0.94844892132325	-0.920839107341307	-0.893229293359364	-0.938536152954144	-0.911214904528621	-0.883893656103098	-0.937884713955491	-0.91012777670449	-0.882486435806582	-0.586593543784401	19.6193501196055	-0.201772219385747	-41.618192473439	-0.489166731975856	-0.481889140140237	-0.496970394176997	-0.473082631750744	-0.465883643274975	-0.480802008606909	-0.483311022685944	-0.465621550935577	-0.484047252644819	0.000824832972375837	0.00081800307882754	0.00389910790664345
174	13.6259639633796	0.26	-0.586582705070198	-0.607829591394394	-0.565335818746001	0.32003657602852	-14.5278797546332	-14.9788650408062	-14.0768944684602	16.17	10.43	25.03	-0.89873906721695	-0.871679734328945	-0.844620401440941	-0.888751907129327	-0.861993268735725	-0.835234630342123	-0.88693529628196	-0.860030768035342	-0.833975831628626	-0.586582705070198	19.9207724038941	-0.0506721960123064	-41.7596703523134	-0.489166731975856	-0.481889140140237	-0.496970394176997	-0.473082631750744	-0.465883643274975	-0.480802008606909	-0.483311022685944	-0.465621550935577	-0.484047252644819	0.000824832972375837	0.00081800307882754	0.00389910790664345
174	13.6259639633796	0.26	-0.586217476784974	-0.607067366675949	-0.565367586893999	0.335112952942499	-14.8215246594026	-15.2661440280078	-14.3769052907974	15.87	10.35	24.71	-0.932828048624725	-0.905659864095887	-0.878491679567049	-0.922976506258199	-0.896095243334368	-0.869213980410537	-0.922124329683591	-0.895485142353391	-0.868057894580343	-0.586217476784974	19.7515714169642	0.0206335333335237	-41.5944080577549	-0.489166731975856	-0.481889140140237	-0.496970394176997	-0.473082631750744	-0.465883643274975	-0.480802008606909	-0.483311022685944	-0.465621550935577	-0.484047252644819	0.000824832972375837	0.00081800307882754	0.00389910790664345
174	13.6259639633796	0.26	-0.586146812879237	-0.607009284990585	-0.565284340767888	0.349372293982538	-15.2005300643574	-15.6423018202647	-14.7587583084502	16.11	10.29	25.04	-0.941965144014812	-0.915362051934353	-0.888758959853894	-0.931600480563587	-0.905290108545996	-0.878979736528406	-0.928934035219373	-0.903180376037636	-0.876486805287477	-0.586146812879237	19.9757110847392	-0.209637405308088	-41.855355688915	-0.489166731975856	-0.481889140140237	-0.496970394176997	-0.473082631750744	-0.465883643274975	-0.480802008606909	-0.483311022685944	-0.465621550935577	-0.484047252644819	0.000824832972375837	0.00081800307882754	0.00389910790664345
174	13.6259639633796	0.26	-0.586141170215837	-0.607148064311447	-0.565134276120227	0.335722478368927	-14.8027758992273	-15.2462261453939	-14.3593256530607	16.1	10.31	24.99	-0.918475469548312	-0.891760781652105	-0.865046093755899	-0.908380149985742	-0.881959093569382	-0.855538037153022	-0.90662843860317	-0.880065643316743	-0.853534785842637	-0.586141170215837	19.7800044800452	0.00962446926576976	-41.5747588484835	-0.489166731975856	-0.481889140140237	-0.496970394176997	-0.473082631750744	-0.465883643274975	-0.480802008606909	-0.483311022685944	-0.465621550935577	-0.484047252644819	0.000824832972375837	0.00081800307882754	0.00389910790664345
174	13.6259639633796	0.26	-0.58597578217788	-0.607071563753983	-0.564880000601777	0.331080807596049	-14.750999076053	-15.1975370824576	-14.3044610696485	16.01	10.34	24.82	-0.920559082773875	-0.893510975217425	-0.866462867660974	-0.910592657314989	-0.883837385876079	-0.857082114437168	-0.909700376196467	-0.882161738016138	-0.855331504003334	-0.58597578217788	19.7174919906872	-0.0406012824277711	-41.5989800310117	-0.489166731975856	-0.481889140140237	-0.496970394176997	-0.473082631750744	-0.465883643274975	-0.480802008606909	-0.483311022685944	-0.465621550935577	-0.484047252644819	0.000824832972375837	0.00081800307882754	0.00389910790664345
174	13.6259639633796	0.26	-0.585714532845187	-0.606508997562358	-0.564920068128017	0.33657345007395	-14.9412146501351	-15.3879595152966	-14.4944697849736	15.7	10.3	24.3	-0.950096048638586	-0.922512759852468	-0.894929471066349	-0.940365355144244	-0.913064568878927	-0.88576378261361	-0.94075555610646	-0.91254240594764	-0.882309073324099	-0.585714532845187	19.6022857887661	-0.0763141224854747	-41.5034307778177	-0.489166731975856	-0.481889140140237	-0.496970394176997	-0.473082631750744	-0.465883643274975	-0.480802008606909	-0.483311022685944	-0.465621550935577	-0.484047252644819	0.000824832972375837	0.00081800307882754	0.00389910790664345
174	13.6259639633796	0.26	-0.585661579424335	-0.606709200432251	-0.56461395841642	0.324475209839165	-14.4895294184407	-14.9347767583282	-14.0442820785531	16.08	10.34	25.14	-0.901213892967013	-0.874346193837228	-0.847478494707443	-0.891353543435627	-0.864779808820362	-0.838206074205096	-0.889239019534275	-0.863065407006519	-0.8363827753583	-0.585661579424335	19.9049412197038	-0.0382383955817046	-41.6868691144804	-0.489166731975856	-0.481889140140237	-0.496970394176997	-0.473082631750744	-0.465883643274975	-0.480802008606909	-0.483311022685944	-0.465621550935577	-0.484047252644819	0.000824832972375837	0.00081800307882754	0.00389910790664345
174	13.6259639633796	0.26	-0.585469488676166	-0.606260592461153	-0.56467838489118	0.340254912918112	-14.987250369502	-15.4317025185096	-14.5427982204944	16.13	10.48	24.72	-0.928394703420573	-0.901655785885867	-0.874916868351161	-0.918152665998302	-0.891708731828982	-0.865264797659662	-0.918634918606029	-0.891937507754927	-0.865096172451989	-0.585469488676166	19.8891994685757	-0.226148940135408	-41.8932656680658	-0.489166731975856	-0.481889140140237	-0.496970394176997	-0.473082631750744	-0.465883643274975	-0.480802008606909	-0.483311022685944	-0.465621550935577	-0.484047252644819	0.000824832972375837	0.00081800307882754	0.00389910790664345
174	13.6259639633796	0.26	-0.585449878807766	-0.606250144484949	-0.564649613130583	0.33509334551885	-14.8926244779014	-15.3393963723179	-14.4458525834849	16.03	10.29	25.06	-0.928242306568718	-0.901206524734977	-0.874170742901237	-0.918165200649789	-0.891422922392875	-0.864680644135961	-0.915184102128227	-0.889352918572803	-0.861984112435898	-0.585449878807766	19.8576979563263	-0.0484987999657985	-41.6625481695348	-0.489166731975856	-0.481889140140237	-0.496970394176997	-0.473082631750744	-0.465883643274975	-0.480802008606909	-0.483311022685944	-0.465621550935577	-0.484047252644819	0.000824832972375837	0.00081800307882754	0.00389910790664345
174	13.6259639633796	0.26	-0.585210756606812	-0.606173640305608	-0.564247872908016	0.335922045569185	-15.0941558222224	-15.5461327599403	-14.6421788845044	16.35	10.46	24.91	-0.922906297266141	-0.896074391963375	-0.86924248666061	-0.912358058809242	-0.885832825306447	-0.859307591803652	-0.912207822637284	-0.885573450301885	-0.858623581014157	-0.585210756606812	19.9811637911829	0.166097782546155	-41.6279153916218	-0.489166731975856	-0.481889140140237	-0.496970394176997	-0.473082631750744	-0.465883643274975	-0.480802008606909	-0.483311022685944	-0.465621550935577	-0.484047252644819	0.000824832972375837	0.00081800307882754	0.00389910790664345
174	13.6259639633796	0.26	-0.585057406253478	-0.605893321862519	-0.564221490644437	0.330746537696997	-14.815575987544	-15.2644075279311	-14.3667444471569	15.87	10.41	25.04	-0.932826516628615	-0.905397875090694	-0.877969233552772	-0.922978184274138	-0.895839121101627	-0.868700057929117	-0.920667458549918	-0.894307272299012	-0.866952158107545	-0.585057406253478	19.9743604956013	0.142627966773449	-41.5478838164936	-0.489166731975856	-0.481889140140237	-0.496970394176997	-0.473082631750744	-0.465883643274975	-0.480802008606909	-0.483311022685944	-0.465621550935577	-0.484047252644819	0.000824832972375837	0.00081800307882754	0.00389910790664345
174	13.6259639633796	0.26	-0.585002564663063	-0.606051978207709	-0.563953151118418	0.329698705826461	-14.4823970245166	-14.9221755560619	-14.0426184929714	16.14	10.32	25.11	-0.897077699819186	-0.870639496353057	-0.844201292886928	-0.887161242282264	-0.861015291451639	-0.834869340621015	-0.883616037913697	-0.85858123534726	-0.832116850703778	-0.585002564663063	19.9443101303199	0.0194384293854416	-41.6896832585728	-0.489166731975856	-0.481889140140237	-0.496970394176997	-0.473082631750744	-0.465883643274975	-0.480802008606909	-0.483311022685944	-0.465621550935577	-0.484047252644819	0.000824832972375837	0.00081800307882754	0.00389910790664345
174	13.6259639633796	0.26	-0.584949481203043	-0.605711273153619	-0.564187689252468	0.339111951663538	-15.0411885763398	-15.4883782072617	-14.5939989454179	15.88	10.31	24.69	-0.945861947162164	-0.918552460694677	-0.89124297422719	-0.935856103781938	-0.90883551195199	-0.881814920122043	-0.934401450135873	-0.907345392550194	-0.880271117235506	-0.584949481203043	19.8271359326591	0.0550768310611803	-41.534586176682	-0.489166731975856	-0.481889140140237	-0.496970394176997	-0.473082631750744	-0.465883643274975	-0.480802008606909	-0.483311022685944	-0.465621550935577	-0.484047252644819	0.000824832972375837	0.00081800307882754	0.00389910790664345
174	13.6259639633796	0.26	-0.584379545081611	-0.605359444274741	-0.56339964588848	0.330064454951994	-14.7577909471589	-15.2055616283877	-14.3100202659302	16.03	10.34	24.64	-0.919974358548597	-0.892883116849822	-0.865791875151047	-0.909981898742363	-0.883184913227209	-0.856387927712056	-0.908753082163392	-0.881514193192801	-0.855165118715842	-0.584379545081611	19.6962277181204	0.0575256105748248	-41.4562925844521	-0.489166731975856	-0.481889140140237	-0.496970394176997	-0.473082631750744	-0.465883643274975	-0.480802008606909	-0.483311022685944	-0.465621550935577	-0.484047252644819	0.000824832972375837	0.00081800307882754	0.00389910790664345
174	13.6259639633796	0.26	-0.584331984781891	-0.605359999965121	-0.563303969598661	0.326673079891278	-14.4577435301007	-14.8997961815675	-14.015690878634	16.18	10.4	25.24	-0.893296444029654	-0.866793795482179	-0.840291146934703	-0.883348853167143	-0.857141333416256	-0.830933813665369	-0.880662665049325	-0.85548715072539	-0.82913090669064	-0.584331984781891	19.9167215902325	0.313358414956014	-41.4296096363733	-0.489166731975856	-0.481889140140237	-0.496970394176997	-0.473082631750744	-0.465883643274975	-0.480802008606909	-0.483311022685944	-0.465621550935577	-0.484047252644819	0.000824832972375837	0.00081800307882754	0.00389910790664345
174	13.6259639633796	0.26	-0.584113506126313	-0.605327103554655	-0.562899908697972	0.324361756024702	-14.7130846173216	-15.1653185973562	-14.2608506372869	16.23	10.53	25.13	-0.906756933191404	-0.879717191547426	-0.852677449903449	-0.896586045207621	-0.869849602246349	-0.843113159285078	-0.89513193346924	-0.869496107831503	-0.840911499377135	-0.584113506126313	19.9755404869934	0.117125015640459	-41.6761820181399	-0.489166731975856	-0.481889140140237	-0.496970394176997	-0.473082631750744	-0.465883643274975	-0.480802008606909	-0.483311022685944	-0.465621550935577	-0.484047252644819	0.000824832972375837	0.00081800307882754	0.00389910790664345
174	13.6259639633796	0.26	-0.584051554689809	-0.60525666285568	-0.562846446523938	0.329378567217752	-14.7759575688697	-15.2249756708245	-14.3269394669148	16.1	10.39	24.44	-0.91764361828848	-0.89058028468037	-0.86351695107226	-0.907570938852005	-0.880804670769644	-0.854038402687283	-0.90827764967075	-0.881515285334152	-0.854497035073425	-0.584051554689809	19.6219016126698	-0.0103374509565126	-41.5408363804024	-0.489166731975856	-0.481889140140237	-0.496970394176997	-0.473082631750744	-0.465883643274975	-0.480802008606909	-0.483311022685944	-0.465621550935577	-0.484047252644819	0.000824832972375837	0.00081800307882754	0.00389910790664345
174	13.6259639633796	0.26	-0.583539851465266	-0.604707321850608	-0.562372381079924	0.327706495316633	-15.0041488260124	-15.4618325454258	-14.5464651065991	15.98	10.45	24.57	-0.938508603680833	-0.910727931035975	-0.882947258391117	-0.928406689667253	-0.900925042481722	-0.87344339529619	-0.929293228245113	-0.900979769928095	-0.873170322559447	-0.583539851465266	19.8568217758221	-0.32251131966743	-41.9751112460737	-0.489166731975856	-0.481889140140237	-0.496970394176997	-0.473082631750744	-0.465883643274975	-0.480802008606909	-0.483311022685944	-0.465621550935577	-0.484047252644819	0.000824832972375837	0.00081800307882754	0.00389910790664345
174	13.6259639633796	0.26	-0.583355885218007	-0.604086566988887	-0.562625203447126	0.33420322560208	-14.8063651800109	-15.2514380777301	-14.3612922822918	15.96	10.28	24.85	-0.926630378832812	-0.899589121102243	-0.872547863371674	-0.916683408861959	-0.88993242715165	-0.863181445441342	-0.914123197288278	-0.887575031349168	-0.861004303020239	-0.583355885218007	19.92592536312	-0.12074948445677	-41.7737283736129	-0.489166731975856	-0.481889140140237	-0.496970394176997	-0.473082631750744	-0.465883643274975	-0.480802008606909	-0.483311022685944	-0.465621550935577	-0.484047252644819	0.000824832972375837	0.00081800307882754	0.00389910790664345
174	13.6259639633796	0.26	-0.583054721563589	-0.603982772204394	-0.562126670922784	0.335547294991715	-14.9615287999852	-15.4099109412309	-14.5131466587395	15.83	10.26	24.88	-0.943809906398084	-0.916347871842948	-0.888885837287812	-0.933909637812633	-0.906735671348493	-0.879561704884352	-0.931113018174873	-0.904810990876769	-0.87774564733558	-0.583054721563589	19.8562592141794	-0.0468613169480657	-41.6492086622408	-0.489166731975856	-0.481889140140237	-0.496970394176997	-0.473082631750744	-0.465883643274975	-0.480802008606909	-0.483311022685944	-0.465621550935577	-0.484047252644819	0.000824832972375837	0.00081800307882754	0.00389910790664345
174	13.6259639633796	0.26	-0.582968530781772	-0.603837986849789	-0.562099074713754	0.33162632629924	-14.7525989748579	-15.1986359609255	-14.3065619887903	15.78	10.13	24.86	-0.933640040903521	-0.906240345892254	-0.878840650880987	-0.923931504973251	-0.896816728037303	-0.869701951101355	-0.921218473000316	-0.893237485092099	-0.866606183245364	-0.582968530781772	19.6840221446492	0.143683155923823	-41.3349969514226	-0.489166731975856	-0.481889140140237	-0.496970394176997	-0.473082631750744	-0.465883643274975	-0.480802008606909	-0.483311022685944	-0.465621550935577	-0.484047252644819	0.000824832972375837	0.00081800307882754	0.00389910790664345
174	13.6259639633796	0.26	-0.582747718423937	-0.603717483099977	-0.561777953747898	0.334643727294628	-15.0210982028344	-15.4721793088855	-14.5700170967833	15.92	10.2	24.77	-0.942754270714233	-0.915268896438356	-0.887783522162479	-0.932716797686837	-0.90552405926689	-0.878331320846943	-0.930569883801155	-0.902853456096062	-0.87621491234923	-0.582747718423937	19.6791082998437	-0.227094206501854	-41.7316967526007	-0.489166731975856	-0.481889140140237	-0.496970394176997	-0.473082631750744	-0.465883643274975	-0.480802008606909	-0.483311022685944	-0.465621550935577	-0.484047252644819	0.000824832972375837	0.00081800307882754	0.00389910790664345
174	13.6259639633796	0.26	-0.582739518273424	-0.603809248412089	-0.56166978813476	0.335236102254858	-15.1666290100567	-15.6214751915016	-14.7117828286119	16.15	10.44	24.64	-0.938579937423694	-0.911251564444542	-0.88392319146539	-0.928188574647425	-0.901162764110094	-0.874136953572764	-0.928465833197856	-0.901706557567946	-0.874640407526965	-0.582739518273424	19.7993877719733	0.0277107603339238	-41.6158388231418	-0.489166731975856	-0.481889140140237	-0.496970394176997	-0.473082631750744	-0.465883643274975	-0.480802008606909	-0.483311022685944	-0.465621550935577	-0.484047252644819	0.000824832972375837	0.00081800307882754	0.00389910790664345
174	13.6259639633796	0.26	-0.582696001734861	-0.603571788759371	-0.561820214710351	0.331927789726748	-14.9260523726812	-15.3770269138919	-14.4750778314706	16.27	10.37	24.92	-0.917344443849901	-0.890440739251217	-0.863537034652533	-0.906993115194341	-0.880392992407506	-0.85379286962067	-0.905221608160785	-0.879554210229623	-0.853146980184742	-0.582696001734861	20.049423146812	0.0290101039734201	-41.7362554590203	-0.489166731975856	-0.481889140140237	-0.496970394176997	-0.473082631750744	-0.465883643274975	-0.480802008606909	-0.483311022685944	-0.465621550935577	-0.484047252644819	0.000824832972375837	0.00081800307882754	0.00389910790664345
174	13.6259639633796	0.26	-0.582602814744491	-0.60349380424073	-0.561711825248252	0.333878620102968	-14.8372031017379	-15.2835284896104	-14.3908777138655	16.01	10.4	24.99	-0.925774128354926	-0.898738715871403	-0.87170330338788	-0.915751432759856	-0.889008713387223	-0.86226599401459	-0.914535632768434	-0.887467197796957	-0.861273476694858	-0.582602814744491	19.9691431252249	0.321842727549288	-41.3687218884904	-0.489166731975856	-0.481889140140237	-0.496970394176997	-0.473082631750744	-0.465883643274975	-0.480802008606909	-0.483311022685944	-0.465621550935577	-0.484047252644819	0.000824832972375837	0.00081800307882754	0.00389910790664345
174	13.6259639633796	0.26	-0.582519665863316	-0.603318992179034	-0.561720339547597	0.325006829621921	-14.7304663653737	-15.1825690754348	-14.2783636553125	16.26	10.59	25.09	-0.906340011885428	-0.87935124775899	-0.852362483632552	-0.896130630248901	-0.869445878512131	-0.842761126775361	-0.896306623261656	-0.869469005252705	-0.842335011614661	-0.582519665863316	20.1362803212065	0.109566233906157	-41.7818736600308	-0.489166731975856	-0.481889140140237	-0.496970394176997	-0.473082631750744	-0.465883643274975	-0.480802008606909	-0.483311022685944	-0.465621550935577	-0.484047252644819	0.000824832972375837	0.00081800307882754	0.00389910790664345
174	13.6259639633796	0.26	-0.58246607130887	-0.603441893873643	-0.561490248744098	0.334421237390879	-14.8136170936359	-15.2586899264516	-14.3685442608201	16.03	10.3	25.04	-0.923395608527102	-0.896461559714412	-0.869527510901721	-0.913372241736962	-0.88673055932487	-0.860088876912778	-0.910291247366506	-0.884945166059757	-0.857410060571685	-0.58246607130887	19.8254296875038	-0.0401878615660804	-41.6947949530105	-0.489166731975856	-0.481889140140237	-0.496970394176997	-0.473082631750744	-0.465883643274975	-0.480802008606909	-0.483311022685944	-0.465621550935577	-0.484047252644819	0.000824832972375837	0.00081800307882754	0.00389910790664345
174	13.6259639633796	0.26	-0.582351213333715	-0.603184601889332	-0.561517824778097	0.329764957374253	-14.9255620792436	-15.3787300184697	-14.4723941400176	16.25	10.46	24.79	-0.918291575102885	-0.891232103989325	-0.864172632875766	-0.907954766804411	-0.881199892371408	-0.854445017938404	-0.908165433999279	-0.881535580204587	-0.853948463594489	-0.582351213333715	20.0070455391231	-0.113724497440489	-41.8609591451161	-0.489166731975856	-0.481889140140237	-0.496970394176997	-0.473082631750744	-0.465883643274975	-0.480802008606909	-0.483311022685944	-0.465621550935577	-0.484047252644819	0.000824832972375837	0.00081800307882754	0.00389910790664345
174	13.6259639633796	0.26	-0.582266123201101	-0.603069437665471	-0.561462808736732	0.326705981458935	-14.6654584735788	-15.1138285777933	-14.2170883693643	16.07	10.43	24.95	-0.91212371086898	-0.885064451780932	-0.858005192692885	-0.90214716740537	-0.875383874611333	-0.848620581817296	-0.90103562802448	-0.873993390601036	-0.847626752592346	-0.582266123201101	19.9479199578973	-0.143443819847594	-41.8695629547552	-0.489166731975856	-0.481889140140237	-0.496970394176997	-0.473082631750744	-0.465883643274975	-0.480802008606909	-0.483311022685944	-0.465621550935577	-0.484047252644819	0.000824832972375837	0.00081800307882754	0.00389910790664345
174	13.6259639633796	0.26	-0.582086388920571	-0.603000513193893	-0.561172264647249	0.34004818310149	-14.996884770008	-15.441827492144	-14.551942047872	16.08	10.35	24.63	-0.931907466396146	-0.905055369706935	-0.878203273017724	-0.921714200298782	-0.895155813636258	-0.868597426973735	-0.921334409732954	-0.894912559907676	-0.867684389999549	-0.582086388920571	19.7749136612456	0.0556425813985385	-41.5697429459857	-0.489166731975856	-0.481889140140237	-0.496970394176997	-0.473082631750744	-0.465883643274975	-0.480802008606909	-0.483311022685944	-0.465621550935577	-0.484047252644819	0.000824832972375837	0.00081800307882754	0.00389910790664345
174	13.6259639633796	0.26	-0.581984708698774	-0.602679436383097	-0.561289981014451	0.332850948328674	-14.7420614121741	-15.1865513367577	-14.2975714875906	15.97	10.41	24.86	-0.922294252732822	-0.895299940874225	-0.868305629015629	-0.912381879692542	-0.885677689656037	-0.858973499619533	-0.911485483243952	-0.884799730928283	-0.858457546906326	-0.581984708698774	19.9501032352046	-0.181011595650699	-41.8364558656004	-0.489166731975856	-0.481889140140237	-0.496970394176997	-0.473082631750744	-0.465883643274975	-0.480802008606909	-0.483311022685944	-0.465621550935577	-0.484047252644819	0.000824832972375837	0.00081800307882754	0.00389910790664345
174	13.6259639633796	0.26	-0.581882831753543	-0.603009782443545	-0.560755881063541	0.332016175845591	-14.7307616968645	-15.1757470570207	-14.2857763367084	15.87	10.16	24.44	-0.92726048101284	-0.900071220573026	-0.872881960133212	-0.917466396325582	-0.890564319395455	-0.863662242465329	-0.915770780290482	-0.888483729563407	-0.862395876353329	-0.581882831753543	19.6174368785799	-0.0572184234949088	-41.5020836920373	-0.489166731975856	-0.481889140140237	-0.496970394176997	-0.473082631750744	-0.465883643274975	-0.480802008606909	-0.483311022685944	-0.465621550935577	-0.484047252644819	0.000824832972375837	0.00081800307882754	0.00389910790664345
174	13.6259639633796	0.26	-0.581562389241802	-0.602203650404123	-0.560921128079481	0.343266692709856	-14.9371216718376	-15.377131903144	-14.4971114405313	15.83	10.28	24.69	-0.942119840595487	-0.915161473353156	-0.888203106110824	-0.932247024307692	-0.905571163595563	-0.878895302883435	-0.931377841849295	-0.904606232639917	-0.877571569953862	-0.581562389241802	19.7882715230289	0.317246966951097	-41.2043718389653	-0.489166731975856	-0.481889140140237	-0.496970394176997	-0.473082631750744	-0.465883643274975	-0.480802008606909	-0.483311022685944	-0.465621550935577	-0.484047252644819	0.000824832972375837	0.00081800307882754	0.00389910790664345
174	13.6259639633796	0.26	-0.581426813634076	-0.602322526391408	-0.560531100876743	0.336402808316555	-14.9378344565585	-15.384648972087	-14.4910199410299	15.93	10.24	24.79	-0.936829338506759	-0.909621116351201	-0.882412894195642	-0.92683694930944	-0.899918934915285	-0.873000920521131	-0.924467861077165	-0.898001696350417	-0.870646426915768	-0.581426813634076	19.743942619096	-0.113623846209872	-41.6812664548965	-0.489166731975856	-0.481889140140237	-0.496970394176997	-0.473082631750744	-0.465883643274975	-0.480802008606909	-0.483311022685944	-0.465621550935577	-0.484047252644819	0.000824832972375837	0.00081800307882754	0.00389910790664345
174	13.6259639633796	0.26	-0.581397824137079	-0.602383268799651	-0.560412379474508	0.33404433281474	-14.774555830279	-15.2188311691371	-14.330280491421	15.99	10.32	24.7	-0.923083586754765	-0.896136492806352	-0.869189398857939	-0.913127242835836	-0.886470799202103	-0.859814355568371	-0.911367066585901	-0.885444551338783	-0.858999285464761	-0.581397824137079	19.7199492599619	-0.110567334857209	-41.6341555663509	-0.489166731975856	-0.481889140140237	-0.496970394176997	-0.473082631750744	-0.465883643274975	-0.480802008606909	-0.483311022685944	-0.465621550935577	-0.484047252644819	0.000824832972375837	0.00081800307882754	0.00389910790664345
174	13.6259639633796	0.26	-0.581326064040137	-0.602147112501146	-0.560505015579129	0.337025486379687	-14.8662361864092	-15.3102896284889	-14.4221827443296	15.79	10.09	24.66	-0.940090548148988	-0.912824542482099	-0.885558536815209	-0.930302404567628	-0.903320290254484	-0.87633817594134	-0.92649214903855	-0.900799232092418	-0.874007700848478	-0.581326064040137	19.6493698649122	-0.226061614350594	-41.6308026153346	-0.489166731975856	-0.481889140140237	-0.496970394176997	-0.473082631750744	-0.465883643274975	-0.480802008606909	-0.483311022685944	-0.465621550935577	-0.484047252644819	0.000824832972375837	0.00081800307882754	0.00389910790664345
174	13.6259639633796	0.26	-0.580909136158186	-0.601708856381272	-0.560109415935099	0.333243273007592	-14.9156331380666	-15.3649594677965	-14.4663068083366	16.03	10.49	25.08	-0.929562735814512	-0.902378999130231	-0.875195262445949	-0.919464450154714	-0.892576023434745	-0.865687596714775	-0.918027278486089	-0.891944836376611	-0.8653571521375	-0.580909136158186	20.032256606292	-0.0314082818388868	-41.7812085377456	-0.489166731975856	-0.481889140140237	-0.496970394176997	-0.473082631750744	-0.465883643274975	-0.480802008606909	-0.483311022685944	-0.465621550935577	-0.484047252644819	0.000824832972375837	0.00081800307882754	0.00389910790664345
174	13.6259639633796	0.26	-0.580630522285888	-0.601359204332856	-0.55990184023892	0.331462966097271	-14.8597973940265	-15.3092410813223	-14.4103537067307	16.17	10.42	24.96	-0.918699668514625	-0.891728784436093	-0.864757900357561	-0.90849483000045	-0.88182353622987	-0.85515224245929	-0.907146162911259	-0.881042388617447	-0.853583887993378	-0.580630522285888	19.9470482822673	-0.163816875433052	-41.9079386950449	-0.489166731975856	-0.481889140140237	-0.496970394176997	-0.473082631750744	-0.465883643274975	-0.480802008606909	-0.483311022685944	-0.465621550935577	-0.484047252644819	0.000824832972375837	0.00081800307882754	0.00389910790664345
174	13.6259639633796	0.26	-0.57982287017938	-0.600696135648388	-0.558949604710372	0.332408311988579	-14.7042141490255	-15.1480051687195	-14.2604231293315	16.01	10.33	25.16	-0.917872912895277	-0.890981995482308	-0.864091078069338	-0.907945078207085	-0.881345016509476	-0.854744954811867	-0.904434142829767	-0.878815486897041	-0.852694375355309	-0.57982287017938	19.8714788388056	0.0594039524614446	-41.5910641778607	-0.489166731975856	-0.481889140140237	-0.496970394176997	-0.473082631750744	-0.465883643274975	-0.480802008606909	-0.483311022685944	-0.465621550935577	-0.484047252644819	0.000824832972375837	0.00081800307882754	0.00389910790664345
174	13.6259639633796	0.26	-0.579766509664214	-0.600596718432507	-0.55893630089592	0.322935398436793	-14.3624101205055	-14.8053060814689	-13.9195141595421	16.09	10.23	24.9	-0.892595828331563	-0.865894111733102	-0.839192395134642	-0.882805517645803	-0.856396675036941	-0.829987832428078	-0.879391833038358	-0.854446575385616	-0.827505961748481	-0.579766509664214	19.9224727031235	-0.0417329836128202	-41.7019458114545	-0.489166731975856	-0.481889140140237	-0.496970394176997	-0.473082631750744	-0.465883643274975	-0.480802008606909	-0.483311022685944	-0.465621550935577	-0.484047252644819	0.000824832972375837	0.00081800307882754	0.00389910790664345
174	13.6259639633796	0.26	-0.579491617969997	-0.600045604176835	-0.558937631763158	0.331905935065959	-14.5468791526176	-14.9864190439446	-14.1073392612906	16.2	10.33	25.18	-0.897914418393276	-0.871579294256933	-0.84524417012059	-0.887898187494995	-0.861856831538204	-0.835815475581413	-0.884405041835064	-0.858925511162393	-0.833111371128616	-0.579491617969997	20.0351459627719	0.18780086461013	-41.5288405978696	-0.489166731975856	-0.481889140140237	-0.496970394176997	-0.473082631750744	-0.465883643274975	-0.480802008606909	-0.483311022685944	-0.465621550935577	-0.484047252644819	0.000824832972375837	0.00081800307882754	0.00389910790664345
174	13.6259639633796	0.26	-0.579372407027056	-0.600347701681843	-0.558397112372268	0.322827146970575	-14.5582958148299	-15.0073434910781	-14.1092481385817	15.7	10.21	24.56	-0.9265442962371	-0.898820364722262	-0.871096433207424	-0.917053227080046	-0.889613286036447	-0.862173344992849	-0.914259187457018	-0.888557641856612	-0.861081002363635	-0.579372407027056	19.5976315394711	0.306894736571437	-41.1356169848876	-0.489166731975856	-0.481889140140237	-0.496970394176997	-0.473082631750744	-0.465883643274975	-0.480802008606909	-0.483311022685944	-0.465621550935577	-0.484047252644819	0.000824832972375837	0.00081800307882754	0.00389910790664345
174	13.6259639633796	0.26	-0.578805292516916	-0.599660277245114	-0.557950307788718	0.330550216028098	-14.9755034328309	-15.4293811680218	-14.52162569764	15.96	10.39	24.81	-0.937685914008812	-0.910102516182541	-0.88251911835627	-0.927627684654854	-0.900340164304776	-0.873052643954697	-0.927048500886997	-0.898620292972267	-0.872171126450323	-0.578805292516916	19.8213772822432	-0.266583040291847	-41.8968245046359	-0.489166731975856	-0.481889140140237	-0.496970394176997	-0.473082631750744	-0.465883643274975	-0.480802008606909	-0.483311022685944	-0.465621550935577	-0.484047252644819	0.000824832972375837	0.00081800307882754	0.00389910790664345
174	13.6259639633796	0.26	-0.578621251441051	-0.599370456647229	-0.557872046234874	0.331720225296261	-14.5512897321308	-14.991147067408	-14.1114323968536	16.08	10.28	24.82	-0.904462079878788	-0.877924131946858	-0.851386184014929	-0.894561568874017	-0.868314113215217	-0.842066657556418	-0.892095940876259	-0.866599626056479	-0.839271710485736	-0.578621251441051	19.8117075087789	0.0248495447379968	-41.5424137173765	-0.489166731975856	-0.481889140140237	-0.496970394176997	-0.473082631750744	-0.465883643274975	-0.480802008606909	-0.483311022685944	-0.465621550935577	-0.484047252644819	0.000824832972375837	0.00081800307882754	0.00389910790664345
174	13.6259639633796	0.26	-0.578459241165073	-0.599266287214844	-0.557652195115302	0.347538669259897	-15.3745799506159	-15.8232181500512	-14.9259417511807	16.06	10.42	24.78	-0.955978792305887	-0.928873774855502	-0.901768757405117	-0.945554058102101	-0.918744614784514	-0.891935171466928	-0.945603956797888	-0.9175508002118	-0.891000119849056	-0.578459241165073	19.87224360225	-0.266160518183188	-41.8927042790847	-0.489166731975856	-0.481889140140237	-0.496970394176997	-0.473082631750744	-0.465883643274975	-0.480802008606909	-0.483311022685944	-0.465621550935577	-0.484047252644819	0.000824832972375837	0.00081800307882754	0.00389910790664345
174	13.6259639633796	0.26	-0.578109851418089	-0.598921055246072	-0.557298647590107	0.324008996104735	-14.6507453110294	-15.1014258555973	-14.2000647664615	15.93	10.42	24.62	-0.919154812868229	-0.891723946699249	-0.864293080530269	-0.909337926361256	-0.88220003118715	-0.855062136013044	-0.909882263609251	-0.882946549110805	-0.855533978152646	-0.578109851418089	19.8216822799609	0.283608277171693	-41.3552626882403	-0.489166731975856	-0.481889140140237	-0.496970394176997	-0.473082631750744	-0.465883643274975	-0.480802008606909	-0.483311022685944	-0.465621550935577	-0.484047252644819	0.000824832972375837	0.00081800307882754	0.00389910790664345
174	13.6259639633796	0.26	-0.578108358593105	-0.598861232589278	-0.557355484596933	0.333811596841197	-14.751343117177	-15.1951525787677	-14.3075336555863	15.9	10.12	24.72	-0.926719083302212	-0.899652116039187	-0.872585148776162	-0.916878078585341	-0.890098540552281	-0.86331900251922	-0.914545623491895	-0.886552613820447	-0.860211130172789	-0.578108358593105	19.7303976283327	0.0231605436077216	-41.4644302082815	-0.489166731975856	-0.481889140140237	-0.496970394176997	-0.473082631750744	-0.465883643274975	-0.480802008606909	-0.483311022685944	-0.465621550935577	-0.484047252644819	0.000824832972375837	0.00081800307882754	0.00389910790664345
174	13.6259639633796	0.26	-0.578106568421415	-0.598708402864065	-0.557504733978766	0.334828730619721	-14.9576944392639	-15.4066849971283	-14.5087038813995	16.02	10.36	24.98	-0.932932582332632	-0.905744519445029	-0.878556456557427	-0.922823265157829	-0.895929813859857	-0.869036362561885	-0.92106471320285	-0.894337185302732	-0.867457835817551	-0.578106568421415	19.8918487496033	-0.0923847170369613	-41.7260885240156	-0.489166731975856	-0.481889140140237	-0.496970394176997	-0.473082631750744	-0.465883643274975	-0.480802008606909	-0.483311022685944	-0.465621550935577	-0.484047252644819	0.000824832972375837	0.00081800307882754	0.00389910790664345
174	13.6259639633796	0.26	-0.578083278502883	-0.598670807845615	-0.557495749160152	0.336498934907731	-14.8998371430415	-15.345419159598	-14.454255126485	16.29	10.51	24.74	-0.914198979571978	-0.887653557735338	-0.861108135898698	-0.903845672484754	-0.877600877656211	-0.851356082827669	-0.903690776880665	-0.878577291723011	-0.851383626767409	-0.578083278502883	20.0177162400498	0.240396687749878	-41.5470477906169	-0.489166731975856	-0.481889140140237	-0.496970394176997	-0.473082631750744	-0.465883643274975	-0.480802008606909	-0.483311022685944	-0.465621550935577	-0.484047252644819	0.000824832972375837	0.00081800307882754	0.00389910790664345
174	13.6259639633796	0.26	-0.57788220558628	-0.598517443406725	-0.557246967765835	0.336242310680988	-14.8208302300878	-15.2643043722007	-14.3773560879748	16.06	10.32	24.72	-0.922116325479341	-0.895326061318005	-0.868535797156669	-0.912057986597683	-0.885559947558295	-0.859061908518908	-0.911333340065134	-0.883986893306821	-0.858258427046315	-0.57788220558628	19.8708243893434	0.0268516859848139	-41.5826521866203	-0.489166731975856	-0.481889140140237	-0.496970394176997	-0.473082631750744	-0.465883643274975	-0.480802008606909	-0.483311022685944	-0.465621550935577	-0.484047252644819	0.000824832972375837	0.00081800307882754	0.00389910790664345
174	13.6259639633796	0.26	-0.577775116990511	-0.598391376829283	-0.557158857151739	0.332952691751163	-14.6914845103776	-15.134348024946	-14.2486209958092	15.81	10.17	24.59	-0.928284586583727	-0.901120986681273	-0.873957386778819	-0.918588624143349	-0.891708748917795	-0.864828873692241	-0.916390783177471	-0.889887362710419	-0.86283115376622	-0.577775116990511	19.7697774390395	0.0172751583870073	-41.46072024377	-0.489166731975856	-0.481889140140237	-0.496970394176997	-0.473082631750744	-0.465883643274975	-0.480802008606909	-0.483311022685944	-0.465621550935577	-0.484047252644819	0.000824832972375837	0.00081800307882754	0.00389910790664345
174	13.6259639633796	0.26	-0.577552763847781	-0.598061568738217	-0.557043958957346	0.347006790840752	-15.1285642958841	-15.5705418647076	-14.6865867270606	16.06	10.43	24.8	-0.940474736048993	-0.913778893284457	-0.887083050519922	-0.930211879753901	-0.903807353265568	-0.877402826777235	-0.930013723357679	-0.902594078587522	-0.876940810974441	-0.577552763847781	19.9703234422331	-0.17318188968983	-41.8540203516082	-0.489166731975856	-0.481889140140237	-0.496970394176997	-0.473082631750744	-0.465883643274975	-0.480802008606909	-0.483311022685944	-0.465621550935577	-0.484047252644819	0.000824832972375837	0.00081800307882754	0.00389910790664345
174	13.6259639633796	0.26	-0.577150712633696	-0.598095976283925	-0.556205448983468	0.338394295777868	-14.9807188596668	-15.42682471676	-14.5346130025736	15.91	10.51	24.66	-0.940157697936062	-0.912970647889082	-0.885783597842102	-0.930152955731521	-0.903255218240955	-0.876357480750389	-0.931082595743273	-0.904452144252337	-0.877841939881261	-0.577150712633696	19.8608696521141	0.0350444859716788	-41.5752491148683	-0.489166731975856	-0.481889140140237	-0.496970394176997	-0.473082631750744	-0.465883643274975	-0.480802008606909	-0.483311022685944	-0.465621550935577	-0.484047252644819	0.000824832972375837	0.00081800307882754	0.00389910790664345
174	13.6259639633796	0.26	-0.576474017261528	-0.596935079618839	-0.556012954904218	0.329623419560966	-14.4760897024849	-14.9157515900861	-14.0364278148836	15.88	10.38	24.96	-0.91065061315046	-0.883807958584593	-0.856965304018726	-0.901009885538502	-0.87445140441667	-0.847892923294838	-0.899474155014316	-0.872607453546997	-0.845655275178212	-0.576474017261528	19.8734614360878	0.0987426282186946	-41.5057472675621	-0.489166731975856	-0.481889140140237	-0.496970394176997	-0.473082631750744	-0.465883643274975	-0.480802008606909	-0.483311022685944	-0.465621550935577	-0.484047252644819	0.000824832972375837	0.00081800307882754	0.00389910790664345
174	13.6259639633796	0.26	-0.576403887749094	-0.597222883279953	-0.555584892218234	0.331718870173762	-14.8659040621863	-15.3152729534323	-14.4165351709402	16.25	10.48	24.92	-0.914363585139268	-0.887535036167329	-0.860706487195389	-0.904066853397607	-0.877540423162975	-0.851013992928343	-0.903458586217355	-0.876976738977113	-0.850831681491409	-0.576403887749094	19.9888998728963	0.172411034824124	-41.6166151378213	-0.489166731975856	-0.481889140140237	-0.496970394176997	-0.473082631750744	-0.465883643274975	-0.480802008606909	-0.483311022685944	-0.465621550935577	-0.484047252644819	0.000824832972375837	0.00081800307882754	0.00389910790664345
174	13.6259639633796	0.26	-0.576347249113852	-0.597225275776366	-0.555469222451339	0.336431523802224	-15.038523799907	-15.4883211650182	-14.5887264347958	15.95	10.28	24.92	-0.942024871242833	-0.914667464301192	-0.887310057359551	-0.931943104844755	-0.904878483151638	-0.877813861458521	-0.929388510853574	-0.902068269429611	-0.876180030541222	-0.576347249113852	19.88172057625	-0.0355110171043373	-41.6711486882738	-0.489166731975856	-0.481889140140237	-0.496970394176997	-0.473082631750744	-0.465883643274975	-0.480802008606909	-0.483311022685944	-0.465621550935577	-0.484047252644819	0.000824832972375837	0.00081800307882754	0.00389910790664345
174	13.6259639633796	0.26	-0.576088656009546	-0.596866622118886	-0.555310689900206	0.335648642916104	-15.0348582352471	-15.4853355969017	-14.5843808735926	16.03	10.42	24.73	-0.936819583090894	-0.909566960020745	-0.882314336950596	-0.926641683920233	-0.899685141818875	-0.872728599717517	-0.926707136189115	-0.898482860872699	-0.872782439656316	-0.576088656009546	19.7741936114811	0.292299438802199	-41.3459246046953	-0.489166731975856	-0.481889140140237	-0.496970394176997	-0.473082631750744	-0.465883643274975	-0.480802008606909	-0.483311022685944	-0.465621550935577	-0.484047252644819	0.000824832972375837	0.00081800307882754	0.00389910790664345
174	13.6259639633796	0.26	-0.57605292774683	-0.59699429078864	-0.55511156470502	0.332109335377159	-14.5947141981916	-15.0354972703678	-14.1539311260154	15.97	10.36	24.68	-0.912978678009251	-0.886213647276454	-0.859448616543657	-0.903162118882815	-0.876684871986637	-0.85020762509046	-0.902257999540828	-0.876177267665329	-0.849130183434906	-0.57605292774683	19.6964374732786	-0.0797635103311513	-41.645715900058	-0.489166731975856	-0.481889140140237	-0.496970394176997	-0.473082631750744	-0.465883643274975	-0.480802008606909	-0.483311022685944	-0.465621550935577	-0.484047252644819	0.000824832972375837	0.00081800307882754	0.00389910790664345
174	13.6259639633796	0.26	-0.575580139847086	-0.596083934037563	-0.55507634565661	0.328064161406814	-14.566108520727	-15.0100699256216	-14.1221471158324	15.91	10.39	24.75	-0.915017484939328	-0.887953490558904	-0.86088949617848	-0.905288135862802	-0.878511911992851	-0.851735688122899	-0.904446630409595	-0.878394578522719	-0.850809152719284	-0.575580139847086	19.9470513948552	-0.057089542090135	-41.7462681168246	-0.489166731975856	-0.481889140140237	-0.496970394176997	-0.473082631750744	-0.465883643274975	-0.480802008606909	-0.483311022685944	-0.465621550935577	-0.484047252644819	0.000824832972375837	0.00081800307882754	0.00389910790664345
174	13.6259639633796	0.26	-0.575171184024435	-0.595968109001753	-0.554374259047116	0.336055857367364	-14.8075136132904	-15.250774433427	-14.3642527931538	15.82	10.25	24.59	-0.934611180403069	-0.907446886540964	-0.880282592678859	-0.924824185606782	-0.897944348862511	-0.87106451211824	-0.923923063314262	-0.896885142104828	-0.869633281377617	-0.575171184024435	19.6507200320956	-0.1544205048908	-41.6486285221567	-0.489166731975856	-0.481889140140237	-0.496970394176997	-0.473082631750744	-0.465883643274975	-0.480802008606909	-0.483311022685944	-0.465621550935577	-0.484047252644819	0.000824832972375837	0.00081800307882754	0.00389910790664345
174	13.6259639633796	0.26	-0.574935475553466	-0.59542225518527	-0.554448695921662	0.330619557099811	-14.7206952768919	-15.1667803904597	-14.2746101633241	16.03	10.27	24.76	-0.917625309487318	-0.890636127877434	-0.86364694626755	-0.907658283052249	-0.880962251471887	-0.854266219891526	-0.904810085819292	-0.879852179613266	-0.852129420898743	-0.574935475553466	19.9503532098917	0.127675985344334	-41.5317371598042	-0.489166731975856	-0.481889140140237	-0.496970394176997	-0.473082631750744	-0.465883643274975	-0.480802008606909	-0.483311022685944	-0.465621550935577	-0.484047252644819	0.000824832972375837	0.00081800307882754	0.00389910790664345
174	13.6259639633796	0.26	-0.574899276468111	-0.595565188411394	-0.554233364524829	0.334491891463576	-14.858581678463	-15.3049346211288	-14.4122287357972	16.1	10.34	24.69	-0.922394594702079	-0.895493889025367	-0.868593183348654	-0.912267708427248	-0.885662343148956	-0.859056977870665	-0.911245459084375	-0.884878260112301	-0.858552957730157	-0.574899276468111	19.9800680826943	0.185147408398947	-41.4788034231165	-0.489166731975856	-0.481889140140237	-0.496970394176997	-0.473082631750744	-0.465883643274975	-0.480802008606909	-0.483311022685944	-0.465621550935577	-0.484047252644819	0.000824832972375837	0.00081800307882754	0.00389910790664345
174	13.6259639633796	0.26	-0.57427484696287	-0.595048868281731	-0.553500825644009	0.333152140268088	-14.8798257427	-15.3281653324536	-14.4314861529465	15.77	10.35	24.46	-0.942296078399126	-0.914734486515629	-0.887172894632131	-0.932519016616955	-0.905243397892889	-0.877967779168823	-0.932082579135654	-0.904642511860241	-0.878307624334765	-0.57427484696287	19.7378094992392	0.0439062553583822	-41.4737894342006	-0.489166731975856	-0.481889140140237	-0.496970394176997	-0.473082631750744	-0.465883643274975	-0.480802008606909	-0.483311022685944	-0.465621550935577	-0.484047252644819	0.000824832972375837	0.00081800307882754	0.00389910790664345
174	13.6259639633796	0.26	-0.574178882333493	-0.594898160700033	-0.553459603966953	0.337035931653735	-14.8981341309354	-15.3431299610936	-14.4531383007772	16.08	10.28	24.53	-0.925567386459782	-0.898723213950692	-0.871879041441601	-0.915431906044871	-0.888881692234737	-0.862331478424603	-0.91392993711091	-0.887924190662626	-0.861220257517962	-0.574178882333493	19.8413863752049	-0.278319844329016	-41.8421659975252	-0.489166731975856	-0.481889140140237	-0.496970394176997	-0.473082631750744	-0.465883643274975	-0.480802008606909	-0.483311022685944	-0.465621550935577	-0.484047252644819	0.000824832972375837	0.00081800307882754	0.00389910790664345
174	13.6259639633796	0.26	-0.574102186368276	-0.594772584790369	-0.553431787946184	0.324534073518421	-14.5675066833479	-15.0150900786383	-14.1199232880574	16.29	10.46	25.26	-0.894380350631427	-0.867719851632076	-0.841059352632725	-0.884247345115938	-0.857888899916422	-0.831530454716907	-0.882961307949282	-0.855840448830016	-0.829759847477746	-0.574102186368276	20.2416900777055	-0.0434465005380524	-41.9471755266762	-0.489166731975856	-0.481889140140237	-0.496970394176997	-0.473082631750744	-0.465883643274975	-0.480802008606909	-0.483311022685944	-0.465621550935577	-0.484047252644819	0.000824832972375837	0.00081800307882754	0.00389910790664345
174	13.6259639633796	0.26	-0.573024852742344	-0.593508344400884	-0.552541361083804	0.336165612839155	-14.7220064329681	-15.162599237815	-14.2814136281212	16.1	10.37	25.31	-0.91344251635542	-0.886899824430692	-0.860357132505964	-0.903402665370836	-0.877151710109207	-0.850900754847578	-0.900087741504221	-0.874687430274905	-0.848418853673353	-0.573024852742344	20.0034308120589	-0.0143138801546759	-41.769165684273	-0.489166731975856	-0.481889140140237	-0.496970394176997	-0.473082631750744	-0.465883643274975	-0.480802008606909	-0.483311022685944	-0.465621550935577	-0.484047252644819	0.000824832972375837	0.00081800307882754	0.00389910790664345
174	13.6259639633796	0.26	-0.57223282211626	-0.592860401378017	-0.551605242854504	0.326350520676101	-14.4352452109059	-14.8769337880273	-13.9935566337846	15.79	10.05	24.6	-0.913396103669519	-0.886277839171854	-0.859159574674189	-0.903883282615572	-0.877047448923582	-0.850211615231592	-0.901437283876719	-0.873758847107179	-0.847375659509293	-0.57223282211626	19.6296214804944	-0.142294633869012	-41.4991450503126	-0.489166731975856	-0.481889140140237	-0.496970394176997	-0.473082631750744	-0.465883643274975	-0.480802008606909	-0.483311022685944	-0.465621550935577	-0.484047252644819	0.000824832972375837	0.00081800307882754	0.00389910790664345
174	13.6259639633796	0.26	-0.571970021196096	-0.592361946817416	-0.551578095574775	0.337951242488197	-14.77983835185	-15.2203981005307	-14.3392786031694	16.08	10.4	24.71	-0.918290103010766	-0.89170987466679	-0.865129646322815	-0.908238123952317	-0.881948853659405	-0.855659583366492	-0.906935671965882	-0.881128957012627	-0.854857609719563	-0.571970021196096	19.8884813313349	-0.23959059148183	-41.861438104487	-0.489166731975856	-0.481889140140237	-0.496970394176997	-0.473082631750744	-0.465883643274975	-0.480802008606909	-0.483311022685944	-0.465621550935577	-0.484047252644819	0.000824832972375837	0.00081800307882754	0.00389910790664345
174	13.6259639633796	0.26	-0.571451040919396	-0.592055763423415	-0.550846318415378	0.34082431802948	-15.1321791943129	-15.5803607139298	-14.6839976746961	16.04	10.37	24.58	-0.942234445880513	-0.915130319503483	-0.888026193126452	-0.931987630855025	-0.905178262296101	-0.878368893737178	-0.931394344527775	-0.904566416642898	-0.878015932516539	-0.571451040919396	19.9097256848346	0.102852535984519	-41.5408441114684	-0.489166731975856	-0.481889140140237	-0.496970394176997	-0.473082631750744	-0.465883643274975	-0.480802008606909	-0.483311022685944	-0.465621550935577	-0.484047252644819	0.000824832972375837	0.00081800307882754	0.00389910790664345
174	13.6259639633796	0.26	-0.570204198608343	-0.590703336531049	-0.549705060685638	0.336095786459183	-14.9557319519733	-15.403389610916	-14.5080742930306	16.15	10.43	24.86	-0.925340175635431	-0.898447678125854	-0.871555180616277	-0.915091296951551	-0.88849665524867	-0.861902013545789	-0.914712825488836	-0.888075233841594	-0.860731888835492	-0.570204198608343	19.9683399363517	-0.0571054863788681	-41.7688691189187	-0.489166731975856	-0.481889140140237	-0.496970394176997	-0.473082631750744	-0.465883643274975	-0.480802008606909	-0.483311022685944	-0.465621550935577	-0.484047252644819	0.000824832972375837	0.00081800307882754	0.00389910790664345
174	13.6259639633796	0.26	-0.569749984545717	-0.590284936796208	-0.549215032295227	0.337611287180129	-14.9017877917891	-15.3463202992651	-14.4572552843131	16.09	10.32	25.06	-0.925201417031687	-0.898401369996757	-0.871601322961826	-0.915053128133436	-0.888547043704691	-0.862040959275946	-0.913045212058663	-0.885961586021145	-0.860123620050968	-0.569749984545717	19.948578287229	0.273321013436643	-41.4103574733514	-0.489166731975856	-0.481889140140237	-0.496970394176997	-0.473082631750744	-0.465883643274975	-0.480802008606909	-0.483311022685944	-0.465621550935577	-0.484047252644819	0.000824832972375837	0.00081800307882754	0.00389910790664345
174	13.6259639633796	0.26	-0.569537137902312	-0.589964079584834	-0.54911019621979	0.327829085491503	-14.5310258890742	-14.9741542652336	-14.0878975129149	15.85	10.29	24.83	-0.916165033422687	-0.889053069944578	-0.861941106466469	-0.906525513997208	-0.87969881167738	-0.852872109357551	-0.904374943358192	-0.877522180199745	-0.851963562339619	-0.569537137902312	19.8246120443147	-0.0335819047349318	-41.6119017963823	-0.489166731975856	-0.481889140140237	-0.496970394176997	-0.473082631750744	-0.465883643274975	-0.480802008606909	-0.483311022685944	-0.465621550935577	-0.484047252644819	0.000824832972375837	0.00081800307882754	0.00389910790664345
174	13.6259639633796	0.26	-0.569292585318702	-0.589610198775364	-0.54897497186204	0.340408411807881	-14.8270756259033	-15.2666274463799	-14.3875238054267	16.33	10.52	25.41	-0.907636852972196	-0.881504465026214	-0.855372077080231	-0.897302415623067	-0.871467573468804	-0.84563273131454	-0.895291971157892	-0.870717361299581	-0.843359159794234	-0.569292585318702	20.2022532272349	0.187119625096218	-41.6803623014741	-0.489166731975856	-0.481889140140237	-0.496970394176997	-0.473082631750744	-0.465883643274975	-0.480802008606909	-0.483311022685944	-0.465621550935577	-0.484047252644819	0.000824832972375837	0.00081800307882754	0.00389910790664345
174	13.6259639633796	0.26	-0.568984056938915	-0.589539189242137	-0.548428924635693	0.337943845685456	-14.9484118123858	-15.3940037908859	-14.5028198338857	15.84	10.25	24.45	-0.942153042415149	-0.914881655196951	-0.887610267978752	-0.932249273821202	-0.905264559251804	-0.878279844682407	-0.93098286649522	-0.904975334806408	-0.87758373389586	-0.568984056938915	19.663865825205	0.123098418493891	-41.3488496775285	-0.489166731975856	-0.481889140140237	-0.496970394176997	-0.473082631750744	-0.465883643274975	-0.480802008606909	-0.483311022685944	-0.465621550935577	-0.484047252644819	0.000824832972375837	0.00081800307882754	0.00389910790664345
174	13.6259639633796	0.26	-0.56856641848005	-0.589175243895138	-0.547957593064961	0.336001594147911	-14.9468749713423	-15.3943619671205	-14.499387975564	16.11	10.45	25.32	-0.927179479222602	-0.90022800435208	-0.873276529481559	-0.916981869196596	-0.890326820893437	-0.863671772590279	-0.914379272975797	-0.888156430112762	-0.860930319848741	-0.56856641848005	20.1101725851094	0.124908406668513	-41.6726293305657	-0.489166731975856	-0.481889140140237	-0.496970394176997	-0.473082631750744	-0.465883643274975	-0.480802008606909	-0.483311022685944	-0.465621550935577	-0.484047252644819	0.000824832972375837	0.00081800307882754	0.00389910790664345
174	13.6259639633796	0.26	-0.568019979400581	-0.58848073633042	-0.547559222470742	0.324566175767507	-14.6778318626149	-15.1287719553376	-14.2268917698922	15.96	10.39	24.77	-0.919146216887117	-0.89174942080265	-0.864352624718183	-0.909278634568888	-0.882175959414968	-0.855073284261047	-0.908900240487772	-0.881218146111404	-0.854110101252366	-0.568019979400581	19.9411601735711	-0.304676977630643	-41.9728820568805	-0.489166731975856	-0.481889140140237	-0.496970394176997	-0.473082631750744	-0.465883643274975	-0.480802008606909	-0.483311022685944	-0.465621550935577	-0.484047252644819	0.000824832972375837	0.00081800307882754	0.00389910790664345
174	13.6259639633796	0.26	-0.567634969983014	-0.587922800230492	-0.547347139735536	0.339843562634591	-14.9128207325552	-15.3554711442115	-14.4701703208988	15.91	10.27	24.68	-0.935823497131853	-0.908846620137801	-0.881869743143748	-0.92586531316586	-0.899175499602848	-0.872485686039836	-0.924117785477782	-0.898082280918525	-0.870795363387039	-0.567634969983014	19.8143534706932	0.482966112511715	-41.0477910111782	-0.489166731975856	-0.481889140140237	-0.496970394176997	-0.473082631750744	-0.465883643274975	-0.480802008606909	-0.483311022685944	-0.465621550935577	-0.484047252644819	0.000824832972375837	0.00081800307882754	0.00389910790664345
174	13.6259639633796	0.26	-0.567529963852877	-0.58769002272843	-0.547369904977324	0.3422892678794	-15.0313217157101	-15.4750684408442	-14.587574990576	16.07	10.36	24.83	-0.934218566977366	-0.907429901632178	-0.88064123628699	-0.924009219887695	-0.897513307001349	-0.871017394115002	-0.922269458680861	-0.89679282364513	-0.870116296470712	-0.567529963852877	19.9151018364038	-0.114262269507516	-41.7390052377444	-0.489166731975856	-0.481889140140237	-0.496970394176997	-0.473082631750744	-0.465883643274975	-0.480802008606909	-0.483311022685944	-0.465621550935577	-0.484047252644819	0.000824832972375837	0.00081800307882754	0.00389910790664345
174	13.6259639633796	0.26	-0.566564825399447	-0.587170127654871	-0.545959523144022	0.333190015645334	-14.6863953127676	-15.1288689897299	-14.2439216358053	16.17	10.25	25.4	-0.907873932910811	-0.881321365261107	-0.854768797611403	-0.897789294829793	-0.871531672353821	-0.84527404987785	-0.893233939732819	-0.867916022156718	-0.841292369943598	-0.566564825399447	20.0057756497083	-0.186407656180845	-41.8471923416181	-0.489166731975856	-0.481889140140237	-0.496970394176997	-0.473082631750744	-0.465883643274975	-0.480802008606909	-0.483311022685944	-0.465621550935577	-0.484047252644819	0.000824832972375837	0.00081800307882754	0.00389910790664345
174	13.6259639633796	0.26	-0.565118011345805	-0.585286600431304	-0.544949422260305	0.33167858302276	-14.6471356012304	-15.0899317600084	-14.2043394424525	16.29	10.53	25.12	-0.898833192017015	-0.87245799754052	-0.846082803064026	-0.88864958469515	-0.862573216103116	-0.836496847511081	-0.887216058761623	-0.861171261106646	-0.836209261198373	-0.565118011345805	20.198073912285	-0.0423150873682838	-41.906923931075	-0.489166731975856	-0.481889140140237	-0.496970394176997	-0.473082631750744	-0.465883643274975	-0.480802008606909	-0.483311022685944	-0.465621550935577	-0.484047252644819	0.000824832972375837	0.00081800307882754	0.00389910790664345
174	13.6259639633796	0.26	-0.563543178261985	-0.58387909395668	-0.54320726256729	0.333478141411079	-14.6384460227856	-15.0791892584788	-14.1977027870923	16.22	10.41	24.89	-0.902216729660422	-0.875846219024147	-0.849475708387871	-0.89211498018497	-0.866039729305281	-0.839964478425591	-0.891733220568809	-0.865346206088341	-0.839076212989958	-0.563543178261985	20.0207783382887	-0.0977461979749213	-41.8178771917883	-0.489166731975856	-0.481889140140237	-0.496970394176997	-0.473082631750744	-0.465883643274975	-0.480802008606909	-0.483311022685944	-0.465621550935577	-0.484047252644819	0.000824832972375837	0.00081800307882754	0.00389910790664345
174	13.6259639633796	0.26	-0.559000551077801	-0.579009927386703	-0.538991174768898	0.337363702126763	-14.6653646940462	-15.1030867891879	-14.2276425989044	16.13	10.49	25.15	-0.908645043715815	-0.882310426307659	-0.855975808899502	-0.898621496115915	-0.872577384106914	-0.846533272097914	-0.897835611028672	-0.871680079498701	-0.844940471263676	-0.559000551077801	20.1828274385299	0.120949400709452	-41.6537884307532	-0.489166731975856	-0.481889140140237	-0.496970394176997	-0.473082631750744	-0.465883643274975	-0.480802008606909	-0.483311022685944	-0.465621550935577	-0.484047252644819	0.000824832972375837	0.00081800307882754	0.00389910790664345
174	13.6259639633796	0.26	-0.554359807252507	-0.574206354360445	-0.534513260144569	0.335591939193544	-14.8264663877387	-15.2707563600812	-14.3821764153962	15.92	10.46	24.75	-0.930554797415393	-0.903481078507294	-0.876407359599195	-0.920649455182835	-0.893863923979574	-0.867078392776313	-0.919728923082375	-0.894321655749524	-0.866851482098321	-0.554359807252507	19.9728303171862	-0.000352590181611056	-41.6769402324612	-0.489166731975856	-0.481889140140237	-0.496970394176997	-0.473082631750744	-0.465883643274975	-0.480802008606909	-0.483311022685944	-0.465621550935577	-0.484047252644819	0.000824832972375837	0.00081800307882754	0.00389910790664345
174	13.6259639633796	0.26	-0.551052861631852	-0.57067570241136	-0.531430020852344	0.342737796806793	-14.8813516934274	-15.3202338024411	-14.4424695844136	16.19	10.37	25.24	-0.91801654855923	-0.891717926479652	-0.865419304400075	-0.907779117120069	-0.881773768991714	-0.85576842086336	-0.904619139155502	-0.87871280441842	-0.853226574530841	-0.551052861631852	20.1780650171899	0.030240620846556	-41.7711578344034	-0.489166731975856	-0.481889140140237	-0.496970394176997	-0.473082631750744	-0.465883643274975	-0.480802008606909	-0.483311022685944	-0.465621550935577	-0.484047252644819	0.000824832972375837	0.00081800307882754	0.00389910790664345
174	13.6259639633796	0.27	-0.646804289201837	-0.669213845851207	-0.624394732552466	0.330157200782154	-14.9386715975651	-15.3918353952055	-14.4855077999247	15.9	10.3	24.48	-0.938695570582087	-0.911058655381856	-0.883421740181625	-0.928726813342243	-0.901383396595743	-0.874039979849242	-0.929311903496527	-0.900947035332633	-0.873698631987615	-0.646804289201837	19.4150381558681	-0.0228633977444173	-41.4732054483171	-0.489166731975856	-0.481889140140237	-0.496970394176997	-0.473082631750744	-0.465883643274975	-0.480802008606909	-0.483311022685944	-0.465621550935577	-0.484047252644819	0.000824832972375837	0.00081800307882754	0.00389910790664345
174	13.6259639633796	0.27	-0.64595176909585	-0.668348024698003	-0.623555513493697	0.341210595529059	-15.3008637802118	-15.7536520477577	-14.848075512666	15.98	10.35	24.93	-0.956227877325269	-0.928744169887744	-0.901260462450218	-0.945935427583559	-0.918747543646084	-0.89155965970861	-0.943489768904485	-0.916111818513787	-0.889708655463287	-0.64595176909585	19.5931228140035	0.114952215288064	-41.4614971838274	-0.489166731975856	-0.481889140140237	-0.496970394176997	-0.473082631750744	-0.465883643274975	-0.480802008606909	-0.483311022685944	-0.465621550935577	-0.484047252644819	0.000824832972375837	0.00081800307882754	0.00389910790664345
174	13.6259639633796	0.27	-0.64513327212026	-0.667621110102737	-0.622645434137782	0.335541458313653	-15.1265763208711	-15.5799107060409	-14.6732419357012	15.99	10.27	24.6	-0.945231600969638	-0.917727849840786	-0.890224098711934	-0.935043858780287	-0.907836544128436	-0.880629229476584	-0.933881714169396	-0.906404063729597	-0.879514432435063	-0.64513327212026	19.4611626655073	0.11558103441887	-41.3175589389147	-0.489166731975856	-0.481889140140237	-0.496970394176997	-0.473082631750744	-0.465883643274975	-0.480802008606909	-0.483311022685944	-0.465621550935577	-0.484047252644819	0.000824832972375837	0.00081800307882754	0.00389910790664345
174	13.6259639633796	0.27	-0.645058543550483	-0.667678890136933	-0.622438196964032	0.331510467254587	-15.1952633049396	-15.6548041100492	-14.7357224998301	15.84	10.28	24.21	-0.958420590964313	-0.930286519984622	-0.90215244900493	-0.94835518018092	-0.9205165754966	-0.892677970812279	-0.949360572795207	-0.921459303280078	-0.893455543334637	-0.645058543550483	19.397581304725	-0.201358828544354	-41.6396697772852	-0.489166731975856	-0.481889140140237	-0.496970394176997	-0.473082631750744	-0.465883643274975	-0.480802008606909	-0.483311022685944	-0.465621550935577	-0.484047252644819	0.000824832972375837	0.00081800307882754	0.00389910790664345
174	13.6259639633796	0.27	-0.644600775925901	-0.666891752990659	-0.622309798861143	0.34019100727931	-15.1100524901234	-15.5582101683158	-14.661894811931	15.77	10.17	24.34	-0.956785555221081	-0.929225136103647	-0.901664716986213	-0.946868836841858	-0.919594070986338	-0.892319305130818	-0.946844636407786	-0.918468167442156	-0.891089571508455	-0.644600775925901	19.3192468597923	0.0633094320520777	-41.2665725666509	-0.489166731975856	-0.481889140140237	-0.496970394176997	-0.473082631750744	-0.465883643274975	-0.480802008606909	-0.483311022685944	-0.465621550935577	-0.484047252644819	0.000824832972375837	0.00081800307882754	0.00389910790664345
174	13.6259639633796	0.27	-0.644534500439958	-0.666923472372343	-0.622145528507574	0.337266149821819	-15.0383955497484	-15.4873495762272	-14.5894415232695	16.1	10.41	24.71	-0.933488633458876	-0.906428258886655	-0.879367884314435	-0.923242966116845	-0.896479597406378	-0.869716228695911	-0.92325560011575	-0.895435030937329	-0.869286757033514	-0.644534500439958	19.5520825770977	-0.0108162985119228	-41.5169381389067	-0.489166731975856	-0.481889140140237	-0.496970394176997	-0.473082631750744	-0.465883643274975	-0.480802008606909	-0.483311022685944	-0.465621550935577	-0.484047252644819	0.000824832972375837	0.00081800307882754	0.00389910790664345
174	13.6259639633796	0.27	-0.644407124781829	-0.66674941254808	-0.622064837015578	0.33048609353496	-14.9891300323703	-15.4434865908466	-14.5347734738939	15.94	10.29	24.5	-0.939888902622147	-0.912236812232234	-0.884584721842321	-0.929847966318701	-0.902491286245356	-0.875134606172012	-0.928881713234226	-0.901514116910876	-0.874776646141327	-0.644407124781829	19.5197146229796	0.150725908221294	-41.3174888379727	-0.489166731975856	-0.481889140140237	-0.496970394176997	-0.473082631750744	-0.465883643274975	-0.480802008606909	-0.483311022685944	-0.465621550935577	-0.484047252644819	0.000824832972375837	0.00081800307882754	0.00389910790664345
174	13.6259639633796	0.27	-0.643509061912711	-0.665850871737663	-0.621167252087759	0.336897792646082	-15.167986225363	-15.6211824126588	-14.7147900380672	16	10.26	24.91	-0.947100578195351	-0.91962363312902	-0.89214668806269	-0.936873458327902	-0.909693218825114	-0.882512979322326	-0.934809258086419	-0.907818976398584	-0.880151863006614	-0.643509061912711	19.5869986190862	-0.280402813294556	-41.8309622916839	-0.489166731975856	-0.481889140140237	-0.496970394176997	-0.473082631750744	-0.465883643274975	-0.480802008606909	-0.483311022685944	-0.465621550935577	-0.484047252644819	0.000824832972375837	0.00081800307882754	0.00389910790664345
174	13.6259639633796	0.27	-0.642719594415469	-0.665252083151926	-0.620187105679012	0.327344006514811	-15.1849116628425	-15.6484906570889	-14.7213326685962	15.98	10.39	24.54	-0.949868782717908	-0.921729377799716	-0.893589972881523	-0.939645509863297	-0.911808964476526	-0.883972419089754	-0.939415737800988	-0.911655759162626	-0.883665171142493	-0.642719594415469	19.5172789099518	-0.102722942835438	-41.6582595239161	-0.489166731975856	-0.481889140140237	-0.496970394176997	-0.473082631750744	-0.465883643274975	-0.480802008606909	-0.483311022685944	-0.465621550935577	-0.484047252644819	0.000824832972375837	0.00081800307882754	0.00389910790664345
174	13.6259639633796	0.27	-0.641927174861649	-0.664599422454182	-0.619254927269116	0.328833293447604	-15.0200402961401	-15.4770396405977	-14.5630409516826	16	10.38	24.65	-0.938101551449289	-0.910401693853628	-0.882701836257968	-0.927963740251757	-0.900563227568243	-0.87316271488473	-0.927457940424428	-0.90009141752988	-0.872784108223778	-0.641927174861649	19.4589519626802	-0.235000250720324	-41.7419857677802	-0.489166731975856	-0.481889140140237	-0.496970394176997	-0.473082631750744	-0.465883643274975	-0.480802008606909	-0.483311022685944	-0.465621550935577	-0.484047252644819	0.000824832972375837	0.00081800307882754	0.00389910790664345
174	13.6259639633796	0.27	-0.641532567697301	-0.663822415394106	-0.619242720000496	0.337236715622663	-15.2248573581319	-15.679407916413	-14.7703067998509	15.8	10.19	24.42	-0.961960215299294	-0.934072711176723	-0.906185207054151	-0.951919982614332	-0.924323547733441	-0.896727112852549	-0.951313006768863	-0.924143343520743	-0.895569580963451	-0.641532567697301	19.4289106662275	-0.124537498093148	-41.5426099419391	-0.489166731975856	-0.481889140140237	-0.496970394176997	-0.473082631750744	-0.465883643274975	-0.480802008606909	-0.483311022685944	-0.465621550935577	-0.484047252644819	0.000824832972375837	0.00081800307882754	0.00389910790664345
174	13.6259639633796	0.27	-0.640095424087522	-0.662230784323192	-0.617960063851851	0.338243992334643	-15.2827516703701	-15.7380044694312	-14.827498871309	16.18	10.39	24.91	-0.943985373760915	-0.916678736219153	-0.88937209867739	-0.933486359333389	-0.906483426477618	-0.879480493621847	-0.931958860681967	-0.904748107343168	-0.877724845400768	-0.640095424087522	19.8057309972177	0.0380880775606744	-41.6148484874499	-0.489166731975856	-0.481889140140237	-0.496970394176997	-0.473082631750744	-0.465883643274975	-0.480802008606909	-0.483311022685944	-0.465621550935577	-0.484047252644819	0.000824832972375837	0.00081800307882754	0.00389910790664345
174	13.6259639633796	0.27	-0.639955125782738	-0.662158071163387	-0.617752180402089	0.3354797018069	-15.1123138478059	-15.5652835284528	-14.659344167159	16	10.37	24.64	-0.943440407354848	-0.915985083508823	-0.888529759662798	-0.933244603099961	-0.906085990212579	-0.878927377325197	-0.93345746797082	-0.90515663538389	-0.878144491279755	-0.639955125782738	19.6485804022797	0.115386401590849	-41.4931615550672	-0.489166731975856	-0.481889140140237	-0.496970394176997	-0.473082631750744	-0.465883643274975	-0.480802008606909	-0.483311022685944	-0.465621550935577	-0.484047252644819	0.000824832972375837	0.00081800307882754	0.00389910790664345
174	13.6259639633796	0.27	-0.639211581439667	-0.661315863186924	-0.617107299692411	0.334423314781967	-14.9891706213527	-15.4395158311821	-14.5388254115233	16.08	10.35	24.73	-0.931758906728401	-0.904581036324359	-0.877403165920317	-0.921566992719242	-0.894686403635625	-0.867805814552008	-0.92064332893792	-0.893922097308079	-0.867205040185951	-0.639211581439667	19.6708655195417	-0.218931174893028	-41.7983699130103	-0.489166731975856	-0.481889140140237	-0.496970394176997	-0.473082631750744	-0.465883643274975	-0.480802008606909	-0.483311022685944	-0.465621550935577	-0.484047252644819	0.000824832972375837	0.00081800307882754	0.00389910790664345
174	13.6259639633796	0.27	-0.639144421290758	-0.661432795188868	-0.616856047392648	0.325087498974815	-15.0103573585165	-15.4709657027457	-14.5497490142872	16.06	10.37	24.67	-0.934656624106571	-0.906829619100916	-0.87900261409526	-0.92446318379736	-0.896939662346192	-0.869416140895024	-0.924059694922969	-0.897304920323437	-0.869312333045111	-0.639144421290758	19.5524337343171	0.240078882398635	-41.313498300013	-0.489166731975856	-0.481889140140237	-0.496970394176997	-0.473082631750744	-0.465883643274975	-0.480802008606909	-0.483311022685944	-0.465621550935577	-0.484047252644819	0.000824832972375837	0.00081800307882754	0.00389910790664345
174	13.6259639633796	0.27	-0.638706869102506	-0.66094555656479	-0.616468181640221	0.33184160481208	-14.9285943758027	-15.3797333868111	-14.4774553647943	15.9	10.15	24.54	-0.938318882670017	-0.910794852045319	-0.88327082142062	-0.928365143328382	-0.90113308916449	-0.873901035000598	-0.926975350619735	-0.898652712558157	-0.872213468047058	-0.638706869102506	19.4062279075762	0.0482961224069313	-41.3611952482904	-0.489166731975856	-0.481889140140237	-0.496970394176997	-0.473082631750744	-0.465883643274975	-0.480802008606909	-0.483311022685944	-0.465621550935577	-0.484047252644819	0.000824832972375837	0.00081800307882754	0.00389910790664345
174	13.6259639633796	0.27	-0.636202427431129	-0.658250803762332	-0.614154051099926	0.338567711938569	-15.0734457599706	-15.522139113906	-14.6247524060352	15.75	10.25	24.74	-0.95535642702449	-0.927740254002222	-0.900124080979953	-0.945478800990518	-0.918148157244954	-0.89081751349939	-0.943471210457414	-0.915960735513247	-0.889567010162313	-0.636202427431129	19.5201899732369	0.136912006903219	-41.3229979805133	-0.489166731975856	-0.481889140140237	-0.496970394176997	-0.473082631750744	-0.465883643274975	-0.480802008606909	-0.483311022685944	-0.465621550935577	-0.484047252644819	0.000824832972375837	0.00081800307882754	0.00389910790664345
174	13.6259639633796	0.27	-0.635326233366839	-0.657389638722489	-0.613262828011188	0.326127491739147	-14.7838343065874	-15.2364185381239	-14.331250075051	15.99	10.42	24.63	-0.92432795180057	-0.89687161390157	-0.869415276002569	-0.914363569714104	-0.887203214903128	-0.860042860092151	-0.914800348759953	-0.886979323745497	-0.860448212353049	-0.635326233366839	19.6419534434943	0.245135768017001	-41.340158445046	-0.489166731975856	-0.481889140140237	-0.496970394176997	-0.473082631750744	-0.465883643274975	-0.480802008606909	-0.483311022685944	-0.465621550935577	-0.484047252644819	0.000824832972375837	0.00081800307882754	0.00389910790664345
174	13.6259639633796	0.27	-0.634193595620014	-0.656140765337256	-0.612246425902772	0.338798052829188	-15.0883971086845	-15.5373046307129	-14.6394895866562	16.37	10.47	25.15	-0.921055631699592	-0.894444272065233	-0.867832912430874	-0.910489291188144	-0.884183216791388	-0.857877142394632	-0.908532406609349	-0.883286855500909	-0.856495000399238	-0.634193595620014	19.8759243083764	0.192519434348842	-41.5840529480906	-0.489166731975856	-0.481889140140237	-0.496970394176997	-0.473082631750744	-0.465883643274975	-0.480802008606909	-0.483311022685944	-0.465621550935577	-0.484047252644819	0.000824832972375837	0.00081800307882754	0.00389910790664345
174	13.6259639633796	0.27	-0.633916348250268	-0.656029484379194	-0.611803212121343	0.32536919368383	-14.9220253811593	-15.3796293802109	-14.4644213821078	16.14	10.47	24.95	-0.924282604447234	-0.896781589592283	-0.869280574737332	-0.914056538216429	-0.886859788743049	-0.859663039269668	-0.913750429383185	-0.884515509769336	-0.858609916590549	-0.633916348250268	19.7970046619198	0.125797105101272	-41.5621989655406	-0.489166731975856	-0.481889140140237	-0.496970394176997	-0.473082631750744	-0.465883643274975	-0.480802008606909	-0.483311022685944	-0.465621550935577	-0.484047252644819	0.000824832972375837	0.00081800307882754	0.00389910790664345
174	13.6259639633796	0.27	-0.632856829168814	-0.654938969851736	-0.610774688485891	0.333188673979681	-15.063423651077	-15.5172578584117	-14.6095894437422	16.22	10.52	24.79	-0.928470542283048	-0.901315506487708	-0.874160470692369	-0.918076134274455	-0.891225104377731	-0.864374074481007	-0.919566932623273	-0.891159303788434	-0.865111361097711	-0.632856829168814	19.717829278275	0.23522066752814	-41.4587080890241	-0.489166731975856	-0.481889140140237	-0.496970394176997	-0.473082631750744	-0.465883643274975	-0.480802008606909	-0.483311022685944	-0.465621550935577	-0.484047252644819	0.000824832972375837	0.00081800307882754	0.00389910790664345
174	13.6259639633796	0.27	-0.632852828776653	-0.654788059750892	-0.610917597802415	0.336752848893751	-15.0328755920038	-15.4821806303014	-14.5835705537061	16.11	10.46	25.02	-0.932388515656015	-0.905329868832375	-0.878271222008735	-0.922131203010485	-0.895370231453727	-0.868609259896969	-0.921294794993755	-0.8939238082042	-0.867344291588894	-0.632852828776653	19.7664490650694	-0.0714227678211069	-41.7359201283675	-0.489166731975856	-0.481889140140237	-0.496970394176997	-0.473082631750744	-0.465883643274975	-0.480802008606909	-0.483311022685944	-0.465621550935577	-0.484047252644819	0.000824832972375837	0.00081800307882754	0.00389910790664345
174	13.6259639633796	0.27	-0.632647261276454	-0.654995093224461	-0.610299429328448	0.329890002293897	-14.9767501702153	-15.431343673619	-14.5221566668116	15.86	10.36	24.39	-0.943407297065494	-0.915615366733285	-0.887823436401076	-0.933458841039842	-0.905959983273043	-0.878461125506245	-0.933322427650789	-0.906330813020368	-0.879976935221111	-0.632647261276454	19.3997655236868	-0.239381859847215	-41.6562602066745	-0.489166731975856	-0.481889140140237	-0.496970394176997	-0.473082631750744	-0.465883643274975	-0.480802008606909	-0.483311022685944	-0.465621550935577	-0.484047252644819	0.000824832972375837	0.00081800307882754	0.00389910790664345
174	13.6259639633796	0.27	-0.632436311630475	-0.654598299348802	-0.610274323912148	0.331407033068661	-15.0736515025867	-15.5296208831801	-14.6176821219933	16.28	10.47	25.22	-0.925589562740251	-0.898413078344326	-0.8712365939484	-0.915119660119559	-0.888250585353833	-0.861381510588106	-0.91419099461091	-0.88716200731419	-0.859585090114644	-0.632436311630475	19.8128347441131	-0.129998837339035	-41.844090536209	-0.489166731975856	-0.481889140140237	-0.496970394176997	-0.473082631750744	-0.465883643274975	-0.480802008606909	-0.483311022685944	-0.465621550935577	-0.484047252644819	0.000824832972375837	0.00081800307882754	0.00389910790664345
174	13.6259639633796	0.27	-0.631582285402642	-0.653641197639325	-0.609523373165958	0.342135391246167	-15.2511841268093	-15.7015754273227	-14.800792826296	15.89	10.21	24.33	-0.958059771805888	-0.930578339220319	-0.903096906634751	-0.94789983011498	-0.920709830027538	-0.893519829940096	-0.946962282741214	-0.920699837975384	-0.892033380228264	-0.631582285402642	19.4599926480868	0.21890494136051	-41.1959881834001	-0.489166731975856	-0.481889140140237	-0.496970394176997	-0.473082631750744	-0.465883643274975	-0.480802008606909	-0.483311022685944	-0.465621550935577	-0.484047252644819	0.000824832972375837	0.00081800307882754	0.00389910790664345
174	13.6259639633796	0.27	-0.631443521268234	-0.653441997028884	-0.609445045507584	0.335659204248973	-15.1374106765528	-15.5909499940461	-14.6838713590595	15.97	10.32	24.89	-0.947136301418716	-0.919584192542564	-0.892032083666411	-0.936965513175593	-0.909709271604507	-0.88245303003342	-0.934813499844999	-0.908668099481847	-0.880941140005615	-0.631443521268234	19.6777253692515	0.121263717663636	-41.4681151789848	-0.489166731975856	-0.481889140140237	-0.496970394176997	-0.473082631750744	-0.465883643274975	-0.480802008606909	-0.483311022685944	-0.465621550935577	-0.484047252644819	0.000824832972375837	0.00081800307882754	0.00389910790664345
174	13.6259639633796	0.27	-0.631168338874522	-0.653349366500018	-0.608987311249026	0.332201518609357	-14.9994869482698	-15.4524006706555	-14.546573225884	16	10.37	24.73	-0.936829799721431	-0.909371084349165	-0.881912368976899	-0.926712446347836	-0.899550273129427	-0.872388099911017	-0.926184836832217	-0.899795515922678	-0.871685370037835	-0.631168338874522	19.6183402535563	-0.223815137984154	-41.7805270150705	-0.489166731975856	-0.481889140140237	-0.496970394176997	-0.473082631750744	-0.465883643274975	-0.480802008606909	-0.483311022685944	-0.465621550935577	-0.484047252644819	0.000824832972375837	0.00081800307882754	0.00389910790664345
174	13.6259639633796	0.27	-0.631016760947814	-0.653063058754268	-0.60897046314136	0.329238853663632	-15.0565075730418	-15.5141958866188	-14.5988192594648	16.05	10.37	24.54	-0.937759094390442	-0.910094020313141	-0.88242894623584	-0.927546637033726	-0.90018284330761	-0.872819049581493	-0.927788599215886	-0.900585675627299	-0.872866324300294	-0.631016760947814	19.5899092325496	-0.0440512844736461	-41.5936494527173	-0.489166731975856	-0.481889140140237	-0.496970394176997	-0.473082631750744	-0.465883643274975	-0.480802008606909	-0.483311022685944	-0.465621550935577	-0.484047252644819	0.000824832972375837	0.00081800307882754	0.00389910790664345
174	13.6259639633796	0.27	-0.631005385810724	-0.65298956729235	-0.609021204329097	0.329728504597167	-14.8827044881235	-15.3346084565565	-14.4308005196906	16.07	10.39	24.63	-0.925904797821749	-0.89861880263562	-0.87133280744949	-0.915791302980006	-0.888803347907953	-0.8618153928359	-0.914837653285067	-0.88801858948814	-0.861370813589479	-0.631005385810724	19.6380706194136	0.0160687880897101	-41.5379266262005	-0.489166731975856	-0.481889140140237	-0.496970394176997	-0.473082631750744	-0.465883643274975	-0.480802008606909	-0.483311022685944	-0.465621550935577	-0.484047252644819	0.000824832972375837	0.00081800307882754	0.00389910790664345
174	13.6259639633796	0.27	-0.630883833595289	-0.65301984336752	-0.608747823823058	0.337686061636764	-15.1756771462936	-15.6283043230263	-14.7230499695608	16.16	10.48	24.51	-0.938170341137912	-0.910999038095267	-0.883827735052623	-0.927758932708635	-0.900889165028096	-0.874019397347558	-0.929097986774245	-0.902462251744417	-0.875512081207829	-0.630883833595289	19.6526084150976	-0.080055207328352	-41.6678213675708	-0.489166731975856	-0.481889140140237	-0.496970394176997	-0.473082631750744	-0.465883643274975	-0.480802008606909	-0.483311022685944	-0.465621550935577	-0.484047252644819	0.000824832972375837	0.00081800307882754	0.00389910790664345
174	13.6259639633796	0.27	-0.630740004406722	-0.652706964567905	-0.608773044245539	0.336742320456327	-15.2454437995299	-15.7011128508652	-14.7897747481946	15.83	10.35	24.63	-0.961634157834793	-0.933726140830251	-0.905818123825709	-0.951546582517092	-0.923931321568694	-0.896316060620295	-0.951380916335626	-0.923861033156526	-0.89560795727864	-0.630740004406722	19.6527110377087	0.065134945202383	-41.514397931965	-0.489166731975856	-0.481889140140237	-0.496970394176997	-0.473082631750744	-0.465883643274975	-0.480802008606909	-0.483311022685944	-0.465621550935577	-0.484047252644819	0.000824832972375837	0.00081800307882754	0.00389910790664345
174	13.6259639633796	0.27	-0.63012346529574	-0.651967587535306	-0.608279343056174	0.342973276437818	-15.2903402281831	-15.7410486703879	-14.8396317859784	15.91	10.26	24.71	-0.95939466723015	-0.931924624732899	-0.904454582235649	-0.949187869627012	-0.9220100751206	-0.894832280614188	-0.94711272690223	-0.920583946820232	-0.893865773515168	-0.63012346529574	19.6857493984157	-0.020040952353691	-41.5398180961607	-0.489166731975856	-0.481889140140237	-0.496970394176997	-0.473082631750744	-0.465883643274975	-0.480802008606909	-0.483311022685944	-0.465621550935577	-0.484047252644819	0.000824832972375837	0.00081800307882754	0.00389910790664345
174	13.6259639633796	0.27	-0.63011131566245	-0.652160128513372	-0.608062502811529	0.336654073895378	-14.9734436353153	-15.4210713377696	-14.5258159328611	15.73	10.08	24.67	-0.950693128593947	-0.923097342829747	-0.895501557065547	-0.940911710459765	-0.913599850087663	-0.886287989715561	-0.937926347601085	-0.910431200685926	-0.883650139627623	-0.63011131566245	19.5307446991634	-0.0768949175688954	-41.4601664578381	-0.489166731975856	-0.481889140140237	-0.496970394176997	-0.473082631750744	-0.465883643274975	-0.480802008606909	-0.483311022685944	-0.465621550935577	-0.484047252644819	0.000824832972375837	0.00081800307882754	0.00389910790664345
174	13.6259639633796	0.27	-0.63005921541388	-0.652300482101716	-0.607817948726044	0.323284314701872	-14.8788318190162	-15.3372869178894	-14.4203767201431	15.73	10.29	24.45	-0.945022018912016	-0.916773857067153	-0.88852569522229	-0.935283365947189	-0.907326307420128	-0.879369248893068	-0.935219576128287	-0.90659625143695	-0.878422278243196	-0.63005921541388	19.4527279170722	0.0745265010030907	-41.3832874458609	-0.489166731975856	-0.481889140140237	-0.496970394176997	-0.473082631750744	-0.465883643274975	-0.480802008606909	-0.483311022685944	-0.465621550935577	-0.484047252644819	0.000824832972375837	0.00081800307882754	0.00389910790664345
174	13.6259639633796	0.27	-0.629570297958135	-0.65156169404908	-0.607578901867191	0.326314397593806	-14.8442450777408	-15.2984855207437	-14.3900046347379	15.97	10.36	24.72	-0.92909184950872	-0.901505387257998	-0.873918925007276	-0.919106410786359	-0.891816434753353	-0.864526458720346	-0.918202849880093	-0.891120801688085	-0.86344149950793	-0.629570297958135	19.5881890534902	0.059019237230633	-41.4944041700641	-0.489166731975856	-0.481889140140237	-0.496970394176997	-0.473082631750744	-0.465883643274975	-0.480802008606909	-0.483311022685944	-0.465621550935577	-0.484047252644819	0.000824832972375837	0.00081800307882754	0.00389910790664345
174	13.6259639633796	0.27	-0.629455205489343	-0.651232492057046	-0.60767791892164	0.336693969921949	-14.9449997883435	-15.3917372627525	-14.4982623139346	15.79	10.23	24.82	-0.945148401365841	-0.917715941822133	-0.890283482278426	-0.935309338125423	-0.908162452470324	-0.881015566815226	-0.932800741173157	-0.905784764679207	-0.878783882061057	-0.629455205489343	19.5766876604077	0.143625066019831	-41.3066545524468	-0.489166731975856	-0.481889140140237	-0.496970394176997	-0.473082631750744	-0.465883643274975	-0.480802008606909	-0.483311022685944	-0.465621550935577	-0.484047252644819	0.000824832972375837	0.00081800307882754	0.00389910790664345
174	13.6259639633796	0.27	-0.629289993599502	-0.651378072263317	-0.607201914935688	0.323385400583519	-14.7801003693779	-15.2354081045903	-14.3247926341654	15.99	10.32	24.56	-0.924355652727353	-0.896731431841054	-0.869107210954756	-0.914393669794495	-0.887067161175321	-0.859740652556147	-0.913432057421483	-0.886597403653056	-0.858650870791234	-0.629289993599502	19.5434994572072	-0.0863373732062906	-41.5955501465098	-0.489166731975856	-0.481889140140237	-0.496970394176997	-0.473082631750744	-0.465883643274975	-0.480802008606909	-0.483311022685944	-0.465621550935577	-0.484047252644819	0.000824832972375837	0.00081800307882754	0.00389910790664345
174	13.6259639633796	0.27	-0.629249652821369	-0.651128232606967	-0.607371073035771	0.340622041056302	-15.2801332874469	-15.7329006879746	-14.8273658869192	16	10.37	24.5	-0.953888196950612	-0.926436839575841	-0.898985482201069	-0.943588212866113	-0.916433272351264	-0.889278331836416	-0.943138790444788	-0.916753344305947	-0.889375195178453	-0.629249652821369	19.6332187761723	0.111055432783095	-41.4461350251352	-0.489166731975856	-0.481889140140237	-0.496970394176997	-0.473082631750744	-0.465883643274975	-0.480802008606909	-0.483311022685944	-0.465621550935577	-0.484047252644819	0.000824832972375837	0.00081800307882754	0.00389910790664345
174	13.6259639633796	0.27	-0.62915233682126	-0.651141703646783	-0.607162969995737	0.331129819024448	-14.9254805516333	-15.3772504209555	-14.4737106823112	15.9	10.3	24.93	-0.938120651679814	-0.910559505661132	-0.88299835964245	-0.928167590078757	-0.900898856111369	-0.873630122143982	-0.926133977016314	-0.898493628544734	-0.871521803082642	-0.62915233682126	19.5633473657224	-0.00313393341652274	-41.5119249645623	-0.489166731975856	-0.481889140140237	-0.496970394176997	-0.473082631750744	-0.465883643274975	-0.480802008606909	-0.483311022685944	-0.465621550935577	-0.484047252644819	0.000824832972375837	0.00081800307882754	0.00389910790664345
174	13.6259639633796	0.27	-0.628738728078254	-0.650839828364993	-0.606637627791514	0.33102380498834	-15.0071882824502	-15.4615400458732	-14.5528365190272	16.08	10.39	24.86	-0.932795835474284	-0.905384760542296	-0.877973685610308	-0.922583773430677	-0.895472789458834	-0.868361805486992	-0.921768315972582	-0.895280092052748	-0.867911122991509	-0.628738728078254	19.7034711309594	-0.133304003589021	-41.7684842007159	-0.489166731975856	-0.481889140140237	-0.496970394176997	-0.473082631750744	-0.465883643274975	-0.480802008606909	-0.483311022685944	-0.465621550935577	-0.484047252644819	0.000824832972375837	0.00081800307882754	0.00389910790664345
174	13.6259639633796	0.27	-0.628723018122584	-0.65095235446446	-0.606493681780709	0.331576579347819	-15.2439853697427	-15.7049308882958	-14.7830398511896	16.15	10.59	24.38	-0.943288759345413	-0.915602886073226	-0.887917012801039	-0.932836102027332	-0.905457018105701	-0.87807793418407	-0.935393330212154	-0.907185526668315	-0.880778057690703	-0.628723018122584	19.646883227397	0.134617188471087	-41.5376861590388	-0.489166731975856	-0.481889140140237	-0.496970394176997	-0.473082631750744	-0.465883643274975	-0.480802008606909	-0.483311022685944	-0.465621550935577	-0.484047252644819	0.000824832972375837	0.00081800307882754	0.00389910790664345
174	13.6259639633796	0.27	-0.628615773411456	-0.650548616875746	-0.606682929947166	0.334523833425952	-15.0912223960541	-15.5445313607451	-14.6379134313631	15.85	10.29	24.72	-0.950997472459085	-0.923264524475021	-0.895531576490958	-0.94098947286257	-0.913548377738553	-0.886107282614537	-0.941379784738191	-0.912556081037637	-0.885015103025607	-0.628615773411456	19.6018721715089	0.0531424241506588	-41.4412463758564	-0.489166731975856	-0.481889140140237	-0.496970394176997	-0.473082631750744	-0.465883643274975	-0.480802008606909	-0.483311022685944	-0.465621550935577	-0.484047252644819	0.000824832972375837	0.00081800307882754	0.00389910790664345
174	13.6259639633796	0.27	-0.628615585743778	-0.650508561716811	-0.606722609770744	0.337335566463105	-15.2937977773395	-15.7503056545036	-14.8372899001753	15.94	10.32	25.04	-0.958528668133487	-0.930746611258578	-0.90296455438367	-0.948287591309473	-0.920802362467198	-0.893317133624923	-0.946892770903258	-0.917999085134347	-0.89082412233983	-0.628615585743778	19.8150601179938	-0.143872401597871	-41.8178934159321	-0.489166731975856	-0.481889140140237	-0.496970394176997	-0.473082631750744	-0.465883643274975	-0.480802008606909	-0.483311022685944	-0.465621550935577	-0.484047252644819	0.000824832972375837	0.00081800307882754	0.00389910790664345
174	13.6259639633796	0.27	-0.628432298689015	-0.650414711119077	-0.606449886258953	0.33353087332314	-15.022381715894	-15.474631073583	-14.570132358205	16.11	10.25	24.9	-0.931936198237269	-0.904700166240395	-0.87746413424352	-0.9216839320347	-0.894747524680438	-0.867811117326175	-0.918720712057053	-0.891832345455802	-0.865815974416423	-0.628432298689015	19.694274878321	0.046477907140342	-41.585788645712	-0.489166731975856	-0.481889140140237	-0.496970394176997	-0.473082631750744	-0.465883643274975	-0.480802008606909	-0.483311022685944	-0.465621550935577	-0.484047252644819	0.000824832972375837	0.00081800307882754	0.00389910790664345
174	13.6259639633796	0.27	-0.628419539780433	-0.650479221418173	-0.606359858142694	0.333220551396681	-14.9504322150895	-15.4008298792836	-14.5000345508954	16.39	10.47	24.83	-0.911867695809195	-0.885200101694738	-0.858532507580281	-0.901374319273531	-0.875013604224566	-0.848652889175602	-0.901359151269762	-0.874196067118462	-0.847288720809418	-0.628419539780433	19.7529362060349	0.0542189954777301	-41.6363046544525	-0.489166731975856	-0.481889140140237	-0.496970394176997	-0.473082631750744	-0.465883643274975	-0.480802008606909	-0.483311022685944	-0.465621550935577	-0.484047252644819	0.000824832972375837	0.00081800307882754	0.00389910790664345
174	13.6259639633796	0.27	-0.628388779948666	-0.650363918756902	-0.606413641140431	0.337994015730657	-15.0576488076122	-15.5064466742031	-14.6088509410212	16	10.44	24.63	-0.940302735351053	-0.91308786978954	-0.885873004228028	-0.930153822746723	-0.903232693746574	-0.876311564746424	-0.929621417974093	-2.40124603657341	-0.877234882117494	-0.628388779948666	19.6167959551667	-0.0154741781596991	-41.5887095171447	-0.489166731975856	-0.481889140140237	-0.496970394176997	-0.473082631750744	-0.465883643274975	-0.480802008606909	-0.483311022685944	-0.465621550935577	-0.484047252644819	0.000824832972375837	0.00081800307882754	0.00389910790664345
174	13.6259639633796	0.27	-0.628325392761215	-0.65016391011085	-0.606486875411581	0.3367560680971	-14.9883413365532	-15.4363120993982	-14.5403705737082	15.97	10.26	24.45	-0.937390994773154	-0.91018736243477	-0.882983730096385	-0.927314200615274	-0.900403002709212	-0.87349180480315	-0.92716322634357	-0.899873097846597	-0.873679380607827	-0.628325392761215	19.5679758611996	-0.461766649006839	-41.9033008929021	-0.489166731975856	-0.481889140140237	-0.496970394176997	-0.473082631750744	-0.465883643274975	-0.480802008606909	-0.483311022685944	-0.465621550935577	-0.484047252644819	0.000824832972375837	0.00081800307882754	0.00389910790664345
174	13.6259639633796	0.27	-0.628265247329828	-0.650095495814312	-0.606434998845343	0.339127608307225	-15.1498698980605	-15.6002750010287	-14.6994647950923	16.01	10.42	24.56	-0.945089133016372	-0.917802885290462	-0.890516637564551	-0.934861220254249	-0.907870268867696	-0.880879317481143	-0.935071329888317	-0.90869366007415	-0.881511699914054	-0.628265247329828	19.7340378671922	-0.146954646775595	-41.7697341285478	-0.489166731975856	-0.481889140140237	-0.496970394176997	-0.473082631750744	-0.465883643274975	-0.480802008606909	-0.483311022685944	-0.465621550935577	-0.484047252644819	0.000824832972375837	0.00081800307882754	0.00389910790664345
174	13.6259639633796	0.27	-0.628102959961129	-0.649949566389203	-0.606256353533054	0.335701827990178	-14.9878757357092	-15.4368918499612	-14.5388596214573	15.99	10.19	24.41	-0.936400874648884	-0.909163585808385	-0.881926296967886	-0.92630364964914	-0.899360060912145	-0.872416472175151	-0.924772572637615	-0.898239031094192	-0.871122740176579	-0.628102959961129	19.4764248864391	0.0451747127949204	-41.3981609780853	-0.489166731975856	-0.481889140140237	-0.496970394176997	-0.473082631750744	-0.465883643274975	-0.480802008606909	-0.483311022685944	-0.465621550935577	-0.484047252644819	0.000824832972375837	0.00081800307882754	0.00389910790664345
174	13.6259639633796	0.27	-0.627942271280692	-0.649974049436386	-0.605910493124998	0.337338388436495	-15.2992141872944	-15.7558808575666	-14.8425475170223	15.87	10.42	24.44	-0.962862063064682	-0.93495457783767	-0.907047092610658	-0.95269666084684	-0.925083808488962	-0.897470956131084	-0.95347198079	-0.926085286555773	-0.898444874643662	-0.627942271280692	19.517912599992	-0.0472123874353465	-41.5329277772175	-0.489166731975856	-0.481889140140237	-0.496970394176997	-0.473082631750744	-0.465883643274975	-0.480802008606909	-0.483311022685944	-0.465621550935577	-0.484047252644819	0.000824832972375837	0.00081800307882754	0.00389910790664345
174	13.6259639633796	0.27	-0.627940737139603	-0.649748727884925	-0.606132746394281	0.324613303451321	-14.6871362565212	-15.138313706796	-14.2359588062465	16.06	10.3	24.52	-0.914523935499901	-0.887267757207807	-0.860011578915714	-0.904548977953386	-0.87759009009929	-0.850631202245194	-0.903488902741403	-0.876909519160847	-0.849657377208568	-0.627940737139603	19.5686571117923	0.0277278346872788	-41.4884153645	-0.489166731975856	-0.481889140140237	-0.496970394176997	-0.473082631750744	-0.465883643274975	-0.480802008606909	-0.483311022685944	-0.465621550935577	-0.484047252644819	0.000824832972375837	0.00081800307882754	0.00389910790664345
174	13.6259639633796	0.27	-0.627732525441903	-0.649654705669896	-0.605810345213911	0.331062074470434	-14.8475003607958	-15.2969786362031	-14.3980220853886	15.77	10.1	24.58	-0.940730636602017	-0.913088708465836	-0.885446780329655	-0.930980631093118	-0.903625191927443	-0.876269752761768	-0.928230013681187	-0.901184535675171	-0.873206956868333	-0.627732525441903	19.4737960311322	-0.0168310377260473	-41.3891224878514	-0.489166731975856	-0.481889140140237	-0.496970394176997	-0.473082631750744	-0.465883643274975	-0.480802008606909	-0.483311022685944	-0.465621550935577	-0.484047252644819	0.000824832972375837	0.00081800307882754	0.00389910790664345
174	13.6259639633796	0.27	-0.62765937439984	-0.649771422363095	-0.605547326436585	0.330136448242499	-14.9443543525629	-15.3977118071316	-14.4909968979943	16.05	10.18	24.9	-0.930639002742141	-0.903238039878939	-0.875837077015736	-0.920501694410554	-0.893399206045313	-0.866296717680072	-0.917825913159172	-0.89111985935435	-0.864053602288267	-0.62765937439984	19.6010640743453	-0.0384913879521433	-41.5208336854274	-0.489166731975856	-0.481889140140237	-0.496970394176997	-0.473082631750744	-0.465883643274975	-0.480802008606909	-0.483311022685944	-0.465621550935577	-0.484047252644819	0.000824832972375837	0.00081800307882754	0.00389910790664345
174	13.6259639633796	0.27	-0.62746032473414	-0.649379953650529	-0.605540695817752	0.3402011649583	-15.1954003694328	-15.6460792316624	-14.7447215072032	16.14	10.44	24.84	-0.940720912997157	-0.913623834907	-0.886526756816843	-0.930325746088676	-0.903528096495949	-0.876730446903221	-0.929798962924931	-0.902200332622011	-0.876454595831674	-0.62746032473414	19.7453377456517	-0.0289262609792235	-41.6809094838806	-0.489166731975856	-0.481889140140237	-0.496970394176997	-0.473082631750744	-0.465883643274975	-0.480802008606909	-0.483311022685944	-0.465621550935577	-0.484047252644819	0.000824832972375837	0.00081800307882754	0.00389910790664345
174	13.6259639633796	0.27	-0.627396809590543	-0.649231456454349	-0.605562162726737	0.335221249416741	-15.0450332755362	-15.4962478454325	-14.5938187056398	16.04	10.42	24.88	-0.937051252068485	-0.909766506632671	-0.882481761196858	-0.926857892296051	-0.899869953706088	-0.872882015116126	-0.925350954340987	-0.899752146978095	-0.871424691863964	-0.627396809590543	19.7768158039687	0.299449562448555	-41.3698602106815	-0.489166731975856	-0.481889140140237	-0.496970394176997	-0.473082631750744	-0.465883643274975	-0.480802008606909	-0.483311022685944	-0.465621550935577	-0.484047252644819	0.000824832972375837	0.00081800307882754	0.00389910790664345
174	13.6259639633796	0.27	-0.627315943575289	-0.649019024010607	-0.605612863139972	0.334780479818061	-14.7716473323842	-15.2151012816499	-14.3281933831186	15.98	10.26	25.01	-0.923270464733901	-0.896361151003578	-0.869451837273255	-0.91332462943621	-0.88670519349637	-0.86008575755653	-0.909791671178254	-0.883920368849935	-0.857119031377657	-0.627315943575289	19.74231019512	0.293040369146984	-41.2889288524743	-0.489166731975856	-0.481889140140237	-0.496970394176997	-0.473082631750744	-0.465883643274975	-0.480802008606909	-0.483311022685944	-0.465621550935577	-0.484047252644819	0.000824832972375837	0.00081800307882754	0.00389910790664345
174	13.6259639633796	0.27	-0.627240558481362	-0.64909099162275	-0.605390125339974	0.324681835166009	-14.8010027003019	-15.255606985879	-14.3463984147248	15.95	10.43	24.67	-0.927670400410389	-0.90002660098504	-0.872382801559692	-0.917736169488532	-0.890388401807785	-0.863040634127038	-0.918124302618119	-0.889626825562941	-0.862622237570337	-0.627240558481362	19.6076610408713	-0.319504849613058	-41.873073314499	-0.489166731975856	-0.481889140140237	-0.496970394176997	-0.473082631750744	-0.465883643274975	-0.480802008606909	-0.483311022685944	-0.465621550935577	-0.484047252644819	0.000824832972375837	0.00081800307882754	0.00389910790664345
174	13.6259639633796	0.27	-0.627106325756421	-0.648803949455297	-0.605408702057544	0.342163646588657	-15.1386527045905	-15.5856927163636	-14.6916126928174	15.92	10.24	24.87	-0.949410172542507	-0.922178509347628	-0.894946846152749	-0.939293898148151	-0.912352397187743	-0.885410896227334	-0.93702741626085	-0.909573427233218	-0.883616376787156	-0.627106325756421	19.6675785598442	0.152313051172688	-41.3789789418754	-0.489166731975856	-0.481889140140237	-0.496970394176997	-0.473082631750744	-0.465883643274975	-0.480802008606909	-0.483311022685944	-0.465621550935577	-0.484047252644819	0.000824832972375837	0.00081800307882754	0.00389910790664345
174	13.6259639633796	0.27	-0.626887197113819	-0.648869981321442	-0.604904412906196	0.341503133335198	-15.4454903584306	-15.9022612064141	-14.988719510447	15.96	10.33	24.48	-0.966672937398201	-0.93890657061509	-0.91114020383198	-0.956311331237299	-0.928842587513648	-0.901373843789997	-0.955829718114253	-0.928567769225851	-0.900310813833624	-0.626887197113819	19.6242941044909	-0.0395575729736624	-41.5797034347302	-0.489166731975856	-0.481889140140237	-0.496970394176997	-0.473082631750744	-0.465883643274975	-0.480802008606909	-0.483311022685944	-0.465621550935577	-0.484047252644819	0.000824832972375837	0.00081800307882754	0.00389910790664345
174	13.6259639633796	0.27	-0.6267659192233	-0.648517593217196	-0.605014245229404	0.339790420627841	-15.1935034189989	-15.6445386234431	-14.7424682145547	15.9	10.44	24.97	-0.953986753363622	-0.926483122818991	-0.89897949227436	-0.943851940268495	-0.916640498429865	-0.889429056591235	-0.942117062667994	-0.916335706067119	-0.888383907055149	-0.6267659192233	19.6987482863345	-0.2301718046396	-41.8280801444423	-0.489166731975856	-0.481889140140237	-0.496970394176997	-0.473082631750744	-0.465883643274975	-0.480802008606909	-0.483311022685944	-0.465621550935577	-0.484047252644819	0.000824832972375837	0.00081800307882754	0.00389910790664345
174	13.6259639633796	0.27	-0.626626036785731	-0.648804468916843	-0.604447604654618	0.323694718159305	-14.8256453380163	-15.282033486017	-14.3692571900155	15.75	10.31	24.31	-0.941011147337424	-0.912908451765246	-0.884805756193069	-0.931295160935161	-0.903482627077665	-0.875670093220169	-0.931920888607232	-0.903515247112133	-0.875688999743216	-0.626626036785731	19.31354463516	-0.0990774272600072	-41.468780055701	-0.489166731975856	-0.481889140140237	-0.496970394176997	-0.473082631750744	-0.465883643274975	-0.480802008606909	-0.483311022685944	-0.465621550935577	-0.484047252644819	0.000824832972375837	0.00081800307882754	0.00389910790664345
174	13.6259639633796	0.27	-0.626570910312215	-0.648570570623637	-0.604571250000794	0.328789870662557	-15.0213544541004	-15.4784387477262	-14.5642701604747	16.17	10.44	24.54	-0.928699948118101	-0.90127507880832	-0.87385020949854	-0.918379437429762	-0.89125933679948	-0.864139236169198	-0.918172141113269	-0.891410031660624	-0.863910197748805	-0.626570910312215	19.7405351887516	-0.177660144953399	-41.8546098914486	-0.489166731975856	-0.481889140140237	-0.496970394176997	-0.473082631750744	-0.465883643274975	-0.480802008606909	-0.483311022685944	-0.465621550935577	-0.484047252644819	0.000824832972375837	0.00081800307882754	0.00389910790664345
174	13.6259639633796	0.27	-0.626190188664124	-0.648075464286208	-0.604304913042041	0.332063995118327	-14.9588150376271	-15.4106406991236	-14.5069893761307	16.13	10.38	24.69	-0.926710988117523	-0.899540683300407	-0.872370378483291	-0.916475013374792	-0.889604817823053	-0.862734622271313	-0.916450269044017	-0.889467557067084	-0.861733948967865	-0.626190188664124	19.6427396044164	-0.0359966673044522	-41.6384960833608	-0.489166731975856	-0.481889140140237	-0.496970394176997	-0.473082631750744	-0.465883643274975	-0.480802008606909	-0.483311022685944	-0.465621550935577	-0.484047252644819	0.000824832972375837	0.00081800307882754	0.00389910790664345
174	13.6259639633796	0.27	-0.626174088521046	-0.647869356033747	-0.604478821008345	0.335787370995505	-14.9667461299531	-15.4150432462537	-14.5184490136525	15.8	10.28	24.55	-0.945967704502902	-0.918457266337562	-0.890946828172221	-0.936101344900031	-0.908877838174823	-0.881654331449615	-0.935615724739294	-0.90890895554087	-0.880393555194585	-0.626174088521046	19.5399493337576	0.0294015293169548	-41.4123166704047	-0.489166731975856	-0.481889140140237	-0.496970394176997	-0.473082631750744	-0.465883643274975	-0.480802008606909	-0.483311022685944	-0.465621550935577	-0.484047252644819	0.000824832972375837	0.00081800307882754	0.00389910790664345
174	13.6259639633796	0.27	-0.626162163184766	-0.647852350027577	-0.604471976341955	0.337547590110483	-15.0593123339006	-15.5086079125954	-14.6100167552059	15.84	10.21	24.41	-0.949574799728665	-0.922064931559804	-0.894555063390944	-0.939605490751276	-0.912384440667922	-0.885163390584568	-0.93914489727535	-0.911094891484973	-0.88354197348007	-0.626162163184766	19.4650367645635	0.126083272237177	-41.299838620523	-0.489166731975856	-0.481889140140237	-0.496970394176997	-0.473082631750744	-0.465883643274975	-0.480802008606909	-0.483311022685944	-0.465621550935577	-0.484047252644819	0.000824832972375837	0.00081800307882754	0.00389910790664345
174	13.6259639633796	0.27	-0.625941086911508	-0.64769232560051	-0.604189848222505	0.331023848299555	-14.9239749626558	-15.3758073479665	-14.4721425773451	16	10.4	24.55	-0.931917285002819	-0.904532029694533	-0.877146774386247	-0.921844842156426	-0.894755574939965	-0.867666307723504	-0.921919452414275	-0.894512889694311	-0.867314158800611	-0.625941086911508	19.5634112545363	-0.147491840127618	-41.7210630683908	-0.489166731975856	-0.481889140140237	-0.496970394176997	-0.473082631750744	-0.465883643274975	-0.480802008606909	-0.483311022685944	-0.465621550935577	-0.484047252644819	0.000824832972375837	0.00081800307882754	0.00389910790664345
174	13.6259639633796	0.27	-0.625924950053799	-0.647708627872404	-0.604141272235194	0.331155114330225	-14.7405947274079	-15.1867429281387	-14.2944465266772	16.13	10.39	24.86	-0.913389786743262	-0.88655669871052	-0.859723610677777	-0.903305239873765	-0.876768410391147	-0.85023158090853	-0.901744760452143	-0.875334187692974	-0.848744476390019	-0.625924950053799	19.7025915526888	-0.0986715219022125	-41.699676242228	-0.489166731975856	-0.481889140140237	-0.496970394176997	-0.473082631750744	-0.465883643274975	-0.480802008606909	-0.483311022685944	-0.465621550935577	-0.484047252644819	0.000824832972375837	0.00081800307882754	0.00389910790664345
174	13.6259639633796	0.27	-0.625900814313157	-0.647686469987826	-0.604115158638488	0.339216587392874	-15.0756314452006	-15.5237404853495	-14.6275224050516	15.85	10.33	24.6	-0.949927335523633	-0.922506687327764	-0.895086039131894	-0.939936770116604	-0.91280451006271	-0.885672250008817	-0.938710641419172	-0.912728246198923	-0.884121589937428	-0.625900814313157	19.545127865044	0.038561809059292	-41.4213388895466	-0.489166731975856	-0.481889140140237	-0.496970394176997	-0.473082631750744	-0.465883643274975	-0.480802008606909	-0.483311022685944	-0.465621550935577	-0.484047252644819	0.000824832972375837	0.00081800307882754	0.00389910790664345
174	13.6259639633796	0.27	-0.625884012790632	-0.647792213895293	-0.603975811685972	0.340639575082172	-15.2750741574525	-15.7276739833487	-14.8224743315563	15.95	10.43	24.97	-0.956294401050522	-0.928774840314508	-0.901255279578495	-0.946051160108829	-0.918826372081845	-0.891601584054862	-0.944891384155438	-0.918295706245459	-0.890728859804911	-0.625884012790632	19.7904947236884	-0.0442334892504654	-41.7147854346051	-0.489166731975856	-0.481889140140237	-0.496970394176997	-0.473082631750744	-0.465883643274975	-0.480802008606909	-0.483311022685944	-0.465621550935577	-0.484047252644819	0.000824832972375837	0.00081800307882754	0.00389910790664345
174	13.6259639633796	0.27	-0.625734734699381	-0.647630584190455	-0.603838885208307	0.33002776254131	-14.8980235434965	-15.3500865717287	-14.4459605152643	16.04	10.32	24.72	-0.928454942121871	-0.901111763909068	-0.873768585696264	-0.918362406105366	-0.891316455036713	-0.864270503968059	-0.917022893749999	-0.889789412389992	-0.862694154447318	-0.625734734699381	19.67134001893	-0.0982483689964159	-41.7051740659408	-0.489166731975856	-0.481889140140237	-0.496970394176997	-0.473082631750744	-0.465883643274975	-0.480802008606909	-0.483311022685944	-0.465621550935577	-0.484047252644819	0.000824832972375837	0.00081800307882754	0.00389910790664345
174	13.6259639633796	0.27	-0.625711090755219	-0.647638633247283	-0.603783548263155	0.336674946084056	-15.0909077344629	-15.5420259177173	-14.6397895512086	16.03	10.34	24.8	-0.940753258420983	-0.913447236472732	-0.886141214524481	-0.930547864704948	-0.903538061454115	-0.876528258203281	-0.928717533627541	-0.903950477116774	-0.875487012886029	-0.625711090755219	19.6909455542448	0.186411132691354	-41.3878195633162	-0.489166731975856	-0.481889140140237	-0.496970394176997	-0.473082631750744	-0.465883643274975	-0.480802008606909	-0.483311022685944	-0.465621550935577	-0.484047252644819	0.000824832972375837	0.00081800307882754	0.00389910790664345
174	13.6259639633796	0.27	-0.625560173135147	-0.647452258165042	-0.603668088105253	0.332586583785974	-14.8196548943054	-15.2667504587645	-14.3725593298463	15.79	10.29	24.49	-0.937721159407465	-0.910259456132565	-0.882797752857665	-0.927967020126267	-0.900790972428139	-0.873614924730012	-0.927856763949775	-0.899556346275638	-0.872810430634736	-0.625560173135147	19.4025636553676	-0.124938760094626	-41.5175364447561	-0.489166731975856	-0.481889140140237	-0.496970394176997	-0.473082631750744	-0.465883643274975	-0.480802008606909	-0.483311022685944	-0.465621550935577	-0.484047252644819	0.000824832972375837	0.00081800307882754	0.00389910790664345
174	13.6259639633796	0.27	-0.625559440572275	-0.647291004561681	-0.60382787658287	0.347240148196038	-15.5180501886492	-15.971173151199	-15.0649272260994	16.03	10.49	24.57	-0.966287414469281	-0.93887258327474	-0.911457752080198	-0.955791665110584	-0.928674611981471	-0.901557558852359	-0.957154113596628	-0.930172709494807	-0.902621696186425	-0.625559440572275	19.7305852882932	-0.0153411014147736	-41.6379729551433	-0.489166731975856	-0.481889140140237	-0.496970394176997	-0.473082631750744	-0.465883643274975	-0.480802008606909	-0.483311022685944	-0.465621550935577	-0.484047252644819	0.000824832972375837	0.00081800307882754	0.00389910790664345
174	13.6259639633796	0.27	-0.625396342423168	-0.647033491855041	-0.603759192991295	0.327892179420059	-14.9101544956964	-15.3647794355707	-14.4555295558221	15.89	10.41	24.8	-0.937604257872994	-0.909861700217102	-0.882119142561209	-0.927664128670512	-0.900215687221101	-0.872767245771691	-0.926639155256529	-0.899893090351884	-0.871870253450871	-0.625396342423168	19.7638799961223	-0.101098469825646	-41.7543851451545	-0.489166731975856	-0.481889140140237	-0.496970394176997	-0.473082631750744	-0.465883643274975	-0.480802008606909	-0.483311022685944	-0.465621550935577	-0.484047252644819	0.000824832972375837	0.00081800307882754	0.00389910790664345
174	13.6259639633796	0.27	-0.625346199319184	-0.647424045080106	-0.603268353558263	0.329583585165916	-14.9606762087947	-15.4150967183715	-14.5062556992178	15.95	10.38	24.51	-0.937373799290871	-0.909741025567818	-0.882108251844765	-0.927335810697177	-0.899998946106269	-0.872662081515362	-0.926654075577244	-0.900477248658611	-0.87236394565976	-0.625346199319184	19.5168875923172	0.11726739311712	-41.3714883112084	-0.489166731975856	-0.481889140140237	-0.496970394176997	-0.473082631750744	-0.465883643274975	-0.480802008606909	-0.483311022685944	-0.465621550935577	-0.484047252644819	0.000824832972375837	0.00081800307882754	0.00389910790664345
174	13.6259639633796	0.27	-0.625345559509562	-0.647088190528897	-0.603602928490227	0.33385434251022	-14.9730476475791	-15.4234840283308	-14.5226112668273	15.92	10.29	24.6	-0.939375271622714	-0.911941210891674	-0.884507150160635	-0.929361239218977	-0.902219634103309	-0.875078028987641	-0.927126235230991	-0.90107559149002	-0.874683874619243	-0.625345559509562	19.6274327851614	0.189021178906679	-41.3239219729584	-0.489166731975856	-0.481889140140237	-0.496970394176997	-0.473082631750744	-0.465883643274975	-0.480802008606909	-0.483311022685944	-0.465621550935577	-0.484047252644819	0.000824832972375837	0.00081800307882754	0.00389910790664345
174	13.6259639633796	0.27	-0.625181019922385	-0.646982070350556	-0.603379969494214	0.338668904193484	-15.0723098933635	-15.5208680860856	-14.6237517006414	15.93	10.14	24.84	-0.945229697731515	-0.917912248567584	-0.890594799403653	-0.935150918184411	-0.908124749064445	-0.881098579944479	-0.931949696913075	-0.904665239198853	-0.878484462432952	-0.625181019922385	19.7559931013282	0.0148505743489172	-41.5215677504875	-0.489166731975856	-0.481889140140237	-0.496970394176997	-0.473082631750744	-0.465883643274975	-0.480802008606909	-0.483311022685944	-0.465621550935577	-0.484047252644819	0.000824832972375837	0.00081800307882754	0.00389910790664345
174	13.6259639633796	0.27	-0.625161830114141	-0.646921679969908	-0.603401980258374	0.335035322582811	-15.0865263327084	-15.5391741315259	-14.6338785338908	15.81	10.21	24.38	-0.952815743856426	-0.925060732844591	-0.897305721832757	-0.942854377548725	-0.915389535788758	-0.887924694028792	-0.942209894547157	-0.915195917976206	-0.886704427239743	-0.625161830114141	19.4266285132627	-0.0160797245002584	-41.445015015967	-0.489166731975856	-0.481889140140237	-0.496970394176997	-0.473082631750744	-0.465883643274975	-0.480802008606909	-0.483311022685944	-0.465621550935577	-0.484047252644819	0.000824832972375837	0.00081800307882754	0.00389910790664345
174	13.6259639633796	0.27	-0.625151035605027	-0.646968109267185	-0.603333961942869	0.325717429211409	-14.6596708304411	-15.1088730095467	-14.2104686513355	15.97	10.4	25.06	-0.917438197787703	-0.890161825990777	-0.862885454193852	-0.907573811169411	-0.880590717631008	-0.853607624092605	-0.906651326521199	-0.87896370084446	-0.850919948080037	-0.625151035605027	19.7318704778618	0.208422486239285	-41.4395363771104	-0.489166731975856	-0.481889140140237	-0.496970394176997	-0.473082631750744	-0.465883643274975	-0.480802008606909	-0.483311022685944	-0.465621550935577	-0.484047252644819	0.000824832972375837	0.00081800307882754	0.00389910790664345
174	13.6259639633796	0.27	-0.625119509243177	-0.64691356800827	-0.603325450478084	0.33156782705896	-14.8947126750847	-15.3451058272294	-14.44431952294	15.92	10.23	24.67	-0.934711293771696	-0.907276646484999	-0.879841999198303	-0.924750319428853	-0.897608036019162	-0.87046575260947	-0.922788534032441	-0.895304931897487	-0.868630531780698	-0.625119509243177	19.6223919048683	0.00981892938309202	-41.4998035865935	-0.489166731975856	-0.481889140140237	-0.496970394176997	-0.473082631750744	-0.465883643274975	-0.480802008606909	-0.483311022685944	-0.465621550935577	-0.484047252644819	0.000824832972375837	0.00081800307882754	0.00389910790664345
174	13.6259639633796	0.27	-0.624984828500156	-0.646972822512287	-0.602996834488026	0.332843957364739	-15.0156510021755	-15.46839709087	-14.5629049134811	16.04	10.31	24.67	-0.935283184955562	-0.907908286229937	-0.880533387504311	-0.925106522941099	-0.898029485971668	-0.870952449002238	-0.924341495926804	-0.896819648446748	-0.869424950399544	-0.624984828500156	19.6472360519074	-0.0606877136437125	-41.6000842340936	-0.489166731975856	-0.481889140140237	-0.496970394176997	-0.473082631750744	-0.465883643274975	-0.480802008606909	-0.483311022685944	-0.465621550935577	-0.484047252644819	0.000824832972375837	0.00081800307882754	0.00389910790664345
174	13.6259639633796	0.27	-0.624847094425613	-0.64650584767452	-0.603188341176706	0.337210690726504	-15.0517599341731	-15.5011686913269	-14.6023511770192	15.7	10.21	24.74	-0.956912250988756	-0.929169520489812	-0.901426789990867	-0.947106387742648	-0.919647948118927	-0.892189508495207	-0.944498995698472	-0.917719262952296	-0.891012907259207	-0.624847094425613	19.4818246111021	0.0931464183864466	-41.3404341664911	-0.489166731975856	-0.481889140140237	-0.496970394176997	-0.473082631750744	-0.465883643274975	-0.480802008606909	-0.483311022685944	-0.465621550935577	-0.484047252644819	0.000824832972375837	0.00081800307882754	0.00389910790664345
174	13.6259639633796	0.27	-0.624650274551881	-0.646271114289879	-0.603029434813884	0.331956882009105	-14.9619872689123	-15.4140178922232	-14.5099566456014	15.97	10.22	24.61	-0.936301304940239	-0.908843385438767	-0.881385465937295	-0.926244241770438	-0.899081255138845	-0.871918268507252	-0.924170301064531	-0.897384331682345	-0.869937249763715	-0.624650274551881	19.6105563299416	-0.281688650989219	-41.7742935931657	-0.489166731975856	-0.481889140140237	-0.496970394176997	-0.473082631750744	-0.465883643274975	-0.480802008606909	-0.483311022685944	-0.465621550935577	-0.484047252644819	0.000824832972375837	0.00081800307882754	0.00389910790664345
174	13.6259639633796	0.27	-0.624597039849356	-0.646558859093765	-0.602635220604948	0.332326833216224	-15.0823649254093	-15.5376525746381	-14.6270772761805	15.99	10.33	24.59	-0.942413840025744	-0.914799026284422	-0.8871842125431	-0.932248771868176	-0.90493181714793	-0.877614862427684	-0.931982853476148	-0.904723495696444	-0.876865431637185	-0.624597039849356	19.6000365469045	-0.143949130296778	-41.6932665855478	-0.489166731975856	-0.481889140140237	-0.496970394176997	-0.473082631750744	-0.465883643274975	-0.480802008606909	-0.483311022685944	-0.465621550935577	-0.484047252644819	0.000824832972375837	0.00081800307882754	0.00389910790664345
174	13.6259639633796	0.27	-0.624583666125026	-0.646559868318295	-0.602607463931758	0.329639881068269	-14.8830013664059	-15.3350049726503	-14.4309977601616	15.88	10.28	24.65	-0.936365126763751	-0.908765499974356	-0.881165873184961	-0.926455765322615	-0.899148219762731	-0.871840674202847	-0.925684055665775	-0.897871358415836	-0.870929286252209	-0.624583666125026	19.5614612401193	-0.0436130094009734	-41.5279639382348	-0.489166731975856	-0.481889140140237	-0.496970394176997	-0.473082631750744	-0.465883643274975	-0.480802008606909	-0.483311022685944	-0.465621550935577	-0.484047252644819	0.000824832972375837	0.00081800307882754	0.00389910790664345
174	13.6259639633796	0.27	-0.624567842713448	-0.646355826828216	-0.60277985859868	0.327713822123155	-14.8236484774983	-15.275818729683	-14.3714782253136	15.98	10.32	24.59	-0.926934230396546	-0.899496612018517	-0.872058993640487	-0.916948301786755	-0.889806270829452	-0.862664239872149	-0.91599024568717	-0.890001165726634	-0.860856273517577	-0.624567842713448	19.6856627649137	0.0460190234287155	-41.541913808191	-0.489166731975856	-0.481889140140237	-0.496970394176997	-0.473082631750744	-0.465883643274975	-0.480802008606909	-0.483311022685944	-0.465621550935577	-0.484047252644819	0.000824832972375837	0.00081800307882754	0.00389910790664345
174	13.6259639633796	0.27	-0.624544303613603	-0.646229829310207	-0.602858777916999	0.337241394165097	-15.1291776771209	-15.5808669128757	-14.677488441366	15.92	10.33	24.51	-0.94910734064865	-0.921592724694088	-0.894078108739526	-0.938994023165449	-0.91177259222238	-0.884551161279312	-0.939180256457995	-0.910803956835539	-0.884355506124097	-0.624544303613603	19.6385043447734	0.0179557583309097	-41.5266657009066	-0.489166731975856	-0.481889140140237	-0.496970394176997	-0.473082631750744	-0.465883643274975	-0.480802008606909	-0.483311022685944	-0.465621550935577	-0.484047252644819	0.000824832972375837	0.00081800307882754	0.00389910790664345
174	13.6259639633796	0.27	-0.624525098837602	-0.646433918514728	-0.602616279160476	0.33233409012198	-14.9842594327221	-15.4365781988166	-14.5319406666276	15.81	10.32	24.68	-0.946951756242349	-0.919204411952833	-0.891457067663318	-0.937064785244209	-0.909607146514092	-0.882149507783975	-0.935848694043065	-0.908608147185907	-0.881711559355295	-0.624525098837602	19.5560937428673	-0.0626221805973628	-41.5776726063859	-0.489166731975856	-0.481889140140237	-0.496970394176997	-0.473082631750744	-0.465883643274975	-0.480802008606909	-0.483311022685944	-0.465621550935577	-0.484047252644819	0.000824832972375837	0.00081800307882754	0.00389910790664345
174	13.6259639633796	0.27	-0.624465319437943	-0.646404018726111	-0.602526620149776	0.331163960869385	-14.8475573153069	-15.2969339393922	-14.3981806912216	15.83	10.28	24.48	-0.937204091219087	-0.909671932666293	-0.882139774113499	-0.927382721080766	-0.900139084016928	-0.87289544695309	-0.927022975509397	-0.899905538486023	-0.872912030728641	-0.624465319437943	19.5727040497135	0.0270619881755889	-41.473333426994	-0.489166731975856	-0.481889140140237	-0.496970394176997	-0.473082631750744	-0.465883643274975	-0.480802008606909	-0.483311022685944	-0.465621550935577	-0.484047252644819	0.000824832972375837	0.00081800307882754	0.00389910790664345
174	13.6259639633796	0.27	-0.624450555123628	-0.646185369515531	-0.602715740731725	0.337207353581474	-15.1615112828651	-15.6142003266189	-14.7088222391113	16.11	10.4	25.06	-0.940374751326898	-0.913111277178775	-0.885847803030653	-0.930030651138871	-0.90306707456633	-0.87610349799379	-0.927755547377436	-0.900907074513694	-0.87446559830422	-0.624450555123628	19.6939882551346	0.0164253036685458	-41.567493099486	-0.489166731975856	-0.481889140140237	-0.496970394176997	-0.473082631750744	-0.465883643274975	-0.480802008606909	-0.483311022685944	-0.465621550935577	-0.484047252644819	0.000824832972375837	0.00081800307882754	0.00389910790664345
174	13.6259639633796	0.27	-0.624392613412984	-0.646010784827079	-0.602774441998888	0.341540278076601	-15.2745144430399	-15.7261917013489	-14.8228371847308	16.11	10.23	24.73	-0.946920843372816	-0.91972401031287	-0.892527177252924	-0.936498761909265	-0.909601264967734	-0.882703768026203	-0.934900462498136	-0.906816292416959	-0.881215180903572	-0.624392613412984	19.721716560009	-0.0250529744941924	-41.5643783929266	-0.489166731975856	-0.481889140140237	-0.496970394176997	-0.473082631750744	-0.465883643274975	-0.480802008606909	-0.483311022685944	-0.465621550935577	-0.484047252644819	0.000824832972375837	0.00081800307882754	0.00389910790664345
174	13.6259639633796	0.27	-0.624262047139996	-0.646071314031725	-0.602452780248266	0.32974206634805	-14.7977310022339	-15.2470410185371	-14.3484209859307	15.94	10.11	25.04	-0.927485161892211	-0.900153407966705	-0.8728216540412	-0.917563116479301	-0.890523752033224	-0.863484387587147	-0.9127780562929	-0.886698102244571	-0.859515763320538	-0.624262047139996	19.7188944698308	0.0928311951623991	-41.432316050434	-0.489166731975856	-0.481889140140237	-0.496970394176997	-0.473082631750744	-0.465883643274975	-0.480802008606909	-0.483311022685944	-0.465621550935577	-0.484047252644819	0.000824832972375837	0.00081800307882754	0.00389910790664345
174	13.6259639633796	0.27	-0.62410541511598	-0.64606321125711	-0.602147618974849	0.332612097104791	-15.1641969658968	-15.6216607621102	-14.7067331696835	15.87	10.33	24.51	-0.954743784976373	-0.926785124054371	-0.89882646313237	-0.944666659594767	-0.917003096620557	-0.889339533646347	-0.943557522606507	-0.915937777578598	-0.8902801112154	-0.62410541511598	19.5891564600264	-0.201340146903046	-41.7333066681631	-0.489166731975856	-0.481889140140237	-0.496970394176997	-0.473082631750744	-0.465883643274975	-0.480802008606909	-0.483311022685944	-0.465621550935577	-0.484047252644819	0.000824832972375837	0.00081800307882754	0.00389910790664345
174	13.6259639633796	0.27	-0.62406140958532	-0.645652733592945	-0.602470085577696	0.337868031190958	-15.1275960911527	-15.5786057221144	-14.6765864601909	15.94	10.28	24.63	-0.948008337571012	-0.920562948804956	-0.8931175600389	-0.937877501168372	-0.91072540596586	-0.883573310763348	-0.937030292123783	-0.908885795282647	-0.882405233049265	-0.62406140958532	19.653931500198	0.200299028021264	-41.3189022512227	-0.489166731975856	-0.481889140140237	-0.496970394176997	-0.473082631750744	-0.465883643274975	-0.480802008606909	-0.483311022685944	-0.465621550935577	-0.484047252644819	0.000824832972375837	0.00081800307882754	0.00389910790664345
174	13.6259639633796	0.27	-0.62404094029177	-0.645783237321768	-0.602298643261772	0.341879050802613	-15.1352759391715	-15.5824989324557	-14.6880529458873	15.97	10.3	24.86	-0.946429890830229	-0.91926703264263	-0.89210417445503	-0.936260831029477	-0.909389828299895	-0.882518825570312	-0.932813565518875	-0.906865705929794	-0.880270003745788	-0.62404094029177	19.6496016366276	-0.00524363600734858	-41.5347943587374	-0.489166731975856	-0.481889140140237	-0.496970394176997	-0.473082631750744	-0.465883643274975	-0.480802008606909	-0.483311022685944	-0.465621550935577	-0.484047252644819	0.000824832972375837	0.00081800307882754	0.00389910790664345
174	13.6259639633796	0.27	-0.624008229031025	-0.646090363186071	-0.60192609487598	0.321606541587525	-14.6420203779067	-15.0949143742421	-14.1891263815712	15.89	10.24	24.89	-0.92139200182878	-0.893747399444559	-0.866102797060338	-0.911631548911984	-0.884279790224516	-0.856928031537049	-0.909279978852537	-0.882207919713137	-0.854300528723217	-0.624008229031025	19.5861112582572	-0.119319622464808	-41.6630553166344	-0.489166731975856	-0.481889140140237	-0.496970394176997	-0.473082631750744	-0.465883643274975	-0.480802008606909	-0.483311022685944	-0.465621550935577	-0.484047252644819	0.000824832972375837	0.00081800307882754	0.00389910790664345
174	13.6259639633796	0.27	-0.623939279247718	-0.645939704589501	-0.601938853905935	0.327434151691941	-14.978745083954	-15.4359364452086	-14.5215537226994	16.21	10.3	24.72	-0.924039886637105	-0.896671086880464	-0.869302287123823	-0.913708089193076	-0.886645303169674	-0.859582517146273	-0.913101009073507	-0.884682895974258	-0.858442262140054	-0.623939279247718	19.6516573141686	-0.0335575943678543	-41.6358795652369	-0.489166731975856	-0.481889140140237	-0.496970394176997	-0.473082631750744	-0.465883643274975	-0.480802008606909	-0.483311022685944	-0.465621550935577	-0.484047252644819	0.000824832972375837	0.00081800307882754	0.00389910790664345
174	13.6259639633796	0.27	-0.623263996251588	-0.644820914767782	-0.601707077735394	0.338756759906625	-15.1390213001304	-15.5894765007804	-14.6885660994803	16.15	10.43	24.84	-0.936374882186702	-0.909318493512076	-0.88226210483745	-0.925999458584032	-0.899242865962245	-0.872486273340459	-0.925063010354403	-0.897693346482912	-0.871936382483513	-0.623263996251588	19.8492061566783	0.34583139080423	-41.3515577411227	-0.489166731975856	-0.481889140140237	-0.496970394176997	-0.473082631750744	-0.465883643274975	-0.480802008606909	-0.483311022685944	-0.465621550935577	-0.484047252644819	0.000824832972375837	0.00081800307882754	0.00389910790664345
174	13.6259639633796	0.27	-0.623178774997155	-0.644983730904086	-0.601373819090224	0.333976034835209	-15.0272801398519	-15.4792243495828	-14.575335930121	16.12	10.35	24.85	-0.931805633503868	-0.904599867171781	-0.877394100839694	-0.921542561150629	-0.894636443949489	-0.867730326748349	-0.920575309256584	-0.892666237323256	-0.866409763842866	-0.623178774997155	19.7772146572298	0.058863572523677	-41.586671967321	-0.489166731975856	-0.481889140140237	-0.496970394176997	-0.473082631750744	-0.465883643274975	-0.480802008606909	-0.483311022685944	-0.465621550935577	-0.484047252644819	0.000824832972375837	0.00081800307882754	0.00389910790664345
174	13.6259639633796	0.27	-0.623161483247925	-0.645184849862135	-0.601138116633715	0.334946293428104	-15.2113730041754	-15.667857839797	-14.7548881685538	15.96	10.34	24.72	-0.952019377224891	-0.924282183451202	-0.896544989677513	-0.941802557879648	-0.914363032309684	-0.886923506739719	-0.940744696845675	-0.913969587671916	-0.886127196987999	-0.623161483247925	19.6904254995912	-0.0516255693304849	-41.6116267138395	-0.489166731975856	-0.481889140140237	-0.496970394176997	-0.473082631750744	-0.465883643274975	-0.480802008606909	-0.483311022685944	-0.465621550935577	-0.484047252644819	0.000824832972375837	0.00081800307882754	0.00389910790664345
174	13.6259639633796	0.27	-0.623059958201993	-0.645104991928627	-0.601014924475359	0.334692050089545	-15.0590122044793	-15.5111827940924	-14.6068416148662	16.09	10.35	24.96	-0.935083132172707	-0.907824276621547	-0.880565421070387	-0.924824720729142	-0.89786491084152	-0.870905100953899	-0.924317585605034	-0.895692393540154	-0.869588795124126	-0.623059958201993	19.7721141692943	0.174356997834252	-41.4814924711771	-0.489166731975856	-0.481889140140237	-0.496970394176997	-0.473082631750744	-0.465883643274975	-0.480802008606909	-0.483311022685944	-0.465621550935577	-0.484047252644819	0.000824832972375837	0.00081800307882754	0.00389910790664345
174	13.6259639633796	0.27	-0.623002861944358	-0.644840695915919	-0.601165027972797	0.327910478973576	-14.8187653222331	-15.2705849594349	-14.3669456850313	15.85	10.31	24.79	-0.934376311625075	-0.906730378790815	-0.879084445956555	-0.92454746583963	-0.897192344755456	-0.869837223671283	-0.923374653500243	-0.895916190273273	-0.869669175678159	-0.623002861944358	19.6283679826903	0.0974695426174244	-41.4531125300804	-0.489166731975856	-0.481889140140237	-0.496970394176997	-0.473082631750744	-0.465883643274975	-0.480802008606909	-0.483311022685944	-0.465621550935577	-0.484047252644819	0.000824832972375837	0.00081800307882754	0.00389910790664345
174	13.6259639633796	0.27	-0.622988627119114	-0.64455012099139	-0.601427133246838	0.338887623527421	-15.1137727034767	-15.5633453133301	-14.6642000936234	16.03	10.38	24.87	-0.9418606175285	-0.914653437618554	-0.887446257708608	-0.931637675602887	-0.904725802041888	-0.877813928480888	-0.930453452514918	-0.903027385269263	-0.876183960295992	-0.622988627119114	19.7942026143976	0.067424269899473	-41.5741433586378	-0.489166731975856	-0.481889140140237	-0.496970394176997	-0.473082631750744	-0.465883643274975	-0.480802008606909	-0.483311022685944	-0.465621550935577	-0.484047252644819	0.000824832972375837	0.00081800307882754	0.00389910790664345
174	13.6259639633796	0.27	-0.62297007839631	-0.644569413225947	-0.601370743566674	0.338493029421089	-15.1149869130163	-15.5649918629839	-14.6649819630486	15.89	10.33	24.42	-0.950154077908855	-0.922683839436853	-0.89521360096485	-0.94009103628505	-0.912911733946025	-0.885732431607	-0.939514146781596	-0.912232917326683	-0.886430761257005	-0.62297007839631	19.4889384543098	-0.0166598370476651	-41.4548880099927	-0.489166731975856	-0.481889140140237	-0.496970394176997	-0.473082631750744	-0.465883643274975	-0.480802008606909	-0.483311022685944	-0.465621550935577	-0.484047252644819	0.000824832972375837	0.00081800307882754	0.00389910790664345
174	13.6259639633796	0.27	-0.622963120324255	-0.644595452228342	-0.601330788420168	0.339429036425935	-15.0852556986889	-15.5334383981133	-14.6370729992646	15.98	10.32	24.9	-0.942923761808484	-0.915717800958886	-0.888511840109289	-0.932776410446268	-0.905863228774659	-0.878950047103049	-0.931674392257186	-0.903900781927429	-0.877962354655407	-0.622963120324255	19.7708952443988	-0.0774568032844557	-41.6891324400336	-0.489166731975856	-0.481889140140237	-0.496970394176997	-0.473082631750744	-0.465883643274975	-0.480802008606909	-0.483311022685944	-0.465621550935577	-0.484047252644819	0.000824832972375837	0.00081800307882754	0.00389910790664345
174	13.6259639633796	0.27	-0.622937566803775	-0.644521823613145	-0.601353309994405	0.343819628760091	-15.2372071419165	-15.6855072291683	-14.7889070546648	16.2	10.42	24.66	-0.939721231481916	-0.912863501992475	-0.886005772503035	-0.929236276357415	-0.902678212427301	-0.876120148497187	-0.92930559065265	-0.901517485238175	-0.876417103873218	-0.622937566803775	19.7612427699977	0.285870249825667	-41.3885211056586	-0.489166731975856	-0.481889140140237	-0.496970394176997	-0.473082631750744	-0.465883643274975	-0.480802008606909	-0.483311022685944	-0.465621550935577	-0.484047252644819	0.000824832972375837	0.00081800307882754	0.00389910790664345
174	13.6259639633796	0.27	-0.622901017714265	-0.644802810504535	-0.600999224923995	0.337319132599642	-15.2801220187795	-15.7362384511668	-14.8240055863922	15.9	10.37	24.61	-0.960093256004357	-0.932264857747253	-0.904436459490149	-0.949909263654531	-0.922376049425839	-0.894842835197147	-0.948797719301083	-0.921940175330731	-0.894953924175231	-0.622901017714265	19.5727060581527	-0.0131980032196838	-41.534006348963	-0.489166731975856	-0.481889140140237	-0.496970394176997	-0.473082631750744	-0.465883643274975	-0.480802008606909	-0.483311022685944	-0.465621550935577	-0.484047252644819	0.000824832972375837	0.00081800307882754	0.00389910790664345
174	13.6259639633796	0.27	-0.622877775756252	-0.644816035431986	-0.600939516080519	0.3311175935644	-14.8644342514143	-15.3143687668738	-14.4144997359548	16.01	10.24	24.67	-0.928074810608962	-0.900808071993867	-0.873541333378771	-0.918040303913859	-0.891068378031595	-0.86409645214933	-0.915874964288708	-0.889185700169612	-0.861706273538834	-0.622877775756252	19.5556108101748	-0.0692837568701131	-41.5509542434014	-0.489166731975856	-0.481889140140237	-0.496970394176997	-0.473082631750744	-0.465883643274975	-0.480802008606909	-0.483311022685944	-0.465621550935577	-0.484047252644819	0.000824832972375837	0.00081800307882754	0.00389910790664345
174	13.6259639633796	0.27	-0.622833441380737	-0.644804237467395	-0.600862645294079	0.3245535990178	-14.7698788797434	-15.2236599060574	-14.3160978534295	16.06	10.42	24.65	-0.919312118733951	-0.891909615044546	-0.864507111355142	-0.909273844125915	-0.882170557483014	-0.855067270840113	-0.9089942302246	-0.881550203013956	-0.855534677961743	-0.622833441380737	19.6029947332786	-0.0295454642081417	-41.6090145221542	-0.489166731975856	-0.481889140140237	-0.496970394176997	-0.473082631750744	-0.465883643274975	-0.480802008606909	-0.483311022685944	-0.465621550935577	-0.484047252644819	0.000824832972375837	0.00081800307882754	0.00389910790664345
174	13.6259639633796	0.27	-0.622799126629999	-0.644685454931079	-0.60091279832892	0.333654129027562	-15.0196388200527	-15.4716802715197	-14.5675973685856	15.93	10.32	24.49	-0.942141398379029	-0.914614526201195	-0.88708765402336	-0.932092726977355	-0.904859450318947	-0.87762617366054	-0.930731944167719	-2.40251162637065	-0.877425063925947	-0.622799126629999	19.3942843809102	0.103668615392905	-41.2932876207371	-0.489166731975856	-0.481889140140237	-0.496970394176997	-0.473082631750744	-0.465883643274975	-0.480802008606909	-0.483311022685944	-0.465621550935577	-0.484047252644819	0.000824832972375837	0.00081800307882754	0.00389910790664345
174	13.6259639633796	0.27	-0.622726034917578	-0.644520299329093	-0.600931770506064	0.334309599282488	-14.912988103951	-15.3611589099441	-14.4648172979579	15.62	10.21	24.53	-0.953267598442374	-0.9254554580677	-0.897643317693025	-0.943654182456772	-0.916122519122656	-0.88859085578854	-0.9421709255854	-0.914821282373585	-0.887828860593673	-0.622726034917578	19.5143931822341	-0.0859399497858044	-41.4819329064723	-0.489166731975856	-0.481889140140237	-0.496970394176997	-0.473082631750744	-0.465883643274975	-0.480802008606909	-0.483311022685944	-0.465621550935577	-0.484047252644819	0.000824832972375837	0.00081800307882754	0.00389910790664345
174	13.6259639633796	0.27	-0.622689287803876	-0.644241962493955	-0.601136613113797	0.337356355631177	-15.0110536634098	-15.4591010160806	-14.563006310739	15.98	10.23	24.73	-0.938181014490756	-0.910989943067434	-0.883798871644112	-0.928077720970848	-0.901179470838372	-0.874281220705896	-0.926634949634061	-0.899131123770294	-0.871975596168971	-0.622689287803876	19.7039941029042	-0.0253415004239352	-41.5233663352282	-0.489166731975856	-0.481889140140237	-0.496970394176997	-0.473082631750744	-0.465883643274975	-0.480802008606909	-0.483311022685944	-0.465621550935577	-0.484047252644819	0.000824832972375837	0.00081800307882754	0.00389910790664345
174	13.6259639633796	0.27	-0.622681701576625	-0.644495234838737	-0.600868168314512	0.333480700592834	-14.9292916580408	-15.3787892632881	-14.4797940527935	15.79	10.29	24.32	-0.944600834175783	-0.916991650799417	-0.889382467423051	-0.934775070681423	-0.90745307877929	-0.880131086877156	-0.935180875932807	-0.907514685115161	-0.880481746604743	-0.622681701576625	19.4987931108531	0.111300254619964	-41.3280421491576	-0.489166731975856	-0.481889140140237	-0.496970394176997	-0.473082631750744	-0.465883643274975	-0.480802008606909	-0.483311022685944	-0.465621550935577	-0.484047252644819	0.000824832972375837	0.00081800307882754	0.00389910790664345
174	13.6259639633796	0.27	-0.622644361537616	-0.644455174850033	-0.600833548225198	0.328847228906722	-14.8150974044484	-15.265846931385	-14.3643478775119	15.62	10.05	23.95	-0.947535289026567	-0.919557733296834	-0.891580177567101	-0.937985345310877	-0.910289767556651	-0.882594189802425	-0.936830337405239	-0.909643232788271	-0.88198414012095	-0.622644361537616	19.2474711165528	-0.398507138790198	-41.6304153289851	-0.489166731975856	-0.481889140140237	-0.496970394176997	-0.473082631750744	-0.465883643274975	-0.480802008606909	-0.483311022685944	-0.465621550935577	-0.484047252644819	0.000824832972375837	0.00081800307882754	0.00389910790664345
174	13.6259639633796	0.27	-0.622604543818438	-0.644618020598572	-0.600591067038304	0.331094680898269	-14.9986200836707	-15.4526397814437	-14.5446003858977	15.91	10.29	24.6	-0.941695048031412	-0.914026759172768	-0.886358470314124	-0.931672852833846	-0.904299029781626	-0.876925206729407	-0.93129410050403	-0.902871834309109	-0.875826219331151	-0.622604543818438	19.4847252199616	0.103922290621006	-41.3812592268116	-0.489166731975856	-0.481889140140237	-0.496970394176997	-0.473082631750744	-0.465883643274975	-0.480802008606909	-0.483311022685944	-0.465621550935577	-0.484047252644819	0.000824832972375837	0.00081800307882754	0.00389910790664345
174	13.6259639633796	0.27	-0.622517887415243	-0.644188116182067	-0.600847658648418	0.331382072117647	-14.9450040695599	-15.397107403371	-14.4929007357489	15.87	10.38	24.67	-0.940646972341921	-0.913026873254871	-0.885406774167821	-0.93070725197567	-0.903379011651244	-0.876050771326818	-0.930137611507918	-0.903264230335384	-0.876516334994237	-0.622517887415243	19.6128103139544	0.150787131456557	-41.3969730953681	-0.489166731975856	-0.481889140140237	-0.496970394176997	-0.473082631750744	-0.465883643274975	-0.480802008606909	-0.483311022685944	-0.465621550935577	-0.484047252644819	0.000824832972375837	0.00081800307882754	0.00389910790664345
174	13.6259639633796	0.27	-0.622482546493598	-0.644313481463546	-0.60065161152365	0.347800983840932	-15.5678644911172	-16.0218801973563	-15.113848784878	16	10.11	24.69	-0.971522991091093	-0.943992720517697	-0.916462449944301	-0.961036039552361	-0.933802940138062	-0.906569840723762	-0.957449837704223	-0.930208847875462	-0.903550961557348	-0.622482546493598	19.5670631915944	0.107897638264299	-41.3350607558358	-0.489166731975856	-0.481889140140237	-0.496970394176997	-0.473082631750744	-0.465883643274975	-0.480802008606909	-0.483311022685944	-0.465621550935577	-0.484047252644819	0.000824832972375837	0.00081800307882754	0.00389910790664345
174	13.6259639633796	0.27	-0.622457930086074	-0.644014363531567	-0.600901496640581	0.336105686021664	-14.8168152613439	-15.2603050030073	-14.3733255196805	15.93	10.27	24.66	-0.928890996735546	-0.901895885687995	-0.874900774640444	-0.918972129927028	-0.892265277579263	-0.865558425231498	-0.917297795810213	-0.890787193983068	-0.864321816407534	-0.622457930086074	19.6288955344348	0.270855177873914	-41.2232546069675	-0.489166731975856	-0.481889140140237	-0.496970394176997	-0.473082631750744	-0.465883643274975	-0.480802008606909	-0.483311022685944	-0.465621550935577	-0.484047252644819	0.000824832972375837	0.00081800307882754	0.00389910790664345
174	13.6259639633796	0.27	-0.622456799822457	-0.644091558485068	-0.600822041159847	0.342411602565351	-15.3238924177215	-15.7761533743256	-14.8716314611174	15.97	10.34	24.92	-0.957935584852482	-0.930474083072489	-0.903012581292496	-0.947635126542593	-0.92046891189744	-0.893302697252287	-0.945233961019992	-0.919225213043795	-0.891984210497304	-0.622456799822457	19.7322347722648	0.0264908257773717	-41.5665304734278	-0.489166731975856	-0.481889140140237	-0.496970394176997	-0.473082631750744	-0.465883643274975	-0.480802008606909	-0.483311022685944	-0.465621550935577	-0.484047252644819	0.000824832972375837	0.00081800307882754	0.00389910790664345
174	13.6259639633796	0.27	-0.622346975253006	-0.644341319564247	-0.600352630941765	0.33194316176032	-15.0185816633454	-15.472336149645	-14.5648271770457	16.15	10.47	24.42	-0.929819268796267	-0.902550622317574	-0.875281975838881	-0.919530901252	-0.892563979922293	-0.865597058592586	-0.922071597742202	-0.892668630650019	-0.866209645297938	-0.622346975253006	19.5964006369539	-0.364148256998984	-41.9082016278964	-0.489166731975856	-0.481889140140237	-0.496970394176997	-0.473082631750744	-0.465883643274975	-0.480802008606909	-0.483311022685944	-0.465621550935577	-0.484047252644819	0.000824832972375837	0.00081800307882754	0.00389910790664345
174	13.6259639633796	0.27	-0.622325301036772	-0.644137767205113	-0.600512834868432	0.341704976465027	-15.2540362461167	-15.7049428293037	-14.8031296629296	15.72	10.09	24.54	-0.968665811716837	-0.940854326112674	-0.913042840508512	-0.95871404148783	-0.931188282406801	-0.903662523325772	-0.956034796852053	-0.92845703371821	-0.901542770592961	-0.622325301036772	19.5403323360683	-0.0308465371758469	-41.4101482865133	-0.489166731975856	-0.481889140140237	-0.496970394176997	-0.473082631750744	-0.465883643274975	-0.480802008606909	-0.483311022685944	-0.465621550935577	-0.484047252644819	0.000824832972375837	0.00081800307882754	0.00389910790664345
174	13.6259639633796	0.27	-0.622188901056321	-0.643792678825188	-0.600585123287453	0.337832626371092	-15.0663651293169	-15.5155847848952	-14.6171454737387	15.96	10.3	24.7	-0.942855485901047	-0.915557177618855	-0.888258869336662	-0.932739701473324	-0.905734273495646	-0.878728845517968	-0.931329566086524	-0.904523038096438	-0.877992664316945	-0.622188901056321	19.6046985376354	-0.0267277958383318	-41.5018861820925	-0.489166731975856	-0.481889140140237	-0.496970394176997	-0.473082631750744	-0.465883643274975	-0.480802008606909	-0.483311022685944	-0.465621550935577	-0.484047252644819	0.000824832972375837	0.00081800307882754	0.00389910790664345
174	13.6259639633796	0.27	-0.622182470514955	-0.643950753411056	-0.600414187618855	0.333860354401788	-14.9786911566529	-15.4292912214943	-14.5280910918115	16.06	10.36	25.07	-0.932280308778993	-0.905053810714004	-0.877827312649014	-0.922117052302631	-0.895187363984862	-0.868257675667093	-0.919820517401509	-0.893479139819416	-0.866022999458108	-0.622182470514955	19.7318505498119	0.0829347525974629	-41.5210522608826	-0.489166731975856	-0.481889140140237	-0.496970394176997	-0.473082631750744	-0.465883643274975	-0.480802008606909	-0.483311022685944	-0.465621550935577	-0.484047252644819	0.000824832972375837	0.00081800307882754	0.00389910790664345
174	13.6259639633796	0.27	-0.622103656871418	-0.643767350406873	-0.600439963335963	0.335563230709472	-14.9193636540859	-15.3664661694246	-14.4722611387472	16.06	10.29	24.48	-0.928279389864329	-0.901270183871914	-0.8742609778795	-0.918153567650809	-0.891438982460056	-0.864724397269303	-0.918704465424835	-0.890373226540792	-0.864073771432228	-0.622103656871418	19.6321060905612	-0.21499729560592	-41.7368342534589	-0.489166731975856	-0.481889140140237	-0.496970394176997	-0.473082631750744	-0.465883643274975	-0.480802008606909	-0.483311022685944	-0.465621550935577	-0.484047252644819	0.000824832972375837	0.00081800307882754	0.00389910790664345
174	13.6259639633796	0.27	-0.622091167432	-0.643666177724379	-0.600516157139621	0.32547562805825	-14.6553838690003	-15.1047020091432	-14.2060657288574	16.16	10.23	24.79	-0.906754351175274	-0.879781215366972	-0.85280807955867	-0.896692062436562	-0.870018248578399	-0.843344434720237	-0.894912643144297	-0.86749450755156	-0.841747916295285	-0.622091167432	19.7497859024342	-0.254000637749731	-41.8636107031552	-0.489166731975856	-0.481889140140237	-0.496970394176997	-0.473082631750744	-0.465883643274975	-0.480802008606909	-0.483311022685944	-0.465621550935577	-0.484047252644819	0.000824832972375837	0.00081800307882754	0.00389910790664345
174	13.6259639633796	0.27	-0.621732084368017	-0.643722712904032	-0.599741455832002	0.331944805270326	-14.8200852047546	-15.2678408837168	-14.3723295257925	15.99	10.24	24.39	-0.925972161246603	-0.898816435894421	-0.871660710542239	-0.915982114145729	-0.889119364097429	-0.862256614049128	-0.915306569178469	-0.887953815805625	-0.861603927447265	-0.621732084368017	19.4199863589251	-0.178741415587108	-41.5666008048481	-0.489166731975856	-0.481889140140237	-0.496970394176997	-0.473082631750744	-0.465883643274975	-0.480802008606909	-0.483311022685944	-0.465621550935577	-0.484047252644819	0.000824832972375837	0.00081800307882754	0.00389910790664345
174	13.6259639633796	0.27	-0.621579195996649	-0.643568348814002	-0.599590043179296	0.333585718912893	-15.0633583898757	-15.5167854132006	-14.6099313665507	16.01	10.28	24.57	-0.940015617124718	-0.912546752163214	-0.88507788720171	-0.929842139100298	-0.902670560576328	-0.875498982052358	-0.928364581111793	-0.902043222802148	-0.874868563906536	-0.621579195996649	19.5917863352394	0.0356770922165766	-41.4907426659722	-0.489166731975856	-0.481889140140237	-0.496970394176997	-0.473082631750744	-0.465883643274975	-0.480802008606909	-0.483311022685944	-0.465621550935577	-0.484047252644819	0.000824832972375837	0.00081800307882754	0.00389910790664345
174	13.6259639633796	0.27	-0.621512667831351	-0.643107165609323	-0.599918170053379	0.339504328703183	-15.3409724170087	-15.7966759407971	-14.8852688932202	15.96	10.57	24.44	-0.959942206645339	-0.932249732112026	-0.904557257578713	-0.949643261535855	-0.922247891633623	-0.894852521731391	-0.952517008110803	-0.925703781643311	-0.897187310848973	-0.621512667831351	19.7110830554483	0.0245267739213507	-41.5966603188492	-0.489166731975856	-0.481889140140237	-0.496970394176997	-0.473082631750744	-0.465883643274975	-0.480802008606909	-0.483311022685944	-0.465621550935577	-0.484047252644819	0.000824832972375837	0.00081800307882754	0.00389910790664345
174	13.6259639633796	0.27	-0.621471364127602	-0.642993907627226	-0.599948820627978	0.335644438502994	-15.0839571398855	-15.5359098732589	-14.6320044065122	16.04	10.4	24.72	-0.939766973302625	-0.912428358713392	-0.885089744124158	-0.929553661940824	-0.902512161201015	-0.875470660461206	-0.929633908992636	-0.90166826529832	-0.87527234745568	-0.621471364127602	19.7329076156922	-0.0138640766610131	-41.6134324442594	-0.489166731975856	-0.481889140140237	-0.496970394176997	-0.473082631750744	-0.465883643274975	-0.480802008606909	-0.483311022685944	-0.465621550935577	-0.484047252644819	0.000824832972375837	0.00081800307882754	0.00389910790664345
174	13.6259639633796	0.27	-0.621450111127144	-0.643217860229426	-0.599682362024862	0.329980673475137	-14.7827415440997	-15.2313542445367	-14.3341288436628	15.76	10.3	24.75	-0.937295384898933	-0.909689000924415	-0.882082616949897	-0.927599456178357	-0.900278648699319	-0.872957841220282	-0.926541109660407	-0.899398444871462	-0.871755630321981	-0.621450111127144	19.593238267996	0.31822627185317	-41.2115667865143	-0.489166731975856	-0.481889140140237	-0.496970394176997	-0.473082631750744	-0.465883643274975	-0.480802008606909	-0.483311022685944	-0.465621550935577	-0.484047252644819	0.000824832972375837	0.00081800307882754	0.00389910790664345
174	13.6259639633796	0.27	-0.621336563703243	-0.643093553361007	-0.599579574045478	0.335697122159077	-15.0316111087782	-15.4819422259613	-14.5812799915951	15.88	10.26	24.88	-0.94530994337209	-0.917813232903218	-0.890316522434347	-0.935305088794534	-0.90809939461247	-0.880893700430406	-0.933513324691091	-0.906446817295367	-0.878619095399992	-0.621336563703243	19.6081738829874	0.10024006285139	-41.4340681438952	-0.489166731975856	-0.481889140140237	-0.496970394176997	-0.473082631750744	-0.465883643274975	-0.480802008606909	-0.483311022685944	-0.465621550935577	-0.484047252644819	0.000824832972375837	0.00081800307882754	0.00389910790664345
174	13.6259639633796	0.27	-0.621270583857563	-0.643024018780886	-0.59951714893424	0.341064191500786	-15.2910094033197	-15.7436534525999	-14.8383653540394	15.89	10.39	24.51	-0.960844041440777	-0.933218920057486	-0.905593798674196	-0.950661185643554	-0.923328830427606	-0.895996475211658	-0.951010263856942	-0.923377867576404	-0.89645185316066	-0.621270583857563	19.6107353921387	0.00783855766771669	-41.5034453369912	-0.489166731975856	-0.481889140140237	-0.496970394176997	-0.473082631750744	-0.465883643274975	-0.480802008606909	-0.483311022685944	-0.465621550935577	-0.484047252644819	0.000824832972375837	0.00081800307882754	0.00389910790664345
174	13.6259639633796	0.27	-0.621063137555131	-0.642743541891455	-0.599382733218806	0.341533408345194	-15.2571440603786	-15.7083145561864	-14.8059735645708	15.72	10.25	24.83	-0.968735218779337	-0.940911434922714	-0.913087651066092	-0.958778463478573	-0.931240655193016	-0.903702846907459	-0.956487784289276	-0.928248110558103	-0.901266285055534	-0.621063137555131	19.6104466873832	-0.197606777031508	-41.6434272026486	-0.489166731975856	-0.481889140140237	-0.496970394176997	-0.473082631750744	-0.465883643274975	-0.480802008606909	-0.483311022685944	-0.465621550935577	-0.484047252644819	0.000824832972375837	0.00081800307882754	0.00389910790664345
174	13.6259639633796	0.27	-0.620961337684588	-0.64273220327127	-0.599190472097907	0.339790992328249	-15.0610984330041	-15.508202485812	-14.6139943801963	15.83	10.35	24.66	-0.949824445519572	-0.922440849036594	-0.895057252553617	-0.939860917421128	-0.912764571107675	-0.885668224794223	-0.938977976717871	-0.911949152339764	-0.885549504180341	-0.620961337684588	19.5324827560929	0.166543995755608	-41.27857106433	-0.489166731975856	-0.481889140140237	-0.496970394176997	-0.473082631750744	-0.465883643274975	-0.480802008606909	-0.483311022685944	-0.465621550935577	-0.484047252644819	0.000824832972375837	0.00081800307882754	0.00389910790664345
174	13.6259639633796	0.27	-0.620801993115204	-0.642628301889987	-0.598975684340422	0.329700749136055	-14.8892303477667	-15.3413608601718	-14.4370998353615	16.17	10.37	25.01	-0.920693768159687	-0.893559686055736	-0.866425603951784	-0.910468775631591	-0.883636037792545	-0.856803299953499	-0.908345535717752	-0.881600349650953	-0.854706442852063	-0.620801993115204	19.8318283919696	0.273636617101927	-41.4132006403232	-0.489166731975856	-0.481889140140237	-0.496970394176997	-0.473082631750744	-0.465883643274975	-0.480802008606909	-0.483311022685944	-0.465621550935577	-0.484047252644819	0.000824832972375837	0.00081800307882754	0.00389910790664345
174	13.6259639633796	0.27	-0.620695717766933	-0.642280113056457	-0.599111322477408	0.335685853021398	-15.0281492568683	-15.4783880365993	-14.5779104771374	16.09	10.49	25.58	-0.933225315619057	-0.90607945092534	-0.878933586231622	-0.922990875141856	-0.896142712119707	-0.869294549097558	-0.919887718513691	-0.893984098576047	-0.867184450181233	-0.620695717766933	19.9021940897192	0.0278191892036073	-41.7302038545143	-0.489166731975856	-0.481889140140237	-0.496970394176997	-0.473082631750744	-0.465883643274975	-0.480802008606909	-0.483311022685944	-0.465621550935577	-0.484047252644819	0.000824832972375837	0.00081800307882754	0.00389910790664345
174	13.6259639633796	0.27	-0.620631221320976	-0.642248462071622	-0.599013980570331	0.332807787731901	-14.8386456728275	-15.2860912056055	-14.3912001400494	16.06	10.28	24.87	-0.923398152662388	-0.896368981317866	-0.869339809973344	-0.913324796297059	-0.88659048635596	-0.859856176414862	-0.911559746829504	-0.884654770806972	-0.858065823457245	-0.620631221320976	19.6480929225968	0.0187339420504597	-41.570074734654	-0.489166731975856	-0.481889140140237	-0.496970394176997	-0.473082631750744	-0.465883643274975	-0.480802008606909	-0.483311022685944	-0.465621550935577	-0.484047252644819	0.000824832972375837	0.00081800307882754	0.00389910790664345
174	13.6259639633796	0.27	-0.620525416772884	-0.642168334685102	-0.598882498860666	0.349578178270497	-15.3941302955757	-15.8413260999198	-14.9469344912316	15.98	10.26	25.02	-0.961522358573408	-0.934378875646228	-0.907235392719048	-0.951172095441844	-0.924320797286135	-0.897469499130425	-0.948817468600879	-0.921423731133398	-0.894280388249548	-0.620525416772884	19.6754891041037	-0.110248625007768	-41.6352944643647	-0.489166731975856	-0.481889140140237	-0.496970394176997	-0.473082631750744	-0.465883643274975	-0.480802008606909	-0.483311022685944	-0.465621550935577	-0.484047252644819	0.000824832972375837	0.00081800307882754	0.00389910790664345
174	13.6259639633796	0.27	-0.620512514438077	-0.642121806738103	-0.59890322213805	0.329855680681965	-14.9266793517459	-15.3797882153619	-14.4735704881299	16.18	10.51	24.82	-0.922496873436874	-0.895318897761321	-0.868140922085769	-0.912236787304101	-0.885361087310315	-0.85848538731653	-0.911498649295389	-0.886212709304501	-0.858425465252564	-0.620512514438077	19.8040116512222	-0.0134198583076797	-41.7288854412897	-0.489166731975856	-0.481889140140237	-0.496970394176997	-0.473082631750744	-0.465883643274975	-0.480802008606909	-0.483311022685944	-0.465621550935577	-0.484047252644819	0.000824832972375837	0.00081800307882754	0.00389910790664345
174	13.6259639633796	0.27	-0.620492056355895	-0.641970405845901	-0.599013706865889	0.342923019069271	-15.1601198000111	-15.6070396129708	-14.7131999870514	15.8	10.32	24.34	-0.95799853820906	-0.930565499136344	-0.903132460063628	-0.948014328140373	-0.920867194749138	-0.893720061357903	-0.948642296639703	-0.921242459665918	-0.894040842023292	-0.620492056355895	19.4685456615307	-0.0744257628421772	-41.5078443380344	-0.489166731975856	-0.481889140140237	-0.496970394176997	-0.473082631750744	-0.465883643274975	-0.480802008606909	-0.483311022685944	-0.465621550935577	-0.484047252644819	0.000824832972375837	0.00081800307882754	0.00389910790664345
174	13.6259639633796	0.27	-0.620483836376335	-0.642374459348337	-0.598593213404332	0.336998086310973	-15.0930148794043	-15.5438698288686	-14.64215992994	15.97	10.3	24.96	-0.944223249374857	-0.916835749989774	-0.889448250604692	-0.934082135026897	-0.906988781928885	-0.879895428830872	-0.93312824175748	-0.904378759123309	-0.877993112566235	-0.620483836376335	19.742611008161	-0.143620564681654	-41.7253183570467	-0.489166731975856	-0.481889140140237	-0.496970394176997	-0.473082631750744	-0.465883643274975	-0.480802008606909	-0.483311022685944	-0.465621550935577	-0.484047252644819	0.000824832972375837	0.00081800307882754	0.00389910790664345
174	13.6259639633796	0.27	-0.620414895502479	-0.642190580442076	-0.598639210562883	0.337795506368401	-15.0164358258149	-15.464203935968	-14.5686677156618	15.99	10.24	24.93	-0.938346482434261	-0.911176533509106	-0.884006584583951	-0.928237034875303	-0.901359806367371	-0.87448257785944	-0.925959090223224	-0.898978255769182	-0.871751335175828	-0.620414895502479	19.6878332439836	0.130465049206018	-41.4271095695396	-0.489166731975856	-0.481889140140237	-0.496970394176997	-0.473082631750744	-0.465883643274975	-0.480802008606909	-0.483311022685944	-0.465621550935577	-0.484047252644819	0.000824832972375837	0.00081800307882754	0.00389910790664345
174	13.6259639633796	0.27	-0.620363695618105	-0.642306995775139	-0.598420395461072	0.323137923793544	-14.5980404489377	-15.0479941788885	-14.148086718987	15.87	10.28	24.43	-0.919353552810165	-0.891863738864679	-0.864373924919193	-0.909639899187658	-0.882440535559134	-0.85524117193061	-0.909464406199788	-0.882406054132265	-0.855056843449105	-0.620363695618105	19.4863811843949	0.345785146257648	-41.0997162678849	-0.489166731975856	-0.481889140140237	-0.496970394176997	-0.473082631750744	-0.465883643274975	-0.480802008606909	-0.483311022685944	-0.465621550935577	-0.484047252644819	0.000824832972375837	0.00081800307882754	0.00389910790664345
174	13.6259639633796	0.27	-0.620300339579146	-0.641921365710239	-0.598679313448053	0.341679225543539	-15.1862575820147	-15.6351863359095	-14.7373288281199	16.04	10.25	25.19	-0.945397414361116	-0.918252481512459	-0.891107548663802	-0.935111591017341	-0.908261992151745	-0.88141239328615	-0.931535311881838	-0.905436070678608	-0.878432755883264	-0.620300339579146	19.8128624021925	0.100756028410834	-41.5313332092935	-0.489166731975856	-0.481889140140237	-0.496970394176997	-0.473082631750744	-0.465883643274975	-0.480802008606909	-0.483311022685944	-0.465621550935577	-0.484047252644819	0.000824832972375837	0.00081800307882754	0.00389910790664345
174	13.6259639633796	0.27	-0.620199914207154	-0.641781853931633	-0.598617974482674	0.338281402860191	-14.8340048116024	-15.2758531153899	-14.3921565078149	15.88	10.14	24.47	-0.933014440159962	-0.90602734852718	-0.879040256894399	-0.923148509927179	-0.896446786614302	-0.869745063301425	-0.921554518937026	-0.895224719439921	-0.868449654270527	-0.620199914207154	19.5066721790009	-0.112555688710512	-41.5320185049045	-0.489166731975856	-0.481889140140237	-0.496970394176997	-0.473082631750744	-0.465883643274975	-0.480802008606909	-0.483311022685944	-0.465621550935577	-0.484047252644819	0.000824832972375837	0.00081800307882754	0.00389910790664345
174	13.6259639633796	0.27	-0.619960141571327	-0.641585476421044	-0.598334806721611	0.338045498938909	-14.8872450134593	-15.3309128999668	-14.4435771269518	16.34	10.38	25.27	-0.910486540526742	-0.884137578676603	-0.857788616826464	-0.900090832950375	-0.874042716955878	-0.847994600961381	-0.897783445158911	-0.871100525466428	-0.845788934701541	-0.619960141571327	19.9600798698386	-0.313580911499309	-42.0920785241396	-0.489166731975856	-0.481889140140237	-0.496970394176997	-0.473082631750744	-0.465883643274975	-0.480802008606909	-0.483311022685944	-0.465621550935577	-0.484047252644819	0.000824832972375837	0.00081800307882754	0.00389910790664345
174	13.6259639633796	0.27	-0.619886493394587	-0.641658179920643	-0.59811480686853	0.326939302385014	-14.7375878739996	-15.187924350331	-14.2872513976681	15.91	10.37	24.68	-0.925594711460479	-0.898149943416116	-0.870705175371753	-0.915744830340891	-0.888592120688008	-0.861439411035126	-0.914979572495759	-0.888634470918472	-0.860510951341878	-0.619886493394587	19.6544634754612	0.176577335984355	-41.4298525525097	-0.489166731975856	-0.481889140140237	-0.496970394176997	-0.473082631750744	-0.465883643274975	-0.480802008606909	-0.483311022685944	-0.465621550935577	-0.484047252644819	0.000824832972375837	0.00081800307882754	0.00389910790664345
174	13.6259639633796	0.27	-0.619827321241357	-0.641282580620521	-0.598372061862193	0.341247102882361	-15.183680384487	-15.632964437354	-14.73439633162	15.89	10.13	24.52	-0.954294267569973	-0.926868298689935	-0.899442329809897	-0.944187098282347	-0.917051604698837	-0.889916111115328	-0.941651085139788	-0.914780551633593	-0.888165137843438	-0.619827321241357	19.5883362603543	0.00967127715641118	-41.4263602369088	-0.489166731975856	-0.481889140140237	-0.496970394176997	-0.473082631750744	-0.465883643274975	-0.480802008606909	-0.483311022685944	-0.465621550935577	-0.484047252644819	0.000824832972375837	0.00081800307882754	0.00389910790664345
174	13.6259639633796	0.27	-0.619772807978778	-0.641219630851384	-0.598325985106172	0.335498144145791	-15.0135201472392	-15.4635100170145	-14.5635302774639	15.81	10.31	24.39	-0.948684974795958	-0.92107813599956	-0.893471297203161	-0.938782394329051	-0.911463721731002	-0.884145049132953	-0.938537959994574	-0.911606369384306	-0.883707480127422	-0.619772807978778	19.5452298960355	-0.338852123845516	-41.8086188121812	-0.489166731975856	-0.481889140140237	-0.496970394176997	-0.473082631750744	-0.465883643274975	-0.480802008606909	-0.483311022685944	-0.465621550935577	-0.484047252644819	0.000824832972375837	0.00081800307882754	0.00389910790664345
174	13.6259639633796	0.27	-0.619738999236606	-0.641457853138315	-0.598020145334896	0.335191604443255	-14.9262949079057	-15.3739781803148	-14.4786116354967	15.8	10.19	24.6	-0.943397411913349	-0.915926107115456	-0.888454802317562	-0.933556318286877	-0.906371581672384	-0.879186845057892	-0.931616530256012	-0.904667823042382	-0.877456808588321	-0.619738999236606	19.5759733006877	0.0381803730457905	-41.3860419470275	-0.489166731975856	-0.481889140140237	-0.496970394176997	-0.473082631750744	-0.465883643274975	-0.480802008606909	-0.483311022685944	-0.465621550935577	-0.484047252644819	0.000824832972375837	0.00081800307882754	0.00389910790664345
174	13.6259639633796	0.27	-0.619727020422238	-0.64147105124897	-0.597982989595506	0.336652346361804	-15.1331063722618	-15.5855089058715	-14.6807038386521	16.02	10.25	24.76	-0.943559371458275	-0.916170554523456	-0.888781737588637	-0.933328802337025	-0.906236949422994	-0.879145096508964	-0.931309257923332	-0.904130466813307	-0.877040229814726	-0.619727020422238	19.7187723118313	0.263014004255486	-41.2856095697798	-0.489166731975856	-0.481889140140237	-0.496970394176997	-0.473082631750744	-0.465883643274975	-0.480802008606909	-0.483311022685944	-0.465621550935577	-0.484047252644819	0.000824832972375837	0.00081800307882754	0.00389910790664345
174	13.6259639633796	0.27	-0.619682666423976	-0.641255128367039	-0.598110204480912	0.339683525064093	-15.1305061943342	-15.5797782950356	-14.6812340936328	16.17	10.53	24.82	-0.935100923808393	-0.908135536467734	-0.881170149127075	-0.924718890839419	-0.898052888873391	-0.871386886907362	-0.92519553954415	-0.898753970547448	-0.872121973082644	-0.619682666423976	19.8162579104023	0.0610207762862773	-41.6187819474445	-0.489166731975856	-0.481889140140237	-0.496970394176997	-0.473082631750744	-0.465883643274975	-0.480802008606909	-0.483311022685944	-0.465621550935577	-0.484047252644819	0.000824832972375837	0.00081800307882754	0.00389910790664345
174	13.6259639633796	0.27	-0.619568368820772	-0.641189742497184	-0.597946995144361	0.346996840722835	-15.1852804820762	-15.6289247419692	-14.7416362221832	15.86	10.1	24.4	-0.955782928533843	-0.928651976344336	-0.901521024154829	-0.945713026207674	-0.918867919297893	-0.892022812388112	-0.943465473905128	-0.917100489120517	-2.1351801933187	-0.619568368820772	19.4508614405855	0.200677866595332	-41.172000045289	-0.489166731975856	-0.481889140140237	-0.496970394176997	-0.473082631750744	-0.465883643274975	-0.480802008606909	-0.483311022685944	-0.465621550935577	-0.484047252644819	0.000824832972375837	0.00081800307882754	0.00389910790664345
174	13.6259639633796	0.27	-0.619527042288674	-0.640973054560134	-0.598081030017214	0.333736916245966	-15.0703917755354	-15.5238762899326	-14.6169072611382	16.07	10.29	24.77	-0.937429662167239	-0.910045404061217	-0.882661145955196	-0.927193204897842	-0.900107974867493	-0.873022744837144	-0.925527774521754	-0.898552777673842	-0.871278402320819	-0.619527042288674	19.7310613002531	0.0598187097240561	-41.5314374536923	-0.489166731975856	-0.481889140140237	-0.496970394176997	-0.473082631750744	-0.465883643274975	-0.480802008606909	-0.483311022685944	-0.465621550935577	-0.484047252644819	0.000824832972375837	0.00081800307882754	0.00389910790664345
174	13.6259639633796	0.27	-0.619524157535704	-0.64112789410019	-0.597920420971219	0.334103169787933	-14.9337148542942	-15.3827167744526	-14.4847129341357	15.63	10.21	24.17	-0.954148833359624	-0.926298443563268	-0.898448053766912	-0.944512368085915	-0.916943254443498	-0.88937414080108	-0.943831804837682	-0.915876261439848	-0.888824579135088	-0.619524157535704	19.3654247541912	-0.112758362875597	-41.4428795446632	-0.489166731975856	-0.481889140140237	-0.496970394176997	-0.473082631750744	-0.465883643274975	-0.480802008606909	-0.483311022685944	-0.465621550935577	-0.484047252644819	0.000824832972375837	0.00081800307882754	0.00389910790664345
174	13.6259639633796	0.27	-0.619413903338322	-0.640947079596403	-0.59788072708024	0.332132362700472	-14.9856204490951	-15.4381860065595	-14.5330548916306	16.02	10.36	24.79	-0.934945095241435	-0.907537474420778	-0.880129853600121	-0.924817147329915	-0.897706424110479	-0.870595700891043	-0.922647847300724	-0.896045439920098	-0.869156540767122	-0.619413903338322	19.697945474242	0.0606707115971028	-41.5315459694762	-0.489166731975856	-0.481889140140237	-0.496970394176997	-0.473082631750744	-0.465883643274975	-0.480802008606909	-0.483311022685944	-0.465621550935577	-0.484047252644819	0.000824832972375837	0.00081800307882754	0.00389910790664345
174	13.6259639633796	0.27	-0.619389902278548	-0.641117970735236	-0.597661833821859	0.339125542096316	-15.1011652641201	-15.550124449546	-14.6522060786942	15.91	10.3	24.23	-0.948102360562855	-0.920728993559926	-0.893355626556998	-0.9380261880523	-0.910943737705198	-0.883861287358096	-0.938962303384585	-0.911527269553772	-0.885091859687764	-0.619389902278548	19.5232709891342	-0.154301719094907	-41.6104373908009	-0.489166731975856	-0.481889140140237	-0.496970394176997	-0.473082631750744	-0.465883643274975	-0.480802008606909	-0.483311022685944	-0.465621550935577	-0.484047252644819	0.000824832972375837	0.00081800307882754	0.00389910790664345
174	13.6259639633796	0.27	-0.61934486487192	-0.640964708113047	-0.597725021630792	0.332405966727175	-14.9295794567855	-15.3801746558717	-14.4789842576993	16.09	10.45	24.61	-0.927135551093667	-0.899973126896784	-0.872810702699901	-0.916962829009853	-0.890098436521658	-0.863234044033462	-0.917548783807329	-0.890041571634409	-0.863239788009059	-0.61934486487192	19.6884815328175	0.0822400914879883	-41.5194499170064	-0.489166731975856	-0.481889140140237	-0.496970394176997	-0.473082631750744	-0.465883643274975	-0.480802008606909	-0.483311022685944	-0.465621550935577	-0.484047252644819	0.000824832972375837	0.00081800307882754	0.00389910790664345
174	13.6259639633796	0.27	-0.619171016631209	-0.640660588232422	-0.597681445029995	0.335279227617738	-14.8402020474246	-15.2852156471627	-14.3951884476864	16	10.19	24.86	-0.926602758454422	-0.899625655966265	-0.872648553478108	-0.916593092217102	-0.88990741104136	-0.863221729865618	-0.913045025576169	-0.887415553841547	-0.860569392017388	-0.619171016631209	19.6651685465436	0.00814753930352429	-41.5251135755367	-0.489166731975856	-0.481889140140237	-0.496970394176997	-0.473082631750744	-0.465883643274975	-0.480802008606909	-0.483311022685944	-0.465621550935577	-0.484047252644819	0.000824832972375837	0.00081800307882754	0.00389910790664345
174	13.6259639633796	0.27	-0.619145638261915	-0.640684566943072	-0.597606709580758	0.337536172913778	-15.2309228681847	-15.6853500596908	-14.7764956766786	15.86	10.32	24.44	-0.959219220841825	-0.931429257920563	-0.903639294999302	-0.949112674944512	-0.921615513219939	-0.894118351495365	-0.949576817150129	-0.920654426332124	-0.893839431605	-0.619145638261915	19.648184090289	-0.0873257362616308	-41.6044395506828	-0.489166731975856	-0.481889140140237	-0.496970394176997	-0.473082631750744	-0.465883643274975	-0.480802008606909	-0.483311022685944	-0.465621550935577	-0.484047252644819	0.000824832972375837	0.00081800307882754	0.00389910790664345
174	13.6259639633796	0.27	-0.619089973858472	-0.640665798159874	-0.59751414955707	0.340223084030746	-15.0430502758446	-15.4891888188254	-14.5969117328637	15.99	10.36	24.75	-0.939482280772464	-0.912422164145134	-0.885362047517803	-0.929349073611289	-0.902580825998629	-0.87581257838597	-0.928040750439879	-0.902550401286149	-0.874802305755126	-0.619089973858472	19.6383337430935	-0.00742997584010262	-41.5350351212481	-0.489166731975856	-0.481889140140237	-0.496970394176997	-0.473082631750744	-0.465883643274975	-0.480802008606909	-0.483311022685944	-0.465621550935577	-0.484047252644819	0.000824832972375837	0.00081800307882754	0.00389910790664345
174	13.6259639633796	0.27	-0.619054459958849	-0.640520682777181	-0.597588237140516	0.335771980935687	-14.993744524114	-15.4428658153096	-14.5446232329185	16.16	10.55	25.08	-0.927350933103952	-0.900381000615505	-0.873411068127058	-0.917068965547628	-0.890398061141155	-0.863727156734681	-0.915931784814187	-0.890509014097951	-0.863675462837039	-0.619054459958849	19.8615160068379	0.0403498642280074	-41.6826915080249	-0.489166731975856	-0.481889140140237	-0.496970394176997	-0.473082631750744	-0.465883643274975	-0.480802008606909	-0.483311022685944	-0.465621550935577	-0.484047252644819	0.000824832972375837	0.00081800307882754	0.00389910790664345
174	13.6259639633796	0.27	-0.619054396302169	-0.640901164022038	-0.597207628582301	0.33162995312361	-14.8270734274651	-15.2753584414006	-14.3787884135296	16.17	10.29	24.9	-0.916439324379198	-0.889544635336294	-0.862649946293389	-0.906252790587082	-0.879657045131031	-0.853061299674981	-0.904557410612083	-0.877514824852981	-0.851597475259768	-0.619054396302169	19.6979955258382	0.117522566727912	-41.4459604001076	-0.489166731975856	-0.481889140140237	-0.496970394176997	-0.473082631750744	-0.465883643274975	-0.480802008606909	-0.483311022685944	-0.465621550935577	-0.484047252644819	0.000824832972375837	0.00081800307882754	0.00389910790664345
174	13.6259639633796	0.27	-0.619013335929335	-0.640553712521719	-0.597472959336951	0.319810538266178	-14.5886301653111	-15.0417366178958	-14.1355237127264	16.02	10.38	24.91	-0.910681964234242	-0.883249235904449	-0.855816507574656	-0.900809170164893	-0.873673842780982	-0.846538515397071	-0.89926900781232	-0.873038022569467	-0.845997247252326	-0.619013335929335	19.8056516576622	-0.0447950721514544	-41.72721972753	-0.489166731975856	-0.481889140140237	-0.496970394176997	-0.473082631750744	-0.465883643274975	-0.480802008606909	-0.483311022685944	-0.465621550935577	-0.484047252644819	0.000824832972375837	0.00081800307882754	0.00389910790664345
174	13.6259639633796	0.27	-0.618996884593961	-0.640550215541253	-0.597443553646669	0.334631254082082	-14.659288741639	-15.0995170998254	-14.2190603834527	16.07	10.21	25.07	-0.91133293989027	-0.884762911111426	-0.858192882332582	-0.901367244342685	-0.875087766696045	-0.848808289049406	-0.898967500461205	-0.872411273869693	-0.845652947524271	-0.618996884593961	19.6596628579557	-0.126985099055651	-41.6329235539271	-0.489166731975856	-0.481889140140237	-0.496970394176997	-0.473082631750744	-0.465883643274975	-0.480802008606909	-0.483311022685944	-0.465621550935577	-0.484047252644819	0.000824832972375837	0.00081800307882754	0.00389910790664345
174	13.6259639633796	0.27	-0.618912724867162	-0.640628279055095	-0.597197170679229	0.332334599594415	-15.044264645723	-15.4983942234799	-14.5901350679661	15.8	10.32	24.53	-0.95088412462067	-0.923021586103259	-0.895159047585849	-0.940960398515161	-0.913388642222095	-0.885816885929029	-0.940801645674809	-0.912611474554844	-0.885064772903299	-0.618912724867162	19.5408925464602	-0.142475167649767	-41.6252985769886	-0.489166731975856	-0.481889140140237	-0.496970394176997	-0.473082631750744	-0.465883643274975	-0.480802008606909	-0.483311022685944	-0.465621550935577	-0.484047252644819	0.000824832972375837	0.00081800307882754	0.00389910790664345
174	13.6259639633796	0.27	-0.61876254541876	-0.640579931224052	-0.596945159613469	0.334029554369632	-14.8685803918906	-15.3156979290455	-14.4214628547357	15.91	10.2	24.32	-0.933455465206836	-0.90620471172628	-0.878953958245725	-0.923524182349159	-0.896563356938006	-0.869602531526852	-0.922452002016317	-0.895726986926749	-0.868843714301132	-0.61876254541876	19.4637740244027	-0.0412571242746572	-41.4521718165694	-0.489166731975856	-0.481889140140237	-0.496970394176997	-0.473082631750744	-0.465883643274975	-0.480802008606909	-0.483311022685944	-0.465621550935577	-0.484047252644819	0.000824832972375837	0.00081800307882754	0.00389910790664345
174	13.6259639633796	0.27	-0.618761502907504	-0.640341127740535	-0.597181878074472	0.337984758856528	-14.9906826390635	-15.4374938007716	-14.5438714773553	16.02	10.33	24.7	-0.934756112574021	-0.907701237607715	-0.88064636264141	-0.924625763256991	-0.897864093470573	-0.871102423684154	-0.924007995411737	-0.896775638627307	-0.870379929836234	-0.618761502907504	19.7139866896397	-0.098478468624192	-41.6467666825291	-0.489166731975856	-0.481889140140237	-0.496970394176997	-0.473082631750744	-0.465883643274975	-0.480802008606909	-0.483311022685944	-0.465621550935577	-0.484047252644819	0.000824832972375837	0.00081800307882754	0.00389910790664345
174	13.6259639633796	0.27	-0.618728676615448	-0.640398158583393	-0.597059194647504	0.33842382912234	-15.1843440413376	-15.6364837630726	-14.7322043196025	16.02	10.36	24.63	-0.946669285621557	-0.919295689750411	-0.891922093879266	-0.936405718661349	-0.909328900913707	-0.882252083166065	-0.935117466951662	-0.909377526469989	-0.881353546592146	-0.618728676615448	19.7373068665297	0.0341492202632357	-41.5776969116949	-0.489166731975856	-0.481889140140237	-0.496970394176997	-0.473082631750744	-0.465883643274975	-0.480802008606909	-0.483311022685944	-0.465621550935577	-0.484047252644819	0.000824832972375837	0.00081800307882754	0.00389910790664345
174	13.6259639633796	0.27	-0.618714504176065	-0.640269173238123	-0.597159835114006	0.337189142478884	-14.9999307753671	-15.447813631197	-14.5520479195372	16.26	10.42	24.88	-0.922084766055309	-0.895350500080991	-0.868616234106673	-0.911695367497062	-0.885262324311141	-0.85882928112522	-0.911192697881105	-0.883893890330891	-0.85855626271783	-0.618714504176065	19.7734995286268	0.104286387398358	-41.5419618580554	-0.489166731975856	-0.481889140140237	-0.496970394176997	-0.473082631750744	-0.465883643274975	-0.480802008606909	-0.483311022685944	-0.465621550935577	-0.484047252644819	0.000824832972375837	0.00081800307882754	0.00389910790664345
174	13.6259639633796	0.27	-0.618710293137885	-0.640331522952736	-0.597089063323033	0.341328392928177	-14.9622615886573	-15.4049138372821	-14.5196093400325	15.93	10.19	24.78	-0.938008762205997	-0.911055564531148	-0.884102366856298	-0.928002132399716	-0.901336470067919	-0.874670807736123	-0.925777939361262	-0.899339233010631	-0.87240000341902	-0.618710293137885	19.5971104806088	-0.0183913850037339	-41.4852654658088	-0.489166731975856	-0.481889140140237	-0.496970394176997	-0.473082631750744	-0.465883643274975	-0.480802008606909	-0.483311022685944	-0.465621550935577	-0.484047252644819	0.000824832972375837	0.00081800307882754	0.00389910790664345
174	13.6259639633796	0.27	-0.61866385931436	-0.640145833673523	-0.597181884955196	0.342134138931342	-15.1425816557638	-15.5897669996382	-14.6953963118893	15.72	10.25	24.61	-0.96117392220815	-0.933603087381961	-0.906032252555772	-0.951287163097954	-0.923999925439869	-0.896712687781784	-0.949976519454405	-0.922336432319785	-0.894601926325169	-0.61866385931436	19.5388701763357	0.0348941981731277	-41.4150425992776	-0.489166731975856	-0.481889140140237	-0.496970394176997	-0.473082631750744	-0.465883643274975	-0.480802008606909	-0.483311022685944	-0.465621550935577	-0.484047252644819	0.000824832972375837	0.00081800307882754	0.00389910790664345
174	13.6259639633796	0.27	-0.618654306992036	-0.640061825077339	-0.597246788906733	0.33919451503343	-15.0131270339906	-15.4594001614946	-14.5668539064866	16	10.21	24.91	-0.9371658726667	-0.910112303924319	-0.883058735181938	-0.92704221607775	-0.90028089126725	-0.873519566456751	-0.924958736025794	-0.897473104751057	-0.87140018183482	-0.618654306992036	19.7627763814038	0.0546352576899098	-41.4674378473492	-0.489166731975856	-0.481889140140237	-0.496970394176997	-0.473082631750744	-0.465883643274975	-0.480802008606909	-0.483311022685944	-0.465621550935577	-0.484047252644819	0.000824832972375837	0.00081800307882754	0.00389910790664345
174	13.6259639633796	0.27	-0.618643435107339	-0.640241214859312	-0.597045655355366	0.33422599428928	-15.0121195583017	-15.4633542564432	-14.5608848601601	16.02	10.35	24.78	-0.936151903009072	-0.908834141651252	-0.881516380293433	-0.926001282813986	-0.898979725757233	-0.87195816870048	-0.924016078787283	-0.898424259351675	-0.871302651101346	-0.618643435107339	19.7306845071234	0.230696610850294	-41.3882514856481	-0.489166731975856	-0.481889140140237	-0.496970394176997	-0.473082631750744	-0.465883643274975	-0.480802008606909	-0.483311022685944	-0.465621550935577	-0.484047252644819	0.000824832972375837	0.00081800307882754	0.00389910790664345
174	13.6259639633796	0.27	-0.61863607795409	-0.640066135136129	-0.597206020772051	0.339238650824659	-15.0755278730051	-15.5236117814486	-14.6274439645616	15.97	10.42	24.66	-0.942663882785648	-0.915454202274834	-0.888244521764019	-0.932529541181274	-0.905612385081628	-0.878695228981983	-0.932327665133293	-0.905234210020233	-0.87821834592416	-0.61863607795409	19.6769010769161	-0.167843418050791	-41.7241481455095	-0.489166731975856	-0.481889140140237	-0.496970394176997	-0.473082631750744	-0.465883643274975	-0.480802008606909	-0.483311022685944	-0.465621550935577	-0.484047252644819	0.000824832972375837	0.00081800307882754	0.00389910790664345
174	13.6259639633796	0.27	-0.618609203125563	-0.640240961070229	-0.596977445180897	0.336173246124686	-15.111873172571	-15.5641259783027	-14.6596203668394	16.06	10.41	24.87	-0.940182036256579	-0.91286280455746	-0.885543572858341	-0.929925235354644	-0.902904039471491	-0.875882843588337	-0.928415417438816	-0.902092293060129	-0.875370676660624	-0.618609203125563	19.7329026240611	-0.083337888867145	-41.7218678565031	-0.489166731975856	-0.481889140140237	-0.496970394176997	-0.473082631750744	-0.465883643274975	-0.480802008606909	-0.483311022685944	-0.465621550935577	-0.484047252644819	0.000824832972375837	0.00081800307882754	0.00389910790664345
174	13.6259639633796	0.27	-0.618607796853604	-0.640174090772356	-0.597041502934852	0.343010210706456	-15.143093454606	-15.5894249729794	-14.6967619362325	16	10.33	24.76	-0.945332785474934	-0.918267526926874	-0.891202268378814	-0.935129530527173	-0.908356395279433	-0.881583260031693	-0.933377975938549	-0.906441094064248	-0.880157297760074	-0.618607796853604	19.6036511364643	0.235850699149291	-41.2555968937728	-0.489166731975856	-0.481889140140237	-0.496970394176997	-0.473082631750744	-0.465883643274975	-0.480802008606909	-0.483311022685944	-0.465621550935577	-0.484047252644819	0.000824832972375837	0.00081800307882754	0.00389910790664345
174	13.6259639633796	0.27	-0.618573442795898	-0.640290294144924	-0.596856591446872	0.335642867782205	-14.8597207337421	-15.3049563568558	-14.4144851106285	16.11	10.43	24.69	-0.921582005580322	-0.894772315376855	-0.867962625173389	-0.91143956238567	-0.884924925425766	-0.858410288465861	-0.911534987474103	-0.885418402784162	-0.858269949405788	-0.618573442795898	19.7468545366225	0.0128962375609993	-41.609824269289	-0.489166731975856	-0.481889140140237	-0.496970394176997	-0.473082631750744	-0.465883643274975	-0.480802008606909	-0.483311022685944	-0.465621550935577	-0.484047252644819	0.000824832972375837	0.00081800307882754	0.00389910790664345
174	13.6259639633796	0.27	-0.618569105841257	-0.640070415472984	-0.59706779620953	0.341654199673437	-15.0376260077817	-15.4821857176962	-14.5930662978673	15.72	10.14	24.39	-0.954817703833977	-0.927400807461752	-0.899983911089527	-0.945004854356992	-0.917869726825192	-0.890734599293392	-0.943001959644344	-0.916878214363088	-0.888984247589637	-0.618569105841257	19.421693205103	0.0282163449830876	-41.317769831856	-0.489166731975856	-0.481889140140237	-0.496970394176997	-0.473082631750744	-0.465883643274975	-0.480802008606909	-0.483311022685944	-0.465621550935577	-0.484047252644819	0.000824832972375837	0.00081800307882754	0.00389910790664345
174	13.6259639633796	0.27	-0.618479895637658	-0.640177989917433	-0.596781801357884	0.328614663306711	-14.7219579523016	-15.1701098064524	-14.2738060981507	16.01	10.37	25	-0.919199459549473	-0.89204468299299	-0.864889906436506	-0.909256887649279	-0.882395832238453	-0.855534776827627	-0.907177701338679	-0.88044554863424	-0.853528926529189	-0.618479895637658	19.7103301248988	0.0524373370527856	-41.5360859733181	-0.489166731975856	-0.481889140140237	-0.496970394176997	-0.473082631750744	-0.465883643274975	-0.480802008606909	-0.483311022685944	-0.465621550935577	-0.484047252644819	0.000824832972375837	0.00081800307882754	0.00389910790664345
174	13.6259639633796	0.27	-0.618440146632201	-0.640144459845363	-0.596735833419039	0.334628628596763	-14.9171152856453	-15.3650889905816	-14.469141580709	16.01	10.28	24.79	-0.930995311126916	-0.90385186802291	-0.876708424918904	-0.920924589235089	-0.894074761000481	-0.867224932765874	-0.918045327008042	-0.892644620893276	-0.865091298886451	-0.618440146632201	19.6634245536901	-0.184367384656534	-41.7397247274146	-0.489166731975856	-0.481889140140237	-0.496970394176997	-0.473082631750744	-0.465883643274975	-0.480802008606909	-0.483311022685944	-0.465621550935577	-0.484047252644819	0.000824832972375837	0.00081800307882754	0.00389910790664345
174	13.6259639633796	0.27	-0.618364220827675	-0.640049485062619	-0.59667895659273	0.32771713119585	-14.6071942417885	-15.0527585785781	-14.1616299049988	16.09	10.28	24.88	-0.907556843672473	-0.880692999345272	-0.853829155018071	-0.897603711266888	-0.871034481432847	-0.844465251598805	-0.895497098547868	-0.86882238500762	-0.842671685695037	-0.618364220827675	19.7035607582679	0.0375755549437027	-41.5613565537458	-0.489166731975856	-0.481889140140237	-0.496970394176997	-0.473082631750744	-0.465883643274975	-0.480802008606909	-0.483311022685944	-0.465621550935577	-0.484047252644819	0.000824832972375837	0.00081800307882754	0.00389910790664345
174	13.6259639633796	0.27	-0.618305769252358	-0.640200459022412	-0.596411079482304	0.334210774778391	-14.9877800678914	-15.4382985758152	-14.5372615599676	15.98	10.35	25.1	-0.937165582978641	-0.90981733355545	-0.882469084132259	-0.927080716696042	-0.900026762585766	-0.872972808475491	-0.924434488177309	-0.898460475600794	-0.870698519097373	-0.618305769252358	19.8696127602389	-0.0769340486681388	-41.7321992878194	-0.489166731975856	-0.481889140140237	-0.496970394176997	-0.473082631750744	-0.465883643274975	-0.480802008606909	-0.483311022685944	-0.465621550935577	-0.484047252644819	0.000824832972375837	0.00081800307882754	0.00389910790664345
174	13.6259639633796	0.27	-0.618216884450626	-0.639747011911836	-0.596686756989416	0.33079598661983	-14.885605886377	-15.3365085872913	-14.4347031854626	16.14	10.42	24.83	-0.921911270418547	-0.894806517112469	-0.867701763806391	-0.911718048819717	-0.884912982441976	-0.858107916064234	-0.911099664444712	-0.884055706412208	-0.856926116988579	-0.618216884450626	19.8031967670076	-0.000411802682005738	-41.6663641604605	-0.489166731975856	-0.481889140140237	-0.496970394176997	-0.473082631750744	-0.465883643274975	-0.480802008606909	-0.483311022685944	-0.465621550935577	-0.484047252644819	0.000824832972375837	0.00081800307882754	0.00389910790664345
174	13.6259639633796	0.27	-0.618192054965795	-0.639619588550148	-0.596764521381441	0.346292583039491	-15.1957886469218	-15.6404306886632	-14.7511466051804	15.98	10.37	24.62	-0.949525334911103	-0.922531264734626	-0.89553719455815	-0.939310180780151	-0.912606517375707	-0.885902853971263	-0.938696785762411	-0.912339228060018	-0.886330940082991	-0.618192054965795	19.7423353147287	0.120887928659434	-41.4660572843206	-0.489166731975856	-0.481889140140237	-0.496970394176997	-0.473082631750744	-0.465883643274975	-0.480802008606909	-0.483311022685944	-0.465621550935577	-0.484047252644819	0.000824832972375837	0.00081800307882754	0.00389910790664345
174	13.6259639633796	0.27	-0.618182183485243	-0.639935014575319	-0.596429352395167	0.328632361859595	-14.7758394047905	-15.2256134265196	-14.3260653830614	16.11	10.48	24.88	-0.916766973897248	-0.889685111427264	-0.862603248957279	-0.906676396800214	-0.879892616208139	-0.853108835616065	-0.9059216566336	-0.879509234501968	-0.852997160634949	-0.618182183485243	19.7146839859346	0.270753028294564	-41.38464036869	-0.489166731975856	-0.481889140140237	-0.496970394176997	-0.473082631750744	-0.465883643274975	-0.480802008606909	-0.483311022685944	-0.465621550935577	-0.484047252644819	0.000824832972375837	0.00081800307882754	0.00389910790664345
174	13.6259639633796	0.27	-0.618169293056108	-0.64000239683173	-0.596336189280486	0.332249719693196	-14.877975982535	-15.327171846785	-14.4287801182851	15.88	10.37	24.63	-0.93622031503854	-0.908782357289649	-0.881344399540758	-0.926322665943284	-0.899174780171391	-0.872026894399498	-0.926284671279884	-0.899226858701047	-0.870760142580762	-0.618169293056108	19.5402095036153	0.191457001917474	-41.351379799146	-0.489166731975856	-0.481889140140237	-0.496970394176997	-0.473082631750744	-0.465883643274975	-0.480802008606909	-0.483311022685944	-0.465621550935577	-0.484047252644819	0.000824832972375837	0.00081800307882754	0.00389910790664345
174	13.6259639633796	0.27	-0.618141329422657	-0.63955158566414	-0.596731073181174	0.346354393546565	-15.4677672275921	-15.9203058165073	-15.015228638677	15.87	10.22	24.28	-0.97299731003325	-0.945339623379762	-0.917681936726274	-0.962727563226694	-0.935361796639435	-0.907996030052177	-0.962893021784241	-0.934513321097064	-0.907736227637261	-0.618141329422657	19.5781812256403	0.189150543271258	-41.2545457864627	-0.489166731975856	-0.481889140140237	-0.496970394176997	-0.473082631750744	-0.465883643274975	-0.480802008606909	-0.483311022685944	-0.465621550935577	-0.484047252644819	0.000824832972375837	0.00081800307882754	0.00389910790664345
174	13.6259639633796	0.27	-0.618140943764059	-0.639901719839072	-0.596380167689047	0.330802361905522	-14.8269496130046	-15.276069078495	-14.3778301475141	16.12	10.38	24.63	-0.919639327778445	-0.892601748855912	-0.865564169933379	-0.909512153601689	-0.88277231561171	-0.856032477621731	-0.909075208287623	-0.882620484118217	-0.855404040391329	-0.618140943764059	19.7268825717577	0.0536054361527484	-41.528008706304	-0.489166731975856	-0.481889140140237	-0.496970394176997	-0.473082631750744	-0.465883643274975	-0.480802008606909	-0.483311022685944	-0.465621550935577	-0.484047252644819	0.000824832972375837	0.00081800307882754	0.00389910790664345
174	13.6259639633796	0.27	-0.618121586735642	-0.639725495158194	-0.596517678313089	0.334371504439992	-14.9210590309849	-15.3694100278545	-14.4727080341152	15.84	10.29	24.64	-0.940901735078658	-0.913454082233537	-0.886006429388416	-0.931018888430986	-0.903859534495086	-0.876700180559186	-0.92996563065016	-0.903132582390076	-0.875328900016788	-0.618121586735642	19.564864931271	-0.175926507478045	-41.6503501344167	-0.489166731975856	-0.481889140140237	-0.496970394176997	-0.473082631750744	-0.465883643274975	-0.480802008606909	-0.483311022685944	-0.465621550935577	-0.484047252644819	0.000824832972375837	0.00081800307882754	0.00389910790664345
174	13.6259639633796	0.27	-0.61806470936876	-0.63952143084433	-0.596607987893189	0.337363590428973	-14.9172363324278	-15.3624762366959	-14.4719964281598	15.86	10.24	24.45	-0.939220585113595	-0.911999811785162	-0.88477903845673	-0.929316998612928	-0.902383254005486	-0.875449509398045	-0.92822600416366	-0.902017565091501	-0.875450654905627	-0.61806470936876	19.5382836523339	-0.00640421610846321	-41.4330198601886	-0.489166731975856	-0.481889140140237	-0.496970394176997	-0.473082631750744	-0.465883643274975	-0.480802008606909	-0.483311022685944	-0.465621550935577	-0.484047252644819	0.000824832972375837	0.00081800307882754	0.00389910790664345
174	13.6259639633796	0.27	-0.618042668025238	-0.639460625842294	-0.596624710208182	0.336087108432843	-14.920889255096	-15.3675126810224	-14.4742658291695	16.18	10.51	24.83	-0.921778269567499	-0.89498878338037	-0.868199297193242	-0.911526705884569	-0.885035159161569	-0.858543612438569	-0.91201575211912	-0.884721337854952	-0.858695679967524	-0.618042668025238	19.7566902996424	-0.065002867369986	-41.769709169971	-0.489166731975856	-0.481889140140237	-0.496970394176997	-0.473082631750744	-0.465883643274975	-0.480802008606909	-0.483311022685944	-0.465621550935577	-0.484047252644819	0.000824832972375837	0.00081800307882754	0.00389910790664345
174	13.6259639633796	0.27	-0.618024771908825	-0.63991292516574	-0.596136618651911	0.328514411172948	-14.6903188438506	-15.1376091902494	-14.2430284974519	16.06	10.41	24.77	-0.914611461274071	-0.887586263821023	-0.860561066367975	-0.904639475241715	-0.877908932844868	-0.851178390448021	-0.904563490166669	-0.876871420691687	-0.850438132330334	-0.618024771908825	19.6866560682702	-0.121718622822027	-41.7215420916703	-0.489166731975856	-0.481889140140237	-0.496970394176997	-0.473082631750744	-0.465883643274975	-0.480802008606909	-0.483311022685944	-0.465621550935577	-0.484047252644819	0.000824832972375837	0.00081800307882754	0.00389910790664345
174	13.6259639633796	0.27	-0.618004253436422	-0.639430199731935	-0.596578307140908	0.345082163058416	-15.0998031264722	-15.5428203453181	-14.6567859076263	15.86	10.23	24.71	-0.950127229916461	-0.923045740611715	-0.895964251306968	-0.940104999701755	-0.913309174160579	-0.886513348619404	-0.937955994057839	-0.911950486232785	-0.884758104750665	-0.618004253436422	19.6991965232343	0.0929177452811114	-41.4246870483843	-0.489166731975856	-0.481889140140237	-0.496970394176997	-0.473082631750744	-0.465883643274975	-0.480802008606909	-0.483311022685944	-0.465621550935577	-0.484047252644819	0.000824832972375837	0.00081800307882754	0.00389910790664345
174	13.6259639633796	0.27	-0.617940638191496	-0.639597288179191	-0.5962839882038	0.34084453382005	-15.1841992454348	-15.6339012504984	-14.7344972403711	16.03	10.43	24.63	-0.94613338810699	-0.918918294774109	-0.891703201441227	-0.935864156509366	-0.908944452917402	-0.882024749325438	-0.93566202493185	-0.909552134888975	-0.881861548162029	-0.617940638191496	19.7708640058023	0.357848390065017	-41.2442032744756	-0.489166731975856	-0.481889140140237	-0.496970394176997	-0.473082631750744	-0.465883643274975	-0.480802008606909	-0.483311022685944	-0.465621550935577	-0.484047252644819	0.000824832972375837	0.00081800307882754	0.00389910790664345
174	13.6259639633796	0.27	-0.617917700935857	-0.639780799608626	-0.596054602263088	0.331632722892173	-15.041192789027	-15.4959486937189	-14.5864368843352	15.9	10.19	24.42	-0.94538205458004	-0.917638153254124	-0.889894251928208	-0.93535256146395	-0.907902993276699	-0.880453425089447	-0.93360353914023	-0.907772292691265	-0.878791860784521	-0.617917700935857	19.5317443872945	0.108320939975383	-41.2976057289237	-0.489166731975856	-0.481889140140237	-0.496970394176997	-0.473082631750744	-0.465883643274975	-0.480802008606909	-0.483311022685944	-0.465621550935577	-0.484047252644819	0.000824832972375837	0.00081800307882754	0.00389910790664345
174	13.6259639633796	0.27	-0.617915542452854	-0.639419727684979	-0.596411357220729	0.336109356006601	-15.0449043517932	-15.4952174425166	-14.5945912610698	15.98	10.28	24.56	-0.940413081027181	-0.913083337340457	-0.885753593653733	-0.93028697033935	-0.903251505853145	-0.87621604136694	-0.929632750080187	-0.902832423292152	-0.875670832820179	-0.617915542452854	19.6354792127255	0.22611397877172	-41.3033960380406	-0.489166731975856	-0.481889140140237	-0.496970394176997	-0.473082631750744	-0.465883643274975	-0.480802008606909	-0.483311022685944	-0.465621550935577	-0.484047252644819	0.000824832972375837	0.00081800307882754	0.00389910790664345
174	13.6259639633796	0.27	-0.617905022498361	-0.639492158480488	-0.596317886516235	0.338360384725246	-14.9919630251631	-15.4384375312304	-14.5454885190957	15.85	10.34	24.88	-0.944441463716505	-0.917128529025455	-0.889815594334406	-0.934500460899932	-0.90747501672166	-0.880449572543388	-0.932866645233717	-0.905570716677555	-0.879350878794815	-0.617905022498361	19.6459627401257	0.126324285982248	-41.378630832998	-0.489166731975856	-0.481889140140237	-0.496970394176997	-0.473082631750744	-0.465883643274975	-0.480802008606909	-0.483311022685944	-0.465621550935577	-0.484047252644819	0.000824832972375837	0.00081800307882754	0.00389910790664345
174	13.6259639633796	0.27	-0.617837333272677	-0.639287373319451	-0.596387293225903	0.349126858179059	-15.1448261037241	-15.5852166669126	-14.7044355405355	15.99	10.25	24.73	-0.945471048091913	-0.918754927537002	-0.892038806982092	-0.935278225724834	-0.908850123160219	-0.882422020595604	-0.933593206358943	-0.906697831164815	-0.880510603819204	-0.617837333272677	19.6895011909911	-0.0520267368136307	-41.5439623231572	-0.489166731975856	-0.481889140140237	-0.496970394176997	-0.473082631750744	-0.465883643274975	-0.480802008606909	-0.483311022685944	-0.465621550935577	-0.484047252644819	0.000824832972375837	0.00081800307882754	0.00389910790664345
174	13.6259639633796	0.27	-0.617769215941654	-0.639386138277752	-0.596152293605556	0.335525678266309	-14.9177617335156	-15.3648538931228	-14.4706695739083	16.07	10.24	24.83	-0.927661063362876	-0.900667641161309	-0.873674218959741	-0.917526275374013	-0.890827758954214	-0.864129242534414	-0.914778340151915	-0.888112487890651	-0.861038272852989	-0.617769215941654	19.6800062221579	0.140067552196024	-41.3706480439727	-0.489166731975856	-0.481889140140237	-0.496970394176997	-0.473082631750744	-0.465883643274975	-0.480802008606909	-0.483311022685944	-0.465621550935577	-0.484047252644819	0.000824832972375837	0.00081800307882754	0.00389910790664345
174	13.6259639633796	0.27	-0.617697664636658	-0.639120981211862	-0.596274348061454	0.345684804896269	-15.3584273422866	-15.8084322740862	-14.9084224104871	16.06	10.55	25.07	-0.954992419701254	-0.927807478699784	-0.900622537698314	-0.944575633257625	-0.917687217881964	-0.890798802506303	-0.944173296844854	-0.916266408371606	-0.890787291418413	-0.617697664636658	19.9379991535163	0.462721736565484	-41.2834332801955	-0.489166731975856	-0.481889140140237	-0.496970394176997	-0.473082631750744	-0.465883643274975	-0.480802008606909	-0.483311022685944	-0.465621550935577	-0.484047252644819	0.000824832972375837	0.00081800307882754	0.00389910790664345
174	13.6259639633796	0.27	-0.617689466593647	-0.639411255916035	-0.595967677271258	0.331005516022592	-14.9985309042738	-15.4526393122276	-14.54442249632	15.71	10.32	24.3	-0.953803609299326	-0.925774077918446	-0.897744546537567	-0.944026119159359	-0.916283919954656	-0.888541720749952	-0.944638935286442	-0.916485124612057	-0.889120836383038	-0.617689466593647	19.4466644414535	-0.240144953649257	-41.6826879520053	-0.489166731975856	-0.481889140140237	-0.496970394176997	-0.473082631750744	-0.465883643274975	-0.480802008606909	-0.483311022685944	-0.465621550935577	-0.484047252644819	0.000824832972375837	0.00081800307882754	0.00389910790664345
174	13.6259639633796	0.27	-0.61764731114452	-0.639346394848777	-0.595948227440264	0.331798370898232	-14.8174711530281	-15.2652957035556	-14.3696466025007	16	10.25	24.92	-0.925275223234698	-0.898131238014501	-0.870987252794304	-0.915276264794101	-0.888425610221168	-0.861574955648235	-0.91279686807123	-0.885844975389703	-0.85911186754765	-0.61764731114452	19.7256813265026	0.224029195701513	-41.3530758502748	-0.489166731975856	-0.481889140140237	-0.496970394176997	-0.473082631750744	-0.465883643274975	-0.480802008606909	-0.483311022685944	-0.465621550935577	-0.484047252644819	0.000824832972375837	0.00081800307882754	0.00389910790664345
174	13.6259639633796	0.27	-0.61761138885457	-0.639189454980797	-0.596033322728343	0.338621768646246	-15.0488576322695	-15.4967650067316	-14.6009502578074	16.18	10.57	25.18	-0.929155271546275	-0.902299634388124	-0.875443997229972	-0.918810411021955	-0.892253774288384	-0.865697137554812	-0.918109174159841	-0.891410750656484	-0.864762374370906	-0.61761138885457	19.8652301812642	-0.304524637642466	-42.0554384937477	-0.489166731975856	-0.481889140140237	-0.496970394176997	-0.473082631750744	-0.465883643274975	-0.480802008606909	-0.483311022685944	-0.465621550935577	-0.484047252644819	0.000824832972375837	0.00081800307882754	0.00389910790664345
174	13.6259639633796	0.27	-0.617563753775638	-0.638949668828202	-0.596177838723073	0.337454024143334	-14.817109526485	-15.2592714730885	-14.3749475798814	15.96	10.32	24.84	-0.927293705818609	-0.900423878464067	-0.873554051109525	-0.917345305153137	-0.890763748717137	-0.864182192281138	-0.916185229100277	-0.889247465422279	-0.863045174617801	-0.617563753775638	19.7166289227935	-0.266672974730831	-41.8505694835186	-0.489166731975856	-0.481889140140237	-0.496970394176997	-0.473082631750744	-0.465883643274975	-0.480802008606909	-0.483311022685944	-0.465621550935577	-0.484047252644819	0.000824832972375837	0.00081800307882754	0.00389910790664345
174	13.6259639633796	0.27	-0.617475019932078	-0.639189365991255	-0.595760673872902	0.343511686670758	-15.1218826771541	-15.5670935615967	-14.6766717927116	16.16	10.41	25	-0.934539884469785	-0.907812523523099	-0.881085162576413	-0.924170085554415	-0.897739295533338	-0.871308505512261	-0.922650746092406	-0.896378923995671	-0.870369170013178	-0.617475019932078	19.7445024666518	-0.0153209573173875	-41.6184189725416	-0.489166731975856	-0.481889140140237	-0.496970394176997	-0.473082631750744	-0.465883643274975	-0.480802008606909	-0.483311022685944	-0.465621550935577	-0.484047252644819	0.000824832972375837	0.00081800307882754	0.00389910790664345
174	13.6259639633796	0.27	-0.617465044172232	-0.639111497509347	-0.595818590835117	0.332367209411155	-15.0738808425857	-15.5288709873458	-14.6188906978256	15.99	10.32	24.67	-0.941789126584765	-0.914195055426116	-0.886600984267466	-0.931628006731472	-0.904331652605615	-0.877035298479759	-0.930447012274769	-0.903914545212104	-0.875606761689525	-0.617465044172232	19.7067510351032	-0.00302812431142993	-41.5911836187553	-0.489166731975856	-0.481889140140237	-0.496970394176997	-0.473082631750744	-0.465883643274975	-0.480802008606909	-0.483311022685944	-0.465621550935577	-0.484047252644819	0.000824832972375837	0.00081800307882754	0.00389910790664345
174	13.6259639633796	0.27	-0.617332467174066	-0.638836178130929	-0.595828756217204	0.326688467461862	-14.7395322715912	-15.1901849898258	-14.2888795533566	15.96	10.35	24.85	-0.92297995626538	-0.895597575705456	-0.868215195145533	-0.913074331303142	-0.885985824505653	-0.858897317708165	-0.911940084185371	-0.884656371587538	-0.857263561136422	-0.617332467174066	19.7772561737196	0.0622402310778874	-41.57409773726	-0.489166731975856	-0.481889140140237	-0.496970394176997	-0.473082631750744	-0.465883643274975	-0.480802008606909	-0.483311022685944	-0.465621550935577	-0.484047252644819	0.000824832972375837	0.00081800307882754	0.00389910790664345
174	13.6259639633796	0.27	-0.617296161686233	-0.638709890316427	-0.59588243305604	0.343935654306607	-15.1220452510084	-15.5668427325205	-14.6772477694963	16.14	10.49	24.76	-0.935966727885412	-0.909222984758053	-0.882479241630693	-0.925624393362855	-0.899176165801987	-0.872727938241119	-0.925677586409339	-0.89983587926701	-0.873664242283269	-0.617296161686233	19.8424582306331	-0.129839261641356	-41.7933852015484	-0.489166731975856	-0.481889140140237	-0.496970394176997	-0.473082631750744	-0.465883643274975	-0.480802008606909	-0.483311022685944	-0.465621550935577	-0.484047252644819	0.000824832972375837	0.00081800307882754	0.00389910790664345
174	13.6259639633796	0.27	-0.617248933049635	-0.638618947530672	-0.595878918568599	0.332850350879019	-14.8552885749481	-15.3031930298525	-14.4073841200437	16.19	10.39	24.95	-0.917243456305176	-0.890396939404452	-0.863550422503727	-0.907022069679096	-0.880474719403022	-0.853927369126948	-0.90525679604837	-0.878855157166709	-0.852284540534333	-0.617248933049635	19.7947236496231	0.0567545122399404	-41.5720871508699	-0.489166731975856	-0.481889140140237	-0.496970394176997	-0.473082631750744	-0.465883643274975	-0.480802008606909	-0.483311022685944	-0.465621550935577	-0.484047252644819	0.000824832972375837	0.00081800307882754	0.00389910790664345
174	13.6259639633796	0.27	-0.617139164540836	-0.638933665392312	-0.59534466368936	0.317658202137459	-14.4548253983294	-14.9060065712685	-14.0036442253903	15.96	10.25	24.72	-0.905672170654479	-0.878258910751467	-0.850845650848456	-0.89595106263398	-0.86883204524978	-0.84171302786558	-0.894298328397489	-0.866664783832777	-0.840460112063293	-0.617139164540836	19.5926742777297	-0.132727498487445	-41.6773076245522	-0.489166731975856	-0.481889140140237	-0.496970394176997	-0.473082631750744	-0.465883643274975	-0.480802008606909	-0.483311022685944	-0.465621550935577	-0.484047252644819	0.000824832972375837	0.00081800307882754	0.00389910790664345
174	13.6259639633796	0.27	-0.616968860975212	-0.638779143318427	-0.595158578631998	0.334638930577944	-15.2606755859804	-15.7189560977751	-14.8023950741857	15.91	10.3	24.33	-0.958439601259752	-0.930496639382544	-0.902553677505336	-0.948254891354906	-0.920608861032099	-0.892962830709292	-0.94762493405731	-0.920609748798031	-0.893198715035482	-0.616968860975212	19.5553399129866	-0.0269092081001427	-41.5341639716776	-0.489166731975856	-0.481889140140237	-0.496970394176997	-0.473082631750744	-0.465883643274975	-0.480802008606909	-0.483311022685944	-0.465621550935577	-0.484047252644819	0.000824832972375837	0.00081800307882754	0.00389910790664345
174	13.6259639633796	0.27	-0.616939931168841	-0.638440967976384	-0.595438894361299	0.335415694850308	-14.9960678309227	-15.44561774008	-14.5465179217654	15.81	10.18	24.3	-0.94752929442247	-0.919951135011843	-0.892372975601217	-0.93763699901638	-0.910346758197032	-0.883056517377685	-0.936441362916339	-0.909284234737449	-0.881734850874015	-0.616939931168841	19.4865318547342	0.0744820520655477	-41.3681198629319	-0.489166731975856	-0.481889140140237	-0.496970394176997	-0.473082631750744	-0.465883643274975	-0.480802008606909	-0.483311022685944	-0.465621550935577	-0.484047252644819	0.000824832972375837	0.00081800307882754	0.00389910790664345
174	13.6259639633796	0.27	-0.616929731986827	-0.638506041803845	-0.59535342216981	0.340090851403354	-15.1438511106995	-15.5931114687806	-14.6945907526184	15.9	10.16	24.83	-0.951043504737724	-0.923642549749067	-0.89624159476041	-0.940945833539683	-0.913835807233688	-0.886725780927694	-0.937497319460937	-0.910732625296983	-0.883773783441933	-0.616929731986827	19.665557443278	0.050255005956705	-41.4121339406339	-0.489166731975856	-0.481889140140237	-0.496970394176997	-0.473082631750744	-0.465883643274975	-0.480802008606909	-0.483311022685944	-0.465621550935577	-0.484047252644819	0.000824832972375837	0.00081800307882754	0.00389910790664345
174	13.6259639633796	0.27	-0.616840061285436	-0.638387546340927	-0.595292576229945	0.333481169702768	-14.8114334196608	-15.2573820272226	-14.365484812099	15.89	10.23	24.77	-0.931021754386081	-0.903809493839847	-0.876597233293613	-0.921150532308351	-0.894226791623037	-0.867303050937723	-0.919499224115353	-0.891567619509713	-0.865036482852881	-0.616840061285436	19.6626782264541	0.059332377702563	-41.4663377066557	-0.489166731975856	-0.481889140140237	-0.496970394176997	-0.473082631750744	-0.465883643274975	-0.480802008606909	-0.483311022685944	-0.465621550935577	-0.484047252644819	0.000824832972375837	0.00081800307882754	0.00389910790664345
174	13.6259639633796	0.27	-0.616813430767663	-0.638428551723257	-0.595198309812069	0.331032263230434	-14.8491406304922	-15.2986988194765	-14.3995824415079	16.13	10.37	24.68	-0.920369127631592	-0.893323724418061	-0.866278321204531	-0.910214911015655	-0.88346789338944	-0.856720875763225	-0.909546521215734	-0.883295615650799	-0.856433400752331	-0.616813430767663	19.8104457833	0.272288479260052	-41.3772249551369	-0.489166731975856	-0.481889140140237	-0.496970394176997	-0.473082631750744	-0.465883643274975	-0.480802008606909	-0.483311022685944	-0.465621550935577	-0.484047252644819	0.000824832972375837	0.00081800307882754	0.00389910790664345
174	13.6259639633796	0.27	-0.616751623420274	-0.63812979054892	-0.595373456291628	0.334211149489226	-15.1099778363963	-15.5641691113587	-14.6557865614339	16.11	10.53	24.55	-0.937494981137289	-0.910137141620956	-0.882779302104624	-0.927186571381064	-0.90012955034958	-0.873072529318096	-0.928548981623073	-0.90100322192331	-0.874500283997077	-0.616751623420274	19.7219772980222	-0.0175092370555009	-41.6583409837331	-0.489166731975856	-0.481889140140237	-0.496970394176997	-0.473082631750744	-0.465883643274975	-0.480802008606909	-0.483311022685944	-0.465621550935577	-0.484047252644819	0.000824832972375837	0.00081800307882754	0.00389910790664345
174	13.6259639633796	0.27	-0.616549207733467	-0.638189968227695	-0.59490844723924	0.338523486563505	-14.9261990789062	-15.3705531969548	-14.4818449608577	15.65	10.09	24.45	-0.952138559956885	-0.924612765364566	-0.897086970772248	-0.942483497768574	-0.915236825637784	-0.887990153506994	-0.940893384606186	-0.91293965474086	-0.886438449284414	-0.616549207733467	19.4653071953858	0.307853994318027	-40.997970512891	-0.489166731975856	-0.481889140140237	-0.496970394176997	-0.473082631750744	-0.465883643274975	-0.480802008606909	-0.483311022685944	-0.465621550935577	-0.484047252644819	0.000824832972375837	0.00081800307882754	0.00389910790664345
174	13.6259639633796	0.27	-0.616532171670179	-0.638277567914547	-0.59478677542581	0.324991241283345	-14.8224668266143	-15.2774093484602	-14.3675243047683	16.12	10.37	24.9	-0.919580504165322	-0.892196524063518	-0.864812543961715	-0.909449783655244	-0.882367483990997	-0.85528518432675	-0.907357176095069	-0.881226699305499	-0.854253475143655	-0.616532171670179	19.7883244472793	-0.263900600417921	-41.9213925174136	-0.489166731975856	-0.481889140140237	-0.496970394176997	-0.473082631750744	-0.465883643274975	-0.480802008606909	-0.483311022685944	-0.465621550935577	-0.484047252644819	0.000824832972375837	0.00081800307882754	0.00389910790664345
174	13.6259639633796	0.27	-0.616516540729195	-0.637982591262678	-0.595050490195713	0.343060996718284	-15.154636971059	-15.6012583995279	-14.70801554259	16.15	10.38	24.7	-0.937162771597664	-0.910334360386198	-0.883505949174733	-0.926781024254906	-0.90024981412232	-0.873718603989734	-0.926749471274142	-0.899183760932154	-0.87312078507267	-0.616516540729195	19.7131913301197	0.0412043556505631	-41.5762747297874	-0.489166731975856	-0.481889140140237	-0.496970394176997	-0.473082631750744	-0.465883643274975	-0.480802008606909	-0.483311022685944	-0.465621550935577	-0.484047252644819	0.000824832972375837	0.00081800307882754	0.00389910790664345
174	13.6259639633796	0.27	-0.616378281863102	-0.63789577738253	-0.594860786343674	0.335371644046719	-15.1852829890234	-15.6405501453754	-14.7300158326715	16.06	10.45	25.11	-0.944520082991598	-0.917026870265445	-0.889533657539292	-0.934207555339957	-0.90701452100236	-0.879821486664762	-0.932634661097748	-0.906047834981693	-0.878066141428091	-0.616378281863102	19.9092400193951	-0.0204987849330338	-41.7324894280997	-0.489166731975856	-0.481889140140237	-0.496970394176997	-0.473082631750744	-0.465883643274975	-0.480802008606909	-0.483311022685944	-0.465621550935577	-0.484047252644819	0.000824832972375837	0.00081800307882754	0.00389910790664345
174	13.6259639633796	0.27	-0.616372398921917	-0.638132124325785	-0.59461267351805	0.332575994132289	-15.0189096979661	-15.4720274077664	-14.5657919881659	15.86	10.24	24.87	-0.945882898166552	-0.918181532258854	-0.890480166351156	-0.935907980971648	-0.908498743013034	-0.88108950505442	-0.933264284512548	-0.906565640203811	-0.879105175046469	-0.616372398921917	19.7236560442662	0.158210456162804	-41.4042724829002	-0.489166731975856	-0.481889140140237	-0.496970394176997	-0.473082631750744	-0.465883643274975	-0.480802008606909	-0.483311022685944	-0.465621550935577	-0.484047252644819	0.000824832972375837	0.00081800307882754	0.00389910790664345
174	13.6259639633796	0.27	-0.61636182758095	-0.637791998324272	-0.594931656837627	0.338341543436341	-15.0878694542499	-15.5372190510175	-14.6385198574824	16.06	10.28	25.04	-0.938378580605809	-0.911239873516336	-0.884101166426864	-0.928136081530026	-0.901293596229954	-0.874451110929881	-0.92576713592178	-0.897694016701074	-0.872290856981929	-0.61636182758095	19.7724488955653	0.240622829543147	-41.3540498672876	-0.489166731975856	-0.481889140140237	-0.496970394176997	-0.473082631750744	-0.465883643274975	-0.480802008606909	-0.483311022685944	-0.465621550935577	-0.484047252644819	0.000824832972375837	0.00081800307882754	0.00389910790664345
174	13.6259639633796	0.27	-0.616342795528777	-0.637974145812761	-0.594711445244793	0.332840234645222	-14.6981566370316	-15.1413334735221	-14.2549798005411	16.08	10.26	24.54	-0.913578810749645	-0.886838961981316	-0.860099113212987	-0.903580178640724	-0.877132983234466	-0.850685787828208	-0.902430596278342	-0.876119927110908	-0.850095744186991	-0.616342795528777	19.6047229920175	-0.00305335080991008	-41.5236751666951	-0.489166731975856	-0.481889140140237	-0.496970394176997	-0.473082631750744	-0.465883643274975	-0.480802008606909	-0.483311022685944	-0.465621550935577	-0.484047252644819	0.000824832972375837	0.00081800307882754	0.00389910790664345
174	13.6259639633796	0.27	-0.616337739967067	-0.638078135620948	-0.594597344313186	0.323501016728889	-14.6033920887893	-15.0531374191383	-14.1536467584404	16.11	10.25	24.63	-0.906780528479353	-0.879688481354584	-0.852596434229814	-0.896811865044501	-0.870017653494125	-0.843223441943748	-0.895965414661398	-0.869126404973109	-0.841361535083545	-0.616337739967067	19.6331199435486	-0.148650869582549	-41.6881200068973	-0.489166731975856	-0.481889140140237	-0.496970394176997	-0.473082631750744	-0.465883643274975	-0.480802008606909	-0.483311022685944	-0.465621550935577	-0.484047252644819	0.000824832972375837	0.00081800307882754	0.00389910790664345
174	13.6259639633796	0.27	-0.616315451991153	-0.637792042036398	-0.594838861945909	0.342877867598686	-15.0776720608736	-15.5222058547918	-14.6331382669555	16.05	10.39	25.01	-0.938096782865401	-0.911231031576524	-0.884365280287648	-0.927876225909113	-0.901303176765939	-0.874730127622765	-0.926636020029564	-0.900216461141876	-0.872546243092778	-0.616315451991153	19.7634955057861	0.0315076014860857	-41.5556426806926	-0.489166731975856	-0.481889140140237	-0.496970394176997	-0.473082631750744	-0.465883643274975	-0.480802008606909	-0.483311022685944	-0.465621550935577	-0.484047252644819	0.000824832972375837	0.00081800307882754	0.00389910790664345
174	13.6259639633796	0.27	-0.616311664726361	-0.637905066843617	-0.594718262609105	0.331958251206373	-14.785195453836	-15.2318834749216	-14.3385074327503	15.93	10.23	24.52	-0.927180273190661	-0.899989918031819	-0.872799562872977	-0.917280260457762	-0.890380231646523	-0.863480202835283	-0.915581116624869	-0.889308551825831	-0.862783130026467	-0.616311664726361	19.591874973386	-0.181982507562752	-41.6889996510016	-0.489166731975856	-0.481889140140237	-0.496970394176997	-0.473082631750744	-0.465883643274975	-0.480802008606909	-0.483311022685944	-0.465621550935577	-0.484047252644819	0.000824832972375837	0.00081800307882754	0.00389910790664345
174	13.6259639633796	0.27	-0.616222382883525	-0.637603770786532	-0.594840994980517	0.340086165077845	-15.1906284511159	-15.6412812196997	-14.7399756825321	16.08	10.44	24.66	-0.943436096754845	-0.916254046703281	-0.889071996651717	-0.933101415076579	-0.906217125345626	-0.879332835614673	-0.933585375574542	-0.90574774529492	-0.879236733537994	-0.616222382883525	19.8696511105205	-0.00546851505734987	-41.6795480440308	-0.489166731975856	-0.481889140140237	-0.496970394176997	-0.473082631750744	-0.465883643274975	-0.480802008606909	-0.483311022685944	-0.465621550935577	-0.484047252644819	0.000824832972375837	0.00081800307882754	0.00389910790664345
[truncated: 1,389 more rows]
