# Supplementary material for: Re-expressing coefficients from regression models for inclusion in a meta-analysis
Source: BMC Med Res Methodol. 2024 Jan 8;24:6. doi: 10.1186/s12874-023-02132-y (PMC10773134; doi:10.1186/s12874-023-02132-y)
Supplement: Supplementary file 2 — Additional file 2. [file 12874_2023_2132_MOESM2_ESM.zip › Supp_Files_R1/simdata/simdata_scenario_175.csv]

ex_no	errsd	rsquare	beta	b_low_ci	b_hi_ci	lrsquare	lbeta	lb_low_ci	lb_hi_ci	x_median	x_25	x_75	rbl	rb	rbu	altl	alt	altu	dzl	dz	dzu	observed_beta	xlog	error	ylog	RelBias_rb	RelBias_rbl	RelBias_rbu	RelBias_alt	RelBias_altl	RelBias_altu	RelBias_dz	RelBias_dzl	RelBias_dzu	MC_SE_RelBias_rb	MC_SE_RelBias_alt	MC_SE_RelBias_dz
175	10.5789757830327	0.19	-0.235395979508182	-0.310715172062678	-0.160076786953687	0.249457997790665	-10.2530885442065	-13.0297885042882	-7.47638858412483	31.18	21.26	44.86	-0.411383008478327	-0.323715646660128	-0.236048284841928	-0.401026537894732	-0.315566181312772	-0.230105824730812	-0.404860851385771	-0.318337817240803	-0.232110092411616	-0.235395979508182	37.0699570157057	0.494377657249578	-51.087092865101	-0.486538842142344	-0.445635686234157	-0.549621030461516	-0.448643273564558	-0.408783094100277	-0.510116678403692	-0.471655057011923	-0.431903602924582	-0.574686017228686	0.00540891543214708	0.00527840909913407	0.00780742906303007
175	10.5789757830327	0.19	-0.186952777830299	-0.24710632130673	-0.126799234353867	0.29579365743309	-10.7851317958556	-13.3832951658503	-8.1869684258608	29.94	20.53	48.41	-0.439753920054739	-0.35438237943347	-0.269010838812201	-0.428960413661929	-0.345684268277489	-0.262408122893049	-0.428862031687849	-0.346005757836203	-0.262449574731881	-0.186952777830299	40.750098220798	0.533623427711336	-51.4845482734631	-0.486538842142344	-0.445635686234157	-0.549621030461516	-0.448643273564558	-0.408783094100277	-0.510116678403692	-0.471655057011923	-0.431903602924582	-0.574686017228686	0.00540891543214708	0.00527840909913407	0.00780742906303007
175	10.5789757830327	0.2	-0.192837769422835	-0.253097927192155	-0.132577611653514	0.318302997044361	-12.011731979356	-14.7562521255184	-9.26721183319349	31.8	20.97	51.79	-0.456956214069895	-0.371966778760629	-0.286977343451364	-0.445316895829846	-0.362492261116673	-0.2796676264035	-0.443688756486509	-0.360729589594833	-0.278629471100668	-0.192837769422835	40.9357114295267	-0.506048349642387	-52.6878128519492	-0.486538842142344	-0.445635686234157	-0.549621030461516	-0.448643273564558	-0.408783094100277	-0.510116678403692	-0.471655057011923	-0.431903602924582	-0.574686017228686	0.00540891543214708	0.00527840909913407	0.00780742906303007
175	10.5789757830327	0.2	-0.173186471460277	-0.22646017016941	-0.119912772751145	0.392209336091286	-13.5952441692239	-16.2375952602008	-10.952893078247	34.13	19.1	52.34	-0.468895658846995	-0.392592059954768	-0.316288461062541	-0.456472628682467	-0.382190635008405	-0.307908641334344	-0.449666943696393	-0.376647604175662	-0.303359220799178	-0.173186471460277	40.5166756633761	2.5875551340725	-49.4352680328025	-0.486538842142344	-0.445635686234157	-0.549621030461516	-0.448643273564558	-0.408783094100277	-0.510116678403692	-0.471655057011923	-0.431903602924582	-0.574686017228686	0.00540891543214708	0.00527840909913407	0.00780742906303007
175	10.5789757830327	0.2	-0.0878533303679145	-0.115705532166058	-0.0600011285697706	0.459341969414826	-14.0563544605268	-16.4373107735085	-11.6753981475451	36.54	24.19	51.82	-0.443828952299383	-0.379540008662423	-0.315251065025464	-0.431663100767163	-0.369136389493367	-0.30660967821957	-0.434878812246153	-0.372642217981738	-0.309030878256778	-0.0878533303679145	47.9760217398286	0.773770129707564	-52.769182409332	-0.486538842142344	-0.445635686234157	-0.549621030461516	-0.448643273564558	-0.408783094100277	-0.510116678403692	-0.471655057011923	-0.431903602924582	-0.574686017228686	0.00540891543214708	0.00527840909913407	0.00780742906303007
175	10.5789757830327	0.21	-0.263782268174645	-0.343425236274708	-0.184139300074581	0.268804235468113	-11.4200145714741	-14.360715775619	-8.47931336732916	32.39	23.56	47.43	-0.436679428327456	-0.347258835317181	-0.257838242306907	-0.425437044998655	-0.338318599785818	-0.25120015457298	-0.431659359499898	-0.343725927349912	-0.2544574083238	-0.263782268174645	37.0185807238274	-0.729270827052188	-52.7777754861527	-0.486538842142344	-0.445635686234157	-0.549621030461516	-0.448643273564558	-0.408783094100277	-0.510116678403692	-0.471655057011923	-0.431903602924582	-0.574686017228686	0.00540891543214708	0.00527840909913407	0.00780742906303007
175	10.5789757830327	0.21	-0.161485424350664	-0.211129622976492	-0.111841225724836	0.451453881147759	-15.0658972485864	-17.6587648463261	-12.4730296508467	31.42	20.62	45.78	-0.553221358916761	-0.471990890738732	-0.390760422560703	-0.539227986989307	-0.460052190299887	-0.380876393610468	-0.542404623768551	-0.462713017511641	-0.383301577535679	-0.161485424350664	39.2172187266121	0.153763733018283	-51.3289185633595	-0.486538842142344	-0.445635686234157	-0.549621030461516	-0.448643273564558	-0.408783094100277	-0.510116678403692	-0.471655057011923	-0.431903602924582	-0.574686017228686	0.00540891543214708	0.00527840909913407	0.00780742906303007
175	10.5789757830327	0.21	-0.145112435795364	-0.189505431331606	-0.100719440259122	0.437950432000084	-13.5937258132074	-15.9980819535944	-11.1893696728204	36	22.38	46.74	-0.438356161826607	-0.372475493605159	-0.306594825383712	-0.426425824618278	-0.362338170059777	-0.298250515501276	-0.431320533535696	-0.366375280686035	-0.30153065649672	-0.145112435795364	41.8855312140856	-0.0621634816562225	-52.6488270316093	-0.486538842142344	-0.445635686234157	-0.549621030461516	-0.448643273564558	-0.408783094100277	-0.510116678403692	-0.471655057011923	-0.431903602924582	-0.574686017228686	0.00540891543214708	0.00527840909913407	0.00780742906303007
175	10.5789757830327	0.23	-0.294891028498611	-0.379663328097623	-0.2101187288996	0.278486158033043	-12.2446350399323	-15.3218074756046	-9.16746260426004	29.58	20.03	47.56	-0.50947979274493	-0.407157845594575	-0.30483589844422	-0.497073237988494	-0.397242975215387	-0.297412712442279	-0.496509097954269	-0.396993356744857	-0.297260498114837	-0.294891028498611	36.9572422364177	-1.50862495694977	-52.8653450009707	-0.486538842142344	-0.445635686234157	-0.549621030461516	-0.448643273564558	-0.408783094100277	-0.510116678403692	-0.471655057011923	-0.431903602924582	-0.574686017228686	0.00540891543214708	0.00527840909913407	0.00780742906303007
175	10.5789757830327	0.23	-0.268525001125841	-0.346224967222188	-0.190825035029494	0.34859784349662	-13.7495573772275	-16.6840730080225	-10.8150417464324	28.8	21.61	43.61	-0.569510854157132	-0.469341159225448	-0.369171464293764	-0.55588922417821	-0.458115400211058	-0.360341576243906	-0.563766245283811	-0.464651572215887	-0.365251235753911	-0.268525001125841	35.1371393389255	0.228244999585535	-50.4995211092839	-0.486538842142344	-0.445635686234157	-0.549621030461516	-0.448643273564558	-0.408783094100277	-0.510116678403692	-0.471655057011923	-0.431903602924582	-0.574686017228686	0.00540891543214708	0.00527840909913407	0.00780742906303007
175	10.5789757830327	0.23	-0.266238320789773	-0.342641053360683	-0.189835588218863	0.368145916490365	-13.2582099465838	-15.9700792669392	-10.5463406262284	31.87	20.98	48.86	-0.493358159458601	-0.409581314383541	-0.325804469308481	-0.480773679115314	-0.399133796893421	-0.317493914671528	-0.48167872134052	-0.399706352593626	-0.317799889408238	-0.266238320789773	38.4552740423621	0.415318551798818	-51.5721427749022	-0.486538842142344	-0.445635686234157	-0.549621030461516	-0.448643273564558	-0.408783094100277	-0.510116678403692	-0.471655057011923	-0.431903602924582	-0.574686017228686	0.00540891543214708	0.00527840909913407	0.00780742906303007
175	10.5789757830327	0.23	-0.257543443905515	-0.331113484750417	-0.183973403060613	0.29142973846061	-12.156876336496	-15.1164693115259	-9.197283361466	32.34	20.08	45.93	-0.460370515855416	-0.370236416644979	-0.280102317434542	-0.44852879124729	-0.360713135863926	-0.272897480480562	-0.449696508276372	-0.36186296261041	-0.273754488653638	-0.257543443905515	36.8588966763062	-1.63376598084579	-53.1445160677539	-0.486538842142344	-0.445635686234157	-0.549621030461516	-0.448643273564558	-0.408783094100277	-0.510116678403692	-0.471655057011923	-0.431903602924582	-0.574686017228686	0.00540891543214708	0.00527840909913407	0.00780742906303007
175	10.5789757830327	0.23	-0.236338481553761	-0.304260095244735	-0.168416867862788	0.309863947859378	-12.7346789436632	-15.7019368425415	-9.76742104478485	33.03	23.79	47.27	-0.46828704891476	-0.379792969568442	-0.291298890222124	-0.456096963503782	-0.369906493424681	-0.283716023345579	-0.462659721550745	-0.375657517845124	-0.28828751933955	-0.236338481553761	39.7019113762373	-0.0753656246406593	-52.9504281884156	-0.486538842142344	-0.445635686234157	-0.549621030461516	-0.448643273564558	-0.408783094100277	-0.510116678403692	-0.471655057011923	-0.431903602924582	-0.574686017228686	0.00540891543214708	0.00527840909913407	0.00780742906303007
175	10.5789757830327	0.23	-0.225332527841029	-0.28886980879378	-0.161795246888279	0.336323687617828	-12.2148614058644	-14.893865860585	-9.53585695114376	31.85	22.75	43.21	-0.460434743346611	-0.377614961022798	-0.294795178698985	-0.448694967468296	-0.367986853946245	-0.287278740424194	-0.456138240899256	-0.375015865387882	-0.292338841414658	-0.225332527841029	38.7957967262871	-0.225630375142787	-52.4074349396221	-0.486538842142344	-0.445635686234157	-0.549621030461516	-0.448643273564558	-0.408783094100277	-0.510116678403692	-0.471655057011923	-0.431903602924582	-0.574686017228686	0.00540891543214708	0.00527840909913407	0.00780742906303007
175	10.5789757830327	0.23	-0.202193985985553	-0.259391066829265	-0.144996905141841	0.339114041386295	-12.053242835346	-14.6803618269797	-9.42612384371226	32.01	21.36	45.22	-0.451560599455611	-0.370751731071785	-0.28994286268796	-0.440012836395124	-0.361270493891562	-0.282528151388	-0.444259610041401	-0.364392186293288	-0.285464650820524	-0.202193985985553	40.8454726817522	-1.07132446471817	-53.2880649529655	-0.486538842142344	-0.445635686234157	-0.549621030461516	-0.448643273564558	-0.408783094100277	-0.510116678403692	-0.471655057011923	-0.431903602924582	-0.574686017228686	0.00540891543214708	0.00527840909913407	0.00780742906303007
175	10.5789757830327	0.23	-0.174235376892368	-0.224129668299733	-0.124341085485004	0.398407434395828	-12.5025256275075	-14.9011968695828	-10.1038543854321	31.87	21.2	45.44	-0.460377897864943	-0.386270077281088	-0.312162256697233	-0.448635281983697	-0.376417690437657	-0.304200098891617	-0.453158191787101	-0.379636761520755	-0.307348172343712	-0.174235376892368	38.9348746132872	0.668304309327921	-50.7258765264633	-0.486538842142344	-0.445635686234157	-0.549621030461516	-0.448643273564558	-0.408783094100277	-0.510116678403692	-0.471655057011923	-0.431903602924582	-0.574686017228686	0.00540891543214708	0.00527840909913407	0.00780742906303007
175	10.5789757830327	0.23	-0.125944193572274	-0.162434096378201	-0.0894542907663471	0.478211257576093	-15.2257257876725	-17.7088641542208	-12.7425874211241	33.35	21.12	46.98	-0.52318386098111	-0.449822977603876	-0.376462094226642	-0.509493081286697	-0.438051920147496	-0.366610759008294	-0.51253742578962	-0.439937563124885	-0.368611753661747	-0.125944193572274	42.0075201319032	0.97085614107708	-50.9944569850281	-0.486538842142344	-0.445635686234157	-0.549621030461516	-0.448643273564558	-0.408783094100277	-0.510116678403692	-0.471655057011923	-0.431903602924582	-0.574686017228686	0.00540891543214708	0.00527840909913407	0.00780742906303007
175	10.5789757830327	0.24	-0.300592842821501	-0.383177614820536	-0.218008070822466	0.325682963283108	-12.6134038838901	-15.4470937001992	-9.77971406758092	27.23	18.98	41.27	-0.557063697139889	-0.454873229712319	-0.352682762284749	-0.544267180643368	-0.444424168289496	-0.344581155935625	-0.547598589433142	-0.448166361236466	-0.34738056691601	-0.300592842821501	32.7311058249204	-1.89455225989674	-51.5856791460006	-0.486538842142344	-0.445635686234157	-0.549621030461516	-0.448643273564558	-0.408783094100277	-0.510116678403692	-0.471655057011923	-0.431903602924582	-0.574686017228686	0.00540891543214708	0.00527840909913407	0.00780742906303007
175	10.5789757830327	0.24	-0.259813206897723	-0.331390105553952	-0.188236308241494	0.332585961167542	-13.7277371563269	-16.7639354296778	-10.691538882976	31.08	22.02	44.72	-0.530817100934012	-0.434678221606918	-0.338539342279825	-0.51747776345729	-0.423754836731802	-0.330031910006313	-0.524787585809619	-0.429122724778262	-0.334512837609271	-0.259813206897723	37.0886548414032	-1.23212360016352	-52.7358845805637	-0.486538842142344	-0.445635686234157	-0.549621030461516	-0.448643273564558	-0.408783094100277	-0.510116678403692	-0.471655057011923	-0.431903602924582	-0.574686017228686	0.00540891543214708	0.00527840909913407	0.00780742906303007
175	10.5789757830327	0.24	-0.250360166865002	-0.319821893157087	-0.180898440572917	0.257836357765507	-10.7566846914723	-13.6060075264351	-7.90736185650946	27.93	20.3	47.24	-0.478556696042523	-0.378339015050574	-0.278121334058626	-0.46735428461219	-0.369482573709783	-0.271610862807376	-0.467908088764056	-0.369996972059717	-0.27177253854759	-0.250360166865002	36.4685566896919	-0.255328452359241	-51.1848691131805	-0.486538842142344	-0.445635686234157	-0.549621030461516	-0.448643273564558	-0.408783094100277	-0.510116678403692	-0.471655057011923	-0.431903602924582	-0.574686017228686	0.00540891543214708	0.00527840909913407	0.00780742906303007
175	10.5789757830327	0.24	-0.246962786104781	-0.315872969466011	-0.178052602743551	0.336197763142403	-12.9592982416751	-15.8023770107986	-10.1162194725515	35.16	21.37	48.07	-0.443174096360026	-0.363440594018848	-0.283707091677669	-0.431252165774975	-0.353663593130776	-0.276075020486577	-0.433135226134057	-0.355026791012224	-0.277500997740612	-0.246962786104781	39.7820894648478	-0.110900382981256	-52.5981254589014	-0.486538842142344	-0.445635686234157	-0.549621030461516	-0.448643273564558	-0.408783094100277	-0.510116678403692	-0.471655057011923	-0.431903602924582	-0.574686017228686	0.00540891543214708	0.00527840909913407	0.00780742906303007
175	10.5789757830327	0.24	-0.245106471630878	-0.312720563372389	-0.177492379889367	0.319139750635486	-12.2903850652017	-15.09316816696	-9.48760196344345	31.44	21.95	45.4	-0.472515588613663	-0.384770014428459	-0.297024440243255	-0.460558560365158	-0.375033391886128	-0.289508223407098	-0.466413094696668	-0.379375511890979	-0.293095541470209	-0.245106471630878	37.7711907560974	1.35022224538975	-50.6193060836216	-0.486538842142344	-0.445635686234157	-0.549621030461516	-0.448643273564558	-0.408783094100277	-0.510116678403692	-0.471655057011923	-0.431903602924582	-0.574686017228686	0.00540891543214708	0.00527840909913407	0.00780742906303007
175	10.5789757830327	0.24	-0.193457193681876	-0.247444938417114	-0.139469448946638	0.356351002393717	-13.5220433958663	-16.3593962171918	-10.6846905745407	31.26	20.41	46.66	-0.515131128988104	-0.425787442779745	-0.336443756571385	-0.502141595894291	-0.415050797743786	-0.327959999593282	-0.504053977894209	-0.416477523241312	-0.328851309182736	-0.193457193681876	39.6174112533209	0.99450024808666	-50.9270488091217	-0.486538842142344	-0.445635686234157	-0.549621030461516	-0.448643273564558	-0.408783094100277	-0.510116678403692	-0.471655057011923	-0.431903602924582	-0.574686017228686	0.00540891543214708	0.00527840909913407	0.00780742906303007
175	10.5789757830327	0.24	-0.180544621761624	-0.230123740685817	-0.130965502837431	0.431951007235659	-13.2673931650941	-15.6428476432027	-10.8919386869855	29.43	21.26	46.11	-0.522742936412133	-0.443361478667166	-0.363980020922199	-0.510055829499139	-0.432600980362664	-0.355146131226189	-0.513927012381109	-0.436287567832593	-0.357636993970546	-0.180544621761624	40.0211221014137	0.233100604200685	-51.4729507141452	-0.486538842142344	-0.445635686234157	-0.549621030461516	-0.448643273564558	-0.408783094100277	-0.510116678403692	-0.471655057011923	-0.431903602924582	-0.574686017228686	0.00540891543214708	0.00527840909913407	0.00780742906303007
175	10.5789757830327	0.24	-0.178999038941682	-0.228354674239574	-0.129643403643791	0.411799672822022	-12.7935257090278	-15.1807616260233	-10.4062897920323	30.29	21.13	47.85	-0.493113817848244	-0.41556968362535	-0.338025549402457	-0.480919804625318	-0.405293228101781	-0.329666651578245	-0.482660588710029	-0.40692902455007	-0.330794619638416	-0.178999038941682	38.4595724523362	1.49377324662064	-50.1575274382818	-0.486538842142344	-0.445635686234157	-0.549621030461516	-0.448643273564558	-0.408783094100277	-0.510116678403692	-0.471655057011923	-0.431903602924582	-0.574686017228686	0.00540891543214708	0.00527840909913407	0.00780742906303007
175	10.5789757830327	0.24	-0.167780972430842	-0.214320842822485	-0.1212411020392	0.402493685491019	-14.1579291682829	-16.8511806705318	-11.464677666034	35.69	23.1	52.12	-0.465632749036107	-0.391212675727488	-0.316792602418868	-0.453012725913579	-0.380609656451616	-0.308206586989653	-0.455075012602358	-0.38214199894704	-0.309629103867529	-0.167780972430842	43.7151490666692	-0.271436715092556	-53.63489477821	-0.486538842142344	-0.445635686234157	-0.549621030461516	-0.448643273564558	-0.408783094100277	-0.510116678403692	-0.471655057011923	-0.431903602924582	-0.574686017228686	0.00540891543214708	0.00527840909913407	0.00780742906303007
175	10.5789757830327	0.25	-0.350109998508467	-0.444608014606506	-0.255611982410427	0.307525955351326	-13.4562377458374	-16.6088457578569	-10.3036297338178	28.01	20.38	41.89	-0.58259917758553	-0.472013116288448	-0.361427054991367	-0.568934132944906	-0.460941902058842	-0.352949671172778	-0.576331196727238	-0.467248303043068	-0.35753922549612	-0.350109998508467	33.2868008076879	-0.0102311701494447	-50.4858838280667	-0.486538842142344	-0.445635686234157	-0.549621030461516	-0.448643273564558	-0.408783094100277	-0.510116678403692	-0.471655057011923	-0.431903602924582	-0.574686017228686	0.00540891543214708	0.00527840909913407	0.00780742906303007
175	10.5789757830327	0.25	-0.333408176170955	-0.423821758565192	-0.242994593776718	0.337174753147545	-13.0342952033593	-15.8875792706543	-10.1810111360643	28.85	18.52	37.81	-0.541426377198719	-0.444190465461818	-0.346954553724916	-0.528461485904349	-0.433553966500493	-0.338646447096637	-0.534989778276275	-0.438585992663486	-0.343116746512114	-0.333408176170955	32.4927793471891	1.22342683333786	-48.5049132947018	-0.486538842142344	-0.445635686234157	-0.549621030461516	-0.448643273564558	-0.408783094100277	-0.510116678403692	-0.471655057011923	-0.431903602924582	-0.574686017228686	0.00540891543214708	0.00527840909913407	0.00780742906303007
175	10.5789757830327	0.25	-0.303910922025946	-0.385351549698845	-0.222470294353048	0.336545940864671	-14.1413151175518	-17.2412923974809	-11.0413378376227	31.77	19.58	47.68	-0.534395589511512	-0.438311482369866	-0.34222737522822	-0.520791147740597	-0.427153113632439	-0.333515079524281	-0.51853743608322	-0.426167065046532	-0.332735806707646	-0.303910922025946	37.3826218027991	0.961649553992765	-50.5612586739341	-0.486538842142344	-0.445635686234157	-0.549621030461516	-0.448643273564558	-0.408783094100277	-0.510116678403692	-0.471655057011923	-0.431903602924582	-0.574686017228686	0.00540891543214708	0.00527840909913407	0.00780742906303007
175	10.5789757830327	0.25	-0.280876839013362	-0.357670960923285	-0.204082717103438	0.315944958954865	-11.4986710432396	-14.1403067115121	-8.85703537496705	34.35	22.94	49.38	-0.40577132701194	-0.329966747064297	-0.254162167116654	-0.394984791464528	-0.321195309040614	-0.247405826616699	-0.398790188635314	-0.323738585916692	-0.249746088311145	-0.280876839013362	38.3690198633551	1.17965531758072	-50.964381774038	-0.486538842142344	-0.445635686234157	-0.549621030461516	-0.448643273564558	-0.408783094100277	-0.510116678403692	-0.471655057011923	-0.431903602924582	-0.574686017228686	0.00540891543214708	0.00527840909913407	0.00780742906303007
175	10.5789757830327	0.25	-0.280753352485623	-0.35725399628988	-0.204252708681366	0.306661868041976	-12.7638025966808	-15.760260597947	-9.76734459541461	36.05	24.49	48.03	-0.431207307536188	-0.34922296604379	-0.267238624551392	-0.419463079642847	-0.339711638134621	-0.259960196626394	-0.426176163341039	-0.345180257940866	-0.264127719623539	-0.280753352485623	39.8056452415215	-0.595014145605659	-53.7146170504931	-0.486538842142344	-0.445635686234157	-0.549621030461516	-0.448643273564558	-0.408783094100277	-0.510116678403692	-0.471655057011923	-0.431903602924582	-0.574686017228686	0.00540891543214708	0.00527840909913407	0.00780742906303007
175	10.5789757830327	0.25	-0.263773536986511	-0.334363363770172	-0.193183710202849	0.328434630438877	-12.3772452629479	-15.1405522376523	-9.61393828824344	32.47	20.94	50.89	-0.459215843624225	-0.37540421484982	-0.291592586075415	-0.447375782317954	-0.365725086875108	-0.284074391432262	-0.44637205987576	-0.364131213519117	-0.283397898795064	-0.263773536986511	40.0177352843611	0.758292232346647	-51.7200947298649	-0.486538842142344	-0.445635686234157	-0.549621030461516	-0.448643273564558	-0.408783094100277	-0.510116678403692	-0.471655057011923	-0.431903602924582	-0.574686017228686	0.00540891543214708	0.00527840909913407	0.00780742906303007
175	10.5789757830327	0.25	-0.263402038332371	-0.334818474801418	-0.191985601863324	0.305543725274828	-11.3510566557406	-14.0228786545759	-8.67923465690524	31.57	18.95	45.19	-0.437325749132901	-0.354000735348435	-0.27067572156397	-0.426233493668141	-0.345021921274525	-0.263810348880909	-0.425263151552777	-0.344907511817228	-0.263673730187775	-0.263402038332371	37.0777926223967	0.869272601764804	-50.3820108494345	-0.486538842142344	-0.445635686234157	-0.549621030461516	-0.448643273564558	-0.408783094100277	-0.510116678403692	-0.471655057011923	-0.431903602924582	-0.574686017228686	0.00540891543214708	0.00527840909913407	0.00780742906303007
175	10.5789757830327	0.25	-0.263308536525052	-0.334043682726866	-0.192573390323238	0.345811247842668	-12.7934992433923	-15.5408036845005	-10.0461948022842	32.48	21.24	49.88	-0.471281567916561	-0.387968376988031	-0.304655186059502	-0.459129315116834	-0.377964400349817	-0.2967994855828	-0.45950457289024	-0.378516417351957	-0.296757936054867	-0.263308536525052	37.680505050098	0.516790274709461	-51.1405592961977	-0.486538842142344	-0.445635686234157	-0.549621030461516	-0.448643273564558	-0.408783094100277	-0.510116678403692	-0.471655057011923	-0.431903602924582	-0.574686017228686	0.00540891543214708	0.00527840909913407	0.00780742906303007
175	10.5789757830327	0.25	-0.250145002788407	-0.317618300284936	-0.182671705291878	0.303129266092573	-10.6658118586049	-13.190696608077	-8.14092710913285	33.18	20.86	50.54	-0.391709540915609	-0.316730828610535	-0.24175211630546	-0.381488396300682	-0.308466154751259	-0.235443913201837	-0.380768188017591	-0.307865363794084	-0.23480190525474	-0.250145002788407	39.5763850060369	-0.366860172493676	-52.5516130870712	-0.486538842142344	-0.445635686234157	-0.549621030461516	-0.448643273564558	-0.408783094100277	-0.510116678403692	-0.471655057011923	-0.431903602924582	-0.574686017228686	0.00540891543214708	0.00527840909913407	0.00780742906303007
175	10.5789757830327	0.25	-0.238758315827998	-0.30407474402745	-0.173441887628546	0.37293512866095	-13.3000945632319	-15.992743778821	-10.6074453476427	31.86	20.01	45.23	-0.494215181427738	-0.411005687234131	-0.327796193040524	-0.481611214291241	-0.40052381138433	-0.31943640847742	-0.483842459261436	-0.401999720265621	-0.320981734260854	-0.238758315827998	38.800883702557	-0.00279061044414353	-51.7980782249509	-0.486538842142344	-0.445635686234157	-0.549621030461516	-0.448643273564558	-0.408783094100277	-0.510116678403692	-0.471655057011923	-0.431903602924582	-0.574686017228686	0.00540891543214708	0.00527840909913407	0.00780742906303007
175	10.5789757830327	0.25	-0.226905559054198	-0.288168157853113	-0.165642960255283	0.417632012626396	-14.4184809666978	-17.0767983204533	-11.7601636129423	34.68	22.11	50.96	-0.485430564056097	-0.409864379560724	-0.334298195065351	-0.472462431203756	-0.398914974807192	-0.325367518410627	-0.47377008015062	-0.400027698906979	-0.326221993236609	-0.226905559054198	41.2418094497403	-0.179344046324362	-52.7986996444419	-0.486538842142344	-0.445635686234157	-0.549621030461516	-0.448643273564558	-0.408783094100277	-0.510116678403692	-0.471655057011923	-0.431903602924582	-0.574686017228686	0.00540891543214708	0.00527840909913407	0.00780742906303007
175	10.5789757830327	0.25	-0.225948709425431	-0.287337365880459	-0.164560052970404	0.442784733048834	-14.8654985547257	-17.4691336981315	-12.2618634113199	28.39	19.96	43.18	-0.604662814136495	-0.514542641035705	-0.424422467934916	-0.590342360659817	-0.502356537011363	-0.414370713362909	-0.594850604172658	-0.506211582495112	-0.417818031844125	-0.225948709425431	36.464362533371	-0.258258127639466	-50.9688541694721	-0.486538842142344	-0.445635686234157	-0.549621030461516	-0.448643273564558	-0.408783094100277	-0.510116678403692	-0.471655057011923	-0.431903602924582	-0.574686017228686	0.00540891543214708	0.00527840909913407	0.00780742906303007
175	10.5789757830327	0.25	-0.219349493282536	-0.278387188558815	-0.160311798006257	0.391853604020224	-15.0654730024915	-17.9957614911031	-12.1351845138799	32.2	24.15	53.56	-0.550299579666595	-0.460693117368122	-0.371086655069649	-0.53617823166012	-0.448871178782444	-0.361564125904768	-0.539642795621097	-0.45184843864871	-0.363747740653348	-0.219349493282536	41.6515185198127	-0.462727321943678	-53.6030941860332	-0.486538842142344	-0.445635686234157	-0.549621030461516	-0.448643273564558	-0.408783094100277	-0.510116678403692	-0.471655057011923	-0.431903602924582	-0.574686017228686	0.00540891543214708	0.00527840909913407	0.00780742906303007
175	10.5789757830327	0.25	-0.179690900158246	-0.228073098319065	-0.131308701997427	0.437860011349458	-13.81075427817	-16.2539454934519	-11.367563062888	28.93	18.39	47.72	-0.552325192528948	-0.469303131275619	-0.38628107002229	-0.539072862945097	-0.45804280881609	-0.377012754687082	-0.533661805710285	-0.453617894988516	-0.373243598237338	-0.179690900158246	38.1216180035375	-1.21122877537273	-52.1227579889265	-0.486538842142344	-0.445635686234157	-0.549621030461516	-0.448643273564558	-0.408783094100277	-0.510116678403692	-0.471655057011923	-0.431903602924582	-0.574686017228686	0.00540891543214708	0.00527840909913407	0.00780742906303007
175	10.5789757830327	0.26	-0.29893106281861	-0.376691803576952	-0.221170322060267	0.331295107119132	-12.4167458431283	-15.1709935261704	-9.66249816008612	31.23	21.63	46.77	-0.47809441759218	-0.391297831748468	-0.304501245904756	-0.466044733118239	-0.381435730802692	-0.296826728487144	-0.470097801617015	-0.384227485073868	-0.299262889175896	-0.29893106281861	36.5311530636074	-1.25161704363098	-52.7919438549573	-0.486538842142344	-0.445635686234157	-0.549621030461516	-0.448643273564558	-0.408783094100277	-0.510116678403692	-0.471655057011923	-0.431903602924582	-0.574686017228686	0.00540891543214708	0.00527840909913407	0.00780742906303007
175	10.5789757830327	0.26	-0.296733429912123	-0.374708285580649	-0.218758574243596	0.380260669631456	-13.6577570697773	-16.3800112298444	-10.9355029097103	31.54	21.54	46.5	-0.511279866326631	-0.426308389595877	-0.341336912865124	-0.498318627787212	-0.415501226840562	-0.332683825893913	-0.502422169116388	-0.418843628317268	-0.335414204440864	-0.296733429912123	36.9373187283082	-0.328242741259007	-51.7533967578836	-0.486538842142344	-0.445635686234157	-0.549621030461516	-0.448643273564558	-0.408783094100277	-0.510116678403692	-0.471655057011923	-0.431903602924582	-0.574686017228686	0.00540891543214708	0.00527840909913407	0.00780742906303007
175	10.5789757830327	0.26	-0.288228288454916	-0.364552392633085	-0.211904184276747	0.398590116215163	-13.6822040864814	-16.3062023518499	-11.0582058211129	30.91	18.35	45.52	-0.5191226844218	-0.435585328877961	-0.352047973334123	-0.506120897379089	-0.424675792741416	-0.343230688103742	-0.50344073113012	-0.422256226030082	-0.341459951524785	-0.288228288454916	35.0428653655935	0.585257932133938	-49.6834446828947	-0.486538842142344	-0.445635686234157	-0.549621030461516	-0.448643273564558	-0.408783094100277	-0.510116678403692	-0.471655057011923	-0.431903602924582	-0.574686017228686	0.00540891543214708	0.00527840909913407	0.00780742906303007
175	10.5789757830327	0.26	-0.276093311179609	-0.348590042770664	-0.203596579588554	0.284063400453588	-10.821678988162	-13.5039938139077	-8.13936416241623	32.09	20.19	47.49	-0.414370585747264	-0.332063648938827	-0.24975671213039	-0.403758773829622	-0.323559674215645	-0.243360574601668	-0.403789024141875	-0.324007425970973	-0.243144233141307	-0.276093311179609	37.2260710709051	1.34412148112746	-50.154537761118	-0.486538842142344	-0.445635686234157	-0.549621030461516	-0.448643273564558	-0.408783094100277	-0.510116678403692	-0.471655057011923	-0.431903602924582	-0.574686017228686	0.00540891543214708	0.00527840909913407	0.00780742906303007
175	10.5789757830327	0.26	-0.265133140155189	-0.335887676673197	-0.194378603637182	0.357867859796948	-12.9670299430069	-15.6789496758359	-10.2551102101778	31.13	20.16	47.68	-0.495720194054096	-0.409977628128967	-0.324235062203837	-0.483251345338249	-0.399665461944621	-0.316079578550993	-0.483551332526813	-0.399575409204893	-0.316286719683978	-0.265133140155189	37.4207465210989	-0.549762299706058	-51.8028687080365	-0.486538842142344	-0.445635686234157	-0.549621030461516	-0.448643273564558	-0.408783094100277	-0.510116678403692	-0.471655057011923	-0.431903602924582	-0.574686017228686	0.00540891543214708	0.00527840909913407	0.00780742906303007
175	10.5789757830327	0.26	-0.261733921380534	-0.329862662635637	-0.193605180125432	0.341348568787864	-13.8027352785586	-16.7962362064524	-10.8092343506648	27.86	19.69	42.48	-0.592297890359548	-0.486735890481283	-0.381173890603017	-0.578459493140976	-0.475363834793347	-0.372268176445718	-0.583104553430864	-0.478833591314944	-0.375563757373941	-0.261733921380534	35.0384825888835	0.995896044865168	-49.4967546016949	-0.486538842142344	-0.445635686234157	-0.549621030461516	-0.448643273564558	-0.408783094100277	-0.510116678403692	-0.471655057011923	-0.431903602924582	-0.574686017228686	0.00540891543214708	0.00527840909913407	0.00780742906303007
175	10.5789757830327	0.26	-0.252225031668555	-0.317870811554736	-0.186579251782374	0.350631127177498	-11.5631307450202	-14.0199963330408	-9.10626515699953	29.35	19.3	47.98	-0.469673382711033	-0.387367771198672	-0.30506215968631	-0.458293383247644	-0.377982004002477	-0.297670624757309	-0.456057244583715	-0.37588143122129	-0.29603477055274	-0.252225031668555	36.5573547954894	-1.00694469222181	-51.9075697230453	-0.486538842142344	-0.445635686234157	-0.549621030461516	-0.448643273564558	-0.408783094100277	-0.510116678403692	-0.471655057011923	-0.431903602924582	-0.574686017228686	0.00540891543214708	0.00527840909913407	0.00780742906303007
175	10.5789757830327	0.26	-0.246667021370268	-0.312193221606842	-0.181140821133695	0.359019116115347	-12.9998050703705	-15.7117823942418	-10.2878277464993	34.07	22.1	51.99	-0.454566710141167	-0.376104917636873	-0.29764312513258	-0.442535413679289	-0.366150317654279	-0.289765221629269	-0.442497426921868	-0.366498664470181	-0.289799849772568	-0.246667021370268	41.9187183833888	0.699497091690807	-52.4089372425055	-0.486538842142344	-0.445635686234157	-0.549621030461516	-0.448643273564558	-0.408783094100277	-0.510116678403692	-0.471655057011923	-0.431903602924582	-0.574686017228686	0.00540891543214708	0.00527840909913407	0.00780742906303007
175	10.5789757830327	0.26	-0.228129161662685	-0.288010392583095	-0.168247930742275	0.412761306892738	-12.7374735090326	-15.1095385752197	-10.3654084428456	30.92	21.72	51.05	-0.480867131489972	-0.405375208397387	-0.329883285304801	-0.468821006410226	-0.395220219327012	-0.321619432243798	-0.469133266627852	-0.395796164066634	-0.321620665641648	-0.228129161662685	40.9524685756057	1.76085762324499	-50.5752932820759	-0.486538842142344	-0.445635686234157	-0.549621030461516	-0.448643273564558	-0.408783094100277	-0.510116678403692	-0.471655057011923	-0.431903602924582	-0.574686017228686	0.00540891543214708	0.00527840909913407	0.00780742906303007
175	10.5789757830327	0.26	-0.215336146681616	-0.272049237472723	-0.158623055890508	0.39223639125461	-11.4418223873572	-13.6655114870639	-9.21813328765039	32.7	21.28	48.58	-0.411690249719731	-0.344698895490222	-0.277707541260713	-0.401034443833197	-0.335777031243626	-0.270519618654056	-0.402275448504646	-0.336808339955739	-0.271323314173328	-0.215336146681616	39.1054372294915	-0.236545925201078	-52.0362029185297	-0.486538842142344	-0.445635686234157	-0.549621030461516	-0.448643273564558	-0.408783094100277	-0.510116678403692	-0.471655057011923	-0.431903602924582	-0.574686017228686	0.00540891543214708	0.00527840909913407	0.00780742906303007
175	10.5789757830327	0.26	-0.211257694883908	-0.26745726443563	-0.155058125332187	0.430431488761612	-13.2995729574817	-15.6881767953132	-10.9109691196502	31.99	21.72	51.13	-0.482845625669593	-0.409329950164261	-0.335814274658928	-0.470502108087749	-0.398865795229397	-0.327229482371044	-0.470818930014268	-0.39879127146873	-0.327565829003526	-0.211257694883908	40.8485177923301	-0.313089181893229	-52.5260851182453	-0.486538842142344	-0.445635686234157	-0.549621030461516	-0.448643273564558	-0.408783094100277	-0.510116678403692	-0.471655057011923	-0.431903602924582	-0.574686017228686	0.00540891543214708	0.00527840909913407	0.00780742906303007
175	10.5789757830327	0.26	-0.202168784125343	-0.255204986359995	-0.14913258189069	0.408967074415489	-12.2077224806732	-14.4990215292202	-9.91642343212613	33.38	20.08	50.28	-0.428012446634585	-0.360373088367292	-0.2927337301	-0.416807205072888	-0.350938625563135	-0.285070046053382	-0.415002619475249	-0.348579052151671	-0.283706595177166	-0.202168784125343	41.8309299768813	-1.42437133638955	-53.5617884629574	-0.486538842142344	-0.445635686234157	-0.549621030461516	-0.448643273564558	-0.408783094100277	-0.510116678403692	-0.471655057011923	-0.431903602924582	-0.574686017228686	0.00540891543214708	0.00527840909913407	0.00780742906303007
175	10.5789757830327	0.26	-0.173046760885578	-0.218177281486193	-0.127916240284963	0.397427203723836	-12.9610809092266	-15.4528204747685	-10.4693413436847	28.4	20.12	45.07	-0.53478703759418	-0.448553587662618	-0.362320137731056	-0.522120038828003	-0.437929119711698	-0.353738200595394	-0.5247644524001	-0.439742695423141	-0.355718305173505	-0.173046760885578	40.0611362756365	-0.405528697425638	-51.9322048896371	-0.486538842142344	-0.445635686234157	-0.549621030461516	-0.448643273564558	-0.408783094100277	-0.510116678403692	-0.471655057011923	-0.431903602924582	-0.574686017228686	0.00540891543214708	0.00527840909913407	0.00780742906303007
175	10.5789757830327	0.27	-0.343760627491631	-0.432311899773093	-0.255209355210169	0.285615072290453	-12.80238439703	-15.9635839002724	-9.64118489378759	32.41	19.84	49.33	-0.485160399826657	-0.389086183378385	-0.293011966930114	-0.472666013533863	-0.37906600638526	-0.285465999236658	-0.470614570098842	-0.377555659384297	-0.283960206082963	-0.343760627491631	36.8075245054115	0.474799400785713	-51.2473311632186	-0.486538842142344	-0.445635686234157	-0.549621030461516	-0.448643273564558	-0.408783094100277	-0.510116678403692	-0.471655057011923	-0.431903602924582	-0.574686017228686	0.00540891543214708	0.00527840909913407	0.00780742906303007
175	10.5789757830327	0.27	-0.326713916867797	-0.409830013835476	-0.243597819900118	0.300346246006256	-13.1382031958536	-16.2689786211858	-10.0074277705215	31.19	20.5	44.64	-0.513447633986255	-0.414640617755635	-0.315833601525015	-0.500518544929711	-0.40419958128264	-0.30788061763557	-0.50438429402733	-0.407151176498069	-0.310035877797039	-0.326713916867797	36.0671837692652	0.190659211665715	-50.9052798339297	-0.486538842142344	-0.445635686234157	-0.549621030461516	-0.448643273564558	-0.408783094100277	-0.510116678403692	-0.471655057011923	-0.431903602924582	-0.574686017228686	0.00540891543214708	0.00527840909913407	0.00780742906303007
175	10.5789757830327	0.27	-0.325622681948382	-0.40896321275607	-0.242282151140693	0.353755213888347	-14.9421083975317	-18.0952570493305	-11.788959745733	31.89	21.15	49.89	-0.558745044184754	-0.461382172910396	-0.364019301636037	-0.544488673332986	-0.449610014159525	-0.354731354986064	-0.544343914704672	-0.449242364420336	-0.354856864706542	-0.325622681948382	37.9728743289136	0.899394982688742	-51.2381041175233	-0.486538842142344	-0.445635686234157	-0.549621030461516	-0.448643273564558	-0.408783094100277	-0.510116678403692	-0.471655057011923	-0.431903602924582	-0.574686017228686	0.00540891543214708	0.00527840909913407	0.00780742906303007
175	10.5789757830327	0.27	-0.308861753856464	-0.38856162628407	-0.229161881428859	0.366745814183535	-14.7631882939058	-17.7919985843131	-11.7343780034986	34.96	24.13	48.38	-0.501782001858707	-0.416361441398973	-0.33094088093924	-0.488322179272852	-0.405192943700646	-0.32206370812844	-0.49551471295125	-0.411288948683952	-0.326234710098166	-0.308861753856464	38.6938026987906	0.619728035536913	-52.1241904144669	-0.486538842142344	-0.445635686234157	-0.549621030461516	-0.448643273564558	-0.408783094100277	-0.510116678403692	-0.471655057011923	-0.431903602924582	-0.574686017228686	0.00540891543214708	0.00527840909913407	0.00780742906303007
175	10.5789757830327	0.27	-0.302935128338528	-0.380581931466117	-0.22528832521094	0.332763724981776	-12.6633374913721	-15.4629986941815	-9.8636762885627	29.99	19.68	47.77	-0.507270597874193	-0.415426458177751	-0.323582318481308	-0.494806756440763	-0.405219263982625	-0.315631771524488	-0.493145793487356	-0.403857370561193	-0.315112780788731	-0.302935128338528	36.5530995205838	-0.943260148788702	-52.3200400843072	-0.486538842142344	-0.445635686234157	-0.549621030461516	-0.448643273564558	-0.408783094100277	-0.510116678403692	-0.471655057011923	-0.431903602924582	-0.574686017228686	0.00540891543214708	0.00527840909913407	0.00780742906303007
175	10.5789757830327	0.27	-0.284583902984327	-0.357598934697144	-0.21156887127151	0.369215020151756	-13.8943294505134	-16.7297928474677	-11.0588660535591	33	22.32	50.13	-0.499377637222669	-0.41474018686615	-0.330102736509632	-0.486384599523536	-0.403949285388729	-0.321513971253922	-0.488243968964284	-0.405871343415459	-0.323136524880459	-0.284583902984327	39.7007293815995	-1.99708055723841	-54.3740267173575	-0.486538842142344	-0.445635686234157	-0.549621030461516	-0.448643273564558	-0.408783094100277	-0.510116678403692	-0.471655057011923	-0.431903602924582	-0.574686017228686	0.00540891543214708	0.00527840909913407	0.00780742906303007
175	10.5789757830327	0.27	-0.281870804442727	-0.354328413849293	-0.209413195036161	0.316845305715795	-13.7503301842034	-16.9026805318776	-10.5979798365291	30.72	21.91	42.87	-0.541449100890874	-0.440468829849115	-0.339488558807356	-0.527940522122817	-0.42947960136374	-0.331018680604663	-0.536147309586383	-0.435795663000931	-0.335515687925981	-0.281870804442727	36.7509608530078	1.37877892590771	-49.8835717852845	-0.486538842142344	-0.445635686234157	-0.549621030461516	-0.448643273564558	-0.408783094100277	-0.510116678403692	-0.471655057011923	-0.431903602924582	-0.574686017228686	0.00540891543214708	0.00527840909913407	0.00780742906303007
175	10.5789757830327	0.27	-0.277259889003949	-0.34929720084151	-0.205222577166388	0.374837430782367	-13.4903900577939	-16.2104907182579	-10.7702893973299	31.76	19.68	47.87	-0.502604448916554	-0.418268032628412	-0.333931616340269	-0.489811743443594	-0.407621927601478	-0.325432111759362	-0.488695203104621	-0.406148881934254	-0.324720858055905	-0.277259889003949	38.2329003522521	1.69588328178689	-50.2008493575255	-0.486538842142344	-0.445635686234157	-0.549621030461516	-0.448643273564558	-0.408783094100277	-0.510116678403692	-0.471655057011923	-0.431903602924582	-0.574686017228686	0.00540891543214708	0.00527840909913407	0.00780742906303007
175	10.5789757830327	0.27	-0.265684353441688	-0.333292385732045	-0.198076321151331	0.326667008858089	-13.2215712493883	-16.1852480482851	-10.2578944504914	34.5	22.95	47.79	-0.462483814840549	-0.377798516980472	-0.293113219120396	-0.45016218511246	-0.367733097848649	-0.285304010584839	-0.455511318774269	-0.371643314311353	-0.288175420237884	-0.265684353441688	39.9865142457311	1.14613995187821	-51.6541026821158	-0.486538842142344	-0.445635686234157	-0.549621030461516	-0.448643273564558	-0.408783094100277	-0.510116678403692	-0.471655057011923	-0.431903602924582	-0.574686017228686	0.00540891543214708	0.00527840909913407	0.00780742906303007
175	10.5789757830327	0.27	-0.265246703160884	-0.33414288230117	-0.196350524020599	0.370440470617327	-14.4989711412132	-17.4500569275471	-11.5478853548793	32.05	22.03	45.97	-0.536150419723132	-0.445478745152022	-0.354807070580911	-0.522430343306119	-0.434078954718589	-0.345727566131058	-0.528636811422853	-0.438496029010464	-0.349279181775969	-0.265246703160884	38.83391989877	0.918222751299203	-50.9884678354365	-0.486538842142344	-0.445635686234157	-0.549621030461516	-0.448643273564558	-0.408783094100277	-0.510116678403692	-0.471655057011923	-0.431903602924582	-0.574686017228686	0.00540891543214708	0.00527840909913407	0.00780742906303007
175	10.5789757830327	0.27	-0.263244328181503	-0.330333031227642	-0.196155625135364	0.330322714978731	-11.7812291235668	-14.4002540284938	-9.16220421863986	32.84	20.25	50.7	-0.431921024921189	-0.353366027280741	-0.274811029640293	-0.420713627356952	-0.344196958573903	-0.267680289790854	-0.418603949822514	-1.01352390570102	-0.266029850093915	-0.263244328181503	39.8711776849525	1.05218770316363	-51.172756385949	-0.486538842142344	-0.445635686234157	-0.549621030461516	-0.448643273564558	-0.408783094100277	-0.510116678403692	-0.471655057011923	-0.431903602924582	-0.574686017228686	0.00540891543214708	0.00527840909913407	0.00780742906303007
175	10.5789757830327	0.27	-0.255351261780517	-0.320939974850426	-0.189762548710608	0.285073003749292	-10.2586098508814	-12.7950626053531	-7.72215709640971	31.08	21.48	48.88	-0.405136887429745	-0.324823831858657	-0.24451077628757	-0.394955732636015	-0.316660956999678	-0.23836618136334	-0.396758889056077	-0.317818592472895	-0.239177245363242	-0.255351261780517	38.1534236966207	0.89483160442362	-51.0715861054991	-0.486538842142344	-0.445635686234157	-0.549621030461516	-0.448643273564558	-0.408783094100277	-0.510116678403692	-0.471655057011923	-0.431903602924582	-0.574686017228686	0.00540891543214708	0.00527840909913407	0.00780742906303007
175	10.5789757830327	0.27	-0.255184186353256	-0.321294785992834	-0.189073586713677	0.365358539209833	-13.1066209402019	-15.803619969719	-10.4096219106847	35.14	23.05	50.76	-0.443508112203463	-0.36782032987969	-0.292132547555917	-0.431581300105644	-0.357928912249384	-0.284276524393125	-0.434104496320126	-0.360732846224987	-0.28655229242213	-0.255184186353256	40.2789890193491	-1.76007521602393	-54.2253524602323	-0.486538842142344	-0.445635686234157	-0.549621030461516	-0.448643273564558	-0.408783094100277	-0.510116678403692	-0.471655057011923	-0.431903602924582	-0.574686017228686	0.00540891543214708	0.00527840909913407	0.00780742906303007
175	10.5789757830327	0.27	-0.25147853274901	-0.315648376992908	-0.187308688505113	0.379065606659267	-14.2779978020032	-17.1311072987344	-11.4248883052719	32.09	22.38	49.88	-0.52567573422506	-0.438126785790799	-0.350577837356538	-0.512213561817585	-0.426906678141463	-0.341599794465342	-0.515260091836436	-0.428846058317666	-0.343635620860859	-0.25147853274901	40.6894623681728	-0.46033314276937	-53.0574242671595	-0.486538842142344	-0.445635686234157	-0.549621030461516	-0.448643273564558	-0.408783094100277	-0.510116678403692	-0.471655057011923	-0.431903602924582	-0.574686017228686	0.00540891543214708	0.00527840909913407	0.00780742906303007
175	10.5789757830327	0.27	-0.243490007439548	-0.305274821407401	-0.181705193471695	0.417550972927958	-14.5772513247853	-17.2652887750772	-11.8892138744934	31.66	20.33	52.35	-0.536952945334473	-0.453354596942694	-0.369756248550914	-0.523311025751109	-0.441836591486204	-0.360362157221298	-0.519297903414816	-0.438065017179273	-0.35702117029658	-0.243490007439548	40.7144514778224	0.885258301507504	-51.509767903455	-0.486538842142344	-0.445635686234157	-0.549621030461516	-0.448643273564558	-0.408783094100277	-0.510116678403692	-0.471655057011923	-0.431903602924582	-0.574686017228686	0.00540891543214708	0.00527840909913407	0.00780742906303007
175	10.5789757830327	0.27	-0.24249807204259	-0.305210480460776	-0.179785663624404	0.361507307365882	-13.4882276528535	-16.2869497341408	-10.6895055715662	32.5	20.96	52.57	-0.493615004207253	-0.40879303112572	-0.323971058044188	-0.480882512828219	-0.398248469675494	-0.315614426522768	-0.477679647415004	-0.395876129240399	-0.313768315685912	-0.24249807204259	39.9739884760984	-0.779275335751719	-52.9887413005076	-0.486538842142344	-0.445635686234157	-0.549621030461516	-0.448643273564558	-0.408783094100277	-0.510116678403692	-0.471655057011923	-0.431903602924582	-0.574686017228686	0.00540891543214708	0.00527840909913407	0.00780742906303007
175	10.5789757830327	0.27	-0.231953015159896	-0.291580427357514	-0.172325602962277	0.448488169282643	-14.1846999772454	-16.6405822082629	-11.728817746228	33.33	21.29	49.17	-0.491891121033624	-0.419295904795224	-0.346700688556823	-0.479023094833214	-0.408326992249512	-0.337630889665811	-0.480190445862433	-0.40885414424816	-0.338139215676606	-0.231953015159896	38.9951058049318	0.103974095708127	-52.0584775554484	-0.486538842142344	-0.445635686234157	-0.549621030461516	-0.448643273564558	-0.408783094100277	-0.510116678403692	-0.471655057011923	-0.431903602924582	-0.574686017228686	0.00540891543214708	0.00527840909913407	0.00780742906303007
175	10.5789757830327	0.27	-0.215168181603328	-0.269909425545437	-0.16042693766122	0.367700114354953	-13.4699711303806	-16.2277967108823	-10.712145549879	29.28	19	44.4	-0.545060961564308	-0.452430822703446	-0.359800683842585	-0.531877845527969	-0.441488105365925	-0.351098365203881	-0.532413170168599	-0.442314830539871	-0.351403664340524	-0.215168181603328	37.6396706771743	-0.228013091779818	-50.8732651676964	-0.486538842142344	-0.445635686234157	-0.549621030461516	-0.448643273564558	-0.408783094100277	-0.510116678403692	-0.471655057011923	-0.431903602924582	-0.574686017228686	0.00540891543214708	0.00527840909913407	0.00780742906303007
175	10.5789757830327	0.27	-0.194351645153233	-0.244111657356195	-0.144591632950271	0.422381547304517	-13.2927006473323	-15.7196837187274	-10.8657175759372	32.84	21.77	51.46	-0.47155174893166	-0.398748241404313	-0.325944733876967	-0.45931684034095	-0.388402296775031	-0.317487753209112	-0.45964797259176	-0.388660349850778	-0.31793463856643	-0.194351645153233	41.507549615168	-0.0342357704109414	-52.5992185611196	-0.486538842142344	-0.445635686234157	-0.549621030461516	-0.448643273564558	-0.408783094100277	-0.510116678403692	-0.471655057011923	-0.431903602924582	-0.574686017228686	0.00540891543214708	0.00527840909913407	0.00780742906303007
175	10.5789757830327	0.28	-0.382936018137921	-0.478858970981765	-0.287013065294076	0.342199023261279	-14.9896438910679	-18.2344193689259	-11.7448684132099	30.77	20.49	43.03	-0.583121764437635	-0.479356507997556	-0.375591251557478	-0.568558021522356	-0.467384351626451	-0.366210681730546	-0.572770043406166	-0.472451130842787	-0.369860690545777	-0.382936018137921	34.5000372714165	1.48058375832064	-49.3571256516932	-0.486538842142344	-0.445635686234157	-0.549621030461516	-0.448643273564558	-0.408783094100277	-0.510116678403692	-0.471655057011923	-0.431903602924582	-0.574686017228686	0.00540891543214708	0.00527840909913407	0.00780742906303007
175	10.5789757830327	0.28	-0.336979356847066	-0.421156136466229	-0.252802577227903	0.341181955609556	-13.4804697023429	-16.405162138168	-10.5557772665179	32.99	20.55	49.9	-0.48990308764976	-0.402563758561202	-0.315224429472645	-0.477159713440924	-0.392092257671361	-0.307024801901797	-0.476046062632181	-0.390910517103205	-0.306524825283201	-0.336979356847066	36.5996283509151	0.341567423119063	-51.1820064316888	-0.486538842142344	-0.445635686234157	-0.549621030461516	-0.448643273564558	-0.408783094100277	-0.510116678403692	-0.471655057011923	-0.431903602924582	-0.574686017228686	0.00540891543214708	0.00527840909913407	0.00780742906303007
175	10.5789757830327	0.28	-0.325209550945858	-0.406048226087936	-0.244370875803779	0.386026506996082	-14.4251346424918	-17.2654828468915	-11.5847864380921	26.84	18.07	42.01	-0.631646740195295	-0.527734402484355	-0.423822064773415	-0.61729891853907	-0.515746943978103	-0.414194969417137	-0.617847661820349	-0.516432033544145	-0.41532245161152	-0.325209550945858	34.3046542270667	-0.851335184643586	-50.780748890297	-0.486538842142344	-0.445635686234157	-0.549621030461516	-0.448643273564558	-0.408783094100277	-0.510116678403692	-0.471655057011923	-0.431903602924582	-0.574686017228686	0.00540891543214708	0.00527840909913407	0.00780742906303007
175	10.5789757830327	0.28	-0.313013664668553	-0.391490300668355	-0.234537028668751	0.334662467848595	-13.4508592249492	-16.4119586899808	-10.4897597599177	30.13	20.53	46.77	-0.535801596986645	-0.43913051389595	-0.342459430805254	-0.522595114083407	-0.428306787993166	-0.334018461902926	-0.52437169753566	-0.430026423833854	-0.335126655857813	-0.313013664668553	36.4572453019939	-0.890428760773629	-52.1239447028181	-0.486538842142344	-0.445635686234157	-0.549621030461516	-0.448643273564558	-0.408783094100277	-0.510116678403692	-0.471655057011923	-0.431903602924582	-0.574686017228686	0.00540891543214708	0.00527840909913407	0.00780742906303007
175	10.5789757830327	0.28	-0.307882624085674	-0.385770267831958	-0.229994980339389	0.355337419190715	-14.1248525661628	-17.095253989363	-11.1544511429625	34.64	22.12	47.79	-0.486568979148424	-0.402024743125557	-0.31748050710269	-0.473578975796732	-0.391291829634434	-0.309004683472136	-0.477524347908848	-0.395160140462989	-0.311483191492595	-0.307882624085674	39.2595477385102	-0.281792266345881	-52.7841493951095	-0.486538842142344	-0.445635686234157	-0.549621030461516	-0.448643273564558	-0.408783094100277	-0.510116678403692	-0.471655057011923	-0.431903602924582	-0.574686017228686	0.00540891543214708	0.00527840909913407	0.00780742906303007
175	10.5789757830327	0.28	-0.303265521389433	-0.379920009525428	-0.226611033253438	0.392583084664796	-14.7456862534942	-17.6093900817256	-11.8819824252627	28.67	19.98	43.42	-0.60375724836469	-0.505572022446008	-0.407386796527326	-0.589361285958259	-0.493517184431907	-0.397673082905554	-0.593884769044916	-0.497102349455423	-0.400421882444199	-0.303265521389433	36.0907997181679	0.295343238780734	-50.6350106382078	-0.486538842142344	-0.445635686234157	-0.549621030461516	-0.448643273564558	-0.408783094100277	-0.510116678403692	-0.471655057011923	-0.431903602924582	-0.574686017228686	0.00540891543214708	0.00527840909913407	0.00780742906303007
175	10.5789757830327	0.28	-0.298491508741447	-0.372808532212647	-0.224174485270248	0.356792595738266	-14.7019731857102	-17.7839451859823	-11.6200011854381	31.37	21.44	44.87	-0.558093584588481	-0.461375517632846	-0.364657450677211	-0.543991586401312	-0.449717407070511	-0.35544322773971	-0.549706106956542	-0.454002615162399	-0.359071280786276	-0.298491508741447	38.3719588275412	-0.0743142539144724	-52.1530753373208	-0.486538842142344	-0.445635686234157	-0.549621030461516	-0.448643273564558	-0.408783094100277	-0.510116678403692	-0.471655057011923	-0.431903602924582	-0.574686017228686	0.00540891543214708	0.00527840909913407	0.00780742906303007
175	10.5789757830327	0.28	-0.286546143514063	-0.357790286274377	-0.215302000753749	0.385287400026051	-14.3098600922342	-17.131908788151	-11.4878113963174	29.8	19.59	42.76	-0.565407320885329	-0.472270764282259	-0.379134207679189	-0.551569862375021	-0.460712677103348	-0.369855491831675	-0.55587983105877	-0.464125557397081	-0.372424499685463	-0.286546143514063	36.1377126880523	-0.423177545588517	-51.6122121442838	-0.486538842142344	-0.445635686234157	-0.549621030461516	-0.448643273564558	-0.408783094100277	-0.510116678403692	-0.471655057011923	-0.431903602924582	-0.574686017228686	0.00540891543214708	0.00527840909913407	0.00780742906303007
175	10.5789757830327	0.28	-0.286353769880696	-0.358804282329676	-0.213903257431717	0.33206539244207	-13.014966250207	-15.8968978748648	-10.1330346255492	30.07	21.06	44.6	-0.520128310547603	-0.425834805057009	-0.331541299566416	-0.507326464347547	-0.415353791871569	-0.32338111939559	-0.512579019968521	-0.419450672086182	-0.326448632135751	-0.286353769880696	35.9172758392301	0.0861940854261442	-51.2519054544883	-0.486538842142344	-0.445635686234157	-0.549621030461516	-0.448643273564558	-0.408783094100277	-0.510116678403692	-0.471655057011923	-0.431903602924582	-0.574686017228686	0.00540891543214708	0.00527840909913407	0.00780742906303007
175	10.5789757830327	0.28	-0.283035554718548	-0.354705332353674	-0.211365777083422	0.358537817795193	-14.2954075496595	-17.2807904849252	-11.3100246143939	34.03	24.1	50.06	-0.500436918005113	-0.413982780592089	-0.327528643179066	-0.487198293404254	-0.403031225208595	-0.318864157012935	-0.492944584801621	-0.407606945348272	-0.322718426929101	-0.283035554718548	39.6048923591134	-1.69803562852346	-54.3660077317372	-0.486538842142344	-0.445635686234157	-0.549621030461516	-0.448643273564558	-0.408783094100277	-0.510116678403692	-0.471655057011923	-0.431903602924582	-0.574686017228686	0.00540891543214708	0.00527840909913407	0.00780742906303007
175	10.5789757830327	0.28	-0.276731222073536	-0.34541288999545	-0.208049554151622	0.377078439018955	-14.0745338722323	-16.8988955713185	-11.250172173146	31.31	21.23	47.71	-0.531257780087312	-0.442467117994173	-0.353676455901034	-0.517848331336321	-0.431298829518913	-0.344749327701504	-0.520674275918322	-0.432538783718886	-0.346655776652628	-0.276731222073536	39.2358001118837	-0.146815351816452	-52.227407889036	-0.486538842142344	-0.445635686234157	-0.549621030461516	-0.448643273564558	-0.408783094100277	-0.510116678403692	-0.471655057011923	-0.431903602924582	-0.574686017228686	0.00540891543214708	0.00527840909913407	0.00780742906303007
175	10.5789757830327	0.28	-0.271023083425419	-0.338707037773749	-0.203339129077089	0.392926076913547	-13.2175897612502	-15.7826826278719	-10.6524968946284	33.35	19.24	47.72	-0.466228098883553	-0.390454011622059	-0.314679924360564	-0.454027034927453	-0.38023593515021	-0.306444835372968	-0.451504129834277	-0.378671056904148	-0.304413817327566	-0.271023083425419	38.2646094579859	-0.0518128515598773	-51.3997682872304	-0.486538842142344	-0.445635686234157	-0.549621030461516	-0.448643273564558	-0.408783094100277	-0.510116678403692	-0.471655057011923	-0.431903602924582	-0.574686017228686	0.00540891543214708	0.00527840909913407	0.00780742906303007
175	10.5789757830327	0.28	-0.270590053787145	-0.338169937962929	-0.203010169611361	0.365700233150937	-12.4286999580713	-14.9843172771577	-9.87308263898495	31.14	21.61	46.58	-0.473557143701651	-0.392790645259583	-0.312024146817515	-0.461642650974391	-0.38290820266839	-0.304173754362388	-0.465786301059387	-0.386341916456315	-0.306906662524934	-0.270590053787145	38.3802096025295	1.47408224105929	-50.5254059877354	-0.486538842142344	-0.445635686234157	-0.549621030461516	-0.448643273564558	-0.408783094100277	-0.510116678403692	-0.471655057011923	-0.431903602924582	-0.574686017228686	0.00540891543214708	0.00527840909913407	0.00780742906303007
175	10.5789757830327	0.28	-0.270515566334813	-0.338677675168329	-0.202353457501298	0.370722661937997	-13.6028460518617	-16.3698623875414	-10.8358297161819	31.65	20.92	44.77	-0.509162833326929	-0.423098464306403	-0.337034095285877	-0.496227834387088	-0.412349882852623	-0.328471931318158	-0.501173395442489	-0.415734896556913	-0.331352366623311	-0.270515566334813	38.0809009612283	-0.969097685370914	-52.6157457963932	-0.486538842142344	-0.445635686234157	-0.549621030461516	-0.448643273564558	-0.408783094100277	-0.510116678403692	-0.471655057011923	-0.431903602924582	-0.574686017228686	0.00540891543214708	0.00527840909913407	0.00780742906303007
175	10.5789757830327	0.28	-0.267443745116635	-0.335116693445919	-0.199770796787351	0.352406054785134	-12.5955771371589	-15.2614119956368	-9.92974227868098	33.28	19.87	49.01	-0.451770783114046	-0.372856309013511	-0.293941834912975	-0.439961697543708	-0.363110012388858	-0.286258327234008	-0.438296780422232	-0.361831899170429	-0.285162241999279	-0.267443745116635	39.002458022314	-0.73225150597907	-52.6543756216114	-0.486538842142344	-0.445635686234157	-0.549621030461516	-0.448643273564558	-0.408783094100277	-0.510116678403692	-0.471655057011923	-0.431903602924582	-0.574686017228686	0.00540891543214708	0.00527840909913407	0.00780742906303007
175	10.5789757830327	0.28	-0.266240886405518	-0.333168598525444	-0.199313174285591	0.440309703327994	-14.7728297837895	-17.3732522891902	-12.1724072783888	34.15	20.42	53.04	-0.501413812890281	-0.426362363578747	-0.351310914267212	-0.488125337644601	-0.415062902797147	-0.342000467949694	-0.483688869368273	-0.410997434690539	-0.338628649230254	-0.266240886405518	40.6470395752676	0.230397775614538	-52.1229817901501	-0.486538842142344	-0.445635686234157	-0.549621030461516	-0.448643273564558	-0.408783094100277	-0.510116678403692	-0.471655057011923	-0.431903602924582	-0.574686017228686	0.00540891543214708	0.00527840909913407	0.00780742906303007
175	10.5789757830327	0.28	-0.26155181670266	-0.326550464268357	-0.196553169136962	0.418698004084829	-14.6475562206507	-17.3421983587783	-11.9529140825232	35.97	24.16	53.01	-0.475562894755344	-0.401669620729389	-0.327776346703435	-0.462624990304488	-0.390742016344943	-0.318859042385398	-0.466753095575551	-0.393296425111702	-0.320710704024204	-0.26155181670266	42.7235045777567	-0.984927330728039	-54.1116918552662	-0.486538842142344	-0.445635686234157	-0.549621030461516	-0.448643273564558	-0.408783094100277	-0.510116678403692	-0.471655057011923	-0.431903602924582	-0.574686017228686	0.00540891543214708	0.00527840909913407	0.00780742906303007
175	10.5789757830327	0.28	-0.257918865979206	-0.3217638542467	-0.194073877711711	0.414237171122397	-13.5308284226096	-16.042982193542	-11.0186746516772	29.95	19.95	42.93	-0.526844991703535	-0.444346886510994	-0.361848781318453	-0.513909021020049	-0.433436545921785	-0.352964070823521	-0.518299356526317	-0.437436861987456	-0.356399962969852	-0.257918865979206	36.4803179970844	0.300331278965688	-50.4354470033812	-0.486538842142344	-0.445635686234157	-0.549621030461516	-0.448643273564558	-0.408783094100277	-0.510116678403692	-0.471655057011923	-0.431903602924582	-0.574686017228686	0.00540891543214708	0.00527840909913407	0.00780742906303007
175	10.5789757830327	0.28	-0.256786761478813	-0.320935673791999	-0.192637849165627	0.348306170050576	-12.0639671865784	-14.6403881815671	-9.48754619158966	31.92	21.12	51.28	-0.451574252916439	-0.372106046774536	-0.292637840632633	-0.440044919931753	-0.362605650126207	-0.285166380320661	-0.438720110019672	-0.362034204201479	-0.284278212650296	-0.256786761478813	38.7199666256636	0.703800051402712	-51.0704102910842	-0.486538842142344	-0.445635686234157	-0.549621030461516	-0.448643273564558	-0.408783094100277	-0.510116678403692	-0.471655057011923	-0.431903602924582	-0.574686017228686	0.00540891543214708	0.00527840909913407	0.00780742906303007
175	10.5789757830327	0.28	-0.253882026306926	-0.318167430316523	-0.189596622297329	0.373593246003559	-13.0657681681611	-15.7072590586117	-10.4242772777106	31.07	23.04	48.1	-0.497501742929573	-0.413836838885654	-0.330171934841734	-0.485001841281674	-0.403439046600773	-0.321876251919871	-0.489831570572352	-0.408174653765154	-0.325518392056372	-0.253882026306926	39.8840624989328	-0.782185237507669	-53.1168401235475	-0.486538842142344	-0.445635686234157	-0.549621030461516	-0.448643273564558	-0.408783094100277	-0.510116678403692	-0.471655057011923	-0.431903602924582	-0.574686017228686	0.00540891543214708	0.00527840909913407	0.00780742906303007
175	10.5789757830327	0.28	-0.245621584134754	-0.307711911155674	-0.183531257113833	0.40626472847473	-14.6943040203464	-17.4677923821437	-11.9208156585491	33.89	22.87	53.69	-0.508011194245387	-0.427350564437202	-0.346689934629016	-0.494602909837952	-0.416071210803738	-0.337539511769525	-0.494894238358549	-0.416165443664469	-0.337866462537982	-0.245621584134754	42.0845954163388	-0.345754318343624	-53.5855811124135	-0.486538842142344	-0.445635686234157	-0.549621030461516	-0.448643273564558	-0.408783094100277	-0.510116678403692	-0.471655057011923	-0.431903602924582	-0.574686017228686	0.00540891543214708	0.00527840909913407	0.00780742906303007
175	10.5789757830327	0.28	-0.242172329589881	-0.302723818581263	-0.181620840598499	0.372446357145368	-13.4546526060606	-16.1814414751259	-10.7278637369952	32.97	22.93	51.56	-0.48354164501029	-0.402058423792303	-0.320575202574315	-0.470968417118549	-0.391603952620482	-0.312239488122415	-0.472765200014103	-0.393677560615518	-0.313590447668575	-0.242172329589881	40.9164728166771	0.435253560825632	-52.3515032078278	-0.486538842142344	-0.445635686234157	-0.549621030461516	-0.448643273564558	-0.408783094100277	-0.510116678403692	-0.471655057011923	-0.431903602924582	-0.574686017228686	0.00540891543214708	0.00527840909913407	0.00780742906303007
175	10.5789757830327	0.28	-0.203558559549183	-0.254036864036769	-0.153080255061598	0.437507618951202	-14.0505878271706	-16.5379868962682	-11.563188758073	31.13	19.53	48.15	-0.522829957822739	-0.444193618433809	-0.365557279044879	-0.509678437302896	-0.433020154862702	-0.356361872422509	-0.507522867242	-0.431251252151005	-0.354816239221403	-0.203558559549183	39.9655313612792	0.305426803260578	-51.6567503517922	-0.486538842142344	-0.445635686234157	-0.549621030461516	-0.448643273564558	-0.408783094100277	-0.510116678403692	-0.471655057011923	-0.431903602924582	-0.574686017228686	0.00540891543214708	0.00527840909913407	0.00780742906303007
175	10.5789757830327	0.28	-0.195630790489626	-0.244320661926083	-0.146940919053169	0.47268442493844	-13.5612388124559	-15.7975615465338	-11.324916078378	31.43	21.22	47.21	-0.494762327725953	-0.42472314869192	-0.354683969657887	-0.482245330257198	-0.41397807316943	-0.345710816081661	-0.483580071492271	-0.416517964931049	-0.347435191903216	-0.195630790489626	41.4129432698048	0.78268305598803	-50.9198541017962	-0.486538842142344	-0.445635686234157	-0.549621030461516	-0.448643273564558	-0.408783094100277	-0.510116678403692	-0.471655057011923	-0.431903602924582	-0.574686017228686	0.00540891543214708	0.00527840909913407	0.00780742906303007
175	10.5789757830327	0.29	-0.35993764687864	-0.447049707309582	-0.272825586447698	0.349430163668761	-13.9018577224581	-16.863448621601	-10.9402668233153	32.24	21.98	47.45	-0.515078671219411	-0.424619575974088	-0.334160480728765	-0.501852228419621	-0.413715986198187	-0.325579743976754	-0.506419718993142	-0.417236826697235	-0.328255305034664	-0.35993764687864	36.5553602057552	-0.533403803513087	-52.1832880665833	-0.486538842142344	-0.445635686234157	-0.549621030461516	-0.448643273564558	-0.408783094100277	-0.510116678403692	-0.471655057011923	-0.431903602924582	-0.574686017228686	0.00540891543214708	0.00527840909913407	0.00780742906303007
175	10.5789757830327	0.29	-0.352520017207865	-0.438335645470685	-0.266704388945044	0.340475650249908	-13.5111845906323	-16.4471523159427	-10.5752168653219	32.61	22.18	47.35	-0.496772177154337	-0.408093781591383	-0.31941538602843	-0.483933139064539	-0.397546629703621	-0.311160120342702	-0.487622796465382	-0.401359594691809	-0.314525618041412	-0.352520017207865	37.0395474587169	0.093397325980459	-51.6321010255216	-0.486538842142344	-0.445635686234157	-0.549621030461516	-0.448643273564558	-0.408783094100277	-0.510116678403692	-0.471655057011923	-0.431903602924582	-0.574686017228686	0.00540891543214708	0.00527840909913407	0.00780742906303007
175	10.5789757830327	0.29	-0.337763842283224	-0.419383055247146	-0.256144629319302	0.389953101669369	-15.2549457139913	-18.2339528957587	-12.2759385322238	32.06	22.02	46.43	-0.560117793774859	-0.46860747015879	-0.377097146542722	-0.545782622089953	-0.456614334764388	-0.367446047438823	-0.551862247780936	-0.461036691819959	-0.371585702800894	-0.337763842283224	37.9527730426494	1.29273266126635	-50.4615574007001	-0.486538842142344	-0.445635686234157	-0.549621030461516	-0.448643273564558	-0.408783094100277	-0.510116678403692	-0.471655057011923	-0.431903602924582	-0.574686017228686	0.00540891543214708	0.00527840909913407	0.00780742906303007
175	10.5789757830327	0.29	-0.319061288283525	-0.397471420676115	-0.240651155890935	0.361957005694711	-13.7392122786056	-16.5872371266055	-10.8911874306057	32.4	21.06	47.25	-0.504260943022295	-0.417679453613199	-0.331097964204102	-0.491276841372198	-0.406924719267987	-0.322572597163776	-0.493172823542591	-0.40860201246314	-0.32433060850478	-0.319061288283525	37.5546282171183	0.518257818897566	-51.149883690335	-0.486538842142344	-0.445635686234157	-0.549621030461516	-0.448643273564558	-0.408783094100277	-0.510116678403692	-0.471655057011923	-0.431903602924582	-0.574686017228686	0.00540891543214708	0.00527840909913407	0.00780742906303007
175	10.5789757830327	0.29	-0.311804872739369	-0.387142153240267	-0.236467592238471	0.395117630985679	-14.1890736363944	-16.9300908470126	-11.4480564257761	30.5	18.62	44.87	-0.546205509161811	-0.457773691832774	-0.369341874503736	-0.532639595262303	-0.446404127841387	-0.36016866042047	-0.532290904405753	-0.445527536033616	-0.359809294041557	-0.311804872739369	35.8261090967255	0.455901694210434	-50.1421018877008	-0.486538842142344	-0.445635686234157	-0.549621030461516	-0.448643273564558	-0.408783094100277	-0.510116678403692	-0.471655057011923	-0.431903602924582	-0.574686017228686	0.00540891543214708	0.00527840909913407	0.00780742906303007
175	10.5789757830327	0.29	-0.311075444023646	-0.387709823991232	-0.23444106405606	0.343704473834972	-12.9676629294199	-15.7653832943303	-10.1699425645096	27.87	18.6	39.01	-0.55580480854249	-0.457171847786398	-0.358538887030306	-0.542816584576704	-0.44648851029338	-0.350160436010055	-0.549438048528343	-0.450766313145075	-0.353815970970516	-0.311075444023646	33.2988765342176	-2.04295501983999	-52.1230376509217	-0.486538842142344	-0.445635686234157	-0.549621030461516	-0.448643273564558	-0.408783094100277	-0.510116678403692	-0.471655057011923	-0.431903602924582	-0.574686017228686	0.00540891543214708	0.00527840909913407	0.00780742906303007
175	10.5789757830327	0.29	-0.306947910606179	-0.38239029960983	-0.231505521602528	0.339728059548931	-13.3009539132849	-16.1960565286724	-10.4058512978974	32.44	22.54	49.8	-0.491702661397435	-0.403809064676246	-0.315915467955057	-0.47903201829301	-0.393403344019167	-0.307774669745323	-0.481649544617171	-0.395790780528076	-1.02726594149025	-0.306947910606179	38.8558622210842	-0.299753857488714	-52.8752407954778	-0.486538842142344	-0.445635686234157	-0.549621030461516	-0.448643273564558	-0.408783094100277	-0.510116678403692	-0.471655057011923	-0.431903602924582	-0.574686017228686	0.00540891543214708	0.00527840909913407	0.00780742906303007
175	10.5789757830327	0.29	-0.303272193261347	-0.377122701863101	-0.229421684659593	0.314849615666674	-13.2063581920187	-16.2480128442386	-10.1647035397989	27.57	19.63	44.25	-0.578828923128188	-0.470471199402204	-0.36211347567622	-0.565407826608452	-0.459562554162418	-0.353717281716383	-0.567278317903383	-0.461324158438396	-0.35308570350769	-0.303272193261347	35.5852417534703	0.436313719480188	-50.1554195911071	-0.486538842142344	-0.445635686234157	-0.549621030461516	-0.448643273564558	-0.408783094100277	-0.510116678403692	-0.471655057011923	-0.431903602924582	-0.574686017228686	0.00540891543214708	0.00527840909913407	0.00780742906303007
175	10.5789757830327	0.29	-0.301660363716606	-0.375659849264233	-0.22766087816898	0.338988998614426	-13.3315211754035	-16.2380638928319	-10.4249784579751	27.7	18.1	41.52	-0.575810048537554	-0.47274255759501	-0.369675066652466	-0.562412532170354	-0.461743138309193	-0.361073744448032	-0.563526157055169	-0.462612082510911	-0.36220936764058	-0.301660363716606	33.3810947432885	0.894055663472194	-48.9055856631824	-0.486538842142344	-0.445635686234157	-0.549621030461516	-0.448643273564558	-0.408783094100277	-0.510116678403692	-0.471655057011923	-0.431903602924582	-0.574686017228686	0.00540891543214708	0.00527840909913407	0.00780742906303007
175	10.5789757830327	0.29	-0.301609009556585	-0.374580521435362	-0.228637497677808	0.458384933819245	-14.430576299909	-16.8796358080811	-11.981516791737	31.31	18.62	47.33	-0.530688698015711	-0.453691290220183	-0.376693882424654	-0.517294174042416	-0.442240172293512	-0.367186170544608	-0.514024640360584	-0.438668445287552	-0.364785839713778	-0.301609009556585	37.0476706186907	-0.675552415656892	-51.4711280818285	-0.486538842142344	-0.445635686234157	-0.549621030461516	-0.448643273564558	-0.408783094100277	-0.510116678403692	-0.471655057011923	-0.431903602924582	-0.574686017228686	0.00540891543214708	0.00527840909913407	0.00780742906303007
175	10.5789757830327	0.29	-0.300564090612348	-0.373207754420719	-0.227920426803977	0.289429581412213	-12.2288282775055	-15.2204206109453	-9.23723594406566	37.69	24.49	51.44	-0.398616773164339	-0.320268157639127	-0.241919542113916	-0.387532227383079	-0.311362292922373	-0.235192358461667	-0.392009947795895	-0.31418462788301	-0.237636336098705	-0.300564090612348	40.3998451172284	0.352943554840638	-53.0312842175414	-0.486538842142344	-0.445635686234157	-0.549621030461516	-0.448643273564558	-0.408783094100277	-0.510116678403692	-0.471655057011923	-0.431903602924582	-0.574686017228686	0.00540891543214708	0.00527840909913407	0.00780742906303007
175	10.5789757830327	0.29	-0.296499578333201	-0.368235467842942	-0.224763688823459	0.441679817228903	-14.5941732042559	-17.1560181705107	-12.0323282380012	34.36	21.38	46.75	-0.492215901270253	-0.418715114756326	-0.3452143282424	-0.479130101335319	-0.407583369098996	-0.336036636862673	-0.482435148339173	-0.410918833543955	-0.338351624188406	-0.296499578333201	40.7380610600258	-0.217807979350396	-52.7240931883802	-0.486538842142344	-0.445635686234157	-0.549621030461516	-0.448643273564558	-0.408783094100277	-0.510116678403692	-0.471655057011923	-0.431903602924582	-0.574686017228686	0.00540891543214708	0.00527840909913407	0.00780742906303007
175	10.5789757830327	0.29	-0.293122502445805	-0.364850675314763	-0.221394329576848	0.37153338981801	-12.2887158281048	-14.7840811906204	-9.79335046558923	33	19.01	49.29	-0.44133227608752	-0.366840986374659	-0.292349696661798	-0.429849976681083	-0.357296753450096	-0.28474353021911	-0.426231071957037	-0.354022279637107	-0.282180140718718	-0.293122502445805	37.0502885776156	-1.08558355909871	-52.1925558837912	-0.486538842142344	-0.445635686234157	-0.549621030461516	-0.448643273564558	-0.408783094100277	-0.510116678403692	-0.471655057011923	-0.431903602924582	-0.574686017228686	0.00540891543214708	0.00527840909913407	0.00780742906303007
175	10.5789757830327	0.29	-0.290139529474262	-0.360340751290579	-0.219938307657946	0.375860781351154	-13.9142389636793	-16.7136853180838	-11.1147926092749	33.7	22.18	51.72	-0.488778554492568	-0.406910952198727	-0.325043349904885	-0.475916499918081	-0.396203217937411	-0.316489935956741	-0.476180795433829	-0.396525158859158	-0.316806464773391	-0.290139529474262	40.4574923620909	0.356148025011124	-52.3835977964872	-0.486538842142344	-0.445635686234157	-0.549621030461516	-0.448643273564558	-0.408783094100277	-0.510116678403692	-0.471655057011923	-0.431903602924582	-0.574686017228686	0.00540891543214708	0.00527840909913407	0.00780742906303007
175	10.5789757830327	0.29	-0.28473822158902	-0.35414704316252	-0.215329400015519	0.382549032488333	-14.0378539348977	-16.8223324070561	-11.2533754627394	35.84	24.15	51.3	-0.462938932957483	-0.386312014552079	-0.309685096146675	-0.450366413913759	-0.375820533248601	-0.301274652583443	-0.454842947296063	-0.379151042019725	-0.30440297449105	-0.28473822158902	40.2117713964643	-0.665701513443482	-53.4667985847914	-0.486538842142344	-0.445635686234157	-0.549621030461516	-0.448643273564558	-0.408783094100277	-0.510116678403692	-0.471655057011923	-0.431903602924582	-0.574686017228686	0.00540891543214708	0.00527840909913407	0.00780742906303007
175	10.5789757830327	0.29	-0.281784805672176	-0.351382081551065	-0.212187529793288	0.401422268489251	-12.8519025836707	-15.3021640719544	-10.401641095387	30.92	19.2	47.59	-0.487076641720929	-0.409083415962834	-0.33109019020474	-0.474876197487915	-0.398836569828987	-0.322796942170059	-0.473157827649397	-0.396276018048774	-0.321325127388541	-0.281784805672176	36.3321858010848	1.0542545346952	-49.63641916737	-0.486538842142344	-0.445635686234157	-0.549621030461516	-0.448643273564558	-0.408783094100277	-0.510116678403692	-0.471655057011923	-0.431903602924582	-0.574686017228686	0.00540891543214708	0.00527840909913407	0.00780742906303007
175	10.5789757830327	0.29	-0.27866249914365	-0.347120325947646	-0.210204672339654	0.423408313284506	-13.863584684485	-16.3894808811845	-11.3376884877854	33.63	21.88	48.71	-0.480291411677426	-0.406270382039068	-0.33224935240071	-0.467666943702117	-0.395591558094547	-0.323516172486977	-0.47051860715488	-0.397851719790633	-0.325529812308062	-0.27866249914365	38.7082330597144	-1.04713435610025	-52.8657510401168	-0.486538842142344	-0.445635686234157	-0.549621030461516	-0.448643273564558	-0.408783094100277	-0.510116678403692	-0.471655057011923	-0.431903602924582	-0.574686017228686	0.00540891543214708	0.00527840909913407	0.00780742906303007
175	10.5789757830327	0.29	-0.276645296306445	-0.34430385009358	-0.208986742519311	0.386194567688037	-13.6072921656743	-16.285655276709	-10.9289290546396	33.41	23.25	46.91	-0.48036004083228	-0.401359313411731	-0.322358585991183	-0.467778668120192	-0.390847091985587	-0.313915515850982	-0.474167779912837	-0.396325606233361	-0.317028642426703	-0.276645296306445	38.5958974209434	1.22303109936022	-50.8335447246513	-0.486538842142344	-0.445635686234157	-0.549621030461516	-0.448643273564558	-0.408783094100277	-0.510116678403692	-0.471655057011923	-0.431903602924582	-0.574686017228686	0.00540891543214708	0.00527840909913407	0.00780742906303007
175	10.5789757830327	0.29	-0.27336923851461	-0.339544385341487	-0.207194091687732	0.336001048289772	-12.6288738075676	-15.4006838624905	-9.85706375264475	29.87	20.65	43.87	-0.507087067527499	-0.415821702622672	-0.324556337717845	-0.494657780957182	-0.405629434992471	-0.31660108902776	-0.498698881403675	-0.409519826437424	-0.319475601456174	-0.27336923851461	36.8126145466352	-1.28353223255523	-52.4033601823994	-0.486538842142344	-0.445635686234157	-0.549621030461516	-0.448643273564558	-0.408783094100277	-0.510116678403692	-0.471655057011923	-0.431903602924582	-0.574686017228686	0.00540891543214708	0.00527840909913407	0.00780742906303007
175	10.5789757830327	0.29	-0.268613043856728	-0.334262839173804	-0.202963248539652	0.390857621385153	-12.6996491032599	-15.1749460034193	-10.2243522031005	30.59	18.4	47.57	-0.488179676736632	-0.408549104062784	-0.328918531388935	-0.476032842859909	-0.398383629476238	-0.320734416092566	-0.471796073584454	-0.394826116576166	-0.317671707775925	-0.268613043856728	37.6438273183775	-0.641172353552555	-51.7148991250184	-0.486538842142344	-0.445635686234157	-0.549621030461516	-0.448643273564558	-0.408783094100277	-0.510116678403692	-0.471655057011923	-0.431903602924582	-0.574686017228686	0.00540891543214708	0.00527840909913407	0.00780742906303007
175	10.5789757830327	0.29	-0.260606341116887	-0.324160579513004	-0.197052102720771	0.402769275715071	-13.708440028486	-16.3146920058918	-11.1021880510801	31.75	20.19	45.56	-0.505876772200351	-0.425063580177191	-0.344250388154032	-0.493001408232773	-0.414245039764002	-0.335488671295232	-0.495362813403927	-0.415673059638972	-0.33681331734988	-0.260606341116887	38.1722690848499	-1.24576427803835	-52.6976203650752	-0.486538842142344	-0.445635686234157	-0.549621030461516	-0.448643273564558	-0.408783094100277	-0.510116678403692	-0.471655057011923	-0.431903602924582	-0.574686017228686	0.00540891543214708	0.00527840909913407	0.00780742906303007
175	10.5789757830327	0.29	-0.258607790979417	-0.322421991574111	-0.194793590384722	0.31309928099051	-11.6737349784817	-14.3733463040319	-8.97412365293151	30.61	21.06	47.54	-0.462062741797286	-0.375277814718695	-0.288492887640105	-0.450560556365994	-0.365935977295591	-0.281311398225187	-0.452611326292381	-0.367217910925459	-0.28271344668579	-0.258607790979417	38.9560698102563	-1.35818018415241	-53.5308228572317	-0.486538842142344	-0.445635686234157	-0.549621030461516	-0.448643273564558	-0.408783094100277	-0.510116678403692	-0.471655057011923	-0.431903602924582	-0.574686017228686	0.00540891543214708	0.00527840909913407	0.00780742906303007
175	10.5789757830327	0.29	-0.257443267694332	-0.319633700317412	-0.195252835071253	0.38674256774	-12.9335497986317	-15.4763581147313	-10.390741482532	30.68	19.53	55.13	-0.496337561725921	-0.414787931626062	-0.333238301526203	-0.483963558334095	-0.404447011114259	-0.324930463894424	-0.475345637000574	-0.397223658669843	-0.318510174031693	-0.257443267694332	39.5003692271521	-1.06018057945615	-52.8507027546935	-0.486538842142344	-0.445635686234157	-0.549621030461516	-0.448643273564558	-0.408783094100277	-0.510116678403692	-0.471655057011923	-0.431903602924582	-0.574686017228686	0.00540891543214708	0.00527840909913407	0.00780742906303007
175	10.5789757830327	0.29	-0.255455834192572	-0.318096763278487	-0.192814905106658	0.441230087316764	-15.2472671738392	-17.9261975022816	-12.5683368453968	32.6	21.05	50.88	-0.541618398640449	-0.460677755518803	-0.379737112397158	-0.527622871137185	-0.448773750385874	-0.369924629634562	-0.526156188790931	-0.4478172455864	-0.369468001781417	-0.255455834192572	40.1791880063986	-0.973164859999153	-53.0505262049759	-0.486538842142344	-0.445635686234157	-0.549621030461516	-0.448643273564558	-0.408783094100277	-0.510116678403692	-0.471655057011923	-0.431903602924582	-0.574686017228686	0.00540891543214708	0.00527840909913407	0.00780742906303007
175	10.5789757830327	0.29	-0.254970596413598	-0.316865407119394	-0.193075785707802	0.468817445266277	-15.0988355395873	-17.6081144466037	-12.5895566325709	29.33	17.8	45.55	-0.590408390525147	-0.506271084093906	-0.422133777662666	-0.576111783999573	-0.494011843539875	-0.411911903080177	-0.571432796076008	-0.490335501593045	-0.408579708590103	-0.254970596413598	36.9862065825522	-1.21254671659649	-51.7047365524501	-0.486538842142344	-0.445635686234157	-0.549621030461516	-0.448643273564558	-0.408783094100277	-0.510116678403692	-0.471655057011923	-0.431903602924582	-0.574686017228686	0.00540891543214708	0.00527840909913407	0.00780742906303007
175	10.5789757830327	0.29	-0.254523708586416	-0.315998383912354	-0.193049033260479	0.349543149548045	-12.230347886419	-14.835200290995	-9.62549548184302	34.37	20.97	58.33	-0.425533186929743	-0.350815547568065	-0.276097908206387	-0.414218816985638	-0.341487821766072	-0.268756826546506	-0.406980930261562	-0.335762428119341	-0.264132386185678	-0.254523708586416	42.6327789374213	-0.166254340678773	-52.9173933221863	-0.486538842142344	-0.445635686234157	-0.549621030461516	-0.448643273564558	-0.408783094100277	-0.510116678403692	-0.471655057011923	-0.431903602924582	-0.574686017228686	0.00540891543214708	0.00527840909913407	0.00780742906303007
175	10.5789757830327	0.29	-0.252869756002922	-0.314232560813253	-0.191506951192592	0.425560853164846	-14.7588766022998	-17.4360712125577	-12.081681992042	35.37	22.4	48.33	-0.486099448128786	-0.411462059538492	-0.336824670948197	-0.472983373334536	-0.400359872180169	-0.327736371025802	-0.476989131853955	-0.403388567159934	-0.330706080004578	-0.252869756002922	39.0445390695764	-1.23132901977062	-53.6038704667572	-0.486538842142344	-0.445635686234157	-0.549621030461516	-0.448643273564558	-0.408783094100277	-0.510116678403692	-0.471655057011923	-0.431903602924582	-0.574686017228686	0.00540891543214708	0.00527840909913407	0.00780742906303007
175	10.5789757830327	0.29	-0.250339567125901	-0.311346376131782	-0.189332758120021	0.381595748768311	-14.3979401459723	-17.2596150489007	-11.536265243044	36.2	23.41	51.2	-0.470377753339297	-0.392388284407739	-0.314398815476181	-0.457542024406474	-0.381680742183819	-0.305819459961164	-0.460589684229111	-0.384385730391142	-0.308397886409405	-0.250339567125901	42.6894365230065	-0.420409941561475	-53.666930803047	-0.486538842142344	-0.445635686234157	-0.549621030461516	-0.448643273564558	-0.408783094100277	-0.510116678403692	-0.471655057011923	-0.431903602924582	-0.574686017228686	0.00540891543214708	0.00527840909913407	0.00780742906303007
175	10.5789757830327	0.29	-0.249916564003381	-0.310785925059597	-0.189047202947165	0.403748856082113	-13.8334353307591	-16.4581038718663	-11.208766789652	30.46	20.73	46.26	-0.531672020523064	-0.446883223628959	-0.362094426734853	-0.518478059148128	-0.43579337920595	-0.353108699263772	-0.521520730474508	-0.43814302635552	-0.354976751090588	-0.249916564003381	39.4466855846703	0.155845840896787	-51.7650485073981	-0.486538842142344	-0.445635686234157	-0.549621030461516	-0.448643273564558	-0.408783094100277	-0.510116678403692	-0.471655057011923	-0.431903602924582	-0.574686017228686	0.00540891543214708	0.00527840909913407	0.00780742906303007
175	10.5789757830327	0.29	-0.243566968161607	-0.302788130448509	-0.184345805874704	0.463456823606394	-14.5895008852681	-17.0403896099377	-12.1386121605984	32.75	20.12	51.33	-0.512504913132787	-0.438792249180409	-0.365079585228031	-0.499227088053129	-0.427424149906368	-0.355621211759607	-0.495231923612474	-0.424331819142756	-0.352566667621763	-0.243566968161607	39.8432843680946	0.918077486588743	-51.2050110380769	-0.486538842142344	-0.445635686234157	-0.549621030461516	-0.448643273564558	-0.408783094100277	-0.510116678403692	-0.471655057011923	-0.431903602924582	-0.574686017228686	0.00540891543214708	0.00527840909913407	0.00780742906303007
175	10.5789757830327	0.29	-0.240120782655079	-0.298785982687212	-0.181455582622947	0.446117068331267	-15.5292615912774	-18.2308602910233	-12.8276628915316	31.13	21.78	46.24	-0.57642338558722	-0.491004231244168	-0.405585076901116	-0.561924913706716	-0.478654262075845	-0.395383610444975	-0.566417343132115	-0.483346445914465	-0.399131864198336	-0.240120782655079	39.6123002984876	-0.207755309778151	-52.1230202848569	-0.486538842142344	-0.445635686234157	-0.549621030461516	-0.448643273564558	-0.408783094100277	-0.510116678403692	-0.471655057011923	-0.431903602924582	-0.574686017228686	0.00540891543214708	0.00527840909913407	0.00780742906303007
175	10.5789757830327	0.29	-0.239469640812875	-0.29771134295617	-0.18122793866958	0.348149714388906	-11.460375588758	-13.908735280397	-9.01201589711897	31.75	20.89	48.07	-0.431321666796466	-0.355395958108675	-0.279470249420884	-0.420344568808184	-0.346351162641354	-0.272357756474523	-0.421519330780328	-0.347461510632718	-0.273127675993086	-0.239469640812875	39.1089720789086	-0.602554653039753	-52.6758863102137	-0.486538842142344	-0.445635686234157	-0.549621030461516	-0.448643273564558	-0.408783094100277	-0.510116678403692	-0.471655057011923	-0.431903602924582	-0.574686017228686	0.00540891543214708	0.00527840909913407	0.00780742906303007
175	10.5789757830327	0.29	-0.236585434145217	-0.294281487522286	-0.178889380768147	0.460871575558028	-15.0068585609484	-17.5410032282087	-12.4727138936881	33.51	21.29	48.22	-0.515831488383975	-0.44130943291847	-0.366787377452964	-0.502298672732238	-0.429731700004629	-0.357164727277021	-0.504520166594757	-0.431199766193789	-0.358164583829149	-0.236585434145217	40.3255864481117	1.44068277708061	-50.5386079991514	-0.486538842142344	-0.445635686234157	-0.549621030461516	-0.448643273564558	-0.408783094100277	-0.510116678403692	-0.471655057011923	-0.431903602924582	-0.574686017228686	0.00540891543214708	0.00527840909913407	0.00780742906303007
175	10.5789757830327	0.29	-0.236136745879561	-0.293523215900406	-0.178750275858717	0.458071034253429	-14.6495330304366	-17.13732470348	-12.1617413573932	34.44	23.52	56.8	-0.490545824836116	-0.419334253637626	-0.348122682439137	-0.477488554443698	-0.408172481470105	-0.338856408496513	-0.476683578334289	-0.407644661797382	-0.337951155443367	-0.236136745879561	43.7851803016444	-0.0122500494912272	-53.3279316830249	-0.486538842142344	-0.445635686234157	-0.549621030461516	-0.448643273564558	-0.408783094100277	-0.510116678403692	-0.471655057011923	-0.431903602924582	-0.574686017228686	0.00540891543214708	0.00527840909913407	0.00780742906303007
175	10.5789757830327	0.29	-0.232607993507357	-0.289200456082084	-0.17601553093263	0.406773237651345	-13.3573272711993	-15.8758113512243	-10.8388431911742	34.14	22.52	45.41	-0.458406076828433	-0.385686114293093	-0.312966151757754	-0.446260362848014	-0.375467154582015	-0.304673946316017	-0.452672664193205	-0.380124541177477	-0.309462644956359	-0.232607993507357	39.4821873389466	0.245742677633454	-51.662108698439	-0.486538842142344	-0.445635686234157	-0.549621030461516	-0.448643273564558	-0.408783094100277	-0.510116678403692	-0.471655057011923	-0.431903602924582	-0.574686017228686	0.00540891543214708	0.00527840909913407	0.00780742906303007
175	10.5789757830327	0.29	-0.232310423699679	-0.28954323164777	-0.175077615751588	0.41538765850203	-13.9473324454299	-16.5306857748254	-11.3639791160345	34.67	23.24	53.35	-0.469999146265668	-0.396549449389359	-0.32309975251305	-0.457444545792815	-0.385956834606184	-0.314469123419553	-0.45877112711914	-0.386834666510486	-0.315309800221959	-0.232310423699679	43.8823316141066	0.462260435935989	-52.9787932766123	-0.486538842142344	-0.445635686234157	-0.549621030461516	-0.448643273564558	-0.408783094100277	-0.510116678403692	-0.471655057011923	-0.431903602924582	-0.574686017228686	0.00540891543214708	0.00527840909913407	0.00780742906303007
175	10.5789757830327	0.29	-0.229913851746928	-0.286631191172782	-0.173196512321075	0.348331906847802	-13.4743631945818	-16.3518299260517	-10.5968964631118	34.39	25.18	57.42	-0.468681085138548	-0.386206265118142	-0.303731445097735	-0.456214491262177	-0.375933444617364	-0.295652397972551	-0.457396608871996	-0.377082637766772	-0.296604860891276	-0.229913851746928	45.1740722537074	0.432179787680705	-53.7972519562799	-0.486538842142344	-0.445635686234157	-0.549621030461516	-0.448643273564558	-0.408783094100277	-0.510116678403692	-0.471655057011923	-0.431903602924582	-0.574686017228686	0.00540891543214708	0.00527840909913407	0.00780742906303007
175	10.5789757830327	0.29	-0.224800638367222	-0.27978962036156	-0.169811656372883	0.462224714412246	-15.5616156914975	-18.1822956395559	-12.9409357434391	27.46	20.89	43.71	-0.650461988653742	-0.556708552650284	-0.462955116646826	-0.635427860154806	-0.543841347397717	-0.452254834640627	-0.641906026090102	-0.550346787844095	-0.456729087319691	-0.224800638367222	37.886505104469	0.1728782440676	-50.7811180441751	-0.486538842142344	-0.445635686234157	-0.549621030461516	-0.448643273564558	-0.408783094100277	-0.510116678403692	-0.471655057011923	-0.431903602924582	-0.574686017228686	0.00540891543214708	0.00527840909913407	0.00780742906303007
175	10.5789757830327	0.29	-0.220990854801311	-0.274962019953005	-0.167019689649618	0.384331249452378	-13.6394455817825	-16.3347193553188	-10.9441718082461	29.24	20.4	45.58	-0.549381563536978	-0.458732089391991	-0.368082615247003	-0.53610598154802	-0.447647015068634	-0.359188048589247	-0.538665562838239	-0.449808707049566	-0.361173812301233	-0.220990854801311	39.7633702815139	-0.777600851327914	-52.2681012827891	-0.486538842142344	-0.445635686234157	-0.549621030461516	-0.448643273564558	-0.408783094100277	-0.510116678403692	-0.471655057011923	-0.431903602924582	-0.574686017228686	0.00540891543214708	0.00527840909913407	0.00780742906303007
175	10.5789757830327	0.29	-0.220629774019035	-0.274541905832084	-0.166717642205985	0.422214372037529	-13.0021775475311	-15.376930382811	-10.6274247122511	30.82	20.34	44.49	-0.490959267754597	-0.415137443496975	-0.339315619239353	-0.478685084721622	-0.404758837164463	-0.330832589607304	-0.481601210086038	-1.22262667067178	-0.333019943307528	-0.220629774019035	38.2824287581751	-0.698195390782661	-52.1876342775002	-0.486538842142344	-0.445635686234157	-0.549621030461516	-0.448643273564558	-0.408783094100277	-0.510116678403692	-0.471655057011923	-0.431903602924582	-0.574686017228686	0.00540891543214708	0.00527840909913407	0.00780742906303007
175	10.5789757830327	0.29	-0.220080033049478	-0.273845930297339	-0.166314135801616	0.37240702358011	-12.4971620823352	-15.0301141396826	-9.96421002498768	32.88	19.92	50.66	-0.45028006932116	-0.37439655856602	-0.298513047810879	-0.438588479920819	-0.364675295881101	-0.290762111841382	-0.435381161220861	-1.01745178941582	-0.288973213085205	-0.220080033049478	41.2516694070384	0.673729053050866	-51.6994373657305	-0.486538842142344	-0.445635686234157	-0.549621030461516	-0.448643273564558	-0.408783094100277	-0.510116678403692	-0.471655057011923	-0.431903602924582	-0.574686017228686	0.00540891543214708	0.00527840909913407	0.00780742906303007
175	10.5789757830327	0.29	-0.219277592683858	-0.272322629351732	-0.166232556015983	0.400396112883023	-13.3542652441967	-15.9057486788275	-10.8027818095659	30.93	22.38	48.22	-0.506034959367921	-0.424860546126374	-0.343686132884828	-0.493355679327505	-0.414215183107999	-0.335074686888493	-0.497631039505686	-0.416739506957071	-0.337496290455318	-0.219277592683858	40.7928302432101	-0.223900582933939	-52.1665489884466	-0.486538842142344	-0.445635686234157	-0.549621030461516	-0.448643273564558	-0.408783094100277	-0.510116678403692	-0.471655057011923	-0.431903602924582	-0.574686017228686	0.00540891543214708	0.00527840909913407	0.00780742906303007
175	10.5789757830327	0.29	-0.218853742062556	-0.272306314028241	-0.16540117009687	0.418720904839642	-12.7439830920769	-15.0883235280855	-10.3996426560682	32.23	20.34	48.08	-0.461089018147111	-0.389447551298278	-0.317806084449445	-0.449252388555187	-0.379450031884947	-0.309647675214707	-0.449728036312576	-0.378990240361175	-0.309535390798823	-0.218853742062556	40.3241770332494	0.49140306936206	-51.1213628491872	-0.486538842142344	-0.445635686234157	-0.549621030461516	-0.448643273564558	-0.408783094100277	-0.510116678403692	-0.471655057011923	-0.431903602924582	-0.574686017228686	0.00540891543214708	0.00527840909913407	0.00780742906303007
175	10.5789757830327	0.29	-0.213809304439528	-0.265734815108883	-0.161883793770173	0.399473194437336	-13.0571239773584	-15.5566367875698	-10.557611167147	32.94	20.88	49.29	-0.465211858193143	-0.390465432285384	-0.315719006377625	-0.453120238011115	-0.380316594463958	-0.307512950916801	-0.45328860594361	-0.380095154827277	-0.307759945845205	-0.213809304439528	40.8126372079602	0.319367094341557	-51.986965903323	-0.486538842142344	-0.445635686234157	-0.549621030461516	-0.448643273564558	-0.408783094100277	-0.510116678403692	-0.471655057011923	-0.431903602924582	-0.574686017228686	0.00540891543214708	0.00527840909913407	0.00780742906303007
175	10.5789757830327	0.29	-0.212164037110661	-0.264272735804569	-0.160055338416754	0.417483868463558	-13.0585465892427	-15.4668679251582	-10.6502252533271	32.39	21.07	58.11	-0.470253758782955	-0.39703129602892	-0.323808833274885	-0.458146084095754	-0.38680888805626	-0.315471692016767	-0.451095664592667	-0.38086342406443	-0.310390520049197	-0.212164037110661	44.2427438706978	0.347808846712818	-52.6466262536557	-0.486538842142344	-0.445635686234157	-0.549621030461516	-0.448643273564558	-0.408783094100277	-0.510116678403692	-0.471655057011923	-0.431903602924582	-0.574686017228686	0.00540891543214708	0.00527840909913407	0.00780742906303007
175	10.5789757830327	0.29	-0.202669451972688	-0.252268809262119	-0.153070094683256	0.372463716583827	-12.4112284365111	-14.9264582089666	-9.89599866405556	34.81	22.6	49.08	-0.42276359588181	-0.351524486899245	-0.280285377916679	-0.411448256600951	-0.342115874441736	-0.27278349228252	-0.414684272279871	-0.344642104434596	-0.274837537211824	-0.202669451972688	42.5859804039816	-0.57353720597945	-53.55857207892	-0.486538842142344	-0.445635686234157	-0.549621030461516	-0.448643273564558	-0.408783094100277	-0.510116678403692	-0.471655057011923	-0.431903602924582	-0.574686017228686	0.00540891543214708	0.00527840909913407	0.00780742906303007
175	10.5789757830327	0.29	-0.192631369115379	-0.239567975065038	-0.14569476316572	0.491955102329905	-15.0652007546615	-17.4554803123677	-12.6749211969554	33.79	21.13	54.63	-0.509069923232652	-0.439360043632038	-0.369650164031425	-0.49565390750537	-0.427781160287534	-0.359908413069698	-0.491530447514751	-0.423626366334216	-0.356559051273702	-0.192631369115379	43.3177719512624	1.01535948100655	-51.6951624053042	-0.486538842142344	-0.445635686234157	-0.549621030461516	-0.448643273564558	-0.408783094100277	-0.510116678403692	-0.471655057011923	-0.431903602924582	-0.574686017228686	0.00540891543214708	0.00527840909913407	0.00780742906303007
175	10.5789757830327	0.3	-0.363322775264653	-0.450499917906644	-0.276145632622661	0.363434284933978	-13.7966820747942	-16.6474954851017	-10.9458686644868	30.02	18.09	44.12	-0.545506158445199	-0.452090528851389	-0.358674899257579	-0.532092853079844	-0.440974195474783	-0.349855537869722	-0.530736322320441	-0.439662566607437	-0.34891465097371	-0.363322775264653	34.2536517328383	-0.309418006787476	-50.3712243846927	-0.486538842142344	-0.445635686234157	-0.549621030461516	-0.448643273564558	-0.408783094100277	-0.510116678403692	-0.471655057011923	-0.431903602924582	-0.574686017228686	0.00540891543214708	0.00527840909913407	0.00780742906303007
175	10.5789757830327	0.3	-0.357489470322232	-0.442937827036169	-0.272041113608295	0.383080368436408	-14.1758999189724	-16.9846005190822	-11.3671993188626	33.5	22.2	46.84	-0.499595015530041	-0.416978246395284	-0.334361477260527	-0.486489972950536	-0.406040351692832	-0.325590730435127	-0.491785547757633	-0.410157676822796	-0.328726096766257	-0.357489470322232	36.6121611554327	0.774714314576596	-50.8135565643057	-0.486538842142344	-0.445635686234157	-0.549621030461516	-0.448643273564558	-0.408783094100277	-0.510116678403692	-0.471655057011923	-0.431903602924582	-0.574686017228686	0.00540891543214708	0.00527840909913407	0.00780742906303007
175	10.5789757830327	0.3	-0.348704703946547	-0.432601325552238	-0.264808082340857	0.375289088800284	-14.9244960842235	-17.9308611392052	-11.9181310292418	32.89	21.57	47.62	-0.537001386166591	-0.446965431433883	-0.356929476701175	-0.523055414763534	-0.435357701387916	-0.347659988012297	-0.526332526626628	-0.437819229783698	-0.349328032175941	-0.348704703946547	37.3743078236784	-0.564757508712468	-52.4306761544302	-0.486538842142344	-0.445635686234157	-0.549621030461516	-0.448643273564558	-0.408783094100277	-0.510116678403692	-0.471655057011923	-0.431903602924582	-0.574686017228686	0.00540891543214708	0.00527840909913407	0.00780742906303007
175	10.5789757830327	0.3	-0.34440776390421	-0.425871128380411	-0.262944399428008	0.322318601509273	-12.6423856544525	-15.504484268012	-9.78028704089295	29.01	20.29	47.84	-0.525384615844209	-0.428399604630675	-0.33141459341714	-0.512754192876136	-0.418100733969709	-0.323447275063282	-0.512621238059216	-0.417813925998097	-0.323486412879787	-0.34440776390421	35.8840333959484	-1.51583086354672	-52.4788535946726	-0.486538842142344	-0.445635686234157	-0.549621030461516	-0.448643273564558	-0.408783094100277	-0.510116678403692	-0.471655057011923	-0.431903602924582	-0.574686017228686	0.00540891543214708	0.00527840909913407	0.00780742906303007
175	10.5789757830327	0.3	-0.32897775733328	-0.408017308473633	-0.249938206192927	0.407158781054463	-14.7306308708153	-17.5058296858426	-11.955432055788	30.86	20.27	42.52	-0.558308660225082	-0.469799999962656	-0.38129133970023	-0.544340981085733	-0.458046616705984	-0.371752252326234	-0.550510408839714	-0.463165450656237	-0.374733579244355	-0.32897775733328	36.0470276807761	-0.825833107824775	-51.6520352532925	-0.486538842142344	-0.445635686234157	-0.549621030461516	-0.448643273564558	-0.408783094100277	-0.510116678403692	-0.471655057011923	-0.431903602924582	-0.574686017228686	0.00540891543214708	0.00527840909913407	0.00780742906303007
175	10.5789757830327	0.3	-0.328468347986971	-0.406791565296109	-0.250145130677834	0.377931827940325	-14.4000379430124	-17.2844769143128	-11.515598971712	31.46	19.4	46.46	-0.540888592114249	-0.450624932880558	-0.360361273646867	-0.527197865251004	-0.439218918844062	-0.35123997243712	-0.526999074713232	-0.438637570189778	-0.350950863538794	-0.328468347986971	37.4023341102647	-0.265598387512436	-51.8755489773126	-0.486538842142344	-0.445635686234157	-0.549621030461516	-0.448643273564558	-0.408783094100277	-0.510116678403692	-0.471655057011923	-0.431903602924582	-0.574686017228686	0.00540891543214708	0.00527840909913407	0.00780742906303007
175	10.5789757830327	0.3	-0.325391307999356	-0.402448015782243	-0.248334600216469	0.391144403055939	-14.5294828152493	-17.3597289658191	-11.6992366646794	33.58	22.33	53.33	-0.509463795438008	-0.426403285177034	-0.343342774916061	-0.496083147191061	-0.415204153027926	-0.334325158864791	-0.496246494363014	-0.414778063227033	-0.333771989204	-0.325391307999356	39.4479615013855	0.929833621594664	-51.5608960083109	-0.486538842142344	-0.445635686234157	-0.549621030461516	-0.448643273564558	-0.408783094100277	-0.510116678403692	-0.471655057011923	-0.431903602924582	-0.574686017228686	0.00540891543214708	0.00527840909913407	0.00780742906303007
175	10.5789757830327	0.3	-0.319223645174483	-0.39485742494829	-0.243589865400676	0.404927175099007	-13.9639629599793	-16.6069239119962	-11.3210020079625	33.43	21.03	50.16	-0.489463778121276	-0.411566531174373	-0.333669284227471	-0.476638594423472	-0.400782451530238	-0.324926308637004	-0.476541674242301	-1.22333784103396	-0.32469950495992	-0.319223645174483	38.517942633424	0.697641793029123	-51.1469684934833	-0.486538842142344	-0.445635686234157	-0.549621030461516	-0.448643273564558	-0.408783094100277	-0.510116678403692	-0.471655057011923	-0.431903602924582	-0.574686017228686	0.00540891543214708	0.00527840909913407	0.00780742906303007
175	10.5789757830327	0.3	-0.318828734856843	-0.395369954060059	-0.242287515653627	0.320141903999	-12.3982343375177	-15.2191050203296	-9.57736365470583	29.83	21.09	45.67	-0.501854643359347	-0.408835569728253	-0.315816496097159	-0.48956567854884	-0.398824372270672	-0.308083065992505	-0.493221176930046	-0.401874803733103	-0.310421472748836	-0.318828734856843	36.6404121120093	0.457303095955273	-51.123030676017	-0.486538842142344	-0.445635686234157	-0.549621030461516	-0.448643273564558	-0.408783094100277	-0.510116678403692	-0.471655057011923	-0.431903602924582	-0.574686017228686	0.00540891543214708	0.00527840909913407	0.00780742906303007
175	10.5789757830327	0.3	-0.302089622612059	-0.373291592008376	-0.230887653215742	0.374035932259949	-13.7363798062584	-16.5108227075519	-10.9619369049649	33.35	19.29	49.87	-0.487807963206896	-0.405837769190168	-0.323867575173441	-0.475043175630374	-0.395217948881813	-0.315392722133252	-0.470340515133587	-0.392004790803937	-0.312643938433661	-0.302089622612059	39.3406982989019	0.180650626470679	-51.6809147447294	-0.486538842142344	-0.445635686234157	-0.549621030461516	-0.448643273564558	-0.408783094100277	-0.510116678403692	-0.471655057011923	-0.431903602924582	-0.574686017228686	0.00540891543214708	0.00527840909913407	0.00780742906303007
175	10.5789757830327	0.3	-0.299392044133361	-0.370699256341735	-0.228084831924987	0.466515492468411	-16.1250928771589	-18.8173439388622	-13.4328418154557	33.2	23.31	46.42	-0.558390777538037	-0.478500216545135	-0.398609655552232	-0.543814394028614	-0.466009317794163	-0.388204241559712	-0.551855651596249	-0.472906716579036	-0.393941929472596	-0.299392044133361	38.4982671302043	-0.471355403107207	-52.7852084530269	-0.486538842142344	-0.445635686234157	-0.549621030461516	-0.448643273564558	-0.408783094100277	-0.510116678403692	-0.471655057011923	-0.431903602924582	-0.574686017228686	0.00540891543214708	0.00527840909913407	0.00780742906303007
175	10.5789757830327	0.3	-0.299329262165509	-0.370665241431976	-0.227993282899041	0.390004907515335	-13.6105801849611	-16.2681839759064	-10.9529763940157	31.03	20.06	46.51	-0.516074817954232	-0.431767780694396	-0.34746074343456	-0.503120801386187	-0.420929958754478	-0.33873911612277	-0.50354389079389	-0.421555034075305	-0.339691383480078	-0.299329262165509	36.8739127594237	1.33611421226656	-49.7839827644915	-0.486538842142344	-0.445635686234157	-0.549621030461516	-0.448643273564558	-0.408783094100277	-0.510116678403692	-0.471655057011923	-0.431903602924582	-0.574686017228686	0.00540891543214708	0.00527840909913407	0.00780742906303007
175	10.5789757830327	0.3	-0.29713123185473	-0.368750459673785	-0.225512004035675	0.382292479330428	-13.4672570334306	-16.1400060466022	-10.7945080202591	30.18	17.51	46.97	-0.526037680772321	-0.438927013767878	-0.351816346763435	-0.513057709322844	-0.42809649664837	-0.343135283973895	-0.506544767347848	-0.422346713162872	-0.338625562763373	-0.29713123185473	36.6410708588487	0.816781083030297	-50.0790390986759	-0.486538842142344	-0.445635686234157	-0.549621030461516	-0.448643273564558	-0.408783094100277	-0.510116678403692	-0.471655057011923	-0.431903602924582	-0.574686017228686	0.00540891543214708	0.00527840909913407	0.00780742906303007
175	10.5789757830327	0.3	-0.295747210733991	-0.366159068789727	-0.225335352678254	0.387142958103218	-13.337682858267	-15.9577339266699	-10.7176317898641	32.88	20.67	50.94	-0.478040703918501	-0.399552676558397	-0.321064649198292	-0.465627873137035	-0.389177870141814	-0.312727867146593	-0.463636226907833	-0.387562433930719	-0.311558619448524	-0.295747210733991	39.4251995654008	-0.098780740436991	-52.2706973021459	-0.486538842142344	-0.445635686234157	-0.549621030461516	-0.448643273564558	-0.408783094100277	-0.510116678403692	-0.471655057011923	-0.431903602924582	-0.574686017228686	0.00540891543214708	0.00527840909913407	0.00780742906303007
175	10.5789757830327	0.3	-0.29384313445252	-0.364147479755746	-0.223538789149293	0.456881757107766	-15.1291988971233	-17.704610693237	-12.5537871010097	30.63	21.35	47.18	-0.56872004039422	-0.485990839165468	-0.403261637936716	-0.554555995912245	-0.473887175895574	-0.393218355878904	-0.5584207491799	-0.477110134883521	-0.395232428506678	-0.29384313445252	37.699327446706	-0.615204499090274	-52.0783630692473	-0.486538842142344	-0.445635686234157	-0.549621030461516	-0.448643273564558	-0.408783094100277	-0.510116678403692	-0.471655057011923	-0.431903602924582	-0.574686017228686	0.00540891543214708	0.00527840909913407	0.00780742906303007
175	10.5789757830327	0.3	-0.29263242213034	-0.363211382739017	-0.222053461521663	0.385475892402627	-13.9430472562334	-16.6916628874125	-11.1944316250543	30.38	21.1	46.9	-0.540495643790036	-0.451492242204096	-0.362488840618155	-0.527103012325827	-0.440304974964736	-0.353506937603645	-0.530272967077128	-0.443074852503767	-0.35545517575979	-0.29263242213034	38.8553610128504	0.481999641934791	-51.4901143023733	-0.486538842142344	-0.445635686234157	-0.549621030461516	-0.448643273564558	-0.408783094100277	-0.510116678403692	-0.471655057011923	-0.431903602924582	-0.574686017228686	0.00540891543214708	0.00527840909913407	0.00780742906303007
175	10.5789757830327	0.3	-0.291675008633143	-0.36110468993356	-0.222245327332725	0.432718205753486	-12.8708010028974	-15.1716487241802	-10.5699532816145	31.02	20.49	47.28	-0.481361215125563	-0.408360654997222	-0.33536009486888	-0.469279661471876	-0.398111322461952	-0.326942983452027	-0.470075270490526	-0.398881202323784	-0.327132761978347	-0.291675008633143	36.1240690587563	-0.546060378544624	-51.5175134323738	-0.486538842142344	-0.445635686234157	-0.549621030461516	-0.448643273564558	-0.408783094100277	-0.510116678403692	-0.471655057011923	-0.431903602924582	-0.574686017228686	0.00540891543214708	0.00527840909913407	0.00780742906303007
175	10.5789757830327	0.3	-0.288125073805972	-0.356896345174944	-0.219353802436999	0.406459041938992	-14.1904053496675	-16.8677064404228	-11.5131042589122	34.61	21.92	46.63	-0.480392004150947	-0.404142512778413	-0.32789302140588	-0.467571079622792	-0.39335657002712	-0.319142060431449	-0.47241309201201	-0.397347984571163	-0.322060153716958	-0.288125073805972	40.0072705001337	-0.102624939863286	-52.4330591826111	-0.486538842142344	-0.445635686234157	-0.549621030461516	-0.448643273564558	-0.408783094100277	-0.510116678403692	-0.471655057011923	-0.431903602924582	-0.574686017228686	0.00540891543214708	0.00527840909913407	0.00780742906303007
175	10.5789757830327	0.3	-0.28728183219418	-0.355985180184214	-0.218578484204147	0.409322806241416	-14.1764795801295	-16.835342749512	-11.5176164107471	31.8	21.45	51.02	-0.521264684354868	-0.438939572751714	-0.35661446114856	-0.507986206949772	-0.427758210626253	-0.347530214302733	-0.507939350905056	-0.427630095497311	-0.347145338055216	-0.28728183219418	39.5650638031076	0.762056845128949	-51.5018477568829	-0.486538842142344	-0.445635686234157	-0.549621030461516	-0.448643273564558	-0.408783094100277	-0.510116678403692	-0.471655057011923	-0.431903602924582	-0.574686017228686	0.00540891543214708	0.00527840909913407	0.00780742906303007
175	10.5789757830327	0.3	-0.282663420032114	-0.35042463264306	-0.214902207421169	0.448978474281574	-14.8053332421176	-17.3661303529978	-12.2445361312373	32.14	19.98	50.47	-0.532013061789273	-0.45356279774727	-0.375112533705267	-0.51837547694882	-0.441936201373962	-0.365496925799104	-0.515209460223718	-0.439138149692689	-0.363187619405577	-0.282663420032114	38.8904982056699	-0.230243954693557	-51.910462100353	-0.486538842142344	-0.445635686234157	-0.549621030461516	-0.448643273564558	-0.408783094100277	-0.510116678403692	-0.471655057011923	-0.431903602924582	-0.574686017228686	0.00540891543214708	0.00527840909913407	0.00780742906303007
175	10.5789757830327	0.3	-0.280958348794318	-0.348552886696859	-0.213363810891778	0.359791239807663	-12.8829262307796	-15.5660178038994	-10.1998346576598	31.89	20.04	52.34	-0.48055692834321	-0.397724038063526	-0.314891147783843	-0.468294160580256	-0.387574985527061	-0.306855810473867	-0.462573516550071	-0.383986561919245	-0.303577226190528	-0.280958348794318	40.2078034438666	-0.286375617341019	-52.4932150747398	-0.486538842142344	-0.445635686234157	-0.549621030461516	-0.448643273564558	-0.408783094100277	-0.510116678403692	-0.471655057011923	-0.431903602924582	-0.574686017228686	0.00540891543214708	0.00527840909913407	0.00780742906303007
175	10.5789757830327	0.3	-0.275132151578952	-0.340090640990409	-0.210173662167494	0.389832490842989	-14.395315592549	-17.2071657572005	-11.5834654278975	33.25	22.99	48.45	-0.509854172577707	-0.42653809604657	-0.343222019515433	-0.496533843541059	-0.415394463040134	-0.33425508253921	-0.500861320314214	-0.419406701120849	-0.338142843591741	-0.275132151578952	39.8347848114465	-1.04023695474056	-53.5534739096232	-0.486538842142344	-0.445635686234157	-0.549621030461516	-0.448643273564558	-0.408783094100277	-0.510116678403692	-0.471655057011923	-0.431903602924582	-0.574686017228686	0.00540891543214708	0.00527840909913407	0.00780742906303007
175	10.5789757830327	0.3	-0.275070469888377	-0.341334147082838	-0.208806792693915	0.401269150453452	-13.6660410097098	-16.2723512643917	-11.0597307550278	31.09	17.8	50	-0.515123279182453	-0.432617004388808	-0.350110729595164	-0.502176336174798	-0.421743747585401	-0.341311158996004	-0.493510699509261	-0.414222407762237	-0.334846078945976	-0.275070469888377	39.0888637920796	-0.427893016730545	-51.9225963588752	-0.486538842142344	-0.445635686234157	-0.549621030461516	-0.448643273564558	-0.408783094100277	-0.510116678403692	-0.471655057011923	-0.431903602924582	-0.574686017228686	0.00540891543214708	0.00527840909913407	0.00780742906303007
175	10.5789757830327	0.3	-0.274298472137806	-0.339238506239006	-0.209358438036606	0.492370166318258	-15.024237678808	-17.4060394326679	-12.642435924948	30.54	21.05	48.44	-0.560805683372326	-0.484066344397607	-0.407327005422888	-0.546865224721071	-0.47203346552598	-0.397201706330889	-0.548326274199995	-0.473135734725025	-0.398386439840419	-0.274298472137806	38.1920704023618	0.3735057799919	-51.3826463358939	-0.486538842142344	-0.445635686234157	-0.549621030461516	-0.448643273564558	-0.408783094100277	-0.510116678403692	-0.471655057011923	-0.431903602924582	-0.574686017228686	0.00540891543214708	0.00527840909913407	0.00780742906303007
175	10.5789757830327	0.3	-0.271078902102382	-0.335882568414511	-0.206275235790252	0.396055630544569	-12.7140657850923	-15.1653309202452	-10.2628006499394	29.52	19.15	47.65	-0.505238132740921	-0.423573405063647	-0.341908677386373	-0.492950581491101	-0.413271965830339	-0.333593350169577	-0.490694364005472	-0.411367197068935	-0.332002200649571	-0.271078902102382	37.0905375306145	-0.521460188008978	-51.6497139722141	-0.486538842142344	-0.445635686234157	-0.549621030461516	-0.448643273564558	-0.408783094100277	-0.510116678403692	-0.471655057011923	-0.431903602924582	-0.574686017228686	0.00540891543214708	0.00527840909913407	0.00780742906303007
175	10.5789757830327	0.3	-0.267613088679866	-0.331913713033717	-0.203312464326016	0.440244762525952	-14.4116204654741	-16.9487945211229	-11.8744464098254	30.74	20.16	48.04	-0.542591117739805	-0.461367163727076	-0.380143209714348	-0.529048787869887	-0.449852072310971	-0.370655356752055	-0.528585662316314	-0.449372446448414	-0.370603923657828	-0.267613088679866	38.2540529527453	0.699186745084757	-50.7963212995413	-0.486538842142344	-0.445635686234157	-0.549621030461516	-0.448643273564558	-0.408783094100277	-0.510116678403692	-0.471655057011923	-0.431903602924582	-0.574686017228686	0.00540891543214708	0.00527840909913407	0.00780742906303007
175	10.5789757830327	0.3	-0.265858270934149	-0.329342855471448	-0.20237368639685	0.396839892220752	-13.5518151873898	-16.1603195983643	-10.9433107764153	33.56	20.93	50.57	-0.474487792215965	-0.397898743873495	-0.321309695531024	-0.462028972063475	-0.387450953708716	-0.312872935353957	-0.460650097023207	-0.386751879242781	-0.312475406628914	-0.265858270934149	41.0118659444713	1.15587245291258	-51.4735973918089	-0.486538842142344	-0.445635686234157	-0.549621030461516	-0.448643273564558	-0.408783094100277	-0.510116678403692	-0.471655057011923	-0.431903602924582	-0.574686017228686	0.00540891543214708	0.00527840909913407	0.00780742906303007
175	10.5789757830327	0.3	-0.263605607685271	-0.326195378674653	-0.201015836695889	0.425731512174425	-13.4747784967406	-15.9181904295987	-11.0313665638825	30.21	19.15	47.46	-0.518432736597247	-0.438854298294952	-0.359275859992656	-0.505634420907765	-0.428020499703972	-0.350406578500179	-0.503178036334058	-0.425727016297735	-0.348934327796175	-0.263605607685271	37.2645235474196	-0.851338387775144	-52.0490752463443	-0.486538842142344	-0.445635686234157	-0.549621030461516	-0.448643273564558	-0.408783094100277	-0.510116678403692	-0.471655057011923	-0.431903602924582	-0.574686017228686	0.00540891543214708	0.00527840909913407	0.00780742906303007
175	10.5789757830327	0.3	-0.262935251355411	-0.325525720714242	-0.20034478199658	0.411481132567511	-14.0242171043327	-16.6428180468018	-11.4056161618637	30.05	21.3	45.89	-0.544748845565918	-0.459037409173572	-0.373325972781226	-0.531344466412466	-0.447742091104952	-0.364139715797437	-0.535673872533534	-0.451265011437459	-0.367501546917934	-0.262935251355411	38.4799270458106	-0.465519218676102	-51.9926040477886	-0.486538842142344	-0.445635686234157	-0.549621030461516	-0.448643273564558	-0.408783094100277	-0.510116678403692	-0.471655057011923	-0.431903602924582	-0.574686017228686	0.00540891543214708	0.00527840909913407	0.00780742906303007
175	10.5789757830327	0.3	-0.26255555812506	-0.324723429884893	-0.200387686365227	0.443288965635105	-16.0732312357456	-18.8855212735874	-13.2609411979039	33.76	22.74	52.87	-0.551337509156	-0.469236466668154	-0.387135424180308	-0.536815600836406	-0.456877051906774	-0.376938502977142	-0.537647818181892	-0.458000880404483	-0.377654867869386	-0.26255555812506	42.4054959469904	-0.119634464593422	-53.1141309325005	-0.486538842142344	-0.445635686234157	-0.549621030461516	-0.448643273564558	-0.408783094100277	-0.510116678403692	-0.471655057011923	-0.431903602924582	-0.574686017228686	0.00540891543214708	0.00527840909913407	0.00780742906303007
175	10.5789757830327	0.3	-0.26031029225896	-0.322242804131486	-0.198377780386433	0.416026233349596	-14.5559579648387	-17.2485004516805	-11.8634154779968	29.41	20.19	45.74	-0.576721753827955	-0.486693763880781	-0.396665773933608	-0.56272985066935	-0.474886038635605	-0.38704222660186	-0.564343650805231	-0.476954882634393	-0.389059989867861	-0.26031029225896	37.9172749486614	-1.11588287752613	-52.4841779118934	-0.486538842142344	-0.445635686234157	-0.549621030461516	-0.448643273564558	-0.408783094100277	-0.510116678403692	-0.471655057011923	-0.431903602924582	-0.574686017228686	0.00540891543214708	0.00527840909913407	0.00780742906303007
175	10.5789757830327	0.3	-0.258053577557987	-0.319309745449343	-0.196797409666632	0.359532945421292	-12.2211766946309	-14.7678752137128	-9.67447817554914	37.28	23.4	53.9	-0.390887310995927	-0.323479364921406	-0.256071418846886	-0.380070980783362	-0.314528295061844	-0.248985609340327	-0.381177991923848	-0.315514962630808	-0.249776931056552	-0.258053577557987	42.5215517430958	0.266055774179151	-53.0023483795442	-0.486538842142344	-0.445635686234157	-0.549621030461516	-0.448643273564558	-0.408783094100277	-0.510116678403692	-0.471655057011923	-0.431903602924582	-0.574686017228686	0.00540891543214708	0.00527840909913407	0.00780742906303007
175	10.5789757830327	0.3	-0.254470353563401	-0.314493069534101	-0.194447637592702	0.429438971407424	-14.3433442845413	-16.9246307825615	-11.762057786521	33.52	22.56	48.7	-0.497490018407831	-0.421614551231368	-0.345739084054905	-0.484435288353794	-0.410550883721426	-0.336666479089057	-0.488704681310398	-0.415329020552587	-0.339503017408187	-0.254470353563401	41.2776539809395	0.982717320908563	-51.6816557697003	-0.486538842142344	-0.445635686234157	-0.549621030461516	-0.448643273564558	-0.408783094100277	-0.510116678403692	-0.471655057011923	-0.431903602924582	-0.574686017228686	0.00540891543214708	0.00527840909913407	0.00780742906303007
175	10.5789757830327	0.3	-0.25424407710859	-0.315260538736614	-0.193227615480566	0.430958956459429	-15.5367007367207	-18.3240930798046	-12.7493083936368	28.87	20.36	48.11	-0.623988796597958	-0.529069960165926	-0.434151123733894	-0.609039017322492	-0.516394285267782	-0.423749553213071	-0.609758294852564	-0.516176231447144	-0.423892991923014	-0.25424407710859	37.9249090336159	0.00863351796343355	-51.3509037966591	-0.486538842142344	-0.445635686234157	-0.549621030461516	-0.448643273564558	-0.408783094100277	-0.510116678403692	-0.471655057011923	-0.431903602924582	-0.574686017228686	0.00540891543214708	0.00527840909913407	0.00780742906303007
175	10.5789757830327	0.3	-0.252474634327607	-0.312750904253327	-0.192198364401886	0.33262456480599	-11.4208308646652	-13.9465852188812	-8.89507651044918	31.95	20.31	49.13	-0.429859412680436	-0.35201101708834	-0.274162621496243	-0.41887973730832	-0.343019782789344	-0.267159828270368	-0.417594500432622	-0.342365827040206	-0.266589725398239	-0.252474634327607	38.9776410896779	-0.605537030726465	-52.3104543174788	-0.486538842142344	-0.445635686234157	-0.549621030461516	-0.448643273564558	-0.408783094100277	-0.510116678403692	-0.471655057011923	-0.431903602924582	-0.574686017228686	0.00540891543214708	0.00527840909913407	0.00780742906303007
175	10.5789757830327	0.3	-0.251321749504147	-0.310882755204172	-0.191760743804122	0.412811721945	-13.5862288499398	-16.1160922114709	-11.0563654884088	34.72	20.89	53.03	-0.457648751223447	-0.385808208678861	-0.313967666134276	-0.445416241172822	-0.375495927092467	-0.305575613012113	-0.442592762009997	-0.373340872374079	-0.303636074975059	-0.251321749504147	41.4792293730473	-0.318488301633702	-52.9913960641818	-0.486538842142344	-0.445635686234157	-0.549621030461516	-0.448643273564558	-0.408783094100277	-0.510116678403692	-0.471655057011923	-0.431903602924582	-0.574686017228686	0.00540891543214708	0.00527840909913407	0.00780742906303007
175	10.5789757830327	0.3	-0.249078702906797	-0.308158373271358	-0.189999032542236	0.404688613970611	-13.7401823909672	-16.3420761594235	-11.1382886225108	33.52	21.14	50.02	-0.480424883831268	-0.403934326618246	-0.327443769405225	-0.467818807974658	-0.393335319502232	-0.318851831029805	-0.46762740466469	-0.393341823649574	-0.3190186135251	-0.249078702906797	40.571765248076	1.485592845328	-50.9486117526862	-0.486538842142344	-0.445635686234157	-0.549621030461516	-0.448643273564558	-0.408783094100277	-0.510116678403692	-0.471655057011923	-0.431903602924582	-0.574686017228686	0.00540891543214708	0.00527840909913407	0.00780742906303007
175	10.5789757830327	0.3	-0.244280539767045	-0.30230486799968	-0.18625621153441	0.428455933841687	-14.4577416281006	-17.0648416901287	-11.8506415660725	33.35	23.41	53.11	-0.504153798045513	-0.427131143981487	-0.350108489917461	-0.490960952967449	-0.415953850400818	-0.340946747834187	-0.492922205024626	-0.417837545006503	-0.342281224921722	-0.244280539767045	43.7079203776232	0.413283278247234	-53.1659057828301	-0.486538842142344	-0.445635686234157	-0.549621030461516	-0.448643273564558	-0.408783094100277	-0.510116678403692	-0.471655057011923	-0.431903602924582	-0.574686017228686	0.00540891543214708	0.00527840909913407	0.00780742906303007
175	10.5789757830327	0.3	-0.243342988035176	-0.301899141204862	-0.184786834865491	0.409018035261233	-14.7762419804434	-17.5493407671453	-12.0031431937415	32.64	20.86	51.28	-0.529649361083696	-0.445955618960439	-0.362261876837181	-0.515954505978935	-0.434424787369665	-0.352895068760394	-0.514315787915145	-0.432325311427613	-0.351472020202951	-0.243342988035176	42.2256783123642	0.18125133394779	-52.6235039513957	-0.486538842142344	-0.445635686234157	-0.549621030461516	-0.448643273564558	-0.408783094100277	-0.510116678403692	-0.471655057011923	-0.431903602924582	-0.574686017228686	0.00540891543214708	0.00527840909913407	0.00780742906303007
175	10.5789757830327	0.3	-0.242939544830864	-0.300362753000338	-0.185516336661391	0.348677945248473	-12.9022505136904	-15.6554430572655	-10.1490579701154	33.35	22.03	52.09	-0.462505023097332	-0.381168111947658	-0.299831200797985	-0.450401906273611	-0.371193469602187	-0.291985032930764	-0.450434165266414	-0.371421290890313	-0.291792757911593	-0.242939544830864	43.0375194576429	-0.825016244163031	-54.1107925495467	-0.486538842142344	-0.445635686234157	-0.549621030461516	-0.448643273564558	-0.408783094100277	-0.510116678403692	-0.471655057011923	-0.431903602924582	-0.574686017228686	0.00540891543214708	0.00527840909913407	0.00780742906303007
175	10.5789757830327	0.3	-0.238302287537197	-0.294904509056293	-0.181700066018101	0.349041995203075	-13.2986929369287	-16.1342086913465	-10.4631771825109	33.33	22.65	48.34	-0.47697773440502	-0.393151009073437	-0.309324283741853	-0.464500640935881	-0.382866709547769	-0.301232778159657	-0.468670025531996	-0.386400875497463	-0.303911229176546	-0.238302287537197	39.8049633710356	-0.453893447132535	-52.8645869937263	-0.486538842142344	-0.445635686234157	-0.549621030461516	-0.448643273564558	-0.408783094100277	-0.510116678403692	-0.471655057011923	-0.431903602924582	-0.574686017228686	0.00540891543214708	0.00527840909913407	0.00780742906303007
175	10.5789757830327	0.3	-0.237821477153549	-0.294991910759845	-0.180651043547254	0.370408542172006	-13.5951623920534	-16.3624785428584	-10.8278462412484	33.66	23.01	51.2	-0.47900308520077	-0.397991338081317	-0.316979590961864	-0.466405362508353	-0.38752421445302	-0.308643066397686	-0.468384776992965	-0.389550444729324	-0.310666817309878	-0.237821477153549	41.2758964038308	0.428515424193327	-52.5136165853799	-0.486538842142344	-0.445635686234157	-0.549621030461516	-0.448643273564558	-0.408783094100277	-0.510116678403692	-0.471655057011923	-0.431903602924582	-0.574686017228686	0.00540891543214708	0.00527840909913407	0.00780742906303007
175	10.5789757830327	0.3	-0.237557062116423	-0.29434523549072	-0.180768888742126	0.432992306308535	-14.6075522172217	-17.2174127213401	-11.9976917131032	29.86	18.41	44.29	-0.567173830737394	-0.481200136328802	-0.395226441920211	-0.553276088887924	-0.46940905058013	-0.385542012272337	-0.552336421790352	-0.468619374722773	-0.385000101001309	-0.237557062116423	37.4046799312435	-0.1570171494639	-51.0182944478043	-0.486538842142344	-0.445635686234157	-0.549621030461516	-0.448643273564558	-0.408783094100277	-0.510116678403692	-0.471655057011923	-0.431903602924582	-0.574686017228686	0.00540891543214708	0.00527840909913407	0.00780742906303007
175	10.5789757830327	0.3	-0.233913025852787	-0.289608212966073	-0.178217838739501	0.396568031901168	-14.2341847779133	-16.97559082762	-11.4927787282066	34.41	22.17	49.39	-0.486264640511627	-0.407737251344819	-0.32920986217801	-0.47332620566632	-0.396888257975737	-0.320450310285154	-0.47605391636505	-0.398990747423455	-0.321987891314454	-0.233913025852787	41.0868119733064	0.328549726496774	-52.2544365624525	-0.486538842142344	-0.445635686234157	-0.549621030461516	-0.448643273564558	-0.408783094100277	-0.510116678403692	-0.471655057011923	-0.431903602924582	-0.574686017228686	0.00540891543214708	0.00527840909913407	0.00780742906303007
175	10.5789757830327	0.3	-0.232966969749125	-0.288265629955781	-0.177668309542469	0.461084489619057	-15.4109563454706	-18.0122245745788	-12.8096881163623	31.38	21.95	48.12	-0.56497750025056	-0.483385245197459	-0.401792990144359	-0.550697256714479	-0.471167309049371	-0.391637361384262	-0.554788428535424	-0.474329121626361	-0.394854465397147	-0.232966969749125	39.3409336551576	1.37557587096347	-50.6036576364383	-0.486538842142344	-0.445635686234157	-0.549621030461516	-0.448643273564558	-0.408783094100277	-0.510116678403692	-0.471655057011923	-0.431903602924582	-0.574686017228686	0.00540891543214708	0.00527840909913407	0.00780742906303007
175	10.5789757830327	0.3	-0.23149022803375	-0.286206591815884	-0.176773864251616	0.446832370586784	-15.2027987283863	-17.8437784856412	-12.5618189711314	28.64	20.68	47.3	-0.612463014273108	-0.521815037216892	-0.431167060160676	-0.597870752091737	-0.509382512058964	-0.420894272026191	-0.599229714114228	-0.510804984560318	-0.422400724568171	-0.23149022803375	38.7906976550034	-1.32682676357547	-52.6417778878769	-0.486538842142344	-0.445635686234157	-0.549621030461516	-0.448643273564558	-0.408783094100277	-0.510116678403692	-0.471655057011923	-0.431903602924582	-0.574686017228686	0.00540891543214708	0.00527840909913407	0.00780742906303007
175	10.5789757830327	0.3	-0.226047793162458	-0.280358454930054	-0.171737131394862	0.399627056935744	-12.5836991992852	-14.9918124278777	-10.1755859706927	32.93	19.4	52.59	-0.448548083449812	-0.376498451118051	-0.304448818786291	-0.436892905625137	-0.366715427713413	-0.296537949801688	-0.430844290441531	-0.361846742048743	-0.292504018085947	-0.226047793162458	41.6569199054625	0.446031163987788	-51.9167568487664	-0.486538842142344	-0.445635686234157	-0.549621030461516	-0.448643273564558	-0.408783094100277	-0.510116678403692	-0.471655057011923	-0.431903602924582	-0.574686017228686	0.00540891543214708	0.00527840909913407	0.00780742906303007
175	10.5789757830327	0.3	-0.22354609950255	-0.276274445096981	-0.17081775390812	0.356288948009481	-12.3914288530847	-14.9918947134856	-9.79096299268378	35.48	19.72	52.46	-0.416677216450794	-0.344401170167432	-0.27212512388407	-0.405416908877632	-0.335094054367641	-0.264771199857649	-0.400378034077957	-0.331056413477887	-0.261519282442737	-0.22354609950255	42.0699722755841	-0.298880037244303	-52.755475526246	-0.486538842142344	-0.445635686234157	-0.549621030461516	-0.448643273564558	-0.408783094100277	-0.510116678403692	-0.471655057011923	-0.431903602924582	-0.574686017228686	0.00540891543214708	0.00527840909913407	0.00780742906303007
175	10.5789757830327	0.3	-0.222551102282686	-0.275611322514722	-0.169490882050651	0.4232622412854	-13.5585344358371	-16.029590728155	-11.0874781435193	30.46	21.3	46.26	-0.517803767267782	-0.437981251584613	-0.358158735901445	-0.504953559226733	-0.427111979175417	-0.349270399124102	-0.508856854694075	-0.430219975660923	-0.35185504261245	-0.222551102282686	40.549671537807	-2.02860597508926	-53.8612142174326	-0.486538842142344	-0.445635686234157	-0.549621030461516	-0.448643273564558	-0.408783094100277	-0.510116678403692	-0.471655057011923	-0.431903602924582	-0.574686017228686	0.00540891543214708	0.00527840909913407	0.00780742906303007
175	10.5789757830327	0.3	-0.207972726944765	-0.257404590460464	-0.158540863429067	0.387320804790101	-13.6461985033165	-16.3258499040289	-10.9665471026042	28.99	20.05	44.05	-0.55362039832966	-0.462751642058606	-0.371882885787551	-0.540317884171207	-0.451632542601821	-0.362947201032436	-0.543657710557153	-0.455143553738951	-0.365114178211921	-0.207972726944765	38.1593161307347	-0.87639300829031	-51.9878150017153	-0.486538842142344	-0.445635686234157	-0.549621030461516	-0.448643273564558	-0.408783094100277	-0.510116678403692	-0.471655057011923	-0.431903602924582	-0.574686017228686	0.00540891543214708	0.00527840909913407	0.00780742906303007
175	10.5789757830327	0.3	-0.16492390084489	-0.204137372680224	-0.125710429009555	0.482835679622354	-14.0896511593276	-16.3663222981415	-11.8129800205137	31.44	21.91	51.21	-0.51237836477551	-0.441102911806486	-0.369827458837463	-0.499412678728806	-0.429940844354095	-0.360469009979385	-0.500323691369342	-0.430772744084676	-0.360722989237587	-0.16492390084489	46.1666611688645	-0.616161082886319	-53.6490693001964	-0.486538842142344	-0.445635686234157	-0.549621030461516	-0.448643273564558	-0.408783094100277	-0.510116678403692	-0.471655057011923	-0.431903602924582	-0.574686017228686	0.00540891543214708	0.00527840909913407	0.00780742906303007
175	10.5789757830327	0.31	-0.395221944457684	-0.487397929373509	-0.30304595954186	0.335314440725851	-13.9108475762428	-16.9687318588392	-10.8529632936464	32.32	17.66	46	-0.517101033140502	-0.423915806636317	-0.330730580132131	-0.503804852329069	-0.413015690696441	-0.322226529063813	-0.498902702049107	-0.408546420982313	-0.918596267700229	-0.395221944457684	34.8375285383528	-0.244000291317351	-51.0316031740118	-0.486538842142344	-0.445635686234157	-0.549621030461516	-0.448643273564558	-0.408783094100277	-0.510116678403692	-0.471655057011923	-0.431903602924582	-0.574686017228686	0.00540891543214708	0.00527840909913407	0.00780742906303007
175	10.5789757830327	0.31	-0.385819962061624	-0.474677682875441	-0.296962241247806	0.398262969506303	-16.2940576161668	-19.4210952979075	-13.1670199344261	30.83	20.27	43.72	-0.61993149201449	-0.520114818140493	-0.420298144266495	-0.60443058679868	-0.507109751288452	-0.409788915778223	-0.609679751926884	-0.511254084869709	-0.412967336931646	-0.385819962061624	35.284220414677	0.4636017816857	-50.8272534212742	-0.486538842142344	-0.445635686234157	-0.549621030461516	-0.448643273564558	-0.408783094100277	-0.510116678403692	-0.471655057011923	-0.431903602924582	-0.574686017228686	0.00540891543214708	0.00527840909913407	0.00780742906303007
175	10.5789757830327	0.31	-0.370100122973607	-0.45732299776991	-0.282877248177304	0.397413845966359	-16.2641336866305	-19.3909651562145	-13.1373022170465	29.78	21.14	48.93	-0.640418384674334	-0.537149653965584	-0.433880923256835	-0.624752518567514	-0.524009939741689	-0.423267360915864	-0.626695806911677	-0.525666995812414	-0.423967161691591	-0.370100122973607	37.6918151670971	-0.39318976607297	-52.1239592813381	-0.486538842142344	-0.445635686234157	-0.549621030461516	-0.448643273564558	-0.408783094100277	-0.510116678403692	-0.471655057011923	-0.431903602924582	-0.574686017228686	0.00540891543214708	0.00527840909913407	0.00780742906303007
175	10.5789757830327	0.31	-0.343521856534673	-0.423222905445204	-0.263820807624142	0.353753659416448	-13.383529799584	-16.2077900240337	-10.5592695751343	30.44	20.77	44.5	-0.523951372162771	-0.432651138278271	-0.341350904393771	-0.51095480058659	-0.421919261648309	-0.332883722710029	-0.515386898090104	-0.425210300101912	-0.335651662263997	-0.343521856534673	36.171559428542	1.00046128415384	-50.3764674658079	-0.486538842142344	-0.445635686234157	-0.549621030461516	-0.448643273564558	-0.408783094100277	-0.510116678403692	-0.471655057011923	-0.431903602924582	-0.574686017228686	0.00540891543214708	0.00527840909913407	0.00780742906303007
175	10.5789757830327	0.31	-0.339946707631485	-0.419251455831169	-0.260641959431801	0.426997036370558	-15.2828620290627	-18.0469773467129	-12.5187467114125	30.8	19.39	44	-0.576568207324706	-0.488259734225935	-0.399951261127164	-0.562159384863664	-0.476057799162639	-0.389956213461614	-0.564018256236782	-0.478521113659402	-0.391092265138593	-0.339946707631485	36.7316979746971	-1.02496947663291	-52.1262228143502	-0.486538842142344	-0.445635686234157	-0.549621030461516	-0.448643273564558	-0.408783094100277	-0.510116678403692	-0.471655057011923	-0.431903602924582	-0.574686017228686	0.00540891543214708	0.00527840909913407	0.00780742906303007
175	10.5789757830327	0.31	-0.335580124577827	-0.413559476429602	-0.257600772726052	0.383161758906257	-14.6699773079576	-17.5760700482277	-11.7638845676875	31.44	21.45	46.25	-0.550329513914586	-0.459335986877248	-0.36834245983991	-0.53640466994907	-0.447713528362321	-0.359022386775573	-0.540591347799807	-0.451073922551222	-0.362136033964138	-0.335580124577827	36.9677817558085	-0.172927866985711	-51.6513507225578	-0.486538842142344	-0.445635686234157	-0.549621030461516	-0.448643273564558	-0.408783094100277	-0.510116678403692	-0.471655057011923	-0.431903602924582	-0.574686017228686	0.00540891543214708	0.00527840909913407	0.00780742906303007
175	10.5789757830327	0.31	-0.333937027735582	-0.412462624497235	-0.255411430973929	0.333063570477006	-13.4518765769152	-16.4238641479555	-10.479889005875	32.41	22.3	47.15	-0.499046295178756	-0.408741153021965	-0.318436010865174	-0.486192774648612	-0.398213546960886	-0.310234319273161	-0.490997744212442	-0.40225954169578	-0.313440035948398	-0.333937027735582	38.1701395965503	-0.548381624576611	-52.7495248775151	-0.486538842142344	-0.445635686234157	-0.549621030461516	-0.448643273564558	-0.408783094100277	-0.510116678403692	-0.471655057011923	-0.431903602924582	-0.574686017228686	0.00540891543214708	0.00527840909913407	0.00780742906303007
175	10.5789757830327	0.31	-0.333339660778008	-0.410665175852305	-0.256014145703712	0.382915591976713	-15.0179066587271	-17.9944733903557	-12.0413399270986	29.86	20.36	44.57	-0.592758868751609	-0.494707300899145	-0.396655733046682	-0.578233997293308	-0.482585069864161	-0.386936142435014	-0.581534982384021	-0.4864595180081	-0.390025303340375	-0.333339660778008	36.7474151884944	0.64528626654172	-50.5682459452995	-0.486538842142344	-0.445635686234157	-0.549621030461516	-0.448643273564558	-0.408783094100277	-0.510116678403692	-0.471655057011923	-0.431903602924582	-0.574686017228686	0.00540891543214708	0.00527840909913407	0.00780742906303007
175	10.5789757830327	0.31	-0.332906303362004	-0.409601527609594	-0.256211079114413	0.408161252915813	-14.6407112551391	-17.3932500401094	-11.8881724701688	30.16	18.31	45.05	-0.567400448072178	-0.477607468822949	-0.38781448957372	-0.553408117820007	-0.465829470660663	-0.378250823501319	-0.551550679571403	-0.463953426250527	-0.37673326569082	-0.332906303362004	36.4590370202811	-0.230105722606884	-51.1284842138304	-0.486538842142344	-0.445635686234157	-0.549621030461516	-0.448643273564558	-0.408783094100277	-0.510116678403692	-0.471655057011923	-0.431903602924582	-0.574686017228686	0.00540891543214708	0.00527840909913407	0.00780742906303007
175	10.5789757830327	0.31	-0.332717879721285	-0.409382670879587	-0.256053088562983	0.37395801971804	-14.3052135559455	-17.1950290130903	-11.4153980988007	33.53	22.53	50.75	-0.505361537202173	-0.420429922341767	-0.335498307481361	-0.492099146434812	-0.409396423529694	-0.326693700624575	-0.494804114975462	-0.411420727387304	-0.328801387562312	-0.332717879721285	39.1518943033448	-0.774455698025271	-53.1188792192876	-0.486538842142344	-0.445635686234157	-0.549621030461516	-0.448643273564558	-0.408783094100277	-0.510116678403692	-0.471655057011923	-0.431903602924582	-0.574686017228686	0.00540891543214708	0.00527840909913407	0.00780742906303007
175	10.5789757830327	0.31	-0.33013091782396	-0.407677947940421	-0.2525838877075	0.3854348969501	-14.4021120541871	-17.2414695626605	-11.5627545457138	31.33	21.15	47.66	-0.541678508019278	-0.452473876515359	-0.36326924501144	-0.528000659640676	-0.441048521832402	-0.354096384024127	-0.52938124808747	-0.443456015134496	-0.355365932131163	-0.33013091782396	37.7983697753647	0.751469701591957	-50.7800410021543	-0.486538842142344	-0.445635686234157	-0.549621030461516	-0.448643273564558	-0.408783094100277	-0.510116678403692	-0.471655057011923	-0.431903602924582	-0.574686017228686	0.00540891543214708	0.00527840909913407	0.00780742906303007
175	10.5789757830327	0.31	-0.325110329945192	-0.400366511047859	-0.249854148842524	0.344517310073858	-13.8126747915992	-16.7873416724042	-10.8380079107942	32.01	21.6	48.77	-0.516423350906889	-0.424914673214202	-0.333405995521515	-0.503217652145759	-0.414048984891246	-0.324880317636733	-0.505725868227586	-0.41653861075557	-0.326455462767464	-0.325110329945192	38.2284512402505	0.836920924428402	-51.2062865769613	-0.486538842142344	-0.445635686234157	-0.549621030461516	-0.448643273564558	-0.408783094100277	-0.510116678403692	-0.471655057011923	-0.431903602924582	-0.574686017228686	0.00540891543214708	0.00527840909913407	0.00780742906303007
175	10.5789757830327	0.31	-0.320715760713434	-0.394963787651246	-0.246467733775622	0.402378625230996	-13.8884392370365	-16.5310580017265	-11.2458204723465	31.44	20.93	47.21	-0.517532978963786	-0.434801289230873	-0.35206959949796	-0.504436813785788	-0.423798648365792	-0.343160482945796	-0.506321142873149	-0.425769979152375	-0.345059663454609	-0.320715760713434	36.9841930017181	0.31859734647047	-51.1049223396973	-0.486538842142344	-0.445635686234157	-0.549621030461516	-0.448643273564558	-0.408783094100277	-0.510116678403692	-0.471655057011923	-0.431903602924582	-0.574686017228686	0.00540891543214708	0.00527840909913407	0.00780742906303007
175	10.5789757830327	0.31	-0.317505575102521	-0.390682907128571	-0.244328243076472	0.413494051598072	-14.3180548523344	-16.9804410970088	-11.65566860766	30.85	20.06	46.07	-0.541631688163884	-0.456708525802612	-0.37178536344134	-0.528082467484937	-0.445283705694628	-0.362484943904319	-0.529848960883185	-0.446820228705055	-0.363361500044882	-0.317505575102521	36.7153341246364	0.270289897279098	-50.6332124582019	-0.486538842142344	-0.445635686234157	-0.549621030461516	-0.448643273564558	-0.408783094100277	-0.510116678403692	-0.471655057011923	-0.431903602924582	-0.574686017228686	0.00540891543214708	0.00527840909913407	0.00780742906303007
175	10.5789757830327	0.31	-0.314873747241896	-0.388488518878016	-0.241258975605777	0.370367098349768	-14.2558618309991	-17.1579222275508	-11.3538014344473	35.57	21.97	51.02	-0.475755613042667	-0.395287156271641	-0.314818699500614	-0.462883548114666	-0.384592249472344	-0.306300950830022	-0.464101999521546	-0.385630416489605	-0.307002944079365	-0.314873747241896	40.2177198354796	0.0968735336818854	-52.6536218501961	-0.486538842142344	-0.445635686234157	-0.549621030461516	-0.448643273564558	-0.408783094100277	-0.510116678403692	-0.471655057011923	-0.431903602924582	-0.574686017228686	0.00540891543214708	0.00527840909913407	0.00780742906303007
175	10.5789757830327	0.31	-0.307550403639875	-0.379805661367652	-0.235295145912098	0.435437904358335	-15.2847399928813	-18.0020316764074	-12.5674483093552	33.72	21.74	50.44	-0.526093809620196	-0.446683309775945	-0.367272809931695	-0.512244648661378	-0.434924591194614	-0.35760453372785	-0.513332782777074	-0.435529643956463	-0.358376427167124	-0.307550403639875	38.7110148449195	-0.758908935285547	-52.9782796797428	-0.486538842142344	-0.445635686234157	-0.549621030461516	-0.448643273564558	-0.408783094100277	-0.510116678403692	-0.471655057011923	-0.431903602924582	-0.574686017228686	0.00540891543214708	0.00527840909913407	0.00780742906303007
175	10.5789757830327	0.31	-0.307218144529753	-0.378800853135675	-0.235635435923831	0.453520659238215	-15.5029095018264	-18.1598816991727	-12.8459373044801	31.7	20.53	46.08	-0.564083379659721	-0.481552343303394	-0.399021306947067	-0.549741658081529	-0.469308958935024	-0.388876259788518	-0.551888354527683	-0.471518098082852	-0.39042122558247	-0.307218144529753	38.9772824361579	0.350421700288704	-51.3892821672181	-0.486538842142344	-0.445635686234157	-0.549621030461516	-0.448643273564558	-0.408783094100277	-0.510116678403692	-0.471655057011923	-0.431903602924582	-0.574686017228686	0.00540891543214708	0.00527840909913407	0.00780742906303007
175	10.5789757830327	0.31	-0.306739491026403	-0.377624171193323	-0.235854810859483	0.40925657622899	-14.5614728889661	-17.29291739819	-11.8300283797421	35.62	20.91	52.12	-0.478750056905439	-0.403130704536249	-0.32751135216706	-0.46578684422829	-0.392215052445529	-0.318643260662768	-0.4637194560409	-0.390150672361543	-0.316891705007705	-0.306739491026403	40.8707256219375	1.02432884323087	-51.5606719066636	-0.486538842142344	-0.445635686234157	-0.549621030461516	-0.448643273564558	-0.408783094100277	-0.510116678403692	-0.471655057011923	-0.431903602924582	-0.574686017228686	0.00540891543214708	0.00527840909913407	0.00780742906303007
175	10.5789757830327	0.31	-0.304239865333208	-0.375178181364451	-0.233301549301965	0.385618149021724	-14.149834386022	-16.9383769281252	-11.3612918439187	34	21.35	50.47	-0.491060074897506	-0.410217505660168	-0.329374936422829	-0.478077152000462	-0.399371944150987	-0.320666736301512	-0.478368252944303	-0.399624512192184	-0.320828444754075	-0.304239865333208	40.200302693501	-1.88425878125733	-54.4734808850336	-0.486538842142344	-0.445635686234157	-0.549621030461516	-0.448643273564558	-0.408783094100277	-0.510116678403692	-0.471655057011923	-0.431903602924582	-0.574686017228686	0.00540891543214708	0.00527840909913407	0.00780742906303007
175	10.5789757830327	0.31	-0.303122328478699	-0.373239675436222	-0.233004981521176	0.432515986980112	-14.7609407075291	-17.4007662730324	-12.1211151420258	31.95	21.18	53.34	-0.536221856181939	-0.454873015417121	-0.373524174652304	-0.52252388436405	-0.443253127726852	-0.363982371089654	-0.519229736478528	-0.440455787011045	-0.361359515424182	-0.303122328478699	39.5772686628641	0.402199636872111	-51.7148077573746	-0.486538842142344	-0.445635686234157	-0.549621030461516	-0.448643273564558	-0.408783094100277	-0.510116678403692	-0.471655057011923	-0.431903602924582	-0.574686017228686	0.00540891543214708	0.00527840909913407	0.00780742906303007
175	10.5789757830327	0.31	-0.29465165958365	-0.362925850774167	-0.226377468393134	0.345937758228641	-12.5563016402287	-15.2519159778537	-9.86068730260375	31.25	20.84	47.98	-0.480419630472688	-0.395510557680844	-0.310601484889	-0.4683078705963	-0.385539422865862	-0.302770975135425	-0.469840144358831	-0.386892111902618	-0.303807617657938	-0.29465165958365	38.6191554951845	0.231252618334028	-51.8823293260181	-0.486538842142344	-0.445635686234157	-0.549621030461516	-0.448643273564558	-0.408783094100277	-0.510116678403692	-0.471655057011923	-0.431903602924582	-0.574686017228686	0.00540891543214708	0.00527840909913407	0.00780742906303007
175	10.5789757830327	0.31	-0.290479526999789	-0.358687810932565	-0.222271243067014	0.33531734822943	-12.0367304067466	-14.6826287567051	-9.39083205678808	31.96	19.25	49.89	-0.452308780521408	-0.370800007407001	-0.289291234292595	-0.440752119429007	-0.361325926418075	-0.281899733407142	-0.437115548959136	-0.357790787500396	-0.279426194970762	-0.290479526999789	37.3485705375205	0.199314078880327	-51.4051125375624	-0.486538842142344	-0.445635686234157	-0.549621030461516	-0.448643273564558	-0.408783094100277	-0.510116678403692	-0.471655057011923	-0.431903602924582	-0.574686017228686	0.00540891543214708	0.00527840909913407	0.00780742906303007
175	10.5789757830327	0.31	-0.29013327874978	-0.3577024015066	-0.22256415599296	0.368062033529444	-12.9291445305233	-15.5741828329907	-10.2841062280559	33.64	20.3	50	-0.45626060045305	-0.378771670404748	-0.301282740356445	-0.444265796014757	-0.368814001237699	-0.29336220646064	-0.442148955723266	-0.367104358206974	-0.292374631945988	-0.29013327874978	39.7494151001974	-0.80955045702529	-52.9395678659524	-0.486538842142344	-0.445635686234157	-0.549621030461516	-0.448643273564558	-0.408783094100277	-0.510116678403692	-0.471655057011923	-0.431903602924582	-0.574686017228686	0.00540891543214708	0.00527840909913407	0.00780742906303007
175	10.5789757830327	0.31	-0.28697786495761	-0.35338978965432	-0.2205659402609	0.476890180752423	-16.3378713491078	-19.0094513233939	-13.6662913748216	32.75	19.15	48.32	-0.57168370780634	-0.491339529564777	-0.410995351323215	-0.556872070575572	-0.478609513351835	-0.400346956128099	-0.553726138792633	-0.47530892160515	-0.397538480197655	-0.28697786495761	38.2568886905848	-0.316928883412693	-51.8984628421983	-0.486538842142344	-0.445635686234157	-0.549621030461516	-0.448643273564558	-0.408783094100277	-0.510116678403692	-0.471655057011923	-0.431903602924582	-0.574686017228686	0.00540891543214708	0.00527840909913407	0.00780742906303007
175	10.5789757830327	0.31	-0.282850921515955	-0.348257031052978	-0.217444811978931	0.375605479585361	-13.4875696717267	-16.2026503835158	-10.7724889599376	31.97	21.49	53.09	-0.499025772163659	-0.415403943844408	-0.331782115525157	-0.486273839924976	-0.40478885492702	-0.323303869929064	-0.484293174248537	-0.402853116135223	-0.278379379239868	-0.282850921515955	39.9053744783755	1.9529926101765	-50.5849344735309	-0.486538842142344	-0.445635686234157	-0.549621030461516	-0.448643273564558	-0.408783094100277	-0.510116678403692	-0.471655057011923	-0.431903602924582	-0.574686017228686	0.00540891543214708	0.00527840909913407	0.00780742906303007
175	10.5789757830327	0.31	-0.279216182610433	-0.343689901398009	-0.214742463822857	0.444684860714601	-14.4704087947015	-16.9951091812516	-11.9457084081514	33.56	21.12	48.59	-0.498986562223764	-0.424859850056513	-0.350733137889262	-0.485884299383979	-0.413703987660732	-0.341523675937485	-0.487253160835658	-0.414513584179166	-0.342531439432736	-0.279216182610433	39.8957040823925	0.271259705851723	-51.8242559105448	-0.486538842142344	-0.445635686234157	-0.549621030461516	-0.448643273564558	-0.408783094100277	-0.510116678403692	-0.471655057011923	-0.431903602924582	-0.574686017228686	0.00540891543214708	0.00527840909913407	0.00780742906303007
175	10.5789757830327	0.31	-0.273806137315487	-0.33729452880616	-0.210317745824814	0.403846392924113	-15.0849049261534	-17.9464396664083	-12.2233701858985	35.1	23.7	52.35	-0.504102219146723	-0.423723824348563	-0.343345429550403	-0.490552209131985	-0.412334344506311	-0.334116479880637	-0.493303397865837	-0.414494726655867	-0.336266974867406	-0.273806137315487	43.9827764326444	1.04090942086983	-52.4303472531275	-0.486538842142344	-0.445635686234157	-0.549621030461516	-0.448643273564558	-0.408783094100277	-0.510116678403692	-0.471655057011923	-0.431903602924582	-0.574686017228686	0.00540891543214708	0.00527840909913407	0.00780742906303007
175	10.5789757830327	0.31	-0.272676308718688	-0.335603559490393	-0.209749057946983	0.379235219005112	-13.5643044800097	-16.2738234420021	-10.8547855180172	30.96	22.31	54.14	-0.517398563928245	-0.431254012534565	-0.345109461140884	-0.504429156568206	-0.420443953608719	-0.336458750649231	-0.502410277234788	-0.419614425368465	-0.335575703400007	-0.272676308718688	40.7536542141696	-0.493642434333573	-53.0629103432417	-0.486538842142344	-0.445635686234157	-0.549621030461516	-0.448643273564558	-0.408783094100277	-0.510116678403692	-0.471655057011923	-0.431903602924582	-0.574686017228686	0.00540891543214708	0.00527840909913407	0.00780742906303007
175	10.5789757830327	0.31	-0.271765797839967	-0.334980901433726	-0.208550694246207	0.39388059462175	-13.819515955617	-16.4960643177744	-11.1429675934596	34.16	20.58	49.22	-0.476016745525152	-0.398781241586069	-0.321545737646987	-0.463400210037202	-0.388211786343799	-0.313023362650396	-0.462845590169268	-0.387467872020915	-0.312900919940953	-0.271765797839967	40.8908733834371	1.25337585750274	-51.1701206975217	-0.486538842142344	-0.445635686234157	-0.549621030461516	-0.448643273564558	-0.408783094100277	-0.510116678403692	-0.471655057011923	-0.431903602924582	-0.574686017228686	0.00540891543214708	0.00527840909913407	0.00780742906303007
175	10.5789757830327	0.31	-0.270340530106763	-0.332634970878278	-0.208046089335249	0.375884580450277	-12.5634103378825	-15.0909513266868	-10.0358693490782	33.88	20.85	48.89	-0.438942009598196	-0.365424847097934	-0.291907684597673	-0.427357509805603	-0.355780602589897	-0.284203695374191	-0.427540285272529	-0.356055889514076	-0.284735079780607	-0.270340530106763	40.1653229416466	-0.338442626434242	-52.6315346118114	-0.486538842142344	-0.445635686234157	-0.549621030461516	-0.448643273564558	-0.408783094100277	-0.510116678403692	-0.471655057011923	-0.431903602924582	-0.574686017228686	0.00540891543214708	0.00527840909913407	0.00780742906303007
175	10.5789757830327	0.31	-0.26743692125723	-0.329990500198922	-0.204883342315539	0.4111860734309	-13.9802359509805	-16.5922156728757	-11.3682562290852	34.44	20.68	47.83	-0.474923880293002	-0.400160414748311	-0.325396949203621	-0.462282173102265	-0.389508790345994	-0.316735407589723	-0.462902039571374	-0.389548606851299	-0.317426735052702	-0.26743692125723	39.3174231128799	-1.13767861578816	-53.4227567810351	-0.486538842142344	-0.445635686234157	-0.549621030461516	-0.448643273564558	-0.408783094100277	-0.510116678403692	-0.471655057011923	-0.431903602924582	-0.574686017228686	0.00540891543214708	0.00527840909913407	0.00780742906303007
175	10.5789757830327	0.31	-0.265199140109225	-0.327316147063751	-0.203082133154699	0.382964725393552	-13.3462776053876	-15.9912504961316	-10.7013047146436	29.48	20.98	48.39	-0.533484083439237	-0.445245146860665	-0.357006210282094	-0.520521531127985	-0.43442661696132	-0.348331702794654	-0.5217676134133	-0.435076035241669	-0.349528680042558	-0.265199140109225	38.8975225996133	0.0933371790959835	-51.7012467587068	-0.486538842142344	-0.445635686234157	-0.549621030461516	-0.448643273564558	-0.408783094100277	-0.510116678403692	-0.471655057011923	-0.431903602924582	-0.574686017228686	0.00540891543214708	0.00527840909913407	0.00780742906303007
175	10.5789757830327	0.31	-0.264195683410326	-0.325339684343372	-0.203051682477279	0.397875704030075	-13.2313800777392	-15.7727036931357	-10.6900564623426	32.81	20.76	51.98	-0.473509705388444	-0.39721705323225	-0.320924401076055	-0.461229395477468	-0.38691536678294	-0.312601338088412	-0.459066288142884	-0.384450878763444	-0.310703086183485	-0.264195683410326	40.9403390824488	0.431266258953456	-52.1435036014084	-0.486538842142344	-0.445635686234157	-0.549621030461516	-0.448643273564558	-0.408783094100277	-0.510116678403692	-0.471655057011923	-0.431903602924582	-0.574686017228686	0.00540891543214708	0.00527840909913407	0.00780742906303007
175	10.5789757830327	0.31	-0.261728267026078	-0.322707480055672	-0.200749053996484	0.426733807135234	-15.0227978401044	-17.7413390756768	-12.304256604532	29.79	20.19	45.88	-0.585762065459797	-0.496004560550277	-0.406247055640756	-0.571430368897413	-0.483868938811464	-0.396307508725516	-0.573872475493596	-0.485580527502439	-0.397727388638286	-0.261728267026078	39.4916803302464	-0.968155475880261	-52.6606911410842	-0.486538842142344	-0.445635686234157	-0.549621030461516	-0.448643273564558	-0.408783094100277	-0.510116678403692	-0.471655057011923	-0.431903602924582	-0.574686017228686	0.00540891543214708	0.00527840909913407	0.00780742906303007
175	10.5789757830327	0.31	-0.261552175898159	-0.322489790204879	-0.200614561591438	0.424806246781984	-14.247988124357	-16.8365028455642	-11.6594734031498	31.67	19.42	50.38	-0.523387903940803	-0.442920047481557	-0.36245219102231	-0.510087121977995	-0.431664183648725	-0.353241245319455	-0.505139723148417	-0.427787673352668	-1.00959424972532	-0.261552175898159	39.8893324146577	-1.08536976763895	-53.0985232165795	-0.486538842142344	-0.445635686234157	-0.549621030461516	-0.448643273564558	-0.408783094100277	-0.510116678403692	-0.471655057011923	-0.431903602924582	-0.574686017228686	0.00540891543214708	0.00527840909913407	0.00780742906303007
175	10.5789757830327	0.31	-0.261080157017616	-0.321780620495666	-0.200379693539566	0.349622122204138	-12.4305059331094	-15.0775288099173	-9.78348305630155	34.64	20.4	54.04	-0.429155695120253	-0.35381278203303	-0.278469868945807	-0.417698680652065	-0.344367170081763	-0.271035659511461	-0.412892674935394	-1.02807826995853	-0.2678925592703	-0.261080157017616	41.8099469593029	0.488253959338178	-52.2413442156902	-0.486538842142344	-0.445635686234157	-0.549621030461516	-0.448643273564558	-0.408783094100277	-0.510116678403692	-0.471655057011923	-0.431903602924582	-0.574686017228686	0.00540891543214708	0.00527840909913407	0.00780742906303007
175	10.5789757830327	0.31	-0.260358046068739	-0.320464447195444	-0.200251644942033	0.43580198683828	-14.7511480007801	-17.3716376898107	-12.1306583117495	31.05	20.66	50.21	-0.55056719813883	-0.467514829006845	-0.38446245987486	-0.536739428558575	-0.455772961070084	-0.374806493581592	-0.53574199602478	-0.454387400384567	-0.373509635544531	-0.260358046068739	39.5636198490862	0.53575151054557	-51.0846433976257	-0.486538842142344	-0.445635686234157	-0.549621030461516	-0.448643273564558	-0.408783094100277	-0.510116678403692	-0.471655057011923	-0.431903602924582	-0.574686017228686	0.00540891543214708	0.00527840909913407	0.00780742906303007
175	10.5789757830327	0.31	-0.258091172038566	-0.317543068807496	-0.198639275269636	0.498132971438646	-15.652521737127	-18.1054873782606	-13.1995560959933	33.42	21.81	51.34	-0.533750390421622	-0.461436878982104	-0.389123367542585	-0.519766498655288	-0.44934755129546	-0.378928603935632	-0.520166140456182	-0.449658360390829	-0.379198756234217	-0.258091172038566	41.6353501648908	-0.809630982863837	-53.3776367490287	-0.486538842142344	-0.445635686234157	-0.549621030461516	-0.448643273564558	-0.408783094100277	-0.510116678403692	-0.471655057011923	-0.431903602924582	-0.574686017228686	0.00540891543214708	0.00527840909913407	0.00780742906303007
175	10.5789757830327	0.31	-0.255942257815313	-0.316253385707049	-0.195631129923576	0.416236602908445	-13.2454726959602	-15.6945428138095	-10.7964025781109	32.58	20.66	49.61	-0.474505716559752	-0.400461012934958	-0.326416309310164	-0.462249042527332	-0.390116943460258	-0.317984844393184	-0.461439112901816	-0.389819992917409	-0.317344825695192	-0.255942257815313	39.2983929993326	-0.541892401742263	-52.5259999511348	-0.486538842142344	-0.445635686234157	-0.549621030461516	-0.448643273564558	-0.408783094100277	-0.510116678403692	-0.471655057011923	-0.431903602924582	-0.574686017228686	0.00540891543214708	0.00527840909913407	0.00780742906303007
175	10.5789757830327	0.31	-0.253945962070877	-0.312511859787998	-0.195380064353757	0.435276343765796	-14.0708629668592	-16.5731760867666	-11.5685498469517	33.6	22.76	47.81	-0.486023913754087	-0.412641237457857	-0.339258561161627	-0.47325377898134	-0.401799210829109	-0.330344642676879	-0.478474164080345	-0.405626881736214	-0.333480219989478	-0.253945962070877	41.1544457323025	0.597064593042603	-52.1458489855655	-0.486538842142344	-0.445635686234157	-0.549621030461516	-0.448643273564558	-0.408783094100277	-0.510116678403692	-0.471655057011923	-0.431903602924582	-0.574686017228686	0.00540891543214708	0.00527840909913407	0.00780742906303007
175	10.5789757830327	0.31	-0.252573895991108	-0.310994460196162	-0.194153331786054	0.447852232558724	-14.7499765696911	-17.3070139712013	-12.1929391681809	31.75	20.37	48.11	-0.536645355729822	-0.457358296261836	-0.378071236793851	-0.522986870853092	-0.445717794194612	-0.368448717536132	-0.521651932342078	-0.44592908061028	-0.368737453622467	-0.252573895991108	39.2403948032833	0.150650461681504	-51.4770080041513	-0.486538842142344	-0.445635686234157	-0.549621030461516	-0.448643273564558	-0.408783094100277	-0.510116678403692	-0.471655057011923	-0.431903602924582	-0.574686017228686	0.00540891543214708	0.00527840909913407	0.00780742906303007
175	10.5789757830327	0.31	-0.252129949699254	-0.310722810128293	-0.193537089270216	0.405622117125647	-12.5266940023023	-14.894207354015	-10.1591806505896	30.79	19.13	50.78	-0.476040609073934	-0.400371426340542	-0.324702243607151	-0.464147134712863	-0.390368482887146	-0.31658983106143	-0.459293195494843	-0.385752445319666	-0.312832202503687	-0.252129949699254	39.7758623943222	0.214209818288101	-51.3845047102586	-0.486538842142344	-0.445635686234157	-0.549621030461516	-0.448643273564558	-0.408783094100277	-0.510116678403692	-0.471655057011923	-0.431903602924582	-0.574686017228686	0.00540891543214708	0.00527840909913407	0.00780742906303007
175	10.5789757830327	0.31	-0.247752602673456	-0.304828815764395	-0.190676389582517	0.462899382179635	-15.488931874928	-18.093834278968	-12.8840294708879	35.68	22.91	52.96	-0.50018380478129	-0.428174192255371	-0.356164579729452	-0.486630236736215	-0.416571881276079	-0.346513525815942	-0.487411498436798	-0.417986521265703	-0.347483061729462	-0.247752602673456	43.8779907330206	-1.60899621852843	-54.9778971415275	-0.486538842142344	-0.445635686234157	-0.549621030461516	-0.448643273564558	-0.408783094100277	-0.510116678403692	-0.471655057011923	-0.431903602924582	-0.574686017228686	0.00540891543214708	0.00527840909913407	0.00780742906303007
175	10.5789757830327	0.31	-0.247411668222053	-0.305288087611615	-0.18953524883249	0.385265468497618	-13.9997284953919	-16.760743947073	-11.2387130437108	32.26	22.61	48.29	-0.511730305964213	-0.42743242000388	-0.343134534043548	-0.498586684657382	-0.416453961629782	-0.334321238602181	-0.502935239191358	-0.420681092960507	-0.337633007994255	-0.247411668222053	41.2211900845809	-0.713720638208067	-53.574815899538	-0.486538842142344	-0.445635686234157	-0.549621030461516	-0.448643273564558	-0.408783094100277	-0.510116678403692	-0.471655057011923	-0.431903602924582	-0.574686017228686	0.00540891543214708	0.00527840909913407	0.00780742906303007
175	10.5789757830327	0.31	-0.24524660743793	-0.30269518214939	-0.187798032726469	0.4458320859983	-15.1950810139529	-17.8400678162185	-12.5500942116873	35.58	21.41	49.05	-0.494487388224318	-0.421174179484658	-0.347860970744998	-0.481106039484163	-0.409776763270928	-0.338447487057694	-0.482431598634117	-0.410346642494382	-0.33957101613436	-0.24524660743793	41.587768882072	-0.250521573430597	-52.9410072554709	-0.486538842142344	-0.445635686234157	-0.549621030461516	-0.448643273564558	-0.408783094100277	-0.510116678403692	-0.471655057011923	-0.431903602924582	-0.574686017228686	0.00540891543214708	0.00527840909913407	0.00780742906303007
175	10.5789757830327	0.31	-0.243590272932329	-0.30041260299066	-0.186767942873997	0.389374575013692	-12.9589106603946	-15.4926247357009	-10.4251965850882	31.46	20.32	48.56	-0.484714591161955	-0.405442795511775	-0.326170999861595	-0.472444167049505	-0.395179116338551	-0.317914065627596	-0.471940437570075	-0.394978907908169	-0.317852451351757	-0.243590272932329	39.6147028867703	0.36298991696999	-51.4315915007818	-0.486538842142344	-0.445635686234157	-0.549621030461516	-0.448643273564558	-0.408783094100277	-0.510116678403692	-0.471655057011923	-0.431903602924582	-0.574686017228686	0.00540891543214708	0.00527840909913407	0.00780742906303007
175	10.5789757830327	0.31	-0.241798079243853	-0.298619493589555	-0.184976664898151	0.387259294668129	-12.9760784403189	-15.5244712129971	-10.4276856676407	31.78	20.92	48.98	-0.481040181622707	-0.402075861009403	-0.323111540396099	-0.468791881173086	-0.391838159176325	-0.314884437179563	-0.470362948893574	-0.392492816982546	-0.315076619664879	-0.241798079243853	41.6750597620843	0.351849447189659	-51.8486679220284	-0.486538842142344	-0.445635686234157	-0.549621030461516	-0.448643273564558	-0.408783094100277	-0.510116678403692	-0.471655057011923	-0.431903602924582	-0.574686017228686	0.00540891543214708	0.00527840909913407	0.00780742906303007
175	10.5789757830327	0.31	-0.240060819524972	-0.296562058345048	-0.183559580704897	0.54400369127935	-16.6159182338116	-18.9910600629513	-14.2407764046719	33.96	22.25	47.68	-0.551126078779049	-0.482198773062633	-0.413271467346217	-0.536562999581025	-0.469457044460608	-0.40235108934019	-0.54100059090516	-0.473977625872461	-0.4055100095874	-0.240060819524972	39.5958688192199	0.332950337685426	-51.3803312441929	-0.486538842142344	-0.445635686234157	-0.549621030461516	-0.448643273564558	-0.408783094100277	-0.510116678403692	-0.471655057011923	-0.431903602924582	-0.574686017228686	0.00540891543214708	0.00527840909913407	0.00780742906303007
175	10.5789757830327	0.31	-0.236542256241743	-0.291780560374682	-0.181303952108804	0.389025175373567	-13.3676734069122	-15.9832298243525	-10.752116989472	33.8	21.47	55.88	-0.465978233658615	-0.389723786164137	-0.313469338669658	-0.453695642911976	-0.379451165204782	-0.305206687497587	-0.449069989378081	-0.375658850028939	-0.302065488664374	-0.236542256241743	41.7161329113714	-0.690327154169498	-53.2634608265096	-0.486538842142344	-0.445635686234157	-0.549621030461516	-0.448643273564558	-0.408783094100277	-0.510116678403692	-0.471655057011923	-0.431903602924582	-0.574686017228686	0.00540891543214708	0.00527840909913407	0.00780742906303007
175	10.5789757830327	0.31	-0.232535358505945	-0.286834381993394	-0.178236335018496	0.395550620750136	-13.594186514289	-16.2179073158217	-10.9704657127562	34.64	22.47	50.63	-0.461618503506039	-0.386938210516594	-0.31225791752715	-0.449294895635715	-0.376608306623587	-0.303921717611459	-0.451404140790541	-0.3783937033964	-0.30522749820446	-0.232535358505945	43.2503962845082	1.20535945913435	-51.9602173679367	-0.486538842142344	-0.445635686234157	-0.549621030461516	-0.448643273564558	-0.408783094100277	-0.510116678403692	-0.471655057011923	-0.431903602924582	-0.574686017228686	0.00540891543214708	0.00527840909913407	0.00780742906303007
175	10.5789757830327	0.31	-0.227017794668743	-0.279996864791486	-0.174038724545999	0.36688247271101	-13.2879211259874	-16.0132642563104	-10.5625779956644	37.37	23.12	50.89	-0.422928472219011	-0.350949068898675	-0.278969665578339	-0.411213623712117	-0.341228003882143	-0.27124238405217	-0.413648326440274	-0.343609512914613	-0.272634374794874	-0.227017794668743	44.0734476655334	-0.618589955447047	-54.4450895260838	-0.486538842142344	-0.445635686234157	-0.549621030461516	-0.448643273564558	-0.408783094100277	-0.510116678403692	-0.471655057011923	-0.431903602924582	-0.574686017228686	0.00540891543214708	0.00527840909913407	0.00780742906303007
175	10.5789757830327	0.31	-0.22675043994445	-0.279592017342923	-0.173908862545976	0.446675261976384	-14.3923341155307	-16.8933173890939	-11.8913508419675	34.27	23.46	46.92	-0.485949082477696	-0.414006402476625	-0.342063722475553	-0.473047758123489	-0.403015063927664	-0.332982369731839	-0.479330114525787	-0.408672229471146	-0.338042599520492	-0.22675043994445	41.8633010175058	0.857719100975124	-51.8182580735697	-0.486538842142344	-0.445635686234157	-0.549621030461516	-0.448643273564558	-0.408783094100277	-0.510116678403692	-0.471655057011923	-0.431903602924582	-0.574686017228686	0.00540891543214708	0.00527840909913407	0.00780742906303007
175	10.5789757830327	0.31	-0.221406185045052	-0.272654208563279	-0.170158161526824	0.400351478627561	-12.6754779464407	-15.0974965278581	-10.2534593650233	31.49	21.08	53.28	-0.471933084378933	-0.396223134888813	-0.320513185398694	-0.4599798013516	-0.386187459429578	-0.312395117507555	-0.457198982640667	-0.383540929940563	-0.3105363587499	-0.221406185045052	41.9677067609861	0.425922266824898	-52.2950200417966	-0.486538842142344	-0.445635686234157	-0.549621030461516	-0.448643273564558	-0.408783094100277	-0.510116678403692	-0.471655057011923	-0.431903602924582	-0.574686017228686	0.00540891543214708	0.00527840909913407	0.00780742906303007
175	10.5789757830327	0.31	-0.221266025052821	-0.273032862929689	-0.169499187175953	0.46935311705654	-14.0939690039414	-16.4337312505834	-11.7542067572994	26.35	18.86	43.93	-0.612138680546812	-0.524985072360488	-0.437831464174163	-0.598434018219225	-0.513231619470862	-0.4280292207225	-0.599403379947904	-0.514236069051887	-0.428550826867824	-0.221266025052821	37.6420510283541	0.99774682159935	-49.6399273575576	-0.486538842142344	-0.445635686234157	-0.549621030461516	-0.448643273564558	-0.408783094100277	-0.510116678403692	-0.471655057011923	-0.431903602924582	-0.574686017228686	0.00540891543214708	0.00527840909913407	0.00780742906303007
175	10.5789757830327	0.31	-0.220720691653472	-0.272467156594453	-0.168974226712492	0.474573470559	-14.626529209776	-17.0294032998081	-12.2236551197438	32.21	19.55	46.88	-0.520592170475155	-0.447135842271192	-0.373679514067229	-0.507230803824125	-0.435659784292929	-0.364088764761734	-0.507242005549729	-0.434906505466594	-0.363450535831224	-0.220720691653472	40.3093283510123	-0.778678253638172	-52.4532471147172	-0.486538842142344	-0.445635686234157	-0.549621030461516	-0.448643273564558	-0.408783094100277	-0.510116678403692	-0.471655057011923	-0.431903602924582	-0.574686017228686	0.00540891543214708	0.00527840909913407	0.00780742906303007
175	10.5789757830327	0.31	-0.213311063127851	-0.263464625000272	-0.16315750125543	0.406345163761175	-12.4276818534403	-14.7729637210827	-10.0823999857979	32.06	20.16	52.27	-0.453762225729996	-0.381725203212512	-0.309688180695028	-0.442148432122591	-0.371955157418764	-0.301761882714937	-0.43795831844734	-0.368543067532026	-0.298752197581153	-0.213311063127851	42.010275168523	-0.843075912314435	-53.2992148993667	-0.486538842142344	-0.445635686234157	-0.549621030461516	-0.448643273564558	-0.408783094100277	-0.510116678403692	-0.471655057011923	-0.431903602924582	-0.574686017228686	0.00540891543214708	0.00527840909913407	0.00780742906303007
175	10.5789757830327	0.31	-0.200196796067652	-0.246448872571587	-0.153944719563718	0.483492931891093	-14.211728020705	-16.5051048413815	-11.9183512000284	33.94	21.55	54.73	-0.479221032566057	-0.412633487765241	-0.346045942964424	-0.466561369933423	-0.401732879505074	-0.336904389076725	-0.463420526262128	-0.399126255187278	-1.00051692272376	-0.200196796067652	43.9116359581637	0.216254005318001	-52.9948575202358	-0.486538842142344	-0.445635686234157	-0.549621030461516	-0.448643273564558	-0.408783094100277	-0.510116678403692	-0.471655057011923	-0.431903602924582	-0.574686017228686	0.00540891543214708	0.00527840909913407	0.00780742906303007
175	10.5789757830327	0.32	-0.446900279820889	-0.548461682988033	-0.345338876653746	0.366177377262949	-15.6095441181922	-18.8159152836974	-12.4031729526871	28.53	19.47	42.38	-0.64823787996329	-0.537773349518506	-0.427308819073721	-0.632833980556336	-0.524994388529381	-0.417154796502425	-1.85162682533251	-0.529293002407353	-0.420564588317122	-0.446900279820889	33.1252347495173	-0.0580072712604765	-49.9812471999039	-0.486538842142344	-0.445635686234157	-0.549621030461516	-0.448643273564558	-0.408783094100277	-0.510116678403692	-0.471655057011923	-0.431903602924582	-0.574686017228686	0.00540891543214708	0.00527840909913407	0.00780742906303007
175	10.5789757830327	0.32	-0.403524467864053	-0.496175024119846	-0.310873911608261	0.384774908062911	-16.2104556068022	-19.4107824268908	-13.0101287867136	33.16	21.16	47.05	-0.576778789796833	-0.481683157397808	-0.386587524998783	-0.561733716004839	-0.469118620047252	-0.376503524089665	-0.565065946104208	-0.471464148245415	-0.378311499671579	-0.403524467864053	37.0344071412101	-0.323978225571482	-52.1512445977294	-0.486538842142344	-0.445635686234157	-0.549621030461516	-0.448643273564558	-0.408783094100277	-0.510116678403692	-0.471655057011923	-0.431903602924582	-0.574686017228686	0.00540891543214708	0.00527840909913407	0.00780742906303007
175	10.5789757830327	0.32	-0.380010337377502	-0.467281950808963	-0.292738723946042	0.402032016900833	-14.5436397259872	-17.3129219280912	-11.7743575238831	28.71	19.53	40.48	-0.592770951970003	-0.497954487479899	-0.403138022989795	-0.578623138913062	-0.4860696827736	-0.393516226634138	-0.58496174521688	-0.491490122485533	-0.398341790224372	-0.380010337377502	32.5150814414819	-0.299932969731577	-50.144603531974	-0.486538842142344	-0.445635686234157	-0.549621030461516	-0.448643273564558	-0.408783094100277	-0.510116678403692	-0.471655057011923	-0.431903602924582	-0.574686017228686	0.00540891543214708	0.00527840909913407	0.00780742906303007
175	10.5789757830327	0.32	-0.367781552191848	-0.450841679762556	-0.28472142462114	0.381028900811243	-15.1845391754238	-18.2061832369067	-12.1628951139409	35.43	22.8	50.68	-0.506746364087211	-0.422642676796062	-0.338538989504913	-0.493061992088101	-0.41122947283081	-0.32939695357352	-0.495982555416625	-0.413510628889801	-0.331048473808022	-0.367781552191848	39.4921849189186	1.04080479336878	-51.7812607527656	-0.486538842142344	-0.445635686234157	-0.549621030461516	-0.448643273564558	-0.408783094100277	-0.510116678403692	-0.471655057011923	-0.431903602924582	-0.574686017228686	0.00540891543214708	0.00527840909913407	0.00780742906303007
175	10.5789757830327	0.32	-0.356607537543788	-0.43783149747289	-0.275383577614687	0.408137007239721	-15.139177258837	-17.9855733913559	-12.2927811263181	29.62	18.41	43.76	-0.59717943923857	-0.502669844838571	-0.408160250438571	-0.582623010915816	-0.490417116285605	-0.398211221655393	-0.581855523561339	-0.490066976791807	-0.397874818628241	-0.356607537543788	35.0867543793711	-0.504676462822076	-50.9993776396207	-0.486538842142344	-0.445635686234157	-0.549621030461516	-0.448643273564558	-0.408783094100277	-0.510116678403692	-0.471655057011923	-0.431903602924582	-0.574686017228686	0.00540891543214708	0.00527840909913407	0.00780742906303007
175	10.5789757830327	0.32	-0.35537754015102	-0.436374509705691	-0.274380570596349	0.368200887747694	-13.9542879936951	-16.8081977322482	-11.1003782551419	36.7	23.85	55.83	-0.45191577900232	-0.375183766252013	-0.298451753501706	-0.439502942872508	-0.364878539425605	-0.290254135978702	-0.439647574929713	-0.365380237380831	-0.290360151221297	-0.35537754015102	41.1731877762166	0.688592759789025	-52.1524468137861	-0.486538842142344	-0.445635686234157	-0.549621030461516	-0.448643273564558	-0.408783094100277	-0.510116678403692	-0.471655057011923	-0.431903602924582	-0.574686017228686	0.00540891543214708	0.00527840909913407	0.00780742906303007
175	10.5789757830327	0.32	-0.350291523831457	-0.430292278114654	-0.27029076954826	0.378906639594998	-14.6509163085694	-17.5795333460486	-11.7222992710902	31.15	20.69	47.83	-0.555554531908184	-0.463003356893018	-0.370452181877852	-0.541576701869224	-0.451354127414339	-0.361131552959454	-0.542795170700517	-0.453124614623574	-0.362315450918489	-0.350291523831457	36.4816296697859	-1.0429912804521	-52.4822700898082	-0.486538842142344	-0.445635686234157	-0.549621030461516	-0.448643273564558	-0.408783094100277	-0.510116678403692	-0.471655057011923	-0.431903602924582	-0.574686017228686	0.00540891543214708	0.00527840909913407	0.00780742906303007
175	10.5789757830327	0.32	-0.344742134268061	-0.423374228820994	-0.266110039715129	0.356118246396119	-13.2195549659065	-15.994844145911	-10.444265785902	31.17	21.55	47.7	-0.505140789126825	-0.417493060042762	-0.329845330958699	-0.492426209911232	-0.406984606363838	-0.321543002816445	-0.496463209596423	-0.409536176549234	-0.323540087856418	-0.344742134268061	36.4934194022495	-0.213651855827822	-51.5483756646341	-0.486538842142344	-0.445635686234157	-0.549621030461516	-0.448643273564558	-0.408783094100277	-0.510116678403692	-0.471655057011923	-0.431903602924582	-0.574686017228686	0.00540891543214708	0.00527840909913407	0.00780742906303007
175	10.5789757830327	0.32	-0.342595476443633	-0.419894167700457	-0.26529678518681	0.444447495182739	-15.0262805719042	-17.6492261444023	-12.4033349994061	33.1	22.16	45.28	-0.525288477669974	-0.4472225570729	-0.369156636475826	-0.511598937575585	-0.435567492500913	-0.35953604742624	-0.51851232316548	-0.440701567868293	-0.363526435436236	-0.342595476443633	37.4012774844205	-0.102284929780937	-51.7905493404172	-0.486538842142344	-0.445635686234157	-0.549621030461516	-0.448643273564558	-0.408783094100277	-0.510116678403692	-0.471655057011923	-0.431903602924582	-0.574686017228686	0.00540891543214708	0.00527840909913407	0.00780742906303007
175	10.5789757830327	0.32	-0.341384020009643	-0.418277324178097	-0.264490715841189	0.462336886631582	-14.7332930720367	-17.2139181995345	-12.2526679445389	31.98	18.92	46.74	-0.530076531026453	-0.453689438493583	-0.377302345960714	-0.516529701268152	-0.442094785218688	-0.367659869169223	-0.51463193540671	-0.439659146054567	-0.365985475155336	-0.341384020009643	35.7719477472642	-0.0327101177014118	-50.7157653228676	-0.486538842142344	-0.445635686234157	-0.549621030461516	-0.448643273564558	-0.408783094100277	-0.510116678403692	-0.471655057011923	-0.431903602924582	-0.574686017228686	0.00540891543214708	0.00527840909913407	0.00780742906303007
175	10.5789757830327	0.32	-0.337854135582471	-0.414252957005314	-0.261455314159629	0.404255943790174	-13.9316273412615	-16.5721443083903	-11.2911103741328	32.7	20.98	45.45	-0.499211067858747	-0.41966944244627	-0.340127817033793	-0.486289290560005	-0.408806552130881	-0.331323813701757	-0.489968885932778	-0.412571542102695	-0.333586587155425	-0.337854135582471	37.0812960144634	-1.36715475729327	-53.1120951234383	-0.486538842142344	-0.445635686234157	-0.549621030461516	-0.448643273564558	-0.408783094100277	-0.510116678403692	-0.471655057011923	-0.431903602924582	-0.574686017228686	0.00540891543214708	0.00527840909913407	0.00780742906303007
175	10.5789757830327	0.32	-0.337146691270836	-0.414511991739472	-0.259781390802201	0.400109823726155	-14.8084534031234	-17.6394635919518	-11.977443214295	30.46	19.01	45.27	-0.569719923846325	-0.478283871906322	-0.386847819966319	-0.555579939106741	-0.466413255544011	-0.377246571981282	-1.79344752006903	-0.466313089474145	-0.376885429669581	-0.337146691270836	36.3716513799612	1.53770671122923	-49.4934309955244	-0.486538842142344	-0.445635686234157	-0.549621030461516	-0.448643273564558	-0.408783094100277	-0.510116678403692	-0.471655057011923	-0.431903602924582	-0.574686017228686	0.00540891543214708	0.00527840909913407	0.00780742906303007
175	10.5789757830327	0.32	-0.331722918340083	-0.407213024161695	-0.256232812518471	0.391110242091939	-15.3743725558992	-18.3694123855452	-12.3793327262532	29.31	20.4	43.88	-0.616184688339214	-0.51571888980087	-0.415253091262526	-0.601268022632848	-0.503234311032202	-0.405200599431557	-0.606030530309106	-0.507094605390114	-0.408933206972161	-0.331722918340083	36.5736598505381	-0.497811779653697	-51.8786395748065	-0.486538842142344	-0.445635686234157	-0.549621030461516	-0.448643273564558	-0.408783094100277	-0.510116678403692	-0.471655057011923	-0.431903602924582	-0.574686017228686	0.00540891543214708	0.00527840909913407	0.00780742906303007
175	10.5789757830327	0.32	-0.331702307068802	-0.406945998906741	-0.256458615230862	0.306592985161648	-12.8884108342111	-15.9146123278854	-9.86220934053678	27.81	19.51	44.01	-0.562289204266586	-0.455368570903311	-0.348447937540037	-0.549170682092581	-0.444744567010987	-0.340318451929394	-0.552139720464086	-0.446238716103076	-0.34122477532408	-0.331702307068802	35.2911089737855	-0.243599092098674	-51.0182194133133	-0.486538842142344	-0.445635686234157	-0.549621030461516	-0.448643273564558	-0.408783094100277	-0.510116678403692	-0.471655057011923	-0.431903602924582	-0.574686017228686	0.00540891543214708	0.00527840909913407	0.00780742906303007
175	10.5789757830327	0.32	-0.327416718773354	-0.402305233139071	-0.252528204407636	0.456478060104199	-15.2433299791479	-17.8402818328214	-12.6463781254745	34.85	20.43	51.44	-0.504739715368762	-0.431266395175018	-0.357793074981275	-0.491222630348892	-0.419716948297166	-0.348211266245441	-0.48765678882887	-0.417170484608914	-0.346377024350896	-0.327416718773354	38.8621526303218	0.758556051284983	-51.1599137929807	-0.486538842142344	-0.445635686234157	-0.549621030461516	-0.448643273564558	-0.408783094100277	-0.510116678403692	-0.471655057011923	-0.431903602924582	-0.574686017228686	0.00540891543214708	0.00527840909913407	0.00780742906303007
175	10.5789757830327	0.32	-0.316616612568391	-0.388737078747564	-0.244496146389219	0.430878206532206	-15.0765867753243	-17.7818768381483	-12.3712967125004	32.08	21.14	51	-0.545806147605715	-0.462768571719562	-0.37973099583341	-0.531830873802254	-0.450919460957825	-0.370008048113395	-0.531162338067894	-0.449675065493779	-0.369449595814235	-0.316616612568391	39.2107563082074	0.0466522467648184	-51.9439182618619	-0.486538842142344	-0.445635686234157	-0.549621030461516	-0.448643273564558	-0.408783094100277	-0.510116678403692	-0.471655057011923	-0.431903602924582	-0.574686017228686	0.00540891543214708	0.00527840909913407	0.00780742906303007
175	10.5789757830327	0.32	-0.311421901688737	-0.382508791607848	-0.240335011769625	0.410281181373838	-15.6327262355429	-18.558911902738	-12.7065405683477	35.58	22.92	51.78	-0.514438764740807	-0.433327148503649	-0.35221553226649	-0.500517871139541	-0.421601163717299	-0.342684456295056	-0.503087514652531	-0.422854684619037	-0.344370806112139	-0.311421901688737	40.4906349700113	0.918191166182751	-51.9590570545427	-0.486538842142344	-0.445635686234157	-0.549621030461516	-0.448643273564558	-0.408783094100277	-0.510116678403692	-0.471655057011923	-0.431903602924582	-0.574686017228686	0.00540891543214708	0.00527840909913407	0.00780742906303007
175	10.5789757830327	0.32	-0.310107784654623	-0.380999839643768	-0.239215729665478	0.391405910224671	-14.6310102890313	-17.4794691590794	-11.7825514189831	28.5	18.7	44.71	-0.60271747622049	-0.504498478512456	-0.406279480804421	-0.58840410658124	-0.492517619336661	-0.396631132092082	-0.587589597866397	-0.492159785078849	-0.396318072595535	-0.310107784654623	35.8739633692748	-0.52220717023396	-51.2885515396755	-0.486538842142344	-0.445635686234157	-0.549621030461516	-0.448643273564558	-0.408783094100277	-0.510116678403692	-0.471655057011923	-0.431903602924582	-0.574686017228686	0.00540891543214708	0.00527840909913407	0.00780742906303007
175	10.5789757830327	0.32	-0.31003781553526	-0.380892083348203	-0.239183547722316	0.417181461909597	-13.993850335676	-16.5762702620114	-11.4114304093406	31.3	20.78	49.34	-0.521271521796132	-0.440062543923556	-0.35885356605098	-0.508116542992244	-0.428956981475502	-0.349797419958759	-0.508099892285012	-0.428439511224545	-0.349888549633465	-0.31003781553526	38.5761243586752	-0.218341413898354	-51.7320471087574	-0.486538842142344	-0.445635686234157	-0.549621030461516	-0.448643273564558	-0.408783094100277	-0.510116678403692	-0.471655057011923	-0.431903602924582	-0.574686017228686	0.00540891543214708	0.00527840909913407	0.00780742906303007
175	10.5789757830327	0.32	-0.309789620197259	-0.380560579533413	-0.239018660861105	0.3583109049474	-12.6430664267649	-15.284685537395	-10.0014473161348	34.78	21.97	54.57	-0.433216534490142	-0.358344658732524	-0.283472782974906	-0.421625672420503	-0.348757020260578	-0.275888368100653	-0.41955815803218	-0.346944499724269	-0.274471460876149	-0.309789620197259	39.7752230737912	-0.614646068231807	-53.0990226043276	-0.486538842142344	-0.445635686234157	-0.549621030461516	-0.448643273564558	-0.408783094100277	-0.510116678403692	-0.471655057011923	-0.431903602924582	-0.574686017228686	0.00540891543214708	0.00527840909913407	0.00780742906303007
175	10.5789757830327	0.32	-0.309029854942603	-0.37858940857087	-0.239470301314336	0.421737238143249	-15.4695843178168	-18.2977558325235	-12.6414128031101	28.62	18.94	45.78	-0.628444385425601	-0.531309604214952	-0.434174823004303	-0.613478089240016	-0.518656556328238	-0.423835023416459	-0.611440336390462	-0.517632706977075	-0.422913895179922	-0.309029854942603	35.9640003425108	-0.437044845351044	-51.1981085935669	-0.486538842142344	-0.445635686234157	-0.549621030461516	-0.448643273564558	-0.408783094100277	-0.510116678403692	-0.471655057011923	-0.431903602924582	-0.574686017228686	0.00540891543214708	0.00527840909913407	0.00780742906303007
175	10.5789757830327	0.32	-0.308205420279752	-0.378495671310877	-0.237915169248626	0.458394052091691	-14.5427323682064	-17.0107809204022	-12.0746838160106	32.07	17.36	47.97	-0.522259790711508	-0.446486519256953	-0.370713247802397	-0.508889252488902	-0.435055876542777	-0.361222500596652	-1.04836351085204	-0.427930592927243	-0.355668564721057	-0.308205420279752	38.1063202853809	0.0174172249454784	-51.0136688933359	-0.486538842142344	-0.445635686234157	-0.549621030461516	-0.448643273564558	-0.408783094100277	-0.510116678403692	-0.471655057011923	-0.431903602924582	-0.574686017228686	0.00540891543214708	0.00527840909913407	0.00780742906303007
175	10.5789757830327	0.32	-0.307916642383084	-0.3787995132471	-0.237033771519069	0.385372530025378	-13.5160927897422	-16.181123588223	-10.8510619912614	34.33	22.19	49.13	-0.464668044027083	-0.388137224541636	-0.311606405056189	-0.452320549629377	-0.377823362275502	-0.303326174921628	-0.454683149327216	-0.380076221154959	-0.304933591314716	-0.307916642383084	39.2771559898184	1.43615823053053	-50.9399224327781	-0.486538842142344	-0.445635686234157	-0.549621030461516	-0.448643273564558	-0.408783094100277	-0.510116678403692	-0.471655057011923	-0.431903602924582	-0.574686017228686	0.00540891543214708	0.00527840909913407	0.00780742906303007
175	10.5789757830327	0.32	-0.304605439457073	-0.374664909257548	-0.234545969656598	0.414386483201464	-14.6937976832726	-17.4210308704991	-11.966564496046	31.01	19.51	45.89	-0.552956839678574	-0.466392373115976	-0.379827906553378	-0.539081872485344	-0.454689508784071	-0.370297145082799	-0.539698849914348	-0.455075015852864	-0.370128020922254	-0.304605439457073	37.7743910162096	-0.475614944531818	-51.6522029184039	-0.486538842142344	-0.445635686234157	-0.549621030461516	-0.448643273564558	-0.408783094100277	-0.510116678403692	-0.471655057011923	-0.431903602924582	-0.574686017228686	0.00540891543214708	0.00527840909913407	0.00780742906303007
175	10.5789757830327	0.32	-0.304257030058821	-0.374303109630656	-0.234210950486986	0.435740871511535	-15.2035586850786	-17.904753232444	-12.5023641377132	33.9	20.69	48.9	-0.520539476023757	-0.442008463835555	-0.363477451647354	-0.506797968111181	-0.430340063871698	-0.353882159632215	-0.50710479826006	-0.429986558954204	-0.353971264291143	-0.304257030058821	40.0519776829899	0.300230031505648	-51.652544633939	-0.486538842142344	-0.445635686234157	-0.549621030461516	-0.448643273564558	-0.408783094100277	-0.510116678403692	-0.471655057011923	-0.431903602924582	-0.574686017228686	0.00540891543214708	0.00527840909913407	0.00780742906303007
175	10.5789757830327	0.32	-0.304135950010747	-0.372673263756696	-0.235598636264798	0.441263453020933	-14.7563802589397	-17.3488867939547	-12.1638737239248	32.8	21.09	49.26	-0.521026305856705	-0.443167471518188	-0.36530863717967	-0.507516583964727	-0.431676555945436	-0.355836527926146	-0.507639999748869	-0.432382890712287	-0.356203052107005	-0.304135950010747	39.4773712186234	-1.67366744845118	-53.820956424837	-0.486538842142344	-0.445635686234157	-0.549621030461516	-0.448643273564558	-0.408783094100277	-0.510116678403692	-0.471655057011923	-0.431903602924582	-0.574686017228686	0.00540891543214708	0.00527840909913407	0.00780742906303007
175	10.5789757830327	0.32	-0.303009712059614	-0.372444087119604	-0.233575336999624	0.437741473168624	-14.8371075651784	-17.4624979138036	-12.2117172165531	31.17	20.44	46.74	-0.551481340503824	-0.468569159442879	-0.385656978381933	-0.53760019597361	-0.456774968512166	-0.375949741050722	-0.539490469784084	-0.457952935136098	-0.377010301292279	-0.303009712059614	37.7667714595103	-1.07460286506537	-52.3013654314111	-0.486538842142344	-0.445635686234157	-0.549621030461516	-0.448643273564558	-0.408783094100277	-0.510116678403692	-0.471655057011923	-0.431903602924582	-0.574686017228686	0.00540891543214708	0.00527840909913407	0.00780742906303007
175	10.5789757830327	0.32	-0.301705622068062	-0.371020940871792	-0.232390303264332	0.434534623083719	-15.0448464986729	-17.7244099085736	-12.3652830887723	30.32	20.47	42.49	-0.575072907911573	-0.488133803590835	-0.401194699270096	-0.560841571173678	-0.476053949999263	-0.391266328824849	-0.567739602414537	-0.481070244101978	-0.396032887619638	-0.301705622068062	38.3287429766835	-0.379693969322562	-51.7708091387293	-0.486538842142344	-0.445635686234157	-0.549621030461516	-0.448643273564558	-0.408783094100277	-0.510116678403692	-0.471655057011923	-0.431903602924582	-0.574686017228686	0.00540891543214708	0.00527840909913407	0.00780742906303007
175	10.5789757830327	0.32	-0.298438723579767	-0.366247663773579	-0.230629783385954	0.448072627121339	-15.5714611746344	-18.2697074655416	-12.8732148837273	32.86	22.26	45.75	-0.547653113406385	-0.466770429064579	-0.385887744722773	-0.533437907489419	-0.454654661614938	-0.375871415740457	-0.539888874146383	-0.460601020843239	-0.380551165793605	-0.298438723579767	39.4773573969975	0.661499500621993	-51.6360463671675	-0.486538842142344	-0.445635686234157	-0.549621030461516	-0.448643273564558	-0.408783094100277	-0.510116678403692	-0.471655057011923	-0.431903602924582	-0.574686017228686	0.00540891543214708	0.00527840909913407	0.00780742906303007
175	10.5789757830327	0.32	-0.298095439478366	-0.366460676544224	-0.229730202412507	0.377383966310194	-14.390518316527	-17.2764119898574	-11.5046246431966	31.77	20.77	47.09	-0.535421606603959	-0.445983485542137	-0.356545364480316	-0.521790095896868	-0.434629015376255	-0.347467934855643	-0.523773146955239	-0.436456108125145	-0.349043443232937	-0.298095439478366	38.6283630807222	-0.106898672893688	-52.2190584386335	-0.486538842142344	-0.445635686234157	-0.549621030461516	-0.448643273564558	-0.408783094100277	-0.510116678403692	-0.471655057011923	-0.431903602924582	-0.574686017228686	0.00540891543214708	0.00527840909913407	0.00780742906303007
175	10.5789757830327	0.32	-0.295675490365251	-0.362747274246405	-0.228603706484097	0.411011580085222	-13.8976768766068	-16.4951676922423	-11.3001860609714	34.15	21.83	45.7	-0.476142499322563	-0.401164433503583	-0.326186367684603	-0.46352477145915	-0.390533616767774	-0.317542462076397	-0.468436957487645	-0.394944574637426	-0.321288878634539	-0.295675490365251	37.9288735299921	-0.615943630166382	-52.6146549689816	-0.486538842142344	-0.445635686234157	-0.549621030461516	-0.448643273564558	-0.408783094100277	-0.510116678403692	-0.471655057011923	-0.431903602924582	-0.574686017228686	0.00540891543214708	0.00527840909913407	0.00780742906303007
175	10.5789757830327	0.32	-0.295601994244602	-0.36291304823577	-0.228290940253433	0.348106028450933	-12.6295744551749	-15.3279779417406	-9.93117096860914	34.45	24.63	54.13	-0.438641623289399	-0.361421256054021	-0.284200888818644	-0.426964353280734	-0.351799703128505	-0.276635052976275	-0.429472280586336	-0.354374927898211	-0.278399886872349	-0.295601994244602	40.7890587233776	0.707046537743282	-52.4367249285404	-0.486538842142344	-0.445635686234157	-0.549621030461516	-0.448643273564558	-0.408783094100277	-0.510116678403692	-0.471655057011923	-0.431903602924582	-0.574686017228686	0.00540891543214708	0.00527840909913407	0.00780742906303007
175	10.5789757830327	0.32	-0.295448922844011	-0.363329980488075	-0.227567865199947	0.413901305289933	-13.9629111296618	-16.5570810209753	-11.3687412383482	34.09	20.43	50.52	-0.478674066414738	-0.403675227593293	-0.328676388771848	-0.465999778229108	-0.392986751808009	-0.31997372538691	-0.463702675476339	-0.391557988503135	-0.318531297124783	-0.295448922844011	39.1508843847397	-0.331493562807645	-52.5946819252393	-0.486538842142344	-0.445635686234157	-0.549621030461516	-0.448643273564558	-0.408783094100277	-0.510116678403692	-0.471655057011923	-0.431903602924582	-0.574686017228686	0.00540891543214708	0.00527840909913407	0.00780742906303007
175	10.5789757830327	0.32	-0.294618105795088	-0.36244353479461	-0.226792676795566	0.403661021091826	-13.8256487553446	-16.4493185309579	-11.2019789797313	30.7	21.77	49.91	-0.527275052425957	-0.443174570337212	-0.359074088248467	-0.514125578621464	-0.432122440378371	-0.350119302135277	-0.515265611172787	-0.433286404943197	-0.350823607026519	-0.294618105795088	39.3972039264211	-1.44732539769768	-53.6969858173188	-0.486538842142344	-0.445635686234157	-0.549621030461516	-0.448643273564558	-0.408783094100277	-0.510116678403692	-0.471655057011923	-0.431903602924582	-0.574686017228686	0.00540891543214708	0.00527840909913407	0.00780742906303007
175	10.5789757830327	0.32	-0.293694273857595	-0.360551602236937	-0.226836945478253	0.334664814111392	-12.7347570560083	-15.5381975650476	-9.93131654696902	33.56	23.06	48.12	-0.45618714084625	-0.373880714698857	-0.291574288551464	-0.444208355019617	-0.364063171403406	-0.283917987787195	-0.448840136161138	-0.367880255767217	-0.287105709561014	-0.293694273857595	38.5642017513472	1.77016610720516	-50.6300358154569	-0.486538842142344	-0.445635686234157	-0.549621030461516	-0.448643273564558	-0.408783094100277	-0.510116678403692	-0.471655057011923	-0.431903602924582	-0.574686017228686	0.00540891543214708	0.00527840909913407	0.00780742906303007
175	10.5789757830327	0.32	-0.29247445341919	-0.359200703607274	-0.225748203231106	0.414112117965726	-14.1547738950732	-16.7834476320574	-11.5261001580889	32.58	23.14	46.64	-0.507421079955416	-0.427947273636667	-0.348473467317919	-0.494314094526135	-0.416893143444542	-0.339472192362948	-0.501998993356067	-0.422568795489297	-0.344164516356549	-0.29247445341919	39.4482400383955	-0.330139613362373	-52.7341959410872	-0.486538842142344	-0.445635686234157	-0.549621030461516	-0.448643273564558	-0.408783094100277	-0.510116678403692	-0.471655057011923	-0.431903602924582	-0.574686017228686	0.00540891543214708	0.00527840909913407	0.00780742906303007
175	10.5789757830327	0.32	-0.289553374567301	-0.355749437946431	-0.22335731118817	0.411984807560964	-14.1270703147136	-16.7621347605467	-11.4920058688805	28.84	18.85	45.03	-0.571433122195381	-0.481601896938048	-0.391770671680716	-0.557753093789982	-0.470072415404156	-0.382391737018329	-0.557901373404362	-0.46998922351338	-0.381658153665176	-0.289553374567301	37.1357894725189	-0.861572148912937	-51.8138911737638	-0.486538842142344	-0.445635686234157	-0.549621030461516	-0.448643273564558	-0.408783094100277	-0.510116678403692	-0.471655057011923	-0.431903602924582	-0.574686017228686	0.00540891543214708	0.00527840909913407	0.00780742906303007
175	10.5789757830327	0.32	-0.288343206627788	-0.354712618770929	-0.221973794484648	0.440263442035976	-15.3559796851005	-18.0593062649774	-12.6526531052236	30.72	18.42	48.53	-0.578569872404535	-0.491962818321823	-0.405355764239111	-0.564136272213221	-0.479689806940953	-0.395243341668685	-0.558372316970364	-0.474904326487788	-0.390753412407336	-0.288343206627788	38.9718062805969	0.859729094291599	-50.6185193080992	-0.486538842142344	-0.445635686234157	-0.549621030461516	-0.448643273564558	-0.408783094100277	-0.510116678403692	-0.471655057011923	-0.431903602924582	-0.574686017228686	0.00540891543214708	0.00527840909913407	0.00780742906303007
175	10.5789757830327	0.32	-0.288122966097465	-0.354125131804434	-0.222120800390496	0.417425816670247	-13.2133482545837	-15.6505097483886	-10.7761867607788	31.61	20.42	48.86	-0.487493576733643	-0.411579079839074	-0.335664582944504	-0.475119833690778	-0.401132226754627	-0.327144619818477	-0.474490178178505	-0.400382469523857	-0.326919011735534	-0.288122966097465	37.0237392238473	1.62182930844371	-49.6121785388002	-0.486538842142344	-0.445635686234157	-0.549621030461516	-0.448643273564558	-0.408783094100277	-0.510116678403692	-0.471655057011923	-0.431903602924582	-0.574686017228686	0.00540891543214708	0.00527840909913407	0.00780742906303007
175	10.5789757830327	0.32	-0.287631408997212	-0.352368874040109	-0.222893943954314	0.410201921899467	-13.8380124467086	-16.4286819309877	-11.2473429624296	31.28	19.84	48.16	-0.516987833914527	-0.435463058482626	-0.353938283050725	-0.503946471506205	-0.42447821282754	-0.345009954148875	-0.502147392544431	-0.42341677262517	-0.3442168368499	-0.287631408997212	39.4258081178062	1.32520505803942	-50.6634130801574	-0.486538842142344	-0.445635686234157	-0.549621030461516	-0.448643273564558	-0.408783094100277	-0.510116678403692	-0.471655057011923	-0.431903602924582	-0.574686017228686	0.00540891543214708	0.00527840909913407	0.00780742906303007
175	10.5789757830327	0.32	-0.287558540131872	-0.352979575685463	-0.222137504578282	0.4231912847422	-13.8510519998765	-16.3757868246662	-11.3263171750869	30.9	19.95	52.36	-0.521570170642075	-0.441157156752078	-0.360744142862081	-0.508510708965072	-0.430111135897306	-0.35171156282954	-0.50332737405127	-0.425212702437108	-0.347830846536781	-0.287558540131872	40.680181442883	2.02739498119427	-49.675604207658	-0.486538842142344	-0.445635686234157	-0.549621030461516	-0.448643273564558	-0.408783094100277	-0.510116678403692	-0.471655057011923	-0.431903602924582	-0.574686017228686	0.00540891543214708	0.00527840909913407	0.00780742906303007
175	10.5789757830327	0.32	-0.286251840994671	-0.351193416257159	-0.221310265732183	0.359895893114926	-12.4109355145416	-14.9951397981195	-9.82673123096373	30.44	20.89	56.83	-0.484725535409276	-0.401189815047315	-0.317654094685353	-0.472701571962843	-0.391238014865925	-0.309774457769007	-0.466205269636723	-0.385458234331782	-0.30551966791952	-0.286251840994671	41.0176793148153	0.0162962462361202	-52.9085376199829	-0.486538842142344	-0.445635686234157	-0.549621030461516	-0.448643273564558	-0.408783094100277	-0.510116678403692	-0.471655057011923	-0.431903602924582	-0.574686017228686	0.00540891543214708	0.00527840909913407	0.00780742906303007
175	10.5789757830327	0.32	-0.285591158427883	-0.34989971754782	-0.221282599307946	0.45733355661211	-14.9850878021309	-17.5336468644297	-12.436528739832	31.71	20.7	49.07	-0.544390580237347	-0.465262059090463	-0.386133537943578	-0.530545884853414	-0.453429724521043	-0.376313564188671	-0.530235557453479	-0.452940860685381	-0.376311954306965	-0.285591158427883	39.2866780524997	0.709251574376018	-51.4753586674732	-0.486538842142344	-0.445635686234157	-0.549621030461516	-0.448643273564558	-0.408783094100277	-0.510116678403692	-0.471655057011923	-0.431903602924582	-0.574686017228686	0.00540891543214708	0.00527840909913407	0.00780742906303007
175	10.5789757830327	0.32	-0.284540849746311	-0.349827308097885	-0.219254391394736	0.35872748957123	-12.1891297019844	-14.7335985746044	-9.64466082936439	32.71	21.63	52.52	-0.443747619927108	-0.367113116788824	-0.290478613650539	-0.432260300985869	-0.35760963942762	-0.28295897786937	-0.431196601237611	-0.35646752503598	-0.282466948061598	-0.284540849746311	40.6199772621678	-0.668458950543536	-53.0736829644836	-0.486538842142344	-0.445635686234157	-0.549621030461516	-0.448643273564558	-0.408783094100277	-0.510116678403692	-0.471655057011923	-0.431903602924582	-0.574686017228686	0.00540891543214708	0.00527840909913407	0.00780742906303007
175	10.5789757830327	0.32	-0.283305709974248	-0.347622075482832	-0.218989344465664	0.417490502717581	-14.8263339400754	-17.5606420105722	-12.0920258695785	30.54	21.45	46.58	-0.56585455948292	-0.477747263189875	-0.389639966896831	-0.551789666147696	-0.465872366742808	-0.37995506733792	-0.556642336865667	-0.468951965465506	-0.383282656427718	-0.283305709974248	38.5484291911857	0.0132098332174272	-51.7803023540221	-0.486538842142344	-0.445635686234157	-0.549621030461516	-0.448643273564558	-0.408783094100277	-0.510116678403692	-0.471655057011923	-0.431903602924582	-0.574686017228686	0.00540891543214708	0.00527840909913407	0.00780742906303007
175	10.5789757830327	0.32	-0.282810513411441	-0.347503991986308	-0.218117034836573	0.4458878334656	-14.9049312884492	-17.4991194412495	-12.3107431356488	32.01	19.33	43.16	-0.538290144162048	-0.458490362267727	-0.378690580373405	-0.524524836897038	-0.446765717514132	-0.369006598131226	-0.527298216440649	-0.44890117267817	-0.370742858092138	-0.282810513411441	36.9530265894356	-0.453913952510653	-51.5957550359231	-0.486538842142344	-0.445635686234157	-0.549621030461516	-0.448643273564558	-0.408783094100277	-0.510116678403692	-0.471655057011923	-0.431903602924582	-0.574686017228686	0.00540891543214708	0.00527840909913407	0.00780742906303007
175	10.5789757830327	0.32	-0.282298073284195	-0.345865438538709	-0.21873070802968	0.407642531286671	-14.0117270158459	-16.6488435309759	-11.3746105007159	32.94	21.85	48.45	-0.497856194751295	-0.418997576679973	-0.340138958608651	-0.484915839281021	-0.408106926647726	-0.331298014014432	-0.488357241396656	-0.411082468967429	-0.333398798056112	-0.282298073284195	40.5755552472481	1.63115715357841	-50.902064016007	-0.486538842142344	-0.445635686234157	-0.549621030461516	-0.448643273564558	-0.408783094100277	-0.510116678403692	-0.471655057011923	-0.431903602924582	-0.574686017228686	0.00540891543214708	0.00527840909913407	0.00780742906303007
175	10.5789757830327	0.32	-0.2817004459465	-0.346029912664319	-0.217370979228681	0.418869523449368	-14.357114358423	-16.9973948442553	-11.7168338725907	31.95	19.11	46.2	-0.523890405294477	-0.442512192545523	-0.361133979796569	-0.510508936552444	-0.431209326502027	-0.35190971645161	-0.509992887637647	-0.430692882373978	-0.350890355973664	-0.2817004459465	38.7382722136265	-0.372748343998216	-52.0162775311206	-0.486538842142344	-0.445635686234157	-0.549621030461516	-0.448643273564558	-0.408783094100277	-0.510116678403692	-0.471655057011923	-0.431903602924582	-0.574686017228686	0.00540891543214708	0.00527840909913407	0.00780742906303007
175	10.5789757830327	0.32	-0.28091118035591	-0.344649341958798	-0.217173018753021	0.366022316529291	-12.1832931484478	-14.6867110778804	-9.67987521901516	37.41	23.33	53.25	-0.387414072749479	-0.321377549616926	-0.255341026484374	-0.37667678560799	-0.31247048280189	-0.24826417999579	-0.377695037565363	-0.313254441533955	-0.249010084187238	-0.28091118035591	41.9833486267222	-1.74672166737651	-54.9387469344464	-0.486538842142344	-0.445635686234157	-0.549621030461516	-0.448643273564558	-0.408783094100277	-0.510116678403692	-0.471655057011923	-0.431903602924582	-0.574686017228686	0.00540891543214708	0.00527840909913407	0.00780742906303007
175	10.5789757830327	0.32	-0.280669454352685	-0.343998243504194	-0.217340665201175	0.391678051585385	-13.8176788635613	-16.5062571188136	-11.129100608309	31.47	21.06	45.84	-0.516287883525322	-0.432193690207911	-0.348099496890499	-0.503216044265646	-0.421251023088033	-0.339286001910419	-0.509924913397322	-0.424577951540247	-0.341818173970779	-0.280669454352685	38.5460150871752	2.13184428759684	-49.5876547464082	-0.486538842142344	-0.445635686234157	-0.549621030461516	-0.448643273564558	-0.408783094100277	-0.510116678403692	-0.471655057011923	-0.431903602924582	-0.574686017228686	0.00540891543214708	0.00527840909913407	0.00780742906303007
175	10.5789757830327	0.32	-0.280295416235157	-0.343801153876983	-0.216789678593332	0.377275720363735	-13.258431207398	-15.9179071867178	-10.5989552280783	29.34	21.42	44.61	-0.533494117330211	-0.444360867996279	-0.355227618662348	-0.52057171719984	-0.433597471077747	-0.346623224955655	-0.526627593033569	-0.437760807189868	-0.350689599376187	-0.280295416235157	38.2240222487287	-0.495848526112228	-52.3989929907314	-0.486538842142344	-0.445635686234157	-0.549621030461516	-0.448643273564558	-0.408783094100277	-0.510116678403692	-0.471655057011923	-0.431903602924582	-0.574686017228686	0.00540891543214708	0.00527840909913407	0.00780742906303007
175	10.5789757830327	0.32	-0.278256209908336	-0.341982423414403	-0.21452999640227	0.377962517479014	-13.5833386881915	-16.3040089031286	-10.8626684732544	30.27	20.64	53.79	-0.52983230695026	-0.441418531847723	-0.353004756745186	-0.516733997478691	-0.430505953545528	-0.344277909612365	-0.512093728824732	-0.426164159054702	-0.340532056006569	-0.278256209908336	40.0692741308759	-0.0432864469052611	-52.3180164497633	-0.486538842142344	-0.445635686234157	-0.549621030461516	-0.448643273564558	-0.408783094100277	-0.510116678403692	-0.471655057011923	-0.431903602924582	-0.574686017228686	0.00540891543214708	0.00527840909913407	0.00780742906303007
175	10.5789757830327	0.32	-0.275679267219375	-0.338911265548918	-0.212447268889833	0.40496376532304	-13.8607447391625	-16.4839703915128	-11.2375190868122	30.94	18.17	47.69	-0.524336036126179	-0.440894261617408	-0.357452487108637	-0.511196723886936	-0.429845912908284	-0.348495101929632	-0.506206202848105	-0.425242304347876	-0.980725288391058	-0.275679267219375	37.5260674047371	0.431573578963963	-50.7125222540119	-0.486538842142344	-0.445635686234157	-0.549621030461516	-0.448643273564558	-0.408783094100277	-0.510116678403692	-0.471655057011923	-0.431903602924582	-0.574686017228686	0.00540891543214708	0.00527840909913407	0.00780742906303007
175	10.5789757830327	0.32	-0.273592370238812	-0.335239283557273	-0.211945456920352	0.392500113926603	-13.7375360612264	-16.4059150595346	-11.0691570629182	31.75	21.17	45.13	-0.508768376427566	-0.426018536157383	-0.343268695887199	-0.495820373642833	-0.415176492020823	-0.334532610398812	-0.500913720677094	-0.418577870438203	-0.337865177871722	-0.273592370238812	38.8644776702998	-0.299043376409022	-52.3287622968389	-0.486538842142344	-0.445635686234157	-0.549621030461516	-0.448643273564558	-0.408783094100277	-0.510116678403692	-0.471655057011923	-0.431903602924582	-0.574686017228686	0.00540891543214708	0.00527840909913407	0.00780742906303007
175	10.5789757830327	0.32	-0.271131957037171	-0.332441872870431	-0.20982204120391	0.371761839251959	-13.2876311125783	-15.9845182803003	-10.5907439448562	32.97	21.15	47.66	-0.477683294755036	-0.397089189554648	-0.316495084354259	-0.465262781099656	-0.386764248834675	-0.308265716569693	-0.467218222395449	-0.388545296374384	-0.309295791960247	-0.271131957037171	39.8466366823921	1.43998506107124	-50.6421605294565	-0.486538842142344	-0.445635686234157	-0.549621030461516	-0.448643273564558	-0.408783094100277	-0.510116678403692	-0.471655057011923	-0.431903602924582	-0.574686017228686	0.00540891543214708	0.00527840909913407	0.00780742906303007
175	10.5789757830327	0.32	-0.26714556758366	-0.327540495933093	-0.206750639234226	0.412904251772679	-13.0062191387841	-15.4276179158779	-10.5848203616903	31.76	19.25	48.47	-0.478219689526576	-0.403162050834988	-0.3281044121434	-0.466045946645598	-0.392899003842733	-0.319752061039868	-0.463073879329244	-0.390318183035582	-0.31778516005805	-0.26714556758366	38.5064818259621	0.854743611323689	-50.5278793072774	-0.486538842142344	-0.445635686234157	-0.549621030461516	-0.448643273564558	-0.408783094100277	-0.510116678403692	-0.471655057011923	-0.431903602924582	-0.574686017228686	0.00540891543214708	0.00527840909913407	0.00780742906303007
175	10.5789757830327	0.32	-0.266484237363758	-0.326998446837217	-0.205970027890298	0.35778462841451	-12.5765303010383	-15.2072574834169	-9.94580311865969	34.37	21.86	54.74	-0.436192077007363	-0.360734529519081	-0.285276982030799	-0.424594115900077	-0.35114291778665	-0.277691719673223	-0.422713180661175	-0.349397026181269	-0.276081689104631	-0.266484237363758	41.8484232145594	-0.94143472825867	-53.7982313653167	-0.486538842142344	-0.445635686234157	-0.549621030461516	-0.448643273564558	-0.408783094100277	-0.510116678403692	-0.471655057011923	-0.431903602924582	-0.574686017228686	0.00540891543214708	0.00527840909913407	0.00780742906303007
175	10.5789757830327	0.32	-0.266325894575038	-0.326378175524468	-0.206273613625608	0.356382321245092	-12.4167930363064	-15.0220514679416	-9.81153460467125	34.78	24.27	50.99	-0.425806670038117	-0.351959471489322	-0.278112272940527	-0.414414532982826	-0.342543060664299	-0.270671588345771	-0.417477284594493	-0.346494447042222	-0.27363996224949	-0.266325894575038	41.5085515440735	-0.416586864171677	-53.6165727158492	-0.486538842142344	-0.445635686234157	-0.549621030461516	-0.448643273564558	-0.408783094100277	-0.510116678403692	-0.471655057011923	-0.431903602924582	-0.574686017228686	0.00540891543214708	0.00527840909913407	0.00780742906303007
175	10.5789757830327	0.32	-0.266288785408393	-0.326958306020779	-0.205619264796006	0.434071238582085	-13.4310596156266	-15.8254563750309	-11.0366628562223	32.7	19.77	49.76	-0.476770467415626	-0.404634938739132	-0.332499410062639	-0.464430322164526	-0.394161861526995	-0.323893400889463	-0.461621022108102	-0.391718446826072	-0.322232050836721	-0.266288785408393	40.1574727972784	0.530757006998462	-51.6809615960807	-0.486538842142344	-0.445635686234157	-0.549621030461516	-0.448643273564558	-0.408783094100277	-0.510116678403692	-0.471655057011923	-0.431903602924582	-0.574686017228686	0.00540891543214708	0.00527840909913407	0.00780742906303007
175	10.5789757830327	0.32	-0.265597423034965	-0.326597241034521	-0.20459760503541	0.443149845746167	-14.1689615704732	-16.6487655627585	-11.6891575781879	32.78	20.68	50.89	-0.500252494687635	-0.425740776158064	-0.351229057628493	-0.487285130530361	-0.414704877807393	-0.342124625084426	-0.485184977469879	-0.412754721645782	-0.340761730204019	-0.265597423034965	39.8907683627459	0.921788340224037	-51.2485080881129	-0.486538842142344	-0.445635686234157	-0.549621030461516	-0.448643273564558	-0.408783094100277	-0.510116678403692	-0.471655057011923	-0.431903602924582	-0.574686017228686	0.00540891543214708	0.00527840909913407	0.00780742906303007
175	10.5789757830327	0.32	-0.264926950927562	-0.325272329864434	-0.204581571990691	0.475573954946894	-14.0927295387454	-16.4032705091211	-11.7821885683698	29.74	19	43.18	-0.542551810066078	-0.466128746445193	-0.389705682824309	-0.52929303915433	-0.45473758683641	-0.38018213451849	-0.531189652002856	-0.456305103140625	-0.382233307248837	-0.264926950927562	36.9660697553525	-0.626858943241189	-51.3816113069451	-0.486538842142344	-0.445635686234157	-0.549621030461516	-0.448643273564558	-0.408783094100277	-0.510116678403692	-0.471655057011923	-0.431903602924582	-0.574686017228686	0.00540891543214708	0.00527840909913407	0.00780742906303007
175	10.5789757830327	0.32	-0.262878964061051	-0.322566591449401	-0.203191336672702	0.434504565545582	-14.4007991137553	-16.9658113021448	-11.8357869253659	33.59	20.69	48.57	-0.497744983924673	-0.42249235216193	-0.347239720399186	-0.484669848001353	-0.411394008412641	-0.338118168823928	-0.48502182467032	-0.4117221564951	-0.33872154599418	-0.262878964061051	40.8541969645172	0.262638065138677	-52.1407406879535	-0.486538842142344	-0.445635686234157	-0.549621030461516	-0.448643273564558	-0.408783094100277	-0.510116678403692	-0.471655057011923	-0.431903602924582	-0.574686017228686	0.00540891543214708	0.00527840909913407	0.00780742906303007
175	10.5789757830327	0.32	-0.262177440771649	-0.32175630826103	-0.202598573282267	0.456618776710971	-14.7474679798113	-17.2592292169709	-12.2357067426518	36.43	20.76	49.94	-0.467413337971943	-0.399389981349801	-0.33136662472766	-0.454619420722506	-0.388457981861267	-0.322296543000028	-0.453504061892727	-0.387279299284263	-0.321981563452662	-0.262177440771649	42.6261802841337	-0.611810494135523	-53.2596848718684	-0.486538842142344	-0.445635686234157	-0.549621030461516	-0.448643273564558	-0.408783094100277	-0.510116678403692	-0.471655057011923	-0.431903602924582	-0.574686017228686	0.00540891543214708	0.00527840909913407	0.00780742906303007
175	10.5789757830327	0.32	-0.26203346626889	-0.321506324175983	-0.202560608361798	0.405733530883217	-13.2657991694894	-15.7724222989335	-10.7591760400453	32.67	20.69	58.26	-0.475578532894876	-0.399997488472677	-0.324416444050477	-0.463275227987719	-0.389649479211577	-0.316023730435435	-0.455132326306473	-0.38237433946972	-0.310268311416319	-0.26203346626889	42.4914451460993	-1.38324381927364	-54.286280493824	-0.486538842142344	-0.445635686234157	-0.549621030461516	-0.448643273564558	-0.408783094100277	-0.510116678403692	-0.471655057011923	-0.431903602924582	-0.574686017228686	0.00540891543214708	0.00527840909913407	0.00780742906303007
175	10.5789757830327	0.32	-0.261800929374672	-0.321665299236232	-0.201936559513111	0.368293463764264	-13.0542394136812	-15.7235414298835	-10.3849373974789	31.93	20.21	47.2	-0.484928248404834	-0.402604558353663	-0.320280868302492	-0.472546506189137	-0.392324798672107	-0.312103091155077	-0.47335041599714	-0.392973004389002	-0.312263343753227	-0.261800929374672	38.8516250375211	-0.581683045543465	-52.4142655625586	-0.486538842142344	-0.445635686234157	-0.549621030461516	-0.448643273564558	-0.408783094100277	-0.510116678403692	-0.471655057011923	-0.431903602924582	-0.574686017228686	0.00540891543214708	0.00527840909913407	0.00780742906303007
175	10.5789757830327	0.32	-0.260568375397857	-0.319944016791705	-0.20119273400401	0.411766896285372	-13.1478398769919	-15.6013558186228	-10.694323935361	30.25	20.32	45.16	-0.507411393779758	-0.427614358311998	-0.347817322844239	-0.494873954962761	-0.417048594672617	-0.339223234382474	-0.497825531980816	-0.419888278223002	-0.34052567771449	-0.260568375397857	38.1842742616311	-0.98382781471731	-52.3368732952003	-0.486538842142344	-0.445635686234157	-0.549621030461516	-0.448643273564558	-0.408783094100277	-0.510116678403692	-0.471655057011923	-0.431903602924582	-0.574686017228686	0.00540891543214708	0.00527840909913407	0.00780742906303007
175	10.5789757830327	0.32	-0.260521197729661	-0.319768578631602	-0.20127381682772	0.421590433491523	-13.5135202876068	-15.9848251256641	-11.0422154495494	32.91	23.97	52.92	-0.478413519244391	-0.404449266560607	-0.330485013876823	-0.465984580854174	-0.39394188160211	-0.321899182350046	-0.469226231672653	-0.396274079272065	-0.323912480897578	-0.260521197729661	42.0263055110966	0.605631431667829	-52.3870559922425	-0.486538842142344	-0.445635686234157	-0.549621030461516	-0.448643273564558	-0.408783094100277	-0.510116678403692	-0.471655057011923	-0.431903602924582	-0.574686017228686	0.00540891543214708	0.00527840909913407	0.00780742906303007
175	10.5789757830327	0.32	-0.259421440181239	-0.318174594868582	-0.200668285493895	0.397009607516549	-13.5805163544842	-16.1936187756604	-10.967413933308	30.22	21.27	45.3	-0.527264327492537	-0.442181696497081	-0.357099065501626	-0.514245775778269	-0.431263898757329	-0.348282021736389	-0.518747777703184	-0.435551286805477	-0.351308362019631	-0.259421440181239	39.0520202271454	0.302108549657328	-51.6204803048635	-0.486538842142344	-0.445635686234157	-0.549621030461516	-0.448643273564558	-0.408783094100277	-0.510116678403692	-0.471655057011923	-0.431903602924582	-0.574686017228686	0.00540891543214708	0.00527840909913407	0.00780742906303007
175	10.5789757830327	0.32	-0.258391380301456	-0.31770617646503	-0.199076584137883	0.458688311717928	-15.1484237559125	-17.7177412413874	-12.5791062704375	33.98	21.53	54.01	-0.513947662852556	-0.439418144738731	-0.364888626624906	-0.500363783067608	-0.427804115363977	-0.355244447660346	-0.497349740113786	-0.4249707475973	-0.353499918521192	-0.258391380301456	43.683787513305	-0.914341250084327	-54.162097980493	-0.486538842142344	-0.445635686234157	-0.549621030461516	-0.448643273564558	-0.408783094100277	-0.510116678403692	-0.471655057011923	-0.431903602924582	-0.574686017228686	0.00540891543214708	0.00527840909913407	0.00780742906303007
175	10.5789757830327	0.32	-0.245768877031531	-0.301796400562203	-0.189741353500858	0.382789371123738	-13.7638524934519	-16.4925929778169	-11.0351120090868	32.16	20.13	53.78	-0.504945185298864	-0.421400749844507	-0.337856314390149	-0.491996854326222	-0.410594752401682	-0.329192650477142	-0.486158918346119	-0.405136167614663	-0.325278197338525	-0.245768877031531	41.2349548159307	0.949840154868285	-51.4583380538906	-0.486538842142344	-0.445635686234157	-0.549621030461516	-0.448643273564558	-0.408783094100277	-0.510116678403692	-0.471655057011923	-0.431903602924582	-0.574686017228686	0.00540891543214708	0.00527840909913407	0.00780742906303007
175	10.5789757830327	0.32	-0.245438840427579	-0.300714822290198	-0.190162858564959	0.458501273904506	-14.3461033700282	-16.7802563199804	-11.911950420076	32.64	20.27	55.09	-0.506354972589351	-0.432902849645095	-0.359450726700838	-0.493261202196735	-0.421708468583572	-0.350155734970409	-0.486477064448141	-0.415931115409318	-0.34461707141394	-0.245438840427579	42.0817574035804	-0.215537857015487	-52.882746461645	-0.486538842142344	-0.445635686234157	-0.549621030461516	-0.448643273564558	-0.408783094100277	-0.510116678403692	-0.471655057011923	-0.431903602924582	-0.574686017228686	0.00540891543214708	0.00527840909913407	0.00780742906303007
175	10.5789757830327	0.32	-0.243400277544901	-0.299343930516036	-0.187456624573766	0.463497860283353	-14.619009278479	-17.0746524826734	-12.1633660742845	31.54	17.84	51.33	-0.532925419686525	-0.456281125665099	-0.379636831643673	-0.519414892312455	-0.444713655976383	-0.370012419640312	-0.508861887583029	-0.43491066406787	-0.362206688297789	-0.243400277544901	39.8328939311851	-0.490010445501383	-51.8513559584736	-0.486538842142344	-0.445635686234157	-0.549621030461516	-0.448643273564558	-0.408783094100277	-0.510116678403692	-0.471655057011923	-0.431903602924582	-0.574686017228686	0.00540891543214708	0.00527840909913407	0.00780742906303007
175	10.5789757830327	0.32	-0.241136531732336	-0.296090261878419	-0.186182801586252	0.452498124987108	-15.7353874331888	-18.4377730170999	-13.0330018492776	38.18	25.13	60.21	-0.476760053977448	-0.406882336334517	-0.337004618691585	-0.463425311698527	-0.3955020391649	-0.327578766631272	-0.462755370293644	-0.395089253081443	-0.327300156275679	-0.241136531732336	47.1465392963489	0.944380403639512	-53.7688742645121	-0.486538842142344	-0.445635686234157	-0.549621030461516	-0.448643273564558	-0.408783094100277	-0.510116678403692	-0.471655057011923	-0.431903602924582	-0.574686017228686	0.00540891543214708	0.00527840909913407	0.00780742906303007
175	10.5789757830327	0.32	-0.23810854815608	-0.292740773034692	-0.183476323277468	0.423515910247449	-13.9323788990448	-16.4702498585961	-11.3945079394934	31.25	22.01	52.02	-0.518809869117833	-0.438867396376559	-0.358924923635284	-0.505730476598879	-0.42780338375332	-0.349876290907761	-0.50610047539374	-0.428052168194197	-0.350146471218001	-0.23810854815608	41.6626998594814	0.941551448846189	-51.7013041372687	-0.486538842142344	-0.445635686234157	-0.549621030461516	-0.448643273564558	-0.408783094100277	-0.510116678403692	-0.471655057011923	-0.431903602924582	-0.574686017228686	0.00540891543214708	0.00527840909913407	0.00780742906303007
175	10.5789757830327	0.32	-0.23305201979743	-0.286230110829769	-0.17987392876509	0.486436286847009	-13.7312670314691	-15.9340933531533	-11.5284407097849	27.35	19	47.48	-0.57230135069981	-0.493182918837011	-0.414064486974211	-0.559113769538757	-0.481818469388385	-0.404523169238013	-0.556283759194378	-0.478799308739881	-0.402148814046735	-0.23305201979743	37.6750703516784	0.881770862634637	-49.7784083930184	-0.486538842142344	-0.445635686234157	-0.549621030461516	-0.448643273564558	-0.408783094100277	-0.510116678403692	-0.471655057011923	-0.431903602924582	-0.574686017228686	0.00540891543214708	0.00527840909913407	0.00780742906303007
175	10.5789757830327	0.32	-0.230200233795901	-0.28215943052779	-0.178241037064012	0.460691538797795	-15.0812986053575	-17.6289364962235	-12.5336607144915	35.7	21.03	51.85	-0.487041765636591	-0.416657142217255	-0.34627251879792	-0.473840388155227	-0.405363555911517	-0.336886723667806	-0.471945349770338	-0.403907006730671	-0.335134909287957	-0.230200233795901	44.2139499104288	0.463452332772457	-52.7985525856578	-0.486538842142344	-0.445635686234157	-0.549621030461516	-0.448643273564558	-0.408783094100277	-0.510116678403692	-0.471655057011923	-0.431903602924582	-0.574686017228686	0.00540891543214708	0.00527840909913407	0.00780742906303007
175	10.5789757830327	0.32	-0.230069906864876	-0.282032071833827	-0.178107741895925	0.478491300432839	-15.4109932972123	-17.9229366929952	-12.8990499014294	29.93	20.07	51.85	-0.58895898080883	-0.506414939752882	-0.423870898696933	-0.574503960662884	-0.493985826020236	-0.413467691377589	-0.569482879931746	-0.489366991008531	-0.409731206395907	-0.230069906864876	40.9651085336297	1.37223810712141	-50.8274717600712	-0.486538842142344	-0.445635686234157	-0.549621030461516	-0.448643273564558	-0.408783094100277	-0.510116678403692	-0.471655057011923	-0.431903602924582	-0.574686017228686	0.00540891543214708	0.00527840909913407	0.00780742906303007
175	10.5789757830327	0.32	-0.229307202571729	-0.281320693863496	-0.177293711279962	0.495930946075807	-15.3088110645875	-17.7185019674049	-12.8991201617702	31.15	18.87	49.18	-0.559814162017885	-0.483680237379989	-0.407546312742094	-0.545727113968352	-0.471509007699016	-0.397290901429679	-0.540190866819518	-0.467431963357751	-0.393401059958404	-0.229307202571729	39.9401371334316	0.0894534680688625	-51.7010587292045	-0.486538842142344	-0.445635686234157	-0.549621030461516	-0.448643273564558	-0.408783094100277	-0.510116678403692	-0.471655057011923	-0.431903602924582	-0.574686017228686	0.00540891543214708	0.00527840909913407	0.00780742906303007
175	10.5789757830327	0.32	-0.225354079512561	-0.276420567879971	-0.17428759114515	0.460223633906907	-14.1630474693733	-16.5578220863333	-11.7682728524133	32.32	20.62	49.75	-0.504600532402606	-0.4316196451578	-0.358638757912993	-0.491626096319104	-0.420521714936006	-0.349417333552909	-0.49049850979565	-0.419957825282349	-0.348801623233547	-0.225354079512561	41.095758553861	-0.312636339643502	-52.2092932361242	-0.486538842142344	-0.445635686234157	-0.549621030461516	-0.448643273564558	-0.408783094100277	-0.510116678403692	-0.471655057011923	-0.431903602924582	-0.574686017228686	0.00540891543214708	0.00527840909913407	0.00780742906303007
175	10.5789757830327	0.32	-0.221872394258905	-0.272356315427528	-0.171388473090282	0.405355376227057	-12.7507378822809	-15.1619285785058	-10.3395471860561	32.48	23.01	48.7	-0.459741248323699	-0.386628925251528	-0.313516602179358	-0.447885815322907	-0.376658853311714	-0.30543189130052	-0.452143139034439	-0.38033999396777	-0.308792943278997	-0.221872394258905	41.4841487287178	0.886831047133607	-51.8016663741333	-0.486538842142344	-0.445635686234157	-0.549621030461516	-0.448643273564558	-0.408783094100277	-0.510116678403692	-0.471655057011923	-0.431903602924582	-0.574686017228686	0.00540891543214708	0.00527840909913407	0.00780742906303007
175	10.5789757830327	0.32	-0.217417918153615	-0.266483846501836	-0.168351989805393	0.494517970421192	-16.5431338156305	-19.1544837021336	-13.9317839291274	31.43	21.21	45.18	-0.599921427023597	-0.518133539929864	-0.436345652836131	-0.584744376206736	-0.505025591603281	-0.425306806999825	-0.590166446493525	-0.509292073100315	-0.429410111677095	-0.217417918153615	40.4646715450093	-0.305419759823401	-51.9428507403054	-0.486538842142344	-0.445635686234157	-0.549621030461516	-0.448643273564558	-0.408783094100277	-0.510116678403692	-0.471655057011923	-0.431903602924582	-0.574686017228686	0.00540891543214708	0.00527840909913407	0.00780742906303007
175	10.5789757830327	0.32	-0.210758529627533	-0.25882939594639	-0.162687663308676	0.459209847163058	-11.9874382170059	-14.0184883095083	-9.95638812450356	31.87	18.38	54.02	-0.433060197670573	-0.370316845098004	-0.307573492525436	-0.422013662495618	-0.360870772525975	-0.299727882556333	-0.412393754705579	-0.352747813376075	-0.292897856898749	-0.210758529627533	43.1294717726192	-0.213318193523713	-52.7176634185813	-0.486538842142344	-0.445635686234157	-0.549621030461516	-0.448643273564558	-0.408783094100277	-0.510116678403692	-0.471655057011923	-0.431903602924582	-0.574686017228686	0.00540891543214708	0.00527840909913407	0.00780742906303007
175	10.5789757830327	0.32	-0.209166741489131	-0.256680498601961	-0.161652984376302	0.454261633298468	-13.7802713426178	-16.1384811712051	-11.4220615140305	31.14	20.14	52.47	-0.510049832070752	-0.435519613625869	-0.360989395180985	-0.497217463116572	-0.424562354124108	-0.351907245131643	-0.492188227254839	-0.420534988272445	-0.348672078569221	-0.209166741489131	42.4509754782681	-0.263841644872202	-52.4483033132888	-0.486538842142344	-0.445635686234157	-0.549621030461516	-0.448643273564558	-0.408783094100277	-0.510116678403692	-0.471655057011923	-0.431903602924582	-0.574686017228686	0.00540891543214708	0.00527840909913407	0.00780742906303007
175	10.5789757830327	0.33	-0.393188566563487	-0.479866133668438	-0.306510999458537	0.42180613835683	-16.2414809627114	-19.2103523180919	-13.2726096073308	30.77	19.6	45.1	-0.614462069577757	-0.519499790535159	-0.424537511492562	-0.599117637712617	-0.506526769848465	-0.413935901984313	-0.601262907931254	-0.507817310071458	-0.414482541711746	-0.393188566563487	34.8315557770134	-0.680872169312302	-51.6774250356819	-0.486538842142344	-0.445635686234157	-0.549621030461516	-0.448643273564558	-0.408783094100277	-0.510116678403692	-0.471655057011923	-0.431903602924582	-0.574686017228686	0.00540891543214708	0.00527840909913407	0.00780742906303007
175	10.5789757830327	0.33	-0.371108971212926	-0.453441738103196	-0.288776204322656	0.432949565529732	-15.4319894615973	-18.1893881792629	-12.6745907439317	29.45	21.29	47.54	-0.60730501189551	-0.515241329240054	-0.423177646584599	-0.592556771803094	-0.502728831104315	-0.412900890405536	-0.595828604565756	-0.50550089871371	-0.415365735122135	-0.371108971212926	36.3470033712931	0.932653488786866	-50.35849222866	-0.486538842142344	-0.445635686234157	-0.549621030461516	-0.448643273564558	-0.408783094100277	-0.510116678403692	-0.471655057011923	-0.431903602924582	-0.574686017228686	0.00540891543214708	0.00527840909913407	0.00780742906303007
175	10.5789757830327	0.33	-0.369557517357115	-0.452651616338318	-0.286463418375911	0.354039929766249	-14.5293831159358	-17.5935283822501	-11.4652378496215	30.82	21.27	49.81	-0.561860668153572	-0.46400521419086	-0.366149760228148	-0.547815943074223	-0.452406563425517	-0.356997183776812	-0.548702645792242	-0.453251760738227	-0.357271956507728	-0.369557517357115	37.9482746560597	-0.0533516249610201	-52.0119184565618	-0.486538842142344	-0.445635686234157	-0.549621030461516	-0.448643273564558	-0.408783094100277	-0.510116678403692	-0.471655057011923	-0.431903602924582	-0.574686017228686	0.00540891543214708	0.00527840909913407	0.00780742906303007
175	10.5789757830327	0.33	-0.360475806254371	-0.440382510096211	-0.28056910241253	0.357359035108099	-13.9991905288127	-16.9302201363585	-11.068160921267	32.13	20.2	47.52	-0.518929308479995	-0.429090124161789	-0.339250939843584	-0.505631170039098	-0.418094214350029	-0.330557258660961	-0.505616818515303	-0.418163957181196	-0.330874657245579	-0.360475806254371	36.6664292042708	-0.335788327541729	-51.9313771497715	-0.486538842142344	-0.445635686234157	-0.549621030461516	-0.448643273564558	-0.408783094100277	-0.510116678403692	-0.471655057011923	-0.431903602924582	-0.574686017228686	0.00540891543214708	0.00527840909913407	0.00780742906303007
175	10.5789757830327	0.33	-0.347026730191175	-0.42355792073279	-0.27049553964956	0.439221267044857	-16.0363764288116	-18.8654600924992	-13.2072927651241	27.3	19.06	42.16	-0.678589423104619	-0.576827460139309	-0.475065497174	-0.662970364013745	-0.563550651102211	-0.464130938190678	-0.667190379738508	-0.566595934195311	-0.46728696660771	-0.347026730191175	34.3660025901364	0.393048206762406	-49.6883202548833	-0.486538842142344	-0.445635686234157	-0.549621030461516	-0.448643273564558	-0.408783094100277	-0.510116678403692	-0.471655057011923	-0.431903602924582	-0.574686017228686	0.00540891543214708	0.00527840909913407	0.00780742906303007
175	10.5789757830327	0.33	-0.345609620098679	-0.422841398811583	-0.268377841385775	0.396237983067537	-14.6176024960073	-17.4347945254031	-11.8004104666115	30.01	21.64	45.7	-0.57153306992417	-0.479182201849384	-0.386831333774599	-0.557483471281761	-0.467402800154461	-0.377322129027161	-0.56279721832368	-0.472178510178758	-0.381023518141685	-0.345609620098679	36.9993266928363	-1.53080503730063	-52.9367572907265	-0.486538842142344	-0.445635686234157	-0.549621030461516	-0.448643273564558	-0.408783094100277	-0.510116678403692	-0.471655057011923	-0.431903602924582	-0.574686017228686	0.00540891543214708	0.00527840909913407	0.00780742906303007
175	10.5789757830327	0.33	-0.343469881158831	-0.420230401286712	-0.26670936103095	0.35115604613517	-13.2626236568286	-16.0773421307437	-10.4479051829135	32.05	22.4	46.05	-0.494018601004799	-0.407528976575716	-0.321039352146632	-0.481377348541471	-0.397100873932339	-0.312824399323206	-0.487223772938771	-0.401571214260106	-0.316556920001184	-0.343469881158831	36.9776420010424	-0.852762231076937	-52.8824026706837	-0.486538842142344	-0.445635686234157	-0.549621030461516	-0.448643273564558	-0.408783094100277	-0.510116678403692	-0.471655057011923	-0.431903602924582	-0.574686017228686	0.00540891543214708	0.00527840909913407	0.00780742906303007
175	10.5789757830327	0.33	-0.338616660532746	-0.414312315133618	-0.262921005931873	0.362665469008633	-14.192521405958	-17.1300062930704	-11.2550365188456	33.18	23.05	50.77	-0.508605931309952	-0.421389253676676	-0.334172576043399	-0.495333295240678	-0.410392633576024	-0.32545197191137	-0.498663127891721	-0.412802489991517	-0.327430509463564	-0.338616660532746	39.6641133004414	0.517340448718152	-52.0676654794268	-0.486538842142344	-0.445635686234157	-0.549621030461516	-0.448643273564558	-0.408783094100277	-0.510116678403692	-0.471655057011923	-0.431903602924582	-0.574686017228686	0.00540891543214708	0.00527840909913407	0.00780742906303007
175	10.5789757830327	0.33	-0.336257171403971	-0.410384220897123	-0.262130121910818	0.383035753594285	-13.5299382122562	-16.2109061259847	-10.8489702985277	34.09	21.91	47.65	-0.468704370491321	-0.391189802918978	-0.313675235346635	-0.456294602113317	-0.380832368357459	-0.305370134601602	-0.45954609973373	-0.383409937036103	-0.307475770993753	-0.336257171403971	38.2699417304468	1.28655091318143	-50.7747685825425	-0.486538842142344	-0.445635686234157	-0.549621030461516	-0.448643273564558	-0.408783094100277	-0.510116678403692	-0.471655057011923	-0.431903602924582	-0.574686017228686	0.00540891543214708	0.00527840909913407	0.00780742906303007
175	10.5789757830327	0.33	-0.335915591919044	-0.411088507852491	-0.260742675985597	0.328196772229486	-13.4006195194152	-16.3940158944601	-10.4072231443702	30.95	19.74	44.51	-0.52123917894092	-0.426065703520513	-0.330892228100106	-0.508173801249909	-0.415385943512847	-0.322598085775786	-0.509640608770691	-0.417763314413257	-0.324032383670346	-0.335915591919044	36.2323144462666	-0.44082777005592	-51.4614217701393	-0.486538842142344	-0.445635686234157	-0.549621030461516	-0.448643273564558	-0.408783094100277	-0.510116678403692	-0.471655057011923	-0.431903602924582	-0.574686017228686	0.00540891543214708	0.00527840909913407	0.00780742906303007
175	10.5789757830327	0.33	-0.334584633370729	-0.40937518911197	-0.259794077629489	0.451746558114609	-14.2852720507159	-16.7423403816107	-11.828203719821	28.8	19.22	43.78	-0.571461861467548	-0.487595400141247	-0.403728938814945	-0.557792931291802	-0.475932491506487	-0.394072051721172	-0.559819173171879	-0.47778330282511	-0.395542913974122	-0.334584633370729	34.6449223860608	0.00284865824590944	-50.4287038086529	-0.486538842142344	-0.445635686234157	-0.549621030461516	-0.448643273564558	-0.408783094100277	-0.510116678403692	-0.471655057011923	-0.431903602924582	-0.574686017228686	0.00540891543214708	0.00527840909913407	0.00780742906303007
175	10.5789757830327	0.33	-0.334552875742036	-0.409519466682654	-0.259586284801419	0.421249915141287	-15.1343798916236	-17.9040351366666	-12.3647246465807	32.63	22.04	45.6	-0.54052697627764	-0.456910441596661	-0.373293906915681	-0.526553417373298	-0.445098514995646	-0.363643612617994	-0.530879449335595	-0.450977329745734	-0.368310718972909	-0.334552875742036	38.3186401173355	0.489711075793147	-51.3598262597581	-0.486538842142344	-0.445635686234157	-0.549621030461516	-0.448643273564558	-0.408783094100277	-0.510116678403692	-0.471655057011923	-0.431903602924582	-0.574686017228686	0.00540891543214708	0.00527840909913407	0.00780742906303007
175	10.5789757830327	0.33	-0.333423622808677	-0.406816420004244	-0.26003082561311	0.433511023770243	-15.1050965631092	-17.8010018236781	-12.4091913025404	33.45	20.43	52.56	-0.524355162565785	-0.444943236474793	-0.365531310383802	-0.510611380589817	-0.433280906683154	-0.35595043277649	-0.505698232937131	-0.429348369440497	-0.352939952076385	-0.333423622808677	39.0498584014002	0.683349302381872	-51.688075775639	-0.486538842142344	-0.445635686234157	-0.549621030461516	-0.448643273564558	-0.408783094100277	-0.510116678403692	-0.471655057011923	-0.431903602924582	-0.574686017228686	0.00540891543214708	0.00527840909913407	0.00780742906303007
175	10.5789757830327	0.33	-0.330299368871533	-0.404317234277087	-0.256281503465979	0.435597396880317	-15.4282071519968	-18.1701145866999	-12.6862997172937	31.17	21.14	47.46	-0.573836466817989	-0.487243370931644	-0.400650275045298	-0.559392752332076	-0.474979242487673	-0.390565732643269	-0.560886221766906	-0.477028846937892	-0.392793313643514	-0.330299368871533	37.6482849292387	-0.335521708618988	-51.898666874245	-0.486538842142344	-0.445635686234157	-0.549621030461516	-0.448643273564558	-0.408783094100277	-0.510116678403692	-0.471655057011923	-0.431903602924582	-0.574686017228686	0.00540891543214708	0.00527840909913407	0.00780742906303007
175	10.5789757830327	0.33	-0.327800153741913	-0.400124644051859	-0.255475663431967	0.407884181599612	-15.3978215005293	-18.2943622488968	-12.5012807521617	30.23	19.92	49.55	-0.595375315811918	-0.501109725169346	-0.406844134526773	-0.580670437616243	-0.488733065815851	-0.396795694015459	-0.577510730423096	-0.486499768824509	-0.394750381371899	-0.327800153741913	38.036152785309	1.41564166281448	-50.1194264642599	-0.486538842142344	-0.445635686234157	-0.549621030461516	-0.448643273564558	-0.408783094100277	-0.510116678403692	-0.471655057011923	-0.431903602924582	-0.574686017228686	0.00540891543214708	0.00527840909913407	0.00780742906303007
175	10.5789757830327	0.33	-0.327644919035003	-0.399820843193972	-0.255468994876033	0.376215795974354	-13.9978736737466	-16.8120169497413	-11.1837303977519	36.22	22.03	50.97	-0.457880608046181	-0.381236524341438	-0.304592440636694	-0.445381928067021	-0.37082998335591	-0.296278038644799	-0.446144381890839	-0.37171803026881	-0.296697507138945	-0.327644919035003	40.1844908535759	0.56943117089827	-52.1728999004229	-0.486538842142344	-0.445635686234157	-0.549621030461516	-0.448643273564558	-0.408783094100277	-0.510116678403692	-0.471655057011923	-0.431903602924582	-0.574686017228686	0.00540891543214708	0.00527840909913407	0.00780742906303007
175	10.5789757830327	0.33	-0.326217621366306	-0.398045954188449	-0.254389288544163	0.385489440947362	-13.5707982282626	-16.2459552987129	-10.8956411578123	30.13	19.86	45.96	-0.530492915249304	-0.443138749430234	-0.355784583611163	-0.517419055777121	-0.432217710580908	-0.347016365384695	-0.518724428144689	-0.432691226346689	-0.347815018248539	-0.326217621366306	36.74382988121	0.170875721782892	-50.9814875369825	-0.486538842142344	-0.445635686234157	-0.549621030461516	-0.448643273564558	-0.408783094100277	-0.510116678403692	-0.471655057011923	-0.431903602924582	-0.574686017228686	0.00540891543214708	0.00527840909913407	0.00780742906303007
175	10.5789757830327	0.33	-0.322716266935591	-0.395197511520747	-0.250235022350435	0.390071243220399	-13.4423034565372	-16.0666836080687	-10.8179233050056	29.99	20.84	51.06	-0.526932922394458	-0.440862122940485	-0.354791323486511	-0.51398368876965	-0.430028055863515	-0.346072422957379	-0.512472103309583	-0.428559960011488	-0.973072814941351	-0.322716266935591	38.0472324643436	1.8561873058969	-49.6887831544423	-0.486538842142344	-0.445635686234157	-0.549621030461516	-0.448643273564558	-0.408783094100277	-0.510116678403692	-0.471655057011923	-0.431903602924582	-0.574686017228686	0.00540891543214708	0.00527840909913407	0.00780742906303007
175	10.5789757830327	0.33	-0.321061670271492	-0.392273258882922	-0.249850081660061	0.426497088821258	-14.6389916576154	-17.2893610206094	-11.9886222946214	32.63	20.68	46.36	-0.521940395041034	-0.441929639832859	-0.361918884624684	-0.508446896593332	-0.430504624705204	-0.352562352817075	-0.511063892806955	-0.432480322098566	-0.354634278905369	-0.321061670271492	37.8394849494302	0.183942051032199	-51.3233871857831	-0.486538842142344	-0.445635686234157	-0.549621030461516	-0.448643273564558	-0.408783094100277	-0.510116678403692	-0.471655057011923	-0.431903602924582	-0.574686017228686	0.00540891543214708	0.00527840909913407	0.00780742906303007
175	10.5789757830327	0.33	-0.320915548394933	-0.392341201834687	-0.24948989495518	0.37020191555903	-14.3147875477641	-17.2298757866378	-11.3996993088903	28.72	19.85	43.54	-0.589740366629488	-0.489963372991265	-0.390186379353042	-0.57566174025454	-0.478266681267114	-0.380871622279687	-0.579461586263032	-0.481325737389973	-0.383070754203548	-0.320915548394933	36.1940519677071	-0.757308390317904	-51.7377106573134	-0.486538842142344	-0.445635686234157	-0.549621030461516	-0.448643273564558	-0.408783094100277	-0.510116678403692	-0.471655057011923	-0.431903602924582	-0.574686017228686	0.00540891543214708	0.00527840909913407	0.00780742906303007
175	10.5789757830327	0.33	-0.317422832839422	-0.387488566336586	-0.247357099342259	0.3899914268214	-14.5310822405548	-17.3685037824301	-11.6936606986795	33.4	20.77	51.02	-0.512438948319239	-0.428723889781624	-0.345008831244008	-0.499019390606561	-0.417496630416193	-0.335973870225826	-0.496902543634485	-0.416122461593918	-0.334502238461206	-0.317422832839422	39.463042406555	-0.766358556121915	-52.9844747176813	-0.486538842142344	-0.445635686234157	-0.549621030461516	-0.448643273564558	-0.408783094100277	-0.510116678403692	-0.471655057011923	-0.431903602924582	-0.574686017228686	0.00540891543214708	0.00527840909913407	0.00780742906303007
175	10.5789757830327	0.33	-0.317267776821923	-0.388306299549852	-0.246229254093995	0.393845050186735	-14.6562951011204	-17.4951212341288	-11.8174689681119	34.43	22.17	53.1	-0.500909425935201	-0.419629922376167	-0.338350418817134	-0.487578005410597	-0.408461709780728	-0.32934541415086	-0.486774057254507	-0.407951647682261	-0.328563488892568	-0.317267776821923	41.2400452027681	0.581009919736198	-52.4596177277705	-0.486538842142344	-0.445635686234157	-0.549621030461516	-0.448643273564558	-0.408783094100277	-0.510116678403692	-0.471655057011923	-0.431903602924582	-0.574686017228686	0.00540891543214708	0.00527840909913407	0.00780742906303007
175	10.5789757830327	0.33	-0.316499938460773	-0.3861566173474	-0.246843259574146	0.445979920789033	-15.2570920457869	-17.9120786083219	-12.6021054832519	33.02	20.28	48.76	-0.534383752911762	-0.455175654608833	-0.375967556305904	-0.520475753903296	-0.443329144458621	-0.366182535013946	-0.519473308938627	-0.442814066440446	-0.365609697373902	-0.316499938460773	38.5261952532593	1.04181850312046	-50.6296381314262	-0.486538842142344	-0.445635686234157	-0.549621030461516	-0.448643273564558	-0.408783094100277	-0.510116678403692	-0.471655057011923	-0.431903602924582	-0.574686017228686	0.00540891543214708	0.00527840909913407	0.00780742906303007
175	10.5789757830327	0.33	-0.315214839255864	-0.385329603479409	-0.24510007503232	0.394482541482425	-15.0421731497521	-17.9518548723576	-12.1324914271465	31.31	21.97	46.03	-0.564394751268493	-0.472916232542881	-0.381437713817269	-0.550149427611141	-0.460979826720099	-0.371810225829057	-0.556198535622582	-0.466052257217708	-0.375527617960019	-0.315214839255864	37.4767969306724	0.0486863237150657	-51.7653524934088	-0.486538842142344	-0.445635686234157	-0.549621030461516	-0.448643273564558	-0.408783094100277	-0.510116678403692	-0.471655057011923	-0.431903602924582	-0.574686017228686	0.00540891543214708	0.00527840909913407	0.00780742906303007
175	10.5789757830327	0.33	-0.314940857047864	-0.384624934061068	-0.24525678003466	0.432829204993745	-14.7780954777909	-17.4193033383069	-12.1368876172748	31.9	20.76	48.36	-0.537714097455902	-0.456183012467697	-0.374651927479493	-0.523991929240558	-0.44454147272812	-0.365091016215682	-0.524980613469661	-0.445126035547087	-0.365856756052719	-0.314940857047864	38.760129710605	-1.12850632571812	-53.0472624341555	-0.486538842142344	-0.445635686234157	-0.549621030461516	-0.448643273564558	-0.408783094100277	-0.510116678403692	-0.471655057011923	-0.431903602924582	-0.574686017228686	0.00540891543214708	0.00527840909913407	0.00780742906303007
175	10.5789757830327	0.33	-0.314400983553773	-0.3848827659727	-0.243919201134845	0.408757951641867	-14.4169706094738	-17.1241000631624	-11.7098411557851	34.33	21.66	52.48	-0.491652034277398	-0.413927324771555	-0.336202615265713	-0.478586165729699	-0.402927024484556	-0.327267883239412	-0.477678878260276	-0.401833466835085	-0.32627961404585	-0.314400983553773	40.95009035458	-0.471302882338036	-53.1132912510618	-0.486538842142344	-0.445635686234157	-0.549621030461516	-0.448643273564558	-0.408783094100277	-0.510116678403692	-0.471655057011923	-0.431903602924582	-0.574686017228686	0.00540891543214708	0.00527840909913407	0.00780742906303007
175	10.5789757830327	0.33	-0.313534596224944	-0.384070747239372	-0.242998445210516	0.412837656690107	-14.482267298284	-17.1788358534389	-11.785698743129	31.94	19.74	53.85	-0.529591139182886	-0.446461011787008	-0.363330884391129	-0.516065695953414	-0.435058662649492	-0.354051629345571	-0.508691156778089	-0.428828774403229	-0.349136026358153	-0.313534596224944	39.8077475796341	-0.602675076972028	-52.7525114777556	-0.486538842142344	-0.445635686234157	-0.549621030461516	-0.448643273564558	-0.408783094100277	-0.510116678403692	-0.471655057011923	-0.431903602924582	-0.574686017228686	0.00540891543214708	0.00527840909913407	0.00780742906303007
175	10.5789757830327	0.33	-0.312774518089864	-0.382305625418477	-0.243243410761252	0.373721018012306	-13.0855591992703	-15.7303291686853	-10.4407892298554	32.16	20.11	49.05	-0.481667815430807	-0.400684095393906	-0.319700375357006	-0.469317293669278	-0.390410090195459	-0.31150288672164	-0.467860106138942	-0.389122236402004	-0.310736169129926	-0.312774518089864	38.3882582228688	-1.84238450663379	-53.7812442213112	-0.486538842142344	-0.445635686234157	-0.549621030461516	-0.448643273564558	-0.408783094100277	-0.510116678403692	-0.471655057011923	-0.431903602924582	-0.574686017228686	0.00540891543214708	0.00527840909913407	0.00780742906303007
175	10.5789757830327	0.33	-0.309195430195767	-0.377679207498574	-0.24071165289296	0.448548601358778	-14.5919063951222	-17.1179821146832	-12.0658306755612	31.82	20.18	51.37	-0.529604589726413	-0.451451610823109	-0.373298631919805	-0.516107432366649	-0.439946209340946	-0.363784986315244	-0.51189106500023	-0.436698674293877	-0.361236174115528	-0.309195430195767	39.0698995142419	-0.509100974727378	-52.292075061334	-0.486538842142344	-0.445635686234157	-0.549621030461516	-0.448643273564558	-0.408783094100277	-0.510116678403692	-0.471655057011923	-0.431903602924582	-0.574686017228686	0.00540891543214708	0.00527840909913407	0.00780742906303007
175	10.5789757830327	0.33	-0.308459500390221	-0.377674725449852	-0.23924427533059	0.431266581122238	-14.7345749057521	-17.3764029347425	-12.0927468767617	32.77	21.54	45.46	-0.522378513733446	-0.442958497720574	-0.363538481707702	-0.508841468012545	-0.431479561894425	-0.354117655776305	-0.513935344031537	-0.43559329189537	-0.357412034045017	-0.308459500390221	38.8567022389592	-0.222885669704625	-52.1758264857435	-0.486538842142344	-0.445635686234157	-0.549621030461516	-0.448643273564558	-0.408783094100277	-0.510116678403692	-0.471655057011923	-0.431903602924582	-0.574686017228686	0.00540891543214708	0.00527840909913407	0.00780742906303007
175	10.5789757830327	0.33	-0.3072131394024	-0.375993884978957	-0.238432393825843	0.377898726259076	-14.2389408938262	-17.0913116816473	-11.386570106005	33.07	20.28	49.8	-0.509144307796906	-0.424173161205228	-0.33920201461355	-0.495882219675849	-0.41312438435288	-0.330366549029911	-0.493991447592238	-0.41163380107442	-0.329681979069851	-0.3072131394024	39.6488345504487	0.104155349777744	-52.1656665764667	-0.486538842142344	-0.445635686234157	-0.549621030461516	-0.448643273564558	-0.408783094100277	-0.510116678403692	-0.471655057011923	-0.431903602924582	-0.574686017228686	0.00540891543214708	0.00527840909913407	0.00780742906303007
175	10.5789757830327	0.33	-0.305190177903695	-0.37281720046014	-0.23756315534725	0.356887011093243	-12.3710101614019	-14.9638094248996	-9.77821089790416	29.14	19.98	47.86	-0.50483356108961	-0.417360375070279	-0.329887189050947	-0.49266027848941	-0.40729637342013	-0.321932468350851	-1.45285644531252	-0.406297657834152	-0.321821544500452	-0.305190177903695	36.8339289518992	0.895009124325001	-50.0503894672796	-0.486538842142344	-0.445635686234157	-0.549621030461516	-0.448643273564558	-0.408783094100277	-0.510116678403692	-0.471655057011923	-0.431903602924582	-0.574686017228686	0.00540891543214708	0.00527840909913407	0.00780742906303007
175	10.5789757830327	0.33	-0.304049843840633	-0.372457424886398	-0.235642262794869	0.401407044429013	-14.1183560026985	-16.8101566680599	-11.4265553373372	31.93	22.43	44.29	-0.518454178285004	-0.435434410556211	-0.352414642827418	-0.505216621134517	-0.424316575776494	-0.343416530418471	-0.513283415164733	-0.430720404953621	-0.348644615095751	-0.304049843840633	38.5020188440625	-1.13769477732037	-53.1526241266657	-0.486538842142344	-0.445635686234157	-0.549621030461516	-0.448643273564558	-0.408783094100277	-0.510116678403692	-0.471655057011923	-0.431903602924582	-0.574686017228686	0.00540891543214708	0.00527840909913407	0.00780742906303007
175	10.5789757830327	0.33	-0.303875518800987	-0.370893205298974	-0.236857832303001	0.452021438532587	-15.4657046910531	-18.1243318827615	-12.8070774993448	35.76	21.71	48.96	-0.499885239036342	-0.426557929768755	-0.353230620501167	-0.486324373947752	-0.414986284746362	-0.343648195544972	-0.488413977593184	-0.415945471699394	-0.344707755399983	-0.303875518800987	40.2867641748081	-0.33354419289717	-52.934850039649	-0.486538842142344	-0.445635686234157	-0.549621030461516	-0.448643273564558	-0.408783094100277	-0.510116678403692	-0.471655057011923	-0.431903602924582	-0.574686017228686	0.00540891543214708	0.00527840909913407	0.00780742906303007
175	10.5789757830327	0.33	-0.303308479624623	-0.370252315938132	-0.236364643311114	0.407034567436555	-14.0156349991674	-16.6568106331624	-11.3744593651723	31.99	20.95	50.86	-0.512696575925108	-0.431401198689437	-0.350105821453765	-0.499590528051214	-0.420373302213481	-0.341156076375748	-0.498657734140025	-0.419043589135232	-0.340291181255688	-0.303308479624623	39.2411120826598	1.60581953870905	-50.623675301741	-0.486538842142344	-0.445635686234157	-0.549621030461516	-0.448643273564558	-0.408783094100277	-0.510116678403692	-0.471655057011923	-0.431903602924582	-0.574686017228686	0.00540891543214708	0.00527840909913407	0.00780742906303007
175	10.5789757830327	0.33	-0.302835810254981	-0.370846740739408	-0.234824879770554	0.396752870599094	-13.5190681327358	-16.1217423596291	-10.9163939058426	35.02	21.57	51.51	-0.453876035441633	-0.380602847389296	-0.307329659336959	-0.441690230447363	-0.370384303742159	-0.299078377036955	-0.441337315102381	-0.369843869697331	-0.299070358362227	-0.302835810254981	39.4941767385597	1.33783906681572	-51.151125628365	-0.486538842142344	-0.445635686234157	-0.549621030461516	-0.448643273564558	-0.408783094100277	-0.510116678403692	-0.471655057011923	-0.431903602924582	-0.574686017228686	0.00540891543214708	0.00527840909913407	0.00780742906303007
175	10.5789757830327	0.33	-0.301763413362127	-0.368781757178328	-0.234745069545927	0.414185237521537	-13.5287022947082	-16.0407301425773	-11.016674446839	30.6	21.13	48.53	-0.515849530367044	-0.43506590181184	-0.354282273256637	-0.503011341118632	-0.424238212623062	-0.345465084127493	-0.504013742424564	-0.425318727174517	-0.346689008499039	-0.301763413362127	38.3467756301815	0.674166980566636	-50.90024151902	-0.486538842142344	-0.445635686234157	-0.549621030461516	-0.448643273564558	-0.408783094100277	-0.510116678403692	-0.471655057011923	-0.431903602924582	-0.574686017228686	0.00540891543214708	0.00527840909913407	0.00780742906303007
175	10.5789757830327	0.33	-0.300332518479483	-0.367081299517968	-0.233583737440999	0.466291144806488	-14.7563978016655	-17.2212417917324	-12.2915538115987	33.31	19.17	46.37	-0.509437350595649	-0.436522539508443	-0.363607728421237	-0.496115840291862	-0.425107711951928	-0.354099583611994	-0.494736090892384	-0.424740437210364	-0.353349667712624	-0.300332518479483	38.6120977806609	-0.594936441788368	-52.1418128062398	-0.486538842142344	-0.445635686234157	-0.549621030461516	-0.448643273564558	-0.408783094100277	-0.510116678403692	-0.471655057011923	-0.431903602924582	-0.574686017228686	0.00540891543214708	0.00527840909913407	0.00780742906303007
175	10.5789757830327	0.33	-0.300002240620158	-0.366130014158953	-0.233874467081362	0.510991765933683	-16.4329937097189	-18.9428756031048	-13.923111816333	31.91	20.66	51.54	-0.58444523292588	-0.507007755188554	-0.429570277451228	-0.569525981676673	-0.494065266040193	-0.418604550403713	-0.566893691288283	-0.491620679873568	-0.416634312172725	-0.300002240620158	40.3191056979751	-0.914657967851516	-53.0341709870235	-0.486538842142344	-0.445635686234157	-0.549621030461516	-0.448643273564558	-0.408783094100277	-0.510116678403692	-0.471655057011923	-0.431903602924582	-0.574686017228686	0.00540891543214708	0.00527840909913407	0.00780742906303007
175	10.5789757830327	0.33	-0.297349395401829	-0.363320517083572	-0.231378273720085	0.418475461239936	-13.8566495576132	-16.4069580641687	-11.3063410510578	32.87	19.5	46.25	-0.491774774188742	-0.415332975226512	-0.338891176264282	-0.479009384721534	-0.404551846413862	-0.33009430810619	-0.478921206303506	-1.21633253097534	-0.329597791521768	-0.297349395401829	38.0493946421921	0.0439788694778782	-51.503333725553	-0.486538842142344	-0.445635686234157	-0.549621030461516	-0.448643273564558	-0.408783094100277	-0.510116678403692	-0.471655057011923	-0.431903602924582	-0.574686017228686	0.00540891543214708	0.00527840909913407	0.00780742906303007
175	10.5789757830327	0.33	-0.29524185637428	-0.361538971206261	-0.2289447415423	0.405174383244694	-13.9179849375536	-16.5508928255428	-11.2850770495643	34.57	22.9	51.65	-0.47196724943015	-0.39688693158896	-0.32180661374777	-0.459379508199927	-0.386301642040732	-0.313223775881536	-0.460953012574464	-0.388143430888124	-0.314457473246041	-0.29524185637428	40.4860119930901	-0.641246938114433	-53.259294821328	-0.486538842142344	-0.445635686234157	-0.549621030461516	-0.448643273564558	-0.408783094100277	-0.510116678403692	-0.471655057011923	-0.431903602924582	-0.574686017228686	0.00540891543214708	0.00527840909913407	0.00780742906303007
175	10.5789757830327	0.33	-0.294057481176917	-0.360011424675009	-0.228103537678824	0.418652800005963	-14.6504513842994	-17.345876430779	-11.9550263378199	30.97	19.9	50.26	-0.551239944728872	-0.465581202746499	-0.379922460764126	-0.537418470021187	-0.453907486282973	-0.37039650254476	-0.533559388887091	-0.451073134208032	-1.00686798095703	-0.294057481176917	38.4615095223958	-1.16613322667943	-52.8940283219775	-0.486538842142344	-0.445635686234157	-0.549621030461516	-0.448643273564558	-0.408783094100277	-0.510116678403692	-0.471655057011923	-0.431903602924582	-0.574686017228686	0.00540891543214708	0.00527840909913407	0.00780742906303007
175	10.5789757830327	0.33	-0.2936281520549	-0.358993909030947	-0.228262395078853	0.390027544315227	-13.4106278195555	-16.0290643070657	-10.7921913320453	30.94	21.29	49.16	-0.509905822477238	-0.426609880481438	-0.343313938485638	-0.49712873709838	-0.415920002809725	-0.33471126852107	-0.497951822841782	-0.416872505011827	-0.335183633454098	-0.2936281520549	38.9506090164983	0.126178167501714	-51.9406745382053	-0.486538842142344	-0.445635686234157	-0.549621030461516	-0.448643273564558	-0.408783094100277	-0.510116678403692	-0.471655057011923	-0.431903602924582	-0.574686017228686	0.00540891543214708	0.00527840909913407	0.00780742906303007
175	10.5789757830327	0.33	-0.29225589154618	-0.356588046816684	-0.227923736275675	0.384862021042279	-12.6692755445022	-15.1700296237909	-10.1685214652135	29.25	16.83	46.51	-0.509976276660516	-0.425907538113086	-0.341838799565655	-0.497649054875378	-0.415612438276948	-0.333575821678517	-0.489583420383177	-0.409066970633697	-0.328445997846203	-0.29225589154618	36.670393891532	0.686261937030206	-49.8624807964923	-0.486538842142344	-0.445635686234157	-0.549621030461516	-0.448643273564558	-0.408783094100277	-0.510116678403692	-0.471655057011923	-0.431903602924582	-0.574686017228686	0.00540891543214708	0.00527840909913407	0.00780742906303007
175	10.5789757830327	0.33	-0.291903663799795	-0.357187473750521	-0.22661985384907	0.440073246862097	-14.5661540428946	-17.1314264246725	-12.0008816611167	30.54	21.48	44.83	-0.552007540582512	-0.469349525815565	-0.386691511048617	-0.538286569161302	-0.457683142737757	-0.377079716314212	-0.54428481033363	-0.462709050624688	-0.381126713741489	-0.291903663799795	38.1996612669609	-0.205539527284317	-51.955017395558	-0.486538842142344	-0.445635686234157	-0.549621030461516	-0.448643273564558	-0.408783094100277	-0.510116678403692	-0.471655057011923	-0.431903602924582	-0.574686017228686	0.00540891543214708	0.00527840909913407	0.00780742906303007
175	10.5789757830327	0.33	-0.291456486103457	-0.355859622335883	-0.227053349871031	0.447673256685955	-14.0878602343469	-16.5309979962356	-11.6447224724581	34.23	21.45	48.68	-0.47598128609627	-0.405635390810397	-0.335289495524523	-0.46335099543614	-0.394871747285692	-0.326392499135244	-0.464821445048522	-0.396253114090765	-0.327282188954059	-0.291456486103457	40.1193064973649	0.37270520090331	-51.8967523169278	-0.486538842142344	-0.445635686234157	-0.549621030461516	-0.448643273564558	-0.408783094100277	-0.510116678403692	-0.471655057011923	-0.431903602924582	-0.574686017228686	0.00540891543214708	0.00527840909913407	0.00780742906303007
175	10.5789757830327	0.33	-0.290747585809127	-0.355572599928456	-0.225922571689798	0.45915820633025	-15.0929043576646	-17.6503842531956	-12.5354244621335	34.14	21.36	50.68	-0.509619978437924	-0.435777798544307	-0.36193561865069	-0.49611695761136	-0.42423131893506	-0.352345680258761	-0.495873298195281	-0.424089152369522	-0.352302841863331	-0.290747585809127	40.5770018560284	0.999609968328496	-51.3576274807015	-0.486538842142344	-0.445635686234157	-0.549621030461516	-0.448643273564558	-0.408783094100277	-0.510116678403692	-0.471655057011923	-0.431903602924582	-0.574686017228686	0.00540891543214708	0.00527840909913407	0.00780742906303007
175	10.5789757830327	0.33	-0.290100790534847	-0.354166081961992	-0.226035499107702	0.37247090547355	-13.5863664107518	-16.3397044832732	-10.8330283382305	34.97	19.82	56.44	-0.460667284342171	-0.383042087751698	-0.305416891161224	-0.448308172765965	-0.372765560501306	-0.297222948236648	-0.439400800792081	-0.365876811357478	-0.291328609642118	-0.290100790534847	42.5154743114248	0.977735417406646	-52.0234204693714	-0.486538842142344	-0.445635686234157	-0.549621030461516	-0.448643273564558	-0.408783094100277	-0.510116678403692	-0.471655057011923	-0.431903602924582	-0.574686017228686	0.00540891543214708	0.00527840909913407	0.00780742906303007
175	10.5789757830327	0.33	-0.286272979989192	-0.349411913377747	-0.223134046600637	0.452684590303149	-14.4803125072102	-16.9662166531731	-11.9944083612472	33.62	20.01	51.61	-0.497233197471253	-0.424378176674792	-0.35152315587833	-0.484163996865884	-0.413223886189542	-0.342283775513201	-0.479693152257384	-0.410238490801754	-0.339058837670555	-0.286272979989192	40.1179462078801	-0.939020015719515	-53.0868235349618	-0.486538842142344	-0.445635686234157	-0.549621030461516	-0.448643273564558	-0.408783094100277	-0.510116678403692	-0.471655057011923	-0.431903602924582	-0.574686017228686	0.00540891543214708	0.00527840909913407	0.00780742906303007
175	10.5789757830327	0.33	-0.28620531800852	-0.350157743290225	-0.222252892726814	0.4093566660744	-14.5138023285552	-17.2357413106574	-11.7918633464529	29.76	19.65	46.86	-0.569691244817018	-0.479723266122016	-0.389755287427013	-0.555762838721397	-0.467994491062095	-0.380226143402792	-0.555389028724658	-0.467771593995138	-0.379782245806532	-0.28620531800852	37.9636876087473	1.67047233866428	-49.5931429708152	-0.486538842142344	-0.445635686234157	-0.549621030461516	-0.448643273564558	-0.408783094100277	-0.510116678403692	-0.471655057011923	-0.431903602924582	-0.574686017228686	0.00540891543214708	0.00527840909913407	0.00780742906303007
175	10.5789757830327	0.33	-0.285816488921918	-0.349439182745063	-0.222193795098772	0.437118297061758	-15.2390057709989	-17.9389274623227	-12.5390840796751	32.1	19.98	45.44	-0.550310260309522	-0.467485096325312	-0.384659932341101	-0.536214905271342	-0.45551118109419	-0.374807456917037	-0.537605866790104	-0.456964886373041	-0.375512855186325	-0.285816488921918	38.2787056617247	-0.193692657957378	-51.9432908612715	-0.486538842142344	-0.445635686234157	-0.549621030461516	-0.448643273564558	-0.408783094100277	-0.510116678403692	-0.471655057011923	-0.431903602924582	-0.574686017228686	0.00540891543214708	0.00527840909913407	0.00780742906303007
175	10.5789757830327	0.33	-0.285513050906453	-0.349693430551076	-0.22133267126183	0.36229724672334	-13.2418241067379	-15.9847236712369	-10.498924542239	31.31	20.38	46.65	-0.502506736676969	-0.416279064711064	-0.330051392745158	-0.489822809216688	-0.405771636502349	-0.32172046378801	-0.491049126174168	-0.406629261816188	-0.322670682069918	-0.285513050906453	38.7154486416073	0.717202001059792	-50.8824427413577	-0.486538842142344	-0.445635686234157	-0.549621030461516	-0.448643273564558	-0.408783094100277	-0.510116678403692	-0.471655057011923	-0.431903602924582	-0.574686017228686	0.00540891543214708	0.00527840909913407	0.00780742906303007
175	10.5789757830327	0.33	-0.284656517350414	-0.347344440217174	-0.221968594483654	0.371058376398658	-12.1200311067171	-14.5836484046549	-9.65641380877923	32.75	20.4	51.21	-0.438649763721878	-0.364548611825167	-0.290447459928456	-0.427285849623809	-0.355104404961356	-0.282922960298902	-0.425017800204776	-0.352924411219415	-0.281170037904081	-0.284656517350414	39.8933101699031	-0.972476848389458	-52.9787197045177	-0.486538842142344	-0.445635686234157	-0.549621030461516	-0.448643273564558	-0.408783094100277	-0.510116678403692	-0.471655057011923	-0.431903602924582	-0.574686017228686	0.00540891543214708	0.00527840909913407	0.00780742906303007
175	10.5789757830327	0.33	-0.280961803042929	-0.343276582029406	-0.218647024056453	0.435078748399711	-15.0775051709238	-17.759913992543	-12.3950963493046	34.38	21.34	54.72	-0.509216874871581	-0.432306151213437	-0.355395427555292	-0.495674536755705	-0.42080921079727	-0.345943884838834	-0.491353150070271	-0.417161368690448	-0.342958239629824	-0.280961803042929	42.1642900668694	0.245826014640371	-52.5114221752647	-0.486538842142344	-0.445635686234157	-0.549621030461516	-0.448643273564558	-0.408783094100277	-0.510116678403692	-0.471655057011923	-0.431903602924582	-0.574686017228686	0.00540891543214708	0.00527840909913407	0.00780742906303007
175	10.5789757830327	0.33	-0.279024346728469	-0.340960654273244	-0.217088039183695	0.47941693470437	-15.5777153715877	-18.1121293698801	-13.0433013732952	30.77	21.63	49.14	-0.579186654802862	-0.498141586297687	-0.417096517792511	-0.564720811084507	-0.485699935100719	-0.40667905911693	-0.566647084640211	-0.487744081277086	-0.407801026954236	-0.279024346728469	39.5850935671079	0.683708470268594	-51.2389661534793	-0.486538842142344	-0.445635686234157	-0.549621030461516	-0.448643273564558	-0.408783094100277	-0.510116678403692	-0.471655057011923	-0.431903602924582	-0.574686017228686	0.00540891543214708	0.00527840909913407	0.00780742906303007
175	10.5789757830327	0.33	-0.278495127794374	-0.340333284190186	-0.216656971398562	0.446324313858102	-12.7466632353205	-14.9632484231677	-10.5300780474733	32	20.23	48.93	-0.46040923751116	-0.392206380260246	-0.324003523009333	-0.448637405997527	-0.382178372455812	-0.315719338914098	-0.448275459109163	-0.38078118525456	-0.314772336004618	-0.278495127794374	38.7293927943226	-0.0282751689739296	-51.7046055902694	-0.486538842142344	-0.445635686234157	-0.549621030461516	-0.448643273564558	-0.408783094100277	-0.510116678403692	-0.471655057011923	-0.431903602924582	-0.574686017228686	0.00540891543214708	0.00527840909913407	0.00780742906303007
175	10.5789757830327	0.33	-0.27847214621611	-0.340295189680948	-0.216649102751272	0.403367641927017	-14.2573232128284	-16.964560545316	-11.5500858803408	33.15	20.63	54.08	-0.504234259669469	-0.423767582772651	-0.343300905875833	-0.491083569967575	-0.412715505528995	-0.334347441090415	-0.486296321690897	-0.408269231059922	-0.33075833104158	-0.27847214621611	42.2346785422318	2.0826955438092	-50.6117526485061	-0.486538842142344	-0.445635686234157	-0.549621030461516	-0.448643273564558	-0.408783094100277	-0.510116678403692	-0.471655057011923	-0.431903602924582	-0.574686017228686	0.00540891543214708	0.00527840909913407	0.00780742906303007
175	10.5789757830327	0.33	-0.277947341362749	-0.340150313020208	-0.21574436970529	0.457203800057673	-14.6903854463984	-17.1894768238737	-12.1912940689231	34.54	23.26	53.74	-0.490606740375984	-0.419279899706694	-0.347953059037404	-0.477527863998139	-0.408102495230399	-0.338677126462658	-0.479034571814793	-0.40900578904299	-0.339383131911272	-0.277947341362749	41.8126852812873	0.187908276618632	-52.6884866700673	-0.486538842142344	-0.445635686234157	-0.549621030461516	-0.448643273564558	-0.408783094100277	-0.510116678403692	-0.471655057011923	-0.431903602924582	-0.574686017228686	0.00540891543214708	0.00527840909913407	0.00780742906303007
175	10.5789757830327	0.33	-0.275955385751545	-0.337102825424353	-0.214807946078738	0.46738502125869	-14.6147803896252	-17.0506108006336	-12.1789499786168	30.8	18.94	50.6	-0.544853828325616	-0.467016644654719	-0.389179460983822	-0.531239412991927	-0.455347168847576	-0.379454924703225	-0.524847356123664	-0.44992035170234	-0.374839260999681	-0.275955385751545	40.1693919629143	-0.8271643794634	-52.3764047033948	-0.486538842142344	-0.445635686234157	-0.549621030461516	-0.448643273564558	-0.408783094100277	-0.510116678403692	-0.471655057011923	-0.431903602924582	-0.574686017228686	0.00540891543214708	0.00527840909913407	0.00780742906303007
175	10.5789757830327	0.33	-0.271872420470938	-0.333008891718832	-0.210735949223044	0.415055522148216	-14.829404876748	-17.5780166894776	-12.0807930640185	35.54	22.73	51.18	-0.487801124021187	-0.411525401029639	-0.335249678038092	-0.47460854102504	-0.400395695211515	-0.326182849397991	-0.47570493033863	-0.401944066377407	-0.327035462456414	-0.271872420470938	44.413403146267	-0.015473656955108	-53.6210516802199	-0.486538842142344	-0.445635686234157	-0.549621030461516	-0.448643273564558	-0.408783094100277	-0.510116678403692	-0.471655057011923	-0.431903602924582	-0.574686017228686	0.00540891543214708	0.00527840909913407	0.00780742906303007
175	10.5789757830327	0.33	-0.270474109417772	-0.330697377016389	-0.210250841819156	0.426092101646806	-14.4688728062948	-17.0906121974017	-11.847133415188	31.42	21.61	51.27	-0.535542308320165	-0.453388881098832	-0.371235453877499	-0.521997962829484	-0.441922269494423	-0.361846576159363	-0.521597752072143	-0.441384961879014	-0.361351769255942	-0.270474109417772	40.5509890578973	-0.026726801790671	-52.4672048180713	-0.486538842142344	-0.445635686234157	-0.549621030461516	-0.448643273564558	-0.408783094100277	-0.510116678403692	-0.471655057011923	-0.431903602924582	-0.574686017228686	0.00540891543214708	0.00527840909913407	0.00780742906303007
175	10.5789757830327	0.33	-0.269212332205007	-0.328701087499063	-0.209723576910951	0.39715167272254	-13.2172501112763	-15.7597000005102	-10.6748002220424	33.06	21.86	51.22	-0.469701468428431	-0.393926393627502	-0.318151318826573	-0.457470067320758	-0.383668235943902	-0.309866404567047	-0.457811861243794	-0.384114742699806	-0.310189600740942	-0.269212332205007	40.1977215608785	-1.36382876545929	-53.7865809916863	-0.486538842142344	-0.445635686234157	-0.549621030461516	-0.448643273564558	-0.408783094100277	-0.510116678403692	-0.471655057011923	-0.431903602924582	-0.574686017228686	0.00540891543214708	0.00527840909913407	0.00780742906303007
175	10.5789757830327	0.33	-0.264235800030339	-0.322388424570472	-0.206083175490206	0.410188607480313	-15.264428623988	-18.1222218035498	-12.4066354444262	29.91	21.32	47.22	-0.595920484151428	-0.501946493896241	-0.407972503641055	-0.581301263448442	-0.489632658794888	-0.397964054141335	-0.584657643435134	-0.492618541091595	-0.40052687471052	-0.264235800030339	38.7466519156842	0.413004807664392	-51.4732789773912	-0.486538842142344	-0.445635686234157	-0.549621030461516	-0.448643273564558	-0.408783094100277	-0.510116678403692	-0.471655057011923	-0.431903602924582	-0.574686017228686	0.00540891543214708	0.00527840909913407	0.00780742906303007
175	10.5789757830327	0.33	-0.263420993436816	-0.321838144792172	-0.205003842081461	0.418758559742867	-14.4873534054207	-17.1521922627596	-11.8225145480819	32.62	22.13	50.32	-0.517938776473048	-0.437469565533486	-0.357000354593924	-0.504550789338724	-0.42616159404909	-0.347772398759455	-0.506503604561589	-0.427520992023858	-0.348760933150403	-0.263420993436816	40.6519166004035	-0.242386412747294	-52.9847961034689	-0.486538842142344	-0.445635686234157	-0.549621030461516	-0.448643273564558	-0.408783094100277	-0.510116678403692	-0.471655057011923	-0.431903602924582	-0.574686017228686	0.00540891543214708	0.00527840909913407	0.00780742906303007
175	10.5789757830327	0.33	-0.263304188334748	-0.322239656993011	-0.204368719676484	0.37534027208804	-13.2086907629736	-15.869136503071	-10.5482450228762	32.24	23.33	53.6	-0.484766047634844	-0.403495477801104	-0.322224907967365	-0.472318850806019	-0.393135041759358	-0.313951232712696	-0.473135855475558	-0.394261391356391	-0.314637632545756	-0.263304188334748	41.7414245834949	0.588104382997304	-52.3394754568367	-0.486538842142344	-0.445635686234157	-0.549621030461516	-0.448643273564558	-0.408783094100277	-0.510116678403692	-0.471655057011923	-0.431903602924582	-0.574686017228686	0.00540891543214708	0.00527840909913407	0.00780742906303007
175	10.5789757830327	0.33	-0.262833119404272	-0.321321993065908	-0.204344245742636	0.410881993432841	-12.6070667069531	-14.9639718627401	-10.250161551166	32.66	20.58	55.4	-0.451315130188162	-0.380230596818129	-0.309146063448097	-0.43964119864346	-0.37039537158071	-0.301149544517959	-0.43364551488599	-1.01693572998042	-0.2970317989389	-0.262833119404272	40.4973311765443	0.358713186996646	-52.0088231613311	-0.486538842142344	-0.445635686234157	-0.549621030461516	-0.448643273564558	-0.408783094100277	-0.510116678403692	-0.471655057011923	-0.431903602924582	-0.574686017228686	0.00540891543214708	0.00527840909913407	0.00780742906303007
175	10.5789757830327	0.33	-0.261717963726766	-0.320257233812215	-0.203178693641317	0.377813130789997	-12.912956747623	-15.5001749304568	-10.3257385647892	34.33	21.43	54.66	-0.44509457207045	-0.370801425373211	-0.296508278675972	-0.433266932789607	-0.360948001450884	-0.288629070112161	-0.430117187573014	-0.358262080512179	-0.286372220156132	-0.261717963726766	42.5487189420447	-0.731124830039956	-53.8079822422132	-0.486538842142344	-0.445635686234157	-0.549621030461516	-0.448643273564558	-0.408783094100277	-0.510116678403692	-0.471655057011923	-0.431903602924582	-0.574686017228686	0.00540891543214708	0.00527840909913407	0.00780742906303007
175	10.5789757830327	0.33	-0.26027321796681	-0.318639440592381	-0.201906995341239	0.381247822592983	-12.3827260234279	-14.8456806411268	-9.91977140572892	31.59	21.92	51.65	-0.462708343472655	-0.385943277676567	-0.309178211880479	-0.450968047021284	-0.376150740850171	-0.301333434679058	-0.451609425681218	-0.37599980222023	-0.301724833030788	-0.26027321796681	40.6025314739901	0.0558582251830735	-52.2091632429951	-0.486538842142344	-0.445635686234157	-0.549621030461516	-0.448643273564558	-0.408783094100277	-0.510116678403692	-0.471655057011923	-0.431903602924582	-0.574686017228686	0.00540891543214708	0.00527840909913407	0.00780742906303007
175	10.5789757830327	0.33	-0.259790758577534	-0.317646114980119	-0.201935402174949	0.429007212146245	-14.0491483203024	-16.5797190113644	-11.5185776292404	32.55	21.39	52.43	-0.501729702549955	-0.425150450559139	-0.348571198568324	-0.48877666242853	-0.414174439340856	-0.339572216253182	-0.486906157856058	-0.412436430596791	-0.338204642499991	-0.259790758577534	41.8185753386699	-0.924847386997302	-53.5418948811471	-0.486538842142344	-0.445635686234157	-0.549621030461516	-0.448643273564558	-0.408783094100277	-0.510116678403692	-0.471655057011923	-0.431903602924582	-0.574686017228686	0.00540891543214708	0.00527840909913407	0.00780742906303007
175	10.5789757830327	0.33	-0.257986397383423	-0.315162866186179	-0.200809928580667	0.424530050497603	-13.523210923827	-15.9814402180876	-11.0649816295664	33.12	19.47	49.89	-0.47533433184048	-0.402219470904757	-0.329104609969034	-0.462942041826426	-0.391733335149632	-0.320524628472838	-0.459447645013347	-0.388645774897714	-0.317995597277232	-0.257986397383423	41.3497606225686	0.343002214564698	-51.8919387968314	-0.486538842142344	-0.445635686234157	-0.549621030461516	-0.448643273564558	-0.408783094100277	-0.510116678403692	-0.471655057011923	-0.431903602924582	-0.574686017228686	0.00540891543214708	0.00527840909913407	0.00780742906303007
175	10.5789757830327	0.33	-0.257679075007602	-0.314535111956981	-0.200823038058223	0.398612044588691	-14.4188763952758	-17.1840285561054	-11.6537242344461	33.46	23.32	53.95	-0.506044432184846	-0.424614757498082	-0.343185082811317	-0.492778617620645	-0.413483599291533	-0.334188580962421	-0.493454126731469	-0.413922734478291	-0.33502413304647	-0.257679075007602	42.5956768014021	0.234288616936682	-53.1178566296295	-0.486538842142344	-0.445635686234157	-0.549621030461516	-0.448643273564558	-0.408783094100277	-0.510116678403692	-0.471655057011923	-0.431903602924582	-0.574686017228686	0.00540891543214708	0.00527840909913407	0.00780742906303007
175	10.5789757830327	0.33	-0.257006663025501	-0.314265546362808	-0.199747779688194	0.498323879173434	-15.061293758017	-17.4207047925549	-12.701882723479	36.06	23.25	52.6	-0.47655437366528	-0.412011195810403	-0.347468017955525	-0.463573972753338	-0.400788823721579	-0.338003674689821	-0.465482656545754	-0.402267937424894	-0.339570478904875	-0.257006663025501	44.1410616239851	0.154219515984278	-52.9303388611292	-0.486538842142344	-0.445635686234157	-0.549621030461516	-0.448643273564558	-0.408783094100277	-0.510116678403692	-0.471655057011923	-0.431903602924582	-0.574686017228686	0.00540891543214708	0.00527840909913407	0.00780742906303007
175	10.5789757830327	0.33	-0.256034512975139	-0.312374887161934	-0.199694138788344	0.450163653407008	-13.5575836680538	-15.8969555415931	-11.2182117945145	32.5	22.44	47.79	-0.481813109482541	-0.410910222846361	-0.340007336210182	-0.469385304929883	-0.400311275167855	-0.331237245405828	-0.47401501227356	-0.404183554640579	-0.334676951369047	-0.256034512975139	40.8862897116145	0.973620130680833	-51.674271557137	-0.486538842142344	-0.445635686234157	-0.549621030461516	-0.448643273564558	-0.408783094100277	-0.510116678403692	-0.471655057011923	-0.431903602924582	-0.574686017228686	0.00540891543214708	0.00527840909913407	0.00780742906303007
175	10.5789757830327	0.33	-0.255727647194254	-0.313009010722955	-0.198446283665552	0.498104634596416	-16.0263199301515	-18.5380072386874	-13.5146326216156	36.19	24.63	55.72	-0.505263329307456	-0.436805944684059	-0.368348560060663	-0.491476243421182	-0.424886850766738	-0.358297458112294	-0.492646581535018	-0.426472884206016	-0.360140144737676	-0.255727647194254	43.7464430454023	0.723940685047904	-52.7639837597575	-0.486538842142344	-0.445635686234157	-0.549621030461516	-0.448643273564558	-0.408783094100277	-0.510116678403692	-0.471655057011923	-0.431903602924582	-0.574686017228686	0.00540891543214708	0.00527840909913407	0.00780742906303007
175	10.5789757830327	0.33	-0.25481739576581	-0.311668500041984	-0.197966291489636	0.419326323574223	-13.2953494166762	-15.7380780501828	-10.8526207831697	33.72	21.26	51.13	-0.459888244794952	-0.388508360911313	-0.317128477027674	-0.447781291260769	-0.378280544204904	-0.308779797149039	-0.446975384329434	-0.377354311098799	-0.308405162774573	-0.25481739576581	43.7948764131156	-0.867314709748677	-53.8089846794599	-0.486538842142344	-0.445635686234157	-0.549621030461516	-0.448643273564558	-0.408783094100277	-0.510116678403692	-0.471655057011923	-0.431903602924582	-0.574686017228686	0.00540891543214708	0.00527840909913407	0.00780742906303007
175	10.5789757830327	0.33	-0.251609429474194	-0.307458281672124	-0.195760577276265	0.381425807398811	-12.2642912299761	-14.7027688704624	-9.82581358948991	32.85	21.75	53.13	-0.440885860134277	-0.367764237845579	-0.294642615556881	-0.429444248129577	-0.358220235419755	-0.286996222709932	-0.427907486070774	-0.356860643684742	-0.286213516137309	-0.251609429474194	41.193841535268	1.56024899635491	-51.0848441629179	-0.486538842142344	-0.445635686234157	-0.549621030461516	-0.448643273564558	-0.408783094100277	-0.510116678403692	-0.471655057011923	-0.431903602924582	-0.574686017228686	0.00540891543214708	0.00527840909913407	0.00780742906303007
175	10.5789757830327	0.33	-0.250754730353751	-0.306935501943759	-0.194573958763742	0.370646058674095	-12.6658421277498	-15.2426813187592	-10.0890029367404	34.2	22.6	55.92	-0.43924759265867	-0.364990945311041	-0.290734297963413	-0.427597130132478	-0.355310042326446	-0.283022954520414	-0.425658780948513	-0.353873041339398	-0.281820727751373	-0.250754730353751	43.3894595305786	0.168324199754836	-53.3237230144649	-0.486538842142344	-0.445635686234157	-0.549621030461516	-0.448643273564558	-0.408783094100277	-0.510116678403692	-0.471655057011923	-0.431903602924582	-0.574686017228686	0.00540891543214708	0.00527840909913407	0.00780742906303007
175	10.5789757830327	0.33	-0.245269613499365	-0.299350102307433	-0.191189124691296	0.521406948835823	-15.2039176692954	-17.4781548620801	-12.9296804765107	29.8	20.16	45.33	-0.57680058750165	-0.501747965570584	-0.426695343639517	-0.562683747115647	-0.489467992045173	-0.416252236974699	-0.565256520478823	-0.491564720785798	-0.417985158070976	-0.245269613499365	38.693669600218	-0.134972921785315	-51.5100129961643	-0.486538842142344	-0.445635686234157	-0.549621030461516	-0.448643273564558	-0.408783094100277	-0.510116678403692	-0.471655057011923	-0.431903602924582	-0.574686017228686	0.00540891543214708	0.00527840909913407	0.00780742906303007
175	10.5789757830327	0.33	-0.244936042476231	-0.29980666194821	-0.190065423004251	0.37208616376602	-12.192448445096	-14.6653376316132	-9.71955925857869	33.73	22.73	51.94	-0.428417628264766	-0.356177264840363	-0.283936901415959	-0.417137398401661	-0.346799122685745	-0.276460846969829	-0.418486585513095	-0.347710902808508	-0.277504581049854	-0.244936042476231	39.8607960553034	0.0279455290174733	-52.1626365796079	-0.486538842142344	-0.445635686234157	-0.549621030461516	-0.448643273564558	-0.408783094100277	-0.510116678403692	-0.471655057011923	-0.431903602924582	-0.574686017228686	0.00540891543214708	0.00527840909913407	0.00780742906303007
175	10.5789757830327	0.33	-0.244932535171856	-0.299928189741156	-0.189936880602555	0.449245847086286	-14.8387072992496	-17.4038904849247	-12.2735241135745	31.92	22.01	51.32	-0.536908171022464	-0.457772542482892	-0.37863691394332	-0.523201581532568	-0.446086185935905	-0.368970790339243	-0.52440686129767	-0.446304893669592	-0.369849035492463	-0.244932535171856	42.0685638058148	-0.024886873005666	-52.7087080071354	-0.486538842142344	-0.445635686234157	-0.549621030461516	-0.448643273564558	-0.408783094100277	-0.510116678403692	-0.471655057011923	-0.431903602924582	-0.574686017228686	0.00540891543214708	0.00527840909913407	0.00780742906303007
175	10.5789757830327	0.33	-0.24175556473475	-0.295463961021831	-0.188047168447669	0.361086407163025	-11.9209904423263	-14.3967775393485	-9.4452033453041	31.17	18.69	47.27	-0.454676607115819	-0.376486715375218	-0.298296823634617	-0.443232309134441	-0.367010472064361	-0.290788634994281	-0.440336228173422	-0.364344928184184	-0.288880241627763	-0.24175556473475	40.081572182894	-0.911227317196325	-52.4670371520849	-0.486538842142344	-0.445635686234157	-0.549621030461516	-0.448643273564558	-0.408783094100277	-0.510116678403692	-0.471655057011923	-0.431903602924582	-0.574686017228686	0.00540891543214708	0.00527840909913407	0.00780742906303007
175	10.5789757830327	0.33	-0.241725506932519	-0.295566144748734	-0.187884869116304	0.415125166509704	-13.1669414912931	-15.6070677762084	-10.7268152063778	35.94	22.67	57.23	-0.428279988435534	-0.361319475924795	-0.294358963414056	-0.41663243745387	-0.351492990611121	-0.286353543768372	-0.413995898734603	-0.349005707168704	-0.284490338769466	-0.241725506932519	42.4730122446907	-0.147042389922539	-53.3121414244001	-0.486538842142344	-0.445635686234157	-0.549621030461516	-0.448643273564558	-0.408783094100277	-0.510116678403692	-0.471655057011923	-0.431903602924582	-0.574686017228686	0.00540891543214708	0.00527840909913407	0.00780742906303007
175	10.5789757830327	0.33	-0.24156773268607	-0.295197574685945	-0.187937890686195	0.398089930265531	-12.7311329702284	-15.1752822306886	-10.2869837097681	37.26	23.76	60.56	-0.401880728362946	-0.337153333505331	-0.272425938647716	-0.390762910692564	-0.327826164959223	-0.264889419225882	-0.388147691984923	-0.325618124922481	-0.263126508951768	-0.24156773268607	46.2257781210993	-0.71530601627897	-54.7702449334208	-0.486538842142344	-0.445635686234157	-0.549621030461516	-0.448643273564558	-0.408783094100277	-0.510116678403692	-0.471655057011923	-0.431903602924582	-0.574686017228686	0.00540891543214708	0.00527840909913407	0.00780742906303007
175	10.5789757830327	0.33	-0.23794804691135	-0.290533285911101	-0.185362807911599	0.441834978751731	-13.714414375421	-16.1210702202926	-11.3077585305494	30.41	21.17	50.02	-0.521581689639106	-0.443716659290943	-0.36585162894278	-0.508650777031651	-0.432716155519936	-0.356781534008221	-0.508359046010214	-0.432807532763861	-0.357142949183787	-0.23794804691135	42.3822759016035	-0.0717950880524389	-52.3561192280358	-0.486538842142344	-0.445635686234157	-0.549621030461516	-0.448643273564558	-0.408783094100277	-0.510116678403692	-0.471655057011923	-0.431903602924582	-0.574686017228686	0.00540891543214708	0.00527840909913407	0.00780742906303007
175	10.5789757830327	0.33	-0.232782393978547	-0.28508160637555	-0.180483181581544	0.428209944329607	-14.2716024543945	-16.8464298768931	-11.6967750318959	34.86	22.23	51.5	-0.476479677397494	-0.403653983847484	-0.330828290297474	-0.46371744351702	-0.392842344247692	-0.321967244978364	-0.464442577975659	-0.393728392514932	-0.322359397972341	-0.232782393978547	43.3293288212486	0.961381819371406	-52.2217795053919	-0.486538842142344	-0.445635686234157	-0.549621030461516	-0.448643273564558	-0.408783094100277	-0.510116678403692	-0.471655057011923	-0.431903602924582	-0.574686017228686	0.00540891543214708	0.00527840909913407	0.00780742906303007
175	10.5789757830327	0.33	-0.230531187760085	-0.282042705758797	-0.179019669761373	0.434837422227898	-12.5600238831338	-14.7956499727474	-10.3243977935202	35.1	22.63	53.77	-0.415646212714876	-0.352841975056778	-0.290037737398679	-0.404474505133958	-0.343358315042505	-0.282242124951052	-0.404486155477562	-0.343373778134971	-0.281952950780435	-0.230531187760085	42.6809170567073	-0.23959024714744	-53.2692441116814	-0.486538842142344	-0.445635686234157	-0.549621030461516	-0.448643273564558	-0.408783094100277	-0.510116678403692	-0.471655057011923	-0.431903602924582	-0.574686017228686	0.00540891543214708	0.00527840909913407	0.00780742906303007
175	10.5789757830327	0.33	-0.229603847641915	-0.281140629264545	-0.178067066019284	0.48049025790897	-13.7065023534127	-15.9316901076182	-11.4813145992073	31.62	19.91	47.65	-0.496068569922487	-0.426782405078628	-0.357496240234769	-0.483474375678737	-0.415947248740835	-0.348420121802934	-0.482698852659078	-0.41583148358947	-0.34786874353263	-0.229603847641915	40.5803094596747	0.95450539827445	-50.9199251589845	-0.486538842142344	-0.445635686234157	-0.549621030461516	-0.448643273564558	-0.408783094100277	-0.510116678403692	-0.471655057011923	-0.431903602924582	-0.574686017228686	0.00540891543214708	0.00527840909913407	0.00780742906303007
175	10.5789757830327	0.33	-0.226292124154409	-0.27623000933087	-0.176354238977949	0.44320350266242	-13.3921536239271	-15.7357484976804	-11.0485587501737	35	22.66	51.7	-0.443256887329011	-0.377240671509772	-0.311224455690533	-0.431359600228563	-0.3671153001885	-0.302871000148437	-0.43272519082475	-0.368569661161416	-0.303733129602334	-0.226292124154409	44.2601317315123	1.17850238018712	-52.285379550969	-0.486538842142344	-0.445635686234157	-0.549621030461516	-0.448643273564558	-0.408783094100277	-0.510116678403692	-0.471655057011923	-0.431903602924582	-0.574686017228686	0.00540891543214708	0.00527840909913407	0.00780742906303007
175	10.5789757830327	0.33	-0.216579908888669	-0.264567824822958	-0.168591992954379	0.436847747907468	-13.829978201166	-16.2816075920541	-11.3783488102778	36.66	23.39	51.9	-0.438123904687339	-0.372152689283133	-0.306181473878928	-0.426094707300129	-0.361934807743977	-0.297774908187825	-0.428827625915361	-0.364254078686008	-0.299634584019718	-0.216579908888669	44.3607202323376	-0.328287327936669	-53.9838432467071	-0.486538842142344	-0.445635686234157	-0.549621030461516	-0.448643273564558	-0.408783094100277	-0.510116678403692	-0.471655057011923	-0.431903602924582	-0.574686017228686	0.00540891543214708	0.00527840909913407	0.00780742906303007
175	10.5789757830327	0.33	-0.215547206032313	-0.263096378147303	-0.167998033917323	0.425481180844524	-13.0071121499388	-15.3669290009599	-10.6472952989176	30.72	21.26	47.35	-0.492245833199476	-0.416654281240297	-0.341062729281118	-0.479964697424036	-0.406259093603926	-0.332553489783815	-0.482764157654062	-0.408947751931177	-0.334498915179705	-0.215547206032313	40.1755152133324	0.761168473481718	-51.3578393852095	-0.486538842142344	-0.445635686234157	-0.549621030461516	-0.448643273564558	-0.408783094100277	-0.510116678403692	-0.471655057011923	-0.431903602924582	-0.574686017228686	0.00540891543214708	0.00527840909913407	0.00780742906303007
175	10.5789757830327	0.33	-0.212728492982214	-0.2605158215106	-0.164941164453829	0.532887510752274	-15.6388237603793	-17.92485686741	-13.3527906533486	30.52	20.25	54.59	-0.577944127727549	-0.50423645911005	-0.430528790492551	-0.563584323159834	-0.491708021392018	-0.419831719624202	-0.555906474273453	-0.485323596272073	-0.414375987336893	-0.212728492982214	43.8032510929842	-0.152169988428927	-52.7673383456358	-0.486538842142344	-0.445635686234157	-0.549621030461516	-0.448643273564558	-0.408783094100277	-0.510116678403692	-0.471655057011923	-0.431903602924582	-0.574686017228686	0.00540891543214708	0.00527840909913407	0.00780742906303007
175	10.5789757830327	0.33	-0.208774707582143	-0.255620581999528	-0.161928833164758	0.451817676125787	-13.5131961820432	-15.837133705908	-11.1892586581784	27.19	19.15	45.72	-0.571925048080848	-0.488000892059016	-0.404076736037183	-0.558801263825318	-0.476802889024563	-0.394804514223808	-0.558002564468777	-0.476028256016114	-0.394187005102232	-0.208774707582143	39.7888617877944	0.186391130157575	-51.111428332061	-0.486538842142344	-0.445635686234157	-0.549621030461516	-0.448643273564558	-0.408783094100277	-0.510116678403692	-0.471655057011923	-0.431903602924582	-0.574686017228686	0.00540891543214708	0.00527840909913407	0.00780742906303007
175	10.5789757830327	0.33	-0.206610421239424	-0.252274608432281	-0.160946234046568	0.517488426209266	-15.04236245067	-17.3101640510505	-12.7745608502894	32.03	20.42	51.26	-0.532232985746398	-0.46250523427672	-0.392777482807042	-0.518618889322002	-0.450674718271777	-0.382730547221553	-0.515934620945888	-0.44776704016492	-0.380667516327089	-0.206610421239424	41.5308913604568	1.64127780525459	-50.5991520458965	-0.486538842142344	-0.445635686234157	-0.549621030461516	-0.448643273564558	-0.408783094100277	-0.510116678403692	-0.471655057011923	-0.431903602924582	-0.574686017228686	0.00540891543214708	0.00527840909913407	0.00780742906303007
175	10.5789757830327	0.33	-0.206500801427534	-0.252032805212283	-0.160968797642786	0.438308526337856	-14.2076095327639	-16.7187177583814	-11.6965013071464	30.92	21.09	47.36	-0.532189588831972	-0.452256087147371	-0.372322585462769	-0.518859504161771	-0.440928146765223	-0.362996789368675	-0.521608612663693	-0.442546427663356	-0.365058254435949	-0.206500801427534	41.8122241862451	-1.02083150526085	-53.0632939684878	-0.486538842142344	-0.445635686234157	-0.549621030461516	-0.448643273564558	-0.408783094100277	-0.510116678403692	-0.471655057011923	-0.431903602924582	-0.574686017228686	0.00540891543214708	0.00527840909913407	0.00780742906303007
175	10.5789757830327	0.34	-0.432758959605205	-0.526582023676779	-0.338935895533632	0.381710505171626	-16.1718784284375	-19.3853525510398	-12.9584043058352	30.2	21.61	46.51	-0.631506054582486	-0.526822461167073	-0.422138867751659	-0.615918789315743	-0.513819068102031	-0.41171934688832	-0.621822766533206	-0.518568594929846	-0.416215794418542	-0.432758959605205	35.3372421642981	0.472402413034085	-50.7289167296992	-0.486538842142344	-0.445635686234157	-0.549621030461516	-0.448643273564558	-0.408783094100277	-0.510116678403692	-0.471655057011923	-0.431903602924582	-0.574686017228686	0.00540891543214708	0.00527840909913407	0.00780742906303007
175	10.5789757830327	0.34	-0.401455905569876	-0.48845290206693	-0.314458909072823	0.416601853103902	-16.702432368743	-19.7883697364998	-13.6164950009863	30.73	18.93	43.82	-0.633634395189994	-0.534820997034912	-0.436007598879829	-0.617821921889415	-0.52147443188567	-0.425126941881925	-0.618528403831628	-0.522599410403999	-0.426255563614492	-0.401455905569876	35.928067951411	1.11328998868165	-49.9639046183012	-0.486538842142344	-0.445635686234157	-0.549621030461516	-0.448643273564558	-0.408783094100277	-0.510116678403692	-0.471655057011923	-0.431903602924582	-0.574686017228686	0.00540891543214708	0.00527840909913407	0.00780742906303007
175	10.5789757830327	0.34	-0.392780413766295	-0.478752603106819	-0.306808224425771	0.39048130872186	-15.6909355085555	-18.7516843084433	-12.6301867086676	31.15	21.17	47.32	-0.592568119717315	-0.495846026307289	-0.399123932897263	-0.57765857148708	-0.483370093164741	-0.389081614842402	-0.580844508731722	-0.486069396261619	-0.391449318182715	-0.392780413766295	36.3037416544996	-1.24635081382875	-53.0382792512478	-0.486538842142344	-0.445635686234157	-0.549621030461516	-0.448643273564558	-0.408783094100277	-0.510116678403692	-0.471655057011923	-0.431903602924582	-0.574686017228686	0.00540891543214708	0.00527840909913407	0.00780742906303007
175	10.5789757830327	0.34	-0.378018288638236	-0.460567922474807	-0.295468654801666	0.354425151154794	-14.4836387168546	-17.5355659824004	-11.4317114513087	32.25	20.37	47.27	-0.535525454270828	-0.442321463197868	-0.349117472124907	-0.521772736355534	-0.430962297610635	-0.340151858865736	-0.522214394442087	-0.431494906932405	-0.340542873814538	-0.378018288638236	37.4432525509416	-0.999912100237582	-52.6722495315975	-0.486538842142344	-0.445635686234157	-0.549621030461516	-0.448643273564558	-0.408783094100277	-0.510116678403692	-0.471655057011923	-0.431903602924582	-0.574686017228686	0.00540891543214708	0.00527840909913407	0.00780742906303007
175	10.5789757830327	0.34	-0.373646320162635	-0.454285790810064	-0.293006849515206	0.402219930483437	-15.5839479507632	-18.5501578015625	-12.6177380999638	32.24	22.19	45.15	-0.566705892251628	-0.476088409743676	-0.385470927235725	-0.552155359246132	-0.463864538041927	-0.375573716837723	-0.559659676499655	-0.46995528438024	-0.380086863163271	-0.373646320162635	36.888128986608	0.0233239080217862	-51.886835793967	-0.486538842142344	-0.445635686234157	-0.549621030461516	-0.448643273564558	-0.408783094100277	-0.510116678403692	-0.471655057011923	-0.431903602924582	-0.574686017228686	0.00540891543214708	0.00527840909913407	0.00780742906303007
175	10.5789757830327	0.34	-0.365068342040318	-0.444731994408946	-0.28540468967169	0.393857569034367	-13.5943732232169	-16.227443167149	-10.9613032792849	33.93	18.87	50.7	-0.471307887688119	-0.394833324158483	-0.318358760628847	-0.458859380240011	-0.38440471537653	-0.309950050513049	-0.453230541496433	-0.379677106790429	-0.305745883040917	-0.365068342040318	36.8782471089126	-1.03334815609491	-52.3910282479241	-0.486538842142344	-0.445635686234157	-0.549621030461516	-0.448643273564558	-0.408783094100277	-0.510116678403692	-0.471655057011923	-0.431903602924582	-0.574686017228686	0.00540891543214708	0.00527840909913407	0.00780742906303007
175	10.5789757830327	0.34	-0.358501244726719	-0.437125925790348	-0.27987656366309	0.362265792042377	-14.3675286785	-17.3438082777954	-11.3912490792046	29.61	19.95	43.91	-0.576015668513028	-0.477168653162617	-0.378321637812205	-0.561977474233365	-0.465539479472682	-0.369101484711999	-0.565386695242153	-0.468606119696585	-0.371700363864853	-0.358501244726719	35.9790570737502	2.207155817771	-48.8696085745485	-0.486538842142344	-0.445635686234157	-0.549621030461516	-0.448643273564558	-0.408783094100277	-0.510116678403692	-0.471655057011923	-0.431903602924582	-0.574686017228686	0.00540891543214708	0.00527840909913407	0.00780742906303007
175	10.5789757830327	0.34	-0.355773239175906	-0.433325882283128	-0.278220596068684	0.392201904262388	-14.0812276006691	-16.8180763583655	-11.3443788429727	33.58	20.04	50.03	-0.493551926438901	-0.413234953917778	-0.332917981396656	-0.480588964293378	-0.402381487893457	-0.324174011493536	-0.477897498572372	-0.400081782547152	-0.322294014919816	-0.355773239175906	38.0493756096067	0.180239477521424	-51.5700232997955	-0.486538842142344	-0.445635686234157	-0.549621030461516	-0.448643273564558	-0.408783094100277	-0.510116678403692	-0.471655057011923	-0.431903602924582	-0.574686017228686	0.00540891543214708	0.00527840909913407	0.00780742906303007
175	10.5789757830327	0.34	-0.354959927396506	-0.432700066220946	-0.277219788572066	0.405945170931478	-13.9974815901181	-16.6411984584962	-11.35376472174	32.06	21	47.22	-0.511090719293418	-0.429895896742782	-0.348701074192146	-0.498008797097468	-0.418892244237954	-0.33977569137844	-0.500150696201501	-0.420706658256764	-0.341193703486925	-0.354959927396506	36.4116462416024	0.732525831458714	-50.2977556828841	-0.486538842142344	-0.445635686234157	-0.549621030461516	-0.448643273564558	-0.408783094100277	-0.510116678403692	-0.471655057011923	-0.431903602924582	-0.574686017228686	0.00540891543214708	0.00527840909913407	0.00780742906303007
175	10.5789757830327	0.34	-0.354117623069007	-0.43107644136236	-0.277158804775653	0.394874130087074	-14.5814280062371	-17.3996749089099	-11.7631811035643	32.41	21.69	49.06	-0.528666070944189	-0.443037372431912	-0.357408673919635	-0.515049202377452	-0.431626044937823	-0.348202887498193	-0.51729151229203	-0.4333294392483	-0.349377461989098	-0.354117623069007	37.9517702533542	1.52928637382095	-50.401051501869	-0.486538842142344	-0.445635686234157	-0.549621030461516	-0.448643273564558	-0.408783094100277	-0.510116678403692	-0.471655057011923	-0.431903602924582	-0.574686017228686	0.00540891543214708	0.00527840909913407	0.00780742906303007
175	10.5789757830327	0.34	-0.354039815484291	-0.431560993220034	-0.276518637748547	0.419817825459807	-14.9485566006271	-17.692255664283	-12.2048575369712	31.9	21.31	45.92	-0.546048675615051	-0.461367939115177	-0.376687202615303	-0.532112435779797	-0.449592918793841	-0.367073401807885	-0.536458983831389	-0.45336628024259	-0.369796775891626	-0.354039815484291	37.5128190244888	-1.72203582823614	-53.413203121421	-0.486538842142344	-0.445635686234157	-0.549621030461516	-0.448643273564558	-0.408783094100277	-0.510116678403692	-0.471655057011923	-0.431903602924582	-0.574686017228686	0.00540891543214708	0.00527840909913407	0.00780742906303007
175	10.5789757830327	0.34	-0.3442091175775	-0.41930391861877	-0.269114316536229	0.390604927503732	-15.5247436197879	-18.5522879343154	-12.4971993052603	29.76	21.21	46	-0.613128483417704	-0.513072163646345	-0.413015843874986	-0.598136806838737	-0.50052697589682	-0.402917144954902	-0.602424899110268	-0.504410575549113	-0.406357026657873	-0.3442091175775	37.2907067813149	0.403168121837553	-50.9976940918379	-0.486538842142344	-0.445635686234157	-0.549621030461516	-0.448643273564558	-0.408783094100277	-0.510116678403692	-0.471655057011923	-0.431903602924582	-0.574686017228686	0.00540891543214708	0.00527840909913407	0.00780742906303007
175	10.5789757830327	0.34	-0.343040465777793	-0.416841061451665	-0.26923987010392	0.392105017663208	-13.4312738335911	-16.042327176583	-10.8202204905991	30.04	19.52	45.28	-0.525275368578737	-0.439781412993487	-0.354287457408238	-0.512353080688235	-0.428962360040424	-0.345571639392612	-0.513144927663429	-0.43003002499679	-0.346386800774803	-0.343040465777793	35.3747322582434	-1.67636360817396	-52.6849012393081	-0.486538842142344	-0.445635686234157	-0.549621030461516	-0.448643273564558	-0.408783094100277	-0.510116678403692	-0.471655057011923	-0.431903602924582	-0.574686017228686	0.00540891543214708	0.00527840909913407	0.00780742906303007
175	10.5789757830327	0.34	-0.341773407386247	-0.415307233202723	-0.268239581569772	0.399426776829272	-14.5322510052375	-17.3144151330876	-11.7500868773874	31.45	22.7	52.5	-0.542013870151012	-0.454920454939449	-0.367827039727887	-0.528297550158962	-0.443408139711907	-0.358518729264853	-0.529826116187148	-0.444464561192627	-0.359213840722001	-0.341773407386247	38.6112922088557	-0.164551466496023	-52.5881936383245	-0.486538842142344	-0.445635686234157	-0.549621030461516	-0.448643273564558	-0.408783094100277	-0.510116678403692	-0.471655057011923	-0.431903602924582	-0.574686017228686	0.00540891543214708	0.00527840909913407	0.00780742906303007
175	10.5789757830327	0.34	-0.341120976373735	-0.415259606059308	-0.266982346688161	0.361028452776098	-13.0191477223764	-15.7233430693317	-10.3149523754211	37.06	23.73	51.03	-0.418670951501286	-0.346665396832481	-0.274659842163677	-0.407118238313701	-0.337099588917447	-0.267080939521193	-0.410646023148502	-0.339785083253437	-0.26907551331234	-0.341120976373735	40.8750002103853	0.31020975094228	-52.5713497282357	-0.486538842142344	-0.445635686234157	-0.549621030461516	-0.448643273564558	-0.408783094100277	-0.510116678403692	-0.471655057011923	-0.431903602924582	-0.574686017228686	0.00540891543214708	0.00527840909913407	0.00780742906303007
175	10.5789757830327	0.34	-0.340517006004231	-0.414024383008093	-0.267009629000369	0.372521805949728	-12.3648163365508	-14.8703289907762	-9.8593036823253	30.24	18.58	43.75	-0.483756287459466	-0.402247835256247	-0.320739383053028	-0.471805255447747	-0.392310441406467	-0.312815627365187	-0.471666001207373	-0.392942631990645	-0.312844808855242	-0.340517006004231	34.864092946843	-0.541121450316226	-51.013912003673	-0.486538842142344	-0.445635686234157	-0.549621030461516	-0.448643273564558	-0.408783094100277	-0.510116678403692	-0.471655057011923	-0.431903602924582	-0.574686017228686	0.00540891543214708	0.00527840909913407	0.00780742906303007
175	10.5789757830327	0.34	-0.33946685484951	-0.413726149852386	-0.265207559846635	0.43544096012311	-16.5016387342617	-19.4352501030539	-13.5680273654695	34.83	24.38	46.97	-0.550129457921005	-0.467091368701306	-0.384053279481607	-0.535400484491655	-0.454585627989511	-0.373770771487367	-0.545117655283436	-0.46260407714009	-0.381749545212132	-0.33946685484951	40.1752728460662	-0.332569466860481	-53.3342433752568	-0.486538842142344	-0.445635686234157	-0.549621030461516	-0.448643273564558	-0.408783094100277	-0.510116678403692	-0.471655057011923	-0.431903602924582	-0.574686017228686	0.00540891543214708	0.00527840909913407	0.00780742906303007
175	10.5789757830327	0.34	-0.338731858815206	-0.412178826468682	-0.26528489116173	0.3524700721317	-13.9395536593586	-16.8894253676982	-10.9896819510191	31.63	21.93	45.48	-0.525676996085362	-0.43386335146943	-0.342049706853499	-0.512327858642867	-0.422845746451222	-0.333363634259577	-0.518960371334237	-0.427500492647394	-0.337664108603447	-0.338731858815206	38.3008270904126	0.160796123770955	-51.8030831438224	-0.486538842142344	-0.445635686234157	-0.549621030461516	-0.448643273564558	-0.408783094100277	-0.510116678403692	-0.471655057011923	-0.431903602924582	-0.574686017228686	0.00540891543214708	0.00527840909913407	0.00780742906303007
175	10.5789757830327	0.34	-0.337822972931779	-0.412062924143139	-0.263583021720418	0.344479566249706	-13.5316203061032	-16.4460034662059	-10.6172371460004	32.3	19.74	47.24	-0.501461397360302	-0.412597823002463	-0.323734248644624	-0.488571684776506	-0.401992286107306	-0.315412887438106	-0.488096263480436	-0.401853410927798	-0.314773179863275	-0.337822972931779	37.6778958177261	-0.0827835883382173	-51.8723507837155	-0.486538842142344	-0.445635686234157	-0.549621030461516	-0.448643273564558	-0.408783094100277	-0.510116678403692	-0.471655057011923	-0.431903602924582	-0.574686017228686	0.00540891543214708	0.00527840909913407	0.00780742906303007
175	10.5789757830327	0.34	-0.336157185077262	-0.409698642124322	-0.262615728030202	0.397826504710731	-13.9533385577198	-16.6336024420551	-11.2730746733844	30.5	18.51	46.91	-0.536677464397801	-0.450199671606189	-0.363721878814578	-0.523348786486721	-0.439018716905126	-0.354688647323532	-0.519293122567393	-0.436121394112453	-1.00194177627564	-0.336157185077262	36.6482811910889	-0.109750139867709	-51.2745449104429	-0.486538842142344	-0.445635686234157	-0.549621030461516	-0.448643273564558	-0.408783094100277	-0.510116678403692	-0.471655057011923	-0.431903602924582	-0.574686017228686	0.00540891543214708	0.00527840909913407	0.00780742906303007
175	10.5789757830327	0.34	-0.334077914544867	-0.406805865005551	-0.261349964084184	0.42238771756231	-14.7710867504351	-17.4679596525312	-12.0742138483391	33.84	21.86	48.85	-0.508658020937712	-0.430126466000101	-0.351594911062491	-0.495241808720842	-0.418781578648651	-0.342321348576461	-0.498044579263848	-0.420659686156476	-0.344303364580121	-0.334077914544867	39.2247873614657	1.91129138610632	-50.4227544593499	-0.486538842142344	-0.445635686234157	-0.549621030461516	-0.448643273564558	-0.408783094100277	-0.510116678403692	-0.471655057011923	-0.431903602924582	-0.574686017228686	0.00540891543214708	0.00527840909913407	0.00780742906303007
175	10.5789757830327	0.34	-0.333040610960647	-0.405262230522754	-0.26081899139854	0.411634356549433	-14.2796906824022	-16.9451502949873	-11.6142310698171	32.53	21.03	49.49	-0.513088412796554	-0.432379984828278	-0.351671556860002	-0.499846576765828	-0.421221079814506	-0.342595582863184	-0.500259985155084	-0.421732191536919	-0.34264939674685	-0.333040610960647	38.0582924753025	0.855273811462863	-51.0337428670553	-0.486538842142344	-0.445635686234157	-0.549621030461516	-0.448643273564558	-0.408783094100277	-0.510116678403692	-0.471655057011923	-0.431903602924582	-0.574686017228686	0.00540891543214708	0.00527840909913407	0.00780742906303007
175	10.5789757830327	0.34	-0.330748648510893	-0.403438308364463	-0.258058988657322	0.402459290899317	-14.3519630383086	-17.0823206878546	-11.6216053887626	30.15	21.01	52.39	-0.557342053522592	-0.468259125795388	-0.379176198068184	-0.543599122519038	-0.456712800128919	-0.3698264777388	-0.540498626538483	-0.453929318777755	-0.36810473662014	-0.330748648510893	37.7918093781543	-0.275216272281402	-52.1041015398063	-0.486538842142344	-0.445635686234157	-0.549621030461516	-0.448643273564558	-0.408783094100277	-0.510116678403692	-0.471655057011923	-0.431903602924582	-0.574686017228686	0.00540891543214708	0.00527840909913407	0.00780742906303007
175	10.5789757830327	0.34	-0.328340127949919	-0.399202933595335	-0.257477322304503	0.445505148897682	-15.4504220464867	-18.1416358628532	-12.7592082301203	34.73	20.84	49.99	-0.514967797085651	-0.438575102348654	-0.362182407611657	-0.501200423850029	-0.426850044665327	-0.352499665480625	-0.500292677415596	-0.426086924114649	-0.352215543818298	-0.328340127949919	40.2690914585665	0.261600425744432	-52.0311615291243	-0.486538842142344	-0.445635686234157	-0.549621030461516	-0.448643273564558	-0.408783094100277	-0.510116678403692	-0.471655057011923	-0.431903602924582	-0.574686017228686	0.00540891543214708	0.00527840909913407	0.00780742906303007
175	10.5789757830327	0.34	-0.32813130770909	-0.399127980699563	-0.257134634718617	0.41686802057059	-13.6639804876829	-16.1871523576948	-11.140808617671	30.63	18.89	46.05	-0.519982809359416	-0.43893050513237	-0.357878200905323	-0.507032692071729	-0.427998986973893	-0.348965281876057	-0.505676948138689	-0.427078071013231	-1.00894708633424	-0.32813130770909	36.1681247964595	-0.964607486059472	-51.7736237638708	-0.486538842142344	-0.445635686234157	-0.549621030461516	-0.448643273564558	-0.408783094100277	-0.510116678403692	-0.471655057011923	-0.431903602924582	-0.574686017228686	0.00540891543214708	0.00527840909913407	0.00780742906303007
175	10.5789757830327	0.34	-0.325148063562425	-0.396077181295199	-0.25421894582965	0.437988777894795	-15.6935781387195	-18.4691241923045	-12.9180320851346	32.7	21.02	52.6	-0.556303792870028	-0.472702276045636	-0.389100759221243	-0.541903453503199	-0.460466024411594	-0.379028595319989	-0.538540774598155	-0.458188247077508	-0.376915129027113	-0.325148063562425	39.37186834099	0.997433311145916	-51.1663820220866	-0.486538842142344	-0.445635686234157	-0.549621030461516	-0.448643273564558	-0.408783094100277	-0.510116678403692	-0.471655057011923	-0.431903602924582	-0.574686017228686	0.00540891543214708	0.00527840909913407	0.00780742906303007
175	10.5789757830327	0.34	-0.323311314206167	-0.393745733038719	-0.252876895373616	0.421503149781378	-14.1936097015945	-16.7897514879665	-11.5974679152226	32.09	19.11	47.25	-0.515148668916442	-0.435492994052736	-0.35583731918903	-0.501955299552811	-0.424339670221198	-0.346724040889584	-0.499612822505444	-0.42235638010396	-0.345368019927423	-0.323311314206167	38.7940402585967	0.573127383576611	-50.96540305802	-0.486538842142344	-0.445635686234157	-0.549621030461516	-0.448643273564558	-0.408783094100277	-0.510116678403692	-0.471655057011923	-0.431903602924582	-0.574686017228686	0.00540891543214708	0.00527840909913407	0.00780742906303007
175	10.5789757830327	0.34	-0.321253920896021	-0.390619645283897	-0.251888196508145	0.421530822402986	-15.0244063937425	-17.7723526059255	-12.2764601815595	29.79	19.06	43.89	-0.586841523084605	-0.496104580358498	-0.405367637632391	-0.572484314345725	-0.483967271159444	-0.395450227973163	-0.573414486926018	-0.485319978161557	-0.396652952419714	-0.321253920896021	36.3616692890012	0.472181660409966	-50.2894104373036	-0.486538842142344	-0.445635686234157	-0.549621030461516	-0.448643273564558	-0.408783094100277	-0.510116678403692	-0.471655057011923	-0.431903602924582	-0.574686017228686	0.00540891543214708	0.00527840909913407	0.00780742906303007
175	10.5789757830327	0.34	-0.319912038239707	-0.38945491297146	-0.250369163507955	0.421682361967533	-14.7383680609054	-17.4331607507396	-12.0435753710712	34.36	21.12	50.96	-0.500192426040653	-0.422873406702889	-0.345554387365126	-0.486894919146786	-0.411631409127325	-0.336367899107865	-0.486061186662646	-0.41136258641939	-0.335494672164822	-0.319912038239707	40.0727788367229	-0.964089825228441	-53.2804465371482	-0.486538842142344	-0.445635686234157	-0.549621030461516	-0.448643273564558	-0.408783094100277	-0.510116678403692	-0.471655057011923	-0.431903602924582	-0.574686017228686	0.00540891543214708	0.00527840909913407	0.00780742906303007
175	10.5789757830327	0.34	-0.318488293159323	-0.388379652784407	-0.248596933534238	0.429514120967663	-14.6045938589949	-17.2324928726427	-11.9766948453472	33.45	19.67	47.68	-0.507633746485602	-0.430221254193113	-0.352808761900623	-0.494328605044976	-0.418945103469423	-0.34356160189387	-0.492733645493399	-0.417878829740117	-0.342920195708275	-0.318488293159323	39.1084090033468	0.349522181956133	-51.4117347431223	-0.486538842142344	-0.445635686234157	-0.549621030461516	-0.448643273564558	-0.408783094100277	-0.510116678403692	-0.471655057011923	-0.431903602924582	-0.574686017228686	0.00540891543214708	0.00527840909913407	0.00780742906303007
175	10.5789757830327	0.34	-0.316118209384139	-0.385342247411389	-0.246894171356888	0.383458399579606	-14.0696377504068	-16.8550561650323	-11.2842193357813	29.27	18.61	52.55	-0.5662371497765	-0.472662416557597	-0.379087683338695	-0.552543631604359	-0.4612318500662	-0.369920068528042	-0.542551760937894	-0.452813804065137	-0.362742228187432	-0.316118209384139	39.073262583463	-0.681788734531785	-52.4238241290766	-0.486538842142344	-0.445635686234157	-0.549621030461516	-0.448643273564558	-0.408783094100277	-0.510116678403692	-0.471655057011923	-0.431903602924582	-0.574686017228686	0.00540891543214708	0.00527840909913407	0.00780742906303007
175	10.5789757830327	0.34	-0.315417743277149	-0.383459430551086	-0.247376056003213	0.457959507217683	-15.6341262823242	-18.2897185971786	-12.9785339674698	34.27	20.47	49.21	-0.526069232774998	-0.449686132389071	-0.373303032003144	-0.512102089247556	-0.437746960960536	-0.363391832673517	-0.511250164559698	-0.437342309522232	-0.362486089568333	-0.315417743277149	40.3279335248244	0.545900065290502	-51.9614252857592	-0.486538842142344	-0.445635686234157	-0.549621030461516	-0.448643273564558	-0.408783094100277	-0.510116678403692	-0.471655057011923	-0.431903602924582	-0.574686017228686	0.00540891543214708	0.00527840909913407	0.00780742906303007
175	10.5789757830327	0.34	-0.314601513794065	-0.38343604491709	-0.24576698267104	0.474998349981436	-14.8358583637319	-17.271045964075	-12.4006707633888	32.14	20.89	44.5	-0.529155837703164	-0.45454578007815	-0.379935722453135	-0.51559233031988	-0.44289470376972	-0.37019707721956	-0.521090384989253	-0.44640954733159	-0.373083533259413	-0.314601513794065	37.006986397036	0.964399144834173	-50.2115002514471	-0.486538842142344	-0.445635686234157	-0.549621030461516	-0.448643273564558	-0.408783094100277	-0.510116678403692	-0.471655057011923	-0.431903602924582	-0.574686017228686	0.00540891543214708	0.00527840909913407	0.00780742906303007
175	10.5789757830327	0.34	-0.312907083425905	-0.381182312065209	-0.244631854786601	0.440444624600603	-14.7551630307507	-17.3517648260209	-12.1585612354806	32.46	21.18	46.25	-0.526509618233699	-0.44772017902447	-0.368930739815241	-0.51293788321219	-0.43617938390303	-0.35942088459387	-0.516861390161692	-0.438897442695831	-0.361905155163885	-0.312907083425905	37.8746413548903	0.230633684345396	-51.2283941994936	-0.486538842142344	-0.445635686234157	-0.549621030461516	-0.448643273564558	-0.408783094100277	-0.510116678403692	-0.471655057011923	-0.431903602924582	-0.574686017228686	0.00540891543214708	0.00527840909913407	0.00780742906303007
175	10.5789757830327	0.34	-0.312302254946095	-0.379741825807146	-0.244862684085044	0.463748582642681	-15.3366786089965	-17.9115746953517	-12.7617825226413	34.33	19.59	49.72	-0.514361611408896	-0.440419050650583	-0.36647648989227	-0.500693634481281	-0.4287159272268	-0.356738219972319	-0.496779006809501	-0.425569315968907	-0.353868490741298	-0.312302254946095	39.5577845305549	1.8309141686948	-50.1767797237581	-0.486538842142344	-0.445635686234157	-0.549621030461516	-0.448643273564558	-0.408783094100277	-0.510116678403692	-0.471655057011923	-0.431903602924582	-0.574686017228686	0.00540891543214708	0.00527840909913407	0.00780742906303007
175	10.5789757830327	0.34	-0.312237703335	-0.379871897192742	-0.244603509477258	0.38116132741689	-13.5877157039894	-16.2908412735804	-10.8845901343983	32.44	20.8	49.94	-0.494651533437635	-0.412574421174491	-0.330497308911348	-0.481905960475129	-0.401943710397152	-0.321981460319175	-0.481203202688929	-0.401061052769315	-0.321300362675492	-0.312237703335	38.2960754841034	-0.935340180917712	-52.8522165330943	-0.486538842142344	-0.445635686234157	-0.549621030461516	-0.448643273564558	-0.408783094100277	-0.510116678403692	-0.471655057011923	-0.431903602924582	-0.574686017228686	0.00540891543214708	0.00527840909913407	0.00780742906303007
175	10.5789757830327	0.34	-0.312057682616343	-0.379848253031321	-0.244267112201366	0.418589593312006	-13.560253949598	-16.0554258525266	-11.0650820466693	33.83	21.58	51.65	-0.46766652102175	-0.394986520259876	-0.322306519498001	-0.455333494038155	-0.384570167594993	-0.313806841151831	-0.455062300203204	-0.38371515023652	-0.313554613047955	-0.312057682616343	39.3717931576897	1.01469891848145	-51.1002320139798	-0.486538842142344	-0.445635686234157	-0.549621030461516	-0.448643273564558	-0.408783094100277	-0.510116678403692	-0.471655057011923	-0.431903602924582	-0.574686017228686	0.00540891543214708	0.00527840909913407	0.00780742906303007
175	10.5789757830327	0.34	-0.31094127088815	-0.378947183086634	-0.242935358689665	0.453121587335202	-14.7637087782992	-17.2960308783796	-12.2313866782189	30.92	20.42	49.44	-0.550486269536512	-0.469889249564684	-0.389292229592857	-0.536696643576068	-0.458118570888564	-0.379540498201059	-0.535502385333199	-0.457224930895947	-0.378642349357394	-0.31094127088815	37.7471762501062	-0.567109689438265	-51.9209131234951	-0.486538842142344	-0.445635686234157	-0.549621030461516	-0.448643273564558	-0.408783094100277	-0.510116678403692	-0.471655057011923	-0.431903602924582	-0.574686017228686	0.00540891543214708	0.00527840909913407	0.00780742906303007
175	10.5789757830327	0.34	-0.310687860553261	-0.378333962829621	-0.2430417582769	0.466690672558538	-15.1992898277589	-17.7360755645455	-12.6625040909723	33.68	21.12	52.02	-0.518925676468394	-0.44470388767827	-0.370482098888146	-0.505273861391466	-0.433004687746805	-0.360735514102143	-0.503377108546483	-0.431353213617297	-0.359275965068221	-0.310687860553261	39.9095209157187	-0.187503198485954	-52.5065693965818	-0.486538842142344	-0.445635686234157	-0.549621030461516	-0.448643273564558	-0.408783094100277	-0.510116678403692	-0.471655057011923	-0.431903602924582	-0.574686017228686	0.00540891543214708	0.00527840909913407	0.00780742906303007
175	10.5789757830327	0.34	-0.31012078936813	-0.377898025144539	-0.242343553591721	0.403428960244507	-14.4961384138723	-17.2483722936372	-11.7439045341075	32.14	21.48	54.61	-0.528467983817512	-0.444143071027328	-0.359818158237145	-0.514922210204678	-0.4327587267036	-0.350595243202522	-0.511276193649002	-0.429821083247726	-1.00959424972535	-0.31012078936813	40.4558981701628	0.184816305189824	-52.3617285752353	-0.486538842142344	-0.445635686234157	-0.549621030461516	-0.448643273564558	-0.408783094100277	-0.510116678403692	-0.471655057011923	-0.431903602924582	-0.574686017228686	0.00540891543214708	0.00527840909913407	0.00780742906303007
175	10.5789757830327	0.34	-0.308931986957536	-0.376632391467623	-0.241231582447449	0.416639431049456	-13.7246981561148	-16.2602740485129	-11.1891222637166	33.25	19.59	52.38	-0.481758044883599	-0.406634213579695	-0.331510382275791	-0.469171177315809	-0.396010102474095	-0.322849027632381	-0.46359545642099	-0.391205113551448	-0.319055584629376	-0.308931986957536	38.6291829450578	-0.833855019807659	-52.722808173319	-0.486538842142344	-0.445635686234157	-0.549621030461516	-0.448643273564558	-0.408783094100277	-0.510116678403692	-0.471655057011923	-0.431903602924582	-0.574686017228686	0.00540891543214708	0.00527840909913407	0.00780742906303007
175	10.5789757830327	0.34	-0.308633143037337	-0.375818614257014	-0.241447671817661	0.370761164086534	-13.0187512546553	-15.6667357119929	-10.3707667973177	34.53	21.14	49.7	-0.447263456201358	-0.371667192746829	-0.2960709292923	-0.435341689400493	-0.361760437482064	-0.288179185563635	-0.435767260172868	-0.362168033773647	-0.288242919381742	-0.308633143037337	38.761174228947	0.545227134397726	-51.3636495655402	-0.486538842142344	-0.445635686234157	-0.549621030461516	-0.448643273564558	-0.408783094100277	-0.510116678403692	-0.471655057011923	-0.431903602924582	-0.574686017228686	0.00540891543214708	0.00527840909913407	0.00780742906303007
175	10.5789757830327	0.34	-0.307485069502761	-0.374015085617065	-0.240955053388457	0.341048687837605	-12.3376603011197	-15.0152050763729	-9.66011552586661	32.7	21.35	53.05	-0.452365554141617	-0.371698722097991	-0.291031890054365	-0.44065715510804	-0.362078190829089	-0.283499226550137	-0.438282462199366	-0.360115678438482	-0.281985054328696	-0.307485069502761	39.7120706649993	1.0740840311612	-51.1691211831753	-0.486538842142344	-0.445635686234157	-0.549621030461516	-0.448643273564558	-0.408783094100277	-0.510116678403692	-0.471655057011923	-0.431903602924582	-0.574686017228686	0.00540891543214708	0.00527840909913407	0.00780742906303007
175	10.5789757830327	0.34	-0.306732391052657	-0.373586062882993	-0.239878719222321	0.446997143104612	-14.472859632605	-16.9861989510016	-11.9595203142084	34.57	21.71	50.97	-0.484369233022223	-0.412700212690598	-0.341031192358973	-0.471450564065946	-0.401693036630573	-0.3319355091952	-0.471318230148331	-0.402060327046677	-0.332143842046724	-0.306732391052657	40.7861409722255	-1.01344918394256	-53.7094500647717	-0.486538842142344	-0.445635686234157	-0.549621030461516	-0.448643273564558	-0.408783094100277	-0.510116678403692	-0.471655057011923	-0.431903602924582	-0.574686017228686	0.00540891543214708	0.00527840909913407	0.00780742906303007
175	10.5789757830327	0.34	-0.304170003553116	-0.370267123486039	-0.238072883620193	0.403806118374436	-14.9398595847915	-17.7741169713327	-12.1056021982502	35.63	22.56	54.92	-0.492032424252947	-0.413573025391899	-0.335113626530851	-0.478709027542823	-0.402374175043228	-0.326039322543634	-0.477074544922505	-1.25603303909296	-0.324881227497553	-0.304170003553116	42.8555696264947	0.29674898851752	-53.2597477425943	-0.486538842142344	-0.445635686234157	-0.549621030461516	-0.448643273564558	-0.408783094100277	-0.510116678403692	-0.471655057011923	-0.431903602924582	-0.574686017228686	0.00540891543214708	0.00527840909913407	0.00780742906303007
175	10.5789757830327	0.34	-0.303302970187058	-0.369445763975415	-0.237160176398701	0.394413389877582	-13.9995185923292	-16.7079065248209	-11.2911306598374	31.17	19.62	44.09	-0.527609962568435	-0.442083241817398	-0.356556521066362	-0.514329046343122	-0.430955190954579	-0.347581335566036	-0.516608817596033	-0.432683735141811	-0.349509828855065	-0.303302970187058	37.8849839174298	0.685414108715753	-50.9152274969941	-0.486538842142344	-0.445635686234157	-0.549621030461516	-0.448643273564558	-0.408783094100277	-0.510116678403692	-0.471655057011923	-0.431903602924582	-0.574686017228686	0.00540891543214708	0.00527840909913407	0.00780742906303007
175	10.5789757830327	0.34	-0.303132239338411	-0.369623268495351	-0.23664121018147	0.494313572153881	-15.5221152559114	-17.9732983173978	-13.070932194425	29.4	19.78	47.52	-0.601226795731754	-0.519231999240623	-0.437237202749493	-0.586644815138601	-0.506638696696521	-0.426632578254442	-0.585460334446183	-0.505942991969203	-0.425935409502703	-0.303132239338411	37.4287924730057	-0.869768826976784	-52.1366565481277	-0.486538842142344	-0.445635686234157	-0.549621030461516	-0.448643273564558	-0.408783094100277	-0.510116678403692	-0.471655057011923	-0.431903602924582	-0.574686017228686	0.00540891543214708	0.00527840909913407	0.00780742906303007
175	10.5789757830327	0.34	-0.302930907051338	-0.369531594206455	-0.23633021989622	0.381880296187063	-12.9934444167199	-15.5744112461391	-10.4124775873007	30.18	20.54	52.9	-0.50772550554325	-0.423586036798833	-0.339446568054416	-0.495199333309897	-0.413135682040885	-0.331072030771872	-0.491515376015246	-0.409663132240294	-0.327775242812908	-0.302930907051338	40.3964037865263	0.495878844293019	-52.0226961665791	-0.486538842142344	-0.445635686234157	-0.549621030461516	-0.448643273564558	-0.408783094100277	-0.510116678403692	-0.471655057011923	-0.431903602924582	-0.574686017228686	0.00540891543214708	0.00527840909913407	0.00780742906303007
175	10.5789757830327	0.34	-0.302432979475675	-0.367687971435159	-0.23717798751619	0.411882784374801	-13.9305453508265	-16.5295000296086	-11.3315906720444	32.55	20.5	49.32	-0.50019671546125	-0.421550138636129	-0.342903561811009	-0.487283055416636	-0.41066691007057	-0.334050764724504	-0.486394677927807	-0.409954942749169	-0.333286889708484	-0.302432979475675	39.0921412071301	0.392664495118676	-51.624147056653	-0.486538842142344	-0.445635686234157	-0.549621030461516	-0.448643273564558	-0.408783094100277	-0.510116678403692	-0.471655057011923	-0.431903602924582	-0.574686017228686	0.00540891543214708	0.00527840909913407	0.00780742906303007
175	10.5789757830327	0.34	-0.302305470704901	-0.367822991343969	-0.236787950065834	0.467587362822083	-15.7244686346666	-18.3441847704658	-13.1047524988675	28.16	20.17	44.25	-0.640108832834888	-0.548695479828056	-0.457282126821224	-0.625037269288503	-0.535776272393879	-0.446515275499255	-0.628974437124003	-0.53973330387125	-0.449328869661334	-0.302305470704901	35.8683709135946	-0.399148486566557	-50.980367494007	-0.486538842142344	-0.445635686234157	-0.549621030461516	-0.448643273564558	-0.408783094100277	-0.510116678403692	-0.471655057011923	-0.431903602924582	-0.574686017228686	0.00540891543214708	0.00527840909913407	0.00780742906303007
175	10.5789757830327	0.34	-0.302082933549775	-0.367491334312334	-0.236674532787216	0.498423121194616	-14.8624733484183	-17.1902762996117	-12.5346703972249	28.17	18.5	52.68	-0.599636450825973	-0.518437319669056	-0.437238188512138	-0.585514268394333	-0.506227477526117	-0.426940686657901	-0.57401349619886	-0.496187116041947	-0.418613684500928	-0.302082933549775	38.5071121425233	1.23235016943513	-49.6644770945193	-0.486538842142344	-0.445635686234157	-0.549621030461516	-0.448643273564558	-0.408783094100277	-0.510116678403692	-0.471655057011923	-0.431903602924582	-0.574686017228686	0.00540891543214708	0.00527840909913407	0.00780742906303007
175	10.5789757830327	0.34	-0.301090518198161	-0.365899052587372	-0.236281983808949	0.421622796128834	-14.4827566246304	-17.1311362361408	-11.8343770131201	30.72	20.74	46.25	-0.548753570553453	-0.463919281224103	-0.379084991894754	-0.535062537531688	-0.452344806743205	-0.369627075954722	-0.539356459165117	-0.454890380249512	-0.371077210751277	-0.301090518198161	37.8456881144937	-0.121585392003806	-51.5924839734994	-0.486538842142344	-0.445635686234157	-0.549621030461516	-0.448643273564558	-0.408783094100277	-0.510116678403692	-0.471655057011923	-0.431903602924582	-0.574686017228686	0.00540891543214708	0.00527840909913407	0.00780742906303007
175	10.5789757830327	0.34	-0.30029457538519	-0.366107190520188	-0.234481960250192	0.414455618704147	-14.3139882989374	-16.970348792117	-11.6576278057578	31.24	22.4	53.67	-0.534740156888084	-0.451037538616973	-0.367334920345863	-0.521261892493192	-0.439669020432592	-0.358076148371993	-0.52035728571713	-0.438997325572743	-0.357574108994101	-0.30029457538519	40.2045886273581	-1.29188951581834	-53.7672434263371	-0.486538842142344	-0.445635686234157	-0.549621030461516	-0.448643273564558	-0.408783094100277	-0.510116678403692	-0.471655057011923	-0.431903602924582	-0.574686017228686	0.00540891543214708	0.00527840909913407	0.00780742906303007
175	10.5789757830327	0.34	-0.300017518793855	-0.365817295401516	-0.234217742186195	0.419644269474988	-13.9450050091735	-16.5054215622036	-11.3845884561434	30.63	20.16	56.05	-0.530189941228433	-0.447943807940934	-0.365697674653436	-0.516985353656012	-0.436787592442438	-0.356589831228864	-0.508306341255083	-0.429572907634973	-0.350704044476506	-0.300017518793855	40.0892806637516	-0.120205814036091	-52.1247214948214	-0.486538842142344	-0.445635686234157	-0.549621030461516	-0.448643273564558	-0.408783094100277	-0.510116678403692	-0.471655057011923	-0.431903602924582	-0.574686017228686	0.00540891543214708	0.00527840909913407	0.00780742906303007
175	10.5789757830327	0.34	-0.299243871162813	-0.364153513165816	-0.23433422915981	0.501120404632523	-14.5610025167443	-16.8293185667493	-12.2926864667393	32.2	19.89	49.56	-0.514735595843971	-0.445357682000885	-0.3759797681578	-0.5015284369869	-0.433930631488168	-0.366332825989437	-0.498558468948049	-0.431917425495352	-0.364140208315217	-0.299243871162813	37.8105926671458	0.276899951624413	-50.9373351829314	-0.486538842142344	-0.445635686234157	-0.549621030461516	-0.448643273564558	-0.408783094100277	-0.510116678403692	-0.471655057011923	-0.431903602924582	-0.574686017228686	0.00540891543214708	0.00527840909913407	0.00780742906303007
175	10.5789757830327	0.34	-0.298034207973518	-0.363371808522719	-0.232696607424317	0.455417614400015	-15.1543962284688	-17.741721215602	-12.5670712413356	33.28	21.49	47.96	-0.525318732741068	-0.448710027930913	-0.372101323120758	-0.511588954175418	-0.43698250149847	-0.362376048821523	-0.514843385914372	-0.439202648046012	-0.364157679189542	-0.298034207973518	38.8546296110866	-1.39222619538992	-53.2269902677029	-0.486538842142344	-0.445635686234157	-0.549621030461516	-0.448643273564558	-0.408783094100277	-0.510116678403692	-0.471655057011923	-0.431903602924582	-0.574686017228686	0.00540891543214708	0.00527840909913407	0.00780742906303007
175	10.5789757830327	0.34	-0.297823736860656	-0.362502976774849	-0.233144496946462	0.443548431765785	-15.0609097432955	-17.6946917645689	-12.427127722022	32.68	19.61	48.28	-0.533262133772857	-0.453888260565912	-0.374514387358967	-0.519462446716574	-0.442142600115552	-0.364822753514531	-0.517471106000905	-0.44039986750826	-0.36297524156725	-0.297823736860656	39.6229437444562	-0.380128011811371	-52.3446008800673	-0.486538842142344	-0.445635686234157	-0.549621030461516	-0.448643273564558	-0.408783094100277	-0.510116678403692	-0.471655057011923	-0.431903602924582	-0.574686017228686	0.00540891543214708	0.00527840909913407	0.00780742906303007
175	10.5789757830327	0.34	-0.297812303340196	-0.361915242501009	-0.233709364179383	0.429484827024649	-13.961121723564	-16.4733868043363	-11.4488566427917	30.44	19.48	52.73	-0.53245131492289	-0.451250110727287	-0.370048906531685	-0.519242539658377	-0.440055732699417	-0.360868925740457	-0.511927258367204	-0.434417876620282	-0.355934055818126	-0.297812303340196	38.6942535384382	1.13179357701916	-50.5976114719669	-0.486538842142344	-0.445635686234157	-0.549621030461516	-0.448643273564558	-0.408783094100277	-0.510116678403692	-0.471655057011923	-0.431903602924582	-0.574686017228686	0.00540891543214708	0.00527840909913407	0.00780742906303007
175	10.5789757830327	0.34	-0.295858281442719	-0.359661073244614	-0.232055489640823	0.445760868543792	-14.1389318405344	-16.6004309594806	-11.6774327215883	29.59	20.12	50.06	-0.551760930191087	-0.469946244364596	-0.388131558538106	-0.538320929089328	-0.458499116276276	-0.378677303463225	-0.535965288425122	-0.455983826657316	-0.376956255471837	-0.295858281442719	38.9465492422317	-0.853308652613446	-52.3186623585258	-0.486538842142344	-0.445635686234157	-0.549621030461516	-0.448643273564558	-0.408783094100277	-0.510116678403692	-0.471655057011923	-0.431903602924582	-0.574686017228686	0.00540891543214708	0.00527840909913407	0.00780742906303007
175	10.5789757830327	0.34	-0.295846621699088	-0.360523361731089	-0.231169881667088	0.336876170425031	-12.6969220071053	-15.4782107950681	-9.91563321914246	33.09	22.75	57.17	-0.460809548638071	-0.378006410214498	-0.295203271790924	-0.448802379875009	-0.36815681665816	-0.28751125344131	-0.446162326139845	-0.365875188561389	-0.285940478303073	-0.295846621699088	42.0728142375741	0.74017343319643	-52.3722844376187	-0.486538842142344	-0.445635686234157	-0.549621030461516	-0.448643273564558	-0.408783094100277	-0.510116678403692	-0.471655057011923	-0.431903602924582	-0.574686017228686	0.00540891543214708	0.00527840909913407	0.00780742906303007
175	10.5789757830327	0.34	-0.293381767526652	-0.357096855483607	-0.229666679569696	0.445539644731764	-13.1374476559285	-15.4256189480185	-10.8492763638384	33.53	20.52	48.55	-0.453340902505012	-0.38609422396733	-0.318847545429649	-0.441443453943905	-0.375961592775198	-0.310479731606491	-0.441099691000771	-0.375984291656447	-0.310419187831599	-0.293381767526652	38.6815898066262	-0.782553987435703	-52.4436104208684	-0.486538842142344	-0.445635686234157	-0.549621030461516	-0.448643273564558	-0.408783094100277	-0.510116678403692	-0.471655057011923	-0.431903602924582	-0.574686017228686	0.00540891543214708	0.00527840909913407	0.00780742906303007
175	10.5789757830327	0.34	-0.29326682173403	-0.356393932952671	-0.230139710515389	0.462978062160835	-14.3119246964585	-16.7184992003037	-11.9053501926133	31.76	20.34	43.09	-0.518240812684089	-0.443641704730973	-0.369042596777857	-0.505048380891453	-0.432348281313161	-0.35964818173487	-0.510308775107726	-0.436476735247255	-0.363289928607505	-0.29326682173403	37.0555921941382	0.144915747010436	-50.9318428923911	-0.486538842142344	-0.445635686234157	-0.549621030461516	-0.448643273564558	-0.408783094100277	-0.510116678403692	-0.471655057011923	-0.431903602924582	-0.574686017228686	0.00540891543214708	0.00527840909913407	0.00780742906303007
175	10.5789757830327	0.34	-0.291165136986147	-0.354626857964227	-0.227703416008068	0.462138892311838	-14.5480533038416	-16.9984655634007	-12.0976410442824	33	20.56	48.45	-0.507529772675797	-0.434366864387548	-0.361203956099299	-0.494326563117548	-0.423066962304106	-0.351807361490663	-0.494492079384305	-0.423042758007851	-0.352137726049684	-0.291165136986147	38.8642940645798	-0.201624475310716	-51.9859019289162	-0.486538842142344	-0.445635686234157	-0.549621030461516	-0.448643273564558	-0.408783094100277	-0.510116678403692	-0.471655057011923	-0.431903602924582	-0.574686017228686	0.00540891543214708	0.00527840909913407	0.00780742906303007
175	10.5789757830327	0.34	-0.29056703217054	-0.35412466157898	-0.227009402762099	0.372405982169671	-13.6112543723243	-16.3700192302206	-10.852489514428	31.99	22.09	49.33	-0.503814491692571	-0.418908927744641	-0.334003363796711	-0.490934672669195	-0.408199686018582	-0.325464699367968	-0.493480496902077	-0.409991602736275	-0.326775204282474	-0.29056703217054	39.3973697027544	-0.243653641463952	-52.6937040538125	-0.486538842142344	-0.445635686234157	-0.549621030461516	-0.448643273564558	-0.408783094100277	-0.510116678403692	-0.471655057011923	-0.431903602924582	-0.574686017228686	0.00540891543214708	0.00527840909913407	0.00780742906303007
175	10.5789757830327	0.34	-0.290312954324534	-0.352923799778243	-0.227702108870824	0.420897327016537	-13.5835245982877	-16.0711651972771	-11.0958839992982	30.32	21.06	44.65	-0.521544827113882	-0.44081539211677	-0.360085957119657	-0.508639930150336	-0.429908032059741	-0.351176133969145	-0.513412607819258	-0.434416242053445	-0.354804481698604	-0.290312954324534	38.5633760918026	0.053308744028988	-51.3885545955081	-0.486538842142344	-0.445635686234157	-0.549621030461516	-0.448643273564558	-0.408783094100277	-0.510116678403692	-0.471655057011923	-0.431903602924582	-0.574686017228686	0.00540891543214708	0.00527840909913407	0.00780742906303007
175	10.5789757830327	0.34	-0.289759313371741	-0.353085122290006	-0.226433504453476	0.463572770726766	-15.5731625360776	-18.1886866354713	-12.9576384366838	32.61	21.36	50.4	-0.549332590781471	-0.470338837215486	-0.391345083649502	-0.535134524639321	-0.458182445928912	-0.381230367218503	-0.534634715674508	-0.458917791168497	-0.381226890073833	-0.289759313371741	39.9270577295374	-0.85689617203351	-53.1635094222829	-0.486538842142344	-0.445635686234157	-0.549621030461516	-0.448643273564558	-0.408783094100277	-0.510116678403692	-0.471655057011923	-0.431903602924582	-0.574686017228686	0.00540891543214708	0.00527840909913407	0.00780742906303007
175	10.5789757830327	0.34	-0.28860165334823	-0.351816583256878	-0.225386723439583	0.444423085140643	-14.0073002966424	-16.4524963823862	-11.5621042108985	33.76	20.59	52.81	-0.48030052677511	-0.408917501320776	-0.337534475866442	-0.467649575760508	-0.39814675469479	-0.328643933629071	-0.463491558258711	-0.395196000011103	-0.325861961816387	-0.28860165334823	40.5768111052141	-1.29646253375846	-53.3823997839926	-0.486538842142344	-0.445635686234157	-0.549621030461516	-0.448643273564558	-0.408783094100277	-0.510116678403692	-0.471655057011923	-0.431903602924582	-0.574686017228686	0.00540891543214708	0.00527840909913407	0.00780742906303007
175	10.5789757830327	0.34	-0.288579875750817	-0.351543731306562	-0.225616020195071	0.42489458513762	-14.3230523431813	-16.9247340941817	-11.7213705921808	34.26	21.71	51.32	-0.486955060815671	-0.412099994364909	-0.337244927914147	-0.474028467844082	-0.401160486144528	-0.328292504444974	-0.47431583083596	-0.400901951911889	-0.32855908969164	-0.288579875750817	41.2211246460915	-0.396396852602895	-53.0861207966514	-0.486538842142344	-0.445635686234157	-0.549621030461516	-0.448643273564558	-0.408783094100277	-0.510116678403692	-0.471655057011923	-0.431903602924582	-0.574686017228686	0.00540891543214708	0.00527840909913407	0.00780742906303007
175	10.5789757830327	0.34	-0.287129061196095	-0.349800509931284	-0.224457612460906	0.473349366139444	-17.0399774639885	-19.8462179325741	-14.2337369954029	31.84	22.15	50.34	-0.61378205881867	-0.526993731783236	-0.440205404747802	-0.598136124952171	-0.513560121339475	-0.428984117726778	-0.600978953708922	-0.515249800812134	-0.430169635230383	-0.287129061196095	41.2601192144894	-0.21259245805871	-52.7768781782282	-0.486538842142344	-0.445635686234157	-0.549621030461516	-0.448643273564558	-0.408783094100277	-0.510116678403692	-0.471655057011923	-0.431903602924582	-0.574686017228686	0.00540891543214708	0.00527840909913407	0.00780742906303007
175	10.5789757830327	0.34	-0.286518811193023	-0.348200415149912	-0.224837207236135	0.470827731101357	-14.9603833360441	-17.436640270326	-12.4841264017621	33.18	20.1	53.71	-0.517704345850841	-0.444182786855171	-0.370661227859501	-0.504194191773791	-0.43259127147215	-0.36098835117051	-0.497750376472797	-0.427565170802801	-0.356388499677498	-0.286518811193023	40.8761605484536	0.5451915523129	-51.5644667814119	-0.486538842142344	-0.445635686234157	-0.549621030461516	-0.448643273564558	-0.408783094100277	-0.510116678403692	-0.471655057011923	-0.431903602924582	-0.574686017228686	0.00540891543214708	0.00527840909913407	0.00780742906303007
175	10.5789757830327	0.34	-0.285544639510778	-0.347488321723188	-0.223600957298368	0.517474088754479	-16.7446423973582	-19.2691539019056	-14.2201308928108	31.06	21.06	45.52	-0.610618783258345	-0.530619726160359	-0.450620669062374	-0.595281433246989	-0.517291769854096	-0.439302106461202	-0.599838239300399	-0.521458463241437	-0.443043617437298	-0.285544639510778	39.8180545544015	0.602238299396473	-51.0597800458254	-0.486538842142344	-0.445635686234157	-0.549621030461516	-0.448643273564558	-0.408783094100277	-0.510116678403692	-0.471655057011923	-0.431903602924582	-0.574686017228686	0.00540891543214708	0.00527840909913407	0.00780742906303007
175	10.5789757830327	0.34	-0.284682851051298	-0.346165762510627	-0.22319993959197	0.42822506652718	-14.4682489803183	-17.078474002629	-11.8580239580075	34.33	22.75	54.62	-0.490433932335849	-0.415477415625033	-0.340520898914217	-0.477401725610136	-0.404437014027	-0.331472302443863	-0.476488206843867	-0.403853250877916	-0.33111298808244	-0.284682851051298	42.7554818765616	0.156318103257557	-53.2467037647424	-0.486538842142344	-0.445635686234157	-0.549621030461516	-0.448643273564558	-0.408783094100277	-0.510116678403692	-0.471655057011923	-0.431903602924582	-0.574686017228686	0.00540891543214708	0.00527840909913407	0.00780742906303007
175	10.5789757830327	0.34	-0.282753015682315	-0.344522124691815	-0.220983906672815	0.463301077901549	-15.0467846089008	-17.575284108102	-12.5182851096997	34.22	21.86	52.22	-0.506209842262424	-0.433383063202779	-0.360556284143134	-0.492779684813632	-0.421885059235808	-0.350990433657984	-0.492661204449138	-0.421236692487425	-0.351342132849773	-0.282753015682315	40.5518595821768	-0.6430052543772	-53.1080819889494	-0.486538842142344	-0.445635686234157	-0.549621030461516	-0.448643273564558	-0.408783094100277	-0.510116678403692	-0.471655057011923	-0.431903602924582	-0.574686017228686	0.00540891543214708	0.00527840909913407	0.00780742906303007
175	10.5789757830327	0.34	-0.27965897616638	-0.340083834413854	-0.219234117918905	0.490565019005416	-16.1337327669635	-18.7006768834074	-13.5667886505197	34.81	22.99	50.3	-0.529629469275678	-0.456930001843098	-0.384230534410519	-0.515453407753921	-0.444699814149572	-0.373946220545223	-0.519047720176154	-0.447480825099416	-0.377054686153854	-0.27965897616638	41.0709423683531	0.384286760901085	-52.26247052311	-0.486538842142344	-0.445635686234157	-0.549621030461516	-0.448643273564558	-0.408783094100277	-0.510116678403692	-0.471655057011923	-0.431903602924582	-0.574686017228686	0.00540891543214708	0.00527840909913407	0.00780742906303007
175	10.5789757830327	0.34	-0.278769800314967	-0.339270375351356	-0.218269225278577	0.438284732705442	-14.9588221636924	-17.6028303983425	-12.3148139290423	34.33	22.6	50.76	-0.505372723566732	-0.429463928649081	-0.35355513373143	-0.491941882002106	-0.418050447639068	-0.344159013276029	-0.494008603840778	-0.419349353243024	-0.345802686509434	-0.278769800314967	40.8683485620216	-0.736928568827466	-53.4356495876534	-0.486538842142344	-0.445635686234157	-0.549621030461516	-0.448643273564558	-0.408783094100277	-0.510116678403692	-0.471655057011923	-0.431903602924582	-0.574686017228686	0.00540891543214708	0.00527840909913407	0.00780742906303007
175	10.5789757830327	0.34	-0.275987022874903	-0.335678744207577	-0.216295301542229	0.388340871921226	-13.5862865607563	-16.248448143783	-10.9241249777295	33.97	23.16	49.09	-0.471373228808578	-0.394142979501256	-0.316912730193934	-0.458915265740524	-0.383726141246419	-0.308537016752313	-0.463029209232248	-0.387636146538355	-0.311627992083136	-0.275987022874903	40.7690867974358	0.655983515688515	-51.8987856027038	-0.486538842142344	-0.445635686234157	-0.549621030461516	-0.448643273564558	-0.408783094100277	-0.510116678403692	-0.471655057011923	-0.431903602924582	-0.574686017228686	0.00540891543214708	0.00527840909913407	0.00780742906303007
175	10.5789757830327	0.34	-0.274795006777613	-0.334281826767021	-0.215308186788205	0.404667496001461	-14.4492019140578	-17.185478270947	-11.7129255571687	32.21	22.47	45.86	-0.525508239050487	-0.44183667942359	-0.358165119796693	-0.512022866480757	-0.430498451410714	-0.348974036340671	-0.518450776367095	-0.435621796631753	-0.353238011321484	-0.274795006777613	39.3052406203225	0.184844782918707	-51.9064606616429	-0.486538842142344	-0.445635686234157	-0.549621030461516	-0.448643273564558	-0.408783094100277	-0.510116678403692	-0.471655057011923	-0.431903602924582	-0.574686017228686	0.00540891543214708	0.00527840909913407	0.00780742906303007
175	10.5789757830327	0.34	-0.273682066579303	-0.333062584835272	-0.214301548323333	0.452594351653882	-16.2267895774801	-19.0130271108012	-13.4405520441591	33.95	21.56	47.63	-0.551861784936787	-0.470989969552749	-0.390118154168712	-0.537280659706622	-0.458545614977651	-0.37981057024868	-0.540340845187546	-0.461095878294486	-0.382377879465157	-0.273682066579303	42.1042619725098	0.0716496557774529	-52.8313323638478	-0.486538842142344	-0.445635686234157	-0.549621030461516	-0.448643273564558	-0.408783094100277	-0.510116678403692	-0.471655057011923	-0.431903602924582	-0.574686017228686	0.00540891543214708	0.00527840909913407	0.00780742906303007
175	10.5789757830327	0.34	-0.27277392617837	-0.332380428573319	-0.213167423783421	0.415404652135597	-12.8116372487208	-15.1845517726449	-10.4387227247967	28.03	19.47	47.13	-0.532259165576105	-0.449082162830289	-0.365905160084473	-0.51976833468277	-0.438543294331792	-0.357318253980814	-0.518812861663872	-0.437215647269034	-0.99746837615967	-0.27277392617837	37.333401419253	1.89664862385778	-49.1732210998637	-0.486538842142344	-0.445635686234157	-0.549621030461516	-0.448643273564558	-0.408783094100277	-0.510116678403692	-0.471655057011923	-0.431903602924582	-0.574686017228686	0.00540891543214708	0.00527840909913407	0.00780742906303007
175	10.5789757830327	0.34	-0.270395991504224	-0.328850697219606	-0.211941285788841	0.400787954215696	-13.263022532094	-15.7950062377807	-10.7310388264074	30.3	19.98	47.57	-0.512946096945255	-0.430719402013386	-0.348492707081518	-0.500259746863288	-0.420066709355076	-0.339873671846865	-0.500454219943647	-0.419828718724698	-0.339415804200847	-0.270395991504224	38.265157331107	-0.69523707484787	-52.201954068106	-0.486538842142344	-0.445635686234157	-0.549621030461516	-0.448643273564558	-0.408783094100277	-0.510116678403692	-0.471655057011923	-0.431903602924582	-0.574686017228686	0.00540891543214708	0.00527840909913407	0.00780742906303007
175	10.5789757830327	0.34	-0.269847502128704	-0.328184729679413	-0.211510274577995	0.390282589466334	-13.979293505447	-16.7072999641618	-11.2512870467323	31.3	23.07	48.35	-0.525349164663759	-0.439568941805646	-0.353788718947534	-0.512090621322148	-0.428475283989922	-0.344859946657697	-0.517991885241811	-0.43194000970448	-0.348874781869312	-0.269847502128704	39.6934570003599	0.384284786620227	-51.8714149918454	-0.486538842142344	-0.445635686234157	-0.549621030461516	-0.448643273564558	-0.408783094100277	-0.510116678403692	-0.471655057011923	-0.431903602924582	-0.574686017228686	0.00540891543214708	0.00527840909913407	0.00780742906303007
175	10.5789757830327	0.34	-0.269835643232443	-0.327918645638278	-0.211752640826608	0.424262158096807	-13.7876121930694	-16.2952785898297	-11.2799457963092	28.4	20.99	48.7	-0.563809408850441	-0.477045264196054	-0.390281119541667	-0.550452721829802	-0.465744026244853	-0.381035330659904	-0.551290422159001	-0.467036543552425	-0.381633170757687	-0.269835643232443	38.6275715873489	0.573160350488857	-50.9329511375562	-0.486538842142344	-0.445635686234157	-0.549621030461516	-0.448643273564558	-0.408783094100277	-0.510116678403692	-0.471655057011923	-0.431903602924582	-0.574686017228686	0.00540891543214708	0.00527840909913407	0.00780742906303007
175	10.5789757830327	0.34	-0.268791581684862	-0.327238321686747	-0.210344841682976	0.430215934056514	-14.8697429613776	-17.541523777235	-12.1979621455201	33.98	21.84	49.88	-0.508828736099689	-0.431328122530848	-0.353827508962007	-0.495380048452816	-0.419927828518968	-0.34447560858512	-0.497287063351297	-0.421236811924903	-0.345478747302958	-0.268791581684862	42.7570416561051	0.265062989315013	-52.8086669301555	-0.486538842142344	-0.445635686234157	-0.549621030461516	-0.448643273564558	-0.408783094100277	-0.510116678403692	-0.471655057011923	-0.431903602924582	-0.574686017228686	0.00540891543214708	0.00527840909913407	0.00780742906303007
175	10.5789757830327	0.34	-0.267601173811421	-0.325936646417667	-0.209265701205176	0.41362292347848	-13.8378043190065	-16.4102063185603	-11.2654023194526	35.66	24.88	50.2	-0.453834854044239	-0.382693415396375	-0.311551976748512	-0.441539820868855	-0.372325705211999	-0.303111589555144	-0.447501249751616	-0.377266872404563	-0.307325194758704	-0.267601173811421	42.1851556526962	0.304143617860719	-53.044741188594	-0.486538842142344	-0.445635686234157	-0.549621030461516	-0.448643273564558	-0.408783094100277	-0.510116678403692	-0.471655057011923	-0.431903602924582	-0.574686017228686	0.00540891543214708	0.00527840909913407	0.00780742906303007
175	10.5789757830327	0.34	-0.267588553267529	-0.326181477864798	-0.208995628670261	0.397528809156239	-13.8959805112125	-16.5668858505736	-11.2250751718515	32.84	20.57	51.73	-0.496943937633526	-0.416826875902063	-0.3367098141706	-0.484049882001066	-0.406011593694215	-0.327973305387365	-0.481103629107758	-0.403362417976232	-0.325874509955861	-0.267588553267529	41.3286812753599	-0.956965153756633	-53.3810710017921	-0.486538842142344	-0.445635686234157	-0.549621030461516	-0.448643273564558	-0.408783094100277	-0.510116678403692	-0.471655057011923	-0.431903602924582	-0.574686017228686	0.00540891543214708	0.00527840909913407	0.00780742906303007
175	10.5789757830327	0.34	-0.267528637671087	-0.326205215831927	-0.208852059510246	0.436118428731747	-14.1771706309601	-16.6940752582036	-11.6602660037167	36.78	20.78	57.9	-0.447830736460008	-0.380312935360834	-0.31279513426166	-0.43551678367538	-0.369855512169126	-0.304194240662872	-0.428246645523967	-0.363786904549976	-0.298695872610046	-0.267528637671087	44.0255157411561	-0.567413597189034	-53.6143744117765	-0.486538842142344	-0.445635686234157	-0.549621030461516	-0.448643273564558	-0.408783094100277	-0.510116678403692	-0.471655057011923	-0.431903602924582	-0.574686017228686	0.00540891543214708	0.00527840909913407	0.00780742906303007
175	10.5789757830327	0.34	-0.263562373670322	-0.320990206617781	-0.206134540722864	0.351518642038578	-13.3255082648393	-16.1513238204847	-10.4996927091939	30.13	21.68	47.17	-0.527417337639977	-0.435141055300205	-0.342864772960434	-0.514419507209617	-0.424417309138601	-0.334415111067586	-0.518589223961156	-0.427198451153345	-0.33724430912571	-0.263562373670322	40.1308705239573	-0.839403148178828	-53.1983663612863	-0.486538842142344	-0.445635686234157	-0.549621030461516	-0.448643273564558	-0.408783094100277	-0.510116678403692	-0.471655057011923	-0.431903602924582	-0.574686017228686	0.00540891543214708	0.00527840909913407	0.00780742906303007
175	10.5789757830327	0.34	-0.26320254784768	-0.32098145726355	-0.20542363843181	0.380195717677783	-12.7213956787512	-15.2573644325997	-10.1854269249026	31.06	21.47	47.8	-0.483527388703007	-0.403158963684541	-0.322790538666075	-0.471382873029153	-0.393033021560238	-0.314683170091324	-0.47422591148799	-0.39553661299447	-0.316123753391236	-0.26320254784768	39.003090511996	-0.384757824404239	-52.1997623383976	-0.486538842142344	-0.445635686234157	-0.549621030461516	-0.448643273564558	-0.408783094100277	-0.510116678403692	-0.471655057011923	-0.431903602924582	-0.574686017228686	0.00540891543214708	0.00527840909913407	0.00780742906303007
175	10.5789757830327	0.34	-0.262753951825887	-0.319993989020299	-0.205513914631475	0.427282577142626	-13.4761755864764	-15.9121051590826	-11.0402460138702	30.84	20.77	48.7	-0.507775287674429	-0.430041711436796	-0.352308135199163	-0.495076455809856	-0.419286900163289	-0.343497344516723	-0.495823227007243	-0.419305973254838	-0.343678151562796	-0.262753951825887	39.6841361514652	-0.0684267599812394	-51.8268386781642	-0.486538842142344	-0.445635686234157	-0.549621030461516	-0.448643273564558	-0.408783094100277	-0.510116678403692	-0.471655057011923	-0.431903602924582	-0.574686017228686	0.00540891543214708	0.00527840909913407	0.00780742906303007
175	10.5789757830327	0.34	-0.262529501582229	-0.319616075594014	-0.205442927570444	0.404542501745026	-13.9884401712944	-16.6381484188167	-11.3387319237721	30.58	19.1	48.6	-0.535384155923767	-0.450121554711507	-0.364858953499248	-0.5220648846301	-0.438923443904539	-0.355782003178977	-0.517924104815242	-0.43614382185839	-0.353363016913126	-0.262529501582229	41.0091822047739	0.308084436498874	-51.7913414424907	-0.486538842142344	-0.445635686234157	-0.549621030461516	-0.448643273564558	-0.408783094100277	-0.510116678403692	-0.471655057011923	-0.431903602924582	-0.574686017228686	0.00540891543214708	0.00527840909913407	0.00780742906303007
175	10.5789757830327	0.34	-0.262497065644181	-0.319698124093295	-0.205296007195068	0.412504303146431	-14.5838156313636	-17.301160313951	-11.8664709487761	30.22	20.46	48.51	-0.563189495351223	-0.474734157517742	-0.386278819684261	-0.54928174744923	-0.463010780150583	-0.376739812851937	-0.548933470462031	-0.463851912774536	-0.376424025657954	-0.262497065644181	38.9818611718001	-0.27351404275543	-52.0049506652043	-0.486538842142344	-0.445635686234157	-0.549621030461516	-0.448643273564558	-0.408783094100277	-0.510116678403692	-0.471655057011923	-0.431903602924582	-0.574686017228686	0.00540891543214708	0.00527840909913407	0.00780742906303007
175	10.5789757830327	0.34	-0.262047055709289	-0.319373975389517	-0.204720136029061	0.436787784288403	-14.5610975577167	-17.1426465063711	-11.9795486090623	32.79	21.94	47.02	-0.514914150572717	-0.437372092900102	-0.359830035227488	-0.501564112400598	-0.426032466422287	-0.350500820443977	-0.505706101811777	-0.429857423967358	-0.352782997387551	-0.262047055709289	40.6708093394064	0.417730824949371	-51.9327946697449	-0.486538842142344	-0.445635686234157	-0.549621030461516	-0.448643273564558	-0.408783094100277	-0.510116678403692	-0.471655057011923	-0.431903602924582	-0.574686017228686	0.00540891543214708	0.00527840909913407	0.00780742906303007
175	10.5789757830327	0.34	-0.261134540828166	-0.317981315438712	-0.20428776621762	0.498193626952423	-16.5621462265317	-19.1573476978582	-13.9669447552053	32.52	21.62	50.89	-0.580220097354173	-0.501619026157085	-0.423017954959997	-0.56524791093582	-0.488675087115911	-0.412102263296001	-0.56520568244475	-0.489367226596805	-0.411881945187402	-0.261134540828166	42.0131787781031	-0.361021919585757	-52.9528048249247	-0.486538842142344	-0.445635686234157	-0.549621030461516	-0.448643273564558	-0.408783094100277	-0.510116678403692	-0.471655057011923	-0.431903602924582	-0.574686017228686	0.00540891543214708	0.00527840909913407	0.00780742906303007
175	10.5789757830327	0.34	-0.258220365942659	-0.314282032056727	-0.202158699828592	0.375108611041419	-13.0253436637484	-15.6501568868951	-10.4005304406016	31.43	20.94	52.76	-0.490157203538917	-0.407949011086424	-0.325740818633932	-0.477756886505144	-0.397628450591624	-0.317500014678103	-0.474655575229674	-0.394904454763923	-0.315561439334257	-0.258220365942659	41.4729038530595	0.518029335671313	-51.9167148717141	-0.486538842142344	-0.445635686234157	-0.549621030461516	-0.448643273564558	-0.408783094100277	-0.510116678403692	-0.471655057011923	-0.431903602924582	-0.574686017228686	0.00540891543214708	0.00527840909913407	0.00780742906303007
175	10.5789757830327	0.34	-0.25760911184976	-0.313237365373708	-0.201980858325811	0.400093394882807	-13.0837215023001	-15.5850911964219	-10.5823518081783	32.88	22.43	53.03	-0.466941740466027	-0.391998712940441	-0.317055685414854	-0.454818047050556	-0.381820843191196	-0.308823639331835	-0.455223243461109	-0.382121429980354	-0.308660921486364	-0.25760911184976	42.1422122634637	0.256091452343838	-52.7061799159301	-0.486538842142344	-0.445635686234157	-0.549621030461516	-0.448643273564558	-0.408783094100277	-0.510116678403692	-0.471655057011923	-0.431903602924582	-0.574686017228686	0.00540891543214708	0.00527840909913407	0.00780742906303007
175	10.5789757830327	0.34	-0.256445142789443	-0.31229078351289	-0.200599502065995	0.418491318248059	-14.0589365499469	-16.6463915622992	-11.4714815375945	29.3	20	45.76	-0.558692228609011	-0.471851125426584	-0.385010022244157	-0.545172363238116	-0.460432739123349	-0.375693115008583	-0.546894502575144	-0.46186413892583	-0.376206992335201	-0.256445142789443	40.0403249354457	-0.432418608735204	-51.9904354184656	-0.486538842142344	-0.445635686234157	-0.549621030461516	-0.448643273564558	-0.408783094100277	-0.510116678403692	-0.471655057011923	-0.431903602924582	-0.574686017228686	0.00540891543214708	0.00527840909913407	0.00780742906303007
175	10.5789757830327	0.34	-0.255262996917901	-0.310471358567141	-0.20005463526866	0.487773437455287	-14.4883738277251	-16.8064466723927	-12.1703009830574	31.6	19.11	47.99	-0.52355644231365	-0.451343559053104	-0.379130675792558	-0.510268206380853	-0.439888137603333	-0.369508068825812	-0.507547777438143	-0.43765085971587	-0.367230869207369	-0.255262996917901	40.4647563841633	-0.366006580600014	-51.7857604120993	-0.486538842142344	-0.445635686234157	-0.549621030461516	-0.448643273564558	-0.408783094100277	-0.510116678403692	-0.471655057011923	-0.431903602924582	-0.574686017228686	0.00540891543214708	0.00527840909913407	0.00780742906303007
175	10.5789757830327	0.34	-0.253238349534234	-0.308239134081405	-0.198237564987063	0.540427351431616	-15.8083482488693	-18.0843908291814	-13.5323056685572	30.41	20.72	49.38	-0.585041057155891	-0.511409693517755	-0.437778329879619	-0.570535894082061	-0.498730103066318	-0.426924312050575	-0.569673782972657	-0.497789924626509	-0.426572660309628	-0.253238349534234	40.3509840251086	-0.831121953779671	-52.5186218668009	-0.486538842142344	-0.445635686234157	-0.549621030461516	-0.448643273564558	-0.408783094100277	-0.510116678403692	-0.471655057011923	-0.431903602924582	-0.574686017228686	0.00540891543214708	0.00527840909913407	0.00780742906303007
175	10.5789757830327	0.34	-0.252716094057435	-0.307560779141297	-0.197871408973572	0.468477288168485	-15.1728071343834	-17.696102219022	-12.6495120497449	33.47	20.72	49.76	-0.521004880757868	-0.446714563126459	-0.372424245495051	-0.507345162623471	-0.435002590275146	-0.362660017926822	-0.506638996941264	-0.434408772629459	-0.361941590753081	-0.252716094057435	42.0740046096916	-2.03912343769204	-54.4911462438023	-0.486538842142344	-0.445635686234157	-0.549621030461516	-0.448643273564558	-0.408783094100277	-0.510116678403692	-0.471655057011923	-0.431903602924582	-0.574686017228686	0.00540891543214708	0.00527840909913407	0.00780742906303007
175	10.5789757830327	0.34	-0.251381285324472	-0.305564628217516	-0.197197942431427	0.512786378679225	-15.0995631849589	-17.3975171063074	-12.8016092636104	31.12	19.07	46.49	-0.550243551966633	-0.477564541495649	-0.404885531024664	-0.536406183727758	-0.465554884326771	-0.394703584925784	-0.535348909833898	-0.464477334128122	-0.393870367262895	-0.251381285324472	40.1291993125187	0.551810385924926	-50.8331668256182	-0.486538842142344	-0.445635686234157	-0.549621030461516	-0.448643273564558	-0.408783094100277	-0.510116678403692	-0.471655057011923	-0.431903602924582	-0.574686017228686	0.00540891543214708	0.00527840909913407	0.00780742906303007
175	10.5789757830327	0.34	-0.249318581983693	-0.303403982161645	-0.195233181805741	0.466393472521265	-13.4030496399418	-15.6413760686005	-11.1647232112831	33.26	21.81	51.5	-0.463310775974982	-0.397009655792276	-0.33070853560957	-0.451204275979168	-0.38663563117333	-0.322066986367493	-0.450868792711947	-0.386358404602802	-0.322430001483339	-0.249318581983693	41.851023757314	0.132840660822557	-52.6157199273351	-0.486538842142344	-0.445635686234157	-0.549621030461516	-0.448643273564558	-0.408783094100277	-0.510116678403692	-0.471655057011923	-0.431903602924582	-0.574686017228686	0.00540891543214708	0.00527840909913407	0.00780742906303007
175	10.5789757830327	0.34	-0.247956229241454	-0.301543729233167	-0.194368729249741	0.526088469387938	-16.12684091208	-18.5165993815479	-13.7370824426122	33.94	22.76	50.38	-0.537669394021195	-0.468277603354912	-0.398885812688629	-0.523466333026186	-0.455907594131765	-0.388348855237343	-0.526999929411368	-0.458314508953117	-0.390918795318714	-0.247956229241454	43.3186881830066	-1.77082483421906	-54.5870557033616	-0.486538842142344	-0.445635686234157	-0.549621030461516	-0.448643273564558	-0.408783094100277	-0.510116678403692	-0.471655057011923	-0.431903602924582	-0.574686017228686	0.00540891543214708	0.00527840909913407	0.00780742906303007
175	10.5789757830327	0.34	-0.247502925374013	-0.30079096384645	-0.194214886901576	0.40536188628732	-13.8111107857477	-16.4227849056249	-11.1994366658704	34.14	20.26	48.44	-0.474099225974769	-0.398704420170057	-0.323309614365346	-0.461536295510605	-0.388139340895665	-0.314742386280726	-0.460867143823196	-0.387653679073278	-0.314610785115664	-0.247502925374013	41.0803863952847	0.0132612066185775	-52.4431608484296	-0.486538842142344	-0.445635686234157	-0.549621030461516	-0.448643273564558	-0.408783094100277	-0.510116678403692	-0.471655057011923	-0.431903602924582	-0.574686017228686	0.00540891543214708	0.00527840909913407	0.00780742906303007
175	10.5789757830327	0.34	-0.244923651178561	-0.298563865319878	-0.191283437037243	0.510505184872112	-15.0818247233697	-17.3875805784133	-12.7760688683261	28.95	19.77	52.81	-0.590500158336946	-0.512194312888848	-0.43388846744075	-0.576326085047641	-0.499899854323929	-0.423473623600217	-0.569010392567155	-0.493566816193863	-0.418317052534213	-0.244923651178561	40.1180388930267	0.362617431205072	-51.1806126380691	-0.486538842142344	-0.445635686234157	-0.549621030461516	-0.448643273564558	-0.408783094100277	-0.510116678403692	-0.471655057011923	-0.431903602924582	-0.574686017228686	0.00540891543214708	0.00527840909913407	0.00780742906303007
175	10.5789757830327	0.34	-0.244493374553376	-0.297199937809238	-0.191786811297513	0.442772366909805	-14.0701132616927	-16.5345014750334	-11.6057250483519	29.8	19.09	49.73	-0.545757336473812	-0.464414820681538	-0.383072304889263	-0.532401854667626	-0.453049909440563	-0.3736979642135	-0.52758708065419	-0.448462986874179	-0.370418919168911	-0.244493374553376	40.860547441404	0.795238117751184	-51.116323533198	-0.486538842142344	-0.445635686234157	-0.549621030461516	-0.448643273564558	-0.408783094100277	-0.510116678403692	-0.471655057011923	-0.431903602924582	-0.574686017228686	0.00540891543214708	0.00527840909913407	0.00780742906303007
175	10.5789757830327	0.34	-0.242690321390752	-0.295656999544948	-0.189723643236556	0.419641145681714	-14.4746901264366	-17.1323782275534	-11.8170020253198	36.96	25.23	52.15	-0.457358646158899	-0.386410140604398	-0.315461635049896	-0.44475363169936	-0.375760499561122	-0.306767367422884	-0.448683057493426	-0.38042997991604	-0.310442287176421	-0.242690321390752	44.9135564476799	-0.0901459130466416	-54.1277764277382	-0.486538842142344	-0.445635686234157	-0.549621030461516	-0.448643273564558	-0.408783094100277	-0.510116678403692	-0.471655057011923	-0.431903602924582	-0.574686017228686	0.00540891543214708	0.00527840909913407	0.00780742906303007
175	10.5789757830327	0.34	-0.242650733252695	-0.29526423556178	-0.190037230943611	0.414431183218885	-12.6883689714189	-15.0431689245594	-10.3335690182783	30.34	20.36	50.57	-0.487777504338417	-0.411422685076639	-0.335067865814862	-0.47570166933181	-0.40123715495528	-0.326772640578749	-0.473436508001658	-0.399189510373117	-0.325390400765176	-0.242650733252695	40.0616487365429	-0.985317634445857	-52.9720844601112	-0.486538842142344	-0.445635686234157	-0.549621030461516	-0.448643273564558	-0.408783094100277	-0.510116678403692	-0.471655057011923	-0.431903602924582	-0.574686017228686	0.00540891543214708	0.00527840909913407	0.00780742906303007
175	10.5789757830327	0.34	-0.237914912434382	-0.289325592776572	-0.186504232092191	0.515510496269589	-15.135181055717	-17.4260303112607	-12.8443318001734	31.44	22.42	50.56	-0.545640877122065	-0.473910197511028	-0.402179517899991	-0.531834811190976	-0.461919095475634	-0.392003379760291	-0.534456307579063	-0.463800102431481	-0.393965683014503	-0.237914912434382	42.5556082818848	0.120862839448454	-52.4482322712771	-0.486538842142344	-0.445635686234157	-0.549621030461516	-0.448643273564558	-0.408783094100277	-0.510116678403692	-0.471655057011923	-0.431903602924582	-0.574686017228686	0.00540891543214708	0.00527840909913407	0.00780742906303007
175	10.5789757830327	0.34	-0.2368844152661	-0.288310951240381	-0.185457879291819	0.497181124480052	-14.585196104063	-16.8752526414036	-12.2951395667225	31.85	20.17	51.26	-0.521611828972322	-0.450826484048866	-0.38004113912541	-0.508311056815658	-0.439330693475371	-0.370350330135083	-0.504843764907242	-0.436015122926623	-0.367800650799204	-0.2368844152661	42.4795209191892	0.171107633940338	-51.7790364924945	-0.486538842142344	-0.445635686234157	-0.549621030461516	-0.448643273564558	-0.408783094100277	-0.510116678403692	-0.471655057011923	-0.431903602924582	-0.574686017228686	0.00540891543214708	0.00527840909913407	0.00780742906303007
175	10.5789757830327	0.34	-0.233500463955268	-0.284503401291327	-0.182497526619209	0.531093213706558	-16.2925017720015	-18.6826845975559	-13.9023189464471	30.88	19.26	47.39	-0.59550772282975	-0.519321009717926	-0.443134296606101	-0.580604185059434	-0.506324166878555	-0.432044148697676	-0.578008805411905	-0.504264227902595	-0.430446393597907	-0.233500463955268	40.5977253291962	0.429445645433446	-51.4441079627035	-0.486538842142344	-0.445635686234157	-0.549621030461516	-0.448643273564558	-0.408783094100277	-0.510116678403692	-0.471655057011923	-0.431903602924582	-0.574686017228686	0.00540891543214708	0.00527840909913407	0.00780742906303007
175	10.5789757830327	0.34	-0.233375503361291	-0.284415272487159	-0.182335734235422	0.462424803259537	-13.9073212680836	-16.248464581061	-11.5661779551062	34.89	23.4	56.67	-0.459103001367097	-0.392953617451078	-0.326804233535059	-0.446799782201757	-0.382423094969374	-0.318046407736992	-0.445897525452366	-0.381244954273977	-0.317089607561482	-0.233375503361291	44.4848959732756	0.395243274477307	-53.4659930480701	-0.486538842142344	-0.445635686234157	-0.549621030461516	-0.448643273564558	-0.408783094100277	-0.510116678403692	-0.471655057011923	-0.431903602924582	-0.574686017228686	0.00540891543214708	0.00527840909913407	0.00780742906303007
175	10.5789757830327	0.34	-0.228551627505782	-0.277867614443584	-0.17923564056798	0.444435113160488	-12.4228185080686	-14.5913653860951	-10.2542716300422	31.98	18.93	43.99	-0.449281509942667	-0.382509964582722	-0.315738419222777	-0.437798942134703	-0.3727339188111	-0.307668895487497	-0.438074837242561	-0.373081170810644	-0.30795572953884	-0.228551627505782	38.4124262257604	-0.172954591043092	-51.2766067965329	-0.486538842142344	-0.445635686234157	-0.549621030461516	-0.448643273564558	-0.408783094100277	-0.510116678403692	-0.471655057011923	-0.431903602924582	-0.574686017228686	0.00540891543214708	0.00527840909913407	0.00780742906303007
175	10.5789757830327	0.34	-0.21231247311009	-0.258432694939717	-0.166192251280463	0.452046070702934	-14.1033881320713	-16.5277061713841	-11.6790700927585	33.07	20.64	50.47	-0.492388368195988	-0.420163826509005	-0.347939284822022	-0.479563226384826	-0.409219902958087	-0.338876579531347	-0.478031816083027	-0.407801486804243	-0.33760709847989	-0.21231247311009	42.5677329219056	-1.03486183720537	-53.7490213246655	-0.486538842142344	-0.445635686234157	-0.549621030461516	-0.448643273564558	-0.408783094100277	-0.510116678403692	-0.471655057011923	-0.431903602924582	-0.574686017228686	0.00540891543214708	0.00527840909913407	0.00780742906303007
175	10.5789757830327	0.34	-0.197388579413368	-0.240259817306537	-0.154517341520198	0.476782500783092	-14.7728937908446	-17.1890889716328	-12.3566986100565	38.47	21.93	52.66	-0.441099106953724	-0.379095731543287	-0.31709235613285	-0.428719540660758	-0.368456306828893	-0.308193072997028	-0.428314408059315	-0.368191414861179	-0.30782408639005	-0.197388579413368	45.901749137686	0.808475296629545	-52.661452232243	-0.486538842142344	-0.445635686234157	-0.549621030461516	-0.448643273564558	-0.408783094100277	-0.510116678403692	-0.471655057011923	-0.431903602924582	-0.574686017228686	0.00540891543214708	0.00527840909913407	0.00780742906303007
175	10.5789757830327	0.34	-0.194995774081142	-0.237155011292307	-0.152836536869977	0.392109943686263	-12.6361407743583	-15.0925940558814	-10.1796874928353	32.92	21.3	55.3	-0.451665215768151	-0.378152703782769	-0.304640191797386	-0.439930532613576	-0.368327944186461	-0.296725355759345	-0.436362863119265	-0.364956007386289	-0.294076255326763	-0.194995774081142	45.025838171194	-0.722858944522263	-54.1451796306638	-0.486538842142344	-0.445635686234157	-0.549621030461516	-0.448643273564558	-0.408783094100277	-0.510116678403692	-0.471655057011923	-0.431903602924582	-0.574686017228686	0.00540891543214708	0.00527840909913407	0.00780742906303007
175	10.5789757830327	0.35	-0.398560983407355	-0.482860320686241	-0.314261646128469	0.42092965794238	-15.9228936768347	-18.8387649999121	-13.0070223537572	31.72	18.6	48.04	-0.584694632019392	-0.494195371039672	-0.403696110059952	-0.569821632789099	-0.481624420374875	-0.393427207960651	-0.564740843288688	-0.477809678141637	-0.390479562297646	-0.398560983407355	36.4523286231048	-0.702890206191839	-52.069490171026	-0.486538842142344	-0.445635686234157	-0.549621030461516	-0.448643273564558	-0.408783094100277	-0.510116678403692	-0.471655057011923	-0.431903602924582	-0.574686017228686	0.00540891543214708	0.00527840909913407	0.00780742906303007
175	10.5789757830327	0.35	-0.384500176703486	-0.465643048266132	-0.303357305140839	0.438314699539089	-16.3680647279598	-19.2609839469715	-13.4751455089481	31.58	22	48.83	-0.600465550993864	-0.510278137017138	-0.420090723040413	-0.585232103670301	-0.497332689759173	-0.409433275848045	-0.588343178756334	-0.500343022986115	-0.41164037507714	-0.384500176703486	37.2921026426337	1.55027187075241	-50.2636873037717	-0.486538842142344	-0.445635686234157	-0.549621030461516	-0.448643273564558	-0.408783094100277	-0.510116678403692	-0.471655057011923	-0.431903602924582	-0.574686017228686	0.00540891543214708	0.00527840909913407	0.00780742906303007
175	10.5789757830327	0.35	-0.383555257081156	-0.465219853360105	-0.301890660802208	0.415115153729051	-16.4014643404222	-19.4410821226553	-13.3618465581892	31.27	21.12	43.77	-0.612025883348099	-0.51633549191439	-0.420645100480681	-0.596590855359527	-0.50331373419788	-0.410036613036233	-0.603438038370289	-0.508653029033085	-0.415466813559702	-0.383555257081156	36.7319041388425	-0.112203614963778	-51.7294373308089	-0.486538842142344	-0.445635686234157	-0.549621030461516	-0.448643273564558	-0.408783094100277	-0.510116678403692	-0.471655057011923	-0.431903602924582	-0.574686017228686	0.00540891543214708	0.00527840909913407	0.00780742906303007
175	10.5789757830327	0.35	-0.381773570707992	-0.462833862181811	-0.300713279234173	0.39581476742766	-15.6333186219101	-18.648932249851	-12.6177049939693	29.15	20.86	41.7	-0.62904869535224	-0.527328779545382	-0.425608863738524	-0.613878340100447	-0.514611536859236	-0.415344733618025	-0.622972452664271	-0.522730736052831	-0.421650487079159	-0.381773570707992	35.2266354208738	0.798342277418511	-50.1477786296501	-0.486538842142344	-0.445635686234157	-0.549621030461516	-0.448643273564558	-0.408783094100277	-0.510116678403692	-0.471655057011923	-0.431903602924582	-0.574686017228686	0.00540891543214708	0.00527840909913407	0.00780742906303007
175	10.5789757830327	0.35	-0.371625777870834	-0.450631196852667	-0.292620358889001	0.434725072058992	-15.5101252134695	-18.2714868251407	-12.7487636017983	30.73	19.57	48.8	-0.585122831603525	-0.496693480409229	-0.408264129214934	-0.570521913554332	-0.484299192558337	-0.398076471562341	-0.56716189688512	-0.481477425595391	-0.39633256899955	-0.371625777870834	37.0397257913162	-1.38208936548785	-52.8357159467226	-0.486538842142344	-0.445635686234157	-0.549621030461516	-0.448643273564558	-0.408783094100277	-0.510116678403692	-0.471655057011923	-0.431903602924582	-0.574686017228686	0.00540891543214708	0.00527840909913407	0.00780742906303007
175	10.5789757830327	0.35	-0.370000090257294	-0.449287968692787	-0.290712211821802	0.424157339241632	-14.9363795349193	-17.6535646515395	-12.2191944182991	28.71	20.4	43.73	-0.604358895707674	-0.511337739418386	-0.418316583129098	-0.589933246616947	-0.499132444107795	-0.408331641598642	-0.5955535271281	-0.503380971794904	-0.412142563001588	-0.370000090257294	35.1432578929866	0.791173508831236	-49.7506213719148	-0.486538842142344	-0.445635686234157	-0.549621030461516	-0.448643273564558	-0.408783094100277	-0.510116678403692	-0.471655057011923	-0.431903602924582	-0.574686017228686	0.00540891543214708	0.00527840909913407	0.00780742906303007
175	10.5789757830327	0.35	-0.366275814466793	-0.444811107101608	-0.287740521831977	0.365895946125771	-13.5397937206185	-16.322702528708	-10.7568849125291	31.65	21.28	48.03	-0.50767896417219	-0.421123183437249	-0.334567402702308	-0.494781402741051	-0.410424567753388	-0.326067732765725	-0.496808040647862	-0.412123898772128	-0.327609942454284	-0.366275814466793	36.8410300478934	-1.88988540859761	-53.5595279744121	-0.486538842142344	-0.445635686234157	-0.549621030461516	-0.448643273564558	-0.408783094100277	-0.510116678403692	-0.471655057011923	-0.431903602924582	-0.574686017228686	0.00540891543214708	0.00527840909913407	0.00780742906303007
175	10.5789757830327	0.35	-0.361000490416	-0.437270004804742	-0.284730976027258	0.413089736247617	-14.3772099395964	-17.0528255799413	-11.7015942992515	31.89	20.61	52.17	-0.526474893090199	-0.443870139315083	-0.361265385539967	-0.513040655236478	-0.432543754892984	-0.35204685454949	-0.509120492893893	-0.429495405346775	-0.349612803327965	-0.361000490416	37.8440455536622	-0.137508325521854	-51.7817399473662	-0.486538842142344	-0.445635686234157	-0.549621030461516	-0.448643273564558	-0.408783094100277	-0.510116678403692	-0.471655057011923	-0.431903602924582	-0.574686017228686	0.00540891543214708	0.00527840909913407	0.00780742906303007
175	10.5789757830327	0.35	-0.360591112799669	-0.436611112566043	-0.284571113033296	0.459548797574731	-16.2301712815063	-18.9781982551254	-13.4821443078871	28.94	17.82	45.77	-0.644752156549639	-0.551392592397178	-0.458033028244716	-0.62927972964359	-0.538160559753723	-0.447041389863856	-0.624109986988425	-0.533763039442877	-0.443599116934551	-0.360591112799669	35.1888907693456	0.161629267145949	-50.1066114041049	-0.486538842142344	-0.445635686234157	-0.549621030461516	-0.448643273564558	-0.408783094100277	-0.510116678403692	-0.471655057011923	-0.431903602924582	-0.574686017228686	0.00540891543214708	0.00527840909913407	0.00780742906303007
175	10.5789757830327	0.35	-0.358863877600418	-0.434907644853372	-0.282820110347464	0.478477330259901	-15.3747249034105	-17.8808268154429	-12.8686229913781	29.73	19.92	44.14	-0.591482096271341	-0.5085824391303	-0.425682781989259	-0.577028532301877	-0.496154626244576	-0.415280720187275	-0.580880977990349	-0.499041212124171	-0.417744786809865	-0.358863877600418	35.0742075502901	-1.06471123968717	-51.7350760380969	-0.486538842142344	-0.445635686234157	-0.549621030461516	-0.448643273564558	-0.408783094100277	-0.510116678403692	-0.471655057011923	-0.431903602924582	-0.574686017228686	0.00540891543214708	0.00527840909913407	0.00780742906303007
175	10.5789757830327	0.35	-0.358831947282714	-0.435798798794357	-0.281865095771071	0.447086872336044	-16.365306925502	-19.2067705975781	-13.5238432534258	34.83	22.14	50.62	-0.543671384515248	-0.463240242757236	-0.382809100999225	-0.529115444765795	-0.450837719366919	-0.372559993968043	-0.531219177990279	-0.452734126401807	-0.374016999119061	-0.358831947282714	39.386534006348	0.394651474519651	-52.0301875843629	-0.486538842142344	-0.445635686234157	-0.549621030461516	-0.448643273564558	-0.408783094100277	-0.510116678403692	-0.471655057011923	-0.431903602924582	-0.574686017228686	0.00540891543214708	0.00527840909913407	0.00780742906303007
175	10.5789757830327	0.35	-0.35723952775685	-0.433161881289161	-0.281317174224539	0.475452158222993	-16.2626051232466	-18.9295541745504	-13.5956560719428	34.09	21.87	49.96	-0.547267741651602	-0.470164225586276	-0.39306070952095	-0.532777295899797	-0.45771531130396	-0.382653326708124	-0.534801239755912	-0.45862974968008	-0.383955289392217	-0.35723952775685	39.238805021802	0.144899628228916	-52.0124281704428	-0.486538842142344	-0.445635686234157	-0.549621030461516	-0.448643273564558	-0.408783094100277	-0.510116678403692	-0.471655057011923	-0.431903602924582	-0.574686017228686	0.00540891543214708	0.00527840909913407	0.00780742906303007
175	10.5789757830327	0.35	-0.356437734487005	-0.43276301457985	-0.280112454394159	0.442055803603147	-15.8824496596215	-18.6683128365639	-13.0965864826791	34.8	23.14	54.24	-0.528949065064709	-0.450014255275379	-0.371079445486048	-0.514794487190286	-0.437971958121273	-0.36114942905226	-0.515106266266103	-0.438196310077005	-0.362008578927595	-0.356437734487005	40.5054701272385	-1.08470490956238	-53.9527389495191	-0.486538842142344	-0.445635686234157	-0.549621030461516	-0.448643273564558	-0.408783094100277	-0.510116678403692	-0.471655057011923	-0.431903602924582	-0.574686017228686	0.00540891543214708	0.00527840909913407	0.00780742906303007
175	10.5789757830327	0.35	-0.355140607724683	-0.43064354395211	-0.279637671497256	0.448457766230326	-16.2933334119537	-19.1144693819849	-13.4721974419224	31.99	22.43	51.1	-0.588362250931178	-0.501524898748392	-0.414687546565606	-0.573322249181538	-0.48870467559042	-0.404087101999303	-0.575569109065607	-0.490560342977011	-1.21250629425047	-0.355140607724683	39.1322674675809	1.07766015325824	-51.2854974137633	-0.486538842142344	-0.445635686234157	-0.549621030461516	-0.448643273564558	-0.408783094100277	-0.510116678403692	-0.471655057011923	-0.431903602924582	-0.574686017228686	0.00540891543214708	0.00527840909913407	0.00780742906303007
175	10.5789757830327	0.35	-0.355003821289916	-0.430219149825307	-0.279788492754525	0.421143066002309	-16.0178712336399	-18.9498515632196	-13.0858909040603	31.54	19.59	44.81	-0.591412933038805	-0.499907673457016	-0.408402413875228	-0.57641903655888	-0.48723367955766	-0.398048322556439	-0.577836249461232	-0.488938606454526	-0.399604168359965	-0.355003821289916	37.123120593218	-1.13424888625981	-52.6008750487726	-0.486538842142344	-0.445635686234157	-0.549621030461516	-0.448643273564558	-0.408783094100277	-0.510116678403692	-0.471655057011923	-0.431903602924582	-0.574686017228686	0.00540891543214708	0.00527840909913407	0.00780742906303007
175	10.5789757830327	0.35	-0.354430408785907	-0.429152982767134	-0.27970783480468	0.441450220966447	-15.0208381164337	-17.6588071919396	-12.3828690409278	33.31	20.72	49.74	-0.522287531743675	-0.444265367376255	-0.366243203008834	-0.508628638035119	-0.432646913818448	-0.356665189601778	-0.5082241285313	-0.432537150587768	-0.356475774934065	-0.354430408785907	38.565943470148	0.038654592144576	-51.9147065050234	-0.486538842142344	-0.445635686234157	-0.549621030461516	-0.448643273564558	-0.408783094100277	-0.510116678403692	-0.471655057011923	-0.431903602924582	-0.574686017228686	0.00540891543214708	0.00527840909913407	0.00780742906303007
175	10.5789757830327	0.35	-0.351854437265153	-0.42600270145554	-0.277706173074765	0.392725908418218	-13.4488435625701	-16.0599104873698	-10.8377766377704	34.16	21.13	49.62	-0.463337698774588	-0.388006909027374	-0.31267611928016	-0.451055898293719	-0.377721919365457	-0.304387940437195	-0.451479261553867	-0.378213265889913	-0.304837726455423	-0.351854437265153	38.4188276840958	0.283800092955577	-51.8181314434871	-0.486538842142344	-0.445635686234157	-0.549621030461516	-0.448643273564558	-0.408783094100277	-0.510116678403692	-0.471655057011923	-0.431903602924582	-0.574686017228686	0.00540891543214708	0.00527840909913407	0.00780742906303007
175	10.5789757830327	0.35	-0.350503808842363	-0.424977792381445	-0.27602982530328	0.406904386158769	-14.9398351110002	-17.7559309850707	-12.1237392369297	29.49	21.44	45.3	-0.592138748809825	-0.498225369173315	-0.404311989536805	-0.577747462885971	-0.486116545427694	-0.394485627969417	-0.583678220110882	-0.491285279520377	-0.398773091272709	-0.350503808842363	36.0702521063311	0.350408161831373	-50.8767125486885	-0.486538842142344	-0.445635686234157	-0.549621030461516	-0.448643273564558	-0.408783094100277	-0.510116678403692	-0.471655057011923	-0.431903602924582	-0.574686017228686	0.00540891543214708	0.00527840909913407	0.00780742906303007
175	10.5789757830327	0.35	-0.347377634308969	-0.42175910134624	-0.272996167271698	0.418133187591435	-14.5334132113045	-17.2101616441141	-11.8566647784949	28.33	19.42	40.87	-0.596999405539329	-0.504146284446641	-0.411293163353953	-0.582882596249109	-0.49222510515254	-0.401567614055971	-0.588418599466594	-0.497275666001096	-0.405601716134433	-0.347377634308969	34.3286297330618	-0.0147669816694524	-50.4052365544231	-0.486538842142344	-0.445635686234157	-0.549621030461516	-0.448643273564558	-0.408783094100277	-0.510116678403692	-0.471655057011923	-0.431903602924582	-0.574686017228686	0.00540891543214708	0.00527840909913407	0.00780742906303007
175	10.5789757830327	0.35	-0.345785842181466	-0.419809701515441	-0.271761982847491	0.408664905792027	-12.8016776835491	-15.20596023663	-10.3973951304681	28.39	20.48	44.21	-0.526383277836972	-0.443154457595268	-0.359925637353564	-0.513917702201066	-0.432659870015961	-0.351402037830856	-0.518530317351298	-0.435974041739023	-0.354531215868198	-0.345785842181466	33.9634748108332	0.0961820581508335	-50.243409575882	-0.486538842142344	-0.445635686234157	-0.549621030461516	-0.448643273564558	-0.408783094100277	-0.510116678403692	-0.471655057011923	-0.431903602924582	-0.574686017228686	0.00540891543214708	0.00527840909913407	0.00780742906303007
175	10.5789757830327	0.35	-0.340168432507504	-0.412793011899898	-0.267543853115111	0.386605871893721	-14.8671931710462	-17.7910091147095	-11.943377227383	33.43	22.03	49.68	-0.524446303395221	-0.438257574381844	-0.352068845368467	-0.510705692605715	-0.426775127625811	-0.342844562645907	-0.513378055831805	-0.428304367532683	-0.344308098938461	-0.340168432507504	39.4928910775255	0.563916414965765	-51.9589075556205	-0.486538842142344	-0.445635686234157	-0.549621030461516	-0.448643273564558	-0.408783094100277	-0.510116678403692	-0.471655057011923	-0.431903602924582	-0.574686017228686	0.00540891543214708	0.00527840909913407	0.00780742906303007
175	10.5789757830327	0.35	-0.340159603193049	-0.412129435007833	-0.268189771378264	0.391565510295443	-13.8804744589581	-16.581909129571	-11.1790397883452	32.3	19.7	43.19	-0.505573651557031	-0.423208335223889	-0.340843018890746	-0.492577763179609	-0.412329666472015	-0.332081569764421	-0.495558696816113	-0.415035426685618	-0.334095336393745	-0.340159603193049	36.2838299086002	-0.714211631150403	-51.9834176594731	-0.486538842142344	-0.445635686234157	-0.549621030461516	-0.448643273564558	-0.408783094100277	-0.510116678403692	-0.471655057011923	-0.431903602924582	-0.574686017228686	0.00540891543214708	0.00527840909913407	0.00780742906303007
175	10.5789757830327	0.35	-0.338023313965757	-0.410515233474878	-0.265531394456637	0.411213203334726	-14.0659756498083	-16.6938272052174	-11.4381240943991	30.9	19.88	51.94	-0.531747158701407	-0.448042410778703	-0.364337662856	-0.51843361756926	-0.436824614938635	-0.355215612308011	-0.512945293841936	-0.432147925698211	-0.351644172227061	-0.338023313965757	38.4212965529544	-0.0858701116673727	-51.816064436717	-0.486538842142344	-0.445635686234157	-0.549621030461516	-0.448643273564558	-0.408783094100277	-0.510116678403692	-0.471655057011923	-0.431903602924582	-0.574686017228686	0.00540891543214708	0.00527840909913407	0.00780742906303007
175	10.5789757830327	0.35	-0.337609560540326	-0.409249298821585	-0.265969822259066	0.392135239408782	-13.564236849265	-16.2009711780592	-10.9275025204709	30.39	19.27	48.18	-0.524524279524196	-0.439157102525542	-0.353789925526888	-0.5115260887949	-0.428274388413757	-0.345022688032614	-0.508248758848814	-0.425638001203404	-0.343143026621919	-0.337609560540326	36.586441064202	-0.28149966282793	-51.4575364947638	-0.486538842142344	-0.445635686234157	-0.549621030461516	-0.448643273564558	-0.408783094100277	-0.510116678403692	-0.471655057011923	-0.431903602924582	-0.574686017228686	0.00540891543214708	0.00527840909913407	0.00780742906303007
175	10.5789757830327	0.35	-0.336626945404069	-0.407858611412715	-0.265395279395423	0.48475266189201	-15.8765182977556	-18.4320925676009	-13.3209440279104	31.24	20.24	47.07	-0.58080550995552	-0.500277940360101	-0.419750370764682	-0.566166240093745	-0.487668377177091	-0.409170514260436	-0.566601778891685	-0.488346537625091	-1.21250629425051	-0.336626945404069	37.8574105128591	0.875005487137619	-50.4262691226066	-0.486538842142344	-0.445635686234157	-0.549621030461516	-0.448643273564558	-0.408783094100277	-0.510116678403692	-0.471655057011923	-0.431903602924582	-0.574686017228686	0.00540891543214708	0.00527840909913407	0.00780742906303007
175	10.5789757830327	0.35	-0.33656681232752	-0.408403939146515	-0.264729685508525	0.386419200949626	-14.07093766063	-16.8392496381443	-11.3026256831156	33.12	21.82	46.37	-0.50089740287083	-0.418551674309853	-0.336205945748877	-0.487839384321731	-0.407640346969025	-0.327441309616319	-0.492723902837863	-0.411566939744832	-0.330686651372471	-0.33656681232752	37.6856531201707	-0.661413032841904	-52.6513452059312	-0.486538842142344	-0.445635686234157	-0.549621030461516	-0.448643273564558	-0.408783094100277	-0.510116678403692	-0.471655057011923	-0.431903602924582	-0.574686017228686	0.00540891543214708	0.00527840909913407	0.00780742906303007
175	10.5789757830327	0.35	-0.335271266532	-0.406646001932609	-0.263896531131391	0.366773404692768	-14.4903146619427	-17.4629657202573	-11.5176636036282	34.43	23.01	54.09	-0.50004743176633	-0.41492635032692	-0.32980526888751	-0.486739774169482	-0.403884002246947	-0.321028230324412	-0.487176021545206	-0.403525000951981	-0.321212902390994	-0.335271266532	40.7962186372142	0.603116702287722	-52.3999894525415	-0.486538842142344	-0.445635686234157	-0.549621030461516	-0.448643273564558	-0.408783094100277	-0.510116678403692	-0.471655057011923	-0.431903602924582	-0.574686017228686	0.00540891543214708	0.00527840909913407	0.00780742906303007
175	10.5789757830327	0.35	-0.333109989084036	-0.404439362352111	-0.261780615815961	0.426282341739956	-14.5084662064496	-17.1363575308146	-11.8805748820847	32.13	20.45	49.6	-0.525255916941895	-0.444706975037474	-0.364158033133054	-0.511795776388392	-0.433310971306612	-0.354826166224832	-0.51103971202335	-0.43190526244982	-0.353727599292186	-0.333109989084036	38.7420100690865	-1.19878605128439	-53.2191177962151	-0.486538842142344	-0.445635686234157	-0.549621030461516	-0.448643273564558	-0.408783094100277	-0.510116678403692	-0.471655057011923	-0.431903602924582	-0.574686017228686	0.00540891543214708	0.00527840909913407	0.00780742906303007
175	10.5789757830327	0.35	-0.33198714433356	-0.402392552772199	-0.261581735894921	0.439079919692221	-15.5052169144322	-18.241380215202	-12.7690536136624	35.02	21.82	48.88	-0.513610984311516	-0.436570567985219	-0.359530151658923	-0.499822232366333	-0.424850095774943	-0.349877959183554	-0.502647042324574	-0.427046524951118	-0.351251138761467	-0.33198714433356	39.5780541589511	0.0525564107917211	-52.3011943948764	-0.486538842142344	-0.445635686234157	-0.549621030461516	-0.448643273564558	-0.408783094100277	-0.510116678403692	-0.471655057011923	-0.431903602924582	-0.574686017228686	0.00540891543214708	0.00527840909913407	0.00780742906303007
175	10.5789757830327	0.35	-0.331290663793516	-0.401032554643	-0.261548772944032	0.495117702453475	-15.8317433288832	-18.3278034767155	-13.3356831810508	29.17	17.71	46.89	-0.617795250092822	-0.533657829848442	-0.449520409604063	-0.602889316491089	-0.520781932572491	-0.438674548653893	-0.596116471488854	-0.51506707868974	-0.433803089950082	-0.331290663793516	35.9085796032629	-0.623642179381242	-51.0035782758426	-0.486538842142344	-0.445635686234157	-0.549621030461516	-0.448643273564558	-0.408783094100277	-0.510116678403692	-0.471655057011923	-0.431903602924582	-0.574686017228686	0.00540891543214708	0.00527840909913407	0.00780742906303007
175	10.5789757830327	0.35	-0.33090725958946	-0.401546119459995	-0.260268399718925	0.440661819084957	-15.4019668777129	-18.1111986992194	-12.6927350562063	28.84	20.87	45	-0.617322080885307	-0.524977634036233	-0.432633187187158	-0.602541777730273	-0.512408298156426	-0.42227481858258	-0.607080984622549	-0.516424655901665	-0.425669924260474	-0.33090725958946	37.1800933216548	0.155914770114898	-51.0052115508089	-0.486538842142344	-0.445635686234157	-0.549621030461516	-0.448643273564558	-0.408783094100277	-0.510116678403692	-0.471655057011923	-0.431903602924582	-0.574686017228686	0.00540891543214708	0.00527840909913407	0.00780742906303007
175	10.5789757830327	0.35	-0.328032629039608	-0.397726853607795	-0.258338404471421	0.46256326346926	-15.7253624488716	-18.3718157272687	-13.0789091704745	29.51	19.69	42.33	-0.612336997901219	-0.524130079236439	-0.435923160571658	-0.597449244037718	-0.511386900825082	-0.425324557612447	-0.602342732684606	-0.514782310411991	-0.428668833685761	-0.328032629039608	36.3284845114545	0.309421628045784	-50.3419882229651	-0.486538842142344	-0.445635686234157	-0.549621030461516	-0.448643273564558	-0.408783094100277	-0.510116678403692	-0.471655057011923	-0.431903602924582	-0.574686017228686	0.00540891543214708	0.00527840909913407	0.00780742906303007
175	10.5789757830327	0.35	-0.326329981978416	-0.395846196813304	-0.256813767143527	0.41794923268382	-14.0136680857953	-16.5956664064723	-11.4316697651183	31.93	20.09	51.21	-0.511853007172978	-0.43221754255321	-0.352582077933442	-0.4987842086699	-0.421182022796628	-0.343579836923355	-0.494854189685574	-0.418018719766821	-0.984551525115909	-0.326329981978416	39.3484925262522	0.294754710141461	-51.5821143357028	-0.486538842142344	-0.445635686234157	-0.549621030461516	-0.448643273564558	-0.408783094100277	-0.510116678403692	-0.471655057011923	-0.431903602924582	-0.574686017228686	0.00540891543214708	0.00527840909913407	0.00780742906303007
175	10.5789757830327	0.35	-0.326254532896638	-0.395949831695537	-0.256559234097738	0.469208880422631	-15.6870572854406	-18.2920448628995	-13.0820697079818	31.22	20.87	47.97	-0.576643147204641	-0.494522845928671	-0.4124025446527	-0.56211266113002	-0.482061660252257	-0.402010659374494	-0.56314103715825	-0.483794471355804	-0.402909736869536	-0.326254532896638	38.7375731841897	-1.53300153617218	-53.0729866941195	-0.486538842142344	-0.445635686234157	-0.549621030461516	-0.448643273564558	-0.408783094100277	-0.510116678403692	-0.471655057011923	-0.431903602924582	-0.574686017228686	0.00540891543214708	0.00527840909913407	0.00780742906303007
175	10.5789757830327	0.35	-0.324744234345794	-0.394547898330678	-0.254940570360911	0.438549230632039	-15.2295918501099	-17.9200137531002	-12.5391699471197	30.86	22.03	44.81	-0.571479575325887	-0.485680468932772	-0.399881362539657	-0.557181785869819	-0.473529278605865	-0.38987677134191	-0.563836954457136	-0.4795885705014	-0.394748073228316	-0.324744234345794	36.3903341776673	0.967521139870494	-50.3591230554838	-0.486538842142344	-0.445635686234157	-0.549621030461516	-0.448643273564558	-0.408783094100277	-0.510116678403692	-0.471655057011923	-0.431903602924582	-0.574686017228686	0.00540891543214708	0.00527840909913407	0.00780742906303007
175	10.5789757830327	0.35	-0.32218731890617	-0.391359523602357	-0.253015114209982	0.368618581598448	-13.3111297044616	-16.0310593034569	-10.5912001054663	30.88	21.22	47.24	-0.510955054829033	-0.424263230472418	-0.337571406115803	-0.498167075550757	-0.413644939590393	-0.329122803630029	-0.499126314698804	-0.415488377658072	-0.330726291326637	-0.32218731890617	38.3239536000062	-0.791288517898308	-52.6595836055778	-0.486538842142344	-0.445635686234157	-0.549621030461516	-0.448643273564558	-0.408783094100277	-0.510116678403692	-0.471655057011923	-0.431903602924582	-0.574686017228686	0.00540891543214708	0.00527840909913407	0.00780742906303007
175	10.5789757830327	0.35	-0.320351785100721	-0.388789317908296	-0.251914252293147	0.501993841310587	-17.0254161872525	-19.6730100205384	-14.3778223539666	29.35	21.57	49.03	-0.659136803551381	-0.570430167680587	-0.481723531809792	-0.643167595119163	-0.556610095436652	-0.47005259575414	-0.64610901308902	-0.559815417276338	-0.471973674518258	-0.320351785100721	37.9128314956103	2.08409956507126	-49.5341979230326	-0.486538842142344	-0.445635686234157	-0.549621030461516	-0.448643273564558	-0.408783094100277	-0.510116678403692	-0.471655057011923	-0.431903602924582	-0.574686017228686	0.00540891543214708	0.00527840909913407	0.00780742906303007
175	10.5789757830327	0.35	-0.317988548589915	-0.3856330643234	-0.25034403285643	0.426262262153335	-13.39147723618	-15.8171500154515	-10.9658044569085	30.97	18.98	46.54	-0.502600274864776	-0.425522937645182	-0.348445600425589	-0.489997463312073	-0.414852857140476	-0.339708250968879	-0.488443987991052	-0.41358572837133	-0.338471371580575	-0.317988548589915	37.33744240663	0.661136291465215	-50.3010850183773	-0.486538842142344	-0.445635686234157	-0.549621030461516	-0.448643273564558	-0.408783094100277	-0.510116678403692	-0.471655057011923	-0.431903602924582	-0.574686017228686	0.00540891543214708	0.00527840909913407	0.00780742906303007
175	10.5789757830327	0.35	-0.317424268539639	-0.385502526338206	-0.249346010741072	0.452312759686917	-14.3813308408719	-16.8520957844826	-11.9105658972612	32.48	21.34	46.95	-0.51106467481757	-0.43613508157257	-0.36120548832757	-0.497886854302334	-0.424889323239904	-0.351891792177473	-0.501314167990403	-0.427534963398007	-0.354018721836576	-0.317424268539639	38.1313238013078	0.541502758746019	-51.1660124075228	-0.486538842142344	-0.445635686234157	-0.549621030461516	-0.448643273564558	-0.408783094100277	-0.510116678403692	-0.471655057011923	-0.431903602924582	-0.574686017228686	0.00540891543214708	0.00527840909913407	0.00780742906303007
175	10.5789757830327	0.35	-0.316664639208026	-0.384593426598229	-0.248735851817823	0.406843309819451	-14.2548096063515	-16.9421211009227	-11.5674981117803	32.96	21.61	50.43	-0.506363705928646	-0.426045722172668	-0.345727738416691	-0.493198382495025	-0.414968645233223	-0.336738907971422	-0.4935337651852	-0.415586895284981	-0.33731729736795	-0.316664639208026	38.6724394517893	-0.760360979728875	-53.0467845775135	-0.486538842142344	-0.445635686234157	-0.549621030461516	-0.448643273564558	-0.408783094100277	-0.510116678403692	-0.471655057011923	-0.431903602924582	-0.574686017228686	0.00540891543214708	0.00527840909913407	0.00780742906303007
175	10.5789757830327	0.35	-0.3166625539955	-0.383628222331211	-0.249696885659788	0.431958279358235	-14.3757230891407	-16.9495798615381	-11.8018663167433	32.72	21.1	47.16	-0.510293676867343	-0.43280368320107	-0.355313689534796	-0.497080802280984	-0.421597232786563	-0.346113663292142	-0.49942235511483	-0.423919386087193	-0.347691019726172	-0.3166625539955	39.0319801555558	-0.59877609411734	-52.3696702890469	-0.486538842142344	-0.445635686234157	-0.549621030461516	-0.448643273564558	-0.408783094100277	-0.510116678403692	-0.471655057011923	-0.431903602924582	-0.574686017228686	0.00540891543214708	0.00527840909913407	0.00780742906303007
175	10.5789757830327	0.35	-0.315878642619704	-0.382868223173131	-0.248889062066278	0.368656203697198	-14.374842603833	-17.3118885806374	-11.4377966270286	34.33	23.2	49.68	-0.497020575470668	-0.412698620949321	-0.328376666427975	-0.483811711580218	-0.401730704969719	-0.31964969835922	-0.487686679258976	-0.405678265213415	-0.322349754538299	-0.315878642619704	40.9640389665161	0.0294358779321843	-53.1370780214199	-0.486538842142344	-0.445635686234157	-0.549621030461516	-0.448643273564558	-0.408783094100277	-0.510116678403692	-0.471655057011923	-0.431903602924582	-0.574686017228686	0.00540891543214708	0.00527840909913407	0.00780742906303007
175	10.5789757830327	0.35	-0.31527141289726	-0.381715338682682	-0.248827487111839	0.433276871056144	-14.9210289292972	-17.5853523925353	-12.2567054660591	31.45	20.79	48.53	-0.550395267391375	-0.467005921972938	-0.383616576554502	-0.536465311504739	-0.455186467342245	-0.37390762317975	-0.53733609686828	-0.456072398255359	-0.374500410087487	-0.31527141289726	38.6033761892544	-1.06552501120622	-53.0864814973402	-0.486538842142344	-0.445635686234157	-0.549621030461516	-0.448643273564558	-0.408783094100277	-0.510116678403692	-0.471655057011923	-0.431903602924582	-0.574686017228686	0.00540891543214708	0.00527840909913407	0.00780742906303007
175	10.5789757830327	0.35	-0.314351231107324	-0.381539955131405	-0.247162507083244	0.455302595554617	-14.5308156383782	-17.0122514410508	-12.0493798357057	34.72	22.23	54.29	-0.483013186420007	-0.412560065144513	-0.342106943869019	-0.470101546113099	-0.401531738556533	-0.332961930999968	-0.468524470708445	-1.22398500442504	-0.331684005672599	-0.314351231107324	41.2909081671849	1.37764109791443	-51.2220711542105	-0.486538842142344	-0.445635686234157	-0.549621030461516	-0.448643273564558	-0.408783094100277	-0.510116678403692	-0.471655057011923	-0.431903602924582	-0.574686017228686	0.00540891543214708	0.00527840909913407	0.00780742906303007
175	10.5789757830327	0.35	-0.314263861583971	-0.380848498080003	-0.24767922508794	0.464979005185518	-13.6988863333305	-15.993129590314	-11.4046430763469	27.5	17.18	48.41	-0.571194197661869	-0.48925536079985	-0.407316523937831	-0.557975487741995	-0.477932898636141	-0.397890309530287	-0.548260574017688	-0.469665477992467	-0.390503497124158	-0.314263861583971	36.3077218561502	-0.816408669775736	-50.9227179272018	-0.486538842142344	-0.445635686234157	-0.549621030461516	-0.448643273564558	-0.408783094100277	-0.510116678403692	-0.471655057011923	-0.431903602924582	-0.574686017228686	0.00540891543214708	0.00527840909913407	0.00780742906303007
175	10.5789757830327	0.35	-0.31403476441274	-0.380468766732579	-0.247600762092902	0.37175012271273	-13.0340618685291	-15.6795504149369	-10.3885733221213	34.14	22.57	53.26	-0.452722600733644	-0.376338238730518	-0.299953876727392	-0.440727239912119	-0.366366761810227	-0.292006283708334	-0.440617289813654	-0.366391193234399	-0.292216047039989	-0.31403476441274	41.1780313617575	1.53361312891975	-51.1239391511662	-0.486538842142344	-0.445635686234157	-0.549621030461516	-0.448643273564558	-0.408783094100277	-0.510116678403692	-0.471655057011923	-0.431903602924582	-0.574686017228686	0.00540891543214708	0.00527840909913407	0.00780742906303007
175	10.5789757830327	0.35	-0.313210127517999	-0.379908086590346	-0.246512168445653	0.445511097569411	-14.2707938768059	-16.7565056017128	-11.7850821518991	32.76	24.48	49.64	-0.503868915628974	-0.429123446545788	-0.354377977462603	-0.49081338794626	-0.418004616108141	-0.345195844270021	-0.497739467306935	-0.42425078082768	-0.35013107731798	-0.313210127517999	40.1285721954022	0.439865587019055	-52.0475803873298	-0.486538842142344	-0.445635686234157	-0.549621030461516	-0.448643273564558	-0.408783094100277	-0.510116678403692	-0.471655057011923	-0.431903602924582	-0.574686017228686	0.00540891543214708	0.00527840909913407	0.00780742906303007
175	10.5789757830327	0.35	-0.310961756849869	-0.377209552769195	-0.244713960930544	0.396725762825534	-14.714750743699	-17.5477767359604	-11.8817247514376	32.51	21.21	43.63	-0.531625020277452	-0.445796056116079	-0.359967091954706	-0.517909082814295	-0.434294507855956	-0.350679932897616	-0.524354031038628	-0.439291022984169	-0.354748517880431	-0.310961756849869	38.5954620857987	1.11367996825045	-50.8417029524426	-0.486538842142344	-0.445635686234157	-0.549621030461516	-0.448643273564558	-0.408783094100277	-0.510116678403692	-0.471655057011923	-0.431903602924582	-0.574686017228686	0.00540891543214708	0.00527840909913407	0.00780742906303007
175	10.5789757830327	0.35	-0.310680267720004	-0.377345752020867	-0.24401478341914	0.422201158784978	-13.975312829268	-16.5278708491388	-11.4227548093973	30.38	19.19	49.42	-0.535197542981029	-0.452541840197478	-0.369886137413927	-0.521936280249703	-0.441328641784141	-0.360721003318579	-0.517417413038021	-0.437318645635649	-0.357560966640013	-0.310680267720004	38.1056644780373	0.986379256462365	-50.6730378762832	-0.486538842142344	-0.445635686234157	-0.549621030461516	-0.448643273564558	-0.408783094100277	-0.510116678403692	-0.471655057011923	-0.431903602924582	-0.574686017228686	0.00540891543214708	0.00527840909913407	0.00780742906303007
175	10.5789757830327	0.35	-0.310678888847015	-0.37634219014625	-0.245015587547779	0.424856189892527	-14.5720655831816	-17.2191867988077	-11.9249443675556	34.74	22.69	52.55	-0.488699677883987	-0.413571432833188	-0.338443187782389	-0.475633409091059	-0.402513853401434	-0.329394297711809	-0.47426177529493	-0.403086357217888	-0.330168464635491	-0.310678888847015	40.069627777131	-1.67233562356905	-54.4222652025512	-0.486538842142344	-0.445635686234157	-0.549621030461516	-0.448643273564558	-0.408783094100277	-0.510116678403692	-0.471655057011923	-0.431903602924582	-0.574686017228686	0.00540891543214708	0.00527840909913407	0.00780742906303007
175	10.5789757830327	0.35	-0.310670493685406	-0.376145157310289	-0.245195830060523	0.448653461937394	-13.9393436347324	-16.3519396178983	-11.5267476515664	32.37	20.41	53.23	-0.497581758416583	-0.424167608187059	-0.350753457957534	-0.484776699156499	-0.413251831498766	-0.341726963841033	-0.480288849345543	-0.409109474777246	-0.338487880668408	-0.310670493685406	39.9913605652055	-0.581068665937871	-52.8154084394283	-0.486538842142344	-0.445635686234157	-0.549621030461516	-0.448643273564558	-0.408783094100277	-0.510116678403692	-0.471655057011923	-0.431903602924582	-0.574686017228686	0.00540891543214708	0.00527840909913407	0.00780742906303007
175	10.5789757830327	0.35	-0.309692127020301	-0.375656078640674	-0.243728175399928	0.379867207726466	-13.0946099386052	-15.7067982038743	-10.482421673336	30	19.68	44.71	-0.514988432379495	-0.429341012558487	-0.343693592737479	-0.50233045684028	-0.418788177400935	-0.335245897961589	-0.504344142537572	-0.420636077200956	-0.336437034233707	-0.309692127020301	36.9500667609729	-0.817083928865709	-51.7474767062307	-0.486538842142344	-0.445635686234157	-0.549621030461516	-0.448643273564558	-0.408783094100277	-0.510116678403692	-0.471655057011923	-0.431903602924582	-0.574686017228686	0.00540891543214708	0.00527840909913407	0.00780742906303007
175	10.5789757830327	0.35	-0.308475633581777	-0.374121392647073	-0.242829874516481	0.451343683648739	-15.1174403189095	-17.7197575142719	-12.5151231235471	31.27	20.2	51.95	-0.55779081413668	-0.47587385642019	-0.393956898703699	-0.543722862529473	-0.463871919110384	-0.384020975691294	-0.538790983873643	-0.459973002168362	-0.380672078774887	-0.308475633581777	39.4029087831606	0.263101121541301	-51.7902350639891	-0.486538842142344	-0.445635686234157	-0.549621030461516	-0.448643273564558	-0.408783094100277	-0.510116678403692	-0.471655057011923	-0.431903602924582	-0.574686017228686	0.00540891543214708	0.00527840909913407	0.00780742906303007
175	10.5789757830327	0.35	-0.307875965655597	-0.374006866375272	-0.241745064935922	0.394975860648525	-13.376756872133	-15.9616189161649	-10.7918948281011	31.22	20.3	50.91	-0.503200889274221	-0.421711355785185	-0.34022182229615	-0.490521381272106	-0.411085197079518	-0.331649012886929	-0.488066925737376	-0.408922297522491	-0.329600136133176	-0.307875965655597	38.1426200184393	0.271566969312638	-51.583606500284	-0.486538842142344	-0.445635686234157	-0.549621030461516	-0.448643273564558	-0.408783094100277	-0.510116678403692	-0.471655057011923	-0.431903602924582	-0.574686017228686	0.00540891543214708	0.00527840909913407	0.00780742906303007
175	10.5789757830327	0.35	-0.303446291905999	-0.367584199404887	-0.239308384407111	0.407701534243227	-14.2210434229823	-16.897227947591	-11.5448588983735	32.69	19.77	47.08	-0.509195954542036	-0.42854945218287	-0.347902949823704	-0.496018560066222	-0.417459094662479	-0.338899629258737	-0.496351692729266	-0.416980164934248	-0.338924502673893	-0.303446291905999	38.7398175309315	0.0215229144716191	-51.7737836425783	-0.486538842142344	-0.445635686234157	-0.549621030461516	-0.448643273564558	-0.408783094100277	-0.510116678403692	-0.471655057011923	-0.431903602924582	-0.574686017228686	0.00540891543214708	0.00527840909913407	0.00780742906303007
175	10.5789757830327	0.35	-0.302878875359385	-0.366816263491796	-0.238941487226974	0.444507160469017	-13.9409131465226	-16.3741060152306	-11.5077202778147	31.28	18.76	53.24	-0.515270683644276	-0.438701437559554	-0.362132191474832	-0.502272641782827	-0.427634905286172	-0.352997168789517	-0.493079643266579	-0.419615157277199	-0.346101059375212	-0.302878875359385	39.9181172312187	-0.952737528240908	-52.7723720355345	-0.486538842142344	-0.445635686234157	-0.549621030461516	-0.448643273564558	-0.408783094100277	-0.510116678403692	-0.471655057011923	-0.431903602924582	-0.574686017228686	0.00540891543214708	0.00527840909913407	0.00780742906303007
175	10.5789757830327	0.35	-0.301864592761265	-0.366098128543005	-0.237631056979525	0.449460359246615	-15.1453201274648	-17.7623731354209	-12.5282671195087	33.7	20.86	51.74	-0.519479862507652	-0.442941309557358	-0.366402756607065	-0.505810388490878	-0.431285853477267	-0.356761318463655	-0.502795753034585	-0.42886031592811	-0.354842810662533	-0.301864592761265	40.8212965636458	-0.43722539777087	-53.2268343541613	-0.486538842142344	-0.445635686234157	-0.549621030461516	-0.448643273564558	-0.408783094100277	-0.510116678403692	-0.471655057011923	-0.431903602924582	-0.574686017228686	0.00540891543214708	0.00527840909913407	0.00780742906303007
175	10.5789757830327	0.35	-0.301688572418178	-0.366078863992146	-0.23729828084421	0.459623234998891	-14.3403161770199	-16.7679967015245	-11.9126356525152	31.18	19.21	47.99	-0.52940056670355	-0.4527536381333	-0.37610670956305	-0.516072923173594	-0.441355578751716	-0.366638234329838	-0.513682828121953	-0.439142813730723	-0.364741745859319	-0.301688572418178	38.979287817182	0.230556385011854	-51.1600881249948	-0.486538842142344	-0.445635686234157	-0.549621030461516	-0.448643273564558	-0.408783094100277	-0.510116678403692	-0.471655057011923	-0.431903602924582	-0.574686017228686	0.00540891543214708	0.00527840909913407	0.00780742906303007
175	10.5789757830327	0.35	-0.300868637322623	-0.364247129339035	-0.237490145306211	0.469452838405879	-14.1684357896935	-16.5200895558185	-11.8167820235685	31.18	21.28	47.6	-0.521532210647893	-0.447291500076586	-0.373050789505278	-0.508402012182442	-0.436030400478118	-0.363658788773795	-0.510626767596346	-0.438377849091466	-0.365211181849502	-0.300868637322623	39.3020550365543	0.313882720811379	-51.4650648256878	-0.486538842142344	-0.445635686234157	-0.549621030461516	-0.448643273564558	-0.408783094100277	-0.510116678403692	-0.471655057011923	-0.431903602924582	-0.574686017228686	0.00540891543214708	0.00527840909913407	0.00780742906303007
175	10.5789757830327	0.35	-0.300232592061892	-0.363968906544548	-0.236496277579236	0.441974202569662	-14.1695446685938	-16.6553667075294	-11.6837226296582	29.18	18.99	46.68	-0.561299084088842	-0.477524907382685	-0.393750730676528	-0.547754259506899	-0.466001654829179	-0.38424905015146	-0.545252194282501	-0.463997858323915	-0.38269451730249	-0.300232592061892	37.3271962023269	2.44599137343143	-48.600528454541	-0.486538842142344	-0.445635686234157	-0.549621030461516	-0.448643273564558	-0.408783094100277	-0.510116678403692	-0.471655057011923	-0.431903602924582	-0.574686017228686	0.00540891543214708	0.00527840909913407	0.00780742906303007
175	10.5789757830327	0.35	-0.29964453045473	-0.363679975028538	-0.235609085880921	0.489307657316685	-17.6479663301432	-20.4629040786589	-14.8330285816275	33	21.24	49.79	-0.610791309914639	-0.526769046596833	-0.442746783279027	-0.594899193914415	-0.513063097186691	-0.431227000458967	-0.595775837039276	-0.513936621579431	-0.431844785623384	-0.29964453045473	40.5159303950853	0.555813529049079	-51.9734870036541	-0.486538842142344	-0.445635686234157	-0.549621030461516	-0.448643273564558	-0.408783094100277	-0.510116678403692	-0.471655057011923	-0.431903602924582	-0.574686017228686	0.00540891543214708	0.00527840909913407	0.00780742906303007
175	10.5789757830327	0.35	-0.299164009508043	-0.362361954447522	-0.235966064568565	0.359923728616709	-11.763044485276	-14.2121969693525	-9.31389200119953	31.77	20.82	47.57	-0.440507867967484	-0.364596244914813	-0.288684621862142	-0.429293575295034	-0.355314483350335	-0.281335391405636	-0.430077341478849	-0.356514874424939	-0.282164827062877	-0.299164009508043	37.7283281313117	2.03143552066056	-49.6340240251455	-0.486538842142344	-0.445635686234157	-0.549621030461516	-0.448643273564558	-0.408783094100277	-0.510116678403692	-0.471655057011923	-0.431903602924582	-0.574686017228686	0.00540891543214708	0.00527840909913407	0.00780742906303007
175	10.5789757830327	0.35	-0.298788478080219	-0.36254298105106	-0.235033975109377	0.470948013044943	-14.2922956421745	-16.6573991007041	-11.9271921836449	29.69	19.36	46.75	-0.551790576142937	-0.473444503497986	-0.395098430853035	-0.53831956840669	-0.461886178936001	-0.385452789465311	-0.536851958706958	-0.46054013872865	-0.384982961364869	-0.298788478080219	37.9496070690459	-0.627092097789872	-51.9867489675838	-0.486538842142344	-0.445635686234157	-0.549621030461516	-0.448643273564558	-0.408783094100277	-0.510116678403692	-0.471655057011923	-0.431903602924582	-0.574686017228686	0.00540891543214708	0.00527840909913407	0.00780742906303007
175	10.5789757830327	0.35	-0.296555711246071	-0.359167126451864	-0.233944296040278	0.446220580195295	-15.0368240840572	-17.6522064317456	-12.4214417363687	34.27	21.22	50.77	-0.507790662590603	-0.432555493525726	-0.357320324460849	-0.494309634973151	-0.421071838972979	-0.347834042972807	-0.493786284440538	-0.42047020817613	-0.347471450371646	-0.296555711246071	40.9199036030528	0.842654059147195	-51.5694579151698	-0.486538842142344	-0.445635686234157	-0.549621030461516	-0.448643273564558	-0.408783094100277	-0.510116678403692	-0.471655057011923	-0.431903602924582	-0.574686017228686	0.00540891543214708	0.00527840909913407	0.00780742906303007
175	10.5789757830327	0.35	-0.296137258798083	-0.359073798600142	-0.233200718996024	0.428682178251942	-15.2981922090976	-18.055573002343	-12.5408114158522	32.76	20.59	49.32	-0.542980715818535	-0.460058695193304	-0.377136674568072	-0.528912497422765	-0.448138923440277	-0.367365349457788	-0.528453653086999	-0.447309544158041	-0.367047090063415	-0.296137258798083	40.9386699350067	-0.404212613806749	-52.5840926484041	-0.486538842142344	-0.445635686234157	-0.549621030461516	-0.448643273564558	-0.408783094100277	-0.510116678403692	-0.471655057011923	-0.431903602924582	-0.574686017228686	0.00540891543214708	0.00527840909913407	0.00780742906303007
175	10.5789757830327	0.35	-0.295346832796688	-0.358376053716458	-0.232317611876919	0.348733383255517	-12.2425226423744	-14.85461798306	-9.63042730168889	32.64	21.8	53.16	-0.448312234183684	-0.369479220812424	-0.290646207441164	-0.436720338596325	-0.359925690431628	-0.283131042266931	-0.435523645906983	-0.358678682299714	-0.282233444606273	-0.295346832796688	40.64432618032	-1.36067863723481	-54.1334051163176	-0.486538842142344	-0.445635686234157	-0.549621030461516	-0.448643273564558	-0.408783094100277	-0.510116678403692	-0.471655057011923	-0.431903602924582	-0.574686017228686	0.00540891543214708	0.00527840909913407	0.00780742906303007
175	10.5789757830327	0.35	-0.293744528248989	-0.356307801168355	-0.231181255329624	0.43499780361807	-14.8329323352549	-17.4722642731998	-12.19360039731	34.07	20.18	46.72	-0.5054554172727	-0.429102140722196	-0.352748864171691	-0.492076583978537	-0.417744292313196	-0.343412000647856	-0.493206338094701	-0.418950906331772	-0.344412326435389	-0.293744528248989	39.2710933559432	0.0793362491942529	-52.0491801556197	-0.486538842142344	-0.445635686234157	-0.549621030461516	-0.448643273564558	-0.408783094100277	-0.510116678403692	-0.471655057011923	-0.431903602924582	-0.574686017228686	0.00540891543214708	0.00527840909913407	0.00780742906303007
175	10.5789757830327	0.35	-0.292515587613985	-0.355028094363155	-0.230003080864814	0.475651543906435	-13.9013711114875	-16.1801838599946	-11.6225583629804	28.05	17.36	51.76	-0.566739076372762	-0.486919697094347	-0.407100317815932	-0.553431866643129	-0.475486671208442	-0.397541475773755	-0.539908689045893	-0.463964751468058	-0.387551472824108	-0.292515587613985	37.8227893346797	0.315316412731754	-50.5538787179873	-0.486538842142344	-0.445635686234157	-0.549621030461516	-0.448643273564558	-0.408783094100277	-0.510116678403692	-0.471655057011923	-0.431903602924582	-0.574686017228686	0.00540891543214708	0.00527840909913407	0.00780742906303007
175	10.5789757830327	0.35	-0.292005502328127	-0.353793691069953	-0.230217313586302	0.465223878455655	-14.8632458755851	-17.351267373188	-12.3752243779823	31.03	20.8	47.94	-0.550405551798393	-0.47148216160325	-0.392558771408108	-0.536589364780106	-0.459647096169748	-0.382704827559391	-0.537654972788181	-0.460662616667595	-0.383913160798996	-0.292005502328127	37.920144759437	0.513146271070119	-50.9321060804886	-0.486538842142344	-0.445635686234157	-0.549621030461516	-0.448643273564558	-0.408783094100277	-0.510116678403692	-0.471655057011923	-0.431903602924582	-0.574686017228686	0.00540891543214708	0.00527840909913407	0.00780742906303007
175	10.5789757830327	0.35	-0.29087264815737	-0.352998883129596	-0.228746413185145	0.458207486828791	-15.6785772486057	-18.3403901202654	-13.016764376946	30.96	19.57	50.1	-0.582969676526779	-0.498360997071721	-0.413752317616662	-0.568354572275787	-0.485867040318728	-0.403379508361669	-0.563798220635947	-0.482340811144307	-0.399983156265378	-0.29087264815737	38.4676639900225	0.188671600636136	-51.4407072350192	-0.486538842142344	-0.445635686234157	-0.549621030461516	-0.448643273564558	-0.408783094100277	-0.510116678403692	-0.471655057011923	-0.431903602924582	-0.574686017228686	0.00540891543214708	0.00527840909913407	0.00780742906303007
[truncated: 1,387 more rows]
