# Supplementary material for: Re-expressing coefficients from regression models for inclusion in a meta-analysis
Source: BMC Med Res Methodol. 2024 Jan 8;24:6. doi: 10.1186/s12874-023-02132-y (PMC10773134; doi:10.1186/s12874-023-02132-y)
Supplement: Supplementary file 2 — Additional file 2. [file 12874_2023_2132_MOESM2_ESM.zip › Supp_Files_R1/simdata/simdata_scenario_176.csv]

ex_no	errsd	rsquare	beta	b_low_ci	b_hi_ci	lrsquare	lbeta	lb_low_ci	lb_hi_ci	x_median	x_25	x_75	rbl	rb	rbu	altl	alt	altu	dzl	dz	dzu	observed_beta	xlog	error	ylog	RelBias_rb	RelBias_rbl	RelBias_rbu	RelBias_alt	RelBias_altl	RelBias_altu	RelBias_dz	RelBias_dzl	RelBias_dzu	MC_SE_RelBias_rb	MC_SE_RelBias_alt	MC_SE_RelBias_dz
176	10.5789757830327	0.3	-0.241010093781473	-0.248852799251452	-0.233167388311494	0.46414463260192	-15.146226719211	-15.4928188894852	-14.7996345489368	32.22	20.74	49.52	-0.473467986352737	-0.462875963163419	-0.4522839399741	-0.461313843192251	-0.450993722158755	-0.440673601125258	-0.460564943896451	-0.450508885752193	-0.440375688506233	-0.241010093781473	39.8690520117132	0.129586213212374	-51.9272278277596	-0.512975711236845	-0.506009754101532	-0.520341066425545	-0.474293763993103	-0.467505905448113	-0.481470809148742	-0.47770607885987	-0.466496720328705	-0.480549018448872	0.000848931563522526	0.000828361282015	0.00300325311816543
176	10.5789757830327	0.33	-0.281992868722533	-0.290604730808241	-0.273381006636825	0.442297369446294	-14.9644131565883	-15.3222796405561	-14.6065466726205	32.42	20.81	49.68	-0.465452302581439	-0.454581219238288	-0.443710135895137	-0.453462222151734	-0.442871178595517	-0.432280135039299	-0.452860632433685	-0.442321009961253	-0.431608845561681	-0.281992868722533	39.4345849144334	0.101558193940461	-51.946345740159	-0.512975711236845	-0.506009754101532	-0.520341066425545	-0.474293763993103	-0.467505905448113	-0.481470809148742	-0.47770607885987	-0.466496720328705	-0.480549018448872	0.000848931563522526	0.000828361282015	0.00300325311816543
176	10.5789757830327	0.34	-0.290428102427592	-0.298965107250023	-0.281891097605161	0.447523096449596	-14.8931835351341	-15.2455982597954	-14.5407688104727	32.6	21.16	49.3	-0.460626402528128	-0.449978638888259	-0.43933087524839	-0.448723710629663	-0.438351087644602	-0.42797846465954	-0.448446297336899	-0.438957670506799	-0.428170834751858	-0.290428102427592	39.7631051986503	0.0240305938820994	-52.0772414000141	-0.512975711236845	-0.506009754101532	-0.520341066425545	-0.474293763993103	-0.467505905448113	-0.481470809148742	-0.47770607885987	-0.466496720328705	-0.480549018448872	0.000848931563522526	0.000828361282015	0.00300325311816543
176	10.5789757830327	0.34	-0.288275554114213	-0.296735512325936	-0.27981559590249	0.449604093620337	-14.9279586391701	-15.2797134615793	-14.576203816761	31.62	20.62	49.64	-0.475725845314745	-0.464774143854185	-0.453822442393625	-0.463647472110978	-0.452973827305863	-0.442300182500749	-0.462645896424112	-0.45195105941106	-0.441202428516324	-0.288275554114213	39.3237729548125	-0.0666958753620875	-51.9848482910566	-0.512975711236845	-0.506009754101532	-0.520341066425545	-0.474293763993103	-0.467505905448113	-0.481470809148742	-0.47770607885987	-0.466496720328705	-0.480549018448872	0.000848931563522526	0.000828361282015	0.00300325311816543
176	10.5789757830327	0.34	-0.285748160141755	-0.294205643440582	-0.277290676842928	0.448470286844723	-14.8523569400464	-15.2031331778898	-14.501580702203	31.81	20.7	49.09	-0.470579142085859	-0.459721644546569	-0.448864147007279	-0.45858955992812	-0.448008693559089	-0.437427827190057	-0.458498896957673	-0.447849374316203	-0.437232084955233	-0.285748160141755	39.2386987303182	0.133295924672286	-51.7684648287843	-0.512975711236845	-0.506009754101532	-0.520341066425545	-0.474293763993103	-0.467505905448113	-0.481470809148742	-0.47770607885987	-0.466496720328705	-0.480549018448872	0.000848931563522526	0.000828361282015	0.00300325311816543
176	10.5789757830327	0.34	-0.285704557220627	-0.294155831337462	-0.277253283103793	0.444228585589712	-14.6627786343223	-15.0120623174271	-14.3134949512175	32.02	20.96	48.75	-0.461665170809834	-0.450923667889582	-0.440182164969329	-0.449857522003227	-0.43939074609761	-0.428923970191992	-0.450504737170545	-0.439910678007073	-0.429376321336262	-0.285704557220627	39.423192972678	-0.081067093673285	-52.0655185524676	-0.512975711236845	-0.506009754101532	-0.520341066425545	-0.474293763993103	-0.467505905448113	-0.481470809148742	-0.47770607885987	-0.466496720328705	-0.480549018448872	0.000848931563522526	0.000828361282015	0.00300325311816543
176	10.5789757830327	0.34	-0.280307661653325	-0.288588285273587	-0.272027038033063	0.469028513479509	-14.9974446408023	-15.3372814462488	-14.6576078353559	31.4	20.15	49.08	-0.48089410736141	-0.470238665080033	-0.459583222798657	-0.468736368221284	-0.458350311831097	-0.447964255440911	-0.46716256647356	-0.456956975565011	-0.446383253337601	-0.280307661653325	39.1601252549014	-0.00849528838049785	-51.7718731270711	-0.512975711236845	-0.506009754101532	-0.520341066425545	-0.474293763993103	-0.467505905448113	-0.481470809148742	-0.47770607885987	-0.466496720328705	-0.480549018448872	0.000848931563522526	0.000828361282015	0.00300325311816543
176	10.5789757830327	0.34	-0.278445603455287	-0.286628592495915	-0.270262614414658	0.4564886295214	-14.7469822794682	-15.0896787733094	-14.404285785627	32.32	20.55	49.94	-0.459792301076937	-0.449350116598302	-0.438907932119667	-0.447968995440778	-0.437795325981448	-0.427621656522118	-0.446865428295256	-0.436018346956851	-0.426726823793723	-0.278445603455287	39.7725319893021	-0.197546235571308	-52.2328919046949	-0.512975711236845	-0.506009754101532	-0.520341066425545	-0.474293763993103	-0.467505905448113	-0.481470809148742	-0.47770607885987	-0.466496720328705	-0.480549018448872	0.000848931563522526	0.000828361282015	0.00300325311816543
176	10.5789757830327	0.34	-0.278066871663369	-0.286260145507282	-0.269873597819456	0.447778184166311	-14.8438751168133	-15.1949419277709	-14.4928083058557	32.02	20.81	49.94	-0.467266244758483	-0.45647043710122	-0.445674629443958	-0.455314995105234	-0.444795311379386	-0.434275627653539	-0.454511340457872	-0.444605008625049	-0.433792457897846	-0.278066871663369	39.9478080165679	0.0258846221556204	-52.0622532317869	-0.512975711236845	-0.506009754101532	-0.520341066425545	-0.474293763993103	-0.467505905448113	-0.481470809148742	-0.47770607885987	-0.466496720328705	-0.480549018448872	0.000848931563522526	0.000828361282015	0.00300325311816543
176	10.5789757830327	0.34	-0.277658310067167	-0.285897241254541	-0.269419378879793	0.454680491242418	-14.9022417272279	-15.2498108027593	-14.5546726516965	32.24	20.95	50.15	-0.465885945749144	-0.455267614180217	-0.44464928261129	-0.453924109556808	-0.443578408540535	-0.433232707524263	-0.453255357616389	-0.443093549052207	-0.432530838963107	-0.277658310067167	40.0410693120852	-0.0891756792085049	-52.274231230161	-0.512975711236845	-0.506009754101532	-0.520341066425545	-0.474293763993103	-0.467505905448113	-0.481470809148742	-0.47770607885987	-0.466496720328705	-0.480549018448872	0.000848931563522526	0.000828361282015	0.00300325311816543
176	10.5789757830327	0.34	-0.27232966258553	-0.280486512007979	-0.264172813163082	0.450660790244239	-14.7714717491498	-15.1187969922337	-14.424146506066	32.19	20.64	50.45	-0.462468251982624	-0.451843934576884	-0.441219617171144	-0.450602925917245	-0.440251191526016	-0.429899457134787	-0.449456801583853	-0.43853199672512	-0.428511203522759	-0.27232966258553	40.1731155617308	0.0442149592363905	-52.0803220150166	-0.512975711236845	-0.506009754101532	-0.520341066425545	-0.474293763993103	-0.467505905448113	-0.481470809148742	-0.47770607885987	-0.466496720328705	-0.480549018448872	0.000848931563522526	0.000828361282015	0.00300325311816543
176	10.5789757830327	0.35	-0.309278576316309	-0.318158357192461	-0.300398795440156	0.442170724802243	-14.8339869538028	-15.1888254410887	-14.4791484665168	31.68	20.66	48.61	-0.472037245294845	-0.461009599825305	-0.449981954355766	-0.460039449235959	-0.449292094024597	-0.438544738813236	-0.459964087724206	-0.44940820679976	-0.438298583028806	-0.309278576316309	38.9790009899433	0.25088435679462	-51.6130868028829	-0.512975711236845	-0.506009754101532	-0.520341066425545	-0.474293763993103	-0.467505905448113	-0.481470809148742	-0.47770607885987	-0.466496720328705	-0.480549018448872	0.000848931563522526	0.000828361282015	0.00300325311816543
176	10.5789757830327	0.35	-0.307438063566515	-0.316306752289834	-0.298569374843196	0.440163272883057	-14.8431803205289	-15.1996872069579	-14.4866734341	32.19	20.79	49.74	-0.464941911425608	-0.454036753249933	-0.443131595074257	-0.453013109562258	-0.44238774003968	-0.431762370517102	-0.452684452283923	-0.441811036213014	-0.431276235713898	-0.307438063566515	39.5217141627975	0.100356153272103	-51.914438953677	-0.512975711236845	-0.506009754101532	-0.520341066425545	-0.474293763993103	-0.467505905448113	-0.481470809148742	-0.47770607885987	-0.466496720328705	-0.480549018448872	0.000848931563522526	0.000828361282015	0.00300325311816543
176	10.5789757830327	0.35	-0.307158653978989	-0.316035467724912	-0.298281840233067	0.441799408434209	-14.9614304063955	-15.3195869298928	-14.6032738828983	32.04	20.79	49.8	-0.47080177721934	-0.459794905522546	-0.448788033825752	-0.458755622431602	-0.448030377709481	-0.437305132987359	-0.458059547210495	-0.44713190929841	-0.436406699838249	-0.307158653978989	39.2685884066104	-0.115668538227965	-52.08035735752	-0.512975711236845	-0.506009754101532	-0.520341066425545	-0.474293763993103	-0.467505905448113	-0.481470809148742	-0.47770607885987	-0.466496720328705	-0.480549018448872	0.000848931563522526	0.000828361282015	0.00300325311816543
176	10.5789757830327	0.35	-0.306130768350101	-0.314970006988704	-0.297291529711497	0.44660145756581	-14.9228870610167	-15.2766635418091	-14.5691105802242	32.04	20.57	49	-0.469539588223723	-0.458666005607996	-0.44779242299227	-0.457526585318244	-0.446931199435726	-0.436335813553207	-0.4569594615826	-0.446288099263109	-0.436337705750148	-0.306130768350101	39.0988191939373	0.0991927149148513	-51.8206111135633	-0.512975711236845	-0.506009754101532	-0.520341066425545	-0.474293763993103	-0.467505905448113	-0.481470809148742	-0.47770607885987	-0.466496720328705	-0.480549018448872	0.000848931563522526	0.000828361282015	0.00300325311816543
176	10.5789757830327	0.35	-0.304733549847738	-0.313492542241015	-0.295974557454462	0.437644299621224	-14.6890412419001	-15.0436549590071	-14.3344275247932	31.46	20.37	49.49	-0.470679971992098	-0.459584957190793	-0.448489942389487	-0.458765017718087	-0.447950865927518	-0.437136714136949	-0.457085974826244	-0.44696637404379	-0.43570250893794	-0.304733549847738	39.0389675518548	-0.0604508733960875	-51.9520590962611	-0.512975711236845	-0.506009754101532	-0.520341066425545	-0.474293763993103	-0.467505905448113	-0.481470809148742	-0.47770607885987	-0.466496720328705	-0.480549018448872	0.000848931563522526	0.000828361282015	0.00300325311816543
176	10.5789757830327	0.35	-0.303345489767944	-0.312165596399083	-0.294525383136804	0.435407765715036	-14.5936848477788	-14.9476019065491	-14.2397677890085	32.06	20.85	49.14	-0.459108376294267	-0.448237984694952	-0.437367593095636	-0.447357480374271	-0.436765316851132	-0.426173153327994	-0.447308350659363	-0.437082967872737	-0.426096645312532	-0.303345489767944	39.1389124561451	0.115479613449314	-51.8483882339632	-0.512975711236845	-0.506009754101532	-0.520341066425545	-0.474293763993103	-0.467505905448113	-0.481470809148742	-0.47770607885987	-0.466496720328705	-0.480549018448872	0.000848931563522526	0.000828361282015	0.00300325311816543
176	10.5789757830327	0.35	-0.302834710781136	-0.311587454784735	-0.294081966777537	0.44965368709975	-14.8627436460891	-15.2129266841069	-14.5125606080713	31.81	20.58	48.73	-0.470943930695636	-0.460103375172593	-0.44926281964955	-0.458945989091333	-0.448381611566659	-0.437817234041985	-0.459105705345028	-0.447877275081619	-0.438227418810916	-0.302834710781136	39.0670966897945	-0.122777315932664	-51.9460413825712	-0.512975711236845	-0.506009754101532	-0.520341066425545	-0.474293763993103	-0.467505905448113	-0.481470809148742	-0.47770607885987	-0.466496720328705	-0.480549018448872	0.000848931563522526	0.000828361282015	0.00300325311816543
176	10.5789757830327	0.35	-0.302789931785983	-0.311620985747316	-0.29395887782465	0.438645695248932	-14.6918306931709	-15.0457910919181	-14.3378702944236	31.75	20.71	49.23	-0.466527610906862	-0.455552295739027	-0.444576980571193	-0.45465368766349	-0.443957712982324	-0.433261738301157	-0.454781090107055	-0.443788139322965	-0.433290669098432	-0.302789931785983	38.9801580019106	0.136534806791531	-51.7380441512555	-0.512975711236845	-0.506009754101532	-0.520341066425545	-0.474293763993103	-0.467505905448113	-0.481470809148742	-0.47770607885987	-0.466496720328705	-0.480549018448872	0.000848931563522526	0.000828361282015	0.00300325311816543
176	10.5789757830327	0.35	-0.302690765097873	-0.31143007617411	-0.293951454021636	0.438910197699144	-14.843749728398	-15.2011781993817	-14.4863212574144	31.74	20.66	48.75	-0.471572413488193	-0.460484233052415	-0.449396052616637	-0.459573535787089	-0.448767487463307	-0.437961439139525	-0.459672685416622	-0.448771972834216	-0.437833695152543	-0.302690765097873	39.1119757843085	-0.233326986977148	-52.1298815284938	-0.512975711236845	-0.506009754101532	-0.520341066425545	-0.474293763993103	-0.467505905448113	-0.481470809148742	-0.47770607885987	-0.466496720328705	-0.480549018448872	0.000848931563522526	0.000828361282015	0.00300325311816543
176	10.5789757830327	0.35	-0.302358324816516	-0.311038109738941	-0.293678539894092	0.444987948982583	-14.7041411982633	-15.0538720245619	-14.3544103719646	31.8	20.24	48.96	-0.466130429163073	-0.455301309592496	-0.444472190021919	-0.454256791254169	-0.443703519464832	-0.433150247675495	-0.453727217743263	-0.443397632319062	-0.432038636722431	-0.302358324816516	39.0463710564016	0.176513986073891	-51.5942653412206	-0.512975711236845	-0.506009754101532	-0.520341066425545	-0.474293763993103	-0.467505905448113	-0.481470809148742	-0.47770607885987	-0.466496720328705	-0.480549018448872	0.000848931563522526	0.000828361282015	0.00300325311816543
176	10.5789757830327	0.35	-0.30120128477251	-0.30992869866959	-0.29247387087543	0.450423248389008	-15.0276897206598	-15.3812090499656	-14.6741703913539	31.82	20.47	49.33	-0.475988459074234	-0.465048413967075	-0.454108368859916	-0.463859500974532	-0.453198225963967	-0.442536950953401	-0.463576938302789	-0.452256507972691	-0.441796945609868	-0.30120128477251	39.163473028747	-0.229529835476159	-52.1036564859848	-0.512975711236845	-0.506009754101532	-0.520341066425545	-0.474293763993103	-0.467505905448113	-0.481470809148742	-0.47770607885987	-0.466496720328705	-0.480549018448872	0.000848931563522526	0.000828361282015	0.00300325311816543
176	10.5789757830327	0.35	-0.301131388283144	-0.309781652405367	-0.292481124160922	0.453588535808396	-14.9748334054289	-15.324865634787	-14.6248011760707	31.55	20.61	48.96	-0.478243337034374	-0.467319875424517	-0.45639641381466	-0.466118040517058	-0.45547153041025	-0.444825020303442	-0.465947838200798	-0.455389084442887	-0.444460133779055	-0.301131388283144	39.0697936643327	0.223085942341452	-51.6053358166335	-0.512975711236845	-0.506009754101532	-0.520341066425545	-0.474293763993103	-0.467505905448113	-0.481470809148742	-0.47770607885987	-0.466496720328705	-0.480549018448872	0.000848931563522526	0.000828361282015	0.00300325311816543
176	10.5789757830327	0.35	-0.30074116973439	-0.309454281490735	-0.292028057978046	0.440924702453729	-14.7293833940636	-15.0826110270462	-14.3761557610809	32.14	20.82	49.58	-0.462110473876669	-0.451288064641873	-0.440465655407076	-0.450265565806044	-0.439720558728817	-0.429175551651591	-0.450295777971173	-0.439706047585183	-0.428999205240558	-0.30074116973439	39.5686141112392	-0.217133424417179	-52.2667303588995	-0.512975711236845	-0.506009754101532	-0.520341066425545	-0.474293763993103	-0.467505905448113	-0.481470809148742	-0.47770607885987	-0.466496720328705	-0.480549018448872	0.000848931563522526	0.000828361282015	0.00300325311816543
176	10.5789757830327	0.35	-0.299596145556127	-0.308211617215757	-0.290980673896497	0.45826534069228	-15.0442402635846	-15.392595412012	-14.6958851151571	31.65	20.7	48.74	-0.478868645722735	-0.468031203842867	-0.457193761962999	-0.466704814286002	-0.456142656280761	-0.44558049827552	-0.466852598967152	-0.456695211156127	-0.446690686632698	-0.299596145556127	38.9558065266645	0.0553605497412809	-51.748768103131	-0.512975711236845	-0.506009754101532	-0.520341066425545	-0.474293763993103	-0.467505905448113	-0.481470809148742	-0.47770607885987	-0.466496720328705	-0.480549018448872	0.000848931563522526	0.000828361282015	0.00300325311816543
176	10.5789757830327	0.35	-0.299400800856628	-0.30808954716733	-0.290712054545925	0.442442051563945	-14.7960238122747	-15.1497595971413	-14.442288027408	32.21	20.84	49.31	-0.463124314339039	-0.452310700976193	-0.441497087613347	-0.451237799379449	-0.440701727430485	-0.430165655481521	-0.451519733818006	-0.440810561768759	-0.429990309591835	-0.299400800856628	39.3857298267821	0.239700511666597	-51.7792252360802	-0.512975711236845	-0.506009754101532	-0.520341066425545	-0.474293763993103	-0.467505905448113	-0.481470809148742	-0.47770607885987	-0.466496720328705	-0.480549018448872	0.000848931563522526	0.000828361282015	0.00300325311816543
176	10.5789757830327	0.35	-0.299250812696068	-0.307876424066431	-0.290625201325706	0.448955239205317	-14.956856641727	-15.3097548193793	-14.6039584640747	31.85	20.68	48.89	-0.473322423894161	-0.462412084518721	-0.45150174514328	-0.461254514105498	-0.450622346616069	-0.439990179126641	-0.46151595669719	-0.450073268003819	-0.44000869649634	-0.299250812696068	39.0925636837685	-0.00559808281162701	-51.9178708736062	-0.512975711236845	-0.506009754101532	-0.520341066425545	-0.474293763993103	-0.467505905448113	-0.481470809148742	-0.47770607885987	-0.466496720328705	-0.480549018448872	0.000848931563522526	0.000828361282015	0.00300325311816543
176	10.5789757830327	0.35	-0.299150898713197	-0.307831471882958	-0.290470325543435	0.451900838704198	-15.0504410160249	-15.4034407588536	-14.6974412731961	32.28	20.82	49.45	-0.469950918774463	-0.459181081303303	-0.448411243832143	-0.457875324182965	-0.447382222400411	-0.436889120617857	-0.457740733197791	-0.448974380613305	-0.436819409101834	-0.299150898713197	39.2902138082163	0.0697526699803023	-51.9257610433659	-0.512975711236845	-0.506009754101532	-0.520341066425545	-0.474293763993103	-0.467505905448113	-0.481470809148742	-0.47770607885987	-0.466496720328705	-0.480549018448872	0.000848931563522526	0.000828361282015	0.00300325311816543
176	10.5789757830327	0.35	-0.298836825739932	-0.307417762011859	-0.290255889468006	0.45483792758856	-14.8675308239756	-15.2141802586853	-14.5208813892659	32.34	20.97	49.55	-0.46335132912149	-0.452794041539711	-0.442236753957932	-0.451433006653554	-0.441147273613391	-0.430861540573227	-0.451311056986845	-0.441506122756845	-0.430901835179682	-0.298836825739932	39.6453903870473	-0.0434240182733128	-52.1349678819858	-0.512975711236845	-0.506009754101532	-0.520341066425545	-0.474293763993103	-0.467505905448113	-0.481470809148742	-0.47770607885987	-0.466496720328705	-0.480549018448872	0.000848931563522526	0.000828361282015	0.00300325311816543
176	10.5789757830327	0.35	-0.298780105832934	-0.307369076769048	-0.29019113489682	0.455249570453198	-14.9230111353715	-15.2706654705028	-14.5753568002402	31.41	20.25	49.06	-0.478645512264541	-0.467748594402556	-0.456851676540572	-0.466542166013199	-0.455920794806467	-0.445299423599735	-0.465201518790286	-0.455165283503888	-0.443825499303908	-0.298780105832934	38.9987279171914	-0.0314103056702855	-51.7858730469691	-0.512975711236845	-0.506009754101532	-0.520341066425545	-0.474293763993103	-0.467505905448113	-0.481470809148742	-0.47770607885987	-0.466496720328705	-0.480549018448872	0.000848931563522526	0.000828361282015	0.00300325311816543
176	10.5789757830327	0.35	-0.298413235833692	-0.306991506568516	-0.289834965098868	0.444668216186474	-14.7727533624355	-15.1243436230392	-14.4211631018318	31.89	20.55	49.71	-0.467004280453207	-0.45614799731392	-0.445291714174633	-0.455088598882584	-0.444509315373371	-0.433930031864157	-0.455322622690072	-0.443865413565594	-0.43290037994407	-0.298413235833692	39.3689579660788	0.132139980421495	-51.8271867740927	-0.512975711236845	-0.506009754101532	-0.520341066425545	-0.474293763993103	-0.467505905448113	-0.481470809148742	-0.47770607885987	-0.466496720328705	-0.480549018448872	0.000848931563522526	0.000828361282015	0.00300325311816543
176	10.5789757830327	0.35	-0.298288149358189	-0.306854040618496	-0.289722258097881	0.447105400787288	-14.6964285231961	-15.0444813701744	-14.3483756762178	31.45	20.34	48.52	-0.470854693397564	-0.459961508546738	-0.449068323695912	-0.458937598593428	-0.448320114756963	-0.437702630920498	-0.458296971453843	-0.447764789743833	-0.437274935104736	-0.298288149358189	38.9575873982843	0.0182932058680719	-51.745607060872	-0.512975711236845	-0.506009754101532	-0.520341066425545	-0.474293763993103	-0.467505905448113	-0.481470809148742	-0.47770607885987	-0.466496720328705	-0.480549018448872	0.000848931563522526	0.000828361282015	0.00300325311816543
176	10.5789757830327	0.35	-0.298261073691848	-0.30687418505622	-0.289647962327475	0.445600335750464	-14.7372287797934	-15.0873123408554	-14.3871452187314	31.63	20.6	49.01	-0.469581671495788	-0.458685574162301	-0.447789476828815	-0.457656949120828	-0.447037551121152	-0.436418153121476	-0.457171878494747	-0.446860211862238	-0.435771940934732	-0.298261073691848	39.0536581964491	-0.0450733840880444	-51.9420851093173	-0.512975711236845	-0.506009754101532	-0.520341066425545	-0.474293763993103	-0.467505905448113	-0.481470809148742	-0.47770607885987	-0.466496720328705	-0.480549018448872	0.000848931563522526	0.000828361282015	0.00300325311816543
176	10.5789757830327	0.35	-0.298228069271611	-0.306881034304338	-0.289575104238884	0.4391683377771	-14.6818657279599	-15.0352109043341	-14.3285205515857	32.29	21.03	49.34	-0.458612703496394	-0.447834764454803	-0.437056825413212	-0.446826900333435	-0.436325941556625	-0.425824982779816	-0.446765039193471	-0.43692851451585	-0.425941448802381	-0.298228069271611	39.6259534702901	0.0963640241407042	-52.0075535965702	-0.512975711236845	-0.506009754101532	-0.520341066425545	-0.474293763993103	-0.467505905448113	-0.481470809148742	-0.47770607885987	-0.466496720328705	-0.480549018448872	0.000848931563522526	0.000828361282015	0.00300325311816543
176	10.5789757830327	0.35	-0.297864039786913	-0.306563369676915	-0.289164709896911	0.447722159119958	-14.8859585308809	-15.2380605269563	-14.5338565348056	32.22	20.82	48.77	-0.465777789188627	-0.455015180061911	-0.444252570935195	-0.453822483918671	-0.443336122995707	-0.432849762072744	-0.454327399794276	-0.443794076676244	-0.43266668993985	-0.297864039786913	39.1604870286459	-0.114849821650445	-52.0360751538084	-0.512975711236845	-0.506009754101532	-0.520341066425545	-0.474293763993103	-0.467505905448113	-0.481470809148742	-0.47770607885987	-0.466496720328705	-0.480549018448872	0.000848931563522526	0.000828361282015	0.00300325311816543
176	10.5789757830327	0.35	-0.297858933597157	-0.306441063534373	-0.289276803659941	0.440394475476432	-14.7079599417874	-15.0610534002216	-14.3548664833532	32.35	20.68	49.43	-0.458579023313807	-0.447828032064758	-0.437077040815709	-0.446781832251111	-0.436307416011886	-0.425832999772662	-0.445987192756098	-0.436254227026196	-0.425454883296084	-0.297858933597157	39.6177510915362	0.0811974707942654	-51.9819201047684	-0.512975711236845	-0.506009754101532	-0.520341066425545	-0.474293763993103	-0.467505905448113	-0.481470809148742	-0.47770607885987	-0.466496720328705	-0.480549018448872	0.000848931563522526	0.000828361282015	0.00300325311816543
176	10.5789757830327	0.35	-0.297822942906076	-0.30638298466529	-0.289262901146861	0.46130003303526	-15.3611120939218	-15.7146382554128	-15.0075859324308	32.05	21.01	49.21	-0.48289565690927	-0.472032139390563	-0.461168621871855	-0.470539357545566	-0.459953814932376	-0.449368272319185	-0.470911342173524	-0.460564252012719	-0.44985853777593	-0.297822942906076	39.6198826947983	0.0232713227560286	-52.0199053761722	-0.512975711236845	-0.506009754101532	-0.520341066425545	-0.474293763993103	-0.467505905448113	-0.481470809148742	-0.47770607885987	-0.466496720328705	-0.480549018448872	0.000848931563522526	0.000828361282015	0.00300325311816543
176	10.5789757830327	0.35	-0.297805236203333	-0.306355418410098	-0.289255053996569	0.443627617190505	-14.7294248219563	-15.0807234477737	-14.3781261961389	32.16	20.66	49.6	-0.461794815188491	-0.451037514018747	-0.440280212849003	-0.449954132198271	-0.439472654378621	-0.428991176558971	-0.449598319849742	-0.437856059828614	-0.428609446994831	-0.297805236203333	39.5827604863383	0.0624263917967706	-51.9593258763945	-0.512975711236845	-0.506009754101532	-0.520341066425545	-0.474293763993103	-0.467505905448113	-0.481470809148742	-0.47770607885987	-0.466496720328705	-0.480549018448872	0.000848931563522526	0.000828361282015	0.00300325311816543
176	10.5789757830327	0.35	-0.297719196932041	-0.306287610755947	-0.289150783108135	0.448560095834717	-14.848059364202	-15.1986704471389	-14.4974482812651	32.16	20.65	49.54	-0.465426025965392	-0.45468932872873	-0.443952631492068	-0.453492528956384	-0.443031120030242	-0.432569711104101	-0.452431188570384	-0.442102032894555	-0.432270476723645	-0.297719196932041	39.568760287405	-0.141112286538192	-52.1373222662064	-0.512975711236845	-0.506009754101532	-0.520341066425545	-0.474293763993103	-0.467505905448113	-0.481470809148742	-0.47770607885987	-0.466496720328705	-0.480549018448872	0.000848931563522526	0.000828361282015	0.00300325311816543
176	10.5789757830327	0.35	-0.2972014721167	-0.305772289099869	-0.288630655133531	0.452268768411728	-14.8048729087785	-15.1518551954526	-14.4578906221043	32.04	20.5	50.56	-0.465652364178895	-0.454988777440916	-0.444325190702938	-0.453738044767009	-0.443347299720056	-0.432956554673102	-0.452256549487488	-0.441136871976065	-0.43081946046161	-0.2972014721167	39.605537313228	0.0464985467298394	-51.9264420363841	-0.512975711236845	-0.506009754101532	-0.520341066425545	-0.474293763993103	-0.467505905448113	-0.481470809148742	-0.47770607885987	-0.466496720328705	-0.480549018448872	0.000848931563522526	0.000828361282015	0.00300325311816543
176	10.5789757830327	0.35	-0.297141685861529	-0.305857382688213	-0.288425989034846	0.434644256574436	-14.6163835493737	-14.9714020866939	-14.2613650120536	31.86	20.73	49.02	-0.462647816687649	-0.451676997106175	-0.440706177524701	-0.450848830305351	-0.440157801411686	-0.429466772518021	-0.450500533804136	-0.440011066292945	-0.429630331973872	-0.297141685861529	39.0965955797777	-0.193367226648525	-52.1052635905095	-0.512975711236845	-0.506009754101532	-0.520341066425545	-0.474293763993103	-0.467505905448113	-0.481470809148742	-0.47770607885987	-0.466496720328705	-0.480549018448872	0.000848931563522526	0.000828361282015	0.00300325311816543
176	10.5789757830327	0.35	-0.29713921611021	-0.305824486310718	-0.288453945909701	0.437293146673324	-14.5321283593916	-14.8832043741826	-14.1810523446005	32.46	20.78	49.42	-0.451537462174845	-0.440886263094076	-0.430235064013306	-0.43989726098904	-0.429520639569165	-0.41914401814929	-0.440197970627447	-0.429324237203406	-0.419170845890464	-0.29713921611021	39.5258444730881	0.0316573093771857	-52.0159239931002	-0.512975711236845	-0.506009754101532	-0.520341066425545	-0.474293763993103	-0.467505905448113	-0.481470809148742	-0.47770607885987	-0.466496720328705	-0.480549018448872	0.000848931563522526	0.000828361282015	0.00300325311816543
176	10.5789757830327	0.35	-0.296902426090154	-0.305472750824982	-0.288332101355326	0.449081726789775	-14.7544219716785	-15.1024548431306	-14.4063891002264	31.96	20.79	49.08	-0.465244229099838	-0.454522774431573	-0.443801319763308	-0.453357098721143	-0.442909580453416	-0.432462062185689	-0.453277613607518	-0.442790882481727	-0.43287640534862	-0.296902426090154	39.4236790500427	-0.0282965745120973	-52.0125201026353	-0.512975711236845	-0.506009754101532	-0.520341066425545	-0.474293763993103	-0.467505905448113	-0.481470809148742	-0.47770607885987	-0.466496720328705	-0.480549018448872	0.000848931563522526	0.000828361282015	0.00300325311816543
176	10.5789757830327	0.35	-0.29667656796847	-0.305219212759775	-0.288133923177166	0.454158333171959	-15.0605569582485	-15.4121885603301	-14.7089253561669	31.73	20.78	49.47	-0.478263621087477	-0.467351958370528	-0.456440295653579	-0.466096696901724	-0.455462624549511	-0.444828552197298	-0.465394239010738	-0.455144861779453	-0.444044179941199	-0.29667656796847	39.3889556108899	-0.0231930947911367	-51.9912438208545	-0.512975711236845	-0.506009754101532	-0.520341066425545	-0.474293763993103	-0.467505905448113	-0.481470809148742	-0.47770607885987	-0.466496720328705	-0.480549018448872	0.000848931563522526	0.000828361282015	0.00300325311816543
176	10.5789757830327	0.35	-0.296476444202799	-0.305030171884059	-0.287922716521539	0.443242926221447	-14.6616298250854	-15.0115841646406	-14.3116754855302	32.33	20.73	50.04	-0.457331027319673	-0.446669595730012	-0.43600816414035	-0.445569793617295	-0.435182543268436	-0.424795292919577	-0.444256949536412	-0.433711901334927	-0.423621808697943	-0.296476444202799	39.8654519468393	0.151288256137048	-51.925341372822	-0.512975711236845	-0.506009754101532	-0.520341066425545	-0.474293763993103	-0.467505905448113	-0.481470809148742	-0.47770607885987	-0.466496720328705	-0.480549018448872	0.000848931563522526	0.000828361282015	0.00300325311816543
176	10.5789757830327	0.35	-0.296214580413606	-0.304772353078818	-0.287656807748394	0.447758561363096	-14.7590712599454	-15.1081462578643	-14.4099962620266	32.31	20.64	49.86	-0.460471640598363	-0.449832404371756	-0.439193168145148	-0.448632606461562	-0.438266912120645	-0.427901217779728	-0.447876312747826	-0.43771950936888	-0.427377179693857	-0.296214580413606	39.4002755300294	-0.186175438767756	-52.1568345094189	-0.512975711236845	-0.506009754101532	-0.520341066425545	-0.474293763993103	-0.467505905448113	-0.481470809148742	-0.47770607885987	-0.466496720328705	-0.480549018448872	0.000848931563522526	0.000828361282015	0.00300325311816543
176	10.5789757830327	0.35	-0.295878865097983	-0.304379729821715	-0.287378000374251	0.446898064756159	-14.724269163797	-15.0731276305791	-14.3754106970148	31.86	20.64	49.29	-0.46580880042874	-0.455027936104238	-0.444247071779735	-0.453929463052338	-0.443423538841466	-0.432917614630594	-0.453260060997545	-0.442935941006734	-0.431973636015668	-0.295878865097983	39.6154754336226	-0.115409923957252	-52.1210444997907	-0.512975711236845	-0.506009754101532	-0.520341066425545	-0.474293763993103	-0.467505905448113	-0.481470809148742	-0.47770607885987	-0.466496720328705	-0.480549018448872	0.000848931563522526	0.000828361282015	0.00300325311816543
176	10.5789757830327	0.35	-0.295665999014239	-0.304155675079141	-0.287176322949337	0.455828694304976	-14.6610833576946	-15.0022371626695	-14.3199295527197	32.1	20.55	49.51	-0.460288682368017	-0.449821627776487	-0.439354573184958	-0.448500097494768	-0.438301117627106	-0.428102137759444	-0.447749947673911	-0.437296480096818	-0.42705287766765	-0.295665999014239	39.2318016434137	0.0936945352661417	-51.7872602485185	-0.512975711236845	-0.506009754101532	-0.520341066425545	-0.474293763993103	-0.467505905448113	-0.481470809148742	-0.47770607885987	-0.466496720328705	-0.480549018448872	0.000848931563522526	0.000828361282015	0.00300325311816543
176	10.5789757830327	0.35	-0.295623782828328	-0.304121104041951	-0.287126461614704	0.444664674655798	-14.6990267528061	-15.0488648350755	-14.3491886705367	31.93	20.46	48.94	-0.4640185919577	-0.453231640508082	-0.442444689058463	-0.452169198427806	-0.441657707563021	-0.431146216698237	-0.451737941787127	-0.440735840500119	-0.430367362616823	-0.295623782828328	39.2904124883613	-0.172660348478959	-52.0824205426521	-0.512975711236845	-0.506009754101532	-0.520341066425545	-0.474293763993103	-0.467505905448113	-0.481470809148742	-0.47770607885987	-0.466496720328705	-0.480549018448872	0.000848931563522526	0.000828361282015	0.00300325311816543
176	10.5789757830327	0.35	-0.295290622893728	-0.303808477509031	-0.286772768278425	0.454684838120505	-15.001817240549	-15.3517056760653	-14.6519288050326	32.17	21.08	49.98	-0.469969817249144	-0.45925849906946	-0.448547180889776	-0.457917680395279	-0.447481048520649	-0.437044416646018	-0.457943916635405	-0.447272379006856	-0.437061826948796	-0.295290622893728	39.7334129833369	-0.097397625085809	-52.1808697947385	-0.512975711236845	-0.506009754101532	-0.520341066425545	-0.474293763993103	-0.467505905448113	-0.481470809148742	-0.47770607885987	-0.466496720328705	-0.480549018448872	0.000848931563522526	0.000828361282015	0.00300325311816543
176	10.5789757830327	0.35	-0.295201395413147	-0.303697337716321	-0.286705453109974	0.455737532378883	-14.6873491662095	-15.0291769681757	-14.3455213642434	32.13	20.69	49.46	-0.460677711363028	-0.450199928725729	-0.439722146088431	-0.448872595862594	-0.43866331207204	-0.428454028281486	-0.44814812060652	-0.438128202729525	-0.428298984053778	-0.295201395413147	39.3208324886141	0.0327706615610001	-51.8867919161523	-0.512975711236845	-0.506009754101532	-0.520341066425545	-0.474293763993103	-0.467505905448113	-0.481470809148742	-0.47770607885987	-0.466496720328705	-0.480549018448872	0.000848931563522526	0.000828361282015	0.00300325311816543
176	10.5789757830327	0.35	-0.295164816329637	-0.303710721590815	-0.28661891106846	0.445098635008233	-14.7611379399271	-15.1121457435846	-14.4101301362696	31.92	20.75	49.26	-0.466223310197916	-0.455394403244318	-0.444565496290719	-0.454321446163024	-0.443768982225871	-0.433216518288718	-0.453861770362037	-0.443601450383138	-0.433346593326664	-0.295164816329637	39.438284213524	0.0699570994418096	-51.8657238848038	-0.512975711236845	-0.506009754101532	-0.520341066425545	-0.474293763993103	-0.467505905448113	-0.481470809148742	-0.47770607885987	-0.466496720328705	-0.480549018448872	0.000848931563522526	0.000828361282015	0.00300325311816543
176	10.5789757830327	0.35	-0.29507412196418	-0.303556425982415	-0.286591817945944	0.444259212345548	-14.6105690696757	-14.9585874764881	-14.2625506628633	31.46	20.6	48.86	-0.468096869284875	-0.45720638066498	-0.446315892045085	-0.456248507270569	-0.445633676233854	-0.435018845197139	-0.455227233618832	-0.44511577344138	-0.435174146668952	-0.29507412196418	39.1346448809168	-0.337704830586087	-52.1896514175529	-0.512975711236845	-0.506009754101532	-0.520341066425545	-0.474293763993103	-0.467505905448113	-0.481470809148742	-0.47770607885987	-0.466496720328705	-0.480549018448872	0.000848931563522526	0.000828361282015	0.00300325311816543
176	10.5789757830327	0.35	-0.294967948191223	-0.30352896325003	-0.286406933132416	0.448800438500523	-14.8631924511905	-15.2139904154628	-14.5123944869182	32.16	20.7	49.3	-0.465903806304235	-0.455161187021911	-0.444418567739587	-0.453958188590711	-0.443491006472566	-0.433023824354421	-0.454468812248899	-0.443664937414996	-0.432650644360204	-0.294967948191223	39.4444538552214	-0.158711180372104	-52.1320972121369	-0.512975711236845	-0.506009754101532	-0.520341066425545	-0.474293763993103	-0.467505905448113	-0.481470809148742	-0.47770607885987	-0.466496720328705	-0.480549018448872	0.000848931563522526	0.000828361282015	0.00300325311816543
176	10.5789757830327	0.35	-0.294902597946264	-0.30346794117867	-0.286337254713858	0.445352218221271	-14.8158141151072	-15.167941270816	-14.4636869593983	32.15	20.67	49.74	-0.464595092808854	-0.453809413614418	-0.443023734419983	-0.452684551929294	-0.442175378610507	-0.43166620529172	-0.451767438041834	-0.441343174834045	-0.430756292165871	-0.294902597946264	39.5944817767689	0.0379471308009018	-51.9987637221795	-0.512975711236845	-0.506009754101532	-0.520341066425545	-0.474293763993103	-0.467505905448113	-0.481470809148742	-0.47770607885987	-0.466496720328705	-0.480549018448872	0.000848931563522526	0.000828361282015	0.00300325311816543
176	10.5789757830327	0.35	-0.294738970778504	-0.303231452738112	-0.286246488818897	0.453259389020354	-14.793006717035	-15.139018497072	-14.446994936998	32.37	20.37	50.02	-0.460607551868202	-0.450080076857109	-0.439552601846016	-0.44875303132407	-0.438496498828554	-0.428239966333038	-0.447444332163193	-0.437118600937458	-0.426578936483904	-0.294738970778504	39.5463057059638	0.00849167058349562	-51.9515850343817	-0.512975711236845	-0.506009754101532	-0.520341066425545	-0.474293763993103	-0.467505905448113	-0.481470809148742	-0.47770607885987	-0.466496720328705	-0.480549018448872	0.000848931563522526	0.000828361282015	0.00300325311816543
176	10.5789757830327	0.35	-0.29452721791492	-0.303007125638431	-0.286047310191408	0.44726073709894	-14.7716897343639	-15.1214150855247	-14.4219643832032	32.16	20.77	49.82	-0.462977708603524	-0.452270043956717	-0.44156237930991	-0.451105748837565	-0.440672656727431	-0.430239564617297	-0.450238256156576	-0.440414429283296	-0.429522644368818	-0.29452721791492	39.7485462681776	0.0318206954753652	-52.0859268279083	-0.512975711236845	-0.506009754101532	-0.520341066425545	-0.474293763993103	-0.467505905448113	-0.481470809148742	-0.47770607885987	-0.466496720328705	-0.480549018448872	0.000848931563522526	0.000828361282015	0.00300325311816543
176	10.5789757830327	0.35	-0.294507163792122	-0.302981233786831	-0.286033093797414	0.449528931248672	-14.7823853069047	-15.1307628174131	-14.4340077963962	31.67	20.31	49.93	-0.470354231606022	-0.459524583541256	-0.448694935476489	-0.458401062082605	-0.447846629186532	-0.437292196290459	-0.456174905790247	-0.446360159310253	-0.435096007301022	-0.294507163792122	39.5598944224877	-0.0564675869139447	-51.9925775267039	-0.512975711236845	-0.506009754101532	-0.520341066425545	-0.474293763993103	-0.467505905448113	-0.481470809148742	-0.47770607885987	-0.466496720328705	-0.480549018448872	0.000848931563522526	0.000828361282015	0.00300325311816543
176	10.5789757830327	0.35	-0.294222270688014	-0.302751578093644	-0.285692963282385	0.442837007748888	-14.5645390011785	-14.9124619599575	-14.2166160423995	31.74	20.68	49.09	-0.462585004624839	-0.451792424303224	-0.440999843981609	-0.450814337807421	-0.440296379157058	-0.429778420506694	-0.450871989057616	-0.439535866065575	-0.42927230364557	-0.294222270688014	39.2185201156963	0.142185262240334	-51.7496547862401	-0.512975711236845	-0.506009754101532	-0.520341066425545	-0.474293763993103	-0.467505905448113	-0.481470809148742	-0.47770607885987	-0.466496720328705	-0.480549018448872	0.000848931563522526	0.000828361282015	0.00300325311816543
176	10.5789757830327	0.35	-0.294215242117062	-0.302676265765347	-0.285754218468777	0.453608965207093	-14.9417229578521	-15.2909668465069	-14.5924790691973	32.16	20.75	50.05	-0.468226707222047	-0.457532464167063	-0.446838221112079	-0.456221015644334	-0.445800981176333	-0.435380946708332	-0.455276115646961	-0.444950962921338	-0.434727540727863	-0.294215242117062	39.7403318407733	-0.00186144159360548	-52.0381223780624	-0.512975711236845	-0.506009754101532	-0.520341066425545	-0.474293763993103	-0.467505905448113	-0.481470809148742	-0.47770607885987	-0.466496720328705	-0.480549018448872	0.000848931563522526	0.000828361282015	0.00300325311816543
176	10.5789757830327	0.35	-0.294176819745201	-0.302635213298052	-0.28571842619235	0.457319466475426	-14.8707217715481	-15.2157157330293	-14.5257278100669	31.58	20.7	48.69	-0.474346218551683	-0.463591116135005	-0.452836013718327	-0.462312232706391	-0.451829983208499	-0.441347733710607	-0.46282204316792	-0.452315476614004	-0.441451477396426	-0.294176819745201	39.2153301083107	0.142454275269923	-51.685653511748	-0.512975711236845	-0.506009754101532	-0.520341066425545	-0.474293763993103	-0.467505905448113	-0.481470809148742	-0.47770607885987	-0.466496720328705	-0.480549018448872	0.000848931563522526	0.000828361282015	0.00300325311816543
176	10.5789757830327	0.35	-0.294104541357407	-0.302589724995916	-0.285619357718899	0.436518606626323	-14.3555506466268	-14.7029071492196	-14.008194144034	31.98	20.71	49.56	-0.452709970206363	-0.442014687270558	-0.431319404334753	-0.441139688434769	-0.430717753658577	-0.420295818882384	-0.440782077142523	-0.430358233036181	-0.419912472290931	-0.294104541357407	39.5056388577889	-0.107466883205522	-52.110974818725	-0.512975711236845	-0.506009754101532	-0.520341066425545	-0.474293763993103	-0.467505905448113	-0.481470809148742	-0.47770607885987	-0.466496720328705	-0.480549018448872	0.000848931563522526	0.000828361282015	0.00300325311816543
176	10.5789757830327	0.35	-0.294037260236326	-0.302479732203444	-0.285594788269208	0.452318114502981	-14.8165644467916	-15.163786163799	-14.4693427297841	31.95	20.65	49.46	-0.467363028280751	-0.456661308315006	-0.44595958834926	-0.455425225014446	-0.444996857923942	-0.434568490833437	-0.455179714213965	-0.444257353085629	-0.433767985048873	-0.294037260236326	39.5897804255057	0.133816767092654	-51.865271102228	-0.512975711236845	-0.506009754101532	-0.520341066425545	-0.474293763993103	-0.467505905448113	-0.481470809148742	-0.47770607885987	-0.466496720328705	-0.480549018448872	0.000848931563522526	0.000828361282015	0.00300325311816543
176	10.5789757830327	0.35	-0.294008335380955	-0.302487185845933	-0.285529484915977	0.438430542045318	-14.4156340857884	-14.76309203945	-14.0681761321267	32.36	20.73	49.36	-0.449354878745985	-0.438779050442556	-0.428203222139126	-0.437792721305135	-0.427489015098728	-0.417185308892321	-0.437763579147456	-0.42711193669843	-0.417185955947956	-0.294008335380955	39.6345218666483	0.0421636346927267	-51.9948433939295	-0.512975711236845	-0.506009754101532	-0.520341066425545	-0.474293763993103	-0.467505905448113	-0.481470809148742	-0.47770607885987	-0.466496720328705	-0.480549018448872	0.000848931563522526	0.000828361282015	0.00300325311816543
176	10.5789757830327	0.35	-0.293915773025329	-0.302367796051585	-0.285463749999073	0.456564894596603	-14.8460364221245	-15.1909817578199	-14.5010910864291	31.6	20.32	49.1	-0.473216292402318	-0.462470854389055	-0.451725416375792	-0.461205496598043	-0.450732790660739	-0.440260084723436	-0.460127484879308	-0.44945218840421	-0.439953054717036	-0.293915773025329	39.2509016995583	-0.0119587474882095	-51.8631282279308	-0.512975711236845	-0.506009754101532	-0.520341066425545	-0.474293763993103	-0.467505905448113	-0.481470809148742	-0.47770607885987	-0.466496720328705	-0.480549018448872	0.000848931563522526	0.000828361282015	0.00300325311816543
176	10.5789757830327	0.35	-0.293843110219554	-0.302301530303161	-0.285384690135947	0.450547050151866	-14.7306496006986	-15.0770945595548	-14.3842046418423	32.06	20.59	49.56	-0.463150218929851	-0.452507846295812	-0.441865473661774	-0.45129684274163	-0.440926839721619	-0.430556836701608	-0.450305734194939	-0.440140270458298	-0.430093208788623	-0.293843110219554	39.6568902518401	-0.202102718926421	-52.1744039230947	-0.512975711236845	-0.506009754101532	-0.520341066425545	-0.474293763993103	-0.467505905448113	-0.481470809148742	-0.47770607885987	-0.466496720328705	-0.480549018448872	0.000848931563522526	0.000828361282015	0.00300325311816543
176	10.5789757830327	0.35	-0.293496143556774	-0.301927573027245	-0.285064714086304	0.451961384311991	-14.8973083740126	-15.2466737733517	-14.5479429746734	31.93	20.57	48.7	-0.470158767402444	-0.459385453303375	-0.448612139204306	-0.458153193325352	-0.447654977404685	-0.437156761484017	-0.458298214519411	-0.447584023178107	-0.43689161042065	-0.293496143556774	39.1219905750054	-0.125778314349564	-52.0011318636412	-0.512975711236845	-0.506009754101532	-0.520341066425545	-0.474293763993103	-0.467505905448113	-0.481470809148742	-0.47770607885987	-0.466496720328705	-0.480549018448872	0.000848931563522526	0.000828361282015	0.00300325311816543
176	10.5789757830327	0.35	-0.293254016987717	-0.301800682189541	-0.284707351785894	0.43911758590864	-14.5563493888548	-14.9067098873914	-14.2059888903182	32.23	20.67	49.54	-0.455426422360884	-0.444722287807351	-0.434018153253818	-0.443733472913568	-0.433304164101508	-0.422874855289448	-0.443010731478482	-0.432529656066085	-0.422588983598419	-0.293254016987717	39.5194397316839	0.0181464461593583	-52.0107866005151	-0.512975711236845	-0.506009754101532	-0.520341066425545	-0.474293763993103	-0.467505905448113	-0.481470809148742	-0.47770607885987	-0.466496720328705	-0.480549018448872	0.000848931563522526	0.000828361282015	0.00300325311816543
176	10.5789757830327	0.35	-0.293199367087369	-0.30162563017935	-0.284773103995389	0.443905983069667	-14.5973098875147	-14.945261303036	-14.2493584719935	31.56	20.56	48.91	-0.466171438249242	-0.455318164524182	-0.444464890799123	-0.454348763750022	-0.443770742243297	-0.433192720736572	-0.45432872267133	-0.443173660266399	-0.432693359082608	-0.293199367087369	39.2558572994252	0.103633409863488	-51.7892695489128	-0.512975711236845	-0.506009754101532	-0.520341066425545	-0.474293763993103	-0.467505905448113	-0.481470809148742	-0.47770607885987	-0.466496720328705	-0.480549018448872	0.000848931563522526	0.000828361282015	0.00300325311816543
176	10.5789757830327	0.35	-0.293187587280517	-0.301681719945807	-0.284693454615226	0.454277981230789	-14.9887484506078	-15.3386190378128	-14.6388778634027	31.41	20.52	49.34	-0.480720588200892	-0.469755455416722	-0.458790322632553	-0.468563927769545	-0.457876085784051	-0.447188243798557	-0.467976359633273	-0.45702657452906	-0.446151144238244	-0.293187587280517	39.2276574354345	0.119560519378686	-51.731330707874	-0.512975711236845	-0.506009754101532	-0.520341066425545	-0.474293763993103	-0.467505905448113	-0.481470809148742	-0.47770607885987	-0.466496720328705	-0.480549018448872	0.000848931563522526	0.000828361282015	0.00300325311816543
176	10.5789757830327	0.35	-0.292972952540428	-0.301387041078066	-0.28455886400279	0.448717331289963	-14.6966340905951	-15.0435592503445	-14.3497089308457	31.59	20.54	48.94	-0.468802480874158	-0.45799125110721	-0.447180021340262	-0.456906438694712	-0.446369548016327	-0.435832657337943	-0.456105004721723	-0.446264324716415	-0.434989175564163	-0.292972952540428	39.1386640709458	-0.0578822193654364	-51.8909813133425	-0.512975711236845	-0.506009754101532	-0.520341066425545	-0.474293763993103	-0.467505905448113	-0.481470809148742	-0.47770607885987	-0.466496720328705	-0.480549018448872	0.000848931563522526	0.000828361282015	0.00300325311816543
176	10.5789757830327	0.35	-0.292937789705818	-0.301349365693674	-0.284526213717963	0.44769312820429	-14.7924871345105	-15.142398764486	-14.4425755045349	32.02	20.93	49.83	-0.465664524502877	-0.454903915478846	-0.444143306454815	-0.453754453682351	-0.443269063423771	-0.432783673165192	-0.45313783941147	-0.443135420072799	-0.432377632027101	-0.292937789705818	39.5277062441249	0.0987148265690727	-51.9694067796482	-0.512975711236845	-0.506009754101532	-0.520341066425545	-0.474293763993103	-0.467505905448113	-0.481470809148742	-0.47770607885987	-0.466496720328705	-0.480549018448872	0.000848931563522526	0.000828361282015	0.00300325311816543
176	10.5789757830327	0.35	-0.292605439717544	-0.301015760753262	-0.284195118681827	0.450830463250768	-14.7196891888905	-15.065678275075	-14.3737001027059	31.76	20.7	50.07	-0.466998330267574	-0.456273534304933	-0.445548738342291	-0.455110210920743	-0.444658430183448	-0.434206649446153	-0.454338322084704	-0.443436354008029	-0.433728549217863	-0.292605439717544	39.7400692811467	0.160756011332746	-51.8404543814057	-0.512975711236845	-0.506009754101532	-0.520341066425545	-0.474293763993103	-0.467505905448113	-0.481470809148742	-0.47770607885987	-0.466496720328705	-0.480549018448872	0.000848931563522526	0.000828361282015	0.00300325311816543
176	10.5789757830327	0.35	-0.292437817005465	-0.300863496645837	-0.284012137365093	0.45331112826969	-14.8678780362295	-15.2156047723999	-14.5201513000592	32.23	20.55	49.81	-0.464900822479867	-0.454276305869322	-0.443651789258778	-0.452965175632408	-0.442613427905153	-0.432261680177899	-0.452196719626496	-0.441530406896116	-0.430876575345304	-0.292437817005465	39.7607499387599	0.0695583287399717	-51.9963560640032	-0.512975711236845	-0.506009754101532	-0.520341066425545	-0.474293763993103	-0.467505905448113	-0.481470809148742	-0.47770607885987	-0.466496720328705	-0.480549018448872	0.000848931563522526	0.000828361282015	0.00300325311816543
176	10.5789757830327	0.35	-0.292135475882319	-0.300574239492072	-0.283696712272565	0.454422060125124	-14.9890686751412	-15.3388450843081	-14.6392922659743	31.77	20.69	49.4	-0.475380433610484	-0.464540187154993	-0.453699940699502	-0.463277639585743	-0.452713376870331	-0.44214911415492	-0.463097914007156	-0.451961773756323	-0.441828924728162	-0.292135475882319	39.4342894153754	-0.0913333630292736	-52.044832623694	-0.512975711236845	-0.506009754101532	-0.520341066425545	-0.474293763993103	-0.467505905448113	-0.481470809148742	-0.47770607885987	-0.466496720328705	-0.480549018448872	0.000848931563522526	0.000828361282015	0.00300325311816543
176	10.5789757830327	0.35	-0.292103960251928	-0.300599178430087	-0.28360874207377	0.436815251953354	-14.4884440998375	-14.8388048623666	-14.1380833373083	32.32	20.88	50.29	-0.452132811679567	-0.441457450817705	-0.430782089955844	-0.440506238853155	-0.430105394366356	-0.419704549879556	-0.439307871416815	-0.429551905815358	-0.419419688647761	-0.292103960251928	39.7151202117921	-0.0274801892571105	-52.1521889025371	-0.512975711236845	-0.506009754101532	-0.520341066425545	-0.474293763993103	-0.467505905448113	-0.481470809148742	-0.47770607885987	-0.466496720328705	-0.480549018448872	0.000848931563522526	0.000828361282015	0.00300325311816543
176	10.5789757830327	0.35	-0.292043175408322	-0.300461414857205	-0.283624935959439	0.460188235234538	-15.0548260745726	-15.4020793311587	-14.7075728179864	32.78	21.06	50.29	-0.462791348332378	-0.452357315409095	-0.441923282485812	-0.450795017302261	-0.440631452081924	-0.430467886861587	-0.450504014473717	-0.440057935191766	-0.430257624198943	-0.292043175408322	40.015187758834	0.115550397127202	-52.0837996290887	-0.512975711236845	-0.506009754101532	-0.520341066425545	-0.474293763993103	-0.467505905448113	-0.481470809148742	-0.47770607885987	-0.466496720328705	-0.480549018448872	0.000848931563522526	0.000828361282015	0.00300325311816543
176	10.5789757830327	0.35	-0.291342611069517	-0.299739632686468	-0.282945589452566	0.446315648636131	-14.6518747128998	-14.9994272248957	-14.3043222009039	32.41	20.84	49.48	-0.455862683070445	-0.445299865020742	-0.43473704697104	-0.444122872976448	-0.433832078679876	-0.423541284383304	-0.443427777169466	-0.433537028276082	-0.423589605810963	-0.291342611069517	39.6904944267101	-0.0881073463205385	-52.1490386614458	-0.512975711236845	-0.506009754101532	-0.520341066425545	-0.474293763993103	-0.467505905448113	-0.481470809148742	-0.47770607885987	-0.466496720328705	-0.480549018448872	0.000848931563522526	0.000828361282015	0.00300325311816543
176	10.5789757830327	0.35	-0.29133355580856	-0.299735548889911	-0.282931562727209	0.452132988202	-14.6548694526523	-14.9984302485841	-14.3113086567205	32.05	20.73	49.36	-0.460863207530886	-0.450306467407371	-0.439749727283855	-0.449070310725841	-0.43878370400599	-0.428497097286139	-0.448449710388511	-0.438083766597004	-0.428023994784125	-0.29133355580856	39.5649760628859	-0.0782537504631022	-52.1091606250554	-0.512975711236845	-0.506009754101532	-0.520341066425545	-0.474293763993103	-0.467505905448113	-0.481470809148742	-0.47770607885987	-0.466496720328705	-0.480549018448872	0.000848931563522526	0.000828361282015	0.00300325311816543
176	10.5789757830327	0.35	-0.291196592790809	-0.299570115400621	-0.282823070180998	0.451146152915358	-14.7906445410417	-15.138079883897	-14.4432091981863	32.65	20.9	50.09	-0.456691920560299	-0.446210345934184	-0.43572877130807	-0.444880766321024	-0.434670270487868	-0.424459774654713	-0.444584269609394	-0.434332301944625	-0.423862154138609	-0.291196592790809	39.9493704109099	0.118771561768556	-52.0066884973363	-0.512975711236845	-0.506009754101532	-0.520341066425545	-0.474293763993103	-0.467505905448113	-0.481470809148742	-0.47770607885987	-0.466496720328705	-0.480549018448872	0.000848931563522526	0.000828361282015	0.00300325311816543
176	10.5789757830327	0.35	-0.290765881743103	-0.299170538303481	-0.282361225182724	0.451081121177641	-14.8013396082938	-15.1490718413104	-14.4536073752773	32.45	20.65	50.12	-0.459823888998694	-0.449269078156763	-0.438714267314831	-0.447973346104881	-0.437690552967143	-0.427407759829404	-0.446464338057056	-0.436299605701333	-0.426627619218999	-0.290765881743103	39.8658997374475	-0.0801832295516418	-52.1875985043095	-0.512975711236845	-0.506009754101532	-0.520341066425545	-0.474293763993103	-0.467505905448113	-0.481470809148742	-0.47770607885987	-0.466496720328705	-0.480549018448872	0.000848931563522526	0.000828361282015	0.00300325311816543
176	10.5789757830327	0.35	-0.290353804471949	-0.298691419050647	-0.28201618989325	0.460084217951151	-14.7894104823938	-15.130613115483	-14.4482078493046	32.18	20.5	49.36	-0.463099525558684	-0.452656407603253	-0.442213289647822	-0.451222047127147	-0.44104677204658	-0.430871496966013	-0.450594756176129	-0.440228590287238	-0.430321816124726	-0.290353804471949	39.4348453448113	-0.0894409777465875	-51.9949782714104	-0.512975711236845	-0.506009754101532	-0.520341066425545	-0.474293763993103	-0.467505905448113	-0.481470809148742	-0.47770607885987	-0.466496720328705	-0.480549018448872	0.000848931563522526	0.000828361282015	0.00300325311816543
176	10.5789757830327	0.35	-0.290132072187016	-0.298482778299873	-0.28178136607416	0.444558593896	-14.5957116905907	-14.9431654897838	-14.2482578913976	32.34	20.67	49.88	-0.455126428070124	-0.444543971049604	-0.433961514029085	-0.44342009769356	-0.433109832596949	-0.422799567500338	-0.442266423491908	-0.432368155677019	-0.422064649435884	-0.290132072187016	39.7453245301814	0.0469544262905342	-52.0245581071548	-0.512975711236845	-0.506009754101532	-0.520341066425545	-0.474293763993103	-0.467505905448113	-0.481470809148742	-0.47770607885987	-0.466496720328705	-0.480549018448872	0.000848931563522526	0.000828361282015	0.00300325311816543
176	10.5789757830327	0.35	-0.289980063207599	-0.298437390012415	-0.281522736402782	0.457861640631881	-14.9493521971157	-15.2957917585148	-14.6029126357165	31.86	20.53	49.78	-0.472762900427916	-0.46205513358225	-0.451347366736583	-0.460707321221432	-0.45027260526706	-0.439837889312687	-0.45927279788285	-0.449292341589357	-0.438566072180437	-0.289980063207599	39.4596274345403	-0.221059330376888	-52.1579502353968	-0.512975711236845	-0.506009754101532	-0.520341066425545	-0.474293763993103	-0.467505905448113	-0.481470809148742	-0.47770607885987	-0.466496720328705	-0.480549018448872	0.000848931563522526	0.000828361282015	0.00300325311816543
176	10.5789757830327	0.35	-0.289705655499111	-0.298154818325152	-0.28125649267307	0.455818590566805	-14.8108302375388	-15.1554755734399	-14.4661849016376	32.07	20.77	49.37	-0.465356989400981	-0.454774469891853	-0.444191950382725	-0.453444113155698	-0.443132500172414	-0.432820887189129	-0.453333747168022	-0.443422539130672	-0.432558755353339	-0.289705655499111	39.4653937616482	-0.0370014686341911	-51.9916747729584	-0.512975711236845	-0.506009754101532	-0.520341066425545	-0.474293763993103	-0.467505905448113	-0.481470809148742	-0.47770607885987	-0.466496720328705	-0.480549018448872	0.000848931563522526	0.000828361282015	0.00300325311816543
176	10.5789757830327	0.35	-0.289019399360989	-0.297469164019294	-0.280569634702683	0.447030372366009	-14.8132286514598	-15.1641008981571	-14.4623564047625	32.42	21.03	50.23	-0.460720389660778	-0.450060080862703	-0.439399772064628	-0.448853291832178	-0.438467568075766	-0.428081844319353	-0.448592158069501	-0.438243965395292	-0.428172717717634	-0.289019399360989	40.0072549886797	0.0281128092638454	-52.1456678510232	-0.512975711236845	-0.506009754101532	-0.520341066425545	-0.474293763993103	-0.467505905448113	-0.481470809148742	-0.47770607885987	-0.466496720328705	-0.480549018448872	0.000848931563522526	0.000828361282015	0.00300325311816543
176	10.5789757830327	0.35	-0.289004537797301	-0.297386202989924	-0.280622872604678	0.442205505315779	-14.6575476954449	-15.0081409234964	-14.3069544673933	32.31	20.8	49.5	-0.457426470719031	-0.446740895218167	-0.436055319717303	-0.445665772162653	-0.435254928974875	-0.424844085787096	-0.445421103376903	-0.43575763838484	-0.424796578979296	-0.289004537797301	39.77599857349	0.0446678669523047	-52.0677587338346	-0.512975711236845	-0.506009754101532	-0.520341066425545	-0.474293763993103	-0.467505905448113	-0.481470809148742	-0.47770607885987	-0.466496720328705	-0.480549018448872	0.000848931563522526	0.000828361282015	0.00300325311816543
176	10.5789757830327	0.35	-0.288720691478416	-0.297095857916305	-0.280345525040527	0.446803111523517	-14.729198732618	-15.0782410309534	-14.3801564342826	32.39	20.67	49.67	-0.458507497311247	-0.447893625949396	-0.437279754587546	-0.446703290023999	-0.436362671200897	-0.426022052377794	-0.445689329352884	-0.435824164144381	-0.425518154424413	-0.288720691478416	39.7364743025655	0.170268094342217	-51.8975907487148	-0.512975711236845	-0.506009754101532	-0.520341066425545	-0.474293763993103	-0.467505905448113	-0.481470809148742	-0.47770607885987	-0.466496720328705	-0.480549018448872	0.000848931563522526	0.000828361282015	0.00300325311816543
176	10.5789757830327	0.35	-0.288491179174682	-0.296856155211184	-0.28012620313818	0.449725546725451	-14.7132465185462	-15.0598569075316	-14.3666361295608	31.69	20.51	48.82	-0.467883067291599	-0.457114496716899	-0.446345926142199	-0.455988634854183	-0.44549382078854	-0.434999006722896	-0.45590219946209	-0.445650295758943	-0.434515900140086	-0.288491179174682	39.2446314069493	0.06639292561532	-51.8166265204433	-0.512975711236845	-0.506009754101532	-0.520341066425545	-0.474293763993103	-0.467505905448113	-0.481470809148742	-0.47770607885987	-0.466496720328705	-0.480549018448872	0.000848931563522526	0.000828361282015	0.00300325311816543
176	10.5789757830327	0.35	-0.287521114802446	-0.295877317872901	-0.27916491173199	0.453934375084222	-14.9394236194613	-15.2883846199319	-14.5904626189907	31.93	20.43	49.08	-0.471447159715766	-0.4606862666186	-0.449925373521434	-0.459408719013382	-0.44892260617692	-0.438436493340458	-0.458979426328446	-0.448088985286892	-0.43775346320653	-0.287521114802446	39.35656367178	0.0268865542393131	-51.906325958168	-0.512975711236845	-0.506009754101532	-0.520341066425545	-0.474293763993103	-0.467505905448113	-0.481470809148742	-0.47770607885987	-0.466496720328705	-0.480549018448872	0.000848931563522526	0.000828361282015	0.00300325311816543
176	10.5789757830327	0.35	-0.286956080123685	-0.295195182467076	-0.278716977780293	0.453519334562511	-14.8979031609481	-15.2461857883198	-14.5496205335764	31.87	20.69	49.32	-0.471061568542949	-0.460300676407444	-0.449539784271938	-0.45904682991934	-0.44856040149516	-0.438073973070979	-0.458857230066945	-0.448945893189559	-0.437405464833725	-0.286956080123685	39.5602417397777	-0.0692149860596296	-52.0711667968761	-0.512975711236845	-0.506009754101532	-0.520341066425545	-0.474293763993103	-0.467505905448113	-0.481470809148742	-0.47770607885987	-0.466496720328705	-0.480549018448872	0.000848931563522526	0.000828361282015	0.00300325311816543
176	10.5789757830327	0.35	-0.286536286886159	-0.294783049009759	-0.278289524762559	0.460841817514611	-15.0237244331973	-15.369804779697	-14.6776440866976	31.77	20.79	49.52	-0.476269883749104	-0.46554576273665	-0.454821641724195	-0.464143381884853	-0.453692312093749	-0.443241242302644	-0.463578599452711	-0.453500253712346	-0.442631036741236	-0.286536286886159	39.4215537231798	0.149380141210119	-51.7695561333762	-0.512975711236845	-0.506009754101532	-0.520341066425545	-0.474293763993103	-0.467505905448113	-0.481470809148742	-0.47770607885987	-0.466496720328705	-0.480549018448872	0.000848931563522526	0.000828361282015	0.00300325311816543
176	10.5789757830327	0.35	-0.286215990110322	-0.294479003572141	-0.277952976648503	0.453014202070416	-14.9989965018325	-15.350000035092	-14.647992968573	31.99	20.7	49.79	-0.47251864240466	-0.461713709985385	-0.450908777566111	-0.460440350705202	-0.449911608712805	-0.439382866720407	-0.460012485551387	-0.449528541023178	-0.438854097683989	-0.286215990110322	39.8001425362992	-0.0467635491708254	-52.083112575944	-0.512975711236845	-0.506009754101532	-0.520341066425545	-0.474293763993103	-0.467505905448113	-0.481470809148742	-0.47770607885987	-0.466496720328705	-0.480549018448872	0.000848931563522526	0.000828361282015	0.00300325311816543
176	10.5789757830327	0.35	-0.286096353772343	-0.294378567855009	-0.277814139689678	0.440401051004609	-14.5126863265972	-14.8610872105507	-14.1642854426438	32.27	21.05	49.71	-0.453565459845759	-0.442932145815489	-0.43229883178522	-0.441913309667003	-0.431553166728776	-0.421193023790549	-0.441682819338523	-0.431479177341075	-0.421233954838074	-0.286096353772343	40.0065235712883	0.0559016719090967	-52.1272585426354	-0.512975711236845	-0.506009754101532	-0.520341066425545	-0.474293763993103	-0.467505905448113	-0.481470809148742	-0.47770607885987	-0.466496720328705	-0.480549018448872	0.000848931563522526	0.000828361282015	0.00300325311816543
176	10.5789757830327	0.35	-0.283873871526849	-0.292046942366069	-0.275700800687628	0.44873052844822	-14.7775376932639	-15.1263633387276	-14.4287120478002	32.08	20.68	49.78	-0.464327494765688	-0.453619743375537	-0.442911991985386	-0.452438934862792	-0.442005342865014	-0.431571750867237	-0.451437945291532	-0.441481546673606	-0.430804885407758	-0.283873871526849	39.893944621604	-0.0791572337191667	-52.1463959033365	-0.512975711236845	-0.506009754101532	-0.520341066425545	-0.474293763993103	-0.467505905448113	-0.481470809148742	-0.47770607885987	-0.466496720328705	-0.480549018448872	0.000848931563522526	0.000828361282015	0.00300325311816543
176	10.5789757830327	0.35	-0.283854548384659	-0.292168816506815	-0.275540280262503	0.458331965019827	-15.0747529905094	-15.4237678381599	-14.7257381428589	32.81	20.96	50.06	-0.463080225656737	-0.452601471301547	-0.442122716946357	-0.45107107470944	-0.440864067960429	-0.430657061211418	-0.450721959599032	-0.440056998619802	-0.43061388441965	-0.283854548384659	40.0067254017416	-0.0206688789665635	-52.1787706685219	-0.512975711236845	-0.506009754101532	-0.520341066425545	-0.474293763993103	-0.467505905448113	-0.481470809148742	-0.47770607885987	-0.466496720328705	-0.480549018448872	0.000848931563522526	0.000828361282015	0.00300325311816543
176	10.5789757830327	0.35	-0.28384452448586	-0.292134840070031	-0.275554208901688	0.454895663163654	-14.8314736914462	-15.1772421660761	-14.4857052168164	31.7	20.55	49.56	-0.471443663616081	-0.460703217185912	-0.449962770755742	-0.459457400508235	-0.448990025553499	-0.438522650598764	-0.458441297882083	-0.447791096393012	-0.437442947641164	-0.28384452448586	39.5075458019488	0.117738854684549	-51.7878145032879	-0.512975711236845	-0.506009754101532	-0.520341066425545	-0.474293763993103	-0.467505905448113	-0.481470809148742	-0.47770607885987	-0.466496720328705	-0.480549018448872	0.000848931563522526	0.000828361282015	0.00300325311816543
176	10.5789757830327	0.35	-0.283757647357535	-0.292051341121974	-0.275463953593095	0.447902439187706	-14.6510788142211	-14.9974988266326	-14.3046588018096	32.19	20.93	49.66	-0.458860125875051	-0.448261136514339	-0.437662147153627	-0.447088903746765	-0.436761812184674	-0.426434720622582	-0.446993373698367	-0.436776821680779	-0.426920819657719	-0.283757647357535	39.6015278457187	0.0969558230723186	-51.9444333191137	-0.512975711236845	-0.506009754101532	-0.520341066425545	-0.474293763993103	-0.467505905448113	-0.481470809148742	-0.47770607885987	-0.466496720328705	-0.480549018448872	0.000848931563522526	0.000828361282015	0.00300325311816543
176	10.5789757830327	0.35	-0.283438123322702	-0.291620913279986	-0.275255333365418	0.45427215798072	-14.8986682557977	-15.2464402562	-14.5508962553953	32.23	21.07	49.78	-0.465857047547449	-0.455230826960566	-0.444604606373683	-0.453897061544034	-0.443543648785555	-0.433190236027076	-0.453564185857607	-0.443245844934043	-0.432768968604671	-0.283438123322702	40.0500489435551	-0.105673976822034	-52.2440648458529	-0.512975711236845	-0.506009754101532	-0.520341066425545	-0.474293763993103	-0.467505905448113	-0.481470809148742	-0.47770607885987	-0.466496720328705	-0.480549018448872	0.000848931563522526	0.000828361282015	0.00300325311816543
176	10.5789757830327	0.35	-0.282580932864677	-0.290712960398893	-0.274448905330461	0.456147426553734	-14.7654588328635	-15.1088207256918	-14.4220969400351	31.79	20.59	49.69	-0.468017844377511	-0.457381706995217	-0.446745569612923	-0.456098950306819	-0.445733680790577	-0.435368411274335	-0.455579692896502	-0.445354119177764	-0.43492589864833	-0.282580932864677	39.9927283751761	0.170406472388728	-51.8416655237713	-0.512975711236845	-0.506009754101532	-0.520341066425545	-0.474293763993103	-0.467505905448113	-0.481470809148742	-0.47770607885987	-0.466496720328705	-0.480549018448872	0.000848931563522526	0.000828361282015	0.00300325311816543
176	10.5789757830327	0.35	-0.282498389644248	-0.290610439474553	-0.274386339813943	0.451344455763441	-14.6990238221997	-15.0441687470118	-14.3538788973875	32.12	20.72	49.94	-0.46117123498667	-0.450590995300339	-0.440010755614008	-0.449353982926602	-0.439044855898095	-0.428735728869589	-0.448343910152675	-0.438271360976344	-0.429397507112399	-0.282498389644248	40.017501975094	0.0417211681388102	-52.0640811762492	-0.512975711236845	-0.506009754101532	-0.520341066425545	-0.474293763993103	-0.467505905448113	-0.481470809148742	-0.47770607885987	-0.466496720328705	-0.480549018448872	0.000848931563522526	0.000828361282015	0.00300325311816543
176	10.5789757830327	0.35	-0.28211462054706	-0.29024534828061	-0.27398389281351	0.451749387718437	-14.4623632501205	-14.8016736802602	-14.1230528199809	32.01	20.74	50.05	-0.4552779021149	-0.444841207985797	-0.434404513856694	-0.443634862710156	-0.433465071148552	-0.423295279586949	-0.442807307025606	-0.432540514178011	-0.42246536276599	-0.28211462054706	39.8470265123228	0.150610413414574	-51.9220333419275	-0.512975711236845	-0.506009754101532	-0.520341066425545	-0.474293763993103	-0.467505905448113	-0.481470809148742	-0.47770607885987	-0.466496720328705	-0.480549018448872	0.000848931563522526	0.000828361282015	0.00300325311816543
176	10.5789757830327	0.35	-0.27996213880176	-0.288124809936528	-0.271799467666992	0.453517645268594	-14.7812806132905	-15.1268380207415	-14.4357232058395	32.01	20.88	49.31	-0.465301552426156	-0.454672206232401	-0.444042860038645	-0.453402505861747	-0.443044981424548	-0.432687456987349	-0.4539854884419	-0.442793219314313	-0.432884804131404	-0.27996213880176	39.6227764324931	-0.0126388866851384	-52.0114074070421	-0.512975711236845	-0.506009754101532	-0.520341066425545	-0.474293763993103	-0.467505905448113	-0.481470809148742	-0.47770607885987	-0.466496720328705	-0.480549018448872	0.000848931563522526	0.000828361282015	0.00300325311816543
176	10.5789757830327	0.35	-0.278526618609787	-0.286556360898521	-0.270496876321053	0.461545197952314	-14.8889044222566	-15.2313940462421	-14.5464147982711	32.1	20.79	50.28	-0.467311780620882	-0.456803915382617	-0.446296050144352	-0.4553432088704	-0.445104466184281	-0.434865723498162	-0.454737274456066	-0.443980956447922	-0.433964812769498	-0.278526618609787	39.9725482284844	0.0391859575997835	-52.0407359460471	-0.512975711236845	-0.506009754101532	-0.520341066425545	-0.474293763993103	-0.467505905448113	-0.481470809148742	-0.47770607885987	-0.466496720328705	-0.480549018448872	0.000848931563522526	0.000828361282015	0.00300325311816543
176	10.5789757830327	0.35	-0.273734161306623	-0.281728087575837	-0.265740235037408	0.457032511956673	-14.8994852234864	-15.2453463858127	-14.5536240611602	32.24	20.91	49.91	-0.465681949001328	-0.455117328422696	-0.444552707844063	-0.45372433934492	-0.443430993204385	-0.43313764706385	-0.453023168405321	-0.443074669898994	-0.433175256561128	-0.273734161306623	40.360383484781	0.0373867053705711	-52.1799427701057	-0.512975711236845	-0.506009754101532	-0.520341066425545	-0.474293763993103	-0.467505905448113	-0.481470809148742	-0.47770607885987	-0.466496720328705	-0.480549018448872	0.000848931563522526	0.000828361282015	0.00300325311816543
176	10.5789757830327	0.36	-0.317765948689572	-0.326737638601586	-0.308794258777558	0.445543860253037	-14.9187758126025	-15.273212543687	-14.564339081518	32.25	20.65	49.71	-0.466337281689168	-0.455515258409394	-0.444693235129619	-0.454359916463953	-0.443815845066619	-0.433271773669285	-0.453257203205607	-0.442907943407814	-0.43270046695714	-0.317765948689572	39.0825848432584	-0.155389429868278	-52.1052564776915	-0.512975711236845	-0.506009754101532	-0.520341066425545	-0.474293763993103	-0.467505905448113	-0.481470809148742	-0.47770607885987	-0.466496720328705	-0.480549018448872	0.000848931563522526	0.000828361282015	0.00300325311816543
176	10.5789757830327	0.36	-0.317461233726169	-0.326436398081346	-0.308486069370993	0.449763649034847	-15.0152723861464	-15.3689705832589	-14.6615741890339	32.23	20.99	49.21	-0.469656509581709	-0.458847935266255	-0.448039360950801	-0.457599810590517	-0.447068706563213	-0.436537602535909	-0.45835259051406	-0.447629208619551	-0.437516343960092	-0.317461233726169	39.0772721947156	-0.127989250146278	-52.1067347000833	-0.512975711236845	-0.506009754101532	-0.520341066425545	-0.474293763993103	-0.467505905448113	-0.481470809148742	-0.47770607885987	-0.466496720328705	-0.480549018448872	0.000848931563522526	0.000828361282015	0.00300325311816543
176	10.5789757830327	0.36	-0.316838425945331	-0.325756814989519	-0.307920036901143	0.441773420802288	-14.705921245767	-15.0579797728664	-14.3538627186676	32.13	20.47	48.65	-0.461556676486519	-0.450765390660146	-0.439974104833773	-0.449728978418378	-0.439214226497858	-0.428699474577338	-0.449532263998248	-0.439188129567863	-0.428642707715948	-0.316838425945331	38.8201021089958	0.114228563782834	-51.714370581321	-0.512975711236845	-0.506009754101532	-0.520341066425545	-0.474293763993103	-0.467505905448113	-0.481470809148742	-0.47770607885987	-0.466496720328705	-0.480549018448872	0.000848931563522526	0.000828361282015	0.00300325311816543
176	10.5789757830327	0.36	-0.314800911004898	-0.323646395498147	-0.30595542651165	0.450510375966172	-15.1217331186281	-15.4774021776621	-14.7660640595941	31.8	20.87	48.72	-0.479246673648917	-0.468233635963052	-0.457220598277188	-0.467038958725226	-0.456306453032394	-0.445573947339562	-0.46758176767772	-0.457441914875303	-0.446435911272724	-0.314800911004898	39.1190025782127	-0.103559166203418	-52.029478835421	-0.512975711236845	-0.506009754101532	-0.520341066425545	-0.474293763993103	-0.467505905448113	-0.481470809148742	-0.47770607885987	-0.466496720328705	-0.480549018448872	0.000848931563522526	0.000828361282015	0.00300325311816543
176	10.5789757830327	0.36	-0.314638417672659	-0.32347865316217	-0.305798182183149	0.451240284136798	-15.1522393885179	-15.508101023881	-14.7963777531547	31.99	20.61	49.61	-0.477412383922172	-0.466457286878147	-0.455502189834122	-0.465209406669677	-0.454534329173802	-0.443859251677927	-0.464249156768916	-0.453486524232624	-0.442822372624694	-0.314638417672659	39.1332079246773	-0.0155305025387485	-51.9747721117097	-0.512975711236845	-0.506009754101532	-0.520341066425545	-0.474293763993103	-0.467505905448113	-0.481470809148742	-0.47770607885987	-0.466496720328705	-0.480549018448872	0.000848931563522526	0.000828361282015	0.00300325311816543
176	10.5789757830327	0.36	-0.31456372607268	-0.323423044349632	-0.305704407795729	0.449150727406778	-15.1051314843471	-15.461387342375	-14.7488756263193	31.79	20.53	48.76	-0.47883927948788	-0.467806032949656	-0.456772786411432	-0.466643284314592	-0.455891053614647	-0.445138822914701	-0.466129755114591	-0.45544785528364	-0.445110164261946	-0.31456372607268	38.7975026764187	0.0808386353660544	-51.7669537076077	-0.512975711236845	-0.506009754101532	-0.520341066425545	-0.474293763993103	-0.467505905448113	-0.481470809148742	-0.47770607885987	-0.466496720328705	-0.480549018448872	0.000848931563522526	0.000828361282015	0.00300325311816543
176	10.5789757830327	0.36	-0.313412364807933	-0.322255669710836	-0.304569059905031	0.446105970910554	-14.8948110675029	-15.2482761275949	-14.5413460074109	32.16	20.76	49.1	-0.466970788197195	-0.456146098486034	-0.445321408774872	-0.454998068916018	-0.444450914704921	-0.433903760493824	-0.454877106409229	-0.444166381721567	-0.434172083119465	-0.313412364807933	39.1031432699666	0.0123127355765796	-51.9095652507965	-0.512975711236845	-0.506009754101532	-0.520341066425545	-0.474293763993103	-0.467505905448113	-0.481470809148742	-0.47770607885987	-0.466496720328705	-0.480549018448872	0.000848931563522526	0.000828361282015	0.00300325311816543
176	10.5789757830327	0.36	-0.313308599160412	-0.322111922001396	-0.304505276319429	0.448954479202068	-14.8176531262575	-15.1672674163865	-14.4680388361284	31.76	20.65	48.85	-0.470123788549499	-0.459287163197397	-0.448450537845294	-0.458155748594791	-0.447594993488669	-0.437034238382546	-0.458252020004159	-0.447571970192862	-0.436719898718323	-0.313308599160412	38.8647440219102	-0.0475410051363352	-51.8381694178606	-0.512975711236845	-0.506009754101532	-0.520341066425545	-0.474293763993103	-0.467505905448113	-0.481470809148742	-0.47770607885987	-0.466496720328705	-0.480549018448872	0.000848931563522526	0.000828361282015	0.00300325311816543
176	10.5789757830327	0.36	-0.313050613237367	-0.321872814550696	-0.304228411924037	0.457538431686466	-15.0624942726023	-15.4117831534453	-14.7132053917592	31.95	20.65	49.35	-0.474951392920152	-0.464187210811163	-0.453423028702174	-0.462818928537404	-0.452329713631362	-0.441840498725319	-0.462006185874436	-0.452206347255534	-0.440964594952137	-0.313050613237367	39.0524379489169	-0.15870685532719	-52.0512836923914	-0.512975711236845	-0.506009754101532	-0.520341066425545	-0.474293763993103	-0.467505905448113	-0.481470809148742	-0.47770607885987	-0.466496720328705	-0.480549018448872	0.000848931563522526	0.000828361282015	0.00300325311816543
176	10.5789757830327	0.36	-0.312365268241507	-0.321163068937613	-0.303567467545401	0.448880101317546	-15.0754643287562	-15.4312150050605	-14.7197136524519	31.87	20.79	49.27	-0.476736856750287	-0.465746182383267	-0.454755508016247	-0.464576737272485	-0.453866401863009	-0.443156066453534	-0.464744012984256	-0.453911855688339	-0.443322062019407	-0.312365268241507	39.2043333088353	0.0393174290086753	-51.8955810823369	-0.512975711236845	-0.506009754101532	-0.520341066425545	-0.474293763993103	-0.467505905448113	-0.481470809148742	-0.47770607885987	-0.466496720328705	-0.480549018448872	0.000848931563522526	0.000828361282015	0.00300325311816543
176	10.5789757830327	0.36	-0.312339569168976	-0.321204958575547	-0.303474179762405	0.439832793810389	-14.7488155036919	-15.1032935532961	-14.3943374540878	32.08	20.71	49.61	-0.463618848973319	-0.452737599478708	-0.441856349984097	-0.451748425860814	-0.441145778143891	-0.430543130426968	-0.451343128015419	-0.440321103176804	-0.430000085684925	-0.312339569168976	39.1954086703848	0.157473074096491	-51.7907892306841	-0.512975711236845	-0.506009754101532	-0.520341066425545	-0.474293763993103	-0.467505905448113	-0.481470809148742	-0.47770607885987	-0.466496720328705	-0.480549018448872	0.000848931563522526	0.000828361282015	0.00300325311816543
176	10.5789757830327	0.36	-0.312292219164174	-0.3211464809311	-0.303437957397249	0.457372338940319	-15.1490639527399	-15.5004778912009	-14.7976500142789	31.52	20.64	48.82	-0.484114792508395	-0.473139344712738	-0.462163896917081	-0.471846616101668	-0.461149302194468	-0.450451988287268	-0.47165402689057	-0.461286655329758	-0.450361277790914	-0.312292219164174	38.7891000903597	-0.184527729703683	-51.9565161417349	-0.512975711236845	-0.506009754101532	-0.520341066425545	-0.474293763993103	-0.467505905448113	-0.481470809148742	-0.47770607885987	-0.466496720328705	-0.480549018448872	0.000848931563522526	0.000828361282015	0.00300325311816543
176	10.5789757830327	0.36	-0.312271562813781	-0.321054320204815	-0.303488805422746	0.448144928785499	-14.8014410716529	-15.1512448080823	-14.4516373352236	31.98	20.51	48.99	-0.466553699803131	-0.455782160599366	-0.445010621395602	-0.454630193347269	-0.444133937604529	-0.433637681861789	-0.454096361651759	-0.444029306511559	-0.433282680891367	-0.312271562813781	39.0822265046179	0.256885692515694	-51.6426698287925	-0.512975711236845	-0.506009754101532	-0.520341066425545	-0.474293763993103	-0.467505905448113	-0.481470809148742	-0.47770607885987	-0.466496720328705	-0.480549018448872	0.000848931563522526	0.000828361282015	0.00300325311816543
176	10.5789757830327	0.36	-0.311557348101209	-0.320343179992462	-0.302771516209956	0.448667013410868	-14.9282751553403	-15.2807042201495	-14.5758460905311	31.67	20.63	48.68	-0.474998299337126	-0.464043097010743	-0.45308789468436	-0.462926850649509	-0.452250060188874	-0.441573269728238	-0.462691208063851	-0.452161545670943	-0.441567563705503	-0.311557348101209	38.8643088893431	0.0223296483909527	-51.8159839819316	-0.512975711236845	-0.506009754101532	-0.520341066425545	-0.474293763993103	-0.467505905448113	-0.481470809148742	-0.47770607885987	-0.466496720328705	-0.480549018448872	0.000848931563522526	0.000828361282015	0.00300325311816543
176	10.5789757830327	0.36	-0.311554921389208	-0.320317215214104	-0.302792627564312	0.451855207487608	-14.959888544379	-15.3107967518946	-14.6089803368635	31.97	20.71	48.96	-0.471543262412012	-0.460735960632726	-0.44992865885344	-0.459493393193228	-0.448962262411238	-0.438431131629247	-0.459384062264693	-0.449600089222755	-0.438455725867201	-0.311554921389208	39.09432051797	0.0384416107922115	-51.848079002536	-0.512975711236845	-0.506009754101532	-0.520341066425545	-0.474293763993103	-0.467505905448113	-0.481470809148742	-0.47770607885987	-0.466496720328705	-0.480549018448872	0.000848931563522526	0.000828361282015	0.00300325311816543
176	10.5789757830327	0.36	-0.311282768912546	-0.320158691609057	-0.302406846216034	0.447881092516104	-14.8540200275143	-15.2052536788376	-14.5027863761909	31.57	20.51	48.62	-0.474110843786264	-0.463159123656346	-0.452207403526427	-0.462084215825416	-0.451410304704214	-0.440736393583012	-0.462035049758908	-0.451511130668884	-0.4407054218413	-0.311282768912546	38.9354037752164	-0.040927744384646	-51.8266187499664	-0.512975711236845	-0.506009754101532	-0.520341066425545	-0.474293763993103	-0.467505905448113	-0.481470809148742	-0.47770607885987	-0.466496720328705	-0.480549018448872	0.000848931563522526	0.000828361282015	0.00300325311816543
176	10.5789757830327	0.36	-0.311211689904096	-0.320058381210856	-0.302364998597335	0.455398893989955	-15.1038290407996	-15.4555898914394	-14.7520681901598	31.94	20.65	49.71	-0.476442196382017	-0.465598630173467	-0.454755063964916	-0.464273775465947	-0.453707155923453	-0.443140536380959	-0.463145042655838	-0.453126184116494	-0.442487343808293	-0.311211689904096	39.2868688996797	9.7287957958781e-05	-51.9469531573324	-0.512975711236845	-0.506009754101532	-0.520341066425545	-0.474293763993103	-0.467505905448113	-0.481470809148742	-0.47770607885987	-0.466496720328705	-0.480549018448872	0.000848931563522526	0.000828361282015	0.00300325311816543
176	10.5789757830327	0.36	-0.311015957412923	-0.319791094074465	-0.302240820751381	0.448173435567966	-14.9433301101318	-15.296466769522	-14.5901934507417	31.75	20.66	48.92	-0.474302169590331	-0.463352354431423	-0.452402539272515	-0.462230398087803	-0.451559273761592	-0.440888149435381	-0.462278224181753	-0.451763030419663	-0.440466694594863	-0.311015957412923	39.051712359044	0.0354392978750722	-51.8529554617139	-0.512975711236845	-0.506009754101532	-0.520341066425545	-0.474293763993103	-0.467505905448113	-0.481470809148742	-0.47770607885987	-0.466496720328705	-0.480549018448872	0.000848931563522526	0.000828361282015	0.00300325311816543
176	10.5789757830327	0.36	-0.310897029491279	-0.319726186931168	-0.302067872051389	0.448842850156915	-14.8169242188226	-15.1666001939356	-14.4672482437096	32.19	20.73	49.27	-0.464023817938874	-0.45332544263138	-0.442627067323886	-0.452119979436736	-0.441696054980626	-0.431272130524516	-0.451621564586024	-0.441236966646043	-0.431066658497763	-0.310897029491279	39.2316784402016	-0.0671430576548868	-52.0521619746683	-0.512975711236845	-0.506009754101532	-0.520341066425545	-0.474293763993103	-0.467505905448113	-0.481470809148742	-0.47770607885987	-0.466496720328705	-0.480549018448872	0.000848931563522526	0.000828361282015	0.00300325311816543
176	10.5789757830327	0.36	-0.310594853019129	-0.319361893721627	-0.30182781231663	0.449806020395528	-14.8656613270407	-15.2158053258122	-14.5155173282692	31.55	20.46	48.78	-0.474808144850453	-0.46388192576922	-0.452955706687987	-0.462769458327236	-0.452120271828172	-0.441471085329109	-0.462716983464562	-0.451853549838908	-0.441216434586733	-0.310594853019129	38.9104146863146	0.160936284917427	-51.6050025103001	-0.512975711236845	-0.506009754101532	-0.520341066425545	-0.474293763993103	-0.467505905448113	-0.481470809148742	-0.47770607885987	-0.466496720328705	-0.480549018448872	0.000848931563522526	0.000828361282015	0.00300325311816543
176	10.5789757830327	0.36	-0.310567316956644	-0.319395482668897	-0.301739151244391	0.439626218549121	-14.5989662124834	-14.9499898663162	-14.2479425586507	31.69	20.59	49.12	-0.464453966080656	-0.453548652453785	-0.442643338826913	-0.4526464682701	-0.442018393026742	-0.431390317783383	-0.451970065391235	-0.441669277600108	-0.431193869830733	-0.310567316956644	38.8473225506275	-0.0860603135232827	-51.9386690275145	-0.512975711236845	-0.506009754101532	-0.520341066425545	-0.474293763993103	-0.467505905448113	-0.481470809148742	-0.47770607885987	-0.466496720328705	-0.480549018448872	0.000848931563522526	0.000828361282015	0.00300325311816543
176	10.5789757830327	0.36	-0.310341917102147	-0.319095665607595	-0.3015881685967	0.453142258986552	-14.9109156903537	-15.2597678226512	-14.5620635580563	31.86	20.64	49.51	-0.471587751343444	-0.460806827640441	-0.450025903937439	-0.459561204587036	-0.449055218650381	-0.438549232713726	-0.458312579045756	-0.448379119835343	-0.436720262994041	-0.310341917102147	39.2349813012306	-0.145335887568897	-52.0746538391885	-0.512975711236845	-0.506009754101532	-0.520341066425545	-0.474293763993103	-0.467505905448113	-0.481470809148742	-0.47770607885987	-0.466496720328705	-0.480549018448872	0.000848931563522526	0.000828361282015	0.00300325311816543
176	10.5789757830327	0.36	-0.310307188878137	-0.31907269032803	-0.301541687428244	0.448603018617325	-15.0431853855959	-15.3983732114233	-14.6879975597684	31.65	20.15	49.15	-0.479054778062866	-0.468004622131707	-0.456954466200548	-0.466886315915445	-0.45611684480433	-0.445347373693214	-0.465659067775224	-0.454809991261182	-0.443648074139992	-0.310307188878137	38.9610000869305	0.00196916618253363	-51.7952720663467	-0.512975711236845	-0.506009754101532	-0.520341066425545	-0.474293763993103	-0.467505905448113	-0.481470809148742	-0.47770607885987	-0.466496720328705	-0.480549018448872	0.000848931563522526	0.000828361282015	0.00300325311816543
176	10.5789757830327	0.36	-0.310227687800107	-0.319013395468547	-0.301441980131667	0.439158793070229	-14.6060809809882	-14.9576090740549	-14.2545528879215	31.9	20.65	49.43	-0.461719595409567	-0.450868435434583	-0.440017275459599	-0.449936692584979	-0.439362449952881	-0.428788207320784	-1.34599609375002	-0.438954469107439	-0.428459815533454	-0.310227687800107	39.2117970752253	0.0549643163032387	-51.8796206182468	-0.512975711236845	-0.506009754101532	-0.520341066425545	-0.474293763993103	-0.467505905448113	-0.481470809148742	-0.47770607885987	-0.466496720328705	-0.480549018448872	0.000848931563522526	0.000828361282015	0.00300325311816543
176	10.5789757830327	0.36	-0.310225073488031	-0.319024644199796	-0.301425502776266	0.453806063882211	-15.0016339614347	-15.3521388036691	-14.6511291192004	31.93	20.39	49.01	-0.47343489174536	-0.462625894760537	-0.451816897775714	-0.461346022591986	-0.450813026705745	-0.440280030819504	-0.460924551693988	-0.449865358195812	-0.439390992643568	-0.310225073488031	39.1550197458865	-0.248845858763555	-52.1213713807389	-0.512975711236845	-0.506009754101532	-0.520341066425545	-0.474293763993103	-0.467505905448113	-0.481470809148742	-0.47770607885987	-0.466496720328705	-0.480549018448872	0.000848931563522526	0.000828361282015	0.00300325311816543
176	10.5789757830327	0.36	-0.310147299625759	-0.31893240206085	-0.301362197190667	0.442477362703028	-14.8940070669424	-15.2500599017913	-14.5379542320935	31.95	20.57	49.04	-0.469947251141725	-0.458975094174734	-0.448002937207743	-0.457942310200276	-0.447250440214577	-0.436558570228878	-0.458061206479589	-0.446871280295715	-0.436465203020501	-0.310147299625759	38.8834838870826	-0.120441653561576	-51.9553384371182	-0.512975711236845	-0.506009754101532	-0.520341066425545	-0.474293763993103	-0.467505905448113	-0.481470809148742	-0.47770607885987	-0.466496720328705	-0.480549018448872	0.000848931563522526	0.000828361282015	0.00300325311816543
176	10.5789757830327	0.36	-0.310143068810669	-0.318896851107369	-0.301389286513969	0.460973886103002	-15.0488716177246	-15.3954391278219	-14.7023041076273	31.72	20.25	48.46	-0.477866920789864	-0.46710963432853	-0.456352347867196	-0.465711959481253	-0.455228293969675	-0.444744628458096	-0.464588828541558	-0.454925693132421	-0.444330685611682	-0.310143068810669	38.8131461004292	-0.0491754226093617	-51.7941730197993	-0.512975711236845	-0.506009754101532	-0.520341066425545	-0.474293763993103	-0.467505905448113	-0.481470809148742	-0.47770607885987	-0.466496720328705	-0.480549018448872	0.000848931563522526	0.000828361282015	0.00300325311816543
176	10.5789757830327	0.36	-0.310117784152821	-0.318919698781461	-0.30131586952418	0.455827665722772	-15.1727885824858	-15.5258501648317	-14.8197270001399	31.17	20.36	48.51	-0.490226206606667	-0.479078344275493	-0.467930481944319	-0.477885438464445	-0.467018208181204	-0.456150977897963	-0.477239970318982	-0.466987424687372	-0.456449848637014	-0.310117784152821	38.8128451172286	0.0314967512972375	-51.7459897610813	-0.512975711236845	-0.506009754101532	-0.520341066425545	-0.474293763993103	-0.467505905448113	-0.481470809148742	-0.47770607885987	-0.466496720328705	-0.480549018448872	0.000848931563522526	0.000828361282015	0.00300325311816543
176	10.5789757830327	0.36	-0.310113032804383	-0.318857983022703	-0.301368082586063	0.454876471432288	-15.128777327766	-15.481490537956	-14.7760641175759	31.48	20.48	48.54	-0.484158179515705	-0.473127653396913	-0.462097127278122	-0.471898653316487	-0.461147434724999	-0.450396216133512	-0.472381491853021	-0.461177876265894	-0.450189186345474	-0.310113032804383	38.8604223249702	0.054617250032043	-51.7380099378096	-0.512975711236845	-0.506009754101532	-0.520341066425545	-0.474293763993103	-0.467505905448113	-0.481470809148742	-0.47770607885987	-0.466496720328705	-0.480549018448872	0.000848931563522526	0.000828361282015	0.00300325311816543
176	10.5789757830327	0.36	-0.310077425718814	-0.318959864368756	-0.301194987068873	0.448169810223175	-14.8773207311441	-15.2289000519505	-14.5257414103378	31.62	20.51	49.6	-0.474232692147729	-0.463284402564062	-0.452336112980395	-0.462193585121758	-0.451523234263597	-0.440852883405436	-0.461018538857499	-0.450112515593969	-0.440060669483741	-0.310077425718814	38.9561970451898	-0.0243152849465562	-51.8474622296486	-0.512975711236845	-0.506009754101532	-0.520341066425545	-0.474293763993103	-0.467505905448113	-0.481470809148742	-0.47770607885987	-0.466496720328705	-0.480549018448872	0.000848931563522526	0.000828361282015	0.00300325311816543
176	10.5789757830327	0.36	-0.309906542983875	-0.318792741008427	-0.301020344959324	0.451628711198055	-15.0630361294439	-15.4165254259536	-14.7095468329342	32.33	20.82	49.16	-0.469595814169873	-0.458828336453049	-0.448060858736225	-0.457518094251203	-0.447027549539679	-0.436537004828155	-0.457412364961356	-0.447185444944139	-0.436521796211334	-0.309906542983875	39.4060510676339	-0.0525805098617809	-52.0259719867579	-0.512975711236845	-0.506009754101532	-0.520341066425545	-0.474293763993103	-0.467505905448113	-0.481470809148742	-0.47770607885987	-0.466496720328705	-0.480549018448872	0.000848931563522526	0.000828361282015	0.00300325311816543
176	10.5789757830327	0.36	-0.309462038324027	-0.318180958731223	-0.30074311791683	0.45170212828042	-14.8696469525093	-15.2185462032329	-14.5207477017857	32.11	20.77	49.66	-0.466778884434352	-0.456077546681198	-0.445376208928045	-0.454821877569603	-0.444394665260517	-0.43396745295143	-0.453920698840037	-0.444019083336808	-0.433424159306183	-0.309462038324027	39.5288344079197	0.022694238689627	-52.0072668450893	-0.512975711236845	-0.506009754101532	-0.520341066425545	-0.474293763993103	-0.467505905448113	-0.481470809148742	-0.47770607885987	-0.466496720328705	-0.480549018448872	0.000848931563522526	0.000828361282015	0.00300325311816543
176	10.5789757830327	0.36	-0.309453327554869	-0.318292479290471	-0.300614175819267	0.452846302303991	-14.9054102102027	-15.2543418544209	-14.5564785659844	31.72	20.7	49.22	-0.473537558465672	-0.462705741501596	-0.451873924537521	-0.461493481971819	-0.450937164236369	-0.44038084650092	-0.460907219865093	-0.450938165568728	-0.44048434448709	-0.309453327554869	38.998924277861	-0.0559072492197711	-51.9289367340993	-0.512975711236845	-0.506009754101532	-0.520341066425545	-0.474293763993103	-0.467505905448113	-0.481470809148742	-0.47770607885987	-0.466496720328705	-0.480549018448872	0.000848931563522526	0.000828361282015	0.00300325311816543
176	10.5789757830327	0.36	-0.30935473255062	-0.318125850086232	-0.300583615015007	0.446357970064083	-15.0574117678616	-15.4145533137358	-14.7002702219873	32.03	20.85	49.81	-0.47391312910126	-0.46293298169819	-0.451952834295119	-0.461790269206197	-0.451090997728313	-0.440391726250429	-0.460849624910668	-0.450829381309581	-0.4397863435184	-0.30935473255062	39.4334516565244	-0.0241049768602886	-52.1095851802154	-0.512975711236845	-0.506009754101532	-0.520341066425545	-0.474293763993103	-0.467505905448113	-0.481470809148742	-0.47770607885987	-0.466496720328705	-0.480549018448872	0.000848931563522526	0.000828361282015	0.00300325311816543
176	10.5789757830327	0.36	-0.309289804656228	-0.317983296722643	-0.300596312589814	0.457159379389371	-14.8508653987259	-15.1955098427459	-14.506220954706	31.91	20.4	49.12	-0.468860131697187	-0.458226066694818	-0.447592001692448	-0.456891935905194	-0.446529317680678	-0.436166699456162	-0.455839264673416	-0.445673316723098	-0.435795049153259	-0.309289804656228	39.1200311305683	-0.137363823212774	-51.9367383052786	-0.512975711236845	-0.506009754101532	-0.520341066425545	-0.474293763993103	-0.467505905448113	-0.481470809148742	-0.47770607885987	-0.466496720328705	-0.480549018448872	0.000848931563522526	0.000828361282015	0.00300325311816543
176	10.5789757830327	0.36	-0.309190425470747	-0.317931638993416	-0.300449211948077	0.453889520992697	-14.9764726819322	-15.3263307417896	-14.6266146220749	32.04	20.55	49.57	-0.471068939407557	-0.460315728611264	-0.44956251781497	-0.459016850635419	-0.448538755942652	-0.438060661249886	-0.458197817380687	-0.447361127133959	-0.4366351313604	-0.309190425470747	39.3593191014272	0.00400045785302053	-51.9042757218374	-0.512975711236845	-0.506009754101532	-0.520341066425545	-0.474293763993103	-0.467505905448113	-0.481470809148742	-0.47770607885987	-0.466496720328705	-0.480549018448872	0.000848931563522526	0.000828361282015	0.00300325311816543
176	10.5789757830327	0.36	-0.309042142591637	-0.317728543798995	-0.300355741384279	0.447023923918226	-14.9763815623997	-15.3311229432406	-14.6216401815588	31.76	20.71	48.79	-0.475260672522062	-0.464263785480322	-0.453266898438582	-0.463162742878036	-0.45244578551158	-0.441728828145123	-0.463121748810783	-0.452173671019044	-0.441652301585899	-0.309042142591637	38.9756937759478	-0.0296455994431095	-51.8845600887338	-0.512975711236845	-0.506009754101532	-0.520341066425545	-0.474293763993103	-0.467505905448113	-0.481470809148742	-0.47770607885987	-0.466496720328705	-0.480549018448872	0.000848931563522526	0.000828361282015	0.00300325311816543
176	10.5789757830327	0.36	-0.308987292532305	-0.317667430828456	-0.300307154236154	0.450728169426384	-14.7910796207679	-15.1388185844441	-14.4433406570918	31.1	20.36	48.6	-0.479181181893735	-0.468174380624839	-0.457167579355943	-0.467136687324573	-0.456406548335242	-0.44567640934591	-0.466470985105365	-0.455601964803721	-0.445301825297106	-0.308987292532305	38.8691067804616	0.23248469735563	-51.502841694128	-0.512975711236845	-0.506009754101532	-0.520341066425545	-0.474293763993103	-0.467505905448113	-0.481470809148742	-0.47770607885987	-0.466496720328705	-0.480549018448872	0.000848931563522526	0.000828361282015	0.00300325311816543
176	10.5789757830327	0.36	-0.308953845075287	-0.317633823313103	-0.30027386683747	0.452981559079467	-14.9046477703443	-15.2534663485938	-14.5558291920949	31.39	20.42	48.9	-0.478279861537218	-0.467342485239001	-0.456405108940784	-0.466188425625076	-0.45552755811427	-0.444866690603464	-0.465566585387012	-0.455594484728676	-0.444888225049206	-0.308953845075287	38.8710212125019	-0.196973254051246	-51.9764633810612	-0.512975711236845	-0.506009754101532	-0.520341066425545	-0.474293763993103	-0.467505905448113	-0.481470809148742	-0.47770607885987	-0.466496720328705	-0.480549018448872	0.000848931563522526	0.000828361282015	0.00300325311816543
176	10.5789757830327	0.36	-0.308933953424988	-0.317715101078973	-0.300152805771002	0.4501690195543	-15.0699738889785	-15.4246700346325	-14.7152777433245	31.92	20.44	49.73	-0.475801660510678	-0.464860420620294	-0.453919180729911	-0.463654321625727	-0.452992414406498	-0.442330507187269	-0.462472758857231	-0.451611928536153	-0.44125679193991	-0.308933953424988	39.2082658503317	0.0732297986666131	-51.8580363237478	-0.512975711236845	-0.506009754101532	-0.520341066425545	-0.474293763993103	-0.467505905448113	-0.481470809148742	-0.47770607885987	-0.466496720328705	-0.480549018448872	0.000848931563522526	0.000828361282015	0.00300325311816543
176	10.5789757830327	0.36	-0.308905771474244	-0.317672362821515	-0.300139180126973	0.452101976920155	-14.9355047817861	-15.2856665581381	-14.585343005434	31.93	20.91	49.5	-0.471438992211354	-0.460639337886403	-0.449839683561452	-0.459401902705412	-0.448877992236804	-0.438354081768196	-0.4598365938886	-0.448915756601446	-0.438007349272159	-0.308905771474244	39.3146311880395	-0.215491171710021	-52.1768551288027	-0.512975711236845	-0.506009754101532	-0.520341066425545	-0.474293763993103	-0.467505905448113	-0.481470809148742	-0.47770607885987	-0.466496720328705	-0.480549018448872	0.000848931563522526	0.000828361282015	0.00300325311816543
176	10.5789757830327	0.36	-0.308870199162935	-0.317626715991723	-0.300113682334146	0.445614208345864	-14.7627610561301	-15.1134412912632	-14.412080820997	32.07	20.88	48.78	-0.464064483360814	-0.453296701291486	-0.442528919222158	-0.452184667160967	-0.441692534869741	-0.431200402578516	-0.452599721481674	-0.442084249520796	-0.431448304889538	-0.308870199162935	39.1804971840055	0.121218360568292	-51.81255508139	-0.512975711236845	-0.506009754101532	-0.520341066425545	-0.474293763993103	-0.467505905448113	-0.481470809148742	-0.47770607885987	-0.466496720328705	-0.480549018448872	0.000848931563522526	0.000828361282015	0.00300325311816543
176	10.5789757830327	0.36	-0.308793020020255	-0.317503583250146	-0.300082456790364	0.452209854275004	-15.0431445144322	-15.395753107809	-14.6905359210554	32.21	20.68	48.99	-0.470712265145461	-0.45993155253362	-0.449150839921778	-0.458632016268024	-0.448127977329402	-0.43762393839078	-0.458432844574577	-0.448066848509035	-0.437650155757407	-0.308793020020255	39.2485782212946	0.0587147238035961	-51.8565350731694	-0.512975711236845	-0.506009754101532	-0.520341066425545	-0.474293763993103	-0.467505905448113	-0.481470809148742	-0.47770607885987	-0.466496720328705	-0.480549018448872	0.000848931563522526	0.000828361282015	0.00300325311816543
176	10.5789757830327	0.36	-0.308773656626084	-0.317474715280042	-0.300072597972126	0.454755046803531	-14.8759739242641	-15.2228781896376	-14.5290696588905	31.94	20.55	50.24	-0.469300511070395	-0.458605927102487	-0.447911343134578	-0.457314973367602	-0.446893520019285	-0.436472066670967	-0.45545930206386	-0.44522328552747	-0.435027147377926	-0.308773656626084	39.4626282133575	-0.0971525377882471	-52.0556197264305	-0.512975711236845	-0.506009754101532	-0.520341066425545	-0.474293763993103	-0.467505905448113	-0.481470809148742	-0.47770607885987	-0.466496720328705	-0.480549018448872	0.000848931563522526	0.000828361282015	0.00300325311816543
176	10.5789757830327	0.36	-0.308623951504941	-0.317358312375426	-0.299889590634456	0.451784517288607	-14.7489622473344	-15.0949722138487	-14.4029522808201	31.76	20.47	49.65	-0.467915778303234	-0.457190119422346	-0.446464460541458	-0.456004446843014	-0.445551821879731	-0.435099196916448	-0.45486976825236	-0.44422839984215	-0.434248695648513	-0.308623951504941	38.9668755971834	0.166374058296017	-51.646977334012	-0.512975711236845	-0.506009754101532	-0.520341066425545	-0.474293763993103	-0.467505905448113	-0.481470809148742	-0.47770607885987	-0.466496720328705	-0.480549018448872	0.000848931563522526	0.000828361282015	0.00300325311816543
176	10.5789757830327	0.36	-0.308579121574483	-0.317299462234352	-0.299858780914614	0.440396417470891	-14.6666818809066	-15.0187829911634	-14.3145807706498	32.18	20.95	50.24	-0.459604957234078	-0.448829955303704	-0.43805495337333	-0.447816030751305	-0.437317409011374	-0.426818787271443	-0.447553267084946	-0.436674456476265	-0.425895319400913	-0.308579121574483	39.7064151277758	0.00903667654586198	-52.1256869812459	-0.512975711236845	-0.506009754101532	-0.520341066425545	-0.474293763993103	-0.467505905448113	-0.481470809148742	-0.47770607885987	-0.466496720328705	-0.480549018448872	0.000848931563522526	0.000828361282015	0.00300325311816543
176	10.5789757830327	0.36	-0.308516568517243	-0.317312084759118	-0.299721052275368	0.439467913079746	-14.8777080113536	-15.2355488082656	-14.5198672144415	31.84	20.76	48.62	-0.471204290185202	-0.460137007947442	-0.449069725709682	-0.459193051378004	-0.448407879835484	-0.437622708292964	-0.459914760984167	-0.448624916864908	-0.438093537126609	-0.308516568517243	39.1188962402279	0.0576213898290276	-51.8893365999636	-0.512975711236845	-0.506009754101532	-0.520341066425545	-0.474293763993103	-0.467505905448113	-0.481470809148742	-0.47770607885987	-0.466496720328705	-0.480549018448872	0.000848931563522526	0.000828361282015	0.00300325311816543
176	10.5789757830327	0.36	-0.308306800959573	-0.316979749477963	-0.299633852441183	0.455997128097237	-15.1487169742733	-15.5010980378466	-14.7963359107001	31.89	20.51	48.91	-0.478682780528492	-0.467801051575808	-0.456919322623124	-0.466469804041955	-0.455865708430677	-0.4452616128194	-0.466521901065672	-0.455218856162383	-0.444593403374788	-0.308306800959573	39.1087582653151	-0.139695716844752	-52.0318759044066	-0.512975711236845	-0.506009754101532	-0.520341066425545	-0.474293763993103	-0.467505905448113	-0.481470809148742	-0.47770607885987	-0.466496720328705	-0.480549018448872	0.000848931563522526	0.000828361282015	0.00300325311816543
176	10.5789757830327	0.36	-0.308295855626824	-0.317031970786185	-0.299559740467463	0.44718217784878	-14.9235327176015	-15.276909152049	-14.570156283154	32.26	20.94	50.11	-0.466369614981016	-0.455581828653534	-0.444794042326052	-0.454390215509502	-0.443879529571237	-0.433368843632972	-0.45408322847583	-0.443629249072367	-0.433039093322369	-0.308295855626824	39.7730757082696	-0.151250248757921	-52.2765077266206	-0.512975711236845	-0.506009754101532	-0.520341066425545	-0.474293763993103	-0.467505905448113	-0.481470809148742	-0.47770607885987	-0.466496720328705	-0.480549018448872	0.000848931563522526	0.000828361282015	0.00300325311816543
176	10.5789757830327	0.36	-0.30817931320982	-0.316933467595726	-0.299425158823915	0.441183473289698	-14.7015214127401	-15.0538958958246	-14.3491469296556	31.88	20.73	49.13	-0.464894644371012	-0.454012610169856	-0.443130575968701	-0.453033783007711	-0.442429382245816	-0.431824981483922	-0.453064448970142	-0.44248197477659	-0.431910704086764	-0.30817931320982	39.0734167833971	0.00780748009103398	-51.891942924284	-0.512975711236845	-0.506009754101532	-0.520341066425545	-0.474293763993103	-0.467505905448113	-0.481470809148742	-0.47770607885987	-0.466496720328705	-0.480549018448872	0.000848931563522526	0.000828361282015	0.00300325311816543
176	10.5789757830327	0.36	-0.308147694681984	-0.316902266060629	-0.299393123303339	0.451739829398543	-14.9608960402668	-15.3119096291058	-14.6098824514278	31.75	20.64	48.85	-0.4747764391777	-0.463892559514828	-0.453008679851956	-0.462692527300626	-0.452085661895147	-0.441478796489669	-0.462168606016137	-0.452238723114299	-0.441238352129691	-0.308147694681984	39.1070821804084	-0.209183118066719	-52.1034723840061	-0.512975711236845	-0.506009754101532	-0.520341066425545	-0.474293763993103	-0.467505905448113	-0.481470809148742	-0.47770607885987	-0.466496720328705	-0.480549018448872	0.000848931563522526	0.000828361282015	0.00300325311816543
176	10.5789757830327	0.36	-0.308141824778739	-0.316896234883959	-0.299387414673519	0.435668691768519	-14.6977708219926	-15.0540230062815	-14.3415186377037	31.73	20.8	49.89	-0.467112556504198	-0.456058377266265	-0.445004198028332	-0.455228756107361	-0.444455806003145	-0.43368285589893	-0.453961256556053	-0.444024207050054	-0.433009670003108	-0.308141824778739	39.35558006342	0.229344580025801	-51.745401402623	-0.512975711236845	-0.506009754101532	-0.520341066425545	-0.474293763993103	-0.467505905448113	-0.481470809148742	-0.47770607885987	-0.466496720328705	-0.480549018448872	0.000848931563522526	0.000828361282015	0.00300325311816543
176	10.5789757830327	0.36	-0.30799829569526	-0.316668103031677	-0.299328488358843	0.458529538713929	-15.1233459435248	-15.4733465365246	-14.773345350525	31.64	20.63	48.79	-0.481520061315689	-0.470628279980348	-0.459736498645006	-0.469291002951761	-0.458675837774992	-0.448060672598224	-0.469108457334502	-0.458692769637103	-0.44828683494146	-0.30799829569526	39.2528038134507	0.0143534536060292	-51.9026637667209	-0.512975711236845	-0.506009754101532	-0.520341066425545	-0.474293763993103	-0.467505905448113	-0.481470809148742	-0.47770607885987	-0.466496720328705	-0.480549018448872	0.000848931563522526	0.000828361282015	0.00300325311816543
176	10.5789757830327	0.36	-0.307991836392085	-0.316735802881484	-0.299247869902686	0.445016617971969	-14.8918205767358	-15.2459947085723	-14.5376464448992	32	20.52	49.4	-0.469099428649225	-0.458201951242032	-0.44730447383484	-0.457105258134883	-0.446486412919962	-0.435867567705041	-0.455850558410367	-0.44537743809587	-0.435480342563398	-0.307991836392085	39.3110001120364	-0.0423066468615828	-51.9864681755294	-0.512975711236845	-0.506009754101532	-0.520341066425545	-0.474293763993103	-0.467505905448113	-0.481470809148742	-0.47770607885987	-0.466496720328705	-0.480549018448872	0.000848931563522526	0.000828361282015	0.00300325311816543
176	10.5789757830327	0.36	-0.307983264759033	-0.31675252368327	-0.299214005834796	0.45631023122793	-14.8785099539094	-15.224387273515	-14.5326326343037	31.71	20.42	49.12	-0.472740385108998	-0.46200036816557	-0.451260351222143	-0.460718602402129	-0.450251703969472	-0.439784805536815	-0.460147134328445	-0.448746793294362	-0.438906493098035	-0.307983264759033	38.9726160212584	0.0329258741605469	-51.7379898894246	-0.512975711236845	-0.506009754101532	-0.520341066425545	-0.474293763993103	-0.467505905448113	-0.481470809148742	-0.47770607885987	-0.466496720328705	-0.480549018448872	0.000848931563522526	0.000828361282015	0.00300325311816543
176	10.5789757830327	0.36	-0.307914294221612	-0.316565776801626	-0.299262811641599	0.4547716256463	-14.7878673303939	-15.1327054418202	-14.4430292189676	31.45	20.51	48.98	-0.473626670974239	-0.462833853565097	-0.452041036155955	-0.461639584169786	-0.451119923757656	-0.440600263345526	-0.460792136628149	-0.450481562669062	-0.439588767742111	-0.307914294221612	38.8407199885345	0.0630740742357849	-51.6878677925279	-0.512975711236845	-0.506009754101532	-0.520341066425545	-0.474293763993103	-0.467505905448113	-0.481470809148742	-0.47770607885987	-0.466496720328705	-0.480549018448872	0.000848931563522526	0.000828361282015	0.00300325311816543
176	10.5789757830327	0.36	-0.307838354375095	-0.316558239516051	-0.299118469234139	0.445691107902063	-14.8014520203823	-15.1529966174591	-14.4499074233055	31.72	20.88	49.7	-0.470355301324565	-0.459443211190752	-0.448531121056939	-0.458391612551929	-0.44775707610966	-0.437122539667391	-0.457932017188992	-0.448400786176972	-0.436267459999644	-0.307838354375095	39.4000554407124	0.187794976106352	-51.8084816469649	-0.512975711236845	-0.506009754101532	-0.520341066425545	-0.474293763993103	-0.467505905448113	-0.481470809148742	-0.47770607885987	-0.466496720328705	-0.480549018448872	0.000848931563522526	0.000828361282015	0.00300325311816543
176	10.5789757830327	0.36	-0.307729086078027	-0.31643906365173	-0.299019108504323	0.438566720393325	-14.7330747876592	-15.0880857803189	-14.3780637949996	32.01	20.68	49.66	-0.464198137871135	-0.453275914594055	-0.442353691316976	-0.452328643617936	-0.441685700363422	-0.431042757108908	-0.451888812834063	-0.440640285620028	-0.430366812985039	-0.307729086078027	39.5370205960172	-0.0345175590076762	-52.0547057516172	-0.512975711236845	-0.506009754101532	-0.520341066425545	-0.474293763993103	-0.467505905448113	-0.481470809148742	-0.47770607885987	-0.466496720328705	-0.480549018448872	0.000848931563522526	0.000828361282015	0.00300325311816543
176	10.5789757830327	0.36	-0.307309048285034	-0.315947140945582	-0.298670955624486	0.453361091291003	-14.8839490064973	-15.2320165186818	-14.5358814943129	31.55	20.45	49.24	-0.475285483342891	-0.464424712836134	-0.453563942329376	-0.463234257884807	-0.452648870486965	-0.442063483089123	-0.462817453757942	-0.452163610726399	-0.441466876186544	-0.307309048285034	39.1750797542991	0.195904805703167	-51.66588446257	-0.512975711236845	-0.506009754101532	-0.520341066425545	-0.474293763993103	-0.467505905448113	-0.481470809148742	-0.47770607885987	-0.466496720328705	-0.480549018448872	0.000848931563522526	0.000828361282015	0.00300325311816543
176	10.5789757830327	0.36	-0.307146497376137	-0.315847269671457	-0.298445725080817	0.45882738098362	-15.1448458994796	-15.4951339082718	-14.7945578906873	31.88	20.68	49.6	-0.478575643118882	-0.467756807342633	-0.456937971566384	-0.466366565406438	-0.455823731989794	-0.44528089857315	-0.465367307501466	-0.45490408245489	-0.444385238868551	-0.307146497376137	39.4166527982058	-0.148044312922722	-52.1203008368013	-0.512975711236845	-0.506009754101532	-0.520341066425545	-0.474293763993103	-0.467505905448113	-0.481470809148742	-0.47770607885987	-0.466496720328705	-0.480549018448872	0.000848931563522526	0.000828361282015	0.00300325311816543
176	10.5789757830327	0.36	-0.307141458883927	-0.315793013460774	-0.298489904307081	0.447510764761664	-14.6680139989609	-15.0151092331684	-14.3209187647534	31.71	20.5	49.1	-0.466197404841625	-0.455420600297107	-0.44464379575259	-0.454341332106143	-0.443838597252295	-0.433335862398448	-0.454069089587244	-0.443188154572377	-0.432282016397714	-0.307141458883927	38.9461709376646	0.329397197766855	-51.4928352742243	-0.512975711236845	-0.506009754101532	-0.520341066425545	-0.474293763993103	-0.467505905448113	-0.481470809148742	-0.47770607885987	-0.466496720328705	-0.480549018448872	0.000848931563522526	0.000828361282015	0.00300325311816543
176	10.5789757830327	0.36	-0.307054303494603	-0.315714560002116	-0.29839404698709	0.447325876921003	-14.8281633268717	-15.1791794645641	-14.4771471891794	32.36	20.82	50.27	-0.461925763782592	-0.451243803148153	-0.440561842513714	-0.450038751717232	-0.43963167636718	-0.429224601017129	-0.448581786453857	-0.439079421779794	-0.428017375741956	-0.307054303494603	39.8063755499056	-0.14560602619736	-52.2975640805214	-0.512975711236845	-0.506009754101532	-0.520341066425545	-0.474293763993103	-0.467505905448113	-0.481470809148742	-0.47770607885987	-0.466496720328705	-0.480549018448872	0.000848931563522526	0.000828361282015	0.00300325311816543
176	10.5789757830327	0.36	-0.307000990208251	-0.315799489730375	-0.298202490686128	0.439587046841141	-14.8697351004987	-15.2272976610842	-14.5121725399132	32.46	21.07	50	-0.462039827616804	-0.451190355337992	-0.44034088305918	-0.450129821627787	-0.439560016321593	-0.428990211015398	-0.449500067055941	-0.439548045134321	-0.42878353083448	-0.307000990208251	39.6110644480949	-0.0282460106194554	-52.1337350603593	-0.512975711236845	-0.506009754101532	-0.520341066425545	-0.474293763993103	-0.467505905448113	-0.481470809148742	-0.47770607885987	-0.466496720328705	-0.480549018448872	0.000848931563522526	0.000828361282015	0.00300325311816543
176	10.5789757830327	0.36	-0.306998762176255	-0.315739984106521	-0.298257540245988	0.450146550098091	-15.0626551173984	-15.4171950961443	-14.7081151386526	32.48	20.97	49.47	-0.46756413106602	-0.456811839481415	-0.44605954789681	-0.455508195371936	-0.445033146901794	-0.434558098431652	-0.45576954562257	-0.444390615900049	-0.434237669161684	-0.306998762176255	39.5451129619835	0.0534773135614259	-52.0459878991257	-0.512975711236845	-0.506009754101532	-0.520341066425545	-0.474293763993103	-0.467505905448113	-0.481470809148742	-0.47770607885987	-0.466496720328705	-0.480549018448872	0.000848931563522526	0.000828361282015	0.00300325311816543
176	10.5789757830327	0.36	-0.306684937777273	-0.315302249855997	-0.298067625698548	0.46684543434579	-15.3768678880916	-15.726833247992	-15.0269025281912	31.36	20.41	48.98	-0.493733549778253	-0.482746618288717	-0.471759686799181	-0.481260825864744	-0.470551446838854	-0.459842067812964	-0.480411481100609	-0.470052391879304	-0.458704824764003	-0.306684937777273	38.8545055059801	-0.00764258290327517	-51.7653820356888	-0.512975711236845	-0.506009754101532	-0.520341066425545	-0.474293763993103	-0.467505905448113	-0.481470809148742	-0.47770607885987	-0.466496720328705	-0.480549018448872	0.000848931563522526	0.000828361282015	0.00300325311816543
176	10.5789757830327	0.36	-0.306545971430641	-0.31520954779333	-0.297882395067951	0.445870567204978	-14.6133600670569	-14.9603113198774	-14.2664088142364	32.13	20.59	49.68	-0.458516561665834	-0.447882899564327	-0.437249237462821	-0.446766072427669	-0.436404921163355	-0.42604376989904	-0.44610263267806	-0.435513240285857	-0.42489654290353	-0.306545971430641	39.2903939728947	-0.185067291391678	-52.1544285419322	-0.512975711236845	-0.506009754101532	-0.520341066425545	-0.474293763993103	-0.467505905448113	-0.481470809148742	-0.47770607885987	-0.466496720328705	-0.480549018448872	0.000848931563522526	0.000828361282015	0.00300325311816543
176	10.5789757830327	0.36	-0.306281811095138	-0.314954835052775	-0.297608787137501	0.456515436845105	-15.1558989970416	-15.5080790407388	-14.8037189533443	32.55	21.12	50.38	-0.469290148908088	-0.458632824766589	-0.447975500625089	-0.457174445766381	-0.446792262656254	-0.436410079546127	-0.457187305927308	-0.446908807760849	-0.436353215504973	-0.306281811095138	39.887416589231	0.00506459335142615	-52.2070274013379	-0.512975711236845	-0.506009754101532	-0.520341066425545	-0.474293763993103	-0.467505905448113	-0.481470809148742	-0.47770607885987	-0.466496720328705	-0.480549018448872	0.000848931563522526	0.000828361282015	0.00300325311816543
176	10.5789757830327	0.36	-0.306267627429986	-0.314898218784961	-0.29763703607501	0.444896729744275	-14.7237719899345	-15.0740344047455	-14.3735095751234	30.95	20.06	48.19	-0.479282699010597	-0.468146017812645	-0.457009336614692	-0.467269183564866	-0.456411650126393	-0.445554116687919	-0.46678642428514	-0.455363213435465	-0.445117129075026	-0.306267627429986	38.4981592030758	0.177533223226338	-51.4301099275931	-0.512975711236845	-0.506009754101532	-0.520341066425545	-0.474293763993103	-0.467505905448113	-0.481470809148742	-0.47770607885987	-0.466496720328705	-0.480549018448872	0.000848931563522526	0.000828361282015	0.00300325311816543
176	10.5789757830327	0.36	-0.30618191827271	-0.314825429606232	-0.297538406939188	0.448069416190181	-15.0604585940032	-15.4164380570479	-14.7044791309586	32.23	20.85	49.27	-0.471081003734871	-0.460203318361666	-0.44932563298846	-0.458987346309411	-0.448388914396741	-0.437790482484071	-0.458825283135074	-0.447981867357289	-0.43770600942481	-0.30618191827271	39.3813016006919	-0.119199312316875	-52.1541608898281	-0.512975711236845	-0.506009754101532	-0.520341066425545	-0.474293763993103	-0.467505905448113	-0.481470809148742	-0.47770607885987	-0.466496720328705	-0.480549018448872	0.000848931563522526	0.000828361282015	0.00300325311816543
176	10.5789757830327	0.36	-0.306096823672445	-0.314704138485413	-0.297489508859477	0.455458578856239	-15.0420464356608	-15.3923262491353	-14.6917666221863	32.16	20.72	49.83	-0.471350510846466	-0.4606240900087	-0.449897669170934	-0.459265023405435	-0.44881362937116	-0.438362235336886	-0.458804511640795	-0.448342131883181	-0.437783731751026	-0.306096823672445	39.5917774770107	0.357972748077938	-51.6871498739255	-0.512975711236845	-0.506009754101532	-0.520341066425545	-0.474293763993103	-0.467505905448113	-0.481470809148742	-0.47770607885987	-0.466496720328705	-0.480549018448872	0.000848931563522526	0.000828361282015	0.00300325311816543
176	10.5789757830327	0.36	-0.306081291102405	-0.314766853982375	-0.297395728222435	0.451452066457359	-14.8755960112653	-15.224811109658	-14.5263809128727	32.36	20.56	49.77	-0.463395676038954	-0.452766659663176	-0.442137643287397	-0.451472048947849	-0.44111652763075	-0.43076100631365	-0.450542453471414	-0.440266251116406	-0.429314757666076	-0.306081291102405	39.5360917750438	0.154865557037667	-51.8298235185635	-0.512975711236845	-0.506009754101532	-0.520341066425545	-0.474293763993103	-0.467505905448113	-0.481470809148742	-0.47770607885987	-0.466496720328705	-0.480549018448872	0.000848931563522526	0.000828361282015	0.00300325311816543
176	10.5789757830327	0.36	-0.306030393159094	-0.314659708607	-0.297401077711189	0.458825317261807	-15.1311091020882	-15.4810808442399	-14.7811373599365	31.88	20.75	48.76	-0.478117764751766	-0.467309236021285	-0.456500707290804	-0.46592000748309	-0.455387226318597	-0.444854445154105	-0.46641649926877	-0.455166658822788	-0.445642502214464	-0.306030393159094	39.136890248641	-0.00721210790730769	-51.8953060881584	-0.512975711236845	-0.506009754101532	-0.520341066425545	-0.474293763993103	-0.467505905448113	-0.481470809148742	-0.47770607885987	-0.466496720328705	-0.480549018448872	0.000848931563522526	0.000828361282015	0.00300325311816543
176	10.5789757830327	0.36	-0.305908899014579	-0.31456227950797	-0.297255518521187	0.450025386844773	-14.8160917491146	-15.1649135670152	-14.467269931214	31.93	20.55	49.15	-0.467704958489367	-0.456946856035275	-0.446188753581183	-0.455763061030889	-0.44527964490206	-0.434796228773231	-0.455366269338678	-0.444608206771683	-0.434138912730068	-0.305908899014579	39.2368743863605	-0.078687955337527	-52.0034233525923	-0.512975711236845	-0.506009754101532	-0.520341066425545	-0.474293763993103	-0.467505905448113	-0.481470809148742	-0.47770607885987	-0.466496720328705	-0.480549018448872	0.000848931563522526	0.000828361282015	0.00300325311816543
176	10.5789757830327	0.36	-0.305858784235992	-0.314594935972887	-0.297122632499097	0.446847599306562	-14.7862488788742	-15.1366115801101	-14.4358861776384	31.73	20.67	49.39	-0.469674475180936	-0.458803058090327	-0.447931640999717	-0.457725485984581	-0.447130648636387	-0.436535811288193	-0.45684559247767	-0.446838559504171	-0.435518654238935	-0.305858784235992	39.0985851891838	-0.134225938399492	-52.0495424220134	-0.512975711236845	-0.506009754101532	-0.520341066425545	-0.474293763993103	-0.467505905448113	-0.481470809148742	-0.47770607885987	-0.466496720328705	-0.480549018448872	0.000848931563522526	0.000828361282015	0.00300325311816543
176	10.5789757830327	0.36	-0.305814266880627	-0.314465215983745	-0.29716331777751	0.447829725251119	-15.0033705202081	-15.3581725172786	-14.6485685231376	32.53	21.03	49.37	-0.464960138962925	-0.454218705652638	-0.443477272342352	-0.45295928178769	-0.442495090322912	-0.432030898858135	-0.4531226504691	-0.442149756531969	-0.432199275922873	-0.305814266880627	39.5223948544279	0.222774856254461	-51.872640666536	-0.512975711236845	-0.506009754101532	-0.520341066425545	-0.474293763993103	-0.467505905448113	-0.481470809148742	-0.47770607885987	-0.466496720328705	-0.480549018448872	0.000848931563522526	0.000828361282015	0.00300325311816543
176	10.5789757830327	0.36	-0.305684949390721	-0.314333543737874	-0.297036355043568	0.463351672715124	-15.2247531089833	-15.5736980842423	-14.8758081337243	32.07	20.9	50.08	-0.478233964816222	-0.467518633228431	-0.456803301640641	-0.465991975027925	-0.455550938010421	-0.445109900992918	-0.465620250022288	-0.455024833596318	-0.444654355183907	-0.305684949390721	39.5401063585808	0.060707666208158	-51.9859883328734	-0.512975711236845	-0.506009754101532	-0.520341066425545	-0.474293763993103	-0.467505905448113	-0.481470809148742	-0.47770607885987	-0.466496720328705	-0.480549018448872	0.000848931563522526	0.000828361282015	0.00300325311816543
176	10.5789757830327	0.36	-0.305649403908736	-0.314290796542064	-0.297008011275409	0.448101942817696	-14.7296118510173	-15.0777482956086	-14.3814754064261	31.8	20.82	48.64	-0.466901496385926	-0.456121012208891	-0.445340528031855	-0.455008698922465	-0.444502812526478	-0.433996926130491	-0.454931456214143	-0.444780980454967	-0.434155232490588	-0.305649403908736	39.1387879112282	0.00384278950349268	-51.8917314232714	-0.512975711236845	-0.506009754101532	-0.520341066425545	-0.474293763993103	-0.467505905448113	-0.481470809148742	-0.47770607885987	-0.466496720328705	-0.480549018448872	0.000848931563522526	0.000828361282015	0.00300325311816543
176	10.5789757830327	0.36	-0.305625510197856	-0.314262467605261	-0.296988552790452	0.443605654305037	-14.6405229045278	-14.9897167443121	-14.2913290647435	32.12	20.62	49.8	-0.459551108704632	-0.448845608463169	-0.438140108221706	-0.447776108149904	-0.437344913135638	-0.426913718121373	-0.446710750838522	-0.436328177316913	-0.426314594081693	-0.305625510197856	39.4664484813652	-0.0386612863095295	-52.0257407784136	-0.512975711236845	-0.506009754101532	-0.520341066425545	-0.474293763993103	-0.467505905448113	-0.481470809148742	-0.47770607885987	-0.466496720328705	-0.480549018448872	0.000848931563522526	0.000828361282015	0.00300325311816543
176	10.5789757830327	0.36	-0.305585794291714	-0.314190013623681	-0.296981574959747	0.457836593079963	-15.0591831923228	-15.4081856092632	-14.7101807753825	32.6	20.85	49.67	-0.465500068426019	-0.454956280008198	-0.444412491590378	-0.453470867467622	-0.443199545926486	-0.432928224385351	-0.452931230425518	-0.442786600611177	-0.432486604617418	-0.305585794291714	39.7999373266363	-0.0412476176449326	-52.1333068525423	-0.512975711236845	-0.506009754101532	-0.520341066425545	-0.474293763993103	-0.467505905448113	-0.481470809148742	-0.47770607885987	-0.466496720328705	-0.480549018448872	0.000848931563522526	0.000828361282015	0.00300325311816543
176	10.5789757830327	0.36	-0.305423521151861	-0.31407142117756	-0.296775621126162	0.458264920575936	-15.1243900882679	-15.4746014329237	-14.7741787436121	32.09	20.68	48.93	-0.474818160608156	-0.464072377770753	-0.453326594933349	-0.462658008719558	-0.452187426711241	-0.441716844702924	-0.463027034355314	-0.451920949283793	-0.441358456745299	-0.305423521151861	39.3085432629034	0.0247329260325119	-51.9158190838802	-0.512975711236845	-0.506009754101532	-0.520341066425545	-0.474293763993103	-0.467505905448113	-0.481470809148742	-0.47770607885987	-0.466496720328705	-0.480549018448872	0.000848931563522526	0.000828361282015	0.00300325311816543
176	10.5789757830327	0.36	-0.305344576254324	-0.313969213148389	-0.296719939360259	0.444920631915584	-14.6387906334161	-14.9870145831985	-14.2905666836336	31.68	20.42	49.19	-0.465800848505809	-0.454977945093109	-0.444155041680408	-0.453962103212919	-0.443414273573149	-0.432866443933378	-0.453326579201364	-0.442732813791174	-0.432637709034727	-0.305344576254324	39.0938890735687	-0.166043338900955	-52.0008900735367	-0.512975711236845	-0.506009754101532	-0.520341066425545	-0.474293763993103	-0.467505905448113	-0.481470809148742	-0.47770607885987	-0.466496720328705	-0.480549018448872	0.000848931563522526	0.000828361282015	0.00300325311816543
176	10.5789757830327	0.36	-0.305311243982717	-0.313915546247643	-0.296706941717792	0.446191897593813	-14.8134277796186	-15.1649004371889	-14.4619551220482	32.03	20.72	49.3	-0.466188709362981	-0.455383983984944	-0.444579258606906	-0.454262705705735	-0.443734385980142	-0.43320606625455	-0.453736369226407	-0.443509748306919	-0.433386978067962	-0.305311243982717	39.5064951675524	-0.0698804616555919	-52.0941881947485	-0.512975711236845	-0.506009754101532	-0.520341066425545	-0.474293763993103	-0.467505905448113	-0.481470809148742	-0.47770607885987	-0.466496720328705	-0.480549018448872	0.000848931563522526	0.000828361282015	0.00300325311816543
176	10.5789757830327	0.36	-0.305294870257537	-0.313943183225505	-0.296646557289569	0.449798346441856	-14.9017039052153	-15.2527022884371	-14.5507055219935	32.06	20.66	49.53	-0.468447382715688	-0.457667373321397	-0.446887363927106	-0.456456973239956	-0.445952889662649	-0.435448806085342	-0.455501341231258	-0.445129628183111	-0.434820885372502	-0.305294870257537	39.4062847020838	0.0555686254889372	-51.9101473820158	-0.512975711236845	-0.506009754101532	-0.520341066425545	-0.474293763993103	-0.467505905448113	-0.481470809148742	-0.47770607885987	-0.466496720328705	-0.480549018448872	0.000848931563522526	0.000828361282015	0.00300325311816543
176	10.5789757830327	0.36	-0.305242656926518	-0.313888404422805	-0.296596909430231	0.450267089068119	-15.0071261438433	-15.3602731000962	-14.6539791875903	31.9	21.02	49.46	-0.474147592702401	-0.463246498816481	-0.452345404930561	-0.462047507254572	-0.45142460558037	-0.440801703906168	-0.462903983779131	-0.451375634288966	-0.44086461324425	-0.305242656926518	39.2299981274016	0.172746938259566	-51.8078886913157	-0.512975711236845	-0.506009754101532	-0.520341066425545	-0.474293763993103	-0.467505905448113	-0.481470809148742	-0.47770607885987	-0.466496720328705	-0.480549018448872	0.000848931563522526	0.000828361282015	0.00300325311816543
176	10.5789757830327	0.36	-0.305198142221202	-0.313775613602523	-0.296620670839881	0.451171898742197	-14.8115499271824	-15.1594582545167	-14.463641599848	32.34	20.78	49.61	-0.461662636058294	-0.451067516311454	-0.440472396564615	-0.449787420302236	-0.439464835785948	-0.42914225126966	-0.449735414050652	-0.438804734893037	-0.428882325033936	-0.305198142221202	39.2817078601232	0.0670690521055895	-51.8968587829915	-0.512975711236845	-0.506009754101532	-0.520341066425545	-0.474293763993103	-0.467505905448113	-0.481470809148742	-0.47770607885987	-0.466496720328705	-0.480549018448872	0.000848931563522526	0.000828361282015	0.00300325311816543
176	10.5789757830327	0.36	-0.305120806774621	-0.313710288773614	-0.296531324775629	0.454448020833768	-14.9030500222763	-15.2508009415251	-14.5552991030274	32.13	20.97	49.52	-0.467452020996791	-0.456793113924982	-0.446134206853174	-0.455473025603399	-0.445087265278158	-0.434701504952917	-0.455346264687893	-0.444879462454211	-0.434672163539664	-0.305120806774621	39.6675215079459	-0.168524398412969	-52.2385532140525	-0.512975711236845	-0.506009754101532	-0.520341066425545	-0.474293763993103	-0.467505905448113	-0.481470809148742	-0.47770607885987	-0.466496720328705	-0.480549018448872	0.000848931563522526	0.000828361282015	0.00300325311816543
176	10.5789757830327	0.36	-0.305028227088982	-0.313694750782861	-0.296361703395104	0.448861366003872	-15.0085297845407	-15.3627143515601	-14.6543452175213	32.32	20.71	50.19	-0.468064707736641	-0.457273561585444	-0.446482415434248	-0.456027978148985	-0.445514336594943	-0.435000695040901	-0.45558252650438	-0.444503890867997	-0.433771728620811	-0.305028227088982	39.7986918556887	-0.0852116613607197	-52.2180716423227	-0.512975711236845	-0.506009754101532	-0.520341066425545	-0.474293763993103	-0.467505905448113	-0.481470809148742	-0.47770607885987	-0.466496720328705	-0.480549018448872	0.000848931563522526	0.000828361282015	0.00300325311816543
176	10.5789757830327	0.36	-0.304994728379223	-0.313583576075212	-0.296405880683234	0.461919985232376	-15.0743630909227	-15.4208574703864	-14.7278687114591	31.83	20.56	49.05	-0.477030222432122	-0.466311733448974	-0.455593244465826	-0.464871912610512	-0.454426611160876	-0.443981309711239	-0.464478651397921	-0.454079546821854	-0.443306942618363	-0.304994728379223	39.2386143527257	-0.116154963908047	-52.0112705732841	-0.512975711236845	-0.506009754101532	-0.520341066425545	-0.474293763993103	-0.467505905448113	-0.481470809148742	-0.47770607885987	-0.466496720328705	-0.480549018448872	0.000848931563522526	0.000828361282015	0.00300325311816543
176	10.5789757830327	0.36	-0.304966063412139	-0.313659867457497	-0.29627225936678	0.452837975964428	-14.9536652976853	-15.3037324623521	-14.6035981330185	31.51	20.29	49.3	-0.478076992540896	-0.467141159881581	-0.456205327222265	-0.465963460275141	-0.455304720142424	-0.444645980009707	-0.464531454454329	-0.454261363454991	-0.443772693314034	-0.304966063412139	39.155694028215	-0.0686051537851687	-51.9148287665513	-0.512975711236845	-0.506009754101532	-0.520341066425545	-0.474293763993103	-0.467505905448113	-0.481470809148742	-0.47770607885987	-0.466496720328705	-0.480549018448872	0.000848931563522526	0.000828361282015	0.00300325311816543
176	10.5789757830327	0.36	-0.304951791426798	-0.313610036171552	-0.296293546682044	0.453340804950224	-15.0973818449027	-15.4504550258999	-14.7443086639056	32.05	20.5	49.25	-0.474674299934903	-0.463827061796307	-0.452979823657711	-0.462526814520693	-0.451957170233483	-0.441387525946273	-0.461788595020634	-0.451569511671682	-0.440955801009327	-0.304951791426798	39.3012004740742	-0.0652649018867169	-52.0040484054698	-0.512975711236845	-0.506009754101532	-0.520341066425545	-0.474293763993103	-0.467505905448113	-0.481470809148742	-0.47770607885987	-0.466496720328705	-0.480549018448872	0.000848931563522526	0.000828361282015	0.00300325311816543
176	10.5789757830327	0.36	-0.304895884435351	-0.313467091999458	-0.296324676871244	0.452984061371879	-15.1518733442904	-15.5064760368729	-14.7972706517079	32.19	20.74	49.49	-0.474429792085874	-0.463580513286812	-0.45273123448775	-0.462259115233713	-0.451688155942711	-0.441117196651709	-0.461612473824114	-0.451588304316216	-0.440252729718483	-0.304895884435351	39.3835758318305	0.203569985180746	-51.7873758650226	-0.512975711236845	-0.506009754101532	-0.520341066425545	-0.474293763993103	-0.467505905448113	-0.481470809148742	-0.47770607885987	-0.466496720328705	-0.480549018448872	0.000848931563522526	0.000828361282015	0.00300325311816543
176	10.5789757830327	0.36	-0.304889110293205	-0.313458335324238	-0.296319885262171	0.455746390741797	-14.90460037395	-15.2514782041199	-14.5577225437801	32.35	20.9	49.73	-0.46431897474291	-0.453758558479651	-0.443198142216391	-0.45237325427315	-0.442084530074156	-0.431795805875161	-0.452253675627743	-0.441838302507916	-0.431232162149368	-0.304889110293205	39.6745549479944	-0.0314532764405649	-52.0960056028313	-0.512975711236845	-0.506009754101532	-0.520341066425545	-0.474293763993103	-0.467505905448113	-0.481470809148742	-0.47770607885987	-0.466496720328705	-0.480549018448872	0.000848931563522526	0.000828361282015	0.00300325311816543
176	10.5789757830327	0.36	-0.304880435970028	-0.31350802440456	-0.296252847535495	0.451148852864152	-14.926873600825	-15.277507081232	-14.576240120418	31.98	20.67	49.84	-0.470383958231221	-0.459588194005732	-0.448792429780243	-0.45836169282671	-0.447841851154472	-0.437322009482234	-0.457731919756383	-0.447344114987667	-0.43638827203648	-0.304880435970028	39.5478527645234	-0.00665180924237908	-52.0418899204254	-0.512975711236845	-0.506009754101532	-0.520341066425545	-0.474293763993103	-0.467505905448113	-0.481470809148742	-0.47770607885987	-0.466496720328705	-0.480549018448872	0.000848931563522526	0.000828361282015	0.00300325311816543
176	10.5789757830327	0.36	-0.304869588081634	-0.313562206299278	-0.29617696986399	0.446313464163109	-14.9218661330214	-15.2758245910386	-14.5679076750042	32.53	20.96	50.03	-0.462538532832258	-0.451820982046105	-0.441103431259951	-0.450601237387843	-0.440160287492413	-0.429719337596982	-0.450451193528942	-0.439496713190965	-0.429414961768123	-0.304869588081634	39.8723647081413	0.0447333020844914	-52.1216474439138	-0.512975711236845	-0.506009754101532	-0.520341066425545	-0.474293763993103	-0.467505905448113	-0.481470809148742	-0.47770607885987	-0.466496720328705	-0.480549018448872	0.000848931563522526	0.000828361282015	0.00300325311816543
176	10.5789757830327	0.36	-0.304815663750286	-0.313403958328905	-0.296227369171667	0.456020427255569	-15.0252480412478	-15.3747406256872	-14.6757554568084	31.64	20.45	49.26	-0.478352085563439	-0.467478373237116	-0.456604660910793	-0.466201968322001	-0.45560444770384	-0.445006927085678	-0.465499611138878	-0.454827840087406	-0.444458619249676	-0.304815663750286	39.0850609113562	0.0435905233962074	-51.7802552444832	-0.512975711236845	-0.506009754101532	-0.520341066425545	-0.474293763993103	-0.467505905448113	-0.481470809148742	-0.47770607885987	-0.466496720328705	-0.480549018448872	0.000848931563522526	0.000828361282015	0.00300325311816543
176	10.5789757830327	0.36	-0.304797717340002	-0.313482641832127	-0.296112792847876	0.459232468289604	-15.0900339502249	-15.4387696403801	-14.7412982600696	32.22	21.26	49.78	-0.471930100093618	-0.461269997443293	-0.450609894792967	-0.45981713975418	-0.449430648387797	-0.439044157021414	-0.459630548401904	-0.449662069730649	-0.439398327066144	-0.304797717340002	39.6826292809021	0.120535103374507	-51.9881588152078	-0.512975711236845	-0.506009754101532	-0.520341066425545	-0.474293763993103	-0.467505905448113	-0.481470809148742	-0.47770607885987	-0.466496720328705	-0.480549018448872	0.000848931563522526	0.000828361282015	0.00300325311816543
176	10.5789757830327	0.36	-0.304708924515686	-0.313290847277334	-0.296127001754039	0.452854824617972	-14.8049899151967	-15.1515647870258	-14.4584150433677	32.13	20.69	49.92	-0.464392056764926	-0.453769614805033	-0.443147172845141	-0.452491202138092	-0.442140978739445	-0.431790755340799	-0.451481020776528	-0.441602790921874	-0.431097729006592	-0.304708924515686	39.5367280079948	-0.194239812632073	-52.2215638466299	-0.512975711236845	-0.506009754101532	-0.520341066425545	-0.474293763993103	-0.467505905448113	-0.481470809148742	-0.47770607885987	-0.466496720328705	-0.480549018448872	0.000848931563522526	0.000828361282015	0.00300325311816543
176	10.5789757830327	0.36	-0.304678467671574	-0.313258161818046	-0.296098773525102	0.46443130872803	-15.3081785683035	-15.6582748782135	-14.9580822583934	31.51	20.59	48.97	-0.489155595978075	-0.478218786498376	-0.467281977018677	-0.476761399064143	-0.46610170584646	-0.455442012628777	-0.476259312654632	-0.465956446430801	-0.455291380831848	-0.304678467671574	39.1775162755945	0.0683457821676185	-51.7823246477845	-0.512975711236845	-0.506009754101532	-0.520341066425545	-0.474293763993103	-0.467505905448113	-0.481470809148742	-0.47770607885987	-0.466496720328705	-0.480549018448872	0.000848931563522526	0.000828361282015	0.00300325311816543
176	10.5789757830327	0.36	-0.304657768147413	-0.313364277280621	-0.295951259014205	0.444226174276479	-14.6739492788722	-15.0235007661361	-14.3243977916082	31.95	20.56	49.1	-0.462950899237715	-0.452179430065663	-0.441407960893611	-0.451124460558326	-0.440628156894884	-0.430131853231442	-0.451091159851188	-0.440117569466936	-0.429557343837034	-0.304657768147413	39.1988140758963	-0.0682448208531008	-51.97082199849	-0.512975711236845	-0.506009754101532	-0.520341066425545	-0.474293763993103	-0.467505905448113	-0.481470809148742	-0.47770607885987	-0.466496720328705	-0.480549018448872	0.000848931563522526	0.000828361282015	0.00300325311816543
176	10.5789757830327	0.36	-0.30464325359473	-0.313293628673974	-0.295992878515486	0.45700728449864	-14.9567381451578	-15.3039459655969	-14.6095303247186	32.42	20.61	49.8	-0.464860923486661	-0.454314405064943	-0.443767886643225	-0.452885564730804	-0.442610736905874	-0.432335909080944	-0.452465279588093	-0.441483562231131	-0.430912790183361	-0.30464325359473	39.6954939130266	0.105944051632898	-51.9342794279527	-0.512975711236845	-0.506009754101532	-0.520341066425545	-0.474293763993103	-0.467505905448113	-0.481470809148742	-0.47770607885987	-0.466496720328705	-0.480549018448872	0.000848931563522526	0.000828361282015	0.00300325311816543
176	10.5789757830327	0.36	-0.304605137161064	-0.313243611072429	-0.295966663249699	0.451027378611509	-14.7115626007768	-15.0572231869151	-14.3659020146385	31.97	20.27	48.87	-0.463793612767242	-0.45314655188183	-0.442499490996418	-0.451942682996272	-0.441567677541005	-0.431192672085739	-0.451102443636177	-0.440503264932354	-0.430657671081193	-0.304605137161064	39.0763034475932	-0.232585939023908	-52.0326840133865	-0.512975711236845	-0.506009754101532	-0.520341066425545	-0.474293763993103	-0.467505905448113	-0.481470809148742	-0.47770607885987	-0.466496720328705	-0.480549018448872	0.000848931563522526	0.000828361282015	0.00300325311816543
176	10.5789757830327	0.36	-0.304582667107633	-0.313157091923316	-0.29600824229195	0.452286859857045	-14.8090081631827	-15.1560746943975	-14.4619416319679	31.73	20.43	48.7	-0.470304414824547	-0.459534678916047	-0.448764943007547	-0.45833979477568	-0.447844042683002	-0.437348290590325	-0.458219393744676	-0.446950009405991	-0.436682534910605	-0.304582667107633	39.1746223433235	-0.0280178538854535	-51.9042599423942	-0.512975711236845	-0.506009754101532	-0.520341066425545	-0.474293763993103	-0.467505905448113	-0.481470809148742	-0.47770607885987	-0.466496720328705	-0.480549018448872	0.000848931563522526	0.000828361282015	0.00300325311816543
176	10.5789757830327	0.36	-0.304524590178931	-0.313142811709611	-0.29590636864825	0.455255559542658	-15.0358703313746	-15.3861496642275	-14.6855909985217	32.26	20.87	49.51	-0.469635893185246	-0.458944215869045	-0.448252538552843	-0.45757156941133	-0.44715454711767	-0.436737524824009	-0.457595590981078	-0.447273693993457	-0.436389185773685	-0.304524590178931	39.4927776397877	0.122452017493785	-51.8967072501358	-0.512975711236845	-0.506009754101532	-0.520341066425545	-0.474293763993103	-0.467505905448113	-0.481470809148742	-0.47770607885987	-0.466496720328705	-0.480549018448872	0.000848931563522526	0.000828361282015	0.00300325311816543
176	10.5789757830327	0.36	-0.304523809738157	-0.313089310463299	-0.295958309013015	0.448578358847099	-14.96247708762	-15.3157769031068	-14.6091772721332	31.79	20.73	49.9	-0.474319270701649	-0.4633778139358	-0.452436357169951	-0.462238241218696	-0.451575466070777	-0.440912690922859	-0.46141934767879	-0.450948720496464	-0.439882422771723	-0.304523809738157	39.5235579878088	-0.230616031853082	-52.2200622049665	-0.512975711236845	-0.506009754101532	-0.520341066425545	-0.474293763993103	-0.467505905448113	-0.481470809148742	-0.47770607885987	-0.466496720328705	-0.480549018448872	0.000848931563522526	0.000828361282015	0.00300325311816543
176	10.5789757830327	0.36	-0.304501215519374	-0.31309816689223	-0.295904264146519	0.45232072152852	-14.7665263300206	-15.1125735979888	-14.4204790620525	31.91	20.45	49.79	-0.466351767868941	-0.455673258736345	-0.444994749603748	-0.454448366397313	-0.444042421003253	-0.433636475609194	-0.453233846731446	-0.442270106484169	-0.432405499098415	-0.304501215519374	39.3937553801098	-0.0549750581795579	-51.9995289640203	-0.512975711236845	-0.506009754101532	-0.520341066425545	-0.474293763993103	-0.467505905448113	-0.481470809148742	-0.47770607885987	-0.466496720328705	-0.480549018448872	0.000848931563522526	0.000828361282015	0.00300325311816543
176	10.5789757830327	0.36	-0.304484532864384	-0.313050727176469	-0.295918338552298	0.460926509373716	-14.9784776965752	-15.3234569591213	-14.6334984340291	31.88	20.63	49.83	-0.473316999840805	-0.462661143920616	-0.452005288000427	-0.46124273782432	-0.450858711558323	-0.440474685292327	-0.460034881996206	-0.449918731518032	-0.439264284329466	-0.304484532864384	39.5406734403517	-0.0406747758044373	-52.0319131678716	-0.512975711236845	-0.506009754101532	-0.520341066425545	-0.474293763993103	-0.467505905448113	-0.481470809148742	-0.47770607885987	-0.466496720328705	-0.480549018448872	0.000848931563522526	0.000828361282015	0.00300325311816543
176	10.5789757830327	0.36	-0.304454437650305	-0.313060980077187	-0.295847895223422	0.451387187565846	-14.9877839068787	-15.3396787884127	-14.6358890253446	32.42	21.15	49.13	-0.466021913128226	-0.455331289929753	-0.44464066673128	-0.454017770332322	-0.443602524243458	-0.433187278154594	-0.454365379322713	-0.444676932337362	-0.434072404214081	-0.304454437650305	39.6626417291154	-0.223796471063273	-52.3465468684067	-0.512975711236845	-0.506009754101532	-0.520341066425545	-0.474293763993103	-0.467505905448113	-0.481470809148742	-0.47770607885987	-0.466496720328705	-0.480549018448872	0.000848931563522526	0.000828361282015	0.00300325311816543
176	10.5789757830327	0.36	-0.304340818670827	-0.312940571467711	-0.295741065873944	0.454447234733171	-14.8202788101437	-15.1660988766822	-14.4744587436051	32.78	20.99	50.13	-0.455696975010348	-0.445306092061419	-0.43491520911249	-0.443884486328268	-0.433762953833615	-0.423641421338961	-0.443448351471647	-0.433094684150558	-0.423156218812193	-0.304340818670827	39.8956036339511	-0.123140054448283	-52.2620504465008	-0.512975711236845	-0.506009754101532	-0.520341066425545	-0.474293763993103	-0.467505905448113	-0.481470809148742	-0.47770607885987	-0.466496720328705	-0.480549018448872	0.000848931563522526	0.000828361282015	0.00300325311816543
176	10.5789757830327	0.36	-0.304229212102062	-0.31283971691588	-0.295618707288243	0.447383222205781	-14.775345447197	-15.1250707041143	-14.4256201902798	31.18	20.34	48.52	-0.477410744799566	-0.466371947120779	-0.455333149441991	-0.465390099552381	-0.454629245912971	-0.443868392273562	-0.464590958465277	-0.454648451530501	-0.443371521916017	-0.304229212102062	38.8787937977201	0.138153461845195	-51.6071093140201	-0.512975711236845	-0.506009754101532	-0.520341066425545	-0.474293763993103	-0.467505905448113	-0.481470809148742	-0.47770607885987	-0.466496720328705	-0.480549018448872	0.000848931563522526	0.000828361282015	0.00300325311816543
176	10.5789757830327	0.36	-0.304215733929202	-0.312810484459686	-0.295620983398719	0.451416092569879	-14.6261316867086	-14.9695153743931	-14.2827479990241	31.96	20.45	50.02	-0.461260544520843	-0.450679751302122	-0.440098958083402	-0.449476883013658	-0.439166393611832	-0.428855904210006	-0.448238214681058	-0.437419782186475	-0.427815210360645	-0.304215733929202	39.3530683627526	0.141662440472717	-51.785203724417	-0.512975711236845	-0.506009754101532	-0.520341066425545	-0.474293763993103	-0.467505905448113	-0.481470809148742	-0.47770607885987	-0.466496720328705	-0.480549018448872	0.000848931563522526	0.000828361282015	0.00300325311816543
176	10.5789757830327	0.36	-0.304200620135832	-0.312749169256941	-0.295652071014722	0.451163189597308	-14.9274626159979	-15.2780997814205	-14.5768254505752	32.29	20.99	50.18	-0.465955279726538	-0.455261460414287	-0.444567641102037	-0.453979793089878	-0.443560814939088	-0.433141836788298	-0.453275033035576	-0.44303355588344	-0.432124622571201	-0.304200620135832	39.8393854773119	-0.0696239545362285	-52.2200828199684	-0.512975711236845	-0.506009754101532	-0.520341066425545	-0.474293763993103	-0.467505905448113	-0.481470809148742	-0.47770607885987	-0.466496720328705	-0.480549018448872	0.000848931563522526	0.000828361282015	0.00300325311816543
176	10.5789757830327	0.36	-0.304170915138794	-0.312786725348178	-0.29555510492941	0.46051961704328	-14.7934506133016	-15.1344475010295	-14.4524537255737	31.78	20.34	49.74	-0.468883862160945	-0.458319357728798	-0.447754853296651	-0.456944008861232	-0.44664852335527	-0.436353037849308	-0.45552480375146	-0.445183327540329	-0.435532742036417	-0.304170915138794	39.1215355843772	-0.0140602585061631	-51.8324671062272	-0.512975711236845	-0.506009754101532	-0.520341066425545	-0.474293763993103	-0.467505905448113	-0.481470809148742	-0.47770607885987	-0.466496720328705	-0.480549018448872	0.000848931563522526	0.000828361282015	0.00300325311816543
176	10.5789757830327	0.36	-0.304167576401408	-0.31281252286345	-0.295522629939367	0.450464118663846	-14.8695930237798	-15.2193643273548	-14.5198217202048	31.8	20.3	49.34	-0.47115571947016	-0.460327622669186	-0.449499525868213	-0.45915257178217	-0.448600331220887	-0.438048090659604	-0.457899130253851	-0.447729996799894	-0.437209620283731	-0.304167576401408	39.2026851072096	0.0121991173839441	-51.8616868245219	-0.512975711236845	-0.506009754101532	-0.520341066425545	-0.474293763993103	-0.467505905448113	-0.481470809148742	-0.47770607885987	-0.466496720328705	-0.480549018448872	0.000848931563522526	0.000828361282015	0.00300325311816543
176	10.5789757830327	0.36	-0.30415140678534	-0.31271403570132	-0.295588777869361	0.453654683260608	-14.9766297655983	-15.3266572724896	-14.6266022587069	31.97	20.82	49.95	-0.472089783534825	-0.461308279973956	-0.450526776413088	-0.460026824066477	-0.449520812255268	-0.43901480044406	-0.459465843516624	-0.4492361533565	-0.438318428538122	-0.30415140678534	39.6228821857157	0.110658949245245	-51.9107986549971	-0.512975711236845	-0.506009754101532	-0.520341066425545	-0.474293763993103	-0.467505905448113	-0.481470809148742	-0.47770607885987	-0.466496720328705	-0.480549018448872	0.000848931563522526	0.000828361282015	0.00300325311816543
176	10.5789757830327	0.36	-0.304117834076255	-0.312785229195553	-0.295450438956958	0.455545196043511	-15.0547960550101	-15.4053115537572	-14.704280556263	31.73	20.49	48.77	-0.478002288993848	-0.467126351162647	-0.456250413331445	-0.46584128464296	-0.455242044916204	-0.444642805189448	-0.46544533652147	-0.455146839199041	-0.444525854348948	-0.304117834076255	38.7590194728168	-0.0222595247438081	-51.8161419082747	-0.512975711236845	-0.506009754101532	-0.520341066425545	-0.474293763993103	-0.467505905448113	-0.481470809148742	-0.47770607885987	-0.466496720328705	-0.480549018448872	0.000848931563522526	0.000828361282015	0.00300325311816543
176	10.5789757830327	0.36	-0.304116612287138	-0.31278868247667	-0.295444542097606	0.449283360181844	-14.9563985537857	-15.309051997999	-14.6037451095724	32.06	20.7	49.48	-0.470259662473915	-0.459426941436211	-0.448594220398506	-0.45822409388657	-0.447668619586022	-0.437113145285473	-0.458111499637229	-0.447451704691506	-0.436843196594216	-0.304116612287138	39.4418369892048	-0.0995947126079978	-52.046134281278	-0.512975711236845	-0.506009754101532	-0.520341066425545	-0.474293763993103	-0.467505905448113	-0.481470809148742	-0.47770607885987	-0.466496720328705	-0.480549018448872	0.000848931563522526	0.000828361282015	0.00300325311816543
176	10.5789757830327	0.36	-0.304113279228913	-0.31272642103828	-0.295500137419546	0.454809488210616	-14.9611606631505	-15.3100131641771	-14.6123081621238	32.18	20.75	49.76	-0.468498087639041	-0.457822934858539	-0.447147782078036	-0.456480765043034	-0.446079437830042	-0.435678110617049	-0.455665249668264	-0.445084308031079	-0.435180277765095	-0.304113279228913	39.5921331347833	-0.0873194584342001	-52.1261986718129	-0.512975711236845	-0.506009754101532	-0.520341066425545	-0.474293763993103	-0.467505905448113	-0.481470809148742	-0.47770607885987	-0.466496720328705	-0.480549018448872	0.000848931563522526	0.000828361282015	0.00300325311816543
176	10.5789757830327	0.36	-0.304110810776913	-0.312744809280628	-0.295476812273198	0.453809879598834	-15.0535175586416	-15.4052319250964	-14.7018031921868	31.66	20.46	48.78	-0.479038004416166	-0.46810116496771	-0.457164325519254	-0.466866462764928	-0.456207509821619	-0.44554855687831	-0.46651252253966	-0.455718002296869	-0.445341511552462	-0.304110810776913	38.9726169005316	-0.00448596629951505	-51.8281259245863	-0.512975711236845	-0.506009754101532	-0.520341066425545	-0.474293763993103	-0.467505905448113	-0.481470809148742	-0.47770607885987	-0.466496720328705	-0.480549018448872	0.000848931563522526	0.000828361282015	0.00300325311816543
176	10.5789757830327	0.36	-0.303964628881821	-0.312580170304347	-0.295349087459294	0.450827937084105	-15.003157483247	-15.355811344574	-14.6505036219201	31.79	20.6	48.91	-0.475662838469186	-0.464739004299059	-0.453815170128932	-0.463549161692914	-0.452903524147775	-0.442257886602636	-0.463763634253454	-0.452443995090158	-0.442063842379658	-0.303964628881821	39.106281909344	0.160345367318049	-51.7455560973588	-0.512975711236845	-0.506009754101532	-0.520341066425545	-0.474293763993103	-0.467505905448113	-0.481470809148742	-0.47770607885987	-0.466496720328705	-0.480549018448872	0.000848931563522526	0.000828361282015	0.00300325311816543
176	10.5789757830327	0.36	-0.303961780976786	-0.312621567190604	-0.295301994762969	0.45389334051193	-14.8778741391385	-15.2254262088738	-14.5303220694033	31.53	20.57	49.39	-0.475374242300872	-0.46452283495477	-0.453671427608667	-0.46332526896913	-0.452748904538883	-0.442172540108636	-0.462353630371621	-0.452177119665922	-0.441128675454804	-0.303961780976786	39.2577979775673	-0.0648855344232329	-51.9571704041326	-0.512975711236845	-0.506009754101532	-0.520341066425545	-0.474293763993103	-0.467505905448113	-0.481470809148742	-0.47770607885987	-0.466496720328705	-0.480549018448872	0.000848931563522526	0.000828361282015	0.00300325311816543
176	10.5789757830327	0.36	-0.303937046813449	-0.312480962611607	-0.295393131015292	0.461737119693909	-14.9681602513918	-15.3123400790405	-14.623980423743	31.94	20.67	49.97	-0.472089742417563	-0.461478446865003	-0.450867151312444	-0.460033441850774	-0.449693139198694	-0.439352836546615	-0.458897698332001	-0.448736983991279	-0.43851530839307	-0.303937046813449	39.4511362797366	-0.194416756433917	-52.1627268434851	-0.512975711236845	-0.506009754101532	-0.520341066425545	-0.474293763993103	-0.467505905448113	-0.481470809148742	-0.47770607885987	-0.466496720328705	-0.480549018448872	0.000848931563522526	0.000828361282015	0.00300325311816543
176	10.5789757830327	0.36	-0.303926066126868	-0.312544621322012	-0.295307510931724	0.457614522098884	-15.055726778808	-15.4048052137728	-14.7066483438433	32.39	20.71	50.34	-0.468455202627359	-0.45783983899796	-0.447224475368562	-0.45639515162483	-0.446053073095186	-0.435710994565543	-0.455595809158519	-0.445200324723873	-0.434246358247253	-0.303926066126868	39.7200476407159	0.0874421121461531	-52.0183416746613	-0.512975711236845	-0.506009754101532	-0.520341066425545	-0.474293763993103	-0.467505905448113	-0.481470809148742	-0.47770607885987	-0.466496720328705	-0.480549018448872	0.000848931563522526	0.000828361282015	0.00300325311816543
176	10.5789757830327	0.36	-0.30390864375756	-0.312482243585471	-0.29533504392965	0.44578307977576	-14.9637979911238	-15.3191322692441	-14.6084637130035	32.09	20.98	49.47	-0.470038486678662	-0.459135729040878	-0.448232971403093	-0.458000603046498	-0.447377069624246	-0.436753536201995	-0.457955229019019	-0.44760669886049	-0.43679054399507	-0.30390864375756	39.5635716068485	0.133203006923693	-51.9314620075973	-0.512975711236845	-0.506009754101532	-0.520341066425545	-0.474293763993103	-0.467505905448113	-0.481470809148742	-0.47770607885987	-0.466496720328705	-0.480549018448872	0.000848931563522526	0.000828361282015	0.00300325311816543
176	10.5789757830327	0.36	-0.303905600917252	-0.312562889165372	-0.295248312669132	0.448523063761395	-15.0053457305142	-15.359697381995	-14.6509940790334	32.24	20.87	50.12	-0.469207118709603	-0.458382405613616	-0.447557692517628	-0.457159473007971	-0.446612701790959	-0.436065930573946	-0.456121539226968	-0.445468057087717	-0.435180429715856	-0.303905600917252	39.7099245265833	-0.00792828903550508	-52.1462108111818	-0.512975711236845	-0.506009754101532	-0.520341066425545	-0.474293763993103	-0.467505905448113	-0.481470809148742	-0.47770607885987	-0.466496720328705	-0.480549018448872	0.000848931563522526	0.000828361282015	0.00300325311816543
176	10.5789757830327	0.36	-0.303859670645	-0.312483221789717	-0.295236119500283	0.454163846306925	-15.0393524138531	-15.3904850309234	-14.6882197967827	31.93	20.76	49.81	-0.474669169546982	-0.463839632504404	-0.453010095461825	-0.46254956540917	-0.451996536112138	-0.441443506815106	-0.462259645223302	-0.451165133458693	-0.441054199419971	-0.303859670645	39.572371943255	-0.000773154841562902	-52.0640462577347	-0.512975711236845	-0.506009754101532	-0.520341066425545	-0.474293763993103	-0.467505905448113	-0.481470809148742	-0.47770607885987	-0.466496720328705	-0.480549018448872	0.000848931563522526	0.000828361282015	0.00300325311816543
176	10.5789757830327	0.36	-0.3038378897694	-0.312556215128722	-0.295119564410078	0.446597104964997	-14.6018602499534	-14.9480292050273	-14.2556912948794	31.77	20.28	48.98	-0.463215319539365	-0.45248810186138	-0.441760884183395	-0.451421435250899	-0.440967342313601	-0.430513249376303	-0.450882250945699	-0.440126760887166	-0.429954802105693	-0.3038378897694	38.9502177916295	0.168413182524636	-51.6034886786448	-0.512975711236845	-0.506009754101532	-0.520341066425545	-0.474293763993103	-0.467505905448113	-0.481470809148742	-0.47770607885987	-0.466496720328705	-0.480549018448872	0.000848931563522526	0.000828361282015	0.00300325311816543
176	10.5789757830327	0.36	-0.303837721691919	-0.312473786906767	-0.295201656477071	0.456124922153234	-15.0780599839852	-15.4287071334205	-14.7274128345499	32.07	20.97	49.2	-0.473717925333304	-0.462951771130098	-0.452185616926892	-0.461590581048863	-0.4511000441522	-0.440609507255538	-0.461208690019221	-0.451618727821569	-0.440866211005431	-0.303837721691919	39.3624706580393	-0.0396737840805672	-51.9864450672379	-0.512975711236845	-0.506009754101532	-0.520341066425545	-0.474293763993103	-0.467505905448113	-0.481470809148742	-0.47770607885987	-0.466496720328705	-0.480549018448872	0.000848931563522526	0.000828361282015	0.00300325311816543
176	10.5789757830327	0.36	-0.303787321376457	-0.312409071957891	-0.295165570795023	0.448302520051813	-14.9291099177202	-15.2818184725606	-14.5764013628798	31.79	20.6	49.77	-0.473299854711925	-0.462375964465396	-0.451452074218868	-0.461245279269493	-0.45059961192498	-0.439953944580468	-0.461022510305022	-0.450383494888102	-0.438894721700113	-0.303787321376457	39.4493490659344	0.0232325764549679	-51.9850373109125	-0.512975711236845	-0.506009754101532	-0.520341066425545	-0.474293763993103	-0.467505905448113	-0.481470809148742	-0.47770607885987	-0.466496720328705	-0.480549018448872	0.000848931563522526	0.000828361282015	0.00300325311816543
176	10.5789757830327	0.36	-0.303716526152584	-0.312346789862146	-0.295086262443023	0.445369622001	-14.732269756562	-15.0823989805284	-14.3821405325957	31.92	20.59	49.31	-0.465236862851984	-0.454436656468292	-0.4436364500846	-0.453359142761645	-0.442834670823321	-0.432310198884998	-0.452666562485636	-0.442512345285059	-0.431440177794038	-0.303716526152584	39.3991464422939	-0.0369204168459138	-51.9754870583244	-0.512975711236845	-0.506009754101532	-0.520341066425545	-0.474293763993103	-0.467505905448113	-0.481470809148742	-0.47770607885987	-0.466496720328705	-0.480549018448872	0.000848931563522526	0.000828361282015	0.00300325311816543
176	10.5789757830327	0.36	-0.303703391624208	-0.312373750750769	-0.295033032497647	0.442954563657996	-14.6459204773711	-14.9957041711317	-14.2961367836105	32.12	20.44	49.71	-0.459677273875764	-0.448955028827506	-0.438232783779248	-0.44789817906891	-0.437450688393216	-0.427003197717522	-0.446853991097384	-0.436303225103107	-0.425548584979558	-0.303703391624208	39.4372065543093	-0.00199087520883993	-51.9280816150314	-0.512975711236845	-0.506009754101532	-0.520341066425545	-0.474293763993103	-0.467505905448113	-0.481470809148742	-0.47770607885987	-0.466496720328705	-0.480549018448872	0.000848931563522526	0.000828361282015	0.00300325311816543
176	10.5789757830327	0.36	-0.303678154282676	-0.312262467125853	-0.2950938414395	0.453450395105163	-14.899863984337	-15.2482409015716	-14.5514870671025	31.73	20.51	49.03	-0.473203718891715	-0.462392422436239	-0.451581125980763	-0.461165937707835	-0.450629668721183	-0.440093399734531	-0.460869893224583	-0.449797390697197	-0.439483094043555	-0.303678154282676	39.1914801309108	-0.027391741092152	-51.8624848452583	-0.512975711236845	-0.506009754101532	-0.520341066425545	-0.474293763993103	-0.467505905448113	-0.481470809148742	-0.47770607885987	-0.466496720328705	-0.480549018448872	0.000848931563522526	0.000828361282015	0.00300325311816543
176	10.5789757830327	0.36	-0.303545931511442	-0.312127621577465	-0.29496424144542	0.451729169825359	-14.7900224584724	-15.1370344668934	-14.4430104500514	32.15	20.81	49.85	-0.463582932000466	-0.452955431306389	-0.442327930612312	-0.451697357253411	-0.441342329821731	-0.430987302390051	-0.451358209096493	-0.440788685328081	-0.430497119136745	-0.303545931511442	39.5923132201834	-0.218818841578807	-52.2047061376629	-0.512975711236845	-0.506009754101532	-0.520341066425545	-0.474293763993103	-0.467505905448113	-0.481470809148742	-0.47770607885987	-0.466496720328705	-0.480549018448872	0.000848931563522526	0.000828361282015	0.00300325311816543
176	10.5789757830327	0.36	-0.30349182106639	-0.312048377430548	-0.294935264702232	0.458365476150842	-14.9213157662429	-15.2667548781898	-14.5758766542961	32	20.49	49.98	-0.469792093017298	-0.459162161200983	-0.448532229384668	-0.457781024378051	-0.447422865634493	-0.437064706890935	-0.456378501497471	-0.445835374572159	-0.435585864992447	-0.30349182106639	39.6875870626966	-0.133844720446659	-52.076802457655	-0.512975711236845	-0.506009754101532	-0.520341066425545	-0.474293763993103	-0.467505905448113	-0.481470809148742	-0.47770607885987	-0.466496720328705	-0.480549018448872	0.000848931563522526	0.000828361282015	0.00300325311816543
176	10.5789757830327	0.36	-0.303483975600292	-0.312022487865557	-0.294945463335028	0.451461170407478	-14.9304376027999	-15.2809337036143	-14.5799415019855	32.44	20.78	50.49	-0.463978153700954	-0.453335968027654	-0.442693782354353	-0.45202280436725	-0.441654836448349	-0.431286868529449	-0.450745549924845	-0.44045869809201	-0.429939037635748	-0.303483975600292	39.9087664989465	-0.00793953042064936	-52.1462150017704	-0.512975711236845	-0.506009754101532	-0.520341066425545	-0.474293763993103	-0.467505905448113	-0.481470809148742	-0.47770607885987	-0.466496720328705	-0.480549018448872	0.000848931563522526	0.000828361282015	0.00300325311816543
176	10.5789757830327	0.36	-0.30348042953183	-0.312056999790456	-0.294903859273204	0.456068775549856	-15.2265680855983	-15.5807089328794	-14.8724272383173	32.11	20.73	49.1	-0.47785609330661	-0.466994690113016	-0.456133286919423	-0.465614867976619	-0.455031701025599	-0.44444853407458	-0.465925218125934	-0.455191059138644	-0.444212326771635	-0.30348042953183	39.5361173723032	0.035647059599481	-51.9853190004253	-0.512975711236845	-0.506009754101532	-0.520341066425545	-0.474293763993103	-0.467505905448113	-0.481470809148742	-0.47770607885987	-0.466496720328705	-0.480549018448872	0.000848931563522526	0.000828361282015	0.00300325311816543
176	10.5789757830327	0.36	-0.303436136363133	-0.312032961862701	-0.294839310863564	0.446513661908338	-14.915994826914	-15.2696707282171	-14.5623189256109	32.12	21.01	49.55	-0.468098537266933	-0.457256445448894	-0.446414353630855	-0.456103996999077	-0.445539722556112	-0.434975448113146	-0.456226748637022	-0.445210678896832	-0.435512680170364	-0.303436136363133	39.4729320590704	0.18439855548584	-51.8641757319544	-0.512975711236845	-0.506009754101532	-0.520341066425545	-0.474293763993103	-0.467505905448113	-0.481470809148742	-0.47770607885987	-0.466496720328705	-0.480549018448872	0.000848931563522526	0.000828361282015	0.00300325311816543
176	10.5789757830327	0.36	-0.303374403363696	-0.312075869645834	-0.294672937081559	0.444761410495248	-14.688133113739	-15.0376434624166	-14.3386227650615	31.36	20.38	48.21	-0.472014684255187	-0.461043948229473	-0.45007321220376	-0.460089359330528	-0.449395796020268	-0.438702232710009	-0.460213760829051	-0.449389856855274	-0.438724420242959	-0.303374403363696	38.57583023499	-0.00907731131890329	-51.6780407164755	-0.512975711236845	-0.506009754101532	-0.520341066425545	-0.474293763993103	-0.467505905448113	-0.481470809148742	-0.47770607885987	-0.466496720328705	-0.480549018448872	0.000848931563522526	0.000828361282015	0.00300325311816543
176	10.5789757830327	0.36	-0.303118977734771	-0.311738214358145	-0.294499741111398	0.44868232872539	-14.842252948161	-15.1926403401413	-14.4918655561807	31.8	20.59	49.62	-0.470435803551517	-0.459586157235264	-0.448736510919011	-0.45845262516345	-0.447879346517926	-0.437306067872402	-0.457426771382694	-0.447578311158391	-0.436729573903541	-0.303118977734771	39.2080248994779	0.128598797587899	-51.817036313258	-0.512975711236845	-0.506009754101532	-0.520341066425545	-0.474293763993103	-0.467505905448113	-0.481470809148742	-0.47770607885987	-0.466496720328705	-0.480549018448872	0.000848931563522526	0.000828361282015	0.00300325311816543
176	10.5789757830327	0.36	-0.303066937214792	-0.311706773990045	-0.294427100439538	0.447806303420835	-14.7844402732542	-15.1340815328546	-14.4347990136537	32	20.77	49.43	-0.465672657568147	-0.454914266039717	-0.444155874511287	-0.45376635537912	-0.443283034028257	-0.432799712677394	-0.454023004039674	-0.442793219314313	-0.432193426416407	-0.303066937214792	39.3613941924342	0.0105652141837976	-51.9669166171947	-0.512975711236845	-0.506009754101532	-0.520341066425545	-0.474293763993103	-0.467505905448113	-0.481470809148742	-0.47770607885987	-0.466496720328705	-0.480549018448872	0.000848931563522526	0.000828361282015	0.00300325311816543
176	10.5789757830327	0.36	-0.303009932642707	-0.31166310979565	-0.294356755489764	0.444386345710118	-14.8403670260622	-15.1937681380019	-14.4869659141225	32.56	21.01	50.22	-0.459667301060122	-0.44897561919151	-0.438283937322897	-0.447798380671353	-0.437382765254776	-0.4269671498382	-0.447396791504789	-0.436419743589153	-0.426783913144718	-0.303009932642707	39.798291610204	-0.177670358414708	-52.3243894921251	-0.512975711236845	-0.506009754101532	-0.520341066425545	-0.474293763993103	-0.467505905448113	-0.481470809148742	-0.47770607885987	-0.466496720328705	-0.480549018448872	0.000848931563522526	0.000828361282015	0.00300325311816543
176	10.5789757830327	0.36	-0.302923178197795	-0.311555530500682	-0.294290825894907	0.443162907583902	-14.8314451927252	-15.1855102074429	-14.4773801780074	32.34	21.11	49.83	-0.462414652856851	-0.451633003203142	-0.440851353549434	-0.450519476495373	-0.440015174506377	-0.42951087251738	-0.450109582753555	-0.439872468235225	-0.429284248385858	-0.302923178197795	39.6680547758407	0.0240925254752831	-52.0831728953788	-0.512975711236845	-0.506009754101532	-0.520341066425545	-0.474293763993103	-0.467505905448113	-0.481470809148742	-0.47770607885987	-0.466496720328705	-0.480549018448872	0.000848931563522526	0.000828361282015	0.00300325311816543
176	10.5789757830327	0.36	-0.302910622761864	-0.311440665129525	-0.294380580394204	0.447704139701428	-14.7389977275745	-15.087636319362	-14.3903591357871	31.96	20.8	49.16	-0.464907754468408	-0.454164866623149	-0.443421978777891	-0.45303103230874	-0.442562586635943	-0.432094140963147	-0.45251373215916	-0.442505755003931	-0.431751868734214	-0.302910622761864	39.4127759223764	-0.0504083655715228	-52.0332928567312	-0.512975711236845	-0.506009754101532	-0.520341066425545	-0.474293763993103	-0.467505905448113	-0.481470809148742	-0.47770607885987	-0.466496720328705	-0.480549018448872	0.000848931563522526	0.000828361282015	0.00300325311816543
176	10.5789757830327	0.36	-0.302869786741278	-0.311385789645222	-0.294353783837333	0.460508365008525	-15.0445633993326	-15.3913564231903	-14.6977703754749	31.46	20.8	49.63	-0.481695726620769	-0.470842315587909	-0.459988904555048	-0.469504016316939	-0.458925304924969	-0.448346593532999	-0.469411992453784	-0.458296971453843	-0.448238367483362	-0.302869786741278	39.4630685827698	-0.0416791344359827	-52.0350192305422	-0.512975711236845	-0.506009754101532	-0.520341066425545	-0.474293763993103	-0.467505905448113	-0.481470809148742	-0.47770607885987	-0.466496720328705	-0.480549018448872	0.000848931563522526	0.000828361282015	0.00300325311816543
176	10.5789757830327	0.36	-0.302863810166359	-0.311509274145761	-0.294218346186957	0.446023352698302	-14.8646112860521	-15.2174186606648	-14.5118039114394	32.37	21.07	49.32	-0.462957352430648	-0.452223944110161	-0.441490535789675	-0.451041826399784	-0.440584672912645	-0.430127519425506	-0.451753062467567	-0.4405105518156	-0.430411062363048	-0.302863810166359	39.4662581379479	0.0122361817317751	-52.0493757489659	-0.512975711236845	-0.506009754101532	-0.520341066425545	-0.474293763993103	-0.467505905448113	-0.481470809148742	-0.47770607885987	-0.466496720328705	-0.480549018448872	0.000848931563522526	0.000828361282015	0.00300325311816543
176	10.5789757830327	0.36	-0.302787415844402	-0.311309064011967	-0.294265767676838	0.459560050444621	-14.9491100355488	-15.2943611543802	-14.6038589167174	31.57	20.69	49.43	-0.477014629467029	-0.466246619423322	-0.455478609379615	-0.464916257127916	-0.454421352743475	-0.443926448359034	-0.463933374524607	-0.454206029244014	-0.443198165837242	-0.302787415844402	39.3636487996075	0.201205344246071	-51.7286791675774	-0.512975711236845	-0.506009754101532	-0.520341066425545	-0.474293763993103	-0.467505905448113	-0.481470809148742	-0.47770607885987	-0.466496720328705	-0.480549018448872	0.000848931563522526	0.000828361282015	0.00300325311816543
176	10.5789757830327	0.36	-0.302748222554081	-0.311282967152965	-0.294213477955197	0.448094091912014	-14.7854669911681	-15.1349291267551	-14.4360048555812	32.16	20.72	49.45	-0.463422933800988	-0.452722601690428	-0.442022269579869	-0.451540028999524	-0.441114070508697	-0.430688112017869	-0.450787516124156	-0.440511430412087	-0.429960111603426	-0.302748222554081	39.5615347913389	-0.03826237216258	-52.0941757844938	-0.512975711236845	-0.506009754101532	-0.520341066425545	-0.474293763993103	-0.467505905448113	-0.481470809148742	-0.47770607885987	-0.466496720328705	-0.480549018448872	0.000848931563522526	0.000828361282015	0.00300325311816543
176	10.5789757830327	0.36	-0.302723127530219	-0.31140153025605	-0.294044724804388	0.453431291914515	-15.0037242349753	-15.3545430515134	-14.6529054184372	32.59	20.85	49.37	-0.464009988768677	-0.453408342430158	-0.44280669609164	-0.452021224606988	-0.441693496159797	-0.431365767712605	-0.452268730296194	-0.441070615365941	-0.43106179460314	-0.302723127530219	39.6370770534487	-0.246718579494081	-52.3244317424852	-0.512975711236845	-0.506009754101532	-0.520341066425545	-0.474293763993103	-0.467505905448113	-0.481470809148742	-0.47770607885987	-0.466496720328705	-0.480549018448872	0.000848931563522526	0.000828361282015	0.00300325311816543
176	10.5789757830327	0.36	-0.302714626224161	-0.31126177895053	-0.294167473497793	0.464015290088484	-15.1792384476955	-15.5266763591745	-14.8318005362165	31.64	20.44	49.01	-0.483184436167873	-0.472372296629578	-0.461560157091282	-0.470913181012567	-0.460375633354965	-0.449838085697363	-0.470527227994159	-0.459594512272617	-0.448101386244691	-0.302714626224161	39.2475743955443	-0.152278334472456	-52.0151721670336	-0.512975711236845	-0.506009754101532	-0.520341066425545	-0.474293763993103	-0.467505905448113	-0.481470809148742	-0.47770607885987	-0.466496720328705	-0.480549018448872	0.000848931563522526	0.000828361282015	0.00300325311816543
176	10.5789757830327	0.36	-0.302706674472006	-0.311335155651687	-0.294078193292326	0.444278817735163	-14.7996158161382	-15.152123250996	-14.4471083812804	31.69	20.51	49.25	-0.470738480160019	-0.459786957962022	-0.448835435764025	-0.458771288467805	-0.448098177682914	-0.437425066898024	-0.458225440248954	-0.447036646300315	-0.437205785720727	-0.302706674472006	39.2926114609923	0.107239662712057	-51.7923233720715	-0.512975711236845	-0.506009754101532	-0.520341066425545	-0.474293763993103	-0.467505905448113	-0.481470809148742	-0.47770607885987	-0.466496720328705	-0.480549018448872	0.000848931563522526	0.000828361282015	0.00300325311816543
176	10.5789757830327	0.36	-0.302686438206294	-0.311274175945982	-0.294098700466606	0.460980302368168	-15.2055676762495	-15.555739292085	-14.8553960604141	32.04	20.46	49.14	-0.478082364463368	-0.467320363961614	-0.45655836345986	-0.465850273563217	-0.455363626804228	-0.44487698004524	-0.464873902848442	-0.453633023324267	-0.444050467482149	-0.302686438206294	39.104238776428	-0.207627271394062	-52.1230711413931	-0.512975711236845	-0.506009754101532	-0.520341066425545	-0.474293763993103	-0.467505905448113	-0.481470809148742	-0.47770607885987	-0.466496720328705	-0.480549018448872	0.000848931563522526	0.000828361282015	0.00300325311816543
176	10.5789757830327	0.36	-0.302637549715835	-0.311148657991448	-0.294126441440221	0.453418866639335	-14.8331358598135	-15.1799746536882	-14.4862970659389	31.83	20.47	49.37	-0.46953357153518	-0.458805460233929	-0.448077348932678	-0.457565648507788	-0.447110985620168	-0.436656322732548	-0.456369929132846	-0.445829803112478	-0.435484880487282	-0.302637549715835	39.2234661978249	-0.160127493243006	-52.0190051342943	-0.512975711236845	-0.506009754101532	-0.520341066425545	-0.474293763993103	-0.467505905448113	-0.481470809148742	-0.47770607885987	-0.466496720328705	-0.480549018448872	0.000848931563522526	0.000828361282015	0.00300325311816543
176	10.5789757830327	0.36	-0.302621147936027	-0.311168189339229	-0.294074106532824	0.459463091985953	-15.0530024904369	-15.4007208823192	-14.7052840985545	32.22	20.68	50.2	-0.470729362753637	-0.460101207209541	-0.449473051665446	-0.458646657806938	-0.448291306293625	-0.437935954780312	-0.457187933246294	-0.447223790804768	-0.437191261360066	-0.302621147936027	39.8096863258723	0.00061997878370992	-52.0701620933731	-0.512975711236845	-0.506009754101532	-0.520341066425545	-0.474293763993103	-0.467505905448113	-0.481470809148742	-0.47770607885987	-0.466496720328705	-0.480549018448872	0.000848931563522526	0.000828361282015	0.00300325311816543
176	10.5789757830327	0.36	-0.302589641707248	-0.311134878674852	-0.294044404739644	0.451005585970182	-14.8505356244282	-15.1994768548546	-14.5015943940018	31.71	20.62	49.58	-0.471960162486906	-0.461125160638943	-0.45029015879098	-0.459958118685305	-0.449398653158214	-0.438839187631123	-0.45923586468497	-0.448567881076035	-0.43820597095412	-0.302589641707248	39.4978754673001	0.075663094611153	-51.9031869279362	-0.512975711236845	-0.506009754101532	-0.520341066425545	-0.474293763993103	-0.467505905448113	-0.481470809148742	-0.47770607885987	-0.466496720328705	-0.480549018448872	0.000848931563522526	0.000828361282015	0.00300325311816543
176	10.5789757830327	0.36	-0.30258768686537	-0.31121895881856	-0.293956414912179	0.453451469630233	-14.9286612646496	-15.2777107405909	-14.5796117887084	31.99	20.54	49.87	-0.470276466322926	-0.459532071635483	-0.448787676948039	-0.45825523332999	-0.447785487452673	-0.437315741575355	-0.457260298506416	-0.446953425030327	-0.436091181525919	-0.30258768686537	39.4430692604469	0.18737187911471	-51.7876597564753	-0.512975711236845	-0.506009754101532	-0.520341066425545	-0.474293763993103	-0.467505905448113	-0.481470809148742	-0.47770607885987	-0.466496720328705	-0.480549018448872	0.000848931563522526	0.000828361282015	0.00300325311816543
176	10.5789757830327	0.36	-0.302582991362757	-0.311160196138015	-0.294005786587499	0.452674786922565	-14.9691660278943	-15.3197114885723	-14.6186205672162	31.71	20.84	49.32	-0.475665995911734	-0.464781812107742	-0.453897628303749	-0.463569292538844	-0.452961905361191	-0.442354518183539	-0.463657481292968	-0.452616629057718	-0.442290233413047	-0.302582991362757	39.3408438385165	-0.128653671140692	-52.0999501587022	-0.512975711236845	-0.506009754101532	-0.520341066425545	-0.474293763993103	-0.467505905448113	-0.481470809148742	-0.47770607885987	-0.466496720328705	-0.480549018448872	0.000848931563522526	0.000828361282015	0.00300325311816543
176	10.5789757830327	0.36	-0.302564274196988	-0.311097104640002	-0.294031443753973	0.448574021378768	-14.7541271885706	-15.1025104198852	-14.405743957256	31.77	20.66	49.59	-0.467998102433008	-0.457202368039073	-0.446406633645138	-0.456082378249033	-0.445561514613618	-0.435040650978203	-0.455655928799943	-0.444642113244856	-0.434040076022029	-0.302564274196988	39.5179572682912	0.132887472453506	-51.885535031873	-0.512975711236845	-0.506009754101532	-0.520341066425545	-0.474293763993103	-0.467505905448113	-0.481470809148742	-0.47770607885987	-0.466496720328705	-0.480549018448872	0.000848931563522526	0.000828361282015	0.00300325311816543
176	10.5789757830327	0.36	-0.30253074341055	-0.311062446711899	-0.293999040109201	0.455511565439802	-14.9451821496466	-15.2931691384185	-14.5971951608746	32.04	20.56	49.96	-0.469977336212946	-0.459283280812162	-0.448589225411378	-0.457952086805863	-0.44753165881955	-0.437111230833236	-0.457098381174534	-0.446649387864909	-0.436069649718293	-0.30253074341055	39.6569432880121	-0.136475117463795	-52.1430564144128	-0.512975711236845	-0.506009754101532	-0.520341066425545	-0.474293763993103	-0.467505905448113	-0.481470809148742	-0.47770607885987	-0.466496720328705	-0.480549018448872	0.000848931563522526	0.000828361282015	0.00300325311816543
176	10.5789757830327	0.36	-0.302518083017217	-0.311029978477235	-0.294006187557199	0.451881367328162	-14.9087125475409	-15.2584018726287	-14.5590232224531	32.23	20.68	49.74	-0.466246254789845	-0.455560906512667	-0.44487555823549	-0.454276631510342	-0.443865600918667	-0.433454570326992	-0.453817320330079	-0.443064304138902	-0.43290789973618	-0.302518083017217	39.6366132462879	0.247551628096676	-51.7886027273311	-0.512975711236845	-0.506009754101532	-0.520341066425545	-0.474293763993103	-0.467505905448113	-0.481470809148742	-0.47770607885987	-0.466496720328705	-0.480549018448872	0.000848931563522526	0.000828361282015	0.00300325311816543
176	10.5789757830327	0.36	-0.302508196074055	-0.311075827482826	-0.293940564665284	0.455776560086423	-15.1796301645858	-15.5328873357401	-14.8263729934315	32.39	21.02	49.59	-0.472257740661367	-0.461517404372577	-0.450777068083786	-0.460098420581936	-0.449634618006523	-0.439170815431109	-0.459735007341596	-0.44838380308208	-0.4392121043975	-0.302508196074055	39.6824603546819	0.101557477592192	-52.0483511049307	-0.512975711236845	-0.506009754101532	-0.520341066425545	-0.474293763993103	-0.467505905448113	-0.481470809148742	-0.47770607885987	-0.466496720328705	-0.480549018448872	0.000848931563522526	0.000828361282015	0.00300325311816543
176	10.5789757830327	0.36	-0.302495312143583	-0.311008217811721	-0.293982406475446	0.457751476030184	-15.0802994584268	-15.42985118056	-14.7307477362936	31.68	20.48	49.51	-0.479532193330901	-0.468668750642076	-0.45780530795325	-0.467343964253315	-0.456756636765729	-0.446169309278144	-0.466522060474626	-0.456408440033167	-0.445355085968244	-0.302495312143583	39.3331605593636	-0.180858690418269	-52.0874122948198	-0.512975711236845	-0.506009754101532	-0.520341066425545	-0.474293763993103	-0.467505905448113	-0.481470809148742	-0.47770607885987	-0.466496720328705	-0.480549018448872	0.000848931563522526	0.000828361282015	0.00300325311816543
176	10.5789757830327	0.36	-0.302491262134549	-0.311033661028808	-0.29394886324029	0.462591017819691	-15.0533247437904	-15.3988688272054	-14.7077806603753	31.81	20.36	49.81	-0.476613440095191	-0.46591843670572	-0.45522343331625	-0.46446974614495	-0.454047242095684	-0.443624738046418	-0.463069040909342	-0.452462716265785	-0.442237249038507	-0.302491262134549	39.357586843082	-0.151844338795668	-52.0168942469809	-0.512975711236845	-0.506009754101532	-0.520341066425545	-0.474293763993103	-0.467505905448113	-0.481470809148742	-0.47770607885987	-0.466496720328705	-0.480549018448872	0.000848931563522526	0.000828361282015	0.00300325311816543
176	10.5789757830327	0.36	-0.302404061087846	-0.310998754813142	-0.293809367362551	0.452568974641208	-14.8906495631892	-15.2394308097081	-14.5418683166703	32.36	21.01	49.92	-0.46374676530279	-0.453133102831329	-0.442519440359869	-0.45181270548943	-0.441472175020714	-0.431131644551997	-0.451157039597991	-0.440726693244768	-0.430631063885577	-0.302404061087846	39.7215277540079	-0.0971426665735976	-52.2092192477762	-0.512975711236845	-0.506009754101532	-0.520341066425545	-0.474293763993103	-0.467505905448113	-0.481470809148742	-0.47770607885987	-0.466496720328705	-0.480549018448872	0.000848931563522526	0.000828361282015	0.00300325311816543
176	10.5789757830327	0.36	-0.302344408612956	-0.310988147994921	-0.293700669230991	0.447311070709016	-14.6426620920495	-14.9892973760668	-14.2960268080321	32.3	20.78	49.48	-0.457007835780992	-0.446439292307632	-0.435870748834271	-0.445260224702599	-0.434963350834592	-0.424666476966586	-0.444828649320008	-0.434215437979941	-0.424107333157236	-0.302344408612956	39.4801750550411	0.0678749886829203	-51.9136637573107	-0.512975711236845	-0.506009754101532	-0.520341066425545	-0.474293763993103	-0.467505905448113	-0.481470809148742	-0.47770607885987	-0.466496720328705	-0.480549018448872	0.000848931563522526	0.000828361282015	0.00300325311816543
176	10.5789757830327	0.36	-0.302288397625185	-0.310893275522395	-0.293683519727976	0.450252764364847	-14.9588079485337	-15.3108280692085	-14.606787827859	32.58	20.78	50.43	-0.462843927897723	-0.45220241493607	-0.441560901974416	-0.450887585287165	-0.440520967527102	-0.430154349767038	-0.449683765986581	-0.439356876143149	-0.429297790407865	-0.302288397625185	39.9230686574403	0.0189944735448364	-52.1346224623617	-0.512975711236845	-0.506009754101532	-0.520341066425545	-0.474293763993103	-0.467505905448113	-0.481470809148742	-0.47770607885987	-0.466496720328705	-0.480549018448872	0.000848931563522526	0.000828361282015	0.00300325311816543
176	10.5789757830327	0.36	-0.30227179626862	-0.310855193833482	-0.293688398703758	0.44170426369502	-14.7322950252114	-15.0850343953371	-14.3795556550857	32.27	20.9	49.89	-0.460341135792922	-0.449576795584805	-0.438812455376689	-0.448514032117975	-0.438026249787778	-0.42753846745758	-0.448246162250185	-0.437174567151749	-0.427179373746218	-0.30227179626862	39.6313477046811	0.0372407244583141	-52.058603108168	-0.512975711236845	-0.506009754101532	-0.520341066425545	-0.474293763993103	-0.467505905448113	-0.481470809148742	-0.47770607885987	-0.466496720328705	-0.480549018448872	0.000848931563522526	0.000828361282015	0.00300325311816543
176	10.5789757830327	0.36	-0.302246164465263	-0.310922329497207	-0.293569999433319	0.452197150699284	-14.8577875461986	-15.2060603357912	-14.509514756606	32.16	20.72	49.87	-0.465645245155226	-0.454980315192465	-0.444315385229704	-0.453706021216161	-0.443314541886569	-0.432923062556977	-0.452530778548632	-0.442320121951974	-0.432211788873003	-0.302246164465263	39.648454223655	0.101425727789439	-51.9554559112369	-0.512975711236845	-0.506009754101532	-0.520341066425545	-0.474293763993103	-0.467505905448113	-0.481470809148742	-0.47770607885987	-0.466496720328705	-0.480549018448872	0.000848931563522526	0.000828361282015	0.00300325311816543
176	10.5789757830327	0.36	-0.302207140789221	-0.310708993394283	-0.293705288184158	0.460321516072631	-14.9610864195837	-15.3060849251873	-14.6160879139801	32.54	20.93	49.89	-0.463272942832707	-0.452830790332896	-0.442388637833085	-0.451313999087205	-0.441141400672646	-0.430968802258087	-0.450703295351606	-0.440916873808937	-0.430551753077581	-0.302207140789221	39.635627087483	-0.0657114687045876	-52.1286683472882	-0.512975711236845	-0.506009754101532	-0.520341066425545	-0.474293763993103	-0.467505905448113	-0.481470809148742	-0.47770607885987	-0.466496720328705	-0.480549018448872	0.000848931563522526	0.000828361282015	0.00300325311816543
176	10.5789757830327	0.36	-0.302183812320617	-0.310730615198791	-0.293637009442443	0.444162732421445	-14.8251961128768	-15.1783958631022	-14.4719963626513	31.75	20.5	49.87	-0.470626875458342	-0.459675435242887	-0.448723995027431	-0.458648430080833	-0.447975727088572	-0.437303024096312	-0.457456582194629	-0.447147341789067	-0.436013239731399	-0.302183812320617	39.4796648711751	0.0683740103338479	-51.9195361941714	-0.512975711236845	-0.506009754101532	-0.520341066425545	-0.474293763993103	-0.467505905448113	-0.481470809148742	-0.47770607885987	-0.466496720328705	-0.480549018448872	0.000848931563522526	0.000828361282015	0.00300325311816543
176	10.5789757830327	0.36	-0.302153155852218	-0.310770263653439	-0.293536048050998	0.454378141264374	-14.9250443679553	-15.273357592465	-14.5767311434456	31.76	20.47	49.14	-0.473459635506747	-0.462662255080069	-0.45186487465339	-0.461407395110231	-0.450884869422575	-0.440362343734919	-0.460721095677136	-0.450491718245818	-0.439941855582976	-0.302153155852218	39.376827141499	0.0450366384831391	-51.856872876118	-0.512975711236845	-0.506009754101532	-0.520341066425545	-0.474293763993103	-0.467505905448113	-0.481470809148742	-0.47770607885987	-0.466496720328705	-0.480549018448872	0.000848931563522526	0.000828361282015	0.00300325311816543
176	10.5789757830327	0.36	-0.302130905391225	-0.310693849240899	-0.293567961541551	0.453430089998903	-14.753688627899	-15.0986619194474	-14.4087153363506	31.71	20.64	49.18	-0.46874810525224	-0.458038177601786	-0.447328249951332	-0.456826503208023	-0.446388959582039	-0.435951415956054	-0.456883963296492	-0.446151228221994	-0.435928775844573	-0.302130905391225	39.1600627940257	-0.0975754647254859	-51.9517892360507	-0.512975711236845	-0.506009754101532	-0.520341066425545	-0.474293763993103	-0.467505905448113	-0.481470809148742	-0.47770607885987	-0.466496720328705	-0.480549018448872	0.000848931563522526	0.000828361282015	0.00300325311816543
176	10.5789757830327	0.36	-0.302062912057378	-0.310596877790516	-0.293528946324239	0.450645333370173	-14.7057535745281	-15.0515443646996	-14.3599627843566	31.73	20.72	50.34	-0.46707282425244	-0.456342398386992	-0.445611972521545	-0.455190599756571	-0.444733153440455	-0.434275707124339	-0.454360436386897	-0.443313045336278	-0.433144932927519	-0.302062912057378	39.545806296825	-0.1814651104166	-52.1801391701667	-0.512975711236845	-0.506009754101532	-0.520341066425545	-0.474293763993103	-0.467505905448113	-0.481470809148742	-0.47770607885987	-0.466496720328705	-0.480549018448872	0.000848931563522526	0.000828361282015	0.00300325311816543
176	10.5789757830327	0.36	-0.301968693102811	-0.310545612741951	-0.293391773463671	0.447138044966979	-14.7486873241734	-15.0979547450589	-14.3994199032879	32.13	20.69	50.24	-0.462743731238987	-0.452038883312901	-0.441334035386816	-0.450885039932641	-0.44045452416595	-0.430024008399258	-0.44952114012553	-0.439234318965186	-0.428289751346048	-0.301968693102811	39.6545990201431	0.168491904981023	-51.9048126755201	-0.512975711236845	-0.506009754101532	-0.520341066425545	-0.474293763993103	-0.467505905448113	-0.481470809148742	-0.47770607885987	-0.466496720328705	-0.480549018448872	0.000848931563522526	0.000828361282015	0.00300325311816543
176	10.5789757830327	0.36	-0.301913473296482	-0.310555129529152	-0.293271817063813	0.446398196222769	-14.8994882617607	-15.2528553134282	-14.5461212100932	31.94	20.69	49.11	-0.470186604042747	-0.459293662977617	-0.448400721912486	-0.458177861688199	-0.447563130426602	-0.436948399165004	-0.457705552086857	-0.447579711173553	-0.436924635966466	-0.301913473296482	39.2087308600559	0.0538975285888465	-51.8994050528081	-0.512975711236845	-0.506009754101532	-0.520341066425545	-0.474293763993103	-0.467505905448113	-0.481470809148742	-0.47770607885987	-0.466496720328705	-0.480549018448872	0.000848931563522526	0.000828361282015	0.00300325311816543
176	10.5789757830327	0.36	-0.301900789912239	-0.310537002061434	-0.293264577763043	0.453219461022632	-14.836518146437	-15.1835756267008	-14.4894606661732	31.93	20.51	49.68	-0.468205983086354	-0.457503998736329	-0.446802014386304	-0.456250167349324	-0.445821462191645	-0.435392757033966	-0.455480779162189	-0.444388596588441	-0.434243387880304	-0.301900789912239	39.4759974995623	-0.0848105226258593	-52.110606935261	-0.512975711236845	-0.506009754101532	-0.520341066425545	-0.474293763993103	-0.467505905448113	-0.481470809148742	-0.47770607885987	-0.466496720328705	-0.480549018448872	0.000848931563522526	0.000828361282015	0.00300325311816543
176	10.5789757830327	0.36	-0.301870891472259	-0.310422708581179	-0.293319074363339	0.453805790878464	-14.8736488191481	-15.2211635510237	-14.5261340872724	32.07	20.56	49.96	-0.467438096137962	-0.456766006313599	-0.446093916489237	-0.455472909029746	-0.4450739966649	-0.434675084300054	-0.453872221229263	-0.443994953225456	-0.433351074426548	-0.301870891472259	39.5949939811318	0.149681012375725	-51.83542211757	-0.512975711236845	-0.506009754101532	-0.520341066425545	-0.474293763993103	-0.467505905448113	-0.481470809148742	-0.47770607885987	-0.466496720328705	-0.480549018448872	0.000848931563522526	0.000828361282015	0.00300325311816543
176	10.5789757830327	0.36	-0.301680634644761	-0.310227915988717	-0.293133353300805	0.445829011276691	-14.7284878779598	-15.0782019111264	-14.3787738447932	31.95	20.62	50.31	-0.464646569272516	-0.453869858183549	-0.443093147094583	-0.452776965029005	-0.442275549840475	-0.431774134651945	-0.45149288313491	-0.440996582698547	-0.430371410810245	-0.301680634644761	39.5603949016621	-0.130811714231316	-52.1095078649733	-0.512975711236845	-0.506009754101532	-0.520341066425545	-0.474293763993103	-0.467505905448113	-0.481470809148742	-0.47770607885987	-0.466496720328705	-0.480549018448872	0.000848931563522526	0.000828361282015	0.00300325311816543
176	10.5789757830327	0.36	-0.301678041073335	-0.310292575787359	-0.293063506359311	0.447349284790979	-14.8391960954294	-15.1904567742945	-14.4879354165642	31.94	20.74	49.28	-0.46830495924941	-0.457475981533595	-0.44664700381778	-0.456344906825681	-0.445792490650842	-0.435240074476003	-0.456231328616159	-0.445524820847823	-0.434804981396259	-0.301678041073335	39.2768957421518	0.0386261583897954	-51.9151296207016	-0.512975711236845	-0.506009754101532	-0.520341066425545	-0.474293763993103	-0.467505905448113	-0.481470809148742	-0.47770607885987	-0.466496720328705	-0.480549018448872	0.000848931563522526	0.000828361282015	0.00300325311816543
176	10.5789757830327	0.36	-0.301643942457142	-0.310206499782686	-0.293081385131598	0.446610678322567	-14.8495498748063	-15.2015811859668	-14.4975185636458	31.99	20.75	49.57	-0.467967773410015	-0.457130788307013	-0.446293803204011	-0.456006078730839	-0.445446097119125	-0.434886115507411	-0.455993346623109	-0.445216352978288	-0.433970946776416	-0.301643942457142	39.4950445762261	0.0682137471367195	-51.9372593271337	-0.512975711236845	-0.506009754101532	-0.520341066425545	-0.474293763993103	-0.467505905448113	-0.481470809148742	-0.47770607885987	-0.466496720328705	-0.480549018448872	0.000848931563522526	0.000828361282015	0.00300325311816543
176	10.5789757830327	0.36	-0.301628063106822	-0.310273803159434	-0.292982323054209	0.446336253538547	-14.6902997909349	-15.0387492448825	-14.3418503369874	32.15	21.08	49.53	-0.460606899817228	-0.449934587904029	-0.43926227599083	-0.448798136398864	-0.438399434817078	-0.428000733235292	-0.448531054044856	-0.439259531251946	-0.428364147670114	-0.301628063106822	39.3278495142061	-0.0206303674709841	-52.0561330108756	-0.512975711236845	-0.506009754101532	-0.520341066425545	-0.474293763993103	-0.467505905448113	-0.481470809148742	-0.47770607885987	-0.466496720328705	-0.480549018448872	0.000848931563522526	0.000828361282015	0.00300325311816543
176	10.5789757830327	0.36	-0.301609049018111	-0.310134460790619	-0.293083637245603	0.454514907022127	-14.9707056800316	-15.3199881726958	-14.6214231873673	31.88	20.65	49.4	-0.47324034156057	-0.462450870689819	-0.451661399819067	-0.461168496315563	-0.450654253085375	-0.440140009855187	-0.460303998639109	-0.450329700219599	-0.439464062263369	-0.301609049018111	39.480832248076	0.115049536050459	-51.8954833980224	-0.512975711236845	-0.506009754101532	-0.520341066425545	-0.474293763993103	-0.467505905448113	-0.481470809148742	-0.47770607885987	-0.466496720328705	-0.480549018448872	0.000848931563522526	0.000828361282015	0.00300325311816543
176	10.5789757830327	0.36	-0.301503699449684	-0.309978203105529	-0.293029195793838	0.45851986280939	-15.0689733481078	-15.4177223881628	-14.7202243080528	32.2	20.56	50.11	-0.471564468544824	-0.460897675383772	-0.450230882222721	-0.459465052333754	-0.449071948092674	-0.438678843851594	-0.458244896880726	-0.4478413609369	-0.436990972410239	-0.301503699449684	39.6492168590964	0.0143287051830752	-51.9855574473219	-0.512975711236845	-0.506009754101532	-0.520341066425545	-0.474293763993103	-0.467505905448113	-0.481470809148742	-0.47770607885987	-0.466496720328705	-0.480549018448872	0.000848931563522526	0.000828361282015	0.00300325311816543
176	10.5789757830327	0.36	-0.301497347446909	-0.310041959351935	-0.292952735541882	0.442754955242227	-14.5938116333169	-14.9424918415362	-14.2451314250976	32.65	20.58	51.2	-0.450747563731714	-0.440229454968929	-0.429711346206144	-0.439089498487892	-0.428843428462672	-0.418597358437452	-0.436608978067523	-0.426403979091752	-0.416736949710507	-0.301497347446909	39.9831450911101	0.0785643771142433	-52.0853585186137	-0.512975711236845	-0.506009754101532	-0.520341066425545	-0.474293763993103	-0.467505905448113	-0.481470809148742	-0.47770607885987	-0.466496720328705	-0.480549018448872	0.000848931563522526	0.000828361282015	0.00300325311816543
176	10.5789757830327	0.36	-0.30148559470504	-0.309974541532573	-0.292996647877506	0.458962755678327	-14.8276064409183	-15.1704634854766	-14.4847493963599	31.72	20.38	49.53	-0.470823426167921	-0.460182674910763	-0.449541923653604	-0.458846704723988	-0.4484766309792	-0.438106557234412	-0.45779258939159	-0.44767244495663	-0.437066376592068	-0.30148559470504	39.1672377648966	0.102019465843483	-51.7005770834744	-0.512975711236845	-0.506009754101532	-0.520341066425545	-0.474293763993103	-0.467505905448113	-0.481470809148742	-0.47770607885987	-0.466496720328705	-0.480549018448872	0.000848931563522526	0.000828361282015	0.00300325311816543
176	10.5789757830327	0.36	-0.301464825332679	-0.30996985423584	-0.292959796429519	0.4472688334577	-14.738433728429	-15.0873660172809	-14.389501439577	31.63	20.46	49.56	-0.469582684745304	-0.458722435129451	-0.447862185513598	-0.457657926617218	-0.447073466237396	-0.436489005857575	-0.456373804781459	-0.446192657450878	-0.435188879592691	-0.301464825332679	39.4051810521483	-0.0332414084992161	-51.9685583691577	-0.512975711236845	-0.506009754101532	-0.520341066425545	-0.474293763993103	-0.467505905448113	-0.481470809148742	-0.47770607885987	-0.466496720328705	-0.480549018448872	0.000848931563522526	0.000828361282015	0.00300325311816543
176	10.5789757830327	0.36	-0.30139148157625	-0.309888473889953	-0.292894489262547	0.464607176313443	-15.1370828149192	-15.4831438248361	-14.7910218050024	31.89	20.53	49.18	-0.478125202558816	-0.467438710697984	-0.456752218837153	-0.46592640444572	-0.455512565764537	-0.445098727083354	-0.465492610053362	-0.455172387004465	-0.444810937025139	-0.30139148157625	39.4769782421594	-0.150062422596879	-52.0563409922884	-0.512975711236845	-0.506009754101532	-0.520341066425545	-0.474293763993103	-0.467505905448113	-0.481470809148742	-0.47770607885987	-0.466496720328705	-0.480549018448872	0.000848931563522526	0.000828361282015	0.00300325311816543
176	10.5789757830327	0.36	-0.301373043449669	-0.309956863544929	-0.292789223354409	0.452566737883193	-14.8912909986279	-15.2400888439028	-14.5424931533531	31.97	20.49	49.29	-0.469346218250634	-0.458604355044291	-0.447862491837947	-0.457352200319362	-0.446884842573812	-0.436417484828261	-0.456339814634614	-0.445721654661515	-0.435448873921648	-0.301373043449669	39.2617336526179	0.259538466828862	-51.6530639866567	-0.512975711236845	-0.506009754101532	-0.520341066425545	-0.474293763993103	-0.467505905448113	-0.481470809148742	-0.47770607885987	-0.466496720328705	-0.480549018448872	0.000848931563522526	0.000828361282015	0.00300325311816543
176	10.5789757830327	0.36	-0.30137267240943	-0.309871666552231	-0.292873678266629	0.458756423715328	-15.0691326207751	-15.4177192470739	-14.7205459944764	31.71	20.42	49.12	-0.478766475061438	-0.467941813666835	-0.457117152272233	-0.466591796320953	-0.456042398090792	-0.445492999860631	-0.466205427013001	-0.45529143197507	-0.445029034135707	-0.30137267240943	39.2226231638425	0.074994873566659	-51.7765676349162	-0.512975711236845	-0.506009754101532	-0.520341066425545	-0.474293763993103	-0.467505905448113	-0.481470809148742	-0.47770607885987	-0.466496720328705	-0.480549018448872	0.000848931563522526	0.000828361282015	0.00300325311816543
176	10.5789757830327	0.36	-0.30135880432878	-0.309836562893831	-0.29288104576373	0.453195378374799	-14.8345524664275	-15.1815808272841	-14.4875241055708	31.71	20.53	49.44	-0.471380581178712	-0.460605522093158	-0.449830463007603	-0.459392912918636	-0.448891874102388	-0.43839083528614	-0.458412307535219	-0.447749460506468	-0.4377291581715	-0.30135880432878	39.3025081031102	-0.0223532665139077	-51.9372525553836	-0.512975711236845	-0.506009754101532	-0.520341066425545	-0.474293763993103	-0.467505905448113	-0.481470809148742	-0.47770607885987	-0.466496720328705	-0.480549018448872	0.000848931563522526	0.000828361282015	0.00300325311816543
176	10.5789757830327	0.36	-0.301312914903265	-0.309878232384656	-0.292747597421874	0.455094480085053	-15.0231834506489	-15.3732809091924	-14.6730859921053	32.14	20.73	50.47	-0.471051172243242	-0.460323870815495	-0.449596569387748	-0.458977619133544	-0.44852527009132	-0.438072921049096	-0.457954072877556	-0.447243397085339	-0.436618598039342	-0.301312914903265	39.8000826919922	0.00256878028133916	-52.0844753694735	-0.512975711236845	-0.506009754101532	-0.520341066425545	-0.474293763993103	-0.467505905448113	-0.481470809148742	-0.47770607885987	-0.466496720328705	-0.480549018448872	0.000848931563522526	0.000828361282015	0.00300325311816543
176	10.5789757830327	0.36	-0.301259304426115	-0.309796307339126	-0.292722301513105	0.451521004673285	-14.8359288948378	-15.1841643065864	-14.4876934830892	31.92	20.44	49.41	-0.468323545612989	-0.457582958284955	-0.446842370956921	-0.456366229449448	-0.445899872617972	-0.435433515786497	-0.454716054476022	-0.445204169029921	-0.434768436556145	-0.301259304426115	39.1796140388489	-0.0338311830540944	-51.9145149046638	-0.512975711236845	-0.506009754101532	-0.520341066425545	-0.474293763993103	-0.467505905448113	-0.481470809148742	-0.47770607885987	-0.466496720328705	-0.480549018448872	0.000848931563522526	0.000828361282015	0.00300325311816543
176	10.5789757830327	0.36	-0.30125349496654	-0.309755695155112	-0.292751294777968	0.456676066908123	-14.9501588385636	-15.2974456306294	-14.6028720464977	32.36	20.7	49.91	-0.465502922756201	-0.454934948164574	-0.444366973572947	-0.453523531799685	-0.443227516615964	-0.432931501432244	-0.452598697189874	-0.44206901235693	-0.43245595339832	-0.30125349496654	39.8529488164219	0.186674840047828	-51.9123501876872	-0.512975711236845	-0.506009754101532	-0.520341066425545	-0.474293763993103	-0.467505905448113	-0.481470809148742	-0.47770607885987	-0.466496720328705	-0.480549018448872	0.000848931563522526	0.000828361282015	0.00300325311816543
176	10.5789757830327	0.36	-0.301198540962206	-0.309692998680084	-0.292704083244328	0.460252033611293	-15.218066123796	-15.5690395893532	-14.8670926582388	31.69	20.58	48.98	-0.48363013734019	-0.472727644326667	-0.461825151313145	-0.471334285370241	-0.460708978226348	-0.450083671082455	-0.470811926281062	-0.46063416059843	-0.449757644333384	-0.301198540962206	39.2584666342685	0.0122728741072475	-51.8720027901152	-0.512975711236845	-0.506009754101532	-0.520341066425545	-0.474293763993103	-0.467505905448113	-0.481470809148742	-0.47770607885987	-0.466496720328705	-0.480549018448872	0.000848931563522526	0.000828361282015	0.00300325311816543
176	10.5789757830327	0.36	-0.301053708425832	-0.309681630232639	-0.292425786619025	0.44672311887697	-14.7937629240439	-15.144391953769	-14.4431338943188	31.54	20.69	49.1	-0.472752840940612	-0.461807477770879	-0.450862114601146	-0.460768914000011	-0.450101007507859	-0.439433101015707	-0.460796192584888	-0.449885952406846	-0.438938916357488	-0.301053708425832	39.2002250681382	0.273853936488402	-51.5980199016697	-0.512975711236845	-0.506009754101532	-0.520341066425545	-0.474293763993103	-0.467505905448113	-0.481470809148742	-0.47770607885987	-0.466496720328705	-0.480549018448872	0.000848931563522526	0.000828361282015	0.00300325311816543
176	10.5789757830327	0.36	-0.301026012063385	-0.309488097872517	-0.292563926254254	0.445429090441454	-14.6897863265206	-15.0388638614313	-14.3407087916099	31.89	20.94	48.75	-0.464274149987672	-0.453497559595356	-0.442720969203039	-0.452426756526503	-0.441925164228633	-0.431423571930764	-0.453209063890253	-0.441458505678318	-0.432013631181486	-0.301026012063385	39.3296985215779	-0.0988809176473921	-52.0905668317168	-0.512975711236845	-0.506009754101532	-0.520341066425545	-0.474293763993103	-0.467505905448113	-0.481470809148742	-0.47770607885987	-0.466496720328705	-0.480549018448872	0.000848931563522526	0.000828361282015	0.00300325311816543
176	10.5789757830327	0.36	-0.301021688537357	-0.309562687159064	-0.29248068991565	0.449562428380683	-14.6528188780091	-14.9981195154766	-14.3075182405415	32.39	20.91	50.25	-0.456100280046922	-0.445599515781989	-0.435098751517055	-0.444358480401119	-0.434128046753202	-0.423897613105286	-0.44375470295364	-0.433692362457841	-0.42329745502647	-0.301021688537357	39.8681932560312	-0.134976421621907	-52.2458793576113	-0.512975711236845	-0.506009754101532	-0.520341066425545	-0.474293763993103	-0.467505905448113	-0.481470809148742	-0.47770607885987	-0.466496720328705	-0.480549018448872	0.000848931563522526	0.000828361282015	0.00300325311816543
176	10.5789757830327	0.36	-0.301019515193799	-0.309558575930542	-0.292480454457056	0.457792302301826	-14.903487020317	-15.2489119343016	-14.5580621063324	32.21	20.79	49.65	-0.466277181166387	-0.455714869842713	-0.445152558519039	-0.454311568669201	-0.444020307548021	-0.433729046426842	-0.454054603154668	-0.443520789837965	-0.433740702680725	-0.301019515193799	39.5258152508872	0.282976172677461	-51.7000934099405	-0.512975711236845	-0.506009754101532	-0.520341066425545	-0.474293763993103	-0.467505905448113	-0.481470809148742	-0.47770607885987	-0.466496720328705	-0.480549018448872	0.000848931563522526	0.000828361282015	0.00300325311816543
176	10.5789757830327	0.36	-0.301007592279676	-0.309486694608483	-0.292528489950868	0.454923241382907	-15.0945017915862	-15.4463827134298	-14.7426208697426	31.86	21	49.5	-0.477428226608508	-0.46655203069844	-0.455675834788372	-0.46525384467521	-0.454654990898704	-0.444056137122199	-0.464989624326945	-0.454508095609058	-0.444364941927078	-0.301007592279676	39.7151674305509	-0.13430913418977	-52.1875862106021	-0.512975711236845	-0.506009754101532	-0.520341066425545	-0.474293763993103	-0.467505905448113	-0.481470809148742	-0.47770607885987	-0.466496720328705	-0.480549018448872	0.000848931563522526	0.000828361282015	0.00300325311816543
176	10.5789757830327	0.36	-0.30099791228596	-0.309535173604247	-0.292460650967672	0.450150754176572	-14.9213215416217	-15.2725318729813	-14.5701112102621	31.95	20.81	49.71	-0.47066543570211	-0.459841915083052	-0.449018394463994	-0.458642536191034	-0.448095496679124	-0.437548457167213	-0.458259542101625	-0.447820737271569	-0.437003281589902	-0.30099791228596	39.6727350369688	0.106367680375649	-51.9426633849807	-0.512975711236845	-0.506009754101532	-0.520341066425545	-0.474293763993103	-0.467505905448113	-0.481470809148742	-0.47770607885987	-0.466496720328705	-0.480549018448872	0.000848931563522526	0.000828361282015	0.00300325311816543
176	10.5789757830327	0.36	-0.300961915478006	-0.309508252453252	-0.292415578502761	0.446627986227015	-14.8331937831475	-15.1848250355661	-14.4815625307289	32.17	20.56	49.78	-0.464892549297752	-0.454127147064486	-0.44336174483122	-0.452971089173813	-0.442481749255669	-0.431992409337524	-0.451498505423633	-0.442052920302444	-0.430618536927935	-0.300961915478006	39.5955959936848	-0.149974171979526	-52.1896461026495	-0.512975711236845	-0.506009754101532	-0.520341066425545	-0.474293763993103	-0.467505905448113	-0.481470809148742	-0.47770607885987	-0.466496720328705	-0.480549018448872	0.000848931563522526	0.000828361282015	0.00300325311816543
176	10.5789757830327	0.36	-0.300959203244555	-0.309448580197485	-0.292469826291625	0.454169301753149	-14.9873613418488	-15.3372762424871	-14.6374464412105	32.25	20.65	50.32	-0.468395717687911	-0.457709423823025	-0.447023129958138	-0.45636701467335	-0.445955151701771	-0.435543288730193	-0.455379953822105	-0.444325211020366	-0.434586297074398	-0.300959203244555	39.7883456864338	-0.0791248867145642	-52.1648951735023	-0.512975711236845	-0.506009754101532	-0.520341066425545	-0.474293763993103	-0.467505905448113	-0.481470809148742	-0.47770607885987	-0.466496720328705	-0.480549018448872	0.000848931563522526	0.000828361282015	0.00300325311816543
176	10.5789757830327	0.36	-0.300876803430313	-0.309420684453641	-0.292332922406985	0.453261621845446	-14.8930413047361	-15.2413913471267	-14.5446912623456	32.27	20.78	49.67	-0.46513726232413	-0.454506304732546	-0.443875347140961	-0.453187305048797	-0.442829470036944	-0.432471635025092	-0.452496628538382	-0.442646885761662	-0.432100337698603	-0.300876803430313	39.6771124608276	0.0275332123836737	-52.0322120872457	-0.512975711236845	-0.506009754101532	-0.520341066425545	-0.474293763993103	-0.467505905448113	-0.481470809148742	-0.47770607885987	-0.466496720328705	-0.480549018448872	0.000848931563522526	0.000828361282015	0.00300325311816543
176	10.5789757830327	0.36	-0.300873077779624	-0.309345444806869	-0.292400710752379	0.457408183488727	-15.1024172815312	-15.4527238559768	-14.7521107070857	32.48	20.8	49.37	-0.468562329961457	-0.457940224353873	-0.44731811874629	-0.456479478985342	-0.446131286389757	-0.435783093794173	-0.456046304630244	-0.445912443009184	-0.435130428128301	-0.300873077779624	39.6782282065563	-0.0531685303182202	-52.1196091805793	-0.512975711236845	-0.506009754101532	-0.520341066425545	-0.474293763993103	-0.467505905448113	-0.481470809148742	-0.47770607885987	-0.466496720328705	-0.480549018448872	0.000848931563522526	0.000828361282015	0.00300325311816543
176	10.5789757830327	0.36	-0.300860618231852	-0.309364885159964	-0.292356351303741	0.444484418528874	-14.6324317870237	-14.9808120381181	-14.2840515359293	32.1	20.88	49.59	-0.459593133683403	-0.448905250349277	-0.43821736701515	-0.447821788871063	-0.437407649313376	-0.426993509755689	-0.447353867386122	-0.43776373419707	-0.427073447595427	-0.300860618231852	39.5066130979061	-0.135585559686649	-52.1659745725002	-0.512975711236845	-0.506009754101532	-0.520341066425545	-0.474293763993103	-0.467505905448113	-0.481470809148742	-0.47770607885987	-0.466496720328705	-0.480549018448872	0.000848931563522526	0.000828361282015	0.00300325311816543
176	10.5789757830327	0.36	-0.300783344484733	-0.309304832796565	-0.292261856172902	0.453714650985568	-14.9934773621012	-15.343856234842	-14.6430984893603	32.16	20.69	49.44	-0.469856246952668	-0.459127020893856	-0.448397794835045	-0.457808922774166	-0.44735479886703	-0.436900674959895	-0.457096934885518	-0.447005035499145	-0.436189765008638	-0.300783344484733	39.3740782502429	0.0328497953361401	-51.9048508836953	-0.512975711236845	-0.506009754101532	-0.520341066425545	-0.474293763993103	-0.467505905448113	-0.481470809148742	-0.47770607885987	-0.466496720328705	-0.480549018448872	0.000848931563522526	0.000828361282015	0.00300325311816543
176	10.5789757830327	0.36	-0.300768918623275	-0.309253054216243	-0.292284783030306	0.453333587182035	-14.9571165958286	-15.30691457359	-14.6073186180672	32.31	21.13	49.94	-0.466539122611193	-0.455877637512324	-0.445216152413456	-0.454544228953386	-0.444156854585638	-0.433769480217889	-0.454179689391283	-0.443557874454464	-0.433950763410545	-0.300768918623275	39.7717591145654	-0.00802916935939943	-52.1902731864637	-0.512975711236845	-0.506009754101532	-0.520341066425545	-0.474293763993103	-0.467505905448113	-0.481470809148742	-0.47770607885987	-0.466496720328705	-0.480549018448872	0.000848931563522526	0.000828361282015	0.00300325311816543
176	10.5789757830327	0.36	-0.300652114894652	-0.309140956252595	-0.292163273536708	0.443508084623324	-14.624718459009	-14.9736042973445	-14.2758326206736	31.81	20.77	49.28	-0.463512158556319	-0.452712298695906	-0.441912438835493	-0.451703201142917	-0.441178490667063	-0.430653780191208	-0.451167354900229	-0.440907570462522	-0.430974903658021	-0.300652114894652	39.4434909890113	0.0668067766792323	-51.9135806605056	-0.512975711236845	-0.506009754101532	-0.520341066425545	-0.474293763993103	-0.467505905448113	-0.481470809148742	-0.47770607885987	-0.466496720328705	-0.480549018448872	0.000848931563522526	0.000828361282015	0.00300325311816543
176	10.5789757830327	0.36	-0.3006305596789	-0.3091249476238	-0.292136171734001	0.450777425627199	-14.9762124439686	-15.3282688654358	-14.6241560225014	32.04	20.94	49.81	-0.471090311061668	-0.460270408921627	-0.449450506781586	-0.459037100610077	-0.448494034045927	-0.437950967481778	-0.459013998466805	-0.448047038477928	-0.437480942594159	-0.3006305596789	39.8124333398937	-0.0511908740237163	-52.1302394930355	-0.512975711236845	-0.506009754101532	-0.520341066425545	-0.474293763993103	-0.467505905448113	-0.481470809148742	-0.47770607885987	-0.466496720328705	-0.480549018448872	0.000848931563522526	0.000828361282015	0.00300325311816543
176	10.5789757830327	0.36	-0.300601560613246	-0.30905054576491	-0.292152575461582	0.465759204708434	-15.148335346157	-15.4938527115103	-14.8028179808038	32.14	20.76	49.79	-0.474710984532685	-0.464124793239016	-0.453538601945346	-0.462543107114315	-0.452228262981731	-0.441913418849147	-0.461984410209138	-0.452139957284062	-0.441456696040885	-0.300601560613246	39.5299165671764	-0.120431864433354	-52.0984424529633	-0.512975711236845	-0.506009754101532	-0.520341066425545	-0.474293763993103	-0.467505905448113	-0.481470809148742	-0.47770607885987	-0.466496720328705	-0.480549018448872	0.000848931563522526	0.000828361282015	0.00300325311816543
176	10.5789757830327	0.36	-0.300594834115378	-0.309115144757392	-0.292074523473363	0.450536009588526	-14.7438888551073	-15.0906529158393	-14.3971247943753	31.62	20.26	48.91	-0.469909180908966	-0.459111264035787	-0.448313347162607	-0.457979551235643	-0.447455762119003	-0.436931973002364	-0.457400380224984	-0.446771142410096	-0.435663218102662	-0.300594834115378	39.0019756823103	-0.00148868770634839	-51.8173682939627	-0.512975711236845	-0.506009754101532	-0.520341066425545	-0.474293763993103	-0.467505905448113	-0.481470809148742	-0.47770607885987	-0.466496720328705	-0.480549018448872	0.000848931563522526	0.000828361282015	0.00300325311816543
176	10.5789757830327	0.36	-0.300585425836119	-0.309092961412846	-0.292077890259391	0.449311040043048	-14.9340467865054	-15.2861535079874	-14.5819400650234	31.85	20.47	49.16	-0.472559522454187	-0.46167441757352	-0.450789312692852	-0.460510560548679	-0.449902995761507	-0.439295430974336	-0.45961943133378	-0.449515341037863	-0.438431326026797	-0.300585425836119	39.4332514435039	-0.111250384618456	-52.0898513057189	-0.512975711236845	-0.506009754101532	-0.520341066425545	-0.474293763993103	-0.467505905448113	-0.481470809148742	-0.47770607885987	-0.466496720328705	-0.480549018448872	0.000848931563522526	0.000828361282015	0.00300325311816543
176	10.5789757830327	0.36	-0.300570350234024	-0.309058704440877	-0.292081996027171	0.453777148058127	-14.8411145708918	-15.1878891934714	-14.4943399483123	31.85	20.58	49.43	-0.469513340479355	-0.458793265466511	-0.448073190453667	-0.457541920355776	-0.447095180540616	-0.436648440725455	-0.457001580627164	-0.446240436743336	-0.436247917266581	-0.300570350234024	39.4148856858758	-0.0345473238491347	-51.9827287499291	-0.512975711236845	-0.506009754101532	-0.520341066425545	-0.474293763993103	-0.467505905448113	-0.481470809148742	-0.47770607885987	-0.466496720328705	-0.480549018448872	0.000848931563522526	0.000828361282015	0.00300325311816543
176	10.5789757830327	0.36	-0.300564328648956	-0.30913411435854	-0.291994542939371	0.457777272778273	-15.0516803733656	-15.4005505941009	-14.7028101526303	32.56	20.89	49.59	-0.465917030229049	-0.45536256490736	-0.44480809958567	-0.453886645788609	-0.443604705974993	-0.433322766161377	-0.453577736845301	-0.443579427149397	-0.433168462192843	-0.300564328648956	39.7663153232646	0.166585604590484	-51.9447670068172	-0.512975711236845	-0.506009754101532	-0.520341066425545	-0.474293763993103	-0.467505905448113	-0.481470809148742	-0.47770607885987	-0.466496720328705	-0.480549018448872	0.000848931563522526	0.000828361282015	0.00300325311816543
176	10.5789757830327	0.36	-0.300559294773397	-0.309082868102362	-0.292035721444431	0.461740911241432	-15.0854923003483	-15.4323674305324	-14.7386171701642	31.81	20.5	49.18	-0.477629594955038	-0.466893858608972	-0.456158122262906	-0.465459696986998	-0.454997504862905	-0.444535312738812	-0.465099156119337	-0.45417034311872	-0.444209189568268	-0.300559294773397	39.3675765618356	0.017005689970809	-51.8641452472248	-0.512975711236845	-0.506009754101532	-0.520341066425545	-0.474293763993103	-0.467505905448113	-0.481470809148742	-0.47770607885987	-0.466496720328705	-0.480549018448872	0.000848931563522526	0.000828361282015	0.00300325311816543
176	10.5789757830327	0.36	-0.300524086631303	-0.308984184697378	-0.292063988565228	0.44769171354222	-14.8034031049924	-15.1535739505244	-14.4532322594604	32.04	20.68	49.61	-0.465701563287267	-0.454940068295109	-0.444178573302951	-0.453785930538239	-0.443299783606439	-0.432813636674639	-0.453634583107742	-0.442399878457963	-0.432259190623825	-0.300524086631303	39.679262780162	0.0789222685285456	-51.9875803314972	-0.512975711236845	-0.506009754101532	-0.520341066425545	-0.474293763993103	-0.467505905448113	-0.481470809148742	-0.47770607885987	-0.466496720328705	-0.480549018448872	0.000848931563522526	0.000828361282015	0.00300325311816543
176	10.5789757830327	0.36	-0.300519789005104	-0.309115866336793	-0.291923711673415	0.450430100653732	-14.8905058552782	-15.2407931504897	-14.5402185600667	31.87	20.95	49.72	-0.470875447377298	-0.460053065286377	-0.449230683195455	-0.45886516076384	-0.448318817509677	-0.437772474255514	-0.45944753176008	-0.448260248981364	-0.437790532028162	-0.300519789005104	39.5449048204134	0.194588424410494	-51.8306284563104	-0.512975711236845	-0.506009754101532	-0.520341066425545	-0.474293763993103	-0.467505905448113	-0.481470809148742	-0.47770607885987	-0.466496720328705	-0.480549018448872	0.000848931563522526	0.000828361282015	0.00300325311816543
176	10.5789757830327	0.36	-0.300488676614851	-0.308990681677114	-0.291986671552588	0.45722732706194	-14.960633634947	-15.3077779465805	-14.6134893233134	32.07	20.63	49.43	-0.470031494152118	-0.459372288090145	-0.448713082028172	-0.457998922833585	-0.4476125871191	-0.437226251404615	-0.456857202424798	-0.446755978993479	-0.436719555320362	-0.300488676614851	39.5315823787664	-0.0114767059071008	-52.0102163939557	-0.512975711236845	-0.506009754101532	-0.520341066425545	-0.474293763993103	-0.467505905448113	-0.481470809148742	-0.47770607885987	-0.466496720328705	-0.480549018448872	0.000848931563522526	0.000828361282015	0.00300325311816543
176	10.5789757830327	0.36	-0.300467622161221	-0.308908467833698	-0.292026776488744	0.462271457533774	-15.031530150905	-15.3767957946167	-14.6862645071933	31.88	20.86	49.24	-0.4749017041228	-0.464238413489056	-0.453575122855312	-0.462786065883338	-0.452394815906933	-0.442003565930527	-0.46262942820526	-0.452258809160142	-0.442127235401975	-0.300467622161221	39.4614975972063	-0.0265293291963214	-52.0161931793344	-0.512975711236845	-0.506009754101532	-0.520341066425545	-0.474293763993103	-0.467505905448113	-0.481470809148742	-0.47770607885987	-0.466496720328705	-0.480549018448872	0.000848931563522526	0.000828361282015	0.00300325311816543
176	10.5789757830327	0.36	-0.300408029153546	-0.30890187028762	-0.291914188019472	0.465065680143002	-15.1750175244116	-15.5216262202789	-14.8284088285442	32.05	20.65	49.36	-0.476902943724779	-0.466253369702453	-0.455603795680127	-0.464699058038685	-0.454322005261372	-0.443944952484058	-0.464626661327813	-0.453598329809221	-0.443374052642261	-0.300408029153546	39.5598336251809	-0.16843747157924	-52.135055176167	-0.512975711236845	-0.506009754101532	-0.520341066425545	-0.474293763993103	-0.467505905448113	-0.481470809148742	-0.47770607885987	-0.466496720328705	-0.480549018448872	0.000848931563522526	0.000828361282015	0.00300325311816543
176	10.5789757830327	0.36	-0.30038081119834	-0.308879479071613	-0.291882143325066	0.450984832903287	-14.7584958360513	-15.1052889521034	-14.4117027199992	32.03	20.63	49.83	-0.46439389198508	-0.453732155861545	-0.443070419738011	-0.452514371052548	-0.442125369604561	-0.431736368156574	-0.451847042999129	-0.441743103628564	-0.43108234923501	-0.30038081119834	39.5226535993329	-0.158921177040751	-52.1387299987894	-0.512975711236845	-0.506009754101532	-0.520341066425545	-0.474293763993103	-0.467505905448113	-0.481470809148742	-0.47770607885987	-0.466496720328705	-0.480549018448872	0.000848931563522526	0.000828361282015	0.00300325311816543
176	10.5789757830327	0.36	-0.300335147382179	-0.308933027128862	-0.291737267635497	0.444918817621269	-14.7520293535452	-15.1029482871206	-14.4011104199699	31.65	20.52	49.5	-0.469860994561227	-0.458943714305379	-0.448026434049531	-0.457926019423959	-0.44728604984069	-0.436646080257421	-0.456961671237382	-0.446558971055227	-0.43544177281908	-0.300335147382179	39.262723756733	0.114636682983211	-51.7548263385813	-0.512975711236845	-0.506009754101532	-0.520341066425545	-0.474293763993103	-0.467505905448113	-0.481470809148742	-0.47770607885987	-0.466496720328705	-0.480549018448872	0.000848931563522526	0.000828361282015	0.00300325311816543
176	10.5789757830327	0.36	-0.300315171478914	-0.308832722474616	-0.291797620483211	0.451342007806877	-14.9314672288622	-15.2820718451176	-14.5808626126067	31.53	20.69	48.57	-0.477217046956969	-0.466268629666786	-0.455320212376603	-0.46512250029107	-0.454451558721165	-0.443780617151261	-0.465205425479023	-0.454738920281961	-0.44393392564535	-0.300315171478914	39.2263353215875	-0.00273836873640655	-51.8834418339134	-0.512975711236845	-0.506009754101532	-0.520341066425545	-0.474293763993103	-0.467505905448113	-0.481470809148742	-0.47770607885987	-0.466496720328705	-0.480549018448872	0.000848931563522526	0.000828361282015	0.00300325311816543
176	10.5789757830327	0.36	-0.300306981210896	-0.308803384365205	-0.291810578056588	0.455798498774906	-14.9550635858531	-15.3030792999683	-14.6070478717379	32.37	20.6	50.15	-0.465575661248127	-0.454987749949501	-0.444399838650875	-0.453592928311595	-0.443277522910522	-0.432962117509449	-0.45212376508413	-0.442109524136097	-0.431453416648456	-0.300306981210896	39.6585540129773	-0.133265635539624	-52.1780326388805	-0.512975711236845	-0.506009754101532	-0.520341066425545	-0.474293763993103	-0.467505905448113	-0.481470809148742	-0.47770607885987	-0.466496720328705	-0.480549018448872	0.000848931563522526	0.000828361282015	0.00300325311816543
176	10.5789757830327	0.36	-0.300297099968602	-0.30877623270907	-0.291817967228134	0.444495791609753	-14.6655340554993	-15.0146943897386	-14.31637372126	31.94	20.54	49.38	-0.462860983234357	-0.452097347863737	-0.441333712493117	-0.451039580940751	-0.440550847254366	-0.430062113567981	-0.450148651664261	-0.439612988711633	-0.429473590848696	-0.300297099968602	39.534747638585	-0.0122573152808819	-52.0345498345121	-0.512975711236845	-0.506009754101532	-0.520341066425545	-0.474293763993103	-0.467505905448113	-0.481470809148742	-0.47770607885987	-0.466496720328705	-0.480549018448872	0.000848931563522526	0.000828361282015	0.00300325311816543
176	10.5789757830327	0.36	-0.300286426908773	-0.308728487616127	-0.291844366201419	0.457457563558136	-14.8062352898746	-15.14963764148	-14.4628329382692	32.17	20.8	49.76	-0.463816188501668	-0.453302698105831	-0.442789207709993	-0.451922343836648	-0.441678455547756	-0.431434567258863	-0.451278631944997	-0.441576691215163	-0.430572637652754	-0.300286426908773	39.6261024731296	-0.0348793449101868	-52.0940869780885	-0.512975711236845	-0.506009754101532	-0.520341066425545	-0.474293763993103	-0.467505905448113	-0.481470809148742	-0.47770607885987	-0.466496720328705	-0.480549018448872	0.000848931563522526	0.000828361282015	0.00300325311816543
176	10.5789757830327	0.36	-0.300266051562807	-0.308831940608674	-0.29170016251694	0.457100569074304	-15.0849181736981	-15.435035770513	-14.7348005768832	32.07	20.69	49.19	-0.47396970783817	-0.463218509231402	-0.452467310624634	-0.461836782024103	-0.451360798252695	-0.440884814481287	-0.461403452898342	-0.450779061770273	-0.440935199320127	-0.300266051562807	39.2177078582788	0.0844751188568316	-51.8462125761802	-0.512975711236845	-0.506009754101532	-0.520341066425545	-0.474293763993103	-0.467505905448113	-0.481470809148742	-0.47770607885987	-0.466496720328705	-0.480549018448872	0.000848931563522526	0.000828361282015	0.00300325311816543
176	10.5789757830327	0.36	-0.30022432887011	-0.30870421880873	-0.291744438931489	0.459603957321828	-14.9972913516343	-15.3436246083307	-14.650958094938	31.84	20.27	49.27	-0.474540182014353	-0.463828954982569	-0.453117727950784	-0.462443808566235	-0.452005618480898	-0.441567428395561	-0.460905930895731	-0.451061368939441	-0.440099958652514	-0.30022432887011	39.2659462172252	0.0393118273278522	-51.7847560361201	-0.512975711236845	-0.506009754101532	-0.520341066425545	-0.474293763993103	-0.467505905448113	-0.481470809148742	-0.47770607885987	-0.466496720328705	-0.480549018448872	0.000848931563522526	0.000828361282015	0.00300325311816543
176	10.5789757830327	0.36	-0.300169200229323	-0.308628733442709	-0.291709667015937	0.461801466275343	-15.2647020344344	-15.6156551486796	-14.9137489201893	31.71	20.7	49.06	-0.484821349376023	-0.473925260752393	-0.463029172128763	-0.472491306221452	-0.461872328420434	-0.451253350619416	-0.472501008199997	-0.461830289905874	-0.450748827780755	-0.300169200229323	39.4189921177116	0.113016270726209	-51.8738631679837	-0.512975711236845	-0.506009754101532	-0.520341066425545	-0.474293763993103	-0.467505905448113	-0.481470809148742	-0.47770607885987	-0.466496720328705	-0.480549018448872	0.000848931563522526	0.000828361282015	0.00300325311816543
176	10.5789757830327	0.36	-0.300163604478948	-0.308649575430143	-0.291677633527754	0.456176092782267	-14.9166327748298	-15.2634900862318	-14.5697754634277	32.18	20.65	50	-0.467064811026515	-0.456450931521375	-0.445837052016234	-0.455084108669999	-0.444742486308186	-0.434400863946373	-0.454281948187716	-0.44329038355437	-0.433494058955915	-0.300163604478948	39.6983099583126	0.028539533964471	-52.0072653615699	-0.512975711236845	-0.506009754101532	-0.520341066425545	-0.474293763993103	-0.467505905448113	-0.481470809148742	-0.47770607885987	-0.466496720328705	-0.480549018448872	0.000848931563522526	0.000828361282015	0.00300325311816543
176	10.5789757830327	0.36	-0.300154310925978	-0.30865663570864	-0.291651986143316	0.451757828146246	-14.8816988913187	-15.2308416644716	-14.5325561181657	32.07	20.61	49.6	-0.467630707779091	-0.45691101902372	-0.44619133026835	-0.455659017645134	-0.445213760807892	-0.434768503970651	-0.454753522400282	-0.444399364303703	-0.43375007258448	-0.300154310925978	39.46736920273	-0.0567678115310466	-52.0307764206197	-0.512975711236845	-0.506009754101532	-0.520341066425545	-0.474293763993103	-0.467505905448113	-0.481470809148742	-0.47770607885987	-0.466496720328705	-0.480549018448872	0.000848931563522526	0.000828361282015	0.00300325311816543
176	10.5789757830327	0.36	-0.300139607086568	-0.308737864024906	-0.29154135014823	0.450360300124168	-14.9470264406316	-15.2986929151355	-14.5953599661276	31.85	20.5	49.41	-0.47300065396029	-0.462127929516509	-0.451255205072729	-0.460941254315931	-0.450345735681895	-0.439750217047858	-0.458890702732263	-0.44922382173613	-0.438619172543811	-0.300139607086568	39.4608753177806	-0.00594540422144838	-51.9498352813538	-0.512975711236845	-0.506009754101532	-0.520341066425545	-0.474293763993103	-0.467505905448113	-0.481470809148742	-0.47770607885987	-0.466496720328705	-0.480549018448872	0.000848931563522526	0.000828361282015	0.00300325311816543
176	10.5789757830327	0.36	-0.300082602018582	-0.308607877159391	-0.291557326877773	0.461005984736879	-14.9474868848995	-15.2916973250967	-14.6032764447024	32.63	21.02	50.51	-0.461641466959885	-0.451250088607482	-0.440858710255078	-0.449706962873984	-0.439584225786027	-0.429461488698069	-0.449338681453581	-0.439094524499571	-0.428569550630472	-0.300082602018582	39.930263353378	0.161137467580056	-52.0123968197868	-0.512975711236845	-0.506009754101532	-0.520341066425545	-0.474293763993103	-0.467505905448113	-0.481470809148742	-0.47770607885987	-0.466496720328705	-0.480549018448872	0.000848931563522526	0.000828361282015	0.00300325311816543
176	10.5789757830327	0.36	-0.300072885571089	-0.30857521349346	-0.291570557648718	0.457739929842753	-15.1113052120482	-15.4615837746248	-14.7610266494716	32.1	20.67	49.65	-0.474359473499214	-0.463612970621896	-0.452866467744578	-0.462210178395689	-0.451738914956142	-0.441267651516595	-0.461735875929667	-0.450892906554641	-0.440063671454438	-0.300072885571089	39.6156862121083	0.210129981968578	-51.8009640873232	-0.512975711236845	-0.506009754101532	-0.520341066425545	-0.474293763993103	-0.467505905448113	-0.481470809148742	-0.47770607885987	-0.466496720328705	-0.480549018448872	0.000848931563522526	0.000828361282015	0.00300325311816543
176	10.5789757830327	0.36	-0.300071214026555	-0.308587470310051	-0.291554957743058	0.445587328356008	-14.8497874284625	-15.2025541124934	-14.4970207444315	32.18	20.96	49.4	-0.46524678468905	-0.454450995752774	-0.443655206816497	-0.453313415260295	-0.442794533423414	-0.432275651586533	-0.453480050715408	-0.442449319190292	-0.432478952147531	-0.300071214026555	39.6829666813447	0.110625053911679	-51.9667808742977	-0.512975711236845	-0.506009754101532	-0.520341066425545	-0.474293763993103	-0.467505905448113	-0.481470809148742	-0.47770607885987	-0.466496720328705	-0.480549018448872	0.000848931563522526	0.000828361282015	0.00300325311816543
176	10.5789757830327	0.36	-0.300018553608663	-0.30855334088687	-0.291483766330456	0.453132011203202	-15.0560900863135	-15.4083459668225	-14.7038342058045	32.07	20.51	49.06	-0.473098843555901	-0.462283156391075	-0.451467469226249	-0.460987439408674	-0.450448635521344	-0.439909831634013	-0.460857267559348	-0.449623482444571	-0.439871174720585	-0.300018553608663	39.2293954760881	0.0320213169879804	-51.8685050610967	-0.512975711236845	-0.506009754101532	-0.520341066425545	-0.474293763993103	-0.467505905448113	-0.481470809148742	-0.47770607885987	-0.466496720328705	-0.480549018448872	0.000848931563522526	0.000828361282015	0.00300325311816543
176	10.5789757830327	0.36	-0.300008942786501	-0.308512038959857	-0.291505846613146	0.461053569625062	-15.0115242937824	-15.357176287938	-14.6658722996269	32.04	20.53	49.44	-0.471951349550566	-0.461328893829673	-0.45070643810878	-0.459875696623303	-0.449525033934982	-0.439174371246661	-0.459055880134214	-0.448594626349892	-0.438428410780935	-0.300008942786501	39.4764233160573	0.0977823033409728	-51.841324211845	-0.512975711236845	-0.506009754101532	-0.520341066425545	-0.474293763993103	-0.467505905448113	-0.481470809148742	-0.47770607885987	-0.466496720328705	-0.480549018448872	0.000848931563522526	0.000828361282015	0.00300325311816543
176	10.5789757830327	0.36	-0.300004473987285	-0.308542690460598	-0.291466257513972	0.446164077172398	-14.770946728924	-15.1214311838112	-14.4204622740368	31.95	20.52	48.82	-0.466064053379515	-0.455261623126344	-0.444459192873173	-0.454159527014091	-0.443633019812327	-0.433106512610563	-0.453193470199686	-0.443607528750563	-0.432972626670233	-0.300004473987285	39.1655598967615	0.0532260528577842	-51.8127660547187	-0.512975711236845	-0.506009754101532	-0.520341066425545	-0.474293763993103	-0.467505905448113	-0.481470809148742	-0.47770607885987	-0.466496720328705	-0.480549018448872	0.000848931563522526	0.000828361282015	0.00300325311816543
176	10.5789757830327	0.36	-0.299959851280899	-0.308454152282828	-0.29146555027897	0.452337328732688	-15.0541979599496	-15.4069748653266	-14.7014210545727	31.99	20.77	49.05	-0.474252526945954	-0.463393462120729	-0.452534397295504	-0.462129613496098	-0.451548129696894	-0.44096664589769	-0.462447142417091	-0.451616202020329	-0.440782122757983	-0.299959851280899	39.5933676807069	0.0906388473913938	-51.9615905516934	-0.512975711236845	-0.506009754101532	-0.520341066425545	-0.474293763993103	-0.467505905448113	-0.481470809148742	-0.47770607885987	-0.466496720328705	-0.480549018448872	0.000848931563522526	0.000828361282015	0.00300325311816543
176	10.5789757830327	0.36	-0.299944720795941	-0.3083886876528	-0.291500753939082	0.456981159958017	-14.8176687396722	-15.1616662904345	-14.47367118891	31.82	20.58	48.88	-0.469113502422028	-0.458469956206764	-0.447826409991499	-0.457158502448764	-0.446786198894523	-0.436413895340282	-0.457254157408621	-0.447020336388282	-0.436045643357082	-0.299944720795941	39.3767569387314	-0.0533884695731028	-51.9572199765565	-0.512975711236845	-0.506009754101532	-0.520341066425545	-0.474293763993103	-0.467505905448113	-0.481470809148742	-0.47770607885987	-0.466496720328705	-0.480549018448872	0.000848931563522526	0.000828361282015	0.00300325311816543
176	10.5789757830327	0.36	-0.299938241790117	-0.30852878175189	-0.291347701828344	0.446776671570212	-14.7781784535787	-15.1284001705795	-14.4279567365779	32.15	20.89	49.5	-0.46336278119706	-0.452635955690374	-0.441909130183689	-0.451483514908219	-0.441031693829594	-0.43057987275097	-0.451651979960821	-0.440967283828353	-0.43039312446271	-0.299938241790117	39.3426860746443	0.0103743970287547	-51.9787421269273	-0.512975711236845	-0.506009754101532	-0.520341066425545	-0.474293763993103	-0.467505905448113	-0.481470809148742	-0.47770607885987	-0.466496720328705	-0.480549018448872	0.000848931563522526	0.000828361282015	0.00300325311816543
176	10.5789757830327	0.36	-0.299934358148357	-0.308401355273415	-0.291467361023299	0.45319412698424	-14.6283370298438	-14.9705422059412	-14.2861318537465	31.76	20.53	48.82	-0.464139491298413	-0.453529926583351	-0.44292036186829	-0.452325516653618	-0.441986002496386	-0.431646488339155	-0.451892980357063	-0.441639697797428	-0.43104318896502	-0.299934358148357	39.2345249015471	-0.0663258970141019	-51.9273655630859	-0.512975711236845	-0.506009754101532	-0.520341066425545	-0.474293763993103	-0.467505905448113	-0.481470809148742	-0.47770607885987	-0.466496720328705	-0.480549018448872	0.000848931563522526	0.000828361282015	0.00300325311816543
176	10.5789757830327	0.36	-0.299920891638283	-0.308372433264077	-0.291469350012488	0.458692256947952	-15.0533678133086	-15.4016347583767	-14.7051008682405	31.9	20.64	49.79	-0.47536694241253	-0.464617785234242	-0.453868628055954	-0.463234871621659	-0.452760048908379	-0.442285226195099	-0.462949146564197	-0.451737941787127	-0.441177512333036	-0.299920891638283	39.691158563697	0.0411940978861955	-51.9603515488089	-0.512975711236845	-0.506009754101532	-0.520341066425545	-0.474293763993103	-0.467505905448113	-0.481470809148742	-0.47770607885987	-0.466496720328705	-0.480549018448872	0.000848931563522526	0.000828361282015	0.00300325311816543
176	10.5789757830327	0.36	-0.299877070196791	-0.308336243043697	-0.291417897349886	0.452255927530645	-14.8905490227811	-15.2395483485725	-14.5415496969896	32.23	20.69	49.34	-0.465619197573209	-0.454956100327036	-0.444293003080862	-0.453664909993044	-0.443275576654459	-0.432886243315874	-0.452391219613686	-0.443365384050281	-0.432303819140462	-0.299877070196791	39.545367591097	-0.358619769803419	-52.3674751330732	-0.512975711236845	-0.506009754101532	-0.520341066425545	-0.474293763993103	-0.467505905448113	-0.481470809148742	-0.47770607885987	-0.466496720328705	-0.480549018448872	0.000848931563522526	0.000828361282015	0.00300325311816543
176	10.5789757830327	0.36	-0.299854463817629	-0.308452770968193	-0.291256156667064	0.446854770617192	-14.8710561627598	-15.2234232754592	-14.5186890500605	32.03	20.89	49.78	-0.468051407281192	-0.457217712389161	-0.446384017497131	-0.456078710257372	-0.445522139938782	-0.434965569620192	-0.455442183356192	-0.444662227779845	-0.434288453169975	-0.299854463817629	39.6587605186379	-0.0218541622867596	-52.1277034523653	-0.512975711236845	-0.506009754101532	-0.520341066425545	-0.474293763993103	-0.467505905448113	-0.481470809148742	-0.47770607885987	-0.466496720328705	-0.480549018448872	0.000848931563522526	0.000828361282015	0.00300325311816543
176	10.5789757830327	0.36	-0.299825948283648	-0.308407116233705	-0.29124478033359	0.455092467493831	-14.9150741969149	-15.2626537080658	-14.5674946857639	31.71	20.53	49.12	-0.473847112766044	-0.463056096277969	-0.452265079789895	-0.461795946598147	-0.451279373763552	-0.440762800928957	-0.461040241062528	-0.450496727135472	-0.440304127699006	-0.299825948283648	39.174930495833	0.088433740068324	-51.7770984922523	-0.512975711236845	-0.506009754101532	-0.520341066425545	-0.474293763993103	-0.467505905448113	-0.481470809148742	-0.47770607885987	-0.466496720328705	-0.480549018448872	0.000848931563522526	0.000828361282015	0.00300325311816543
176	10.5789757830327	0.36	-0.299738174778728	-0.30823756489111	-0.291238784666346	0.457964718803822	-15.1651526758387	-15.516520283661	-14.8137850680164	32.13	20.86	49.94	-0.475575798737842	-0.464806507190132	-0.454037215642422	-0.463388310312728	-0.452895001303306	-0.442401692293885	-0.462966773436956	-0.452547916536877	-0.442609178354212	-0.299738174778728	39.7764725227058	-0.119301133738481	-52.217023228024	-0.512975711236845	-0.506009754101532	-0.520341066425545	-0.474293763993103	-0.467505905448113	-0.481470809148742	-0.47770607885987	-0.466496720328705	-0.480549018448872	0.000848931563522526	0.000828361282015	0.00300325311816543
176	10.5789757830327	0.36	-0.299735885728785	-0.308269178006732	-0.291202593450838	0.454859541446501	-15.0287130706981	-15.3791053384027	-14.6783208029935	32.64	21.15	50.76	-0.46410883013074	-0.45353473353195	-0.44296063693316	-0.452108006929747	-0.44180733297572	-0.431506659021693	-0.451176952534711	-0.441214492245227	-0.430844544710458	-0.299735885728785	40.365181643203	0.00818428426476961	-52.2762684929975	-0.512975711236845	-0.506009754101532	-0.520341066425545	-0.474293763993103	-0.467505905448113	-0.481470809148742	-0.47770607885987	-0.466496720328705	-0.480549018448872	0.000848931563522526	0.000828361282015	0.00300325311816543
176	10.5789757830327	0.36	-0.299721971572673	-0.308247214329789	-0.291196728815557	0.444594434790578	-14.6075572066834	-14.9552677552379	-14.2598466581288	32.22	20.84	50.1	-0.457065291639993	-0.44643850608975	-0.435811720539507	-0.445332589276463	-0.434978589505894	-0.424624589735325	-0.445397436772367	-0.434008726072866	-0.423400388588392	-0.299721971572673	39.6925418530284	-0.20627707846584	-52.2441186810584	-0.512975711236845	-0.506009754101532	-0.520341066425545	-0.474293763993103	-0.467505905448113	-0.481470809148742	-0.47770607885987	-0.466496720328705	-0.480549018448872	0.000848931563522526	0.000828361282015	0.00300325311816543
176	10.5789757830327	0.36	-0.29968154851971	-0.308190139257276	-0.291172957782145	0.455330545357203	-14.9499023156474	-15.2981262678862	-14.6016783634086	31.83	20.52	48.71	-0.473154543449902	-0.462384352234672	-0.451614161019442	-0.461093816797223	-0.450598158150774	-0.440102499504326	-0.460581114878195	-0.450322750455728	-0.44018785173647	-0.29968154851971	39.1765353383267	-0.0959193818538867	-51.9904804696325	-0.512975711236845	-0.506009754101532	-0.520341066425545	-0.474293763993103	-0.467505905448113	-0.481470809148742	-0.47770607885987	-0.466496720328705	-0.480549018448872	0.000848931563522526	0.000828361282015	0.00300325311816543
176	10.5789757830327	0.36	-0.299644945431121	-0.308166472819029	-0.291123418043213	0.448142729529143	-14.8109734307873	-15.1610040026352	-14.4609428589394	32.04	20.6	49.33	-0.465895134433669	-0.455138753108355	-0.44438237178304	-0.453974025655991	-0.443492873630912	-0.433011721605833	-0.452990677621304	-0.44251560911834	-0.432706729964927	-0.299644945431121	39.4540513506941	0.226323050635834	-51.7559570100237	-0.512975711236845	-0.506009754101532	-0.520341066425545	-0.474293763993103	-0.467505905448113	-0.481470809148742	-0.47770607885987	-0.466496720328705	-0.480549018448872	0.000848931563522526	0.000828361282015	0.00300325311816543
176	10.5789757830327	0.36	-0.299641734624484	-0.308114461108323	-0.291169008140644	0.452267811077945	-15.0347585647002	-15.3871293698276	-14.6823877595728	31.87	20.31	49.03	-0.475367832935207	-0.464481738329964	-0.453595643724722	-0.463242526786546	-0.452634106059733	-0.442025685332921	-0.461907617819074	-0.451446168813112	-0.441346685181875	-0.299641734624484	39.1077778660573	0.126703102890347	-51.7607471234585	-0.512975711236845	-0.506009754101532	-0.520341066425545	-0.474293763993103	-0.467505905448113	-0.481470809148742	-0.47770607885987	-0.466496720328705	-0.480549018448872	0.000848931563522526	0.000828361282015	0.00300325311816543
176	10.5789757830327	0.36	-0.299621474710214	-0.308166252519731	-0.291076696900696	0.466311609652322	-15.0930182230406	-15.4368919755864	-14.7491444704948	31.62	20.52	49.2	-0.480699134446659	-0.469991032357902	-0.459282930269145	-0.468495707077349	-0.45805944975955	-0.447623192441751	-0.468125090236404	-0.457436417204156	-0.447343538916507	-0.299621474710214	38.9636150273534	0.0529559037106669	-51.7239459115581	-0.512975711236845	-0.506009754101532	-0.520341066425545	-0.474293763993103	-0.467505905448113	-0.481470809148742	-0.47770607885987	-0.466496720328705	-0.480549018448872	0.000848931563522526	0.000828361282015	0.00300325311816543
176	10.5789757830327	0.36	-0.299601147234179	-0.30804165699337	-0.291160637474988	0.451730853800334	-14.8965946717385	-15.2461059504737	-14.5470833930033	31.96	20.93	49.27	-0.46965648786514	-0.458889788474932	-0.448123089084723	-0.457656426248488	-0.447164823784286	-0.436673221320083	-0.458076666993852	-0.448055757766854	-0.43639893791487	-0.299601147234179	39.5355001623786	-0.0349930453175874	-52.032660371354	-0.512975711236845	-0.506009754101532	-0.520341066425545	-0.474293763993103	-0.467505905448113	-0.481470809148742	-0.47770607885987	-0.466496720328705	-0.480549018448872	0.000848931563522526	0.000828361282015	0.00300325311816543
176	10.5789757830327	0.36	-0.299594265575374	-0.308115206490496	-0.291073324660251	0.446742267605555	-14.849821358201	-15.201765403101	-14.4978773133009	32.04	20.69	48.9	-0.467276750665093	-0.456458581501447	-0.4456404123378	-0.455322231901552	-0.444780828072517	-0.434239424243482	-0.455731457892104	-0.444480990519362	-0.434548456866767	-0.299594265575374	39.3235767665363	0.00518143178035149	-51.954801008109	-0.512975711236845	-0.506009754101532	-0.520341066425545	-0.474293763993103	-0.467505905448113	-0.481470809148742	-0.47770607885987	-0.466496720328705	-0.480549018448872	0.000848931563522526	0.000828361282015	0.00300325311816543
176	10.5789757830327	0.36	-0.299556626907232	-0.308086090069641	-0.291027163744823	0.453422021657788	-15.0303376369339	-15.3817853041053	-14.6788899697626	31.88	20.63	49.28	-0.475123300150805	-0.464267539772183	-0.453411779393562	-0.463003029683831	-0.452424196898261	-0.441845364112691	-0.462512819346986	-0.452185594262613	-0.441738393329654	-0.299556626907232	39.5050660369214	-0.0799086892057369	-52.0867353343902	-0.512975711236845	-0.506009754101532	-0.520341066425545	-0.474293763993103	-0.467505905448113	-0.481470809148742	-0.47770607885987	-0.466496720328705	-0.480549018448872	0.000848931563522526	0.000828361282015	0.00300325311816543
176	10.5789757830327	0.36	-0.299534176444096	-0.308000595732106	-0.291067757156087	0.466222347923352	-15.1120943464322	-15.456464476044	-14.7677242168204	32.29	20.78	50.05	-0.471481100569403	-0.460976498565223	-0.450471896561042	-0.459364879769256	-0.449130227243743	-0.43889557471823	-0.458700772940854	-0.448149293546979	-0.437997311020285	-0.299534176444096	39.8307587928115	-0.0273520373419695	-52.1284464008889	-0.512975711236845	-0.506009754101532	-0.520341066425545	-0.474293763993103	-0.467505905448113	-0.481470809148742	-0.47770607885987	-0.466496720328705	-0.480549018448872	0.000848931563522526	0.000828361282015	0.00300325311816543
176	10.5789757830327	0.36	-0.299485150011223	-0.307936821296182	-0.291033478726264	0.443379366958069	-14.5424899930616	-14.8895046770724	-14.1954753090508	31.99	20.74	50	-0.45832559406493	-0.447643861217	-0.436962128369069	-0.446609832371461	-0.436201146977437	-0.425792461583413	-0.445446868707692	-0.435117299034885	-0.425219766918586	-0.299485150011223	39.7579927356416	-0.0777917598463065	-52.1404099901575	-0.512975711236845	-0.506009754101532	-0.520341066425545	-0.474293763993103	-0.467505905448113	-0.481470809148742	-0.47770607885987	-0.466496720328705	-0.480549018448872	0.000848931563522526	0.000828361282015	0.00300325311816543
176	10.5789757830327	0.36	-0.299445375474431	-0.307925131458444	-0.290965619490418	0.44839634615665	-14.9872614707226	-15.3412767337984	-14.6332462076469	32.02	20.85	49.18	-0.471827929119814	-0.460940029021783	-0.450052128923752	-0.45976093441837	-0.449151492259524	-0.438542050100679	-0.459652015670884	-0.449469924598128	-0.438653766108906	-0.299445375474431	39.6150164534671	-0.0833440297303019	-52.1285244036655	-0.512975711236845	-0.506009754101532	-0.520341066425545	-0.474293763993103	-0.467505905448113	-0.481470809148742	-0.47770607885987	-0.466496720328705	-0.480549018448872	0.000848931563522526	0.000828361282015	0.00300325311816543
176	10.5789757830327	0.36	-0.299437854565813	-0.307906994624794	-0.290968714506832	0.458131984456144	-15.0466638407951	-15.3951687003477	-14.6981589812426	31.96	20.6	50.02	-0.474333789888262	-0.463596159528789	-0.452858529169317	-0.462215508749413	-0.45175220340375	-0.441288898058086	-0.460832107223355	-0.450405222692774	-0.440089751677722	-0.299437854565813	39.6441984697895	-0.0535857653349585	-52.0479441836301	-0.512975711236845	-0.506009754101532	-0.520341066425545	-0.474293763993103	-0.467505905448113	-0.481470809148742	-0.47770607885987	-0.466496720328705	-0.480549018448872	0.000848931563522526	0.000828361282015	0.00300325311816543
176	10.5789757830327	0.36	-0.299435136447997	-0.307924536568697	-0.290945736327298	0.464058635684178	-15.1582822922271	-15.5052103044972	-14.8113542799571	32.26	20.78	50.03	-0.473331426657334	-0.462740668597926	-0.452149910538518	-0.461173087449827	-0.45085437139249	-0.440535655335153	-0.460393961115262	-0.450119717745243	-0.439480573192466	-0.299435136447997	39.6855988060614	-0.0530093302108908	-52.0861445492723	-0.512975711236845	-0.506009754101532	-0.520341066425545	-0.474293763993103	-0.467505905448113	-0.481470809148742	-0.47770607885987	-0.466496720328705	-0.480549018448872	0.000848931563522526	0.000828361282015	0.00300325311816543
176	10.5789757830327	0.36	-0.299433415145123	-0.307896347163875	-0.290970483126371	0.461708930468846	-15.0693100495349	-15.4158353799981	-14.7227847190717	31.73	20.71	49.21	-0.478325605396785	-0.467573548541391	-0.456821491685997	-0.466156326499106	-0.45567781715428	-0.445199307809453	-0.465376045741386	-0.455434386965438	-0.445251827592124	-0.299433415145123	39.3686709221404	-0.132516752506666	-52.0582599865084	-0.512975711236845	-0.506009754101532	-0.520341066425545	-0.474293763993103	-0.467505905448113	-0.481470809148742	-0.47770607885987	-0.466496720328705	-0.480549018448872	0.000848931563522526	0.000828361282015	0.00300325311816543
176	10.5789757830327	0.36	-0.299346606257838	-0.307834099242066	-0.290859113273609	0.451487190396071	-14.7616360512307	-15.1081512849278	-14.4151208175337	31.8	20.38	49.03	-0.467715799677873	-0.456988434921414	-0.446261070164954	-0.455800332372964	-0.445346256575551	-0.434892180778138	-0.455579692896502	-0.443736042814976	-0.433963824201711	-0.299346606257838	39.4181361132163	0.135995770141513	-51.7266769022181	-0.512975711236845	-0.506009754101532	-0.520341066425545	-0.474293763993103	-0.467505905448113	-0.481470809148742	-0.47770607885987	-0.466496720328705	-0.480549018448872	0.000848931563522526	0.000828361282015	0.00300325311816543
176	10.5789757830327	0.36	-0.299323522050095	-0.307797017376391	-0.290850026723799	0.451549249570455	-14.8268227779882	-15.1748246014109	-14.4788209545655	32.55	20.96	50.11	-0.459199117094159	-0.448668377249693	-0.438137637405228	-0.447343839926644	-0.437084975255688	-0.426826110584731	-0.44677714691816	-0.436523308064894	-0.426090783380527	-0.299323522050095	40.0107589503265	0.00588188670586046	-52.1801761954466	-0.512975711236845	-0.506009754101532	-0.520341066425545	-0.474293763993103	-0.467505905448113	-0.481470809148742	-0.47770607885987	-0.466496720328705	-0.480549018448872	0.000848931563522526	0.000828361282015	0.00300325311816543
176	10.5789757830327	0.36	-0.299308228498468	-0.307849671863971	-0.290766785132966	0.45853856444638	-14.8735661377898	-15.2177798036164	-14.5293524719632	31.89	20.63	49.56	-0.469861217785837	-0.459233343398708	-0.448605469011579	-0.457872215335289	-0.44751552232523	-0.437158829315172	-0.45713429347032	-0.446718025160856	-0.436219703555461	-0.299308228498468	39.2387947957141	0.0248348417979454	-51.8528221911379	-0.512975711236845	-0.506009754101532	-0.520341066425545	-0.474293763993103	-0.467505905448113	-0.481470809148742	-0.47770607885987	-0.466496720328705	-0.480549018448872	0.000848931563522526	0.000828361282015	0.00300325311816543
176	10.5789757830327	0.36	-0.299295999905962	-0.307781748507114	-0.29081025130481	0.441126870034675	-14.5448376625536	-14.893496682351	-14.1961786427563	32.2	20.77	49.69	-0.455553038737116	-0.44488847289745	-0.434223907057783	-0.44386478084314	-0.433473838896329	-0.423082896949518	-0.443367008979063	-0.432955002195945	-0.422847580347406	-0.299295999905962	39.6502970521467	-0.0757274595829627	-52.1643431969639	-0.512975711236845	-0.506009754101532	-0.520341066425545	-0.474293763993103	-0.467505905448113	-0.481470809148742	-0.47770607885987	-0.466496720328705	-0.480549018448872	0.000848931563522526	0.000828361282015	0.00300325311816543
176	10.5789757830327	0.36	-0.299280642706679	-0.30769178987062	-0.290869495542737	0.460791456914982	-14.874164685611	-15.2168345608166	-14.5314948104055	32.51	20.54	49.66	-0.461041905571971	-0.450659642978823	-0.440277380385675	-0.44914753004771	-0.439033118442904	-0.428918706838097	-0.448548122362515	-0.438177927688078	-0.427479125179957	-0.299280642706679	39.8637429497419	-0.0860029338135483	-52.1585762435378	-0.512975711236845	-0.506009754101532	-0.520341066425545	-0.474293763993103	-0.467505905448113	-0.481470809148742	-0.47770607885987	-0.466496720328705	-0.480549018448872	0.000848931563522526	0.000828361282015	0.00300325311816543
176	10.5789757830327	0.36	-0.299274958140568	-0.307738454352997	-0.290811461928139	0.45584888714415	-14.9818773448726	-15.3304816261729	-14.6332730635722	32.06	20.7	48.79	-0.470821421047967	-0.460115275793859	-0.44940913053975	-0.458770023655286	-0.448337918632215	-0.437905813609143	-0.458610112514768	-0.44854050277588	-0.43816297356744	-0.299274958140568	39.31399342178	-0.125688140377904	-52.0740283259569	-0.512975711236845	-0.506009754101532	-0.520341066425545	-0.474293763993103	-0.467505905448113	-0.481470809148742	-0.47770607885987	-0.466496720328705	-0.480549018448872	0.000848931563522526	0.000828361282015	0.00300325311816543
176	10.5789757830327	0.36	-0.2992632329328	-0.307763272792812	-0.290763193072788	0.46049682482359	-14.9468553140426	-15.2914040658317	-14.6023065622536	32.05	20.24	50.15	-0.469844070961697	-0.4592574572349	-0.448670843508103	-0.457821042378496	-0.447505333761082	-0.437189625143668	-0.45539744135149	-0.445531174994352	-0.435298605990461	-0.2992632329328	39.5657919391682	-0.030332210764473	-51.9883877257956	-0.512975711236845	-0.506009754101532	-0.520341066425545	-0.474293763993103	-0.467505905448113	-0.481470809148742	-0.47770607885987	-0.466496720328705	-0.480549018448872	0.000848931563522526	0.000828361282015	0.00300325311816543
176	10.5789757830327	0.36	-0.299248827770676	-0.307668194174154	-0.290829461367199	0.463224765836982	-15.3265334209176	-15.6779008121935	-14.9751660296418	32.52	20.6	50.42	-0.474875256399287	-0.464232525460927	-0.453589794522566	-0.462621977399779	-0.452253862478461	-0.441885747557143	-0.461054165243656	-0.451041813854088	-0.440388338454235	-0.299248827770676	40.0535982571825	-0.010565173779549	-52.1745977846903	-0.512975711236845	-0.506009754101532	-0.520341066425545	-0.474293763993103	-0.467505905448113	-0.481470809148742	-0.47770607885987	-0.466496720328705	-0.480549018448872	0.000848931563522526	0.000828361282015	0.00300325311816543
176	10.5789757830327	0.36	-0.299248190519827	-0.307700444196365	-0.29079593684329	0.455355331035469	-14.881157181398	-15.2277625518892	-14.5345518109069	32.62	20.97	49.65	-0.459786156629207	-0.449320774691307	-0.438855392753407	-0.447900722490736	-0.43770586981076	-0.427511017130785	-0.447932949439698	-0.437956572049104	-0.427447907389792	-0.299248190519827	39.7608726518337	0.0903530352101275	-52.0334524467302	-0.512975711236845	-0.506009754101532	-0.520341066425545	-0.474293763993103	-0.467505905448113	-0.481470809148742	-0.47770607885987	-0.466496720328705	-0.480549018448872	0.000848931563522526	0.000828361282015	0.00300325311816543
176	10.5789757830327	0.36	-0.299194791171335	-0.307632538825102	-0.290757043517568	0.461006370509616	-14.9879434657775	-15.3330852714179	-14.642801660137	32.38	20.65	49.53	-0.466346273445761	-0.455848999608068	-0.445351725770376	-0.454341588249913	-0.444114535222403	-0.433887482194893	-0.453065561767191	-0.443582347249628	-0.433719963040312	-0.299194791171335	39.7052960448731	0.0534775218202258	-52.0138171301938	-0.512975711236845	-0.506009754101532	-0.520341066425545	-0.474293763993103	-0.467505905448113	-0.481470809148742	-0.47770607885987	-0.466496720328705	-0.480549018448872	0.000848931563522526	0.000828361282015	0.00300325311816543
176	10.5789757830327	0.36	-0.299169020955167	-0.307745432931278	-0.290592608979056	0.451422636663452	-14.9788903578604	-15.3305512589364	-14.6272294567844	32.09	20.82	49.72	-0.470420783988393	-0.459630004584044	-0.448839225179694	-0.458373589304469	-0.447859155301301	-0.437344721298134	-0.457600507656213	-0.446894237751632	-0.436697085839065	-0.299169020955167	39.5456055607155	-0.0857240348834068	-52.1418003515374	-0.512975711236845	-0.506009754101532	-0.520341066425545	-0.474293763993103	-0.467505905448113	-0.481470809148742	-0.47770607885987	-0.466496720328705	-0.480549018448872	0.000848931563522526	0.000828361282015	0.00300325311816543
176	10.5789757830327	0.36	-0.299130582001093	-0.307585330299073	-0.290675833703113	0.456026587925262	-14.7390070445638	-15.0818373050802	-14.3961767840474	31.68	20.56	49.08	-0.468727415905487	-0.458072617099779	-0.447417818294071	-0.456813976439023	-0.446429985988644	-0.436045995538265	-0.45646082996053	-0.445640429975224	-0.435057060121137	-0.299130582001093	39.2276612006844	0.0859888323586357	-51.8131646330518	-0.512975711236845	-0.506009754101532	-0.520341066425545	-0.474293763993103	-0.467505905448113	-0.481470809148742	-0.47770607885987	-0.466496720328705	-0.480549018448872	0.000848931563522526	0.000828361282015	0.00300325311816543
176	10.5789757830327	0.36	-0.299041792087002	-0.307546968443873	-0.290536615730131	0.450531497706526	-14.8108153282335	-15.1591566186162	-14.4624740378508	32.53	20.81	50.4	-0.459007790678804	-0.448460280014232	-0.43791276934966	-0.447161644991457	-0.436886346150973	-0.426611047310489	-0.446067055047425	-0.436184524251367	-0.425360892961278	-0.299041792087002	40.0728063091721	-0.167016296064941	-52.3335005090184	-0.512975711236845	-0.506009754101532	-0.520341066425545	-0.474293763993103	-0.467505905448113	-0.481470809148742	-0.47770607885987	-0.466496720328705	-0.480549018448872	0.000848931563522526	0.000828361282015	0.00300325311816543
176	10.5789757830327	0.36	-0.299005938150726	-0.30740738877924	-0.290604487522212	0.460335341110991	-15.028800097059	-15.3753504183128	-14.6822497758053	32.33	20.82	50.24	-0.468332024248028	-0.457776127371475	-0.447220230494921	-0.456286665418962	-0.446002263035754	-0.435717860652546	-0.454845824751442	-0.446250315354149	-0.434513002931938	-0.299005938150726	39.8300760081284	-0.00469355518679217	-52.0670043546858	-0.512975711236845	-0.506009754101532	-0.520341066425545	-0.474293763993103	-0.467505905448113	-0.481470809148742	-0.47770607885987	-0.466496720328705	-0.480549018448872	0.000848931563522526	0.000828361282015	0.00300325311816543
176	10.5789757830327	0.36	-0.298992015132754	-0.307394719013011	-0.290589311252497	0.452372964336046	-14.8659220718804	-15.2142619047416	-14.5175822390192	32.44	20.89	50.19	-0.461953519568478	-0.45137681116135	-0.440800102754222	-0.45005033515641	-0.439746157437565	-0.42944197971872	-0.449233663780748	-0.438991200093992	-0.4288902529536	-0.298992015132754	39.8656088574133	-0.105766752240904	-52.2224450355512	-0.512975711236845	-0.506009754101532	-0.520341066425545	-0.474293763993103	-0.467505905448113	-0.481470809148742	-0.47770607885987	-0.466496720328705	-0.480549018448872	0.000848931563522526	0.000828361282015	0.00300325311816543
176	10.5789757830327	0.36	-0.298910037550363	-0.307437332230878	-0.290382742869847	0.453842197348683	-14.9380920660788	-15.2870868485695	-14.5890972835881	32.43	21.08	49.96	-0.464259151188752	-0.453660400550818	-0.443061649912885	-0.452297961501276	-0.441972277460966	-0.431646593420655	-0.452393494249261	-0.441534707773466	-0.43140248449221	-0.298910037550363	39.9447146935723	-0.0617035309806311	-52.2260313123464	-0.512975711236845	-0.506009754101532	-0.520341066425545	-0.474293763993103	-0.467505905448113	-0.481470809148742	-0.47770607885987	-0.466496720328705	-0.480549018448872	0.000848931563522526	0.000828361282015	0.00300325311816543
176	10.5789757830327	0.36	-0.298899739266232	-0.307352508113253	-0.290446970419211	0.455066258117748	-14.699729757055	-15.0423090044956	-14.3571505096144	32	20.25	49.94	-0.462844139614227	-0.452303151725734	-0.441762163837242	-0.451010086118013	-0.440738611449844	-0.430467136781675	-0.449467603092759	-0.439205211625172	-0.429084403404839	-0.298899739266232	39.3381979516817	0.00825431379886286	-51.8874552101243	-0.512975711236845	-0.506009754101532	-0.520341066425545	-0.474293763993103	-0.467505905448113	-0.481470809148742	-0.47770607885987	-0.466496720328705	-0.480549018448872	0.000848931563522526	0.000828361282015	0.00300325311816543
176	10.5789757830327	0.36	-0.298865071756698	-0.307364786786166	-0.290365356727229	0.455223590589764	-14.8213803821782	-15.1666851601372	-14.4760756042193	31.82	20.67	49.46	-0.469339014125246	-0.458653422491424	-0.447967830857602	-0.457379331485424	-0.446966029776184	-0.436552728066943	-0.456726963529074	-0.4464945543262	-0.436134982567642	-0.298865071756698	39.4397517384773	0.312345889931723	-51.613704791365	-0.512975711236845	-0.506009754101532	-0.520341066425545	-0.474293763993103	-0.467505905448113	-0.481470809148742	-0.47770607885987	-0.466496720328705	-0.480549018448872	0.000848931563522526	0.000828361282015	0.00300325311816543
176	10.5789757830327	0.36	-0.298851717271626	-0.307327483740919	-0.290375950802332	0.449999199016546	-14.7960874787451	-15.1444567570323	-14.4477182004579	32.13	20.98	49.84	-0.464097317116501	-0.453421645482136	-0.442745973847772	-0.452202862048592	-0.441800799616202	-0.431398737183812	-0.451919337786465	-0.441809834314753	-0.431355930022572	-0.298851717271626	39.8122534742444	0.03274606015606	-52.1114649652739	-0.512975711236845	-0.506009754101532	-0.520341066425545	-0.474293763993103	-0.467505905448113	-0.481470809148742	-0.47770607885987	-0.466496720328705	-0.480549018448872	0.000848931563522526	0.000828361282015	0.00300325311816543
176	10.5789757830327	0.36	-0.298666351055914	-0.307146062087033	-0.290186640024794	0.448891457211269	-14.7690237893213	-15.1175350854372	-14.4205124932053	32.24	20.72	49.62	-0.461712853149018	-0.451068780290913	-0.440424707432807	-0.449856188559711	-0.439485452692079	-0.429114716824448	-0.449494281091161	-0.438501083362725	-0.428736719013668	-0.298666351055914	39.7604920011694	0.0437105986893592	-52.0296124798553	-0.512975711236845	-0.506009754101532	-0.520341066425545	-0.474293763993103	-0.467505905448113	-0.481470809148742	-0.47770607885987	-0.466496720328705	-0.480549018448872	0.000848931563522526	0.000828361282015	0.00300325311816543
176	10.5789757830327	0.36	-0.298607368113642	-0.307127016769526	-0.290087719457757	0.453564489374569	-15.1475582579161	-15.5016450554887	-14.7934714603435	32.44	20.89	49.34	-0.470645603850767	-0.459895170973315	-0.449144738095862	-0.45851794779111	-0.448044533441746	-0.437571119092383	-0.458675085997127	-0.447750941512773	-0.43701713250122	-0.298607368113642	39.7228534467545	0.0145893984154192	-52.0845901093762	-0.512975711236845	-0.506009754101532	-0.520341066425545	-0.474293763993103	-0.467505905448113	-0.481470809148742	-0.47770607885987	-0.466496720328705	-0.480549018448872	0.000848931563522526	0.000828361282015	0.00300325311816543
176	10.5789757830327	0.36	-0.298590279540505	-0.306999187581998	-0.290181371499011	0.45597592404192	-14.9272072841031	-15.2744505525674	-14.5799640156388	31.74	20.65	48.58	-0.473790512662893	-0.463019548063006	-0.452248583463118	-0.46173436171982	-0.451237476848311	-0.440740591976802	-0.46163117708674	-0.450955587923583	-0.441153391255201	-0.298590279540505	39.2535557273904	-0.044503407836704	-51.974580305184	-0.512975711236845	-0.506009754101532	-0.520341066425545	-0.474293763993103	-0.467505905448113	-0.481470809148742	-0.47770607885987	-0.466496720328705	-0.480549018448872	0.000848931563522526	0.000828361282015	0.00300325311816543
176	10.5789757830327	0.36	-0.298518949190334	-0.307068726929726	-0.289969171450941	0.45369799474322	-15.0000066495523	-15.3505498818383	-14.6494634172663	32.08	20.58	49.76	-0.471199229664396	-0.460438983139765	-0.449678736615133	-0.459134576397719	-0.44864983678229	-0.438165097166862	-0.457800393668128	-0.44800832787538	-0.43691683858458	-0.298518949190334	39.5467297051653	0.108760990384252	-51.8721171699624	-0.512975711236845	-0.506009754101532	-0.520341066425545	-0.474293763993103	-0.467505905448113	-0.481470809148742	-0.47770607885987	-0.466496720328705	-0.480549018448872	0.000848931563522526	0.000828361282015	0.00300325311816543
176	10.5789757830327	0.36	-0.298499935936977	-0.307013436327715	-0.289986435546239	0.450939216513556	-14.9303374412841	-15.2812007875095	-14.5794740950587	32.27	20.8	50	-0.46628589582618	-0.455579758790076	-0.444873621753973	-0.454305438583091	-0.443874378314584	-0.433443318046077	-0.453438460842433	-0.443339900104794	-0.432890517491326	-0.298499935936977	39.8551677860315	0.0692735869874142	-52.0444692959548	-0.512975711236845	-0.506009754101532	-0.520341066425545	-0.474293763993103	-0.467505905448113	-0.481470809148742	-0.47770607885987	-0.466496720328705	-0.480549018448872	0.000848931563522526	0.000828361282015	0.00300325311816543
176	10.5789757830327	0.36	-0.298456386716388	-0.306864956802426	-0.29004781663035	0.45710881380712	-14.8946865878218	-15.2403832091587	-14.5489899664849	31.06	20.25	49.19	-0.482986019497488	-0.472030479023093	-0.461074938548698	-0.470855051269984	-0.460174676759085	-0.449494302248185	-0.469404287256715	-0.459080306463323	-0.448782620303951	-0.298456386716388	39.0686234931702	-0.114610901500063	-51.8287850245598	-0.512975711236845	-0.506009754101532	-0.520341066425545	-0.474293763993103	-0.467505905448113	-0.481470809148742	-0.47770607885987	-0.466496720328705	-0.480549018448872	0.000848931563522526	0.000828361282015	0.00300325311816543
176	10.5789757830327	0.36	-0.298414291607717	-0.306819237682442	-0.290009345532992	0.456896722068332	-15.0643176679398	-15.4141007692029	-14.7145345666768	32.13	20.48	49.48	-0.472430660357337	-0.461710069906696	-0.450989479456055	-0.460323681478865	-0.449877827562158	-0.439431973645451	-0.459575370847755	-0.449708146087869	-0.438530836899866	-0.298414291607717	39.8388862338132	-0.0200374202222819	-52.0656068247871	-0.512975711236845	-0.506009754101532	-0.520341066425545	-0.474293763993103	-0.467505905448113	-0.481470809148742	-0.47770607885987	-0.466496720328705	-0.480549018448872	0.000848931563522526	0.000828361282015	0.00300325311816543
176	10.5789757830327	0.36	-0.298351834519162	-0.306781508772093	-0.289922160266231	0.453666508614372	-14.773912799846	-15.1191942538724	-14.4286313458197	31.97	20.59	50.1	-0.465735121471098	-0.455098992505991	-0.444462863540883	-0.453835074826666	-0.443470710701627	-0.433106346576588	-0.452701687248322	-0.442442228461334	-0.431868097982378	-0.298351834519162	39.8281986193002	0.0214780704954335	-52.0208413553165	-0.512975711236845	-0.506009754101532	-0.520341066425545	-0.474293763993103	-0.467505905448113	-0.481470809148742	-0.47770607885987	-0.466496720328705	-0.480549018448872	0.000848931563522526	0.000828361282015	0.00300325311816543
176	10.5789757830327	0.36	-0.298351807570536	-0.306744510692868	-0.289959104448205	0.460181704437106	-14.9712463465481	-15.316576300001	-14.6259163930953	31.68	20.35	49.09	-0.475992043216344	-0.465260251273531	-0.454528459330718	-0.463893492906415	-0.453434476793758	-0.4429754606811	-0.462961168076763	-0.452857980977335	-0.442238113091186	-0.298351807570536	39.3421300506923	-0.0234703563211219	-51.9263368475646	-0.512975711236845	-0.506009754101532	-0.520341066425545	-0.474293763993103	-0.467505905448113	-0.481470809148742	-0.47770607885987	-0.466496720328705	-0.480549018448872	0.000848931563522526	0.000828361282015	0.00300325311816543
176	10.5789757830327	0.36	-0.298330866995905	-0.306750734897294	-0.289910999094517	0.449874255633186	-14.7480219520245	-15.0953472022827	-14.4006967017664	32.24	20.75	49.9	-0.461147881526008	-0.450537439698422	-0.439926997870836	-0.449307410740895	-0.438969403486923	-0.428631396232952	-0.448805778464891	-0.438425490311526	-0.427646450658105	-0.298330866995905	39.7985410156275	-0.0166600642531703	-52.0743660310437	-0.512975711236845	-0.506009754101532	-0.520341066425545	-0.474293763993103	-0.467505905448113	-0.481470809148742	-0.47770607885987	-0.466496720328705	-0.480549018448872	0.000848931563522526	0.000828361282015	0.00300325311816543
176	10.5789757830327	0.36	-0.298314227785077	-0.30673319714311	-0.289895258427043	0.457063326616543	-14.7998119239807	-15.1433380446014	-14.45628580336	32.13	20.73	49.63	-0.464155210713826	-0.45362586517371	-0.443096519633593	-0.452260655342326	-0.442001137395786	-0.431741619449245	-0.451529026582583	-0.441156245770324	-0.430795456669888	-0.298314227785077	39.6030365488038	-0.0102820218603614	-52.0123001176827	-0.512975711236845	-0.506009754101532	-0.520341066425545	-0.474293763993103	-0.467505905448113	-0.481470809148742	-0.47770607885987	-0.466496720328705	-0.480549018448872	0.000848931563522526	0.000828361282015	0.00300325311816543
176	10.5789757830327	0.36	-0.29824327155458	-0.30670926313964	-0.28977727996952	0.452446124114371	-14.864415480988	-15.2126685853645	-14.5161623766115	32.4	20.9	49.76	-0.462450982839767	-0.451864412213306	-0.441277841586845	-0.45054310402135	-0.440229132231955	-0.429915160442561	-0.450549816159829	-0.440230102703273	-0.429853411159489	-0.29824327155458	39.8401565389057	0.129100746174138	-51.9578430356934	-0.512975711236845	-0.506009754101532	-0.520341066425545	-0.474293763993103	-0.467505905448113	-0.481470809148742	-0.47770607885987	-0.466496720328705	-0.480549018448872	0.000848931563522526	0.000828361282015	0.00300325311816543
176	10.5789757830327	0.36	-0.298223806839316	-0.306617914872984	-0.289829698805647	0.458707933875541	-14.9450322731937	-15.290781907917	-14.5992826384705	32.02	20.77	49.34	-0.470298337440007	-0.459664121390096	-0.449029905340186	-0.458270814475974	-0.447908560428824	-0.437546306381673	-0.45776422043504	-0.447921282200191	-0.437509327054207	-0.298223806839316	39.6961578524338	-0.0180646509700245	-52.0466120945756	-0.512975711236845	-0.506009754101532	-0.520341066425545	-0.474293763993103	-0.467505905448113	-0.481470809148742	-0.47770607885987	-0.466496720328705	-0.480549018448872	0.000848931563522526	0.000828361282015	0.00300325311816543
176	10.5789757830327	0.36	-0.29819085274635	-0.306629000092379	-0.28975270540032	0.455236396086431	-14.9157466531572	-15.2632409809515	-14.568252325363	31.63	20.62	49.01	-0.475051799577101	-0.464236416005059	-0.453421032433017	-0.4629880826354	-0.452447350640607	-0.441906618645815	-0.462759236898781	-0.451827119913052	-0.441910967183902	-0.29819085274635	39.30346892714	0.0283162876760602	-51.8624416631157	-0.512975711236845	-0.506009754101532	-0.520341066425545	-0.474293763993103	-0.467505905448113	-0.481470809148742	-0.47770607885987	-0.466496720328705	-0.480549018448872	0.000848931563522526	0.000828361282015	0.00300325311816543
176	10.5789757830327	0.36	-0.298184769934598	-0.306645351306649	-0.289724188562548	0.450892628738383	-14.7105595306828	-15.056290615498	-14.3648284458676	31.95	20.48	49.63	-0.463960324592518	-0.45330660446789	-0.442652884343262	-0.452108084306914	-0.441726522046137	-0.43134495978536	-0.451384644588819	-0.440489646775458	-0.429167062947751	-0.298184769934598	39.4941838633669	0.0509126242239135	-51.8949815969572	-0.512975711236845	-0.506009754101532	-0.520341066425545	-0.474293763993103	-0.467505905448113	-0.481470809148742	-0.47770607885987	-0.466496720328705	-0.480549018448872	0.000848931563522526	0.000828361282015	0.00300325311816543
176	10.5789757830327	0.36	-0.298123039834216	-0.306605675510485	-0.289640404157947	0.459705764510617	-15.1347543318548	-15.4841904047175	-14.7853182589922	32.06	20.76	49.35	-0.475586587834996	-0.46485389176142	-0.454121195687843	-0.463413888686658	-0.452955897332886	-0.442497905979115	-0.462713279583377	-0.45298971724758	-0.442808639124668	-0.298123039834216	39.5780307073001	0.0339057327150697	-51.9893525689058	-0.512975711236845	-0.506009754101532	-0.520341066425545	-0.474293763993103	-0.467505905448113	-0.481470809148742	-0.47770607885987	-0.466496720328705	-0.480549018448872	0.000848931563522526	0.000828361282015	0.00300325311816543
176	10.5789757830327	0.36	-0.298106934924959	-0.306504678972605	-0.289709190877313	0.46053185981872	-15.1790387801305	-15.5289150589899	-14.8291625012712	31.92	20.99	48.68	-0.479025526550793	-0.468232778437253	-0.457440030323713	-0.466796006033544	-0.456278796752856	-0.445761587472167	-0.46763807076385	-0.457034316177613	-0.446675420802565	-0.298106934924959	39.4966497242887	-0.111883469540269	-52.1409678824601	-0.512975711236845	-0.506009754101532	-0.520341066425545	-0.474293763993103	-0.467505905448113	-0.481470809148742	-0.47770607885987	-0.466496720328705	-0.480549018448872	0.000848931563522526	0.000828361282015	0.00300325311816543
176	10.5789757830327	0.36	-0.298091636253388	-0.306560712147932	-0.289622560358844	0.46291984868018	-15.1956626203804	-15.5442434189943	-14.8470818217665	31.95	20.6	49.28	-0.479042793907846	-0.468300224123678	-0.457557654339511	-0.466805956764722	-0.456337798950882	-0.445869641137042	-0.466438026013678	-0.455907484854643	-0.444965789735438	-0.298091636253388	39.6536536541189	-0.107075382931342	-52.0711462320129	-0.512975711236845	-0.506009754101532	-0.520341066425545	-0.474293763993103	-0.467505905448113	-0.481470809148742	-0.47770607885987	-0.466496720328705	-0.480549018448872	0.000848931563522526	0.000828361282015	0.00300325311816543
176	10.5789757830327	0.36	-0.298076274289696	-0.306512730160115	-0.289639818419277	0.459830147068732	-14.9848836381144	-15.3307728314897	-14.638994444739	31.74	20.72	49.17	-0.475539153199272	-0.46481015369439	-0.454081154189508	-0.463438530493546	-0.452982542315166	-0.442526554136786	-0.462962209689125	-0.452981358446407	-0.442297184991021	-0.298076274289696	39.337814923372	-0.249166921023802	-52.1955344212808	-0.512975711236845	-0.506009754101532	-0.520341066425545	-0.474293763993103	-0.467505905448113	-0.481470809148742	-0.47770607885987	-0.466496720328705	-0.480549018448872	0.000848931563522526	0.000828361282015	0.00300325311816543
176	10.5789757830327	0.36	-0.298063248862113	-0.306439981510851	-0.289686516213375	0.468878154634059	-15.1084825229262	-15.4509387732603	-14.766026272592	32.07	20.39	49.48	-0.474474569321908	-0.463958264502289	-0.45344195968267	-0.462328968247906	-0.452081859822298	-0.44183475139669	-0.461465690133972	-0.450583639039673	-0.440550055857642	-0.298063248862113	39.3900447820917	0.0209062304716826	-51.8464376867732	-0.512975711236845	-0.506009754101532	-0.520341066425545	-0.474293763993103	-0.467505905448113	-0.481470809148742	-0.47770607885987	-0.466496720328705	-0.480549018448872	0.000848931563522526	0.000828361282015	0.00300325311816543
176	10.5789757830327	0.36	-0.298060304153212	-0.306530135520632	-0.289590472785792	0.448947328064483	-14.8111316315902	-15.1605971014417	-14.4616661617387	32.15	20.79	49.61	-0.464435152807775	-0.453729502640731	-0.443023852473688	-0.452529687444931	-0.442098469018207	-0.431667250591483	-0.451869318939687	-0.441883620793632	-0.431127123170425	-0.298060304153212	39.6636054440405	0.181317988162202	-51.856803253176	-0.512975711236845	-0.506009754101532	-0.520341066425545	-0.474293763993103	-0.467505905448113	-0.481470809148742	-0.47770607885987	-0.466496720328705	-0.480549018448872	0.000848931563522526	0.000828361282015	0.00300325311816543
176	10.5789757830327	0.36	-0.298028357807054	-0.306475028702847	-0.289581686911261	0.460985279005148	-14.8872415358137	-15.230078931298	-14.5444041403294	31.61	20.37	48.9	-0.474353027364047	-0.463675081624226	-0.452997135884406	-0.462312141254492	-0.451905242437786	-0.44149834362108	-0.461525309528355	-0.450992761454624	-0.44087911096534	-0.298028357807054	38.9485737491025	0.0122511953790429	-51.7218237816517	-0.512975711236845	-0.506009754101532	-0.520341066425545	-0.474293763993103	-0.467505905448113	-0.481470809148742	-0.47770607885987	-0.466496720328705	-0.480549018448872	0.000848931563522526	0.000828361282015	0.00300325311816543
176	10.5789757830327	0.36	-0.29802342833424	-0.306412940350801	-0.289633916317679	0.453551605935379	-14.8206135031835	-15.1670666992409	-14.4741603071262	32.04	20.58	49.52	-0.466091864093712	-0.455445176822292	-0.444798489550871	-0.454165878357214	-0.443791610002152	-0.43341734164709	-0.453876287748698	-0.442541929464975	-0.432893782707006	-0.29802342833424	39.4910307356305	-0.00466075610824813	-51.9547900289009	-0.512975711236845	-0.506009754101532	-0.520341066425545	-0.474293763993103	-0.467505905448113	-0.481470809148742	-0.47770607885987	-0.466496720328705	-0.480549018448872	0.000848931563522526	0.000828361282015	0.00300325311816543
176	10.5789757830327	0.36	-0.297939444629334	-0.306395483858094	-0.289483405400574	0.456327780838373	-14.9477269638754	-15.2952010654032	-14.6002528623477	31.71	20.54	49.42	-0.47495475268359	-0.464164801296265	-0.453374849908941	-0.462876894257534	-0.45236132586047	-0.441845757463407	-0.461746033868283	-0.451919106709504	-0.441374254823778	-0.297939444629334	39.5591162120452	-0.0484456836911295	-51.992209099134	-0.512975711236845	-0.506009754101532	-0.520341066425545	-0.474293763993103	-0.467505905448113	-0.481470809148742	-0.47770607885987	-0.466496720328705	-0.480549018448872	0.000848931563522526	0.000828361282015	0.00300325311816543
176	10.5789757830327	0.36	-0.297916996538445	-0.306309075104764	-0.289524917972126	0.465098841847847	-15.0915530875326	-15.4362324204242	-14.7468737546409	31.92	20.47	49.77	-0.476121393812159	-0.465489965110848	-0.454858536409537	-0.463965334210635	-0.453605341077273	-0.443245347943912	-0.462639675779274	-0.452586412409568	-0.442121021877305	-0.297916996538445	39.8694240539366	-0.0192508055343868	-52.0540052197774	-0.512975711236845	-0.506009754101532	-0.520341066425545	-0.474293763993103	-0.467505905448113	-0.481470809148742	-0.47770607885987	-0.466496720328705	-0.480549018448872	0.000848931563522526	0.000828361282015	0.00300325311816543
176	10.5789757830327	0.36	-0.297901267247353	-0.306300152615546	-0.289502381879159	0.459340371712946	-15.0594505740573	-15.4074038721252	-14.7114972759895	32.53	20.91	50.32	-0.466467323780824	-0.455932853139468	-0.445398382498112	-0.454427813406669	-0.444165237198442	-0.433902660990216	-0.454699325443023	-0.443289133474873	-0.433174515283245	-0.297901267247353	40.0876791693224	0.138155677798361	-52.0691527751891	-0.512975711236845	-0.506009754101532	-0.520341066425545	-0.474293763993103	-0.467505905448113	-0.481470809148742	-0.47770607885987	-0.466496720328705	-0.480549018448872	0.000848931563522526	0.000828361282015	0.00300325311816543
176	10.5789757830327	0.36	-0.297863338058308	-0.306374530983765	-0.289352145132851	0.459448344096768	-14.9718845714873	-15.3177394402167	-14.6260297027579	31.97	20.13	49.95	-0.471721637475441	-0.461070769203225	-0.450419900931009	-0.459666675457655	-0.449287992733605	-0.438909310009555	-0.457584595561846	-0.447386049775094	-0.436868676248998	-0.297863338058308	39.4419814071709	-0.0627388041520949	-51.9962925602086	-0.512975711236845	-0.506009754101532	-0.520341066425545	-0.474293763993103	-0.467505905448113	-0.481470809148742	-0.47770607885987	-0.466496720328705	-0.480549018448872	0.000848931563522526	0.000828361282015	0.00300325311816543
176	10.5789757830327	0.36	-0.297847060622153	-0.306315597293701	-0.289378523950606	0.46663519207541	-15.2090728448707	-15.5553655492205	-14.8627801405209	31.84	20.39	49.18	-0.481066218021829	-0.470356747962576	-0.459647277903324	-0.468803149095602	-0.458366678811806	-0.44793020852801	-0.467903807958673	-0.45774666156958	-0.447063668703721	-0.297847060622153	39.2845335852874	0.0496764187875161	-51.8286420381043	-0.512975711236845	-0.506009754101532	-0.520341066425545	-0.474293763993103	-0.467505905448113	-0.481470809148742	-0.47770607885987	-0.466496720328705	-0.480549018448872	0.000848931563522526	0.000828361282015	0.00300325311816543
176	10.5789757830327	0.36	-0.297774639618775	-0.306269611130527	-0.289279668107022	0.451095111840397	-14.8583110734794	-15.2073718922219	-14.5092502547369	31.78	20.54	48.63	-0.471155917683667	-0.460341289650131	-0.449526661616594	-0.459158401565492	-0.448619157262212	-0.438079912958933	-0.459158691410116	-0.448085776176713	-0.438640731323255	-0.297774639618775	39.1525641276091	-0.0653029656397571	-51.9568715050557	-0.512975711236845	-0.506009754101532	-0.520341066425545	-0.474293763993103	-0.467505905448113	-0.481470809148742	-0.47770607885987	-0.466496720328705	-0.480549018448872	0.000848931563522526	0.000828361282015	0.00300325311816543
176	10.5789757830327	0.36	-0.297726884457357	-0.306161767974497	-0.289292000940217	0.446391934954009	-14.6748529578871	-15.0228968050814	-14.3268091106927	32.39	20.8	49.93	-0.456753791714807	-0.446171921323788	-0.43559005093277	-0.44499367989769	-0.434684262590346	-0.424374845283001	-0.44394902444074	-0.434290001281227	-0.423572691757937	-0.297726884457357	40.0002920656259	-0.0664508927798284	-52.2186219094383	-0.512975711236845	-0.506009754101532	-0.520341066425545	-0.474293763993103	-0.467505905448113	-0.481470809148742	-0.47770607885987	-0.466496720328705	-0.480549018448872	0.000848931563522526	0.000828361282015	0.00300325311816543
176	10.5789757830327	0.36	-0.297719750895942	-0.306101107385577	-0.289338394406306	0.457388831162167	-14.9310348109319	-15.2773796037391	-14.5846900181247	32.36	20.8	49.73	-0.464971446063735	-0.454430342594081	-0.443889239124427	-0.453006911492069	-0.442737049187768	-0.432467186883467	-0.452441985229081	-0.442276931889068	-0.432149871302476	-0.297719750895942	39.8276096803103	-0.0139685142821758	-52.0905625573115	-0.512975711236845	-0.506009754101532	-0.520341066425545	-0.474293763993103	-0.467505905448113	-0.481470809148742	-0.47770607885987	-0.466496720328705	-0.480549018448872	0.000848931563522526	0.000828361282015	0.00300325311816543
176	10.5789757830327	0.36	-0.297709083101444	-0.306112604449218	-0.28930556175367	0.440759025111975	-14.780855200162	-15.1354363267192	-14.4262740736048	32.21	20.97	50.15	-0.462748242803224	-0.45190734005661	-0.441066437309995	-0.450872305051824	-0.440309622456642	-0.42974693986146	-0.450032862517533	-0.439765784219919	-0.429214703589468	-0.297709083101444	40.0334764802413	-0.0342836203588763	-52.2145329450414	-0.512975711236845	-0.506009754101532	-0.520341066425545	-0.474293763993103	-0.467505905448113	-0.481470809148742	-0.47770607885987	-0.466496720328705	-0.480549018448872	0.000848931563522526	0.000828361282015	0.00300325311816543
176	10.5789757830327	0.36	-0.297700854804083	-0.306119447292571	-0.289282262315594	0.460686345450613	-15.1886205382293	-15.538608847661	-14.8386322287976	32.17	20.69	49.67	-0.475687455086844	-0.46497317236978	-0.454258889652716	-0.463488630455437	-0.453049111460895	-0.442609592466354	-0.46299134182949	-0.452557331554539	-0.441643908555413	-0.297700854804083	39.6390898381015	-0.122072524213495	-52.1473038794238	-0.512975711236845	-0.506009754101532	-0.520341066425545	-0.474293763993103	-0.467505905448113	-0.481470809148742	-0.47770607885987	-0.466496720328705	-0.480549018448872	0.000848931563522526	0.000828361282015	0.00300325311816543
176	10.5789757830327	0.36	-0.297653817558185	-0.306106596415513	-0.289201038700858	0.446098024081732	-14.6923317604407	-15.0409974410907	-14.3436660797908	32.13	20.82	49.24	-0.460993306013318	-0.450307010410535	-0.439620714807751	-0.449179401912489	-0.438766964671199	-0.42835452742991	-0.448952409997714	-0.438456007690302	-0.42844801059466	-0.297653817558185	39.5087056401	0.191129757696659	-51.8343316487372	-0.512975711236845	-0.506009754101532	-0.520341066425545	-0.474293763993103	-0.467505905448113	-0.481470809148742	-0.47770607885987	-0.466496720328705	-0.480549018448872	0.000848931563522526	0.000828361282015	0.00300325311816543
176	10.5789757830327	0.36	-0.297625596478558	-0.306046116517013	-0.289205076440104	0.450034719772042	-14.9415112013466	-15.2932791926695	-14.5897432100236	32.37	20.52	50.53	-0.465350915591818	-0.454647157766192	-0.443943399940565	-0.453375060678826	-0.44294676519022	-0.432518469701614	-0.451884633302823	-0.44070739290851	-0.431147545797806	-0.297625596478558	39.9856692751282	-0.120491275909667	-52.2692540095778	-0.512975711236845	-0.506009754101532	-0.520341066425545	-0.474293763993103	-0.467505905448113	-0.481470809148742	-0.47770607885987	-0.466496720328705	-0.480549018448872	0.000848931563522526	0.000828361282015	0.00300325311816543
176	10.5789757830327	0.36	-0.297591011709392	-0.30601503723022	-0.289166986188563	0.451523682133199	-14.8006885732936	-15.1480949308101	-14.4532822157772	32.01	20.76	49.35	-0.466057897975393	-0.455369327731614	-0.444680757487834	-0.454141053662678	-0.443725784285752	-0.433310514908826	-0.453946663190236	-0.443619813044223	-0.433512364749518	-0.297591011709392	39.2949034253292	0.0774921439891822	-51.8386764425129	-0.512975711236845	-0.506009754101532	-0.520341066425545	-0.474293763993103	-0.467505905448113	-0.481470809148742	-0.47770607885987	-0.466496720328705	-0.480549018448872	0.000848931563522526	0.000828361282015	0.00300325311816543
176	10.5789757830327	0.36	-0.297590630275647	-0.306026195537765	-0.289155065013528	0.454762694255816	-14.9334614878935	-15.2817009796342	-14.5852219961528	31.76	20.51	50.34	-0.473690432077017	-0.462895971726774	-0.45210151137653	-0.461631893916991	-0.451112223605211	-0.440592553293431	-0.460260037391371	-0.449275434808195	-0.439951021060734	-0.297590630275647	39.8072874404613	0.066072434837754	-51.9491245117562	-0.512975711236845	-0.506009754101532	-0.520341066425545	-0.474293763993103	-0.467505905448113	-0.481470809148742	-0.47770607885987	-0.466496720328705	-0.480549018448872	0.000848931563522526	0.000828361282015	0.00300325311816543
176	10.5789757830327	0.36	-0.297583459724173	-0.306074461922634	-0.289092457525711	0.44324026732819	-14.4059299576286	-14.7497829210014	-14.0620769942557	32.49	21.01	50.14	-0.447081372184526	-0.436658828644881	-0.426236285105237	-0.435549986500563	-0.425396267333485	-0.415242548166406	-0.435242245354818	-0.425259715629555	-0.414597312887587	-0.297583459724173	39.8012696724975	-0.1114383069992	-52.2290539256078	-0.512975711236845	-0.506009754101532	-0.520341066425545	-0.474293763993103	-0.467505905448113	-0.481470809148742	-0.47770607885987	-0.466496720328705	-0.480549018448872	0.000848931563522526	0.000828361282015	0.00300325311816543
176	10.5789757830327	0.36	-0.297553505073436	-0.306047417346848	-0.289059592800023	0.451511522579527	-14.7193750911927	-15.0648813154606	-14.3738688669249	31.84	20.68	49.78	-0.465902976072462	-0.455217702503613	-0.444532428934763	-0.454026523339256	-0.443613630830411	-0.433200738321566	-0.453479763280583	-0.443220358485313	-0.432429581236146	-0.297553505073436	39.6095090499175	-0.116721501854956	-52.1218790288309	-0.512975711236845	-0.506009754101532	-0.520341066425545	-0.474293763993103	-0.467505905448113	-0.481470809148742	-0.47770607885987	-0.466496720328705	-0.480549018448872	0.000848931563522526	0.000828361282015	0.00300325311816543
176	10.5789757830327	0.36	-0.297446584546291	-0.305830445466091	-0.289062723626491	0.45782746669778	-14.8965126974175	-15.2417515091301	-14.5512738857049	31.49	20.34	48.93	-0.476553168838618	-0.465758828724284	-0.454964488609949	-0.464484564018797	-0.453963588208068	-0.443442612397339	-0.463790793295076	-0.453438417172712	-0.442843071682247	-0.297446584546291	39.4380651314327	0.0332929858333431	-51.8157670991704	-0.512975711236845	-0.506009754101532	-0.520341066425545	-0.474293763993103	-0.467505905448113	-0.481470809148742	-0.47770607885987	-0.466496720328705	-0.480549018448872	0.000848931563522526	0.000828361282015	0.00300325311816543
176	10.5789757830327	0.36	-0.297410042551571	-0.305843592759387	-0.288976492343755	0.467725035782014	-15.1674027898227	-15.5119915435048	-14.8228140361406	32.31	21.01	49.86	-0.472801446966725	-0.462298471839872	-0.45179549671302	-0.460645722544478	-0.450412778890826	-0.440179835237174	-0.460300208577353	-0.450785349681947	-0.440150793845508	-0.297410042551571	39.8483647278302	0.204052670985353	-51.9309259645557	-0.512975711236845	-0.506009754101532	-0.520341066425545	-0.474293763993103	-0.467505905448113	-0.481470809148742	-0.47770607885987	-0.466496720328705	-0.480549018448872	0.000848931563522526	0.000828361282015	0.00300325311816543
176	10.5789757830327	0.36	-0.29735583706446	-0.305721249799955	-0.288990424328965	0.45702789784701	-14.9977120357254	-15.3458565698103	-14.6495675016405	31.97	20.67	49.46	-0.472718340308967	-0.461993992300656	-0.451269644292345	-0.460639880717269	-0.450189551279892	-0.439739221842515	-0.460155477588304	-0.449366586062502	-0.439684545338877	-0.29735583706446	39.8229424842981	-0.0123054199823618	-52.0462300007221	-0.512975711236845	-0.506009754101532	-0.520341066425545	-0.474293763993103	-0.467505905448113	-0.481470809148742	-0.47770607885987	-0.466496720328705	-0.480549018448872	0.000848931563522526	0.000828361282015	0.00300325311816543
176	10.5789757830327	0.36	-0.297329673011967	-0.305740778335177	-0.288918567688758	0.459436951840683	-14.8923614993721	-15.2363872523936	-14.5483357463507	31.69	20.49	49.19	-0.473337224908642	-0.462649639161785	-0.451962053414928	-0.461303676455924	-0.450887798857421	-0.440471921258919	-0.460555112032487	-0.449845003684933	-0.439572709374689	-0.297329673011967	39.2249565700758	-0.0252335946689613	-51.8465046321314	-0.512975711236845	-0.506009754101532	-0.520341066425545	-0.474293763993103	-0.467505905448113	-0.481470809148742	-0.47770607885987	-0.466496720328705	-0.480549018448872	0.000848931563522526	0.000828361282015	0.00300325311816543
176	10.5789757830327	0.36	-0.297254414232825	-0.30568951510937	-0.28881931335628	0.447679046730026	-14.939624110324	-15.2930262820418	-14.5862219386061	32.25	20.81	50.42	-0.466950808662595	-0.456160175937368	-0.445369543212141	-0.45495781354673	-0.444444323516558	-0.433930833486385	-0.45388676387305	-0.443808760705075	-0.432669012064183	-0.297254414232825	40.061219853346	0.0836349151900615	-52.0775949785302	-0.512975711236845	-0.506009754101532	-0.520341066425545	-0.474293763993103	-0.467505905448113	-0.481470809148742	-0.47770607885987	-0.466496720328705	-0.480549018448872	0.000848931563522526	0.000828361282015	0.00300325311816543
176	10.5789757830327	0.36	-0.297211533999693	-0.305645783165479	-0.288777284833906	0.455015040031018	-14.8577430133436	-15.2040405424102	-14.5114454842771	32.19	20.92	49.28	-0.465193795137434	-0.454598226061974	-0.444002656986513	-0.453260309457376	-0.442936545537435	-0.432612781617495	-0.453292747568074	-0.443506195312188	-0.431839551202338	-0.297211533999693	39.6737827597833	-0.260683362011022	-52.3442458905863	-0.512975711236845	-0.506009754101532	-0.520341066425545	-0.474293763993103	-0.467505905448113	-0.481470809148742	-0.47770607885987	-0.466496720328705	-0.480549018448872	0.000848931563522526	0.000828361282015	0.00300325311816543
176	10.5789757830327	0.36	-0.297202679563088	-0.305640990245904	-0.288764368880273	0.45358582059601	-14.9803371224367	-15.3304999175801	-14.6301743272934	32.11	20.9	49.86	-0.470095620944558	-0.459358202236781	-0.448620783529003	-0.458051894600151	-0.447589565739631	-0.43712723687911	-0.457835356612708	-0.446803966153102	-0.436287233894658	-0.297202679563088	39.7682759081953	-0.0894072906061998	-52.2044098793673	-0.512975711236845	-0.506009754101532	-0.520341066425545	-0.474293763993103	-0.467505905448113	-0.481470809148742	-0.47770607885987	-0.466496720328705	-0.480549018448872	0.000848931563522526	0.000828361282015	0.00300325311816543
176	10.5789757830327	0.36	-0.297096881462949	-0.30558140875642	-0.288612354169478	0.445437385172254	-14.8462592519395	-15.1990491739114	-14.4934693299675	31.7	20.63	49.77	-0.472053827463714	-0.461096837256502	-0.450139847049291	-0.460051028643069	-0.449372639183241	-0.438694249723414	-0.459137328570978	-0.448624510076408	-0.436986007023482	-0.297096881462949	39.5071521237998	0.0442567873430016	-51.9452514446409	-0.512975711236845	-0.506009754101532	-0.520341066425545	-0.474293763993103	-0.467505905448113	-0.481470809148742	-0.47770607885987	-0.466496720328705	-0.480549018448872	0.000848931563522526	0.000828361282015	0.00300325311816543
176	10.5789757830327	0.36	-0.297092756235046	-0.305474208315446	-0.288711304154647	0.455562119099196	-14.9159982640991	-15.2632703352794	-14.5687261929188	32.06	20.57	49.43	-0.468847378999822	-0.458180097559069	-0.447512816118317	-0.456847865765379	-0.446453598935686	-0.436059332105993	-0.455786218692038	-0.44535177731944	-0.434977793615717	-0.297092756235046	39.6179902064159	-0.0411119109927634	-52.0574698027421	-0.512975711236845	-0.506009754101532	-0.520341066425545	-0.474293763993103	-0.467505905448113	-0.481470809148742	-0.47770607885987	-0.466496720328705	-0.480549018448872	0.000848931563522526	0.000828361282015	0.00300325311816543
176	10.5789757830327	0.36	-0.297084963413142	-0.305432507655721	-0.288737419170563	0.462034839762685	-15.1550319546715	-15.5033000872873	-14.8067638220556	32.28	20.72	49.52	-0.473037420790442	-0.46241104716234	-0.451784673534237	-0.460883112464272	-0.450529774785946	-0.440176437107619	-0.46060243690572	-0.450073970857325	-0.439329708043809	-0.297084963413142	39.8255748410581	0.0554985535703207	-52.029028571867	-0.512975711236845	-0.506009754101532	-0.520341066425545	-0.474293763993103	-0.467505905448113	-0.481470809148742	-0.47770607885987	-0.466496720328705	-0.480549018448872	0.000848931563522526	0.000828361282015	0.00300325311816543
176	10.5789757830327	0.36	-0.297035729313494	-0.305452182532107	-0.288619276094881	0.461758868368485	-14.5727818057568	-14.9078555889475	-14.2377080225662	31.51	20.56	49.59	-0.465806129629107	-0.455336520424955	-0.444866911220803	-0.454004986803781	-0.443800623902081	-0.433596261000381	-0.453596376796615	-0.442883624941068	-0.432535206324809	-0.297035729313494	39.3705738622504	-0.00778009201110161	-51.8797585899117	-0.512975711236845	-0.506009754101532	-0.520341066425545	-0.474293763993103	-0.467505905448113	-0.481470809148742	-0.47770607885987	-0.466496720328705	-0.480549018448872	0.000848931563522526	0.000828361282015	0.00300325311816543
176	10.5789757830327	0.36	-0.297034173201067	-0.305430365411876	-0.288637980990259	0.442044651128141	-14.7022346771183	-15.0540114587642	-14.3504578954724	32.41	20.83	50.34	-0.457417798937421	-0.446729022618994	-0.436040246300568	-0.445636395737966	-0.43522292305619	-0.424809450374414	-0.445176358622485	-0.434395449187685	-0.423710491472202	-0.297034173201067	40.0603217331308	-0.0532380619691055	-52.2527478359743	-0.512975711236845	-0.506009754101532	-0.520341066425545	-0.474293763993103	-0.467505905448113	-0.481470809148742	-0.47770607885987	-0.466496720328705	-0.480549018448872	0.000848931563522526	0.000828361282015	0.00300325311816543
176	10.5789757830327	0.36	-0.297026485815609	-0.305459534195466	-0.288593437435753	0.458575486139227	-14.9771695625112	-15.3237551145992	-14.6305840104232	32.55	20.84	49.93	-0.463730960402857	-0.453242509645876	-0.442754058888895	-0.451759055442924	-0.441541379653244	-0.431323703863563	-0.451104457983326	-0.440994657862788	-0.43047165137959	-0.297026485815609	39.8284175704199	0.128123472040355	-52.0147371854594	-0.512975711236845	-0.506009754101532	-0.520341066425545	-0.474293763993103	-0.467505905448113	-0.481470809148742	-0.47770607885987	-0.466496720328705	-0.480549018448872	0.000848931563522526	0.000828361282015	0.00300325311816543
176	10.5789757830327	0.36	-0.29702635007566	-0.305412017637728	-0.288640682513591	0.454979537492593	-14.8696996017141	-15.2163006200552	-14.5230985833731	32.25	20.91	49.33	-0.464611530350135	-0.454028483026525	-0.443445435702914	-0.452678667699603	-0.442367430354624	-0.432056193009646	-0.452991489654088	-0.442161521588398	-0.432248868449045	-0.29702635007566	39.7009125844026	-0.177602187485193	-52.2697372385648	-0.512975711236845	-0.506009754101532	-0.520341066425545	-0.474293763993103	-0.467505905448113	-0.481470809148742	-0.47770607885987	-0.466496720328705	-0.480549018448872	0.000848931563522526	0.000828361282015	0.00300325311816543
176	10.5789757830327	0.36	-0.297003598711036	-0.3054666960723	-0.288540501349771	0.456977659801505	-14.9332037131824	-15.2798858952083	-14.5865215311566	32.24	20.74	49.58	-0.466795940629682	-0.456204903735285	-0.445613866840888	-0.454810608152909	-0.444491503997006	-0.434172399841103	-0.453774372763343	-0.444155577247045	-0.433666909902847	-0.297003598711036	39.7684601014369	-0.200420701189188	-52.2857799692187	-0.512975711236845	-0.506009754101532	-0.520341066425545	-0.474293763993103	-0.467505905448113	-0.481470809148742	-0.47770607885987	-0.466496720328705	-0.480549018448872	0.000848931563522526	0.000828361282015	0.00300325311816543
176	10.5789757830327	0.36	-0.296943217923933	-0.305337324873312	-0.288549110974553	0.460177518657614	-14.9719408000282	-15.3172896814434	-14.626591918613	31.7	20.39	49.68	-0.475795751201347	-0.465068296548677	-0.454340841896007	-0.46369886628267	-0.453244152158002	-0.442789438033334	-0.462091376709408	-0.451980748650697	-0.44179386529408	-0.296943217923933	39.4905262407554	-0.0609998174315829	-51.9435249451801	-0.512975711236845	-0.506009754101532	-0.520341066425545	-0.474293763993103	-0.467505905448113	-0.481470809148742	-0.47770607885987	-0.466496720328705	-0.480549018448872	0.000848931563522526	0.000828361282015	0.00300325311816543
176	10.5789757830327	0.36	-0.296895983098865	-0.305258768887414	-0.288533197310316	0.453436519205919	-14.9349496251949	-15.2841566630714	-14.5857425873185	31.54	20.64	49.02	-0.477040476520202	-0.466141223429237	-0.455241970338271	-0.464946709823102	-0.454323770861739	-0.443700831900375	-0.464484100965736	-0.453382377699195	-0.44415196254871	-0.296895983098865	39.2349933772759	0.0566631710236573	-51.8025946690119	-0.512975711236845	-0.506009754101532	-0.520341066425545	-0.474293763993103	-0.467505905448113	-0.481470809148742	-0.47770607885987	-0.466496720328705	-0.480549018448872	0.000848931563522526	0.000828361282015	0.00300325311816543
176	10.5789757830327	0.36	-0.296859620588	-0.30521866066603	-0.28850058050997	0.45633927365902	-14.764545015881	-15.1077529295758	-14.4213371021862	31.75	20.36	49.67	-0.46853677813562	-0.457892870278324	-0.447248962421029	-0.456613053435503	-0.44624002084979	-0.435866988264077	-0.45544115852309	-0.44449746156627	-0.434303836341214	-0.296859620588	39.5664824369212	0.174557556629013	-51.7497422717163	-0.512975711236845	-0.506009754101532	-0.520341066425545	-0.474293763993103	-0.467505905448113	-0.481470809148742	-0.47770607885987	-0.466496720328705	-0.480549018448872	0.000848931563522526	0.000828361282015	0.00300325311816543
176	10.5789757830327	0.36	-0.296849783029637	-0.30520454005691	-0.288495026002364	0.465683849434946	-14.9543016775962	-15.2954449947859	-14.6131583604065	31.88	20.27	49.4	-0.472382955527731	-0.461847120284784	-0.451311285041838	-0.460331480246311	-0.450064436153667	-0.439797392061022	-0.458883345233248	-0.448058265286983	-0.438188611431626	-0.296849783029637	39.4369259994528	0.104934540339937	-51.7738490451452	-0.512975711236845	-0.506009754101532	-0.520341066425545	-0.474293763993103	-0.467505905448113	-0.481470809148742	-0.47770607885987	-0.466496720328705	-0.480549018448872	0.000848931563522526	0.000828361282015	0.00300325311816543
176	10.5789757830327	0.36	-0.296843826153095	-0.305311064526605	-0.288376587779584	0.442049828428742	-14.6982226206753	-15.0498997157441	-14.3465455256064	32.03	20.76	49.6	-0.462630728332746	-0.451820248947328	-0.441009769561911	-0.450795402813516	-0.440261484267467	-0.429727565721418	-0.450036487140045	-0.439986756708652	-0.429626532927532	-0.296843826153095	39.6664839536462	-0.148011190701894	-52.1982046462653	-0.512975711236845	-0.506009754101532	-0.520341066425545	-0.474293763993103	-0.467505905448113	-0.481470809148742	-0.47770607885987	-0.466496720328705	-0.480549018448872	0.000848931563522526	0.000828361282015	0.00300325311816543
176	10.5789757830327	0.36	-0.296814437785475	-0.305191569885487	-0.288437305685462	0.465011725611259	-14.9687911237297	-15.3107265323056	-14.6268557151537	32.02	20.66	49.74	-0.470843736183418	-0.460328353718217	-0.449812971253016	-0.45880124042452	-0.44855480376662	-0.438308367108719	-0.458029064046697	-0.44774582379076	-0.437794222394256	-0.296814437785475	39.6460177722943	-0.0783545054696933	-52.0573422540418	-0.512975711236845	-0.506009754101532	-0.520341066425545	-0.474293763993103	-0.467505905448113	-0.481470809148742	-0.47770607885987	-0.466496720328705	-0.480549018448872	0.000848931563522526	0.000828361282015	0.00300325311816543
176	10.5789757830327	0.36	-0.296774788238786	-0.305252742944195	-0.288296833533378	0.447422003573353	-14.6413177445553	-14.9878434514884	-14.2947920376221	31.94	20.68	49.45	-0.461987860029545	-0.451306492138998	-0.44062512424845	-0.450188072077125	-0.439779520611109	-0.429370969145093	-0.449680568276862	-0.439464237242319	-0.42917186592294	-0.296774788238786	39.4492168784401	0.102233480145822	-51.8779751705507	-0.512975711236845	-0.506009754101532	-0.520341066425545	-0.474293763993103	-0.467505905448113	-0.481470809148742	-0.47770607885987	-0.466496720328705	-0.480549018448872	0.000848931563522526	0.000828361282015	0.00300325311816543
176	10.5789757830327	0.36	-0.296763470349662	-0.30518035275831	-0.288346587941013	0.450818242416235	-14.937221086912	-15.2883319670683	-14.5861102067557	32.12	20.7	49.55	-0.468694218155625	-0.457930215920765	-0.447166213685906	-0.456684768650891	-0.44619657468569	-0.435708380720489	-0.455872207481378	-0.445333289609732	-0.43490153478821	-0.296763470349662	39.681907491512	-0.135897249314282	-52.1685833045717	-0.512975711236845	-0.506009754101532	-0.520341066425545	-0.474293763993103	-0.467505905448113	-0.481470809148742	-0.47770607885987	-0.466496720328705	-0.480549018448872	0.000848931563522526	0.000828361282015	0.00300325311816543
176	10.5789757830327	0.36	-0.296723828289138	-0.30509862242738	-0.288349034150896	0.461667334478008	-14.8961505910235	-15.2387227108874	-14.5535784711595	31.77	20.5	49.29	-0.472326005037151	-0.461707941838399	-0.451089878639648	-0.460301711393948	-0.449953958761336	-0.439606206128724	-0.459613105088974	-0.449633044010072	-0.438646790883694	-0.296723828289138	39.2534976027044	-0.0923486660188074	-51.920442165572	-0.512975711236845	-0.506009754101532	-0.520341066425545	-0.474293763993103	-0.467505905448113	-0.481470809148742	-0.47770607885987	-0.466496720328705	-0.480549018448872	0.000848931563522526	0.000828361282015	0.00300325311816543
176	10.5789757830327	0.36	-0.296712246982022	-0.305150542903892	-0.288273951060152	0.454649635395909	-14.9464110189864	-15.2950319586838	-14.597790079289	31.78	20.58	49.28	-0.473933942923766	-0.463131527016242	-0.452329111108718	-0.461866630147999	-0.451339265507506	-0.440811900867013	-0.461450012747734	-0.4509963619615	-0.439997046359837	-0.296712246982022	39.3996261144471	0.251218881097791	-51.6706615771425	-0.512975711236845	-0.506009754101532	-0.520341066425545	-0.474293763993103	-0.467505905448113	-0.481470809148742	-0.47770607885987	-0.466496720328705	-0.480549018448872	0.000848931563522526	0.000828361282015	0.00300325311816543
176	10.5789757830327	0.36	-0.296661955586191	-0.30505885295215	-0.288265058220232	0.45315628099183	-14.729564811021	-15.0741643528607	-14.3849652691814	31.28	20.22	49.21	-0.474420795086957	-0.463575405266383	-0.452730015445809	-0.462454105081096	-0.45188227708437	-0.441310449087645	-0.461292523813922	-0.450359618802934	-0.440243513978728	-0.296661955586191	39.1152635422594	-0.0339838381214703	-51.8032734088106	-0.512975711236845	-0.506009754101532	-0.520341066425545	-0.474293763993103	-0.467505905448113	-0.481470809148742	-0.47770607885987	-0.466496720328705	-0.480549018448872	0.000848931563522526	0.000828361282015	0.00300325311816543
176	10.5789757830327	0.36	-0.296614715774525	-0.305077974710005	-0.288151456839045	0.449935500356805	-14.885747049316	-15.2362724390681	-14.5352216595638	32.04	20.82	50.16	-0.468215103614083	-0.457443355974462	-0.446671608334841	-0.45623473761957	-0.44573861004886	-0.43524248247815	-0.455106935409631	-0.445027104980718	-0.434299412851041	-0.296614715774525	39.9153585650188	0.109146409467072	-52.0125904353921	-0.512975711236845	-0.506009754101532	-0.520341066425545	-0.474293763993103	-0.467505905448113	-0.481470809148742	-0.47770607885987	-0.466496720328705	-0.480549018448872	0.000848931563522526	0.000828361282015	0.00300325311816543
176	10.5789757830327	0.36	-0.296604932582714	-0.30494203513496	-0.288267830030467	0.458676730657774	-15.0510754445794	-15.399300242036	-14.7028506471229	31.95	20.84	49.59	-0.474648033908334	-0.463914804938639	-0.453181575968943	-0.462524546418264	-0.45206546620269	-0.441606385987115	-0.461870352261404	-0.451522508025274	-0.440978823323569	-0.296604932582714	39.5654506619662	-0.064933973214873	-52.1161626524725	-0.512975711236845	-0.506009754101532	-0.520341066425545	-0.474293763993103	-0.467505905448113	-0.481470809148742	-0.47770607885987	-0.466496720328705	-0.480549018448872	0.000848931563522526	0.000828361282015	0.00300325311816543
176	10.5789757830327	0.36	-0.296593836612111	-0.305097581772856	-0.288090091451365	0.447515775448703	-14.8303954878665	-15.1813296658324	-14.4794613099007	31.98	20.99	49.21	-0.467512760074575	-0.456705656233429	-0.445898552392282	-0.455565235805303	-0.445034312950965	-0.434503390096626	-0.456334509236774	-0.445121050826144	-0.434522690418375	-0.296593836612111	39.4022062984949	-0.171049733976994	-52.151270548751	-0.512975711236845	-0.506009754101532	-0.520341066425545	-0.474293763993103	-0.467505905448113	-0.481470809148742	-0.47770607885987	-0.466496720328705	-0.480549018448872	0.000848931563522526	0.000828361282015	0.00300325311816543
176	10.5789757830327	0.36	-0.296582506860968	-0.304991633362104	-0.288173380359831	0.455053571746818	-14.9844820145719	-15.3337063858268	-14.6352576433169	31.99	20.64	49.66	-0.471925585514166	-0.461177504669692	-0.450429423825217	-0.459861074305729	-0.449387762081134	-0.438914449856538	-0.45951173893702	-0.450065128063941	-0.438359695799919	-0.296582506860968	39.8834318214962	-0.0171228870270862	-52.060355938719	-0.512975711236845	-0.506009754101532	-0.520341066425545	-0.474293763993103	-0.467505905448113	-0.481470809148742	-0.47770607885987	-0.466496720328705	-0.480549018448872	0.000848931563522526	0.000828361282015	0.00300325311816543
176	10.5789757830327	0.36	-0.29655425570301	-0.305002180608128	-0.288106330797892	0.456025778216196	-15.0312862050846	-15.3809154684547	-14.6816569417146	32.26	20.74	49.73	-0.469495973724922	-0.458823687554096	-0.44815140138327	-0.457435540903551	-0.447037404880153	-0.436639268856755	-0.457233291376275	-0.446506704888394	-0.436379536015041	-0.29655425570301	39.6018923614912	0.0844231275333481	-51.9373043457328	-0.512975711236845	-0.506009754101532	-0.520341066425545	-0.474293763993103	-0.467505905448113	-0.481470809148742	-0.47770607885987	-0.466496720328705	-0.480549018448872	0.000848931563522526	0.000828361282015	0.00300325311816543
176	10.5789757830327	0.36	-0.29653370008791	-0.304879155425934	-0.288188244749887	0.461215020140775	-14.8976673498836	-15.2405862794812	-14.554748420286	32.07	20.84	49.78	-0.467979187363757	-0.457449479446891	-0.446919771530025	-0.455999317076488	-0.445739160751686	-0.435479004426885	-0.455859547928839	-0.444653646962883	-0.435156370100196	-0.29653370008791	39.7270787378828	0.088162893676315	-51.9580271115452	-0.512975711236845	-0.506009754101532	-0.520341066425545	-0.474293763993103	-0.467505905448113	-0.481470809148742	-0.47770607885987	-0.466496720328705	-0.480549018448872	0.000848931563522526	0.000828361282015	0.00300325311816543
176	10.5789757830327	0.36	-0.296530846388407	-0.304991194249156	-0.288070498527658	0.4532179605199	-15.0459333079246	-15.3978905164558	-14.6939760993934	31.93	20.72	49.71	-0.474897252390671	-0.464042290724855	-0.45318732905904	-0.462771819913174	-0.45219401526198	-0.441616210610786	-0.462484465456911	-0.452558878198164	-0.440556964018107	-0.296530846388407	39.714197125991	0.16156581539082	-51.8952078051627	-0.512975711236845	-0.506009754101532	-0.520341066425545	-0.474293763993103	-0.467505905448113	-0.481470809148742	-0.47770607885987	-0.466496720328705	-0.480549018448872	0.000848931563522526	0.000828361282015	0.00300325311816543
176	10.5789757830327	0.36	-0.296467595897624	-0.304940099699829	-0.287995092095419	0.449375481962492	-14.8705109375182	-15.2210739923216	-14.5199478827147	31.81	20.77	49.54	-0.471103495900817	-0.460253310116628	-0.44940312433244	-0.45910008468909	-0.448526354594203	-0.437952624499315	-0.458698892812289	-0.448072428069739	-0.437486240620035	-0.296467595897624	39.643965343248	-0.238572306977418	-52.2772936271652	-0.512975711236845	-0.506009754101532	-0.520341066425545	-0.474293763993103	-0.467505905448113	-0.481470809148742	-0.47770607885987	-0.466496720328705	-0.480549018448872	0.000848931563522526	0.000828361282015	0.00300325311816543
176	10.5789757830327	0.36	-0.296408388061287	-0.30486989671705	-0.287946879405524	0.450996121873437	-14.813724983554	-15.1618079312322	-14.4656420358759	32.16	20.59	50.26	-0.464254686101293	-0.453596383322068	-0.442938080542842	-0.452350584863622	-0.441965574996896	-0.431580565130169	-0.451138452690926	-0.440768522784324	-0.429696253132099	-0.296408388061287	39.7196620315654	0.162403763355347	-51.8574822536844	-0.512975711236845	-0.506009754101532	-0.520341066425545	-0.474293763993103	-0.467505905448113	-0.481470809148742	-0.47770607885987	-0.466496720328705	-0.480549018448872	0.000848931563522526	0.000828361282015	0.00300325311816543
176	10.5789757830327	0.36	-0.296356911060508	-0.304762731664699	-0.287951090456318	0.454298824110771	-14.8287342817336	-15.174855233592	-14.4826133298751	31.7	20.52	50.13	-0.471368464984122	-0.4606170937674	-0.449865722550678	-0.45938409772769	-0.448906076110576	-0.438428054493463	-0.45777947395617	-0.448340176634487	-0.437133342939451	-0.296356911060508	39.5468666738352	0.115262274927213	-51.8268816484468	-0.512975711236845	-0.506009754101532	-0.520341066425545	-0.474293763993103	-0.467505905448113	-0.481470809148742	-0.47770607885987	-0.466496720328705	-0.480549018448872	0.000848931563522526	0.000828361282015	0.00300325311816543
176	10.5789757830327	0.36	-0.296350977992872	-0.304836086114842	-0.287865869870901	0.474300708822982	-15.5128063045582	-15.8606221366533	-15.164990472463	32.28	20.97	50.9	-0.483939851222621	-0.473327282523439	-0.462714713824257	-0.471505410954583	-0.461165523563309	-0.450825636172035	-0.470468468266607	-0.459805294662481	-0.449441965576394	-0.296350977992872	40.1963358916033	0.160703028575876	-52.0501707653464	-0.512975711236845	-0.506009754101532	-0.520341066425545	-0.474293763993103	-0.467505905448113	-0.481470809148742	-0.47770607885987	-0.466496720328705	-0.480549018448872	0.000848931563522526	0.000828361282015	0.00300325311816543
176	10.5789757830327	0.36	-0.296299080048679	-0.304731454442449	-0.28786670565491	0.461771867074489	-15.0002359889303	-15.3451292600895	-14.655342717771	31.53	20.66	49.46	-0.479184428586672	-0.468414399721965	-0.457644370857257	-0.467039994342764	-0.45654292073192	-0.446045847121076	-0.466347563319385	-0.456146014219255	-0.445141755046993	-0.296299080048679	39.3852075757098	0.0719164775683914	-51.8176427550528	-0.512975711236845	-0.506009754101532	-0.520341066425545	-0.474293763993103	-0.467505905448113	-0.481470809148742	-0.47770607885987	-0.466496720328705	-0.480549018448872	0.000848931563522526	0.000828361282015	0.00300325311816543
176	10.5789757830327	0.36	-0.296261158309381	-0.304700685632612	-0.287821630986149	0.449020026827554	-14.9182644932015	-15.2702060263537	-14.5663229600494	32.39	20.8	49.87	-0.464282373228136	-0.453581780847953	-0.44288118846777	-0.452328562223322	-0.441903476445001	-0.431478390666679	-0.451561358818522	-0.441370802451287	-0.431157147250513	-0.296261158309381	39.685386804336	0.144432997096089	-51.9076669544898	-0.512975711236845	-0.506009754101532	-0.520341066425545	-0.474293763993103	-0.467505905448113	-0.481470809148742	-0.47770607885987	-0.466496720328705	-0.480549018448872	0.000848931563522526	0.000828361282015	0.00300325311816543
176	10.5789757830327	0.36	-0.296261043192164	-0.304740560182089	-0.287781526202239	0.448082468667128	-14.6525858846315	-14.9989154453334	-14.3062563239296	32.39	20.52	49.48	-0.456033298599702	-0.445503349781394	-0.434973400963087	-0.444291865932522	-0.434033030397869	-0.423774194863216	-0.44377964283083	-0.433158888043407	-0.423274093630291	-0.296261043192164	39.4300977455328	-0.183633830291308	-52.1752785333746	-0.512975711236845	-0.506009754101532	-0.520341066425545	-0.474293763993103	-0.467505905448113	-0.481470809148742	-0.47770607885987	-0.466496720328705	-0.480549018448872	0.000848931563522526	0.000828361282015	0.00300325311816543
176	10.5789757830327	0.36	-0.296188525653135	-0.304553269124517	-0.287823782181752	0.46394205161449	-15.2118312274935	-15.560066426579	-14.863596028408	32.44	20.84	50.48	-0.472401642926517	-0.461829266455691	-0.451256889984866	-0.460228474049243	-0.449928533811739	-0.439628593574234	-0.459237843193601	-0.449131478415935	-0.437474251970991	-0.296188525653135	40.3271459032571	0.138428545706307	-52.1105391251441	-0.512975711236845	-0.506009754101532	-0.520341066425545	-0.474293763993103	-0.467505905448113	-0.481470809148742	-0.47770607885987	-0.466496720328705	-0.480549018448872	0.000848931563522526	0.000828361282015	0.00300325311816543
176	10.5789757830327	0.36	-0.296152556114733	-0.304643357933676	-0.28766175429579	0.449182214987339	-14.9161251219964	-15.2679008630849	-14.5643493809078	31.91	20.59	49.04	-0.471163626220598	-0.46030791427473	-0.449452202328861	-0.459137686844642	-0.448559055145378	-0.437980423446113	-0.458929201812132	-0.448524113774517	-0.437769087478839	-0.296152556114733	39.2478996602495	0.16492908994479	-51.7835265228677	-0.512975711236845	-0.506009754101532	-0.520341066425545	-0.474293763993103	-0.467505905448113	-0.481470809148742	-0.47770607885987	-0.466496720328705	-0.480549018448872	0.000848931563522526	0.000828361282015	0.00300325311816543
176	10.5789757830327	0.36	-0.296150273210923	-0.304627803703575	-0.287672742718272	0.442477459298344	-14.5235227935064	-14.870718845379	-14.1763267416338	31.96	20.65	49.64	-0.458151918972563	-0.447455157163058	-0.436758395353553	-0.446446701126263	-0.436023228420317	-0.425599755714372	-0.445080385796195	-0.435133122814805	-0.425119898652619	-0.296150273210923	39.4807747880406	-0.124890153629273	-52.1042549997469	-0.512975711236845	-0.506009754101532	-0.520341066425545	-0.474293763993103	-0.467505905448113	-0.481470809148742	-0.47770607885987	-0.466496720328705	-0.480549018448872	0.000848931563522526	0.000828361282015	0.00300325311816543
176	10.5789757830327	0.36	-0.296095336263349	-0.304549867518206	-0.287640805008491	0.449189753287231	-14.6967561721103	-15.0433531263101	-14.3501592179105	31.9	21.03	50.03	-0.46434809309361	-0.453649571733152	-0.442951050372695	-0.452497835452264	-0.442072342529714	-0.431646849607164	-0.452243913079821	-0.441319809282051	-0.430434501703198	-0.296095336263349	39.6741908581319	-0.055649834104416	-52.1114686074263	-0.512975711236845	-0.506009754101532	-0.520341066425545	-0.474293763993103	-0.467505905448113	-0.481470809148742	-0.47770607885987	-0.466496720328705	-0.480549018448872	0.000848931563522526	0.000828361282015	0.00300325311816543
176	10.5789757830327	0.36	-0.296054752912269	-0.304392469657499	-0.287717036167039	0.456032581654145	-14.8206156053423	-15.1653399216789	-14.4758912890057	32.25	20.87	50.33	-0.463084216241884	-0.452557819163106	-0.442031422084327	-0.451191009657	-0.440934957821401	-0.430678905985801	-0.450576063431932	-0.439843530703577	-0.430248834096094	-0.296054752912269	39.9931587473146	0.000871867643091636	-52.1428919435271	-0.512975711236845	-0.506009754101532	-0.520341066425545	-0.474293763993103	-0.467505905448113	-0.481470809148742	-0.47770607885987	-0.466496720328705	-0.480549018448872	0.000848931563522526	0.000828361282015	0.00300325311816543
176	10.5789757830327	0.36	-0.29600911011576	-0.304483455020862	-0.287534765210657	0.443333088776342	-14.5693316389848	-14.9170194192178	-14.2216438587518	32.26	20.68	50.16	-0.455325533587544	-0.444712748311384	-0.434099963035224	-0.443628959073458	-0.433288799039302	-0.422948639005146	-0.442331203166299	-0.43274617046488	-0.42192953782919	-0.29600911011576	39.6134309917708	-0.00751448970002908	-52.0516127489723	-0.512975711236845	-0.506009754101532	-0.520341066425545	-0.474293763993103	-0.467505905448113	-0.481470809148742	-0.47770607885987	-0.466496720328705	-0.480549018448872	0.000848931563522526	0.000828361282015	0.00300325311816543
176	10.5789757830327	0.36	-0.296003726970029	-0.304366825705111	-0.287640628234948	0.455865460848546	-14.8852092327438	-15.2315526311955	-14.5388658342921	31.65	20.37	49.31	-0.473857149901968	-0.463082326110101	-0.452307502318234	-0.461820595028404	-0.451319465023473	-0.440818335018543	-0.460592518460829	-0.450033564298422	-0.439813056999038	-0.296003726970029	39.4206713729771	0.135709939975646	-51.7766301305275	-0.512975711236845	-0.506009754101532	-0.520341066425545	-0.474293763993103	-0.467505905448113	-0.481470809148742	-0.47770607885987	-0.466496720328705	-0.480549018448872	0.000848931563522526	0.000828361282015	0.00300325311816543
176	10.5789757830327	0.36	-0.295967795017446	-0.304321816883061	-0.287613773151831	0.451430350332723	-14.8839856296659	-15.2334130008473	-14.5345582584845	32.43	20.9	50.18	-0.462612941016052	-0.452001423830458	-0.441389906644864	-0.450693923943897	-0.440355807788155	-0.430017691632413	-0.449667115591134	-0.439516289628582	-0.429445195242603	-0.295967795017446	40.1053411380889	0.0558037340787136	-52.1104502706582	-0.512975711236845	-0.506009754101532	-0.520341066425545	-0.474293763993103	-0.467505905448113	-0.481470809148742	-0.47770607885987	-0.466496720328705	-0.480549018448872	0.000848931563522526	0.000828361282015	0.00300325311816543
176	10.5789757830327	0.36	-0.295941457784911	-0.304265223036848	-0.287617692532975	0.459580523235932	-15.1047898714597	-15.4536220534815	-14.7559576894379	31.96	20.73	49.14	-0.476178982934743	-0.46543026958617	-0.454681556237597	-0.464014227972839	-0.453540107726287	-0.443065987479735	-0.463466360460981	-0.453768092778101	-0.442790882481727	-0.295941457784911	39.6432216957586	0.119913517029186	-51.9274286956909	-0.512975711236845	-0.506009754101532	-0.520341066425545	-0.474293763993103	-0.467505905448113	-0.481470809148742	-0.47770607885987	-0.466496720328705	-0.480549018448872	0.000848931563522526	0.000828361282015	0.00300325311816543
176	10.5789757830327	0.36	-0.295850121336416	-0.304220450532213	-0.28747979214062	0.457432000697298	-14.8320844352844	-15.1761040245814	-14.4880648459874	32.12	20.64	49.66	-0.465299102919392	-0.45475146789875	-0.444203832878108	-0.453377329606416	-0.443099943363206	-0.432822557119996	-0.452365833590193	-0.442302092362433	-0.432232587476725	-0.295850121336416	39.7314803968823	-0.0655173688753704	-52.1092575105044	-0.512975711236845	-0.506009754101532	-0.520341066425545	-0.474293763993103	-0.467505905448113	-0.481470809148742	-0.47770607885987	-0.466496720328705	-0.480549018448872	0.000848931563522526	0.000828361282015	0.00300325311816543
176	10.5789757830327	0.36	-0.295840660493303	-0.304173988427942	-0.287507332558664	0.461156424522066	-15.0248986909321	-15.3707870477418	-14.6790103341224	32.38	20.76	49.81	-0.467558655795938	-0.457037197482639	-0.44651573916934	-0.455523740013985	-0.44527310304713	-0.435022466080275	-0.455165997309932	-0.444674172316432	-0.434051409746591	-0.295840660493303	39.7566909493902	-0.0630583770957275	-52.1092097354941	-0.512975711236845	-0.506009754101532	-0.520341066425545	-0.474293763993103	-0.467505905448113	-0.481470809148742	-0.47770607885987	-0.466496720328705	-0.480549018448872	0.000848931563522526	0.000828361282015	0.00300325311816543
176	10.5789757830327	0.36	-0.295799335134619	-0.304152290565738	-0.2874463797035	0.458826500578584	-14.9248033333073	-15.2700025478965	-14.5796041187181	32.15	20.63	49.61	-0.467787714433901	-0.457212735738871	-0.44663775704384	-0.455796323475937	-0.445492426513051	-0.435188529550164	-0.455449947827331	-0.444724579167669	-0.434244229520401	-0.295799335134619	39.5628027906341	0.0567594569292167	-51.9220668673453	-0.512975711236845	-0.506009754101532	-0.520341066425545	-0.474293763993103	-0.467505905448113	-0.481470809148742	-0.47770607885987	-0.466496720328705	-0.480549018448872	0.000848931563522526	0.000828361282015	0.00300325311816543
176	10.5789757830327	0.36	-0.295752828097933	-0.304198951318393	-0.287306704877474	0.452615413069707	-14.878417532545	-15.2268796110276	-14.5299554540623	31.53	20.45	49.31	-0.475472960315344	-0.464591919665769	-0.453710879016194	-0.463422300748886	-0.45281703543785	-0.442211770126813	-0.462802140991437	-0.45156310458625	-0.44148392540375	-0.295752828097933	39.3963161788643	0.0862693911841141	-51.815211724462	-0.512975711236845	-0.506009754101532	-0.520341066425545	-0.474293763993103	-0.467505905448113	-0.481470809148742	-0.47770607885987	-0.466496720328705	-0.480549018448872	0.000848931563522526	0.000828361282015	0.00300325311816543
176	10.5789757830327	0.36	-0.295726719652126	-0.304171183857056	-0.287282255447197	0.461107521610163	-14.8328663820501	-15.1743675631961	-14.4913652009041	31.92	20.48	49.85	-0.468053654387744	-0.457520043998551	-0.446986433609358	-0.456103716583476	-0.445839041150405	-0.435574365717333	-0.455071471863363	-0.444481502330157	-0.434506228201605	-0.295726719652126	39.6968374305837	0.16567027748544	-51.7940284485616	-0.512975711236845	-0.506009754101532	-0.520341066425545	-0.474293763993103	-0.467505905448113	-0.481470809148742	-0.47770607885987	-0.466496720328705	-0.480549018448872	0.000848931563522526	0.000828361282015	0.00300325311816543
176	10.5789757830327	0.36	-0.295702672678734	-0.304157671622549	-0.287247673734919	0.44879919553322	-14.5716663696113	-14.9155846602044	-14.2277480790182	32.23	20.56	49.97	-0.455777290650189	-0.445268138628158	-0.434758986606127	-0.44407652565795	-0.433837165748426	-0.423597805838903	-0.44269717849299	-0.432660643157159	-0.422163130112004	-0.295702672678734	39.6759293125007	-0.0633242055720874	-52.0993543991131	-0.512975711236845	-0.506009754101532	-0.520341066425545	-0.474293763993103	-0.467505905448113	-0.481470809148742	-0.47770607885987	-0.466496720328705	-0.480549018448872	0.000848931563522526	0.000828361282015	0.00300325311816543
176	10.5789757830327	0.36	-0.295687300084461	-0.304098110706107	-0.287276489462816	0.462614178528591	-15.0998142658278	-15.4464093553506	-14.7532191763049	32.22	20.6	50.07	-0.472071528570893	-0.461478926112798	-0.450886323654703	-0.459953559953548	-0.449632867187935	-0.439312174422322	-0.458395633400104	-0.448311391288147	-0.437749292152122	-0.295687300084461	39.8132624114529	0.105800424753821	-51.962686568133	-0.512975711236845	-0.506009754101532	-0.520341066425545	-0.474293763993103	-0.467505905448113	-0.481470809148742	-0.47770607885987	-0.466496720328705	-0.480549018448872	0.000848931563522526	0.000828361282015	0.00300325311816543
176	10.5789757830327	0.36	-0.295609755648492	-0.304092409920676	-0.287127101376308	0.449387089182825	-14.7432524042357	-15.0908072662599	-14.3956975422116	31.88	20.52	48.91	-0.466030720106198	-0.455297613535572	-0.444564506964946	-0.454140816230187	-0.443681544838037	-0.433222273445888	-0.453929118794689	-0.443565198719462	-0.432765831651236	-0.295609755648492	39.296007833456	0.0710116965513287	-51.8148623233226	-0.512975711236845	-0.506009754101532	-0.520341066425545	-0.474293763993103	-0.467505905448113	-0.481470809148742	-0.47770607885987	-0.466496720328705	-0.480549018448872	0.000848931563522526	0.000828361282015	0.00300325311816543
176	10.5789757830327	0.36	-0.295579852552184	-0.304004896176562	-0.287154808927806	0.455412592620195	-14.7633366475243	-15.1071581000886	-14.41951519496	31.77	20.45	48.61	-0.468138837383803	-0.457484538672909	-0.446830239962014	-0.4562194800391	-0.44583645212108	-0.435453424203059	-0.455500011711809	-0.445164626050261	-0.434679595626478	-0.295579852552184	39.3083486807734	-0.0242136787201081	-51.9014318005581	-0.512975711236845	-0.506009754101532	-0.520341066425545	-0.474293763993103	-0.467505905448113	-0.481470809148742	-0.47770607885987	-0.466496720328705	-0.480549018448872	0.000848931563522526	0.000828361282015	0.00300325311816543
176	10.5789757830327	0.36	-0.295513874421611	-0.303823086378817	-0.287204662464405	0.463195810457849	-15.0564550918158	-15.4016509196559	-14.7112592639757	31.87	20.6	49.65	-0.475861137384713	-0.465195704171525	-0.454530270958336	-0.463723924473917	-0.453330521530748	-0.442937118587578	-0.463375992179314	-0.452574159711497	-0.442058188227116	-0.295513874421611	39.5358892117074	-0.00427633015108714	-51.9697791382178	-0.512975711236845	-0.506009754101532	-0.520341066425545	-0.474293763993103	-0.467505905448113	-0.481470809148742	-0.47770607885987	-0.466496720328705	-0.480549018448872	0.000848931563522526	0.000828361282015	0.00300325311816543
176	10.5789757830327	0.36	-0.295447474041001	-0.303781103722968	-0.287113844359033	0.461977700232363	-14.8741382387383	-15.2159906230481	-14.5322858544284	31.76	20.25	49.74	-0.471710447642923	-0.461112692608405	-0.450514937573886	-0.459703176393818	-0.449375184558243	-0.439047192722667	-0.457876615297933	-0.447714465849923	-0.437123400307408	-0.295447474041001	39.3435587756965	0.0128264349641809	-51.8493190216567	-0.512975711236845	-0.506009754101532	-0.520341066425545	-0.474293763993103	-0.467505905448113	-0.481470809148742	-0.47770607885987	-0.466496720328705	-0.480549018448872	0.000848931563522526	0.000828361282015	0.00300325311816543
176	10.5789757830327	0.36	-0.295404368426876	-0.303864310035634	-0.286944426818118	0.452376576812311	-14.806997180852	-15.1539537498302	-14.4600406118739	31.63	20.52	48.79	-0.471665997164966	-0.460866992576353	-0.450067987987741	-0.459688499589758	-0.449163725181088	-0.438638950772417	-0.459181398178648	-0.448979369603545	-0.438617940195996	-0.295404368426876	39.1241277957136	0.213834722278383	-51.5837985709914	-0.512975711236845	-0.506009754101532	-0.520341066425545	-0.474293763993103	-0.467505905448113	-0.481470809148742	-0.47770607885987	-0.466496720328705	-0.480549018448872	0.000848931563522526	0.000828361282015	0.00300325311816543
176	10.5789757830327	0.36	-0.29534363488054	-0.303789658448463	-0.286897611312616	0.462088287797334	-15.0254465973367	-15.3706996895225	-14.6801935051509	31.57	20.75	48.9	-0.479269686846499	-0.468504442276178	-0.457739197705856	-0.467112197834505	-0.456620031963227	-0.44612786609195	-0.467479320061172	-0.45686120200969	-0.446309198036814	-0.29534363488054	39.1587949170721	0.0701669092960509	-51.8061338247832	-0.512975711236845	-0.506009754101532	-0.520341066425545	-0.474293763993103	-0.467505905448113	-0.481470809148742	-0.47770607885987	-0.466496720328705	-0.480549018448872	0.000848931563522526	0.000828361282015	0.00300325311816543
176	10.5789757830327	0.36	-0.295278091057276	-0.303586133907882	-0.286970048206671	0.454996223950649	-14.7598064983591	-15.1038344195584	-14.4157785771599	31.78	20.38	50.09	-0.467957445454645	-0.45729853443262	-0.446639623410595	-0.456041516878296	-0.445654021181903	-0.43526652548551	-0.45454771085967	-0.44383683626962	-0.433390911100879	-0.295278091057276	39.6004796777271	-0.122817755798193	-52.0586964360709	-0.512975711236845	-0.506009754101532	-0.520341066425545	-0.474293763993103	-0.467505905448113	-0.481470809148742	-0.47770607885987	-0.466496720328705	-0.480549018448872	0.000848931563522526	0.000828361282015	0.00300325311816543
176	10.5789757830327	0.36	-0.295025262899543	-0.30344918523709	-0.286601340561995	0.456047580038697	-14.9581340782009	-15.3060465267914	-14.6102216296105	31.61	20.44	49.05	-0.476735199320851	-0.465898821015412	-0.455062442709973	-0.464634090256001	-0.45407277491199	-0.443511459567979	-0.463603011329233	-0.453177585550835	-0.442832541735534	-0.295025262899543	39.0777893209537	-0.0154488954015138	-51.8081157545537	-0.512975711236845	-0.506009754101532	-0.520341066425545	-0.474293763993103	-0.467505905448113	-0.481470809148742	-0.47770607885987	-0.466496720328705	-0.480549018448872	0.000848931563522526	0.000828361282015	0.00300325311816543
176	10.5789757830327	0.36	-0.294976353880412	-0.303295458566655	-0.286657249194168	0.459277053388828	-15.0549774450403	-15.4028717371436	-14.707083152937	31.39	20.36	49.28	-0.483059847443718	-0.472149299947259	-0.4612387524508	-0.470849032611005	-0.460214282566782	-0.44957953252256	-0.469449195323383	-0.459366057041296	-0.448299804500769	-0.294976353880412	39.605081701238	-0.047541618293861	-51.9892586719371	-0.512975711236845	-0.506009754101532	-0.520341066425545	-0.474293763993103	-0.467505905448113	-0.481470809148742	-0.47770607885987	-0.466496720328705	-0.480549018448872	0.000848931563522526	0.000828361282015	0.00300325311816543
176	10.5789757830327	0.36	-0.294952568432276	-0.303314437730921	-0.286590699133631	0.459971887255127	-15.0024369574174	-15.3486325369709	-14.6562413778638	32.03	20.53	49.5	-0.471822776852723	-0.461180593629843	-0.450538410406963	-0.459752430724112	-0.449382499798845	-0.439012568873578	-0.459263282038707	-0.449075353351404	-0.43821879694237	-0.294952568432276	39.6007694659823	0.063278954791334	-51.9143780441771	-0.512975711236845	-0.506009754101532	-0.520341066425545	-0.474293763993103	-0.467505905448113	-0.481470809148742	-0.47770607885987	-0.466496720328705	-0.480549018448872	0.000848931563522526	0.000828361282015	0.00300325311816543
176	10.5789757830327	0.36	-0.294768785817869	-0.303223555338372	-0.286314016297366	0.447013137448183	-14.6981404597106	-15.0462988170173	-14.349982102404	31.79	20.52	49.36	-0.466064798133368	-0.455280461301438	-0.444496124469508	-0.454195393930177	-0.443685704858461	-0.433176015786744	-0.453723045113136	-0.442737759016736	-0.432179843861579	-0.294768785817869	39.2623354274939	0.266411498164305	-51.6240405853685	-0.512975711236845	-0.506009754101532	-0.520341066425545	-0.474293763993103	-0.467505905448113	-0.481470809148742	-0.47770607885987	-0.466496720328705	-0.480549018448872	0.000848931563522526	0.000828361282015	0.00300325311816543
176	10.5789757830327	0.36	-0.294754688269263	-0.303070409677347	-0.28643896686118	0.456695023493391	-14.9095513384539	-15.2558816029388	-14.5632210739689	32.01	20.79	49	-0.469373206614567	-0.45871776558403	-0.448062324553493	-0.457371577538389	-0.44698859060001	-0.436605603661632	-0.457968320391604	-0.44746954622552	-0.43631959367364	-0.294754688269263	39.4663582752501	0.0513348704698995	-51.9143290857382	-0.512975711236845	-0.506009754101532	-0.520341066425545	-0.474293763993103	-0.467505905448113	-0.481470809148742	-0.47770607885987	-0.466496720328705	-0.480549018448872	0.000848931563522526	0.000828361282015	0.00300325311816543
176	10.5789757830327	0.36	-0.294750161080292	-0.303207237281215	-0.28629308487937	0.459760765512529	-15.0402620584219	-15.3874780173902	-14.6930460994536	32.85	21.24	50.71	-0.461442664525696	-0.451030285246186	-0.440617905966676	-0.449467937105207	-0.439325765618032	-0.429183594130858	-0.448702289539092	-0.438473508553676	-0.428982980145088	-0.294750161080292	40.1971305540126	-0.331636880334724	-52.5859558913357	-0.512975711236845	-0.506009754101532	-0.520341066425545	-0.474293763993103	-0.467505905448113	-0.481470809148742	-0.47770607885987	-0.466496720328705	-0.480549018448872	0.000848931563522526	0.000828361282015	0.00300325311816543
176	10.5789757830327	0.36	-0.294744482164185	-0.303038148618157	-0.286450815710212	0.465884267684587	-15.1488573582768	-15.4942998095098	-14.8034149070437	32.41	20.71	50.25	-0.470879018040991	-0.46038086038133	-0.449882702721669	-0.458752138335916	-0.448524347140221	-0.438296555944526	-0.457886270255675	-0.447122068578665	-0.437488867062015	-0.294744482164185	39.9242411834995	-0.203938347366281	-52.3223513039649	-0.512975711236845	-0.506009754101532	-0.520341066425545	-0.474293763993103	-0.467505905448113	-0.481470809148742	-0.47770607885987	-0.466496720328705	-0.480549018448872	0.000848931563522526	0.000828361282015	0.00300325311816543
176	10.5789757830327	0.36	-0.294689446039523	-0.303079292610895	-0.286299599468151	0.455096291998051	-14.8739553098458	-15.220573917393	-14.5273367022987	32.26	20.72	49.07	-0.464592311234201	-0.45401213594836	-0.443431960662519	-0.452657704851177	-0.442349316731087	-0.432040928610997	-0.452747506028657	-0.442183014964781	-0.432127707638861	-0.294689446039523	39.7722238667434	0.0418602468582747	-51.9734862240018	-0.512975711236845	-0.506009754101532	-0.520341066425545	-0.474293763993103	-0.467505905448113	-0.481470809148742	-0.47770607885987	-0.466496720328705	-0.480549018448872	0.000848931563522526	0.000828361282015	0.00300325311816543
176	10.5789757830327	0.36	-0.29463603472886	-0.303022988707642	-0.286249080750078	0.459698755280505	-15.0311962759809	-15.3782462640427	-14.684146287919	31.86	20.65	49.31	-0.475248057687052	-0.464522853400763	-0.453797649114475	-0.463128147484753	-0.452676460387538	-0.442224773290322	-0.462923497332527	-0.451915391486519	-0.441958809583058	-0.29463603472886	39.4461621605413	-0.0230752840123195	-51.9980899112458	-0.512975711236845	-0.506009754101532	-0.520341066425545	-0.474293763993103	-0.467505905448113	-0.481470809148742	-0.47770607885987	-0.466496720328705	-0.480549018448872	0.000848931563522526	0.000828361282015	0.00300325311816543
176	10.5789757830327	0.36	-0.294596955534741	-0.302910984909052	-0.28628292616043	0.449791537239332	-14.6370724305004	-14.9818423621625	-14.2923024988384	32.09	20.65	49.62	-0.459730268420082	-0.449150716893998	-0.438571165367914	-0.447956996912213	-0.437648378020119	-0.427339759128026	-0.447465825393896	-0.437160676719025	-0.426600059194109	-0.294596955534741	39.7264235405938	0.208233068217999	-51.7990428917162	-0.512975711236845	-0.506009754101532	-0.520341066425545	-0.474293763993103	-0.467505905448113	-0.481470809148742	-0.47770607885987	-0.466496720328705	-0.480549018448872	0.000848931563522526	0.000828361282015	0.00300325311816543
176	10.5789757830327	0.36	-0.294593611592355	-0.30296393282918	-0.28622329035553	0.455392000874196	-14.7357218486508	-15.0789144306295	-14.392529266672	32.07	20.78	49.37	-0.463062149464131	-0.452522962745993	-0.441983776027856	-0.451208862126072	-0.440939453468232	-0.430670044810392	-0.451033281022814	-0.440692083584592	-0.430709908147149	-0.294593611592355	39.5753035569889	0.195481939435518	-51.7509023566361	-0.512975711236845	-0.506009754101532	-0.520341066425545	-0.474293763993103	-0.467505905448113	-0.481470809148742	-0.47770607885987	-0.466496720328705	-0.480549018448872	0.000848931563522526	0.000828361282015	0.00300325311816543
176	10.5789757830327	0.36	-0.294586883853175	-0.303018865674485	-0.286154902031865	0.448943406892194	-14.6302564536363	-14.9754569482043	-14.2850559590683	31.97	20.68	49.72	-0.461180161869611	-0.450549459880818	-0.439918757892026	-0.449394580471451	-0.439035548892549	-0.428676517313647	-0.449189271264469	-0.438764433871627	-0.427686527949054	-0.294586883853175	39.6685613689157	0.276993666864473	-51.7616787372293	-0.512975711236845	-0.506009754101532	-0.520341066425545	-0.474293763993103	-0.467505905448113	-0.481470809148742	-0.47770607885987	-0.466496720328705	-0.480549018448872	0.000848931563522526	0.000828361282015	0.00300325311816543
176	10.5789757830327	0.36	-0.294579719932032	-0.302924234546959	-0.286235205317105	0.456570060938375	-14.9278288069109	-15.2746709648055	-14.5809866490163	31.73	20.84	49.05	-0.474016851404719	-0.463253344419957	-0.452489837435195	-0.461958277404047	-0.4514685846204	-0.440978891836753	-0.461875954873069	-0.451112323261388	-0.441206767827083	-0.294579719932032	39.5980549440578	0.0931394731630708	-51.9157579707615	-0.512975711236845	-0.506009754101532	-0.520341066425545	-0.474293763993103	-0.467505905448113	-0.481470809148742	-0.47770607885987	-0.466496720328705	-0.480549018448872	0.000848931563522526	0.000828361282015	0.00300325311816543
176	10.5789757830327	0.36	-0.294563394949801	-0.302908152331617	-0.286218637567985	0.461259221857262	-15.054344573829	-15.4008391283854	-14.7078500192727	32.06	20.49	49.17	-0.473033958083373	-0.462391441189988	-0.451748924296604	-0.460926705860038	-0.450556583018111	-0.440186460176184	-0.460225541894009	-0.449699846806601	-0.439592315062008	-0.294563394949801	39.5296899768323	-0.0601050862209186	-52.0232202277603	-0.512975711236845	-0.506009754101532	-0.520341066425545	-0.474293763993103	-0.467505905448113	-0.481470809148742	-0.47770607885987	-0.466496720328705	-0.480549018448872	0.000848931563522526	0.000828361282015	0.00300325311816543
176	10.5789757830327	0.36	-0.294552395038504	-0.302900608946984	-0.286204181130025	0.459259069603563	-15.0559479986721	-15.4038773161261	-14.7080186812182	32.47	20.75	50.11	-0.467185633560501	-0.45663325280122	-0.44608087204194	-0.45513983435446	-0.444859533579324	-0.434579232804189	-0.453668741588361	-0.443730317475877	-0.433835371786883	-0.294552395038504	39.9999287987054	-0.105667041416367	-52.2402851965347	-0.512975711236845	-0.506009754101532	-0.520341066425545	-0.474293763993103	-0.467505905448113	-0.481470809148742	-0.47770607885987	-0.466496720328705	-0.480549018448872	0.000848931563522526	0.000828361282015	0.00300325311816543
176	10.5789757830327	0.36	-0.294539207639728	-0.302866202574063	-0.286212212705393	0.457605988688218	-14.8156260946047	-15.1591435183957	-14.4721086708137	32.03	20.93	50.14	-0.465990013759392	-0.455430334787773	-0.444870655816153	-0.45406876614969	-0.443779231481559	-0.433489696813428	-0.453377760791286	-0.443558676820737	-0.432628510685225	-0.294539207639728	39.8680028606163	0.0348178725193437	-52.0731163359068	-0.512975711236845	-0.506009754101532	-0.520341066425545	-0.474293763993103	-0.467505905448113	-0.481470809148742	-0.47770607885987	-0.466496720328705	-0.480549018448872	0.000848931563522526	0.000828361282015	0.00300325311816543
176	10.5789757830327	0.36	-0.2944794380821	-0.302784210429888	-0.286174665734311	0.461469551907394	-14.8838111388172	-15.2262357129859	-14.5413865646485	31.64	20.21	49.61	-0.473761295663961	-0.463106823148014	-0.452452350632066	-0.461728235704399	-0.451344376064166	-0.440960516423934	-0.4600187273468	-0.449693059063044	-0.438802505326805	-0.2944794380821	39.3762341331125	-0.0612432121691599	-51.8911168817033	-0.512975711236845	-0.506009754101532	-0.520341066425545	-0.474293763993103	-0.467505905448113	-0.481470809148742	-0.47770607885987	-0.466496720328705	-0.480549018448872	0.000848931563522526	0.000828361282015	0.00300325311816543
176	10.5789757830327	0.36	-0.294472034195394	-0.30279954902742	-0.286144519363367	0.458169932319457	-14.9857293132571	-15.332796303708	-14.6386623228061	31.78	20.43	49.22	-0.475038976254226	-0.464286185662755	-0.453533395071283	-0.462942538673461	-0.452463558162237	-0.441984577651013	-0.462273504962374	-0.451980748209592	-0.441226690640619	-0.294472034195394	39.6812027540793	0.0814554798184289	-51.8512766764435	-0.512975711236845	-0.506009754101532	-0.520341066425545	-0.474293763993103	-0.467505905448113	-0.481470809148742	-0.47770607885987	-0.466496720328705	-0.480549018448872	0.000848931563522526	0.000828361282015	0.00300325311816543
176	10.5789757830327	0.36	-0.29443790145109	-0.302793881260595	-0.286081921641584	0.449397412620172	-14.6463683420212	-14.9916320735746	-14.3011046104678	31.89	20.61	49.19	-0.462915990167979	-0.452254835906939	-0.4415936816459	-0.451104766051976	-0.44071562935997	-0.430326492667964	-0.450928970274748	-0.440695934962334	-0.43001054023423	-0.29443790145109	39.3522278662033	-0.0811387662392722	-51.9860744478826	-0.512975711236845	-0.506009754101532	-0.520341066425545	-0.474293763993103	-0.467505905448113	-0.481470809148742	-0.47770607885987	-0.466496720328705	-0.480549018448872	0.000848931563522526	0.000828361282015	0.00300325311816543
176	10.5789757830327	0.36	-0.294403007339989	-0.302765495090073	-0.286040519589904	0.4637977868054	-15.1032511219047	-15.4491009598383	-14.7574012839712	32.13	20.8	50.1	-0.473540698073827	-0.462939824009406	-0.452338949944985	-0.461405832233036	-0.451076614195415	-0.440747396157795	-0.459840489752768	-0.450250708763037	-0.440235994974482	-0.294403007339989	40.0621347735346	0.0511265612951915	-52.1112700697661	-0.512975711236845	-0.506009754101532	-0.520341066425545	-0.474293763993103	-0.467505905448113	-0.481470809148742	-0.47770607885987	-0.466496720328705	-0.480549018448872	0.000848931563522526	0.000828361282015	0.00300325311816543
176	10.5789757830327	0.36	-0.294393864476287	-0.302770264821779	-0.286017464130795	0.452276186917761	-14.8104373258802	-15.1575448285445	-14.463329823216	31.87	20.78	49.35	-0.468263236715823	-0.457540017056937	-0.446816797398051	-0.456318969789548	-0.445869273627431	-0.435419577465314	-0.456133688112713	-0.445785549484965	-0.435010281462283	-0.294393864476287	39.6156605890078	0.0248263270681101	-51.9705452769157	-0.512975711236845	-0.506009754101532	-0.520341066425545	-0.474293763993103	-0.467505905448113	-0.481470809148742	-0.47770607885987	-0.466496720328705	-0.480549018448872	0.000848931563522526	0.000828361282015	0.00300325311816543
176	10.5789757830327	0.36	-0.294372104978061	-0.302669986435219	-0.286074223520903	0.457978629729023	-15.0476828538629	-15.3963189866066	-14.6990467211192	32.53	21	50.13	-0.466214550147892	-0.455657530776326	-0.445100511404759	-0.454182791695742	-0.443898220936114	-0.433613650176487	-0.453971182174385	-0.443650867113461	-0.431987441038074	-0.294372104978061	40.0654962357909	0.0226162823514425	-52.173877299729	-0.512975711236845	-0.506009754101532	-0.520341066425545	-0.474293763993103	-0.467505905448113	-0.481470809148742	-0.47770607885987	-0.466496720328705	-0.480549018448872	0.000848931563522526	0.000828361282015	0.00300325311816543
176	10.5789757830327	0.36	-0.294359203873868	-0.302707768169638	-0.286010639578098	0.461226696685745	-14.912958350109	-15.2562211876346	-14.5696955125834	31.47	20.31	49.5	-0.477212190609405	-0.466474983234413	-0.45573777585942	-0.465130062140758	-0.454664700962178	-0.444199339783599	-0.464031459278036	-0.453478869178927	-0.442578094334915	-0.294359203873868	39.3511161847626	-0.162302219049206	-51.9751629295696	-0.512975711236845	-0.506009754101532	-0.520341066425545	-0.474293763993103	-0.467505905448113	-0.481470809148742	-0.47770607885987	-0.466496720328705	-0.480549018448872	0.000848931563522526	0.000828361282015	0.00300325311816543
176	10.5789757830327	0.36	-0.294323651246969	-0.302620947419884	-0.286026355074054	0.46242433497528	-14.9254011676425	-15.2681236864473	-14.5826786488376	32.14	20.97	49.49	-0.467755280248247	-0.457255609750212	-0.446755939252176	-0.455765097611013	-0.445534569915246	-0.43530404221948	-0.455857127833562	-0.445476302495674	-0.435562920587343	-0.294323651246969	39.9138436083645	0.0315289760445211	-52.0366107832883	-0.512975711236845	-0.506009754101532	-0.520341066425545	-0.474293763993103	-0.467505905448113	-0.481470809148742	-0.47770607885987	-0.466496720328705	-0.480549018448872	0.000848931563522526	0.000828361282015	0.00300325311816543
176	10.5789757830327	0.36	-0.294261878526366	-0.302571502900215	-0.285952254152516	0.453397934864147	-14.7903978633482	-15.1362519325842	-14.4445437941122	32.16	20.58	49.75	-0.463477879790156	-0.452887694621445	-0.442297509452735	-0.451593782631781	-0.441275141791199	-0.430956500950617	-0.450300807453591	-0.439659423531085	-0.429839005845944	-0.294261878526366	39.7602643388765	-0.0601811414609918	-52.1189765967434	-0.512975711236845	-0.506009754101532	-0.520341066425545	-0.474293763993103	-0.467505905448113	-0.481470809148742	-0.47770607885987	-0.466496720328705	-0.480549018448872	0.000848931563522526	0.000828361282015	0.00300325311816543
176	10.5789757830327	0.36	-0.294080852767745	-0.302445446403081	-0.285716259132408	0.463914198504119	-14.9525643021095	-15.2948834297196	-14.6102451744994	32.2	20.48	49.89	-0.467729939913498	-0.457261543359577	-0.446793146805656	-0.455727751291293	-0.445527979127839	-0.435328206964384	-0.453761944069097	-0.444296710762297	-0.434148092214044	-0.294080852767745	39.8159833013097	0.170801503615565	-51.8527536421078	-0.512975711236845	-0.506009754101532	-0.520341066425545	-0.474293763993103	-0.467505905448113	-0.481470809148742	-0.47770607885987	-0.466496720328705	-0.480549018448872	0.000848931563522526	0.000828361282015	0.00300325311816543
176	10.5789757830327	0.36	-0.294072005812068	-0.302368962535986	-0.285775049088149	0.466584125642302	-15.1956288562278	-15.5416509534841	-14.8496067589714	31.58	20.75	48.97	-0.484503193328277	-0.473716127553566	-0.462929061778854	-0.472211468121155	-0.461698067515466	-0.451184666909776	-0.47200581607574	-0.461226077857618	-0.451459713236128	-0.294072005812068	39.3274276392781	-0.0743133446100514	-51.9817877469716	-0.512975711236845	-0.506009754101532	-0.520341066425545	-0.474293763993103	-0.467505905448113	-0.481470809148742	-0.47770607885987	-0.466496720328705	-0.480549018448872	0.000848931563522526	0.000828361282015	0.00300325311816543
176	10.5789757830327	0.36	-0.293999495225054	-0.302299601522434	-0.285699388927675	0.459001854551626	-14.8753786745057	-15.2193132727466	-14.5314440762649	32.06	20.83	49.54	-0.467417910288138	-0.456854937550505	-0.446291964812873	-0.455453790871296	-0.445161190030949	-0.434868589190602	-0.45513020521323	-0.444517532427284	-0.434959342631849	-0.293999495225054	39.8154564095745	0.275346603763745	-51.751401543255	-0.512975711236845	-0.506009754101532	-0.520341066425545	-0.474293763993103	-0.467505905448113	-0.481470809148742	-0.47770607885987	-0.466496720328705	-0.480549018448872	0.000848931563522526	0.000828361282015	0.00300325311816543
176	10.5789757830327	0.36	-0.29395397998184	-0.302219677558114	-0.285688282405566	0.464945580582492	-15.020627739118	-15.3637928810923	-14.6774625971436	32.13	20.61	49.76	-0.47083176177987	-0.460315279969178	-0.449798798158487	-0.458764902516745	-0.448517945653718	-0.438270988790692	-0.457678143351072	-0.447259963725192	-0.437532016138016	-0.29395397998184	39.7796968396155	0.0987997335017595	-51.9157090101067	-0.512975711236845	-0.506009754101532	-0.520341066425545	-0.474293763993103	-0.467505905448113	-0.481470809148742	-0.47770607885987	-0.466496720328705	-0.480549018448872	0.000848931563522526	0.000828361282015	0.00300325311816543
176	10.5789757830327	0.36	-0.293917719091448	-0.302274646637541	-0.285560791545356	0.460367437383304	-14.8296255326087	-15.1715609821005	-14.4876900831169	31.94	20.59	49.57	-0.467672660047716	-0.457132290377311	-0.446591920706906	-0.455728004693052	-0.445456842726623	-0.435185680760194	-0.454682035045385	-0.445016850145439	-0.43478430603729	-0.293917719091448	39.6989561384199	0.229821077963412	-51.7918097203244	-0.512975711236845	-0.506009754101532	-0.520341066425545	-0.474293763993103	-0.467505905448113	-0.481470809148742	-0.47770607885987	-0.466496720328705	-0.480549018448872	0.000848931563522526	0.000828361282015	0.00300325311816543
176	10.5789757830327	0.36	-0.293908708537667	-0.302328602143195	-0.285488814932139	0.442965519628823	-14.684198450819	-15.0348885390979	-14.33350836254	31.88	20.63	49.76	-0.464320825231405	-0.45349050143042	-0.442660177629434	-0.452474802861273	-0.441920788566669	-0.431366774272065	-0.451446168813112	-0.440849672265908	-0.430721027607395	-0.293908708537667	39.5164219290503	-0.00957516829007142	-51.9899596109712	-0.512975711236845	-0.506009754101532	-0.520341066425545	-0.474293763993103	-0.467505905448113	-0.481470809148742	-0.47770607885987	-0.466496720328705	-0.480549018448872	0.000848931563522526	0.000828361282015	0.00300325311816543
176	10.5789757830327	0.36	-0.293880298602838	-0.302165863713167	-0.28559473349251	0.460518535333302	-15.0126821847414	-15.3587332298903	-14.6666311395925	32.18	20.9	49.64	-0.469979925999121	-0.459390703427401	-0.44880148085568	-0.457924457807865	-0.447606859679703	-0.437289261551542	-0.457295665396763	-0.447637803003881	-0.437331209104228	-0.293880298602838	39.8664168472485	-0.159967768680942	-52.2460718246626	-0.512975711236845	-0.506009754101532	-0.520341066425545	-0.474293763993103	-0.467505905448113	-0.481470809148742	-0.47770607885987	-0.466496720328705	-0.480549018448872	0.000848931563522526	0.000828361282015	0.00300325311816543
176	10.5789757830327	0.36	-0.293839778186737	-0.302190550326105	-0.285489006047369	0.461581413939563	-14.9574826700307	-15.3015247314686	-14.6134406085929	31.88	20.82	49.71	-0.47255421554242	-0.461929226901776	-0.451304238261132	-0.460498121409449	-0.450144204021585	-0.439790286633721	-0.459770462152826	-0.450079840935626	-0.439076163471301	-0.293839778186737	39.6588729111811	0.256411972995099	-51.7431984301571	-0.512975711236845	-0.506009754101532	-0.520341066425545	-0.474293763993103	-0.467505905448113	-0.481470809148742	-0.47770607885987	-0.466496720328705	-0.480549018448872	0.000848931563522526	0.000828361282015	0.00300325311816543
176	10.5789757830327	0.36	-0.293808155101658	-0.302061906918944	-0.285554403284372	0.458947155210259	-14.9817745430603	-15.3282072811662	-14.6353418049544	32.22	20.62	50.45	-0.46853334196682	-0.457944022187011	-0.447354702407201	-0.456507309726558	-0.446189790242838	-0.435872270759118	-0.454860101624723	-0.444822967364211	-0.434300216692787	-0.293808155101658	40.0293891016237	0.0548086065416749	-52.0825055926279	-0.512975711236845	-0.506009754101532	-0.520341066425545	-0.474293763993103	-0.467505905448113	-0.481470809148742	-0.47770607885987	-0.466496720328705	-0.480549018448872	0.000848931563522526	0.000828361282015	0.00300325311816543
176	10.5789757830327	0.36	-0.293788334391636	-0.302213042913014	-0.285363625870257	0.449430423167959	-14.7543263822049	-15.1021118452805	-14.4065409191293	31.81	20.62	49.66	-0.467454688764786	-0.456689707875725	-0.445924726986664	-0.45554474948294	-0.445054041741289	-0.434563333999638	-0.454838295258606	-0.444011477053915	-0.433464967957797	-0.293788334391636	39.5696407305481	0.0300292485476585	-51.9532093339261	-0.512975711236845	-0.506009754101532	-0.520341066425545	-0.474293763993103	-0.467505905448113	-0.481470809148742	-0.47770607885987	-0.466496720328705	-0.480549018448872	0.000848931563522526	0.000828361282015	0.00300325311816543
176	10.5789757830327	0.36	-0.293701199519044	-0.301978846235341	-0.285423552802747	0.46356409348087	-14.941621540351	-15.283931018987	-14.599312061715	31.81	20.61	49.06	-0.473057163908819	-0.462462248834844	-0.451867333760869	-0.461004098757213	-0.450679132457731	-0.440354166158248	-0.460264624691831	-0.449967440843595	-0.440005029855446	-0.293701199519044	39.4691484370784	-0.0299066098232854	-51.9370020976631	-0.512975711236845	-0.506009754101532	-0.520341066425545	-0.474293763993103	-0.467505905448113	-0.481470809148742	-0.47770607885987	-0.466496720328705	-0.480549018448872	0.000848931563522526	0.000828361282015	0.00300325311816543
176	10.5789757830327	0.36	-0.293638327706918	-0.301935252526394	-0.285341402887442	0.456753186882126	-14.9471154894717	-15.2942776308414	-14.599953348102	32.06	20.79	49.99	-0.469810628358783	-0.459146478817624	-0.448482329276465	-0.457786624327795	-0.447395405557738	-0.437004186787681	-0.45663512633121	-0.446200131003107	-0.436235046636929	-0.293638327706918	39.8066701272883	-0.0426031498925864	-52.1180828594205	-0.512975711236845	-0.506009754101532	-0.520341066425545	-0.474293763993103	-0.467505905448113	-0.481470809148742	-0.47770607885987	-0.466496720328705	-0.480549018448872	0.000848931563522526	0.000828361282015	0.00300325311816543
176	10.5789757830327	0.36	-0.293634602491752	-0.302010451278204	-0.285258753705301	0.453715508590745	-14.8587863728068	-15.2060170843328	-14.5115556612809	32.08	20.84	49.59	-0.466754421948029	-0.456096044468769	-0.445437666989509	-0.454803450313082	-0.444417974301788	-0.434032498290493	-0.454898569487342	-0.444533214217837	-0.433950002834031	-0.293634602491752	39.8374725642724	0.135710778842827	-51.9135505018159	-0.512975711236845	-0.506009754101532	-0.520341066425545	-0.474293763993103	-0.467505905448113	-0.481470809148742	-0.47770607885987	-0.466496720328705	-0.480549018448872	0.000848931563522526	0.000828361282015	0.00300325311816543
176	10.5789757830327	0.36	-0.293604607702322	-0.301914375546688	-0.285294839857957	0.45339759468427	-14.7952276641458	-15.1411949093882	-14.4492604189034	32.2	20.48	50.03	-0.463069370548073	-0.452488512468945	-0.441907654389817	-0.451187363790969	-0.44087800245766	-0.430568641124351	-0.44994154138242	-0.439196530392047	-0.42918519154778	-0.293604607702322	39.8624043169267	0.166419269514508	-51.9105593215647	-0.512975711236845	-0.506009754101532	-0.520341066425545	-0.474293763993103	-0.467505905448113	-0.481470809148742	-0.47770607885987	-0.466496720328705	-0.480549018448872	0.000848931563522526	0.000828361282015	0.00300325311816543
176	10.5789757830327	0.36	-0.293530887832698	-0.301850303358643	-0.285211472306753	0.460555471568497	-15.088650485467	-15.4364267909804	-14.7408741799535	32.08	20.77	49.17	-0.473787663756401	-0.463113423821851	-0.4524391838873	-0.461656019873184	-0.451255100853288	-0.440854181833392	-0.461582338585799	-0.451433263981445	-0.440764730096694	-0.293530887832698	39.6504535563824	-0.0226764008660503	-52.0445878537959	-0.512975711236845	-0.506009754101532	-0.520341066425545	-0.474293763993103	-0.467505905448113	-0.481470809148742	-0.47770607885987	-0.466496720328705	-0.480549018448872	0.000848931563522526	0.000828361282015	0.00300325311816543
176	10.5789757830327	0.36	-0.293506026700931	-0.301900855188793	-0.28511119821307	0.455392071170804	-14.9677662728088	-15.3163630825466	-14.6191694630711	32.13	20.86	49.85	-0.469450326367537	-0.458765747710052	-0.448081169052568	-0.457419953425128	-0.447009183217148	-0.436598413009167	-0.456658722560772	-0.446313347386484	-0.435635470167	-0.293506026700931	39.9190212329684	-0.0677045555842854	-52.203149969546	-0.512975711236845	-0.506009754101532	-0.520341066425545	-0.474293763993103	-0.467505905448113	-0.481470809148742	-0.47770607885987	-0.466496720328705	-0.480549018448872	0.000848931563522526	0.000828361282015	0.00300325311816543
176	10.5789757830327	0.36	-0.293424067331925	-0.301728939097272	-0.285119195566578	0.461591750536283	-15.1303338718258	-15.4783445042834	-14.7823232393682	31.78	20.42	50.27	-0.479475906118075	-0.468695508169821	-0.457915110221567	-0.467265387245431	-0.456759527080874	-0.446253666916317	-0.465197329466971	-0.455483045748276	-0.444303104201748	-0.293424067331925	40.0222676153703	-0.115499438553068	-52.1573945997249	-0.512975711236845	-0.506009754101532	-0.520341066425545	-0.474293763993103	-0.467505905448113	-0.481470809148742	-0.47770607885987	-0.466496720328705	-0.480549018448872	0.000848931563522526	0.000828361282015	0.00300325311816543
176	10.5789757830327	0.36	-0.293236712761344	-0.301624696841704	-0.284848728680983	0.456190762159585	-14.9275287317624	-15.274629145016	-14.5804283185089	32.01	20.74	49.57	-0.469894616427473	-0.459216739144881	-0.448538861862289	-0.457878820714305	-0.447473990169412	-0.43706915962452	-0.457171922901505	-0.446060507908561	-0.440751191125887	-0.293236712761344	39.6409531412215	0.198244307266135	-51.7800035384549	-0.512975711236845	-0.506009754101532	-0.520341066425545	-0.474293763993103	-0.467505905448113	-0.481470809148742	-0.47770607885987	-0.466496720328705	-0.480549018448872	0.000848931563522526	0.000828361282015	0.00300325311816543
176	10.5789757830327	0.36	-0.293223482419959	-0.301570924361195	-0.284876040478722	0.453981917434837	-14.7583150682029	-15.1030126057395	-14.4136175306663	32.34	20.62	49.72	-0.45991643779543	-0.449419719841262	-0.438923001887095	-0.448085733224139	-0.437859028600391	-0.427632323976644	-0.446836710294364	-0.436730387589916	-0.426522387196186	-0.293223482419959	39.5380510379397	-0.0356388008589968	-52.0101358464395	-0.512975711236845	-0.506009754101532	-0.520341066425545	-0.474293763993103	-0.467505905448113	-0.481470809148742	-0.47770607885987	-0.466496720328705	-0.480549018448872	0.000848931563522526	0.000828361282015	0.00300325311816543
176	10.5789757830327	0.36	-0.293108478344151	-0.301347953442044	-0.284869003246259	0.467164067043045	-15.1444829239482	-15.4889388452241	-14.8000270026723	31.73	20.4	49.73	-0.480613847150126	-0.469925556160516	-0.459237265170905	-0.468386655703348	-0.457970283179973	-0.447553910656598	-0.466910124103443	-0.456495742419918	-0.446235313062711	-0.293108478344151	39.8474191073477	0.0610454220567094	-51.933389438555	-0.512975711236845	-0.506009754101532	-0.520341066425545	-0.474293763993103	-0.467505905448113	-0.481470809148742	-0.47770607885987	-0.466496720328705	-0.480549018448872	0.000848931563522526	0.000828361282015	0.00300325311816543
176	10.5789757830327	0.36	-0.29306559009921	-0.301390826246154	-0.284740353952266	0.456692163561344	-14.9643270608825	-15.3119317002911	-14.616722421474	31.96	20.54	49.82	-0.471693298195338	-0.460985127466788	-0.450276956738238	-0.459641331097301	-0.449206758746753	-0.438772186396205	-0.458533439344928	-0.447757871554666	-0.437467836201859	-0.29306559009921	39.754468681129	0.0157721110651815	-51.9834660048756	-0.512975711236845	-0.506009754101532	-0.520341066425545	-0.474293763993103	-0.467505905448113	-0.481470809148742	-0.47770607885987	-0.466496720328705	-0.480549018448872	0.000848931563522526	0.000828361282015	0.00300325311816543
176	10.5789757830327	0.36	-0.293059976620794	-0.301462073923245	-0.284657879318342	0.448401573794284	-14.6868102852582	-15.033724901476	-14.3398956690404	31.6	20.43	49.14	-0.468307864021028	-0.457501304503455	-0.446694744985881	-0.456421502006424	-0.445889229316868	-0.435356956627312	-0.455836642779465	-0.445183408913301	-0.434562989210466	-0.293059976620794	39.359647517476	-0.109540079368399	-52.0428447096187	-0.512975711236845	-0.506009754101532	-0.520341066425545	-0.474293763993103	-0.467505905448113	-0.481470809148742	-0.47770607885987	-0.466496720328705	-0.480549018448872	0.000848931563522526	0.000828361282015	0.00300325311816543
176	10.5789757830327	0.36	-0.292999260086591	-0.301234095887159	-0.284764424286024	0.462513530437399	-14.8063209439466	-15.1462481101224	-14.4663937777707	31.88	20.82	50.26	-0.467820883070522	-0.457321581467654	-0.446822279864785	-0.455886487215568	-0.445655029195712	-0.435423571175855	-0.455623786408069	-0.445186726133059	-0.434279588031278	-0.292999260086591	39.9363018108534	-0.191208378778781	-52.2534782718771	-0.512975711236845	-0.506009754101532	-0.520341066425545	-0.474293763993103	-0.467505905448113	-0.481470809148742	-0.47770607885987	-0.466496720328705	-0.480549018448872	0.000848931563522526	0.000828361282015	0.00300325311816543
176	10.5789757830327	0.36	-0.292987384201236	-0.301304471704505	-0.284670296697967	0.456829154093942	-14.8242530448926	-15.1685088776389	-14.4799972121463	32.33	20.68	50.04	-0.462009025888227	-0.451523532341929	-0.44103803879563	-0.450125955339677	-0.439910153190224	-0.429694351040771	-0.449485660030174	-0.439014751966798	-0.428934475529755	-0.292987384201236	39.7897631558766	-0.0882200488345386	-52.122848708111	-0.512975711236845	-0.506009754101532	-0.520341066425545	-0.474293763993103	-0.467505905448113	-0.481470809148742	-0.47770607885987	-0.466496720328705	-0.480549018448872	0.000848931563522526	0.000828361282015	0.00300325311816543
176	10.5789757830327	0.36	-0.292902293008246	-0.301287122898403	-0.284517463118088	0.455686758969795	-14.9014114680236	-15.2482567726684	-14.5545661633789	31.85	20.47	49.97	-0.471403986514178	-0.460681170014503	-0.449958353514827	-0.459384730022995	-0.448935310196882	-0.43848589037077	-0.457436528466104	-0.447862134298307	-0.43722937196407	-0.292902293008246	39.4241330986843	0.295880814678757	-51.6594217808079	-0.512975711236845	-0.506009754101532	-0.520341066425545	-0.474293763993103	-0.467505905448113	-0.481470809148742	-0.47770607885987	-0.466496720328705	-0.480549018448872	0.000848931563522526	0.000828361282015	0.00300325311816543
176	10.5789757830327	0.36	-0.292883737863754	-0.301223198302037	-0.284544277425471	0.449937919552981	-14.7121580015886	-15.0585940720378	-14.3657219311394	32.38	20.53	50.34	-0.458070806188583	-0.447532488379874	-0.436994170571164	-0.446280235448283	-0.436013169987309	-0.425746104526334	-0.444292537090697	-0.434801268859461	-0.424346223072154	-0.292883737863754	39.9372348748502	-0.0500004359394911	-52.1482179126443	-0.512975711236845	-0.506009754101532	-0.520341066425545	-0.474293763993103	-0.467505905448113	-0.481470809148742	-0.47770607885987	-0.466496720328705	-0.480549018448872	0.000848931563522526	0.000828361282015	0.00300325311816543
176	10.5789757830327	0.36	-0.29288045162103	-0.301124608793419	-0.284636294448641	0.452694496130549	-14.7331393957891	-15.0781439010444	-14.3881348905338	32.21	20.62	49.79	-0.460980541531637	-0.450432800065102	-0.439885058598567	-0.449149729634567	-0.438872690147805	-0.428595650661043	-0.448224422098564	-0.43750363713846	-0.427279588285156	-0.29288045162103	39.7651209458014	-0.0209038968699899	-52.0625935505545	-0.512975711236845	-0.506009754101532	-0.520341066425545	-0.474293763993103	-0.467505905448113	-0.481470809148742	-0.47770607885987	-0.466496720328705	-0.480549018448872	0.000848931563522526	0.000828361282015	0.00300325311816543
176	10.5789757830327	0.36	-0.292848385539504	-0.301151092352891	-0.284545678726117	0.457778787057295	-14.9119576810028	-15.257588332864	-14.5663270291416	32.38	20.89	49.98	-0.464038465365454	-0.453526586700628	-0.443014708035802	-0.452093014801673	-0.441851736822556	-0.431610458843438	-0.450866660854948	-0.441592512240863	-0.430694837053754	-0.292848385539504	40.1053268754061	-0.0486623057653993	-52.1939798914057	-0.512975711236845	-0.506009754101532	-0.520341066425545	-0.474293763993103	-0.467505905448113	-0.481470809148742	-0.47770607885987	-0.466496720328705	-0.480549018448872	0.000848931563522526	0.000828361282015	0.00300325311816543
176	10.5789757830327	0.36	-0.292788372191713	-0.301072409841914	-0.284504334541512	0.461444805145516	-14.8581108949622	-15.1999612162641	-14.5162605736602	32.34	20.8	50.55	-0.462910253924213	-0.452499305054908	-0.442088356185603	-0.451003157041817	-0.440860001283106	-0.430716845524396	-0.44961860906346	-0.439427983926738	-0.429209457051755	-0.292788372191713	40.2164884159887	0.0881558339249008	-52.0936868196033	-0.512975711236845	-0.506009754101532	-0.520341066425545	-0.474293763993103	-0.467505905448113	-0.481470809148742	-0.47770607885987	-0.466496720328705	-0.480549018448872	0.000848931563522526	0.000828361282015	0.00300325311816543
176	10.5789757830327	0.36	-0.292669135899841	-0.301006224164292	-0.284332047635391	0.454641091484698	-14.6913761821945	-15.0340544083921	-14.3486979559969	32.01	20.65	50.27	-0.462464373336652	-0.451923206807009	-0.441382040277365	-0.450638135035283	-0.440366529480585	-0.430094923925886	-0.449326116990362	-0.438942002500945	-0.429234299827356	-0.292669135899841	39.8505384198313	-0.187036394922819	-52.225487222594	-0.512975711236845	-0.506009754101532	-0.520341066425545	-0.474293763993103	-0.467505905448113	-0.481470809148742	-0.47770607885987	-0.466496720328705	-0.480549018448872	0.000848931563522526	0.000828361282015	0.00300325311816543
176	10.5789757830327	0.36	-0.292645739168859	-0.300919659625837	-0.284371818711881	0.451880803054015	-14.7629895843307	-15.1092613182657	-14.4167178503958	32.56	20.96	50.41	-0.457070113087649	-0.44659505032615	-0.436119987564651	-0.445267653389237	-0.435063077589237	-0.424858501789236	-0.444496784454462	-0.434028231611573	-0.424329175227483	-0.292645739168859	40.1333559442085	-0.0326748514190071	-52.218732859192	-0.512975711236845	-0.506009754101532	-0.520341066425545	-0.474293763993103	-0.467505905448113	-0.481470809148742	-0.47770607885987	-0.466496720328705	-0.480549018448872	0.000848931563522526	0.000828361282015	0.00300325311816543
176	10.5789757830327	0.36	-0.292623497779178	-0.300845009621759	-0.284401985936597	0.457435541235061	-14.9370782801092	-15.2835306553621	-14.5906259048562	32.34	20.78	50.29	-0.465376327462033	-0.454827015416838	-0.444277703371642	-0.45340461970709	-0.443126686486661	-0.432848753266233	-0.452619413745412	-0.441765473695804	-0.431459527223384	-0.292623497779178	39.989777682201	0.267244054503103	-51.8489883698091	-0.512975711236845	-0.506009754101532	-0.520341066425545	-0.474293763993103	-0.467505905448113	-0.481470809148742	-0.47770607885987	-0.466496720328705	-0.480549018448872	0.000848931563522526	0.000828361282015	0.00300325311816543
176	10.5789757830327	0.36	-0.292574150046421	-0.300832367844784	-0.284315932248057	0.456101665615642	-14.9005084843464	-15.2470428359652	-14.5539741327277	32.77	20.99	50.32	-0.458375997838714	-0.447958041326257	-0.437540084813801	-0.446497697177304	-0.436349710341087	-0.42620172350487	-0.446105435541765	-0.435920720330726	-0.425388761023803	-0.292574150046421	40.2755057287769	-0.0777183124986128	-52.334514277524	-0.512975711236845	-0.506009754101532	-0.520341066425545	-0.474293763993103	-0.467505905448113	-0.481470809148742	-0.47770607885987	-0.466496720328705	-0.480549018448872	0.000848931563522526	0.000828361282015	0.00300325311816543
176	10.5789757830327	0.36	-0.292450795633409	-0.300717131618948	-0.28418445964787	0.467333687202595	-15.1118376074755	-15.4554339386025	-14.7682412763485	31.98	20.57	49.47	-0.475888932089166	-0.465309242658293	-0.45472955322742	-0.463726371346139	-0.453417072980636	-0.443107774615133	-0.461975800424426	-0.452454387504673	-0.442521298519839	-0.292450795633409	39.7382407309775	-0.117042244786486	-52.130309710947	-0.512975711236845	-0.506009754101532	-0.520341066425545	-0.474293763993103	-0.467505905448113	-0.481470809148742	-0.47770607885987	-0.466496720328705	-0.480549018448872	0.000848931563522526	0.000828361282015	0.00300325311816543
176	10.5789757830327	0.36	-0.29226314396036	-0.300555720603179	-0.283970567317541	0.45940577638811	-14.8961319424279	-15.2402663944543	-14.5519974904014	32.1	20.69	50.23	-0.46756553702904	-0.457007623820221	-0.446449710611402	-0.455590188937836	-0.445302686346949	-0.435015183756063	-0.454216826826655	-0.443849158691606	-0.433818902880326	-0.29226314396036	39.9324506805319	0.0604267409577221	-52.0284639109047	-0.512975711236845	-0.506009754101532	-0.520341066425545	-0.474293763993103	-0.467505905448113	-0.481470809148742	-0.47770607885987	-0.466496720328705	-0.480549018448872	0.000848931563522526	0.000828361282015	0.00300325311816543
176	10.5789757830327	0.36	-0.29221571525938	-0.30054117567287	-0.28389025484589	0.461647618771427	-14.8869927778671	-15.2293678721402	-14.544617683594	32.25	20.66	49.33	-0.465064105553799	-0.454608887167927	-0.444153668782054	-0.453120420350797	-0.442933710834214	-0.432747001317632	-0.452850634526091	-0.44228838267193	-0.432423464588592	-0.29221571525938	39.5508016594678	0.120411533417781	-51.8647268143982	-0.512975711236845	-0.506009754101532	-0.520341066425545	-0.474293763993103	-0.467505905448113	-0.481470809148742	-0.47770607885987	-0.466496720328705	-0.480549018448872	0.000848931563522526	0.000828361282015	0.00300325311816543
176	10.5789757830327	0.36	-0.292147861192997	-0.300365599971477	-0.283930122414517	0.464085013242031	-15.1263672906552	-15.4725465054333	-14.780188075877	32.08	20.6	50.1	-0.474927403271556	-0.464301486233049	-0.453675569194543	-0.462767043421222	-0.452413199491233	-0.442059355561243	-0.461229820263329	-0.450693653687035	-0.440420507633889	-0.292147861192997	40.0134533964044	0.00937517283118568	-52.0545238231863	-0.512975711236845	-0.506009754101532	-0.520341066425545	-0.474293763993103	-0.467505905448113	-0.481470809148742	-0.47770607885987	-0.466496720328705	-0.480549018448872	0.000848931563522526	0.000828361282015	0.00300325311816543
176	10.5789757830327	0.36	-0.291824217412722	-0.300095976010482	-0.283552458814962	0.456811319606528	-15.0703964145691	-15.4203808825115	-14.7204119466267	32.15	20.77	49.84	-0.472259417045768	-0.461540910021535	-0.450822402997302	-0.460151372027964	-0.449707671944342	-0.43926397186072	-0.45927537215303	-0.448659250490907	-0.438483722893177	-0.291824217412722	39.8459967502281	-0.0307440389814659	-52.1246726978648	-0.512975711236845	-0.506009754101532	-0.520341066425545	-0.474293763993103	-0.467505905448113	-0.481470809148742	-0.47770607885987	-0.466496720328705	-0.480549018448872	0.000848931563522526	0.000828361282015	0.00300325311816543
176	10.5789757830327	0.36	-0.291676580078824	-0.299947842899679	-0.283405317257969	0.456390648062672	-14.7106471092696	-15.0525667406987	-14.3687274778405	32.53	20.63	49.49	-0.455720945897067	-0.445369227114492	-0.435017508331917	-0.443958747468264	-0.433874207474586	-0.423789667480908	-0.443463590907884	-0.432978854048598	-0.423172404986992	-0.291676580078824	39.6760680391589	0.00752295448360814	-52.0299739622915	-0.512975711236845	-0.506009754101532	-0.520341066425545	-0.474293763993103	-0.467505905448113	-0.481470809148742	-0.47770607885987	-0.466496720328705	-0.480549018448872	0.000848931563522526	0.000828361282015	0.00300325311816543
176	10.5789757830327	0.36	-0.291661443189162	-0.299994513803132	-0.283328372575193	0.46130982052783	-14.9754839969349	-15.3201283875071	-14.6308396063628	32.11	20.67	49.03	-0.46981655113076	-0.459247472670738	-0.448678394210717	-0.45778055959157	-0.447482244983132	-0.437183930374694	-0.457192612529419	-0.447301636334901	-0.436625294201383	-0.291661443189162	39.472007715522	-0.112310490020201	-52.0629760749798	-0.512975711236845	-0.506009754101532	-0.520341066425545	-0.474293763993103	-0.467505905448113	-0.481470809148742	-0.47770607885987	-0.466496720328705	-0.480549018448872	0.000848931563522526	0.000828361282015	0.00300325311816543
176	10.5789757830327	0.36	-0.291658226238448	-0.299956222482534	-0.283360229994361	0.460236700028384	-15.027482455164	-15.3740711958616	-14.6808937144665	32.1	20.83	50	-0.471599037645334	-0.46096744146698	-0.450335845288626	-0.459519307824273	-0.449160033680422	-0.438800759536571	-0.458642631163771	-0.448599228289269	-0.438356360677817	-0.291658226238448	39.9430600095506	-0.0139747449643606	-52.1166976568811	-0.512975711236845	-0.506009754101532	-0.520341066425545	-0.474293763993103	-0.467505905448113	-0.481470809148742	-0.47770607885987	-0.466496720328705	-0.480549018448872	0.000848931563522526	0.000828361282015	0.00300325311816543
176	10.5789757830327	0.36	-0.291539245764981	-0.299860008023729	-0.283218483506233	0.451169934017195	-14.6974796362507	-15.042709937447	-14.3522493350544	31.77	20.7	49.53	-0.466258084516581	-0.455557458125311	-0.444856831734042	-0.45438837979871	-0.443960163216039	-0.433531946633368	-0.45381207966899	-0.443444848466888	-0.43270663733626	-0.291539245764981	39.5866346446498	-0.0920994969329893	-52.0761061375785	-0.512975711236845	-0.506009754101532	-0.520341066425545	-0.474293763993103	-0.467505905448113	-0.481470809148742	-0.47770607885987	-0.466496720328705	-0.480549018448872	0.000848931563522526	0.000828361282015	0.00300325311816543
176	10.5789757830327	0.36	-0.291485612694241	-0.299763904668336	-0.283207320720146	0.453743962904065	-14.7006949703666	-15.0442115708272	-14.3571783699059	32.23	20.4	49.86	-0.459748942097226	-0.449251124188253	-0.438753306279281	-0.447946832681589	-0.437718501843151	-0.427490171004713	-0.446869135278415	-0.436293616043695	-0.425671425805529	-0.291485612694241	39.895689635061	-0.308913016501133	-52.3401026759383	-0.512975711236845	-0.506009754101532	-0.520341066425545	-0.474293763993103	-0.467505905448113	-0.481470809148742	-0.47770607885987	-0.466496720328705	-0.480549018448872	0.000848931563522526	0.000828361282015	0.00300325311816543
176	10.5789757830327	0.36	-0.291457218847695	-0.299791153191498	-0.283123284503892	0.448907101047342	-14.8173305314683	-15.1669706884314	-14.4676903745052	32.09	20.83	49.75	-0.465419983486697	-0.454690779915138	-0.443961576343578	-0.453501137300884	-0.443046695732683	-0.432592254164482	-0.452970647207164	-0.442429682913909	-0.432133334255114	-0.291457218847695	39.8603876614416	-0.0530141121610781	-52.1892082262288	-0.512975711236845	-0.506009754101532	-0.520341066425545	-0.474293763993103	-0.467505905448113	-0.481470809148742	-0.47770607885987	-0.466496720328705	-0.480549018448872	0.000848931563522526	0.000828361282015	0.00300325311816543
176	10.5789757830327	0.36	-0.291414393740652	-0.299613921532963	-0.283214865948342	0.457174256842602	-14.8420356630155	-15.1864648707344	-14.4976064552966	32.25	21.09	50.01	-0.463733212668147	-0.453215737772457	-0.442698262876768	-0.451823396948292	-0.441576036817782	-0.431328676687272	-0.45193590753063	-0.441508054814732	-0.430971094295525	-0.291414393740652	40.0866703073249	0.0795833549763867	-52.0907334565944	-0.512975711236845	-0.506009754101532	-0.520341066425545	-0.474293763993103	-0.467505905448113	-0.481470809148742	-0.47770607885987	-0.466496720328705	-0.480549018448872	0.000848931563522526	0.000828361282015	0.00300325311816543
176	10.5789757830327	0.36	-0.291311613173264	-0.299575387095759	-0.283047839250768	0.455867529316734	-14.8069777366812	-15.151499437918	-14.4624560354445	31.53	20.47	48.96	-0.473098760851207	-0.462341225558459	-0.451583690265711	-0.461107962538644	-0.450623079484096	-0.440138196429547	-0.460778108760034	-0.449978392306552	-0.440157571157029	-0.291311613173264	39.3004991443985	0.0273520088680623	-51.8263885655308	-0.512975711236845	-0.506009754101532	-0.520341066425545	-0.474293763993103	-0.467505905448113	-0.481470809148742	-0.47770607885987	-0.466496720328705	-0.480549018448872	0.000848931563522526	0.000828361282015	0.00300325311816543
176	10.5789757830327	0.36	-0.291240912946501	-0.299595220435894	-0.282886605457108	0.461852601031591	-15.1427372352796	-15.4908504261181	-14.7946240444411	32.02	21.03	49.41	-0.476353016906972	-0.465648325807414	-0.454943634707857	-0.464169161923438	-0.453738268615374	-0.44330737530731	-0.464395687559838	-0.454209544381554	-0.44371500504497	-0.291240912946501	39.5466408441285	0.148051685921659	-51.9094731323934	-0.512975711236845	-0.506009754101532	-0.520341066425545	-0.474293763993103	-0.467505905448113	-0.481470809148742	-0.47770607885987	-0.466496720328705	-0.480549018448872	0.000848931563522526	0.000828361282015	0.00300325311816543
176	10.5789757830327	0.36	-0.291214069884176	-0.299489241956167	-0.282938897812184	0.46151638678529	-14.8060811673539	-15.1466853498481	-14.4654769848598	31.4	20.41	50.18	-0.474811042328721	-0.464133945447378	-0.453456848566034	-0.462805449100787	-0.452398322524649	-0.441991195948512	-0.461252123890905	-0.450660587543193	-0.440382748382273	-0.291214069884176	39.6930389910073	0.0992991831313176	-51.844569178017	-0.512975711236845	-0.506009754101532	-0.520341066425545	-0.474293763993103	-0.467505905448113	-0.481470809148742	-0.47770607885987	-0.466496720328705	-0.480549018448872	0.000848931563522526	0.000828361282015	0.00300325311816543
176	10.5789757830327	0.36	-0.29113110232584	-0.299432683876274	-0.282829520775406	0.458716491020311	-14.7841356347291	-15.1261570717227	-14.4421141977355	32.39	20.91	49.89	-0.459983016908408	-0.449582222331856	-0.439181427755304	-0.448141097462257	-0.438008063579088	-0.427875029695918	-0.447528917892832	-0.437749244991863	-0.42753482525938	-0.29113110232584	39.8993575685859	-0.103390847182943	-52.176071612074	-0.512975711236845	-0.506009754101532	-0.520341066425545	-0.474293763993103	-0.467505905448113	-0.481470809148742	-0.47770607885987	-0.466496720328705	-0.480549018448872	0.000848931563522526	0.000828361282015	0.00300325311816543
176	10.5789757830327	0.36	-0.291002565293287	-0.299274641774104	-0.28273048881247	0.464258321119804	-14.9534838103425	-15.2955872348928	-14.6113803857921	32.41	20.77	50.35	-0.464852957275185	-0.454455985511107	-0.444059013747028	-0.452881463018123	-0.442752247510763	-0.432623032003402	-0.451346700042713	-0.441615178981311	-0.431326896248024	-0.291002565293287	39.8094687720723	0.148159140667049	-51.9643534195313	-0.512975711236845	-0.506009754101532	-0.520341066425545	-0.474293763993103	-0.467505905448113	-0.481470809148742	-0.47770607885987	-0.466496720328705	-0.480549018448872	0.000848931563522526	0.000828361282015	0.00300325311816543
176	10.5789757830327	0.36	-0.290956104634711	-0.299169313619271	-0.282742895650151	0.453512538868431	-14.684431529722	-15.0277283317459	-14.3411347276982	31.94	20.51	50.04	-0.463352450557399	-0.452767523083681	-0.442182595609962	-0.451519850242714	-0.441205229348805	-0.430890608454895	-0.450196671955289	-0.439803702686386	-0.42983996316894	-0.290956104634711	39.8794522550935	0.0232773841609306	-51.995847522422	-0.512975711236845	-0.506009754101532	-0.520341066425545	-0.474293763993103	-0.467505905448113	-0.481470809148742	-0.47770607885987	-0.466496720328705	-0.480549018448872	0.000848931563522526	0.000828361282015	0.00300325311816543
176	10.5789757830327	0.36	-0.290805222459849	-0.298999989662237	-0.282610455257461	0.470026240127429	-14.9464538119882	-15.2844575194399	-14.6084501045365	32.32	20.54	50.35	-0.465732836655595	-0.45543352277603	-0.445134208896466	-0.453756855488288	-0.443722380974449	-0.433687906460611	-0.451664884593784	-0.442164384881911	-0.43192620105086	-0.290805222459849	40.0474968095046	0.0449241981734263	-52.0581729892393	-0.512975711236845	-0.506009754101532	-0.520341066425545	-0.474293763993103	-0.467505905448113	-0.481470809148742	-0.47770607885987	-0.466496720328705	-0.480549018448872	0.000848931563522526	0.000828361282015	0.00300325311816543
176	10.5789757830327	0.36	-0.290574583993313	-0.298851013519087	-0.282298154467539	0.464378626963294	-15.116439132793	-15.4621869963723	-14.7706912692136	31.7	20.24	49.42	-0.480242955389951	-0.469504307884003	-0.458765660378055	-0.468032185562663	-0.457566581422536	-0.447100977282409	-0.466394006509338	-0.456315615831572	-0.445239359782173	-0.290574583993313	39.5406952959233	-0.126830678505674	-52.0710458435142	-0.512975711236845	-0.506009754101532	-0.520341066425545	-0.474293763993103	-0.467505905448113	-0.481470809148742	-0.47770607885987	-0.466496720328705	-0.480549018448872	0.000848931563522526	0.000828361282015	0.00300325311816543
176	10.5789757830327	0.36	-0.2904942470452	-0.298791894158311	-0.282196599932089	0.454711776111786	-14.7249746623472	-15.0683876236438	-14.3815617010507	32.15	20.65	50.3	-0.46149491642625	-0.450977312298216	-0.440459708170183	-0.449663090414275	-0.439415137061746	-0.429167183709217	-0.448617358399871	-0.438008402727333	-0.428171200240543	-0.2904942470452	40.0665263395591	-0.0930716799674311	-52.2346429808789	-0.512975711236845	-0.506009754101532	-0.520341066425545	-0.474293763993103	-0.467505905448113	-0.481470809148742	-0.47770607885987	-0.466496720328705	-0.480549018448872	0.000848931563522526	0.000828361282015	0.00300325311816543
176	10.5789757830327	0.36	-0.290399092271584	-0.298618916970393	-0.282179267572774	0.464848699598361	-14.8974373770268	-15.2378543602898	-14.5570203937638	32.09	20.65	49.88	-0.467660991961662	-0.457213343604537	-0.446765695247413	-0.455685745783832	-0.445505627032996	-0.435325508282159	-0.45533460192163	-0.444207380158349	-0.434470262547397	-0.290399092271584	39.8110959701784	-0.148584998101157	-52.1659422851649	-0.512975711236845	-0.506009754101532	-0.520341066425545	-0.474293763993103	-0.467505905448113	-0.481470809148742	-0.47770607885987	-0.466496720328705	-0.480549018448872	0.000848931563522526	0.000828361282015	0.00300325311816543
176	10.5789757830327	0.36	-0.290228312862028	-0.29855643908449	-0.281900186639566	0.458453474061776	-15.0969422900474	-15.4463853468975	-14.7474992331974	32.03	20.81	49.8	-0.474911365901579	-0.464167462023328	-0.453423558145077	-0.462763265512822	-0.452294187701604	-0.441825109890387	-0.461991449722858	-0.451486283348614	-0.441522547454353	-0.290228312862028	39.6783266142636	0.130848925766202	-51.9326621801558	-0.512975711236845	-0.506009754101532	-0.520341066425545	-0.474293763993103	-0.467505905448113	-0.481470809148742	-0.47770607885987	-0.466496720328705	-0.480549018448872	0.000848931563522526	0.000828361282015	0.00300325311816543
176	10.5789757830327	0.36	-0.289829620171321	-0.298028382621395	-0.281630857721248	0.461312495769171	-14.8895311472368	-15.2321955824822	-14.5468667119914	32.54	20.74	49.67	-0.461097491524025	-0.450724613190722	-0.44035173485742	-0.449195608563318	-0.439090475741882	-0.428985342920447	-0.448536190018192	-0.438697525830767	-0.428370607877063	-0.289829620171321	40.1766621456572	-0.0320119442867364	-52.1779701499657	-0.512975711236845	-0.506009754101532	-0.520341066425545	-0.474293763993103	-0.467505905448113	-0.481470809148742	-0.47770607885987	-0.466496720328705	-0.480549018448872	0.000848931563522526	0.000828361282015	0.00300325311816543
176	10.5789757830327	0.36	-0.28971363949863	-0.297917565337491	-0.28150971365977	0.452973055838628	-14.7081901120489	-15.0524168306863	-14.3639633934115	32.03	20.86	49.29	-0.462693450684019	-0.452112329389312	-0.441531208094604	-0.450856299985933	-0.440545876984307	-0.430235453982681	-0.450509873914389	-0.440345255683849	-0.430544736499724	-0.28971363949863	40.0478096918487	0.110883439777195	-52.0525504801416	-0.512975711236845	-0.506009754101532	-0.520341066425545	-0.474293763993103	-0.467505905448113	-0.481470809148742	-0.47770607885987	-0.466496720328705	-0.480549018448872	0.000848931563522526	0.000828361282015	0.00300325311816543
176	10.5789757830327	0.36	-0.289673758579252	-0.297929968756758	-0.281417548401747	0.45894977024865	-14.89208000763	-15.2364368708806	-14.5477231443795	32.25	20.79	50.54	-0.465315391183326	-0.454798854417678	-0.444282317652029	-0.453365782121624	-0.443119317022234	-0.432872851922844	-0.45222452638561	-0.441820832286314	-0.432263454703927	-0.289673758579252	40.1145278648167	0.0393931703730906	-52.0774749702518	-0.512975711236845	-0.506009754101532	-0.520341066425545	-0.474293763993103	-0.467505905448113	-0.481470809148742	-0.47770607885987	-0.466496720328705	-0.480549018448872	0.000848931563522526	0.000828361282015	0.00300325311816543
176	10.5789757830327	0.36	-0.289638083353825	-0.297846595971416	-0.281429570736234	0.458111309597355	-15.0179864464756	-15.3658415766231	-14.6701313163282	31.92	20.73	49.16	-0.474022109681293	-0.463291098181941	-0.45256008668259	-0.461920733760969	-0.451463675736586	-0.441006617712203	-0.461433762450206	-0.451562852260525	-0.440515017669089	-0.289638083353825	39.7363281659197	-0.069879863717094	-52.0883302399203	-0.512975711236845	-0.506009754101532	-0.520341066425545	-0.474293763993103	-0.467505905448113	-0.481470809148742	-0.47770607885987	-0.466496720328705	-0.480549018448872	0.000848931563522526	0.000828361282015	0.00300325311816543
176	10.5789757830327	0.36	-0.289617990674893	-0.297905221917965	-0.281330759431821	0.450167197351053	-14.8229751743798	-15.1718590910675	-14.4740912576921	32.06	20.68	49.7	-0.466033889259588	-0.455317224438345	-0.444600559617102	-0.454106299583669	-0.443663915203459	-0.433221530823248	-0.453134353069045	-0.442970817461422	-0.432855290783916	-0.289617990674893	39.8178116880615	-0.0140369383568796	-52.080178575181	-0.512975711236845	-0.506009754101532	-0.520341066425545	-0.474293763993103	-0.467505905448113	-0.481470809148742	-0.47770607885987	-0.466496720328705	-0.480549018448872	0.000848931563522526	0.000828361282015	0.00300325311816543
176	10.5789757830327	0.36	-0.289589987678464	-0.297753269933834	-0.281426705423095	0.46553305922285	-14.975650806161	-15.3173846824024	-14.6339169299196	31.96	20.72	50.06	-0.471863874842778	-0.461336498639088	-0.450809122435397	-0.459807588575638	-0.449549190498734	-0.43929079242183	-0.458399318204912	-0.448806712187875	-0.438723237707568	-0.289589987678464	40.0829875671099	0.0250700056871099	-52.0678253235194	-0.512975711236845	-0.506009754101532	-0.520341066425545	-0.474293763993103	-0.467505905448113	-0.481470809148742	-0.47770607885987	-0.466496720328705	-0.480549018448872	0.000848931563522526	0.000828361282015	0.00300325311816543
176	10.5789757830327	0.36	-0.289555945883871	-0.297756974439118	-0.281354917328625	0.468236958119278	-15.0708041605522	-15.4128464655334	-14.7287618555711	31.99	20.63	49.59	-0.474366051183682	-0.463838906965739	-0.453311762747797	-0.462239222755785	-0.451981197441794	-0.441723172127804	-0.461697647359679	-0.451351925461626	-0.441614058313338	-0.289555945883871	39.6844629780328	0.0959825874401929	-51.878395952135	-0.512975711236845	-0.506009754101532	-0.520341066425545	-0.474293763993103	-0.467505905448113	-0.481470809148742	-0.47770607885987	-0.466496720328705	-0.480549018448872	0.000848931563522526	0.000828361282015	0.00300325311816543
176	10.5789757830327	0.36	-0.289509726956473	-0.297799471903201	-0.281219982009744	0.458443611875498	-15.0357934061308	-15.3838279859595	-14.6877588263022	31.83	20.83	49.57	-0.475889789234044	-0.465123541523009	-0.454357293811973	-0.463760622572146	-0.453268777917794	-0.442776933263442	-0.463161570346352	-0.453296029712222	-0.441834726732745	-0.289509726956473	39.7189471108676	-0.0239148717911569	-52.0579682498701	-0.512975711236845	-0.506009754101532	-0.520341066425545	-0.474293763993103	-0.467505905448113	-0.481470809148742	-0.47770607885987	-0.466496720328705	-0.480549018448872	0.000848931563522526	0.000828361282015	0.00300325311816543
176	10.5789757830327	0.36	-0.289331053960543	-0.297606022103544	-0.281056085817541	0.455933519502598	-14.8430880172893	-15.1884039800321	-14.4977720545464	32.14	20.85	49.52	-0.465412586646614	-0.454831198658659	-0.444249810670705	-0.453483949886788	-0.443173765423071	-0.432863580959354	-0.45341701715547	-0.443162364330988	-0.432811967911094	-0.289331053960543	39.8129237692789	0.111527199854201	-51.971548546119	-0.512975711236845	-0.506009754101532	-0.520341066425545	-0.474293763993103	-0.467505905448113	-0.481470809148742	-0.47770607885987	-0.466496720328705	-0.480549018448872	0.000848931563522526	0.000828361282015	0.00300325311816543
176	10.5789757830327	0.36	-0.289198287928887	-0.297405531458082	-0.280991044399693	0.46500806352481	-14.9378252818942	-15.2790558424136	-14.5965947213749	31.65	20.36	49.77	-0.475297410402323	-0.464682487370576	-0.454067564338829	-0.463223698587461	-0.452878420453451	-0.44253314231944	-0.461443306729507	-0.451491413597037	-0.440680513084915	-0.289198287928887	39.7027781331314	-0.123865321187747	-52.0576173608254	-0.512975711236845	-0.506009754101532	-0.520341066425545	-0.474293763993103	-0.467505905448113	-0.481470809148742	-0.47770607885987	-0.466496720328705	-0.480549018448872	0.000848931563522526	0.000828361282015	0.00300325311816543
176	10.5789757830327	0.36	-0.28901883524459	-0.297180273657252	-0.280857396831928	0.463630261374754	-15.0282731957274	-15.3725220437238	-14.6840243477311	31.73	20.55	49.85	-0.476973329559458	-0.466292094641804	-0.45561085972415	-0.464838327707547	-0.454428841329012	-0.444019354950477	-0.463905752225542	-0.452974368127382	-0.443218297136287	-0.28901883524459	39.711915104021	0.0354895971835425	-51.9312741129706	-0.512975711236845	-0.506009754101532	-0.520341066425545	-0.474293763993103	-0.467505905448113	-0.481470809148742	-0.47770607885987	-0.466496720328705	-0.480549018448872	0.000848931563522526	0.000828361282015	0.00300325311816543
176	10.5789757830327	0.36	-0.289005310632734	-0.29717882418217	-0.280831797083298	0.469577185518286	-14.9661981465389	-15.3049535741132	-14.6274427189645	31.54	20.47	49.33	-0.477741116443131	-0.467166932379988	-0.456592748316844	-0.465630375430987	-0.455324247015967	-0.445018118600947	-0.464473352547804	-0.45477973853099	-0.443925456608885	-0.289005310632734	39.6595669889749	-0.151986314588254	-52.0683172290311	-0.512975711236845	-0.506009754101532	-0.520341066425545	-0.474293763993103	-0.467505905448113	-0.481470809148742	-0.47770607885987	-0.466496720328705	-0.480549018448872	0.000848931563522526	0.000828361282015	0.00300325311816543
176	10.5789757830327	0.36	-0.288855126876519	-0.297020985308159	-0.280689268444878	0.458382216609939	-14.9210007059106	-15.2664208780893	-14.5755805337319	32.27	20.53	50.1	-0.465835856730858	-0.45529578953869	-0.444755722346522	-0.453866976711564	-0.443597719071293	-0.433328461431021	-0.452214983992776	-0.441917287372626	-0.432251530778962	-0.288855126876519	40.1748499458446	0.231708532357535	-51.8750542740081	-0.512975711236845	-0.506009754101532	-0.520341066425545	-0.474293763993103	-0.467505905448113	-0.481470809148742	-0.47770607885987	-0.466496720328705	-0.480549018448872	0.000848931563522526	0.000828361282015	0.00300325311816543
176	10.5789757830327	0.36	-0.288623659424866	-0.29679380395897	-0.280453514890762	0.457712875435447	-14.9837627710614	-15.3311038414611	-14.6364217006617	32.44	20.88	50.21	-0.46551299556252	-0.454966345834248	-0.444419696105977	-0.453518269064768	-0.443243371532813	-0.432968474000858	-0.452418920327969	-0.442748103796508	-0.43216046823383	-0.288623659424866	40.284814354496	0.106171676069556	-52.074297339568	-0.512975711236845	-0.506009754101532	-0.520341066425545	-0.474293763993103	-0.467505905448113	-0.481470809148742	-0.47770607885987	-0.466496720328705	-0.480549018448872	0.000848931563522526	0.000828361282015	0.00300325311816543
176	10.5789757830327	0.36	-0.288303667347178	-0.296491816962195	-0.280115517732161	0.453435941992735	-14.7007915758552	-15.0445239611469	-14.3570591905634	32.15	20.8	50.03	-0.460862217436554	-0.450332587539362	-0.43980295764217	-0.449048085092734	-0.438788380644906	-0.428528676197079	-0.448439013646596	-0.437761870580748	-0.428031814728623	-0.288303667347178	39.8016447210045	-0.161160175500442	-52.2325439373085	-0.512975711236845	-0.506009754101532	-0.520341066425545	-0.474293763993103	-0.467505905448113	-0.481470809148742	-0.47770607885987	-0.466496720328705	-0.480549018448872	0.000848931563522526	0.000828361282015	0.00300325311816543
176	10.5789757830327	0.36	-0.288278234541433	-0.296531278616854	-0.280025190466012	0.45730034337239	-14.8145942048201	-15.1582992740478	-14.4708891355924	32.44	20.39	49.93	-0.460188859007438	-0.449754360995267	-0.439319862983095	-0.448330171822079	-0.438164562213962	-0.427998952605846	-0.446669051459863	-0.436451276464498	-0.426257019552276	-0.288278234541433	39.8777756724762	-0.158577138338233	-52.1908069045889	-0.512975711236845	-0.506009754101532	-0.520341066425545	-0.474293763993103	-0.467505905448113	-0.481470809148742	-0.47770607885987	-0.466496720328705	-0.480549018448872	0.000848931563522526	0.000828361282015	0.00300325311816543
176	10.5789757830327	0.36	-0.288258017528181	-0.296503103186909	-0.280012931869452	0.466908012814373	-15.1131697095253	-15.4570902707999	-14.7692491482508	31.85	20.4	49.79	-0.477913459035126	-0.467279875210976	-0.456646291386825	-0.465729039874456	-0.455366559615279	-0.445004079356103	-0.463759381087249	-0.454211070887114	-0.443253261316845	-0.288258017528181	39.4384894835021	0.200206864213435	-51.7025930886185	-0.512975711236845	-0.506009754101532	-0.520341066425545	-0.474293763993103	-0.467505905448113	-0.481470809148742	-0.47770607885987	-0.466496720328705	-0.480549018448872	0.000848931563522526	0.000828361282015	0.00300325311816543
176	10.5789757830327	0.36	-0.287746845382935	-0.295905678551499	-0.279588012214372	0.473420358069025	-15.2012634671287	-15.5426964103217	-14.8598305239358	31.67	20.4	49.68	-0.48311357354715	-0.472500814669409	-0.461888055791668	-0.470835448841432	-0.460492408688453	-0.450149368535475	-0.469698488828388	-0.458833377358017	-0.448994575628207	-0.287746845382935	39.6327936314828	-0.0612056848877641	-51.9961984607571	-0.512975711236845	-0.506009754101532	-0.520341066425545	-0.474293763993103	-0.467505905448113	-0.481470809148742	-0.47770607885987	-0.466496720328705	-0.480549018448872	0.000848931563522526	0.000828361282015	0.00300325311816543
176	10.5789757830327	0.36	-0.287664494114438	-0.295811380726983	-0.279517607501892	0.457280719325759	-14.7361230739985	-15.0780210958549	-14.3942250521421	31.84	20.6	49.32	-0.466297984103744	-0.45572455690483	-0.445151129705916	-0.454411290080224	-0.444107396737724	-0.433803503395224	-0.453914625938791	-0.443271345210093	-0.43348392932656	-0.287664494114438	39.890442616345	-0.19712879810246	-52.2281650695487	-0.512975711236845	-0.506009754101532	-0.520341066425545	-0.474293763993103	-0.467505905448113	-0.481470809148742	-0.47770607885987	-0.466496720328705	-0.480549018448872	0.000848931563522526	0.000828361282015	0.00300325311816543
176	10.5789757830327	0.36	-0.287246495866111	-0.29533396053056	-0.279159031201662	0.461613801115445	-14.9791157599821	-15.3236329623254	-14.6345985576388	31.66	20.44	49.84	-0.476540854489806	-0.465826912019718	-0.455112969549629	-0.464433374062774	-0.453991640884986	-0.443549907707198	-0.463382164898298	-0.452368496571346	-0.441892064491669	-0.287246495866111	39.824329886064	0.0334754148096497	-51.9534894753592	-0.512975711236845	-0.506009754101532	-0.520341066425545	-0.474293763993103	-0.467505905448113	-0.481470809148742	-0.47770607885987	-0.466496720328705	-0.480549018448872	0.000848931563522526	0.000828361282015	0.00300325311816543
176	10.5789757830327	0.36	-0.286886523648989	-0.295073806624876	-0.278699240673101	0.4582655017807	-14.8368585810069	-15.1804116156418	-14.4933055463719	32.12	20.79	49.79	-0.465470133423949	-0.454935921248506	-0.444401709073062	-0.453544562986026	-0.443280242432591	-0.433015921879156	-0.452769869235653	-0.442762778524242	-0.432489886136919	-0.286886523648989	39.8943817208405	0.0486996485617103	-52.0445514316465	-0.512975711236845	-0.506009754101532	-0.520341066425545	-0.474293763993103	-0.467505905448113	-0.481470809148742	-0.47770607885987	-0.466496720328705	-0.480549018448872	0.000848931563522526	0.000828361282015	0.00300325311816543
176	10.5789757830327	0.36	-0.286220142816769	-0.29438226223097	-0.278058023402568	0.464882283752309	-15.0324303108001	-15.3759087919666	-14.6889518296336	32.39	20.93	50.39	-0.46748767548237	-0.457044588253429	-0.446601501024488	-0.455451211001657	-0.445277003264289	-0.43510279552692	-0.455239210301365	-0.443859001648235	-0.435054259424752	-0.286220142816769	40.2047488994447	0.0997375322704228	-52.1161353769907	-0.512975711236845	-0.506009754101532	-0.520341066425545	-0.474293763993103	-0.467505905448113	-0.481470809148742	-0.47770607885987	-0.466496720328705	-0.480549018448872	0.000848931563522526	0.000828361282015	0.00300325311816543
176	10.5789757830327	0.36	-0.285938678514389	-0.294019310983651	-0.277858046045126	0.457488295082562	-14.9702263384241	-15.317410654054	-14.6230420227942	31.99	20.86	49.28	-0.471456794002767	-0.460770757826568	-0.450084721650369	-0.459404760712513	-0.448991895832973	-0.438579030953433	-0.459779478927596	-0.449213801504618	-0.438636633023764	-0.285938678514389	39.8590666071203	-0.0901922766104754	-52.1545887384378	-0.512975711236845	-0.506009754101532	-0.520341066425545	-0.474293763993103	-0.467505905448113	-0.481470809148742	-0.47770607885987	-0.466496720328705	-0.480549018448872	0.000848931563522526	0.000828361282015	0.00300325311816543
176	10.5789757830327	0.36	-0.284138391900984	-0.292228712784573	-0.276048071017395	0.474278802626247	-15.1543372764767	-15.4941307268065	-14.8145438261469	31.77	20.23	49.45	-0.48019441947996	-0.469663533849706	-0.459132648219452	-0.467969086349639	-0.457706307927142	-0.447443529504644	-0.466872122999367	-0.456506041016847	-0.445775225641327	-0.284138391900984	39.6809539083532	0.175691914845139	-51.7444077708469	-0.512975711236845	-0.506009754101532	-0.520341066425545	-0.474293763993103	-0.467505905448113	-0.481470809148742	-0.47770607885987	-0.466496720328705	-0.480549018448872	0.000848931563522526	0.000828361282015	0.00300325311816543
176	10.5789757830327	0.36	-0.283704139167095	-0.291681677252881	-0.275726601081309	0.465429697634283	-15.0826242224148	-15.4268706542807	-14.7383777905489	31.95	20.89	49.61	-0.475438723639489	-0.464829437553438	-0.454220151467387	-0.463294148239207	-0.452955865057229	-0.442617581875251	-0.463158958660458	-0.452600164192038	-0.442568141381228	-0.283704139167095	39.8657471581932	0.0584367101310298	-52.0284966562399	-0.512975711236845	-0.506009754101532	-0.520341066425545	-0.474293763993103	-0.467505905448113	-0.481470809148742	-0.47770607885987	-0.466496720328705	-0.480549018448872	0.000848931563522526	0.000828361282015	0.00300325311816543
176	10.5789757830327	0.37	-0.324350896974792	-0.333447878323739	-0.315253915625846	0.443050832656843	-14.762551178442	-15.1150515548258	-14.4100508020582	31.75	20.63	49	-0.468659979166425	-0.457730289747043	-0.44680060032766	-0.456731552623177	-0.446080047822015	-0.435428543020853	-0.456522393529626	-0.446085103978277	-0.435555611608178	-0.324350896974792	38.568219986298	-0.175910961462451	-51.9702207737144	-0.512975711236845	-0.506009754101532	-0.520341066425545	-0.474293763993103	-0.467505905448113	-0.481470809148742	-0.47770607885987	-0.466496720328705	-0.480549018448872	0.000848931563522526	0.000828361282015	0.00300325311816543
176	10.5789757830327	0.37	-0.322330151515416	-0.331245011028248	-0.313415292002584	0.461479608140894	-15.0430619722431	-15.3891433503727	-14.6969805941136	32.08	20.43	49.04	-0.47245088437849	-0.461826091988062	-0.451201299597634	-0.460355190708854	-0.450002414391011	-0.439649638073168	-0.460104724101723	-0.449025884257336	-0.438702955020677	-0.322330151515416	38.8551939251879	0.111781672684513	-51.6796547992666	-0.512975711236845	-0.506009754101532	-0.520341066425545	-0.474293763993103	-0.467505905448113	-0.481470809148742	-0.47770607885987	-0.466496720328705	-0.480549018448872	0.000848931563522526	0.000828361282015	0.00300325311816543
176	10.5789757830327	0.37	-0.32082244763082	-0.329657554204841	-0.311987341056799	0.458464315050457	-15.0483227756441	-15.3966328508611	-14.7000127004272	32.22	20.58	49.88	-0.470620888014703	-0.459974274661583	-0.449327661308462	-0.458541214020534	-0.448167872895066	-0.437794531769598	-0.457552501159792	-0.446873546362387	-0.43724673197168	-0.32082244763082	39.1697168151667	0.0149466994499165	-51.9137598571437	-0.512975711236845	-0.506009754101532	-0.520341066425545	-0.474293763993103	-0.467505905448113	-0.481470809148742	-0.47770607885987	-0.466496720328705	-0.480549018448872	0.000848931563522526	0.000828361282015	0.00300325311816543
176	10.5789757830327	0.37	-0.320161680040935	-0.329050356463359	-0.311273003618512	0.455350639148639	-15.1529150645079	-15.5058534386301	-14.7999766903857	31.79	20.86	48.53	-0.4801868718728	-0.469257039825543	-0.458327207778286	-0.467956105846888	-0.457304665872182	-0.446653225897476	-0.468355677174957	-0.457766654954454	-0.446776831750422	-0.320161680040935	38.9329270284059	0.19611648119138	-51.7094351669074	-0.512975711236845	-0.506009754101532	-0.520341066425545	-0.474293763993103	-0.467505905448113	-0.481470809148742	-0.47770607885987	-0.466496720328705	-0.480549018448872	0.000848931563522526	0.000828361282015	0.00300325311816543
176	10.5789757830327	0.37	-0.319974022385841	-0.328822795922559	-0.311125248849122	0.456163399469505	-15.1333105566326	-15.4852152915743	-14.7814058216909	32.31	20.68	49.42	-0.471947114526192	-0.461222018289769	-0.450496922053347	-0.459812784970027	-0.449363443893979	-0.438914102817931	-0.459051328430081	-0.448888039484287	-0.43822775262548	-0.319974022385841	39.125197812533	0.108097066231965	-51.897618731221	-0.512975711236845	-0.506009754101532	-0.520341066425545	-0.474293763993103	-0.467505905448113	-0.481470809148742	-0.47770607885987	-0.466496720328705	-0.480549018448872	0.000848931563522526	0.000828361282015	0.00300325311816543
176	10.5789757830327	0.37	-0.31995430194507	-0.328784259825836	-0.311124344064304	0.453568288552064	-15.1102719851542	-15.4634844778364	-14.7570594924721	31.85	20.46	49.08	-0.478051346347988	-0.467131834130954	-0.456212321913921	-0.465862506114786	-0.455221407902555	-0.444580309690324	-0.465030855786127	-0.454429849010316	-0.443886515434713	-0.31995430194507	39.0094635123525	-0.0300712761684098	-51.905462088816	-0.512975711236845	-0.506009754101532	-0.520341066425545	-0.474293763993103	-0.467505905448113	-0.481470809148742	-0.47770607885987	-0.466496720328705	-0.480549018448872	0.000848931563522526	0.000828361282015	0.00300325311816543
176	10.5789757830327	0.37	-0.319671713788344	-0.328472064409521	-0.310871363167166	0.455412015483188	-15.1417115087061	-15.4943452951532	-14.7890777222591	32.09	20.82	49.98	-0.475511171882978	-0.464689075057021	-0.453866978231063	-0.463334582292284	-0.452789610882831	-0.442244639473377	-0.462436665023124	-0.452242625849203	-0.441272982320878	-0.319671713788344	39.4004755947404	-0.140231933350826	-52.1236239101983	-0.512975711236845	-0.506009754101532	-0.520341066425545	-0.474293763993103	-0.467505905448113	-0.481470809148742	-0.47770607885987	-0.466496720328705	-0.480549018448872	0.000848931563522526	0.000828361282015	0.00300325311816543
176	10.5789757830327	0.37	-0.319667891925711	-0.328478203042322	-0.310857580809099	0.458201666344968	-15.1148014583235	-15.4648353649667	-14.7647675516803	31.9	20.58	49.06	-0.477321156705214	-0.466517382512864	-0.455713608320513	-0.465139265064193	-0.45461121803096	-0.444083170997727	-0.464384010969908	-0.453862590489932	-0.44395750857075	-0.319667891925711	39.2248254710454	0.0925997832605681	-51.8168076491691	-0.512975711236845	-0.506009754101532	-0.520341066425545	-0.474293763993103	-0.467505905448113	-0.481470809148742	-0.47770607885987	-0.466496720328705	-0.480549018448872	0.000848931563522526	0.000828361282015	0.00300325311816543
176	10.5789757830327	0.37	-0.319657575774918	-0.328507917115631	-0.310807234434205	0.452230630715544	-15.1351670366664	-15.4899177442871	-14.7804163290458	31.82	20.44	49.35	-0.479278184116529	-0.468301736225113	-0.457325288333697	-0.467064271239383	-0.456367546862805	-0.445670822486227	-0.465878155426136	-0.455335453691355	-0.444849068581101	-0.319657575774918	39.1037444995774	0.122483396426948	-51.7927993003423	-0.512975711236845	-0.506009754101532	-0.520341066425545	-0.474293763993103	-0.467505905448113	-0.481470809148742	-0.47770607885987	-0.466496720328705	-0.480549018448872	0.000848931563522526	0.000828361282015	0.00300325311816543
176	10.5789757830327	0.37	-0.319594054714095	-0.328403820671	-0.31078428875719	0.465282953076467	-15.0016072160873	-15.3441055020121	-14.6591089301625	31.73	20.21	48.98	-0.476057035384547	-0.4654308885166	-0.454804741648652	-0.463944819874072	-0.453589031747502	-0.443233243620932	-0.462569905354257	-0.452331988752615	-0.441593515405968	-0.319594054714095	38.6329411876836	-0.0977243130443119	-51.7729260239187	-0.512975711236845	-0.506009754101532	-0.520341066425545	-0.474293763993103	-0.467505905448113	-0.481470809148742	-0.47770607885987	-0.466496720328705	-0.480549018448872	0.000848931563522526	0.000828361282015	0.00300325311816543
176	10.5789757830327	0.37	-0.319432973459972	-0.328248847471841	-0.310617099448102	0.460331262135045	-15.3394295734512	-15.6931456288765	-14.985713518026	31.74	20.69	48.93	-0.486839856838049	-0.47586671749066	-0.46489357814327	-0.474452593005309	-0.463758656706439	-0.453064720407568	-0.475279127845921	-0.463230303845863	-0.452695030123147	-0.319432973459972	39.0805798547504	-0.282006426628449	-52.156170600933	-0.512975711236845	-0.506009754101532	-0.520341066425545	-0.474293763993103	-0.467505905448113	-0.481470809148742	-0.47770607885987	-0.466496720328705	-0.480549018448872	0.000848931563522526	0.000828361282015	0.00300325311816543
176	10.5789757830327	0.37	-0.319366997283601	-0.328172641366122	-0.31056135320108	0.454239290700444	-15.2085068909619	-15.5635348301221	-14.8534789518018	32.01	20.84	49.54	-0.478747089918909	-0.46782613946851	-0.45690518901811	-0.466504395766559	-0.455862719820449	-0.445221043874339	-0.466101321159067	-0.455901781759648	-0.444667446682087	-0.319366997283601	39.2328430668343	0.0959950685121464	-51.8877532191151	-0.512975711236845	-0.506009754101532	-0.520341066425545	-0.474293763993103	-0.467505905448113	-0.481470809148742	-0.47770607885987	-0.466496720328705	-0.480549018448872	0.000848931563522526	0.000828361282015	0.00300325311816543
176	10.5789757830327	0.37	-0.318649054845429	-0.327421257184646	-0.309876852506213	0.463926904177976	-15.057901111106	-15.4026229794361	-14.7131792427758	31.75	20.38	49.44	-0.477614777417532	-0.466925412454612	-0.456236047491692	-0.465459013383371	-0.455041703231792	-0.444624393080214	-0.464826248780126	-0.453648773720098	-0.443772823032114	-0.318649054845429	38.9276340321058	0.0144827537204322	-51.7877098164661	-0.512975711236845	-0.506009754101532	-0.520341066425545	-0.474293763993103	-0.467505905448113	-0.481470809148742	-0.47770607885987	-0.466496720328705	-0.480549018448872	0.000848931563522526	0.000828361282015	0.00300325311816543
176	10.5789757830327	0.37	-0.318507737773679	-0.327428552344163	-0.309586923203196	0.445858378924554	-14.7905143791049	-15.1416803016539	-14.439348456556	32.02	20.58	49.88	-0.465615425296999	-0.454816870108934	-0.444018314920869	-0.453706203602411	-0.443183847141297	-0.432661490680184	-0.452454946709959	-0.442481596779712	-0.431688231709869	-0.318507737773679	39.2150850605625	0.0866476549189966	-51.8400955428134	-0.512975711236845	-0.506009754101532	-0.520341066425545	-0.474293763993103	-0.467505905448113	-0.481470809148742	-0.47770607885987	-0.466496720328705	-0.480549018448872	0.000848931563522526	0.000828361282015	0.00300325311816543
176	10.5789757830327	0.37	-0.318332700402186	-0.327114210403907	-0.309551190400466	0.460563767333199	-15.1186362658621	-15.4670978918955	-14.7701746398286	31.73	20.28	49.49	-0.479952367154311	-0.469139415465112	-0.458326463775913	-0.467742251005571	-0.457204383689471	-0.44666651637337	-0.46629213359696	-0.456120596742427	-0.4452526377381	-0.318332700402186	39.1091753984669	-0.231393559241747	-52.0890544004338	-0.512975711236845	-0.506009754101532	-0.520341066425545	-0.474293763993103	-0.467505905448113	-0.481470809148742	-0.47770607885987	-0.466496720328705	-0.480549018448872	0.000848931563522526	0.000828361282015	0.00300325311816543
176	10.5789757830327	0.37	-0.318302831196487	-0.327106427749513	-0.309499234643461	0.459768293911862	-15.0857212540067	-15.4339813953922	-14.7374611126213	32.3	20.66	49.86	-0.470568264399416	-0.459950124718351	-0.449331985037286	-0.458472112901269	-0.448126916884126	-0.437781720866983	-0.456331736050031	-0.449121513478848	-0.436608077305142	-0.318302831196487	39.3991163474754	0.0776811520580871	-51.9332893243685	-0.512975711236845	-0.506009754101532	-0.520341066425545	-0.474293763993103	-0.467505905448113	-0.481470809148742	-0.47770607885987	-0.466496720328705	-0.480549018448872	0.000848931563522526	0.000828361282015	0.00300325311816543
176	10.5789757830327	0.37	-0.31828623348392	-0.327133411309738	-0.309439055658103	0.452749153990071	-15.0034953426236	-15.3547919961973	-14.6521986890499	32.16	20.7	49.15	-0.470136207270364	-0.459380133441503	-0.448624059612642	-0.458080881503066	-0.447600617050251	-0.437120352597436	-0.458085772868885	-0.447132422718473	-0.437338159629593	-0.31828623348392	39.0939504006543	0.0387185920612519	-51.8630349036742	-0.512975711236845	-0.506009754101532	-0.520341066425545	-0.474293763993103	-0.467505905448113	-0.481470809148742	-0.47770607885987	-0.466496720328705	-0.480549018448872	0.000848931563522526	0.000828361282015	0.00300325311816543
176	10.5789757830327	0.37	-0.318121968062636	-0.326960450633641	-0.309283485491631	0.454908508306247	-14.98911299426	-15.3385474878859	-14.6396785006342	32.39	20.93	49.82	-0.466348740431274	-0.455724635632932	-0.44510053083459	-0.454341555517455	-0.443990991912211	-0.433640428306967	-0.453731693273039	-0.443624036823367	-0.433543696107327	-0.318121968062636	39.560467123838	-0.0599651269383192	-52.1396335829761	-0.512975711236845	-0.506009754101532	-0.520341066425545	-0.474293763993103	-0.467505905448113	-0.481470809148742	-0.47770607885987	-0.466496720328705	-0.480549018448872	0.000848931563522526	0.000828361282015	0.00300325311816543
176	10.5789757830327	0.37	-0.317992156282373	-0.326743367841637	-0.309240944723109	0.465468102357762	-15.1993581166462	-15.5462421148468	-14.8524741184456	31.87	20.49	49.29	-0.480339173020713	-0.469621343490022	-0.458903513959331	-0.46808790523126	-0.457643438788731	-0.447198972346202	-0.46745888740438	-0.457015754654044	-0.446685167397568	-0.317992156282373	39.1721997541621	-0.0811747485828013	-51.9813147806638	-0.512975711236845	-0.506009754101532	-0.520341066425545	-0.474293763993103	-0.467505905448113	-0.481470809148742	-0.47770607885987	-0.466496720328705	-0.480549018448872	0.000848931563522526	0.000828361282015	0.00300325311816543
176	10.5789757830327	0.37	-0.317683609276598	-0.326471213937579	-0.308896004615616	0.454096616749744	-14.9687870596581	-15.318319539362	-14.6192545799542	31.66	20.44	49.28	-0.476384002601814	-0.465513901524942	-0.45464380044807	-0.464280635074918	-0.453686707899078	-0.443092780723238	-0.463356785882448	-0.453192806594727	-0.442482946378279	-0.317683609276598	38.9171676047587	0.243799814758409	-51.5317486338185	-0.512975711236845	-0.506009754101532	-0.520341066425545	-0.474293763993103	-0.467505905448113	-0.481470809148742	-0.47770607885987	-0.466496720328705	-0.480549018448872	0.000848931563522526	0.000828361282015	0.00300325311816543
176	10.5789757830327	0.37	-0.317597053701642	-0.326413579661054	-0.30878052774223	0.457222757694753	-15.1433314963023	-15.4947183367548	-14.7919446558497	31.75	20.67	49.31	-0.480486258136833	-0.469589864639504	-0.458693471142174	-0.468257650966091	-0.457638575942287	-0.447019500918484	-0.467351892531192	-0.457284271650034	-0.446591773900711	-0.317597053701642	39.159295236116	0.0831734568099615	-51.8005803634125	-0.512975711236845	-0.506009754101532	-0.520341066425545	-0.474293763993103	-0.467505905448113	-0.481470809148742	-0.47770607885987	-0.466496720328705	-0.480549018448872	0.000848931563522526	0.000828361282015	0.00300325311816543
176	10.5789757830327	0.37	-0.317482023114303	-0.326233881220561	-0.308730165008044	0.454350045559495	-15.0912523353439	-15.4434643952941	-14.7390402753938	31.87	20.65	48.8	-0.477179657777065	-0.466296838616153	-0.455414019455241	-0.465009217789968	-0.45440396431177	-0.443798710833573	-0.465342606220175	-0.454582115020103	-0.444296657796623	-0.317482023114303	39.0559261638971	0.150122885839656	-51.7234619331745	-0.512975711236845	-0.506009754101532	-0.520341066425545	-0.474293763993103	-0.467505905448113	-0.481470809148742	-0.47770607885987	-0.466496720328705	-0.480549018448872	0.000848931563522526	0.000828361282015	0.00300325311816543
[truncated: 1,386 more rows]
