# Supplementary material for: Re-expressing coefficients from regression models for inclusion in a meta-analysis
Source: BMC Med Res Methodol. 2024 Jan 8;24:6. doi: 10.1186/s12874-023-02132-y (PMC10773134; doi:10.1186/s12874-023-02132-y)
Supplement: Supplementary file 2 — Additional file 2. [file 12874_2023_2132_MOESM2_ESM.zip › Supp_Files_R1/simdata/simdata_scenario_177.csv]

ex_no	errsd	rsquare	beta	b_low_ci	b_hi_ci	lrsquare	lbeta	lb_low_ci	lb_hi_ci	x_median	x_25	x_75	rbl	rb	rbu	altl	alt	altu	dzl	dz	dzu	observed_beta	xlog	error	ylog	RelBias_rb	RelBias_rbl	RelBias_rbu	RelBias_alt	RelBias_altl	RelBias_altu	RelBias_dz	RelBias_dzl	RelBias_dzu	MC_SE_RelBias_rb	MC_SE_RelBias_alt	MC_SE_RelBias_dz
177	0.405465108108164	0.14	0.798812941008916	0.491765160866595	1.10586072115124	0.297388445303131	0.467824591871778	0.355554492381634	0.580094691361922	0.27	0.18	0.4	0.554467194252768	0.729546087633653	0.904624981014539	1.2814591368339	1.68609344146947	2.09072774610503	1.29044604040682	1.69827070451551	2.10641951243076	0.798812941008916	0.326324402615215	0.0307313464825478	-0.627373451517397	-0.393512226440626	-0.365392764759368	-0.410619158403089	0.448760278353473	0.515948933866775	0.407886602465009	0.447246495388184	0.514380587305241	0.406416856543037	0.00197923267351539	0.00490516389239129	0.00490464433603185
177	0.405465108108164	0.15	0.911400991597725	0.571165634335402	1.25163634886005	0.206183237456927	0.365597429360851	0.253596390657896	0.477598468063806	0.26	0.17	0.38	0.402828379997323	0.580737840229321	0.758647300461318	0.948066713989356	1.36678109888669	1.78549548378403	0.951516286126616	1.37224187745821	1.79342325270261	0.911400991597725	0.304938351637527	0.00245376954393126	-0.679242768406386	-0.393512226440626	-0.365392764759368	-0.410619158403089	0.448760278353473	0.515948933866775	0.407886602465009	0.447246495388184	0.514380587305241	0.406416856543037	0.00197923267351539	0.00490516389239129	0.00490464433603185
177	0.405465108108164	0.16	0.662524552245857	0.421796151161643	0.90325295333007	0.371796293509641	0.447273134498342	0.356500279772941	0.538045989223742	0.27	0.17	0.4	0.557198213519522	0.699073200325351	0.84094818713118	1.2906104302021	1.61922838574042	1.94784634127874	1.28683868045919	1.61470142600111	1.94352758099429	0.662524552245857	0.323267943847214	-0.0941543126993284	-0.777978016620989	-0.393512226440626	-0.365392764759368	-0.410619158403089	0.448760278353473	0.515948933866775	0.407886602465009	0.447246495388184	0.514380587305241	0.406416856543037	0.00197923267351539	0.00490516389239129	0.00490464433603185
177	0.405465108108164	0.16	0.8540149620132	0.550194254525388	1.15783566950101	0.333978649357175	0.430179898025759	0.335333618977905	0.525026177073614	0.23	0.15	0.38	0.558729565262879	0.716761499015102	0.874793432767325	1.38097677982313	1.77157438651983	2.16217199321653	1.37280487123871	1.76050942026887	2.14912707181059	0.8540149620132	0.288446175203784	0.0143015292439266	-0.716966592258397	-0.393512226440626	-0.365392764759368	-0.410619158403089	0.448760278353473	0.515948933866775	0.407886602465009	0.447246495388184	0.514380587305241	0.406416856543037	0.00197923267351539	0.00490516389239129	0.00490464433603185
177	0.405465108108164	0.16	1.03032689955333	0.655443379746997	1.40521041935965	0.221634774624513	0.38303763375861	0.270964976657026	0.495110290860194	0.26	0.16	0.41	0.429688050454155	0.607409474578094	0.785130898702033	1.00957551857491	1.42714170113959	1.84470788370426	1.00176593406328	1.41592785941008	1.83089454953502	1.03032689955333	0.303134217239999	-0.0258683103052386	-0.715879574145333	-0.393512226440626	-0.365392764759368	-0.410619158403089	0.448760278353473	0.515948933866775	0.407886602465009	0.447246495388184	0.514380587305241	0.406416856543037	0.00197923267351539	0.00490516389239129	0.00490464433603185
177	0.405465108108164	0.17	0.770942065668375	0.502871643564104	1.03901248777265	0.222633349653356	0.3719972872992	0.263468968185542	0.480525606412857	0.23	0.15	0.35	0.439149335503497	0.6200440327056	0.800938729907703	1.08583490596594	1.53311276943117	1.98039063289641	1.08604944141904	1.53319489499572	1.98017864357711	0.770942065668375	0.304585090760959	0.0299962783533923	-0.679497511200262	-0.393512226440626	-0.365392764759368	-0.410619158403089	0.448760278353473	0.515948933866775	0.407886602465009	0.447246495388184	0.514380587305241	0.406416856543037	0.00197923267351539	0.00490516389239129	0.00490464433603185
177	0.405465108108164	0.17	0.846606742869423	0.552218547253311	1.14099493848554	0.268365601330433	0.358427891120521	0.266028120592244	0.450827661648798	0.26	0.14	0.39	0.422917103139992	0.569809255727555	0.716701408315119	0.996147428539781	1.34214015143124	1.6881328743227	0.983038277659191	1.32363224265864	1.66574923809556	0.846606742869423	0.293464615217017	0.0152567138633976	-0.706594051824715	-0.393512226440626	-0.365392764759368	-0.410619158403089	0.448760278353473	0.515948933866775	0.407886602465009	0.447246495388184	0.514380587305241	0.406416856543037	0.00197923267351539	0.00490516389239129	0.00490464433603185
177	0.405465108108164	0.17	0.981079428956469	0.639200489142627	1.32295836877031	0.235553706381802	0.334055316564177	0.24009761849481	0.428013014633543	0.21	0.14	0.37	0.419295751745744	0.583379276985483	0.747462802225222	1.09053199275483	1.51729122657229	1.94405046038975	1.07831350552315	1.50040851214048	1.92260365872314	0.981079428956469	0.28000604351343	0.00830525698382579	-0.745215259627067	-0.393512226440626	-0.365392764759368	-0.410619158403089	0.448760278353473	0.515948933866775	0.407886602465009	0.447246495388184	0.514380587305241	0.406416856543037	0.00197923267351539	0.00490516389239129	0.00490464433603185
177	0.405465108108164	0.17	0.984423196846237	0.64144858969162	1.32739780400085	0.277647535908565	0.438051139218552	0.327735282217931	0.548366996219173	0.26	0.18	0.37	0.518430133163776	0.692933970675168	0.867437808186561	1.21509583167055	1.62409768554933	2.03309953942811	1.22686577374232	1.6384188002019	2.05261556851869	0.984423196846237	0.313894900294897	0.0352282429526363	-0.64088114114039	-0.393512226440626	-0.365392764759368	-0.410619158403089	0.448760278353473	0.515948933866775	0.407886602465009	0.447246495388184	0.514380587305241	0.406416856543037	0.00197923267351539	0.00490516389239129	0.00490464433603185
177	0.405465108108164	0.17	1.01212031323057	0.660982254063117	1.36325837239803	0.258955069851048	0.407171040267283	0.299630452884572	0.514711627649994	0.26	0.17	0.38	0.476631439712832	0.647699582147376	0.818767724581921	1.1233611749021	1.52654756476629	1.92973395463049	1.13115457655949	1.53732194941567	1.94169836304437	1.01212031323057	0.306997520124156	0.00494451326116279	-0.681992025453505	-0.393512226440626	-0.365392764759368	-0.410619158403089	0.448760278353473	0.515948933866775	0.407886602465009	0.447246495388184	0.514380587305241	0.406416856543037	0.00197923267351539	0.00490516389239129	0.00490464433603185
177	0.405465108108164	0.17	1.03350200664533	0.672630755797731	1.39437325749293	0.219798429811321	0.359366524469931	0.253656980759831	0.465076068180032	0.21	0.15	0.37	0.444417041165055	0.629624333697768	0.814831626230481	1.16007396675127	1.64352563178293	2.12697729681459	1.15598523683848	1.63761768305758	2.11877893775846	1.03350200664533	0.270264493474278	0.0419173218327054	-0.708309756067435	-0.393512226440626	-0.365392764759368	-0.410619158403089	0.448760278353473	0.515948933866775	0.407886602465009	0.447246495388184	0.514380587305241	0.406416856543037	0.00197923267351539	0.00490516389239129	0.00490464433603185
177	0.405465108108164	0.17	1.03547608380613	0.682918963643854	1.38803320396841	0.200719747832348	0.369469939865975	0.254358347520628	0.484581532211321	0.24	0.17	0.38	0.415528558756455	0.603578821425908	0.791629084095362	1.00613232750385	1.46146432449957	1.91679632149529	1.01031941747829	1.46750545333845	1.92443121731453	1.03547608380613	0.295750604309626	-0.0161636949982565	-0.709300950031067	-0.393512226440626	-0.365392764759368	-0.410619158403089	0.448760278353473	0.515948933866775	0.407886602465009	0.447246495388184	0.514380587305241	0.406416856543037	0.00197923267351539	0.00490516389239129	0.00490464433603185
177	0.405465108108164	0.17	1.05220203636084	0.687997711613471	1.41640636110821	0.230506743297726	0.367435508135654	0.262619606021622	0.472251410249686	0.25	0.17	0.4	0.423013801021807	0.591845724245147	0.760677647468488	1.00960303394884	1.41255258666312	1.81550213937739	1.00939774644144	1.41234077594749	1.81564189529255	1.05220203636084	0.302148577337365	0.0182068050742116	-0.663525773004744	-0.393512226440626	-0.365392764759368	-0.410619158403089	0.448760278353473	0.515948933866775	0.407886602465009	0.447246495388184	0.514380587305241	0.406416856543037	0.00197923267351539	0.00490516389239129	0.00490464433603185
177	0.405465108108164	0.18	0.780465330462821	0.519974445662843	1.0409562152628	0.364602600271501	0.424468958339953	0.336981815638177	0.511956101041729	0.24	0.15	0.38	0.55538397422447	0.699572635904144	0.843761297583818	1.35710978147463	1.70944231576582	2.06177485005702	1.34994320142796	1.70009020781983	2.04978161159452	0.780465330462821	0.31052518501909	-0.0237647794930989	-0.741432544343673	-0.393512226440626	-0.365392764759368	-0.410619158403089	0.448760278353473	0.515948933866775	0.407886602465009	0.447246495388184	0.514380587305241	0.406416856543037	0.00197923267351539	0.00490516389239129	0.00490464433603185
177	0.405465108108164	0.18	0.788722815440031	0.523576100837837	1.05386953004223	0.223529039038768	0.349279363467122	0.24764185223814	0.450916874696104	0.26	0.17	0.4	0.391599090177321	0.552319729945766	0.713040369714212	0.917516533947234	1.29408493778942	1.67065334163161	0.91841763558126	1.29641650057165	1.67371956572991	0.788722815440031	0.32651525334226	-0.00384694207562397	-0.669727551111352	-0.393512226440626	-0.365392764759368	-0.410619158403089	0.448760278353473	0.515948933866775	0.407886602465009	0.447246495388184	0.514380587305241	0.406416856543037	0.00197923267351539	0.00490516389239129	0.00490464433603185
177	0.405465108108164	0.18	0.839663999531289	0.555516131994246	1.12381186706833	0.238868633911485	0.37067537313087	0.267368446439892	0.473982299821847	0.25	0.18	0.4	0.426895291598289	0.591840860834644	0.756786430070999	1.00988668607775	1.40009088269854	1.79029507931934	1.01365067168781	1.40596634364065	1.79773654980768	0.839663999531289	0.324242251981294	0.00427300429453958	-0.656958365093326	-0.393512226440626	-0.365392764759368	-0.410619158403089	0.448760278353473	0.515948933866775	0.407886602465009	0.447246495388184	0.514380587305241	0.406416856543037	0.00197923267351539	0.00490516389239129	0.00490464433603185
177	0.405465108108164	0.18	0.948668266574305	0.63014963015654	1.26718690299207	0.249927380547663	0.379007746485192	0.276494901714158	0.481520591256226	0.25	0.16	0.39	0.441605741792557	0.605334839789373	0.76906393778619	1.04501541881988	1.43246380484318	1.81991219086647	1.04067818534161	1.42683689319854	1.81317812667832	0.948668266574305	0.308025683174754	-0.0547910014752469	-0.745510510527463	-0.393512226440626	-0.365392764759368	-0.410619158403089	0.448760278353473	0.515948933866775	0.407886602465009	0.447246495388184	0.514380587305241	0.406416856543037	0.00197923267351539	0.00490516389239129	0.00490464433603185
177	0.405465108108164	0.18	1.01901780874867	0.674524088767291	1.36351152873005	0.246630760427378	0.406000242060272	0.295212407209286	0.516788076911258	0.25	0.18	0.38	0.476067123952497	0.654726437106101	0.833385750259705	1.13756787114346	1.56447635588977	1.99138484063609	1.14934402743369	1.58105822802565	2.01295115538082	1.01901780874867	0.305520571307598	-0.0330168651365762	-0.712968834034463	-0.393512226440626	-0.365392764759368	-0.410619158403089	0.448760278353473	0.515948933866775	0.407886602465009	0.447246495388184	0.514380587305241	0.406416856543037	0.00197923267351539	0.00490516389239129	0.00490464433603185
177	0.405465108108164	0.18	1.02398964561164	0.680399871404937	1.36757941981834	0.199809582276685	0.360168223135274	0.247635359094058	0.472701087176489	0.21	0.16	0.37	0.430445913707231	0.626053324787464	0.821660735867696	1.11373669974378	1.61985174352626	2.12596678730874	1.1163278745844	1.62459347100905	2.13161088780427	1.02398964561164	0.283119146421976	0.0362694117641066	-0.680599932380026	-0.393512226440626	-0.365392764759368	-0.410619158403089	0.448760278353473	0.515948933866775	0.407886602465009	0.447246495388184	0.514380587305241	0.406416856543037	0.00197923267351539	0.00490516389239129	0.00490464433603185
177	0.405465108108164	0.18	1.03411501038459	0.693054616430362	1.37517540433882	0.243674025929127	0.399724842318904	0.289774524321631	0.509675160316177	0.29	0.18	0.39	0.432641282523302	0.596800111542331	0.76095894056136	0.959403212453581	1.32343344783685	1.68746368322011	0.968746250659417	1.33628929096841	1.70288404084456	1.03411501038459	0.319384494029484	-0.0175460718743367	-0.67270146742812	-0.393512226440626	-0.365392764759368	-0.410619158403089	0.448760278353473	0.515948933866775	0.407886602465009	0.447246495388184	0.514380587305241	0.406416856543037	0.00197923267351539	0.00490516389239129	0.00490464433603185
177	0.405465108108164	0.18	1.0624001682623	0.708738857544286	1.41606147898031	0.271275058885115	0.436248166826201	0.324614302071828	0.547882031580575	0.25	0.17	0.37	0.521269685404371	0.700532734473942	0.879795783543513	1.24025629504715	1.66677663816936	2.09329698129158	1.24791003281314	1.67733076972358	2.10715181076926	1.0624001682623	0.302158386716642	-0.0481614860873666	-0.734605976244515	-0.393512226440626	-0.365392764759368	-0.410619158403089	0.448760278353473	0.515948933866775	0.407886602465009	0.447246495388184	0.514380587305241	0.406416856543037	0.00197923267351539	0.00490516389239129	0.00490464433603185
177	0.405465108108164	0.18	1.18913481352639	0.788177618917762	1.59009200813501	0.239777205234156	0.432440241284607	0.31221987154025	0.552660611028964	0.26	0.17	0.37	0.489038723741797	0.677343253807456	0.865647783873116	1.13511924108332	1.57219729826707	2.00927535545081	1.1454327818088	1.58691527796824	2.02756197018612	1.18913481352639	0.302345774774754	0.00280951518161674	-0.682927965751326	-0.393512226440626	-0.365392764759368	-0.410619158403089	0.448760278353473	0.515948933866775	0.407886602465009	0.447246495388184	0.514380587305241	0.406416856543037	0.00197923267351539	0.00490516389239129	0.00490464433603185
177	0.405465108108164	0.18	1.21360015078778	0.803688015842614	1.62351228573295	0.216417833041077	0.400585002492413	0.281577073665528	0.519592931319297	0.27	0.18	0.39	0.434007491050358	0.617439799415808	0.800872107781257	0.991788563870126	1.41096581180395	1.83014305973777	1.00168951507989	1.42458734654356	1.84856264422939	1.21360015078778	0.300268667527595	0.00888744173230388	-0.665594692677599	-0.393512226440626	-0.365392764759368	-0.410619158403089	0.448760278353473	0.515948933866775	0.407886602465009	0.447246495388184	0.514380587305241	0.406416856543037	0.00197923267351539	0.00490516389239129	0.00490464433603185
177	0.405465108108164	0.18	1.24618200992655	0.831209476397802	1.66115454345531	0.238936117718721	0.409991704498748	0.295748550171591	0.524234858825905	0.27	0.19	0.37	0.458152949966692	0.635130447026674	0.812107944086657	1.05206299756473	1.45845888800255	1.86485477844037	1.07126778891831	1.48555619214641	1.89884709598836	1.24618200992655	0.2950943586975	-0.029952599752118	-0.711079848543158	-0.393512226440626	-0.365392764759368	-0.410619158403089	0.448760278353473	0.515948933866775	0.407886602465009	0.447246495388184	0.514380587305241	0.406416856543037	0.00197923267351539	0.00490516389239129	0.00490464433603185
177	0.405465108108164	0.19	0.773230819680865	0.521943950676277	1.02451768868545	0.37685913230889	0.495744662684234	0.396216243973645	0.595273081394823	0.25	0.18	0.4	0.643639910942427	0.805320466773916	0.967001022605405	1.54948828914386	1.93871543864791	2.32794258815197	1.55608612500169	1.94607192514535	2.33774369879439	0.773230819680865	0.317771308512076	0.013215577860739	-0.671114080024885	-0.393512226440626	-0.365392764759368	-0.410619158403089	0.448760278353473	0.515948933866775	0.407886602465009	0.447246495388184	0.514380587305241	0.406416856543037	0.00197923267351539	0.00490516389239129	0.00490464433603185
177	0.405465108108164	0.19	1.01077567925297	0.689830992151398	1.33172036635455	0.241977130847979	0.366033046819863	0.264884475929772	0.467181617709954	0.26	0.17	0.39	0.41885501020308	0.578798644285389	0.738742278367699	0.981353810685173	1.35609277996575	1.73083174924633	0.98264709497405	1.35823346632145	1.73315271922224	1.01077567925297	0.306088497885738	0.0291928895051745	-0.657323947438033	-0.393512226440626	-0.365392764759368	-0.410619158403089	0.448760278353473	0.515948933866775	0.407886602465009	0.447246495388184	0.514380587305241	0.406416856543037	0.00197923267351539	0.00490516389239129	0.00490464433603185
177	0.405465108108164	0.19	1.0260774084149	0.698133170505952	1.35402164632385	0.313183932037679	0.460812696763141	0.354268356270753	0.567357037255528	0.24	0.14	0.36	0.578341871340785	0.752275140204471	0.926208409068158	1.39935315117253	1.82020123418245	2.24104931719237	1.39287598900912	1.8119605751574	2.22975002555096	1.0260774084149	0.289996011698443	0.0111176376903938	-0.71153298448553	-0.393512226440626	-0.365392764759368	-0.410619158403089	0.448760278353473	0.515948933866775	0.407886602465009	0.447246495388184	0.514380587305241	0.406416856543037	0.00197923267351539	0.00490516389239129	0.00490464433603185
177	0.405465108108164	0.19	1.0461399142774	0.703397391479955	1.38888243707484	0.271185862189765	0.433481668620172	0.322530707159969	0.544432630080375	0.25	0.16	0.36	0.51927411709538	0.697905054473244	0.876535991851107	1.2387637292703	1.66489998151992	2.09103623376953	1.24143300863226	1.66816118301049	2.09646278569082	1.0461399142774	0.288832184911112	-0.0293017496741486	-0.743909304335222	-0.393512226440626	-0.365392764759368	-0.410619158403089	0.448760278353473	0.515948933866775	0.407886602465009	0.447246495388184	0.514380587305241	0.406416856543037	0.00197923267351539	0.00490516389239129	0.00490464433603185
177	0.405465108108164	0.19	1.11708050805956	0.761020856060328	1.4731401600588	0.26802495346143	0.443079105325383	0.328757778841341	0.557400431809425	0.26	0.17	0.37	0.520628011486013	0.701669765349894	0.882711519213774	1.22159811799476	1.64639329020867	2.07118846242258	1.23325168622299	1.66364693893209	2.09307080391914	1.11708050805956	0.302878917722317	0.0116868555427778	-0.670521016131997	-0.393512226440626	-0.365392764759368	-0.410619158403089	0.448760278353473	0.515948933866775	0.407886602465009	0.447246495388184	0.514380587305241	0.406416856543037	0.00197923267351539	0.00490516389239129	0.00490464433603185
177	0.405465108108164	0.19	1.12472672467001	0.765446737354203	1.48400671198581	0.282483253388973	0.420572909597617	0.315921176661826	0.525224642533408	0.24	0.16	0.39	0.51557223823946	0.686360182104014	0.857148125968568	1.24705798454728	1.66015716496084	2.0732563453744	1.2413898450302	1.65259299266824	2.06404471193909	1.12472672467001	0.29255842900737	0.0331743048027031	-0.678511897319272	-0.393512226440626	-0.365392764759368	-0.410619158403089	0.448760278353473	0.515948933866775	0.407886602465009	0.447246495388184	0.514380587305241	0.406416856543037	0.00197923267351539	0.00490516389239129	0.00490464433603185
177	0.405465108108164	0.19	1.16287009349839	0.792583301134479	1.5331568858623	0.255472841670948	0.429425537413644	0.314968834280548	0.543882240546739	0.27	0.18	0.38	0.490393099290714	0.66859732547152	0.846801551652327	1.13161466820654	1.54283276359628	1.95405085898601	1.14085932754652	1.55593288138012	1.97174400819941	1.16287009349839	0.303376895185451	0.0508350265473562	-0.631007064111809	-0.393512226440626	-0.365392764759368	-0.410619158403089	0.448760278353473	0.515948933866775	0.407886602465009	0.447246495388184	0.514380587305241	0.406416856543037	0.00197923267351539	0.00490516389239129	0.00490464433603185
177	0.405465108108164	0.19	1.19694221768294	0.812217329976031	1.58166710538985	0.224712318257023	0.395779136020324	0.28100174216467	0.510556529875977	0.24	0.16	0.34	0.461123001553867	0.649472354684332	0.837821707814797	1.12172837830636	1.57990724539852	2.03808611249069	1.13385871245918	1.59796324290586	2.06221992627949	1.19694221768294	0.276039939340052	0.00373768671392687	-0.719336865843693	-0.393512226440626	-0.365392764759368	-0.410619158403089	0.448760278353473	0.515948933866775	0.407886602465009	0.447246495388184	0.514380587305241	0.406416856543037	0.00197923267351539	0.00490516389239129	0.00490464433603185
177	0.405465108108164	0.2	0.701981448436751	0.48303604592644	0.920926850947063	0.313447036178201	0.382384410684722	0.294027488520378	0.470741332849065	0.26	0.16	0.38	0.46022102792826	0.598520048022203	0.736819068116147	1.06749734570749	1.3882863316624	1.7090753176173	1.06902579083273	1.39023751469233	1.71006728001579	0.701981448436751	0.322768604788316	0.0194703069280341	-0.661245711864096	-0.393512226440626	-0.365392764759368	-0.410619158403089	0.448760278353473	0.515948933866775	0.407886602465009	0.447246495388184	0.514380587305241	0.406416856543037	0.00197923267351539	0.00490516389239129	0.00490464433603185
177	0.405465108108164	0.2	0.743369926181741	0.512681988771221	0.974057863592261	0.372976635617903	0.460139716686563	0.366991138399841	0.553288294973285	0.24	0.16	0.4	0.604696588157845	0.758178843144521	0.911661098131196	1.47723624021686	1.85218386475569	2.22713148929452	1.46952373652201	1.84319356736201	2.21577911916911	0.743369926181741	0.32641609238959	-0.0384483902232534	-0.738584442731266	-0.393512226440626	-0.365392764759368	-0.410619158403089	0.448760278353473	0.515948933866775	0.407886602465009	0.447246495388184	0.514380587305241	0.406416856543037	0.00197923267351539	0.00490516389239129	0.00490464433603185
177	0.405465108108164	0.2	0.804890256260612	0.554656279314652	1.05512423320657	0.284108257537869	0.374634029379739	0.281785627467015	0.467482431292464	0.23	0.15	0.36	0.471955526276098	0.627464935263766	0.782974344251434	1.17293431796694	1.55941633250677	1.9458983470466	1.17445967014006	1.56099478847111	1.94755383153091	0.804890256260612	0.304458377280905	0.017954422554756	-0.692582515397668	-0.393512226440626	-0.365392764759368	-0.410619158403089	0.448760278353473	0.515948933866775	0.407886602465009	0.447246495388184	0.514380587305241	0.406416856543037	0.00197923267351539	0.00490516389239129	0.00490464433603185
177	0.405465108108164	0.2	0.826524956713137	0.571848880799442	1.08120103262683	0.326060175020055	0.41109916504945	0.3188221074301	0.503376222668799	0.27	0.17	0.39	0.492026678390062	0.634434538742127	0.776842399094191	1.12571965009169	1.45153801272679	1.77735637536188	1.12981390729567	1.45658978798836	1.7843340424171	0.826524956713137	0.325116078012387	0.00360704132708625	-0.679206060133644	-0.393512226440626	-0.365392764759368	-0.410619158403089	0.448760278353473	0.515948933866775	0.407886602465009	0.447246495388184	0.514380587305241	0.406416856543037	0.00197923267351539	0.00490516389239129	0.00490464433603185
177	0.405465108108164	0.2	0.880790085779489	0.609210685823096	1.15236948573588	0.239551286658405	0.34222832797467	0.247028288651522	0.437428367297817	0.27	0.17	0.39	0.385151859930537	0.533582116282655	0.682012372634774	0.88997679207194	1.23295704775212	1.57593730343231	0.891888825161778	1.23559183823706	1.57986691443536	0.880790085779489	0.32240781337832	-0.00487647318191615	-0.67441973945017	-0.393512226440626	-0.365392764759368	-0.410619158403089	0.448760278353473	0.515948933866775	0.407886602465009	0.447246495388184	0.514380587305241	0.406416856543037	0.00197923267351539	0.00490516389239129	0.00490464433603185
177	0.405465108108164	0.2	0.939175357177018	0.649298654728463	1.22905205962557	0.27799947836045	0.380540539390901	0.284791779872845	0.476289298908957	0.25	0.17	0.38	0.457920068941395	0.611875631068706	0.765831193196017	1.09096711403361	1.45775701186827	1.82454690970293	1.09726138941999	1.46638230052195	1.83472499112603	0.939175357177018	0.307272467157322	-0.0142525768363092	-0.70157965168169	-0.393512226440626	-0.365392764759368	-0.410619158403089	0.448760278353473	0.515948933866775	0.407886602465009	0.447246495388184	0.514380587305241	0.406416856543037	0.00197923267351539	0.00490516389239129	0.00490464433603185
177	0.405465108108164	0.2	0.984902342276948	0.672951430165185	1.29685325438871	0.27875386924441	0.400351857505604	0.299807291146378	0.500896423864829	0.23	0.16	0.36	0.49897043663209	0.666307148109038	0.833643859585986	1.23180282143424	1.64490511807154	2.05800741470884	1.23683888607594	1.65233438902068	2.06797730748553	0.984902342276948	0.293907767223448	-0.0240923096495044	-0.737329109304153	-0.393512226440626	-0.365392764759368	-0.410619158403089	0.448760278353473	0.515948933866775	0.407886602465009	0.447246495388184	0.514380587305241	0.406416856543037	0.00197923267351539	0.00490516389239129	0.00490464433603185
177	0.405465108108164	0.2	1.05790424085316	0.730808411193545	1.38500007051278	0.307293075490536	0.484437304057067	0.370878341154777	0.597996266959357	0.22	0.15	0.36	0.62991094722634	0.822782910752434	1.01565487427853	1.58906207617101	2.0756158091161	2.56216954206118	1.58782708662692	2.07316283942689	2.56132768258802	1.05790424085316	0.282376435783232	-0.0182234051140377	-0.74189128058275	-0.393512226440626	-0.365392764759368	-0.410619158403089	0.448760278353473	0.515948933866775	0.407886602465009	0.447246495388184	0.514380587305241	0.406416856543037	0.00197923267351539	0.00490516389239129	0.00490464433603185
177	0.405465108108164	0.2	1.10187358426934	0.761600203005844	1.44214696553284	0.249783365228386	0.425426771193504	0.310314435568989	0.54053910681802	0.28	0.19	0.38	0.475172908222902	0.651440129535818	0.827707350848735	1.07905706670672	1.47933744358636	1.87961782046601	1.09399501937809	1.49917831898233	1.90738535439741	1.10187358426934	0.316120614703622	-0.000436287028999105	-0.658858226473875	-0.393512226440626	-0.365392764759368	-0.410619158403089	0.448760278353473	0.515948933866775	0.407886602465009	0.447246495388184	0.514380587305241	0.406416856543037	0.00197923267351539	0.00490516389239129	0.00490464433603185
177	0.405465108108164	0.2	1.11354623737359	0.769776397706688	1.45731607704049	0.293710371504279	0.447858595408441	0.33942642560374	0.556290765213143	0.25	0.16	0.37	0.541839540653684	0.714934010168124	0.888028479682564	1.28155020153804	1.69095046794113	2.10035073434423	1.2874652441632	1.69966037516808	2.1102296701014	1.11354623737359	0.290318377331682	0.00540446084048724	-0.706664197036275	-0.393512226440626	-0.365392764759368	-0.410619158403089	0.448760278353473	0.515948933866775	0.407886602465009	0.447246495388184	0.514380587305241	0.406416856543037	0.00197923267351539	0.00490516389239129	0.00490464433603185
177	0.405465108108164	0.2	1.12527112721446	0.774050436346869	1.47649181808206	0.257671236070501	0.391026440909932	0.287403297926408	0.494649583893456	0.26	0.16	0.39	0.457338450123259	0.622231643593573	0.787124837063887	1.07825971885798	1.46702582497693	1.85579193109588	1.07418275706028	1.46153796076175	1.84865043347576	1.12527112721446	0.300237515027255	0.0433284952880043	-0.643427250338124	-0.393512226440626	-0.365392764759368	-0.410619158403089	0.448760278353473	0.515948933866775	0.407886602465009	0.447246495388184	0.514380587305241	0.406416856543037	0.00197923267351539	0.00490516389239129	0.00490464433603185
177	0.405465108108164	0.2	1.15978863181826	0.801105073781109	1.51847218985541	0.274207016141342	0.410165951814001	0.305979278953811	0.514352624674191	0.23	0.16	0.35	0.509191150575868	0.68257194946441	0.855952748352952	1.25690112592827	1.68487895133017	2.11285677673207	1.26680918725369	1.69750172521655	2.12989352024259	1.15978863181826	0.287255776798437	0.0219097995791397	-0.70060118989819	-0.393512226440626	-0.365392764759368	-0.410619158403089	0.448760278353473	0.515948933866775	0.407886602465009	0.447246495388184	0.514380587305241	0.406416856543037	0.00197923267351539	0.00490516389239129	0.00490464433603185
177	0.405465108108164	0.2	1.17615573547744	0.803717801359243	1.54859366959563	0.246174992491117	0.41021630555034	0.298140547700896	0.522292063399784	0.23	0.16	0.36	0.501988829175312	0.690694387327774	0.879399945480236	1.25459843144789	1.72622186907004	2.19784530669218	1.26196654180518	1.73583473433001	2.20930507991966	1.17615573547744	0.283362016911966	-0.071948521636266	-0.795582958926647	-0.393512226440626	-0.365392764759368	-0.410619158403089	0.448760278353473	0.515948933866775	0.407886602465009	0.447246495388184	0.514380587305241	0.406416856543037	0.00197923267351539	0.00490516389239129	0.00490464433603185
177	0.405465108108164	0.21	0.841512870187433	0.583489808447055	1.09953593192781	0.347690218019879	0.47618763213123	0.374353285243323	0.578021979019137	0.24	0.16	0.37	0.61610892061399	0.783707421857963	0.951305923101937	1.50329327678848	1.91223022233507	2.32116716788166	1.50740302519653	1.9178011373704	2.32754090981178	0.841512870187433	0.308722039768412	-0.011447776882827	-0.712313377933324	-0.393512226440626	-0.365392764759368	-0.410619158403089	0.448760278353473	0.515948933866775	0.407886602465009	0.447246495388184	0.514380587305241	0.406416856543037	0.00197923267351539	0.00490516389239129	0.00490464433603185
177	0.405465108108164	0.21	0.856502003956347	0.595713279778973	1.11729072813372	0.354425417429364	0.422953037416272	0.333830325846607	0.512075748985936	0.24	0.15	0.37	0.54331936327756	0.688369381668788	0.833419400060015	1.31050603220291	1.66037194334243	2.01023785448194	1.30553811439715	1.65505958738417	2.00211666907365	0.856502003956347	0.2924248330799	-0.0113759786976027	-0.732436998181535	-0.393512226440626	-0.365392764759368	-0.410619158403089	0.448760278353473	0.515948933866775	0.407886602465009	0.447246495388184	0.514380587305241	0.406416856543037	0.00197923267351539	0.00490516389239129	0.00490464433603185
177	0.405465108108164	0.21	0.94347528565595	0.659462513850801	1.2274880574611	0.310835227642372	0.41749149082778	0.320433899679985	0.514549081975575	0.24	0.16	0.39	0.530403014961875	0.691059047364	0.851715079766126	1.30193718663227	1.69628649638528	2.09063580613828	1.2979315588265	1.6921088420191	2.08555712839579	0.94347528565595	0.310289250904005	-0.0185966359525701	-0.713086293131854	-0.393512226440626	-0.365392764759368	-0.410619158403089	0.448760278353473	0.515948933866775	0.407886602465009	0.447246495388184	0.514380587305241	0.406416856543037	0.00197923267351539	0.00490516389239129	0.00490464433603185
177	0.405465108108164	0.21	0.980035691746896	0.683033105054519	1.27703827843927	0.275126832141041	0.405359950270754	0.302631476058223	0.508088424483286	0.21	0.13	0.34	0.532715884193656	0.713546677754156	0.894377471314656	1.3979075965665	1.87242834488996	2.34694909321343	1.38847696088355	1.85939826283934	2.33122632180587	0.980035691746896	0.273219760306264	-0.0474460737635159	-0.807731013421317	-0.393512226440626	-0.365392764759368	-0.410619158403089	0.448760278353473	0.515948933866775	0.407886602465009	0.447246495388184	0.514380587305241	0.406416856543037	0.00197923267351539	0.00490516389239129	0.00490464433603185
177	0.405465108108164	0.21	0.987632555437247	0.691210428662232	1.28405468221226	0.330798082953981	0.467552441835262	0.363724824649567	0.571380059020957	0.26	0.17	0.41	0.578399141558411	0.743506938938259	0.908614736318107	1.36277029490579	1.75178194025565	2.1407935856055	1.36013476252996	1.74778033685883	2.13577597970979	0.987632555437247	0.318396456316374	0.011333372293881	-0.663726250712143	-0.393512226440626	-0.365392764759368	-0.410619158403089	0.448760278353473	0.515948933866775	0.407886602465009	0.447246495388184	0.514380587305241	0.406416856543037	0.00197923267351539	0.00490516389239129	0.00490464433603185
177	0.405465108108164	0.21	1.00383106739676	0.698211966686108	1.30945016810742	0.307169727200389	0.437385867518419	0.33482671352936	0.539945021507477	0.26	0.18	0.38	0.529076422617053	0.691135267107681	0.853194111598309	1.23872349503414	1.61815090791268	1.99757832079123	1.24725907912689	1.63054912242506	2.01271314761364	1.00383106739676	0.316676747357785	0.0444037329814426	-0.629534219770251	-0.393512226440626	-0.365392764759368	-0.410619158403089	0.448760278353473	0.515948933866775	0.407886602465009	0.447246495388184	0.514380587305241	0.406416856543037	0.00197923267351539	0.00490516389239129	0.00490464433603185
177	0.405465108108164	0.21	1.01412837472425	0.706357396682885	1.32189935276562	0.285351048647275	0.398554980917096	0.300078992959103	0.49703096887509	0.22	0.14	0.37	0.508884305856276	0.675883282630183	0.842882259404089	1.28163649553438	1.70222715020233	2.12281780487028	1.26933671510421	1.6853971892671	2.1013795495371	1.01412837472425	0.299749062237194	0.00724886061107693	-0.717003200638235	-0.393512226440626	-0.365392764759368	-0.410619158403089	0.448760278353473	0.515948933866775	0.407886602465009	0.447246495388184	0.514380587305241	0.406416856543037	0.00197923267351539	0.00490516389239129	0.00490464433603185
177	0.405465108108164	0.21	1.04637281801034	0.731278603907604	1.36146703211307	0.361367199604017	0.457552324640161	0.362584285109051	0.552520364171271	0.23	0.17	0.33	0.604803625393678	0.76321373019916	0.921623835004641	1.49660246034105	1.88859242640722	2.2805823924734	1.51695848420378	1.91479612826835	2.31201753318765	1.04637281801034	0.289917174218488	-0.0237331975335986	-0.739761300277425	-0.393512226440626	-0.365392764759368	-0.410619158403089	0.448760278353473	0.515948933866775	0.407886602465009	0.447246495388184	0.514380587305241	0.406416856543037	0.00197923267351539	0.00490516389239129	0.00490464433603185
177	0.405465108108164	0.21	1.05595927135774	0.736246944947836	1.37567159776765	0.229627856859634	0.361969455854432	0.258456339097062	0.465482572611801	0.26	0.15	0.39	0.406802393067301	0.569728880991201	0.732655368915102	0.948764537239775	1.32874970092992	1.70873486462007	0.941024638463201	1.31724911655276	1.69517535380771	1.05595927135774	0.304714788627785	0.0205316560067431	-0.666380912817269	-0.393512226440626	-0.365392764759368	-0.410619158403089	0.448760278353473	0.515948933866775	0.407886602465009	0.447246495388184	0.514380587305241	0.406416856543037	0.00197923267351539	0.00490516389239129	0.00490464433603185
177	0.405465108108164	0.21	1.0569208947328	0.73207000161627	1.38177178784933	0.258516202400099	0.380859405309606	0.280152999698594	0.481565810920618	0.25	0.17	0.38	0.453306334289278	0.616256049680836	0.779205765072394	1.08689491671428	1.47760028291396	1.86830564911363	1.08995930173218	1.48274253901862	1.87418759326288	1.0569208947328	0.303849833666663	0.0545797892157092	-0.633150919824153	-0.393512226440626	-0.365392764759368	-0.410619158403089	0.448760278353473	0.515948933866775	0.407886602465009	0.447246495388184	0.514380587305241	0.406416856543037	0.00197923267351539	0.00490516389239129	0.00490464433603185
177	0.405465108108164	0.21	1.06252803399604	0.738959862066846	1.38609620592524	0.262128851603746	0.417189677366798	0.307906863784908	0.526472490948688	0.24	0.17	0.38	0.507284803212025	0.68733116496209	0.867377526712155	1.23911846884946	1.67890844615814	2.11869842346683	1.24902410730829	1.69213283990549	2.13486011680715	1.06252803399604	0.309344729532771	-0.0338322876464729	-0.713654610595732	-0.393512226440626	-0.365392764759368	-0.410619158403089	0.448760278353473	0.515948933866775	0.407886602465009	0.447246495388184	0.514380587305241	0.406416856543037	0.00197923267351539	0.00490516389239129	0.00490464433603185
177	0.405465108108164	0.21	1.06652959410764	0.739270879337451	1.39378830887782	0.228662531993093	0.387946548634591	0.27670114812358	0.499191949145602	0.29	0.18	0.44	0.415217230828457	0.58215187297152	0.749086515114583	0.925098857319869	1.29702717634825	1.66895549537664	0.924145264166048	1.29480585700315	1.66539415857245	1.06652959410764	0.343118580089574	-0.028725579918089	-0.659355074739469	-0.393512226440626	-0.365392764759368	-0.410619158403089	0.448760278353473	0.515948933866775	0.407886602465009	0.447246495388184	0.514380587305241	0.406416856543037	0.00197923267351539	0.00490516389239129	0.00490464433603185
177	0.405465108108164	0.21	1.07290509946872	0.74845348971352	1.39735670922392	0.398318542289377	0.504901342402552	0.408015562649645	0.60178712215546	0.22	0.13	0.36	0.698133837919348	0.863909968661661	1.02968609940397	1.77534713710447	2.19691412487683	2.6184811126492	1.75309755373088	2.17023242764709	2.58304954068254	1.07290509946872	0.284390643825938	-0.0451984466247593	-0.794054452893581	-0.393512226440626	-0.365392764759368	-0.410619158403089	0.448760278353473	0.515948933866775	0.407886602465009	0.447246495388184	0.514380587305241	0.406416856543037	0.00197923267351539	0.00490516389239129	0.00490464433603185
177	0.405465108108164	0.21	1.0780625238957	0.74862610387982	1.40749894391157	0.215599113192734	0.356386788297277	0.250253258010115	0.462520318584438	0.24	0.16	0.35	0.414545432636143	0.590356011806761	0.766166590977379	1.01834795946679	1.45023390116577	1.88211984286476	1.02631899653517	1.46101138167631	1.89739957602137	1.0780625238957	0.29093164667752	-0.0135750553135814	-0.722847483343217	-0.393512226440626	-0.365392764759368	-0.410619158403089	0.448760278353473	0.515948933866775	0.407886602465009	0.447246495388184	0.514380587305241	0.406416856543037	0.00197923267351539	0.00490516389239129	0.00490464433603185
177	0.405465108108164	0.21	1.08187080542907	0.754567775762414	1.40917383509573	0.263779847438367	0.393646013950652	0.290968731925068	0.496323295976235	0.25	0.17	0.35	0.472491544065393	0.639224743209277	0.805957942353161	1.13703199395244	1.53826876583084	1.93950553770924	1.15068220532902	1.55796920315647	1.96325827777375	1.08187080542907	0.297823897852046	-0.0574954978774675	-0.761488634715699	-0.393512226440626	-0.365392764759368	-0.410619158403089	0.448760278353473	0.515948933866775	0.407886602465009	0.447246495388184	0.514380587305241	0.406416856543037	0.00197923267351539	0.00490516389239129	0.00490464433603185
177	0.405465108108164	0.21	1.0841149160628	0.753938243300325	1.41429158882527	0.257661414616121	0.352130181585949	0.25881226454954	0.445448098622358	0.26	0.15	0.39	0.405808142307877	0.55212721502453	0.698446287741183	0.942894860534491	1.28286709686787	1.62283933320126	0.935555105751761	1.2730072677117	1.61095679700428	1.0841149160628	0.301889070917721	-0.0341250646023637	-0.751932081871177	-0.393512226440626	-0.365392764759368	-0.410619158403089	0.448760278353473	0.515948933866775	0.407886602465009	0.447246495388184	0.514380587305241	0.406416856543037	0.00197923267351539	0.00490516389239129	0.00490464433603185
177	0.405465108108164	0.21	1.11338796578308	0.77667946752371	1.45009646404245	0.286242722320632	0.399315977926479	0.30086722990998	0.497764725942977	0.26	0.16	0.4	0.478802854122692	0.635475089743729	0.792147325364765	1.12895910378466	1.49837324823197	1.86778739267929	1.12078689448017	1.48749156220218	1.85447224026855	1.11338796578308	0.306740476392941	0.0120296447740297	-0.681844308707212	-0.393512226440626	-0.365392764759368	-0.410619158403089	0.448760278353473	0.515948933866775	0.407886602465009	0.447246495388184	0.514380587305241	0.406416856543037	0.00197923267351539	0.00490516389239129	0.00490464433603185
177	0.405465108108164	0.21	1.12715734496534	0.788853515058902	1.46546117487178	0.370235953728482	0.489146750210603	0.38954332578737	0.588750174633836	0.25	0.16	0.38	0.622119950340672	0.781191543547138	0.940263136753604	1.47208476094931	1.84848623807753	2.22488771520576	1.46677529919724	1.84215112819576	2.2170819180793	1.12715734496534	0.29750109647469	0.001937164693498	-0.703901718862908	-0.393512226440626	-0.365392764759368	-0.410619158403089	0.448760278353473	0.515948933866775	0.407886602465009	0.447246495388184	0.514380587305241	0.406416856543037	0.00197923267351539	0.00490516389239129	0.00490464433603185
177	0.405465108108164	0.21	1.15192244503788	0.802699103821123	1.50114578625464	0.304676672953637	0.440610351157723	0.336686805682851	0.544533896632594	0.23	0.15	0.4	0.560574526533989	0.733604450240549	0.90663437394711	1.38447038860282	1.81180840411184	2.23914641962085	1.37101556054208	1.79337610119478	2.21716602511362	1.15192244503788	0.295732567637168	-0.0154289185617407	-0.723059991072405	-0.393512226440626	-0.365392764759368	-0.410619158403089	0.448760278353473	0.515948933866775	0.407886602465009	0.447246495388184	0.514380587305241	0.406416856543037	0.00197923267351539	0.00490516389239129	0.00490464433603185
177	0.405465108108164	0.21	1.1539921118643	0.803792949019156	1.50419127470944	0.304885865625363	0.472626160506774	0.361206294336742	0.584046026676806	0.24	0.16	0.34	0.591832513718569	0.774392730712243	0.956952947705917	1.43741629696995	1.88081037384532	2.3242044507207	1.44887929949014	1.89700034546623	2.34426733483961	1.1539921118643	0.286900371638809	-0.00526004313856263	-0.720702446158005	-0.393512226440626	-0.365392764759368	-0.410619158403089	0.448760278353473	0.515948933866775	0.407886602465009	0.447246495388184	0.514380587305241	0.406416856543037	0.00197923267351539	0.00490516389239129	0.00490464433603185
177	0.405465108108164	0.21	1.18007972785232	0.825028691366764	1.53513076433788	0.235039786926642	0.392640557535637	0.282047121713643	0.503233993357632	0.24	0.17	0.4	0.464817586214991	0.647077109296363	0.829336632377734	1.13573531326954	1.58106824102893	2.02640116878833	1.13689798255311	1.58254632764014	2.02818186943946	1.18007972785232	0.304869056137765	0.0238062833108187	-0.664233718337099	-0.393512226440626	-0.365392764759368	-0.410619158403089	0.448760278353473	0.515948933866775	0.407886602465009	0.447246495388184	0.514380587305241	0.406416856543037	0.00197923267351539	0.00490516389239129	0.00490464433603185
177	0.405465108108164	0.21	1.22076695046867	0.851384944395763	1.59014895654158	0.269556280760966	0.431409434135945	0.320531850834334	0.542287017437556	0.25	0.16	0.37	0.518702865351443	0.698131274765626	0.877559684179809	1.243845087541	1.67411289696193	2.10438070638287	1.2463448306122	1.67680493113943	2.10801374813967	1.22076695046867	0.298619172649494	-0.0279553934092013	-0.726366892930331	-0.393512226440626	-0.365392764759368	-0.410619158403089	0.448760278353473	0.515948933866775	0.407886602465009	0.447246495388184	0.514380587305241	0.406416856543037	0.00197923267351539	0.00490516389239129	0.00490464433603185
177	0.405465108108164	0.21	1.2401203741471	0.863651476058393	1.6165892722358	0.262170865897282	0.441042895647292	0.325524279382765	0.556561511911818	0.24	0.16	0.34	0.531638182905085	0.720300323127104	0.908962463349123	1.28689956871485	1.74358088825033	2.20026220778581	1.30000649744047	1.76133206631265	2.22248950942497	1.2401203741471	0.286746801191014	-0.00875401538666259	-0.716170302100428	-0.393512226440626	-0.365392764759368	-0.410619158403089	0.448760278353473	0.515948933866775	0.407886602465009	0.447246495388184	0.514380587305241	0.406416856543037	0.00197923267351539	0.00490516389239129	0.00490464433603185
177	0.405465108108164	0.21	1.31385762547537	0.910374947644629	1.71734030330611	0.278240091439448	0.433282648378886	0.324328622428605	0.542236674329167	0.26	0.17	0.36	0.515430365830348	0.688582562616817	0.861734759403287	1.21365662802819	1.62136895003894	2.02908127204968	1.22185138154523	1.63229157005721	2.04480589139512	1.31385762547537	0.29530835508112	0.022567497635285	-0.679640549844955	-0.393512226440626	-0.365392764759368	-0.410619158403089	0.448760278353473	0.515948933866775	0.407886602465009	0.447246495388184	0.514380587305241	0.406416856543037	0.00197923267351539	0.00490516389239129	0.00490464433603185
177	0.405465108108164	0.21	1.53019941933345	1.06666899366261	1.99372984500428	0.235901740170904	0.420052990953583	0.302021314404409	0.538084667502758	0.23	0.15	0.36	0.503854366822835	0.700763567651919	0.897672768481003	1.24698889854851	1.73431937263819	2.22164984672787	1.24907017581868	1.73584697724962	2.2245273108726	1.53019941933345	0.272012165315682	-0.035124363628044	-0.775332524212925	-0.393512226440626	-0.365392764759368	-0.410619158403089	0.448760278353473	0.515948933866775	0.407886602465009	0.447246495388184	0.514380587305241	0.406416856543037	0.00197923267351539	0.00490516389239129	0.00490464433603185
177	0.405465108108164	0.21	1.59334673998965	1.11218156786219	2.07451191211712	0.274447612072288	0.487017410023628	0.363384353000548	0.610650467046707	0.22	0.15	0.32	0.620130929996474	0.831116026071631	1.04210112214679	1.57247590101785	2.10747417800108	2.64247245498431	1.58437935528559	2.12336718654085	2.66019146262661	1.59334673998965	0.258210337357933	-0.0895103825207373	-0.842534806869827	-0.393512226440626	-0.365392764759368	-0.410619158403089	0.448760278353473	0.515948933866775	0.407886602465009	0.447246495388184	0.514380587305241	0.406416856543037	0.00197923267351539	0.00490516389239129	0.00490464433603185
177	0.405465108108164	0.22	0.767661011224582	0.542463747080516	0.992858275368649	0.321609708783361	0.412033943195423	0.318602363316492	0.505465523074354	0.26	0.16	0.44	0.501662825804342	0.648777711875881	0.795892597947419	1.17044519440524	1.51368352615092	1.85692185789659	1.1548711843066	1.49325690245725	1.83245271803509	0.767661011224582	0.347224278804245	0.0138418912195034	-0.639204578747905	-0.393512226440626	-0.365392764759368	-0.410619158403089	0.448760278353473	0.515948933866775	0.407886602465009	0.447246495388184	0.514380587305241	0.406416856543037	0.00197923267351539	0.00490516389239129	0.00490464433603185
177	0.405465108108164	0.22	0.872737475638772	0.613880614371114	1.13159433690643	0.311071715131172	0.368245977318012	0.282684116949945	0.453807837686079	0.26	0.17	0.42	0.443444393265826	0.577664623489554	0.711884853713282	1.03081265354793	1.3428154971464	1.65481834074487	1.02741527771337	1.33771906403159	1.64870400362355	0.872737475638772	0.332269456640697	-0.0358098835470739	-0.707416565776056	-0.393512226440626	-0.365392764759368	-0.410619158403089	0.448760278353473	0.515948933866775	0.407886602465009	0.447246495388184	0.514380587305241	0.406416856543037	0.00197923267351539	0.00490516389239129	0.00490464433603185
177	0.405465108108164	0.22	0.879222998949506	0.623277959085989	1.13516803881302	0.331559574653567	0.472147661879717	0.367479674966189	0.576815648793246	0.26	0.16	0.4	0.582784791879249	0.748777403512622	0.914770015145995	1.3693936615857	1.75943340422864	2.14947314687157	1.35752197869633	1.74465406556031	2.13158148499781	0.879222998949506	0.326168993023908	0.0405099420366885	-0.640598721897884	-0.393512226440626	-0.365392764759368	-0.410619158403089	0.448760278353473	0.515948933866775	0.407886602465009	0.447246495388184	0.514380587305241	0.406416856543037	0.00197923267351539	0.00490516389239129	0.00490464433603185
177	0.405465108108164	0.22	0.898561851120132	0.63155689592818	1.16556680631208	0.339714518199411	0.45195254236213	0.353577005446615	0.550328079277645	0.26	0.15	0.38	0.557097707646429	0.71209869826485	0.86709968888327	1.30062184428047	1.66249314893028	2.02436445358009	1.29195421015714	1.65111672658317	2.00745428082259	0.898561851120132	0.312415147625933	0.00440130158609257	-0.685880213332595	-0.393512226440626	-0.365392764759368	-0.410619158403089	0.448760278353473	0.515948933866775	0.407886602465009	0.447246495388184	0.514380587305241	0.406416856543037	0.00197923267351539	0.00490516389239129	0.00490464433603185
177	0.405465108108164	0.22	0.908534272583355	0.642888928280545	1.17417961688617	0.382422558200239	0.480135401879399	0.384872643737447	0.575398160021351	0.26	0.16	0.41	0.607465694929869	0.7578241538052	0.908182612680532	1.42065756443447	1.77229533387692	2.12393310331937	1.40987102877377	1.75991108796417	2.10826473417109	0.908534272583355	0.340806631464503	0.016194173664851	-0.660110822075472	-0.393512226440626	-0.365392764759368	-0.410619158403089	0.448760278353473	0.515948933866775	0.407886602465009	0.447246495388184	0.514380587305241	0.406416856543037	0.00197923267351539	0.00490516389239129	0.00490464433603185
177	0.405465108108164	0.22	0.910045085126626	0.645311182399968	1.17477898785328	0.356886190733107	0.473517260916908	0.374274160841147	0.572760360992668	0.25	0.16	0.38	0.605176982944423	0.765646623025698	0.926116263106972	1.45000266215965	1.83448755149163	2.21897244082361	1.44711170490428	1.83083864058227	2.2152508677358	0.910045085126626	0.313683279493967	-0.0307765594927228	-0.730634764570933	-0.393512226440626	-0.365392764759368	-0.410619158403089	0.448760278353473	0.515948933866775	0.407886602465009	0.447246495388184	0.514380587305241	0.406416856543037	0.00197923267351539	0.00490516389239129	0.00490464433603185
177	0.405465108108164	0.22	0.921600451863115	0.653725556018516	1.18947534770771	0.327588177707912	0.434700861415277	0.337464315652665	0.531937407177888	0.24	0.17	0.34	0.555643171015273	0.715745499232156	0.875847827449039	1.35638205654266	1.74720828555451	2.13803451456635	1.37325528286972	1.76913873647038	2.16453671333435	0.921600451863115	0.295825404981805	-0.0303963234536202	-0.749931391558873	-0.393512226440626	-0.365392764759368	-0.410619158403089	0.448760278353473	0.515948933866775	0.407886602465009	0.447246495388184	0.514380587305241	0.406416856543037	0.00197923267351539	0.00490516389239129	0.00490464433603185
177	0.405465108108164	0.22	0.923298090753931	0.653537579606528	1.19305860190133	0.35102770751754	0.40262017015109	0.31714826816891	0.488092072133269	0.25	0.17	0.42	0.507567902972055	0.644358162942899	0.781148422913742	1.20356558542942	1.52792819456768	1.85229080370594	1.19584983067216	1.51866047690242	1.83985912316931	0.923298090753931	0.31517671826129	0.014818373147214	-0.667781449483469	-0.393512226440626	-0.365392764759368	-0.410619158403089	0.448760278353473	0.515948933866775	0.407886602465009	0.447246495388184	0.514380587305241	0.406416856543037	0.00197923267351539	0.00490516389239129	0.00490464433603185
177	0.405465108108164	0.22	0.925990915248141	0.654661436995969	1.19732039350031	0.297539723741767	0.410696070779387	0.31217153057352	0.509220610985253	0.25	0.16	0.37	0.506913668540855	0.666900826963985	0.826887985387114	1.21984732145607	1.60484366063861	1.98983999982116	1.21906749883359	1.60556234841391	1.99048129259465	0.925990915248141	0.306365475930492	0.059609044925149	-0.637525975470926	-0.393512226440626	-0.365392764759368	-0.410619158403089	0.448760278353473	0.515948933866775	0.407886602465009	0.447246495388184	0.514380587305241	0.406416856543037	0.00197923267351539	0.00490516389239129	0.00490464433603185
177	0.405465108108164	0.22	0.928848795584592	0.654205784673939	1.20349180649524	0.239724033778078	0.312744382554661	0.225787327793096	0.399701437316226	0.24	0.15	0.4	0.367784508179802	0.509428673646666	0.65107283911353	0.887873645880331	1.22981877628604	1.57176390669175	0.878203029686236	1.21653195008719	1.55422877883556	0.928848795584592	0.309142286131806	0.0273342962723579	-0.667607480905192	-0.393512226440626	-0.365392764759368	-0.410619158403089	0.448760278353473	0.515948933866775	0.407886602465009	0.447246495388184	0.514380587305241	0.406416856543037	0.00197923267351539	0.00490516389239129	0.00490464433603185
177	0.405465108108164	0.22	1.02757011299914	0.724431689068474	1.33070853692981	0.29371688177537	0.455218671647356	0.345006264702169	0.565431078592544	0.25	0.17	0.39	0.551468583281432	0.727635471064085	0.903802358846738	1.30603871191966	1.72325336779994	2.14046802368023	1.31058537151957	1.72955955281691	2.14894509784281	1.02757011299914	0.317852830786064	0.0664612853934006	-0.606315231383364	-0.393512226440626	-0.365392764759368	-0.410619158403089	0.448760278353473	0.515948933866775	0.407886602465009	0.447246495388184	0.514380587305241	0.406416856543037	0.00197923267351539	0.00490516389239129	0.00490464433603185
177	0.405465108108164	0.22	1.07237948435172	0.755364555732304	1.38939441297114	0.29338031400065	0.388906692559401	0.294672555028928	0.483140830089875	0.24	0.15	0.37	0.488443453505758	0.64464411348579	0.800844773465823	1.20069851347874	1.58467315557149	1.96864779766425	1.19409572381851	1.57611262635346	1.95873200738672	1.07237948435172	0.296629747953691	-0.0146672918183756	-0.726685287449645	-0.393512226440626	-0.365392764759368	-0.410619158403089	0.448760278353473	0.515948933866775	0.407886602465009	0.447246495388184	0.514380587305241	0.406416856543037	0.00197923267351539	0.00490516389239129	0.00490464433603185
177	0.405465108108164	0.22	1.07530028455047	0.758317029471748	1.3922835396292	0.250013150392408	0.409197747028714	0.298544517610159	0.519850976447269	0.27	0.18	0.4	0.464223777710232	0.636284750685777	0.808345723661322	1.06988902842989	1.46643516855978	1.86298130868967	1.07321368921257	1.47133134413339	1.8693126121195	1.07530028455047	0.318477666221742	-0.0432802275977264	-0.70111350645026	-0.393512226440626	-0.365392764759368	-0.410619158403089	0.448760278353473	0.515948933866775	0.407886602465009	0.447246495388184	0.514380587305241	0.406416856543037	0.00197923267351539	0.00490516389239129	0.00490464433603185
177	0.405465108108164	0.22	1.09005121442818	0.771795071393716	1.40830735746264	0.310014148189172	0.43047261332996	0.330205081615366	0.530740145044553	0.24	0.15	0.36	0.54109708372256	0.705402456424315	0.869707829126069	1.31434228061573	1.71344533396904	2.11254838732234	1.31523418094766	1.71602842636298	2.1147456714683	1.09005121442818	0.287058445641573	-0.0078671163304333	-0.736020067731677	-0.393512226440626	-0.365392764759368	-0.410619158403089	0.448760278353473	0.515948933866775	0.407886602465009	0.447246495388184	0.514380587305241	0.406416856543037	0.00197923267351539	0.00490516389239129	0.00490464433603185
177	0.405465108108164	0.22	1.13180456849442	0.802137116682584	1.46147202030626	0.287627195791486	0.403433301721904	0.304305403477759	0.50256119996605	0.24	0.15	0.36	0.496268283007537	0.657928349827098	0.819588416646659	1.19950243255625	1.59024197815466	1.98098152375307	1.19464435012196	1.58417052047922	1.97237291694949	1.13180456849442	0.286240406744619	-0.0465431240335683	-0.77277851262581	-0.393512226440626	-0.365392764759368	-0.410619158403089	0.448760278353473	0.515948933866775	0.407886602465009	0.447246495388184	0.514380587305241	0.406416856543037	0.00197923267351539	0.00490516389239129	0.00490464433603185
177	0.405465108108164	0.22	1.1377534899083	0.805341478133634	1.47016550168296	0.297715610130887	0.416659113182444	0.316746101301877	0.516572125063011	0.26	0.17	0.41	0.495862247805206	0.652274877518583	0.80868750723196	1.15035302018164	1.51321537113041	1.87607772207917	1.14862004651195	1.51118721289732	1.87450249327627	1.1377534899083	0.316594318807907	-0.0168841441631749	-0.686308259921587	-0.393512226440626	-0.365392764759368	-0.410619158403089	0.448760278353473	0.515948933866775	0.407886602465009	0.447246495388184	0.514380587305241	0.406416856543037	0.00197923267351539	0.00490516389239129	0.00490464433603185
177	0.405465108108164	0.22	1.14002411616787	0.800878493097285	1.47916973923845	0.2992275922786	0.436057884105711	0.331869984615792	0.540245783595631	0.27	0.18	0.4	0.513744724051573	0.675030728071881	0.836316732092188	1.17890953698726	1.54901865815269	1.91912777931812	1.18192159343075	1.55279647635646	1.92431639870917	1.14002411616787	0.324523705597929	0.0117623851391925	-0.66259920717403	-0.393512226440626	-0.365392764759368	-0.410619158403089	0.448760278353473	0.515948933866775	0.407886602465009	0.447246495388184	0.514380587305241	0.406416856543037	0.00197923267351539	0.00490516389239129	0.00490464433603185
177	0.405465108108164	0.22	1.19736554038244	0.84571667328377	1.5490144074811	0.300847164158438	0.474702216167258	0.36171746811569	0.587686964218826	0.26	0.16	0.4	0.572214417434248	0.750949224249288	0.929684031064328	1.34122355229966	1.76016324555478	2.1791029388099	1.33734776567857	1.75499698687056	2.17304949103415	1.19736554038244	0.304222408958666	-0.000228529661809247	-0.684911686040657	-0.393512226440626	-0.365392764759368	-0.410619158403089	0.448760278353473	0.515948933866775	0.407886602465009	0.447246495388184	0.514380587305241	0.406416856543037	0.00197923267351539	0.00490516389239129	0.00490464433603185
177	0.405465108108164	0.22	1.20990194343729	0.858737822870839	1.56106606400374	0.267113532944175	0.452462472498786	0.335448309253451	0.569476635744121	0.25	0.17	0.36	0.540273173582618	0.728736229101868	0.917199284621119	1.28934581791179	1.73910727997607	2.18886874204034	1.30153157995137	1.75510725598007	2.20818866509208	1.20990194343729	0.292511872121775	0.0503928543195088	-0.653274498628744	-0.393512226440626	-0.365392764759368	-0.410619158403089	0.448760278353473	0.515948933866775	0.407886602465009	0.447246495388184	0.514380587305241	0.406416856543037	0.00197923267351539	0.00490516389239129	0.00490464433603185
177	0.405465108108164	0.22	1.21757048172256	0.861644344490641	1.57349661895448	0.331963898248837	0.493784090271629	0.384419408647755	0.603148771895503	0.25	0.16	0.35	0.621658997094566	0.798516712304677	0.975374427514789	1.48968324046215	1.91348789144648	2.33729254243081	1.4943690660086	1.92021630958317	2.34434098266065	1.21757048172256	0.286440267715953	-0.00119392739347681	-0.732865117129957	-0.393512226440626	-0.365392764759368	-0.410619158403089	0.448760278353473	0.515948933866775	0.407886602465009	0.447246495388184	0.514380587305241	0.406416856543037	0.00197923267351539	0.00490516389239129	0.00490464433603185
177	0.405465108108164	0.22	1.25572020226307	0.891045136072075	1.62039526845406	0.286974772183343	0.451142238779702	0.340114999766962	0.562169477792443	0.24	0.16	0.36	0.555446973797268	0.736767244767226	0.918087515737184	1.34448098511406	1.78337374722283	2.22226650933159	1.34704500769368	1.78754507723798	2.22829214044685	1.25572020226307	0.300632128443381	0.00539653875431459	-0.70022156828573	-0.393512226440626	-0.365392764759368	-0.410619158403089	0.448760278353473	0.515948933866775	0.407886602465009	0.447246495388184	0.514380587305241	0.406416856543037	0.00197923267351539	0.00490516389239129	0.00490464433603185
177	0.405465108108164	0.22	1.33786222103446	0.945382179884339	1.73034226218458	0.276938745047776	0.444327247117461	0.332232801651013	0.55642169258391	0.26	0.17	0.36	0.523373903406369	0.699958837772884	0.876543772139398	1.22167302507547	1.63386218763445	2.04605135019342	1.23665395935732	1.65385629616057	2.07116495501681	1.33786222103446	0.289802162092513	0.0166389716088704	-0.675331963997029	-0.393512226440626	-0.365392764759368	-0.410619158403089	0.448760278353473	0.515948933866775	0.407886602465009	0.447246495388184	0.514380587305241	0.406416856543037	0.00197923267351539	0.00490516389239129	0.00490464433603185
177	0.405465108108164	0.23	0.765383689534887	0.549440369830843	0.981327009238931	0.365023909538804	0.430770084036317	0.342064894812908	0.519475273259726	0.23	0.17	0.41	0.56878260565585	0.716280841887549	0.863779078119249	1.40280456257571	1.76658361752608	2.13036267247646	1.40064707443498	1.76364289910606	2.12681136911598	0.765383689534887	0.351802223219002	0.00238006844483088	-0.659918530269412	-0.393512226440626	-0.365392764759368	-0.410619158403089	0.448760278353473	0.515948933866775	0.407886602465009	0.447246495388184	0.514380587305241	0.406416856543037	0.00197923267351539	0.00490516389239129	0.00490464433603185
177	0.405465108108164	0.23	0.8641328047112	0.616506490460041	1.11175911896236	0.347675512752765	0.471187989547278	0.37041956648545	0.571956412609107	0.24	0.16	0.38	0.607683548375563	0.772996934683483	0.938310320991404	1.47781410145071	1.87983659177068	2.28185908209064	1.47763990522199	1.88045429480203	2.28143458972536	0.8641328047112	0.325486972292362	0.0171142209355019	-0.670559089495997	-0.393512226440626	-0.365392764759368	-0.410619158403089	0.448760278353473	0.515948933866775	0.407886602465009	0.447246495388184	0.514380587305241	0.406416856543037	0.00197923267351539	0.00490516389239129	0.00490464433603185
177	0.405465108108164	0.23	0.89249796762616	0.637131446404929	1.14786448884739	0.415795566177784	0.488559983854616	0.398143866930972	0.57897610077826	0.25	0.17	0.41	0.636375849598858	0.780893040503344	0.92541023140783	1.50705380180277	1.84929680507788	2.19153980835299	1.50585125521321	1.84762136686266	2.1897612232589	0.89249796762616	0.340481602623035	-0.0225007167940271	-0.690975594027349	-0.393512226440626	-0.365392764759368	-0.410619158403089	0.448760278353473	0.515948933866775	0.407886602465009	0.447246495388184	0.514380587305241	0.406416856543037	0.00197923267351539	0.00490516389239129	0.00490464433603185
177	0.405465108108164	0.23	0.925173136279845	0.660372405080781	1.18997386747891	0.317379810216415	0.425149523667394	0.327801514366857	0.52249753296793	0.25	0.17	0.37	0.524673615045647	0.680487208695029	0.836300802344411	1.24426113426096	1.61377237555064	1.98328361684031	1.25579653445422	1.62862867984419	2.00085955228699	0.925173136279845	0.306663784879288	-0.0139162686913697	-0.702960626711264	-0.393512226440626	-0.365392764759368	-0.410619158403089	0.448760278353473	0.515948933866775	0.407886602465009	0.447246495388184	0.514380587305241	0.406416856543037	0.00197923267351539	0.00490516389239129	0.00490464433603185
177	0.405465108108164	0.23	0.931023762405569	0.663465947784311	1.19858157702683	0.368663841141289	0.486733690948387	0.387286635171011	0.586180746725762	0.25	0.15	0.37	0.623786824496992	0.783962150716428	0.944137476935864	1.48870381644248	1.87097162024721	2.25323942405194	1.48564107901633	1.86687602296658	2.24730629208562	0.931023762405569	0.301229086822377	-0.0247151202948636	-0.736575853956197	-0.393512226440626	-0.365392764759368	-0.410619158403089	0.448760278353473	0.515948933866775	0.407886602465009	0.447246495388184	0.514380587305241	0.406416856543037	0.00197923267351539	0.00490516389239129	0.00490464433603185
177	0.405465108108164	0.23	0.940913087960918	0.673254510645679	1.20857166527616	0.343384330955677	0.443926191492931	0.348082923242495	0.539769459743367	0.27	0.16	0.38	0.542046854239325	0.691297330451202	0.840547806663078	1.25102587381945	1.5954909435097	1.93995601319996	1.24988218858052	1.59502753989651	1.9388339098993	0.940913087960918	0.313251335406091	0.0751273665842192	-0.611921397365849	-0.393512226440626	-0.365392764759368	-0.410619158403089	0.448760278353473	0.515948933866775	0.407886602465009	0.447246495388184	0.514380587305241	0.406416856543037	0.00197923267351539	0.00490516389239129	0.00490464433603185
177	0.405465108108164	0.23	0.953634437247997	0.681605752546912	1.22566312194908	0.36570842693037	0.493311911409347	0.391877795004008	0.594746027814687	0.24	0.17	0.36	0.639890421720873	0.805520422580791	0.971150423440709	1.54865251530206	1.94950758162947	2.35036264795688	1.56516754762206	1.9700516702851	2.37681027666361	0.953634437247997	0.309134686384517	-0.00524277952076005	-0.708656375786782	-0.393512226440626	-0.365392764759368	-0.410619158403089	0.448760278353473	0.515948933866775	0.407886602465009	0.447246495388184	0.514380587305241	0.406416856543037	0.00197923267351539	0.00490516389239129	0.00490464433603185
177	0.405465108108164	0.23	0.975930532075224	0.697027466437512	1.25483359771294	0.297688123276304	0.42691380015716	0.324535030136155	0.529292570178165	0.27	0.18	0.42	0.506818383013193	0.666700792795449	0.826583202577704	1.17297053384172	1.54299924992582	1.91302796600992	1.17263329713341	1.54302061149622	1.91181109365898	0.975930532075224	0.334531302464469	-0.0226133338542142	-0.669848502720785	-0.393512226440626	-0.365392764759368	-0.410619158403089	0.448760278353473	0.515948933866775	0.407886602465009	0.447246495388184	0.514380587305241	0.406416856543037	0.00197923267351539	0.00490516389239129	0.00490464433603185
177	0.405465108108164	0.23	0.98636010977213	0.707729386507493	1.26499083303677	0.438507030847265	0.500959927933722	0.412454006052758	0.589465849814686	0.27	0.17	0.39	0.63969996939647	0.776969179266667	0.914238389136863	1.47063175714702	1.78620541506676	2.1017790729865	1.47385424586935	1.7894447463759	2.10590963813296	0.98636010977213	0.316938942574117	0.0519408562038333	-0.638350902295711	-0.393512226440626	-0.365392764759368	-0.410619158403089	0.448760278353473	0.515948933866775	0.407886602465009	0.447246495388184	0.514380587305241	0.406416856543037	0.00197923267351539	0.00490516389239129	0.00490464433603185
177	0.405465108108164	0.23	1.00451421245656	0.715558463974542	1.29346996093858	0.367024228448879	0.466570519788306	0.370906432524719	0.562234607051893	0.27	0.16	0.39	0.569250394826108	0.716071303470897	0.862892212115685	1.29551047179809	1.62964818405446	1.96378589631084	1.29405999954115	1.62839591655988	1.96252275323021	1.00451421245656	0.311988699051461	-0.0141727174693998	-0.704295582646378	-0.393512226440626	-0.365392764759368	-0.410619158403089	0.448760278353473	0.515948933866775	0.407886602465009	0.447246495388184	0.514380587305241	0.406416856543037	0.00197923267351539	0.00490516389239129	0.00490464433603185
177	0.405465108108164	0.23	1.01721764596944	0.724021758843991	1.31041353309489	0.352240522308381	0.470255153948853	0.370690255427801	0.569820052469904	0.25	0.16	0.36	0.591007412324751	0.749748010901839	0.908488609478928	1.39609147856723	1.77107221883307	2.14605295909891	1.40002444258802	1.77539319825392	2.15247996428393	1.01721764596944	0.313854218917028	-0.0290266163005348	-0.725412663280455	-0.393512226440626	-0.365392764759368	-0.410619158403089	0.448760278353473	0.515948933866775	0.407886602465009	0.447246495388184	0.514380587305241	0.406416856543037	0.00197923267351539	0.00490516389239129	0.00490464433603185
177	0.405465108108164	0.23	1.03207571512023	0.734345560240907	1.32980586999955	0.302218881748232	0.458223844644798	0.34951573194203	0.566931957347567	0.24	0.17	0.39	0.570165589290336	0.747501312622225	0.924837035954113	1.37853120273523	1.80728879976402	2.23604639679281	1.38269315143839	1.81303160466941	2.24215315627976	1.03207571512023	0.301642534250969	0.00101006344707496	-0.693942089465931	-0.393512226440626	-0.365392764759368	-0.410619158403089	0.448760278353473	0.515948933866775	0.407886602465009	0.447246495388184	0.514380587305241	0.406416856543037	0.00197923267351539	0.00490516389239129	0.00490464433603185
177	0.405465108108164	0.23	1.03882645492202	0.743274061315091	1.33437884852895	0.291571326164987	0.395916144664461	0.299563346209629	0.492268943119293	0.26	0.16	0.36	0.474242581535731	0.626779934504926	0.779317287474122	1.11240470157603	1.4702031684691	1.82800163536217	1.11668396677316	1.47519981036031	1.83513160579401	1.03882645492202	0.316736271133358	0.0106425099855104	-0.673511827845992	-0.393512226440626	-0.365392764759368	-0.410619158403089	0.448760278353473	0.515948933866775	0.407886602465009	0.447246495388184	0.514380587305241	0.406416856543037	0.00197923267351539	0.00490516389239129	0.00490464433603185
177	0.405465108108164	0.23	1.05475096280953	0.753367362313779	1.35613456330527	0.304681772537632	0.417127314594383	0.318743725579503	0.515510903609263	0.25	0.16	0.38	0.517896643091938	0.677750865770384	0.837605088448829	1.24704260942585	1.63195537075703	2.01686813208822	1.24450224674258	1.62794490017483	2.01188014998692	1.05475096280953	0.309815751220186	-0.0560959279512493	-0.746418788414963	-0.393512226440626	-0.365392764759368	-0.410619158403089	0.448760278353473	0.515948933866775	0.407886602465009	0.447246495388184	0.514380587305241	0.406416856543037	0.00197923267351539	0.00490516389239129	0.00490464433603185
177	0.405465108108164	0.23	1.05785003400615	0.754958993711429	1.36074107430088	0.358073232701905	0.484809291730866	0.383461751975487	0.586156831486244	0.24	0.16	0.37	0.635980111141452	0.804067330441641	0.97215454974183	1.56430706794	1.97774770951878	2.39118835109756	1.56956888319565	1.98325983393829	2.39890337748616	1.05785003400615	0.301853602884714	-0.0196494470663652	-0.73197093055824	-0.393512226440626	-0.365392764759368	-0.410619158403089	0.448760278353473	0.515948933866775	0.407886602465009	0.447246495388184	0.514380587305241	0.406416856543037	0.00197923267351539	0.00490516389239129	0.00490464433603185
177	0.405465108108164	0.23	1.05801068692227	0.758468673263133	1.35755270058141	0.329496396934697	0.442447577587543	0.343905320327823	0.540989834847264	0.25	0.15	0.39	0.549558536118379	0.707028442643322	0.864498349168265	1.30115817424816	1.67399062540107	2.04682307655399	1.28446768158863	1.65296896486601	2.02089485518344	1.05801068692227	0.302328412113202	0.0213925512122762	-0.679971244828185	-0.393512226440626	-0.365392764759368	-0.410619158403089	0.448760278353473	0.515948933866775	0.407886602465009	0.447246495388184	0.514380587305241	0.406416856543037	0.00197923267351539	0.00490516389239129	0.00490464433603185
177	0.405465108108164	0.23	1.08240787953417	0.771538617167453	1.39327714190089	0.315199615142293	0.417019305195555	0.321050346953181	0.512988263437929	0.25	0.16	0.38	0.520027181177698	0.675474659459414	0.830922137741131	1.2482076012287	1.62132410553076	1.99444060983281	1.24573732159333	1.61829073828902	1.99030188639142	1.08240787953417	0.30197957063052	0.0133445182672477	-0.689016149812171	-0.393512226440626	-0.365392764759368	-0.410619158403089	0.448760278353473	0.515948933866775	0.407886602465009	0.447246495388184	0.514380587305241	0.406416856543037	0.00197923267351539	0.00490516389239129	0.00490464433603185
177	0.405465108108164	0.23	1.09893618717447	0.788635055384889	1.40923731896405	0.307522246561006	0.463981235270398	0.355275984585837	0.572686485954959	0.29	0.19	0.38	0.531532019021082	0.694167051732103	0.856802084443124	1.18095387185003	1.54229517341876	1.9036364749875	1.19894970686948	1.56661988175121	1.93265851616922	1.09893618717447	0.318571759189358	0.0117097444567547	-0.63529890908401	-0.393512226440626	-0.365392764759368	-0.410619158403089	0.448760278353473	0.515948933866775	0.407886602465009	0.447246495388184	0.514380587305241	0.406416856543037	0.00197923267351539	0.00490516389239129	0.00490464433603185
177	0.405465108108164	0.23	1.10033272888199	0.78180196555274	1.41886349221123	0.279527157921555	0.413906373154104	0.310157263574652	0.517655482733556	0.25	0.17	0.41	0.500048835759769	0.667317597607839	0.834586359455909	1.19458478345952	1.59417918977029	1.99377359608107	1.19349979983309	1.59236022885253	1.9917183975587	1.10033272888199	0.314445019907856	-0.00539056026203517	-0.677006371274246	-0.393512226440626	-0.365392764759368	-0.410619158403089	0.448760278353473	0.515948933866775	0.407886602465009	0.447246495388184	0.514380587305241	0.406416856543037	0.00197923267351539	0.00490516389239129	0.00490464433603185
177	0.405465108108164	0.23	1.1118019949261	0.792882763863586	1.43072122598862	0.3226242898067	0.48456549103172	0.374941850026271	0.59418913203717	0.25	0.17	0.4	0.600074018768457	0.775520688180158	0.950967357591859	1.42294980057998	1.83898481533393	2.25501983008789	1.41989661030007	1.83466091865254	2.24921867362117	1.1118019949261	0.307014100738324	0.0645809600553033	-0.619855798140224	-0.393512226440626	-0.365392764759368	-0.410619158403089	0.448760278353473	0.515948933866775	0.407886602465009	0.447246495388184	0.514380587305241	0.406416856543037	0.00197923267351539	0.00490516389239129	0.00490464433603185
177	0.405465108108164	0.23	1.14629022988473	0.81580582915955	1.47677463060991	0.30901152314022	0.432371129794274	0.331424874191214	0.533317385397334	0.25	0.17	0.41	0.531504445970438	0.693391461204362	0.855278476438286	1.26292656850623	1.64759204813698	2.03225752776773	1.2605506528436	1.64438541615751	2.02812749466593	1.14629022988473	0.311332965828393	-0.0490658683758352	-0.736424369628648	-0.393512226440626	-0.365392764759368	-0.410619158403089	0.448760278353473	0.515948933866775	0.407886602465009	0.447246495388184	0.514380587305241	0.406416856543037	0.00197923267351539	0.00490516389239129	0.00490464433603185
177	0.405465108108164	0.23	1.15795852404979	0.827364503133013	1.48855254496656	0.289214965722083	0.43639545714785	0.329582376996226	0.543208537299473	0.24	0.17	0.38	0.53899163411314	0.713671351943565	0.88835106977399	1.30651249197479	1.72993508148417	2.15335767099356	1.31603954898492	1.74067548341779	2.16560072214884	1.15795852404979	0.299969457643561	0.0317370908719467	-0.658424060031411	-0.393512226440626	-0.365392764759368	-0.410619158403089	0.448760278353473	0.515948933866775	0.407886602465009	0.447246495388184	0.514380587305241	0.406416856543037	0.00197923267351539	0.00490516389239129	0.00490464433603185
177	0.405465108108164	0.23	1.17231024967699	0.841480907938755	1.50313959141523	0.333371379953872	0.477659109451797	0.372200668338459	0.583117550565136	0.29	0.19	0.41	0.55794533245741	0.71603221943182	0.87411910640623	1.2418973497416	1.59377355434701	1.94564975895242	1.25244660432036	1.60829531163739	1.96321427005365	1.17231024967699	0.320518408502999	0.0446493673794645	-0.605131014675718	-0.393512226440626	-0.365392764759368	-0.410619158403089	0.448760278353473	0.515948933866775	0.407886602465009	0.447246495388184	0.514380587305241	0.406416856543037	0.00197923267351539	0.00490516389239129	0.00490464433603185
177	0.405465108108164	0.23	1.18753210726789	0.852211145674312	1.52285306886147	0.320961083532027	0.462348045981531	0.357351350295255	0.567344741667806	0.25	0.18	0.38	0.575365435723534	0.744418860352127	0.91347228498072	1.37264611748531	1.77595593165972	2.17926574583412	1.38289873534719	1.78888285150756	2.19698440533236	1.18753210726789	0.308651246313546	-0.0431540963904379	-0.723824507474959	-0.393512226440626	-0.365392764759368	-0.410619158403089	0.448760278353473	0.515948933866775	0.407886602465009	0.447246495388184	0.514380587305241	0.406416856543037	0.00197923267351539	0.00490516389239129	0.00490464433603185
177	0.405465108108164	0.23	1.19038719452071	0.847622311818065	1.53315207722335	0.297160963612999	0.45071158454126	0.342489413845895	0.558933755236626	0.27	0.18	0.44	0.531364544714794	0.699268783896518	0.867173023078242	1.22196916687895	1.60809542484835	1.99422168281775	1.2145537664881	1.59916217304963	1.98286303453323	1.19038719452071	0.325617338738437	-0.0317531253813155	-0.685203700996035	-0.393512226440626	-0.365392764759368	-0.410619158403089	0.448760278353473	0.515948933866775	0.407886602465009	0.447246495388184	0.514380587305241	0.406416856543037	0.00197923267351539	0.00490516389239129	0.00490464433603185
177	0.405465108108164	0.23	1.23034382929719	0.876705049919371	1.58398260867501	0.317266791128775	0.433403408669891	0.334139587334527	0.532667230005255	0.25	0.16	0.35	0.534077765911755	0.692737804842067	0.851397843772379	1.26480182142083	1.64054018582021	2.01627855021959	1.27467274145301	1.65284136017006	2.03076520018878	1.23034382929719	0.282776212797049	0.0495812665518888	-0.679958339068083	-0.393512226440626	-0.365392764759368	-0.410619158403089	0.448760278353473	0.515948933866775	0.407886602465009	0.447246495388184	0.514380587305241	0.406416856543037	0.00197923267351539	0.00490516389239129	0.00490464433603185
177	0.405465108108164	0.23	1.23963948829219	0.881119928460442	1.59815904812393	0.307247879587438	0.495320561338589	0.379198081261674	0.611443041415504	0.24	0.17	0.35	0.626856957369976	0.818820440679478	1.01078392398898	1.53660291263372	2.00715946322266	2.4777160138116	1.55332014331578	2.02987609378463	2.50642286707985	1.23963948829219	0.294089986917888	0.0362919995759043	-0.671761247609982	-0.393512226440626	-0.365392764759368	-0.410619158403089	0.448760278353473	0.515948933866775	0.407886602465009	0.447246495388184	0.514380587305241	0.406416856543037	0.00197923267351539	0.00490516389239129	0.00490464433603185
177	0.405465108108164	0.23	1.27665893771165	0.913857549609198	1.63946032581411	0.275282534443563	0.430570375149988	0.321495520764655	0.539645229535321	0.26	0.18	0.39	0.50454290933605	0.675720859921767	0.846898810507485	1.17333144423367	1.57141150494843	1.9694915656632	1.18162254830186	1.58220900323119	1.98300047682999	1.27665893771165	0.302427919024118	0.0348974666046614	-0.645482852274342	-0.393512226440626	-0.365392764759368	-0.410619158403089	0.448760278353473	0.515948933866775	0.407886602465009	0.447246495388184	0.514380587305241	0.406416856543037	0.00197923267351539	0.00490516389239129	0.00490464433603185
177	0.405465108108164	0.23	1.29352679232855	0.927350813136234	1.65970277152087	0.264967203431172	0.426969069533831	0.315939367520087	0.537998771547575	0.22	0.16	0.35	0.54059292551385	0.730572008847694	0.920551092181538	1.37473825696067	1.85785873737226	2.34097921778384	1.38206711208462	1.86699596090396	2.35234846487797	1.29352679232855	0.281418205251492	0.0300854164691171	-0.6945755362338	-0.393512226440626	-0.365392764759368	-0.410619158403089	0.448760278353473	0.515948933866775	0.407886602465009	0.447246495388184	0.514380587305241	0.406416856543037	0.00197923267351539	0.00490516389239129	0.00490464433603185
177	0.405465108108164	0.23	1.29544335769907	0.924468297909987	1.66641841748815	0.295023062833644	0.45906659962783	0.348271480566682	0.569861718688977	0.25	0.17	0.38	0.561138628119852	0.739652875141133	0.918167122162415	1.33965434147778	1.76583670364911	2.19201906582044	1.34215212717395	1.77022038992337	2.19803409155102	1.29544335769907	0.299403200631479	-0.00516078353330906	-0.69771490723452	-0.393512226440626	-0.365392764759368	-0.410619158403089	0.448760278353473	0.515948933866775	0.407886602465009	0.447246495388184	0.514380587305241	0.406416856543037	0.00197923267351539	0.00490516389239129	0.00490464433603185
177	0.405465108108164	0.23	1.32438899128967	0.941964413607214	1.70681356897213	0.297791446351484	0.454841264722981	0.345792118901052	0.563890410544909	0.24	0.15	0.35	0.572208572123207	0.752660504400693	0.933112436678179	1.40412007702716	1.84692396601645	2.28972785500574	1.40592336808086	1.84921078481056	2.2924633981675	1.32438899128967	0.280317764061736	0.0492727163355525	-0.679644942198738	-0.393512226440626	-0.365392764759368	-0.410619158403089	0.448760278353473	0.515948933866775	0.407886602465009	0.447246495388184	0.514380587305241	0.406416856543037	0.00197923267351539	0.00490516389239129	0.00490464433603185
177	0.405465108108164	0.23	1.34105126302831	0.955766271428256	1.72633625462837	0.271627387931576	0.430526774273461	0.320455079909938	0.540598468636984	0.24	0.16	0.38	0.527605320438749	0.70883013232884	0.890054944218931	1.28785826351226	1.7302189875323	2.17257971155234	1.28572958707482	1.72612365075583	2.16892370283604	1.34105126302831	0.290903568050861	0.0491002750105982	-0.656164622456003	-0.393512226440626	-0.365392764759368	-0.410619158403089	0.448760278353473	0.515948933866775	0.407886602465009	0.447246495388184	0.514380587305241	0.406416856543037	0.00197923267351539	0.00490516389239129	0.00490464433603185
177	0.405465108108164	0.23	1.40269488918019	0.998485110833265	1.80690466752712	0.272747764688049	0.414252552895906	0.308640718161752	0.51986438763006	0.24	0.15	0.35	0.504620109987572	0.677292905647696	0.84996570130782	1.22288627580409	1.6413380731823	2.05978987056051	1.22320458232317	1.64191134593668	2.05870937409504	1.40269488918019	0.265253539532314	0.017685959758653	-0.735362627817985	-0.393512226440626	-0.365392764759368	-0.410619158403089	0.448760278353473	0.515948933866775	0.407886602465009	0.447246495388184	0.514380587305241	0.406416856543037	0.00197923267351539	0.00490516389239129	0.00490464433603185
177	0.405465108108164	0.24	0.751305733311794	0.544581662132852	0.958029804490736	0.389827408557138	0.491719324681234	0.395670313018803	0.587768336343665	0.25	0.16	0.38	0.637271322166813	0.791969005164385	0.946666688161957	1.52084004319338	1.89002412963868	2.25920821608397	1.52096804387169	1.8902311107343	2.26010170508706	0.751305733311794	0.327882661359791	0.0392724670289375	-0.647847577780716	-0.393512226440626	-0.365392764759368	-0.410619158403089	0.448760278353473	0.515948933866775	0.407886602465009	0.447246495388184	0.514380587305241	0.406416856543037	0.00197923267351539	0.00490516389239129	0.00490464433603185
177	0.405465108108164	0.24	0.920695944800242	0.66445609509102	1.17693579450946	0.378903337825346	0.499180424476461	0.399397003395636	0.598963845557286	0.23	0.16	0.38	0.669080991045707	0.836240958945003	1.0034009268443	1.66321563794004	2.07874541141805	2.49427518489606	1.66172650990359	2.07720747027718	2.49154163368475	0.920695944800242	0.301723852527988	0.0115937383378825	-0.686450953489339	-0.393512226440626	-0.365392764759368	-0.410619158403089	0.448760278353473	0.515948933866775	0.407886602465009	0.447246495388184	0.514380587305241	0.406416856543037	0.00197923267351539	0.00490516389239129	0.00490464433603185
177	0.405465108108164	0.24	0.922659890641882	0.664655281493333	1.18066449979043	0.352360490654225	0.475482122620368	0.374837003354326	0.576127241886409	0.25	0.16	0.4	0.605388067869043	0.767936999131634	0.930485930394225	1.44880763530424	1.8378178342544	2.22682803320456	1.43982471475186	1.82721544749865	2.21361024174313	0.922659890641882	0.319078891375057	0.00365667661274672	-0.682602224485559	-0.393512226440626	-0.365392764759368	-0.410619158403089	0.448760278353473	0.515948933866775	0.407886602465009	0.447246495388184	0.514380587305241	0.406416856543037	0.00197923267351539	0.00490516389239129	0.00490464433603185
177	0.405465108108164	0.24	1.01690813895518	0.730559450227629	1.30325682768272	0.283975571431368	0.442288388612043	0.332636926212285	0.551939851011802	0.25	0.16	0.37	0.537892118103878	0.715204535083564	0.89251695206325	1.28888540064769	1.71375755977931	2.13862971891092	1.29559377300753	1.72243831253057	2.14656745941684	1.01690813895518	0.308887165028641	-0.037530299396285	-0.717661022278017	-0.393512226440626	-0.365392764759368	-0.410619158403089	0.448760278353473	0.515948933866775	0.407886602465009	0.447246495388184	0.514380587305241	0.406416856543037	0.00197923267351539	0.00490516389239129	0.00490464433603185
177	0.405465108108164	0.24	1.01929650853187	0.737386719041839	1.3012062980219	0.340584885417806	0.466829781521804	0.36541277697996	0.568246786063649	0.26	0.16	0.4	0.574493748693722	0.733939282049355	0.893384815404988	1.33836040752699	1.70981020917482	2.08126001082265	1.33316445568868	1.70462150101525	2.07311999604181	1.01929650853187	0.333114342556798	0.0179071980799174	-0.641341106225659	-0.393512226440626	-0.365392764759368	-0.410619158403089	0.448760278353473	0.515948933866775	0.407886602465009	0.447246495388184	0.514380587305241	0.406416856543037	0.00197923267351539	0.00490516389239129	0.00490464433603185
177	0.405465108108164	0.24	1.03203062630446	0.745721488680706	1.31833976392822	0.287114930039904	0.420861221001225	0.317321677999505	0.524400764002944	0.28	0.17	0.39	0.478342767210666	0.634422212609437	0.790501658008208	1.07027711729225	1.41950003930709	1.76872296132192	1.07232235201569	1.42234562867886	1.7725453087886	1.03203062630446	0.327102048112693	-0.00119347363021136	-0.656136715694564	-0.393512226440626	-0.365392764759368	-0.410619158403089	0.448760278353473	0.515948933866775	0.407886602465009	0.447246495388184	0.514380587305241	0.406416856543037	0.00197923267351539	0.00490516389239129	0.00490464433603185
177	0.405465108108164	0.24	1.03787875898762	0.753224111053309	1.32253340692193	0.318757263085005	0.417060374150236	0.321867314054621	0.512253434245851	0.26	0.15	0.4	0.505260677538528	0.654692781827049	0.80412488611557	1.17530743015887	1.52290753102201	1.87050763188516	1.16192349630787	1.5057792041162	1.84966724754299	1.03787875898762	0.300224688396699	-0.0176502786193722	-0.731331932152748	-0.393512226440626	-0.365392764759368	-0.410619158403089	0.448760278353473	0.515948933866775	0.407886602465009	0.447246495388184	0.514380587305241	0.406416856543037	0.00197923267351539	0.00490516389239129	0.00490464433603185
177	0.405465108108164	0.24	1.04441761585482	0.753287183800831	1.33554804790881	0.29708517194029	0.41625102623982	0.316285180805458	0.516216871674183	0.24	0.16	0.34	0.519731164869771	0.683998631219229	0.848266097568687	1.26608628512686	1.66624852340575	2.06641076168465	1.28015643967102	1.68396032508624	2.08791002300882	1.04441761585482	0.302910030420805	-0.0510114263326595	-0.744047551374072	-0.393512226440626	-0.365392764759368	-0.410619158403089	0.448760278353473	0.515948933866775	0.407886602465009	0.447246495388184	0.514380587305241	0.406416856543037	0.00197923267351539	0.00490516389239129	0.00490464433603185
177	0.405465108108164	0.24	1.05501021928465	0.759450840693633	1.35056959787566	0.347564446591155	0.469001352249147	0.368675999907989	0.569326704590304	0.26	0.15	0.39	0.587020890561275	0.746762988478899	0.906505086396524	1.3848463141115	1.76169534804987	2.13854438198824	1.37394093802395	1.74759138577731	2.12108899178353	1.05501021928465	0.313231493105992	0.00680568487290867	-0.685623143804566	-0.393512226440626	-0.365392764759368	-0.410619158403089	0.448760278353473	0.515948933866775	0.407886602465009	0.447246495388184	0.514380587305241	0.406416856543037	0.00197923267351539	0.00490516389239129	0.00490464433603185
177	0.405465108108164	0.24	1.06823912356183	0.772587061411164	1.36389118571249	0.393150613017989	0.516671389285385	0.416449899350388	0.616892879220382	0.25	0.15	0.35	0.664621976042536	0.824567757723424	0.984513539404311	1.57154313953425	1.94974564405383	2.32794814857341	1.57749238506687	1.95830158513923	2.33634260147791	1.06823912356183	0.303940103764135	0.001200052713776	-0.706853723064684	-0.393512226440626	-0.365392764759368	-0.410619158403089	0.448760278353473	0.515948933866775	0.407886602465009	0.447246495388184	0.514380587305241	0.406416856543037	0.00197923267351539	0.00490516389239129	0.00490464433603185
177	0.405465108108164	0.24	1.08164657754659	0.78448045413025	1.37881270096292	0.356501781660031	0.483377593311193	0.381982999749816	0.584772186872569	0.24	0.16	0.36	0.632608793961345	0.800530171585674	0.968451549210004	1.5536505072212	1.96605567137588	2.37846083553056	1.55752099171646	1.97126990492079	2.38354857508966	1.08164657754659	0.303108876797416	0.019603598806367	-0.686487609443151	-0.393512226440626	-0.365392764759368	-0.410619158403089	0.448760278353473	0.515948933866775	0.407886602465009	0.447246495388184	0.514380587305241	0.406416856543037	0.00197923267351539	0.00490516389239129	0.00490464433603185
177	0.405465108108164	0.24	1.08558148173503	0.787470667848823	1.38369229562125	0.299056252656296	0.413288593494329	0.314500632810165	0.512076554178494	0.25	0.17	0.38	0.510490495869624	0.670840936455377	0.831191377041129	1.2279499596584	1.61366197318582	1.99937398671323	1.23647995874144	1.62510947709736	2.01337609258874	1.08558148173503	0.30762547527011	-0.00429332879160817	-0.688356129307715	-0.393512226440626	-0.365392764759368	-0.410619158403089	0.448760278353473	0.515948933866775	0.407886602465009	0.447246495388184	0.514380587305241	0.406416856543037	0.00197923267351539	0.00490516389239129	0.00490464433603185
177	0.405465108108164	0.24	1.09555873859495	0.788000185148651	1.40311729204125	0.319032825752457	0.437835988741953	0.337964316593461	0.537707660890445	0.22	0.16	0.4	0.572864918812244	0.742151954596588	0.911438990380932	1.44205056262196	1.86819022867721	2.29432989473246	1.43123589472256	1.85392861059803	2.27829788028257	1.09555873859495	0.301043465056597	0.00854484735315405	-0.696351556141534	-0.393512226440626	-0.365392764759368	-0.410619158403089	0.448760278353473	0.515948933866775	0.407886602465009	0.447246495388184	0.514380587305241	0.406416856543037	0.00197923267351539	0.00490516389239129	0.00490464433603185
177	0.405465108108164	0.24	1.09960253163801	0.796277959374152	1.40292710390188	0.327786390328663	0.445728204962469	0.346069837269857	0.54538657265508	0.26	0.18	0.4	0.54724856685117	0.704840743403619	0.862432919956069	1.28221272265505	1.65145387924525	2.02069503583544	1.28584743020419	1.65619258577342	2.02724698957228	1.09960253163801	0.310277643015392	0.0404332708339515	-0.640130437607295	-0.393512226440626	-0.365392764759368	-0.410619158403089	0.448760278353473	0.515948933866775	0.407886602465009	0.447246495388184	0.514380587305241	0.406416856543037	0.00197923267351539	0.00490516389239129	0.00490464433603185
177	0.405465108108164	0.24	1.10333392214567	0.79579242582169	1.41087541846965	0.350134552219192	0.441456162252868	0.347555796617302	0.535356527888434	0.22	0.15	0.37	0.592855353531804	0.753029158737927	0.913202963944051	1.50258848360668	1.90854807163168	2.31450765965667	1.4924133147142	1.89572593667538	2.29876068497839	1.10333392214567	0.29213391823576	0.0274259076736395	-0.70343916992672	-0.393512226440626	-0.365392764759368	-0.410619158403089	0.448760278353473	0.515948933866775	0.407886602465009	0.447246495388184	0.514380587305241	0.406416856543037	0.00197923267351539	0.00490516389239129	0.00490464433603185
177	0.405465108108164	0.24	1.14102563515993	0.827588493630526	1.45446277668934	0.327547436544598	0.448974892967735	0.34853615630734	0.549413629628131	0.25	0.16	0.39	0.559144336549565	0.720274680582887	0.881405024616208	1.32907843429614	1.71208305647821	2.09508767866027	1.32669829377192	1.70890324366068	2.09254073215032	1.14102563515993	0.310131489904818	0.024501981190769	-0.665484341389064	-0.393512226440626	-0.365392764759368	-0.410619158403089	0.448760278353473	0.515948933866775	0.407886602465009	0.447246495388184	0.514380587305241	0.406416856543037	0.00197923267351539	0.00490516389239129	0.00490464433603185
177	0.405465108108164	0.24	1.14471642747392	0.825515822809672	1.46391703213816	0.322264469427081	0.439747072693427	0.34018078087592	0.539313364510934	0.24	0.16	0.4	0.564044091457329	0.729132132184901	0.894220172912473	1.3869716970759	1.79291946513648	2.19886723319705	1.38036120819083	1.78412562349754	2.18865835276616	1.14471642747392	0.306299086420239	-0.00364809355541153	-0.696818294619507	-0.393512226440626	-0.365392764759368	-0.410619158403089	0.448760278353473	0.515948933866775	0.407886602465009	0.447246495388184	0.514380587305241	0.406416856543037	0.00197923267351539	0.00490516389239129	0.00490464433603185
177	0.405465108108164	0.24	1.1642434963816	0.836819756155517	1.49166723660769	0.322918629139447	0.442229886956373	0.342251198844272	0.542208575068473	0.25	0.15	0.36	0.546209240439488	0.705768311315657	0.865327382191826	1.29155464438736	1.66884459810259	2.04613455181783	1.29508529422037	1.67274671809792	2.05077775785635	1.1642434963816	0.289505446443019	-0.0200610527697986	-0.741894083559843	-0.393512226440626	-0.365392764759368	-0.410619158403089	0.448760278353473	0.515948933866775	0.407886602465009	0.447246495388184	0.514380587305241	0.406416856543037	0.00197923267351539	0.00490516389239129	0.00490464433603185
177	0.405465108108164	0.24	1.17451620832153	0.851223789256629	1.49780862738643	0.298451681594549	0.426553701801701	0.324447774061554	0.528659629541849	0.27	0.17	0.4	0.505008001046647	0.663937463923106	0.822866926799565	1.1650177636294	1.53165680109299	1.89829583855657	1.16473272729043	1.53059936732053	1.89819230682959	1.17451620832153	0.326494420202476	-0.0367071308897905	-0.699522103195407	-0.393512226440626	-0.365392764759368	-0.410619158403089	0.448760278353473	0.515948933866775	0.407886602465009	0.447246495388184	0.514380587305241	0.406416856543037	0.00197923267351539	0.00490516389239129	0.00490464433603185
177	0.405465108108164	0.24	1.17790128217189	0.848120340697949	1.50768222364584	0.324590865705656	0.428502305607845	0.331996388472462	0.525008222743228	0.27	0.15	0.4	0.513660512243267	0.662973217295114	0.812285922346961	1.17809628288795	1.52054959322966	1.86300290357137	1.16533397096691	1.50394403921895	1.84259526726253	1.17790128217189	0.316048600592086	0.0135101881268543	-0.666140974014296	-0.393512226440626	-0.365392764759368	-0.410619158403089	0.448760278353473	0.515948933866775	0.407886602465009	0.447246495388184	0.514380587305241	0.406416856543037	0.00197923267351539	0.00490516389239129	0.00490464433603185
177	0.405465108108164	0.24	1.17891548964526	0.855531440905531	1.50229953838498	0.325546006173828	0.423856308209171	0.328604310659971	0.519108305758372	0.26	0.15	0.38	0.519369469796156	0.669918254030895	0.820467038265634	1.21628737632667	1.56885062163623	1.92141386694579	1.21089265376672	1.56249165165309	1.91305081035677	1.17891548964526	0.302803984447034	-0.00709325119124575	-0.70501054665968	-0.393512226440626	-0.365392764759368	-0.410619158403089	0.448760278353473	0.515948933866775	0.407886602465009	0.447246495388184	0.514380587305241	0.406416856543037	0.00197923267351539	0.00490516389239129	0.00490464433603185
177	0.405465108108164	0.24	1.18331014116328	0.851702948065479	1.51491733426107	0.288883570025984	0.465117406323334	0.351182450206904	0.579052362439764	0.28	0.19	0.4	0.529673108432836	0.701516212579392	0.873359316725949	1.18572959038146	1.57041865661034	1.95510772283922	1.19838291712022	1.58545681191763	1.97424160419175	1.18331014116328	0.323461337026086	-0.0235443143752333	-0.663821802704778	-0.393512226440626	-0.365392764759368	-0.410619158403089	0.448760278353473	0.515948933866775	0.407886602465009	0.447246495388184	0.514380587305241	0.406416856543037	0.00197923267351539	0.00490516389239129	0.00490464433603185
177	0.405465108108164	0.24	1.2013404966441	0.868210336724453	1.53447065656375	0.308337651302668	0.461534268779296	0.353608984343648	0.569459553214945	0.25	0.17	0.41	0.5660703313756	0.738841115572986	0.911611899770373	1.3426471715458	1.75243760194102	2.16222803233624	1.33793196263143	1.74587846223715	2.15422857014939	1.2013404966441	0.314685168413768	0.0268196361458484	-0.661456191845861	-0.393512226440626	-0.365392764759368	-0.410619158403089	0.448760278353473	0.515948933866775	0.407886602465009	0.447246495388184	0.514380587305241	0.406416856543037	0.00197923267351539	0.00490516389239129	0.00490464433603185
177	0.405465108108164	0.24	1.20975076054379	0.871724953417475	1.5477765676701	0.301271246709835	0.473447566117392	0.360874935439083	0.586020196795701	0.24	0.16	0.38	0.592084843258857	0.776781927608333	0.961479011957808	1.44002977013743	1.88923785737189	2.33844594460636	1.43912648874868	1.88892870824396	2.3369642048802	1.20975076054379	0.30233878029432	0.00116007117140473	-0.693437738302684	-0.393512226440626	-0.365392764759368	-0.410619158403089	0.448760278353473	0.515948933866775	0.407886602465009	0.447246495388184	0.514380587305241	0.406416856543037	0.00197923267351539	0.00490516389239129	0.00490464433603185
177	0.405465108108164	0.24	1.24078868334716	0.895004782012866	1.58657258468144	0.337451287013026	0.441253437787792	0.344720188111354	0.537786687464229	0.26	0.18	0.37	0.549327259263883	0.703157372211791	0.856987485159699	1.29698430769679	1.66018354672968	2.02338278576256	1.30902650082044	1.67467115352202	2.04257210161791	1.24078868334716	0.297539264935525	-0.0251455686657885	-0.722331323738905	-0.393512226440626	-0.365392764759368	-0.410619158403089	0.448760278353473	0.515948933866775	0.407886602465009	0.447246495388184	0.514380587305241	0.406416856543037	0.00197923267351539	0.00490516389239129	0.00490464433603185
177	0.405465108108164	0.24	1.24971334341051	0.906976285315965	1.59245040150505	0.300022899640752	0.438560902426738	0.33397332884735	0.543148476006125	0.25	0.18	0.37	0.538140967379204	0.7066659756968	0.875190984014397	1.28484601621753	1.68721026405468	2.08957451189183	1.29879010231828	1.7053571938688	2.11104148574831	1.24971334341051	0.297123112223918	0.00201193863365734	-0.691128100683197	-0.393512226440626	-0.365392764759368	-0.410619158403089	0.448760278353473	0.515948933866775	0.407886602465009	0.447246495388184	0.514380587305241	0.406416856543037	0.00197923267351539	0.00490516389239129	0.00490464433603185
177	0.405465108108164	0.24	1.25191320736092	0.908424104466781	1.59540231025505	0.282012232197533	0.453691564402434	0.340667553390444	0.566715575414424	0.27	0.17	0.41	0.524592184253113	0.698637267853643	0.872682351454174	1.19770777183197	1.59507386979298	1.99243996775398	1.19219250826096	1.58833368638282	1.98526515927833	1.25191320736092	0.324702095934046	0.0411180115754852	-0.616825488625096	-0.393512226440626	-0.365392764759368	-0.410619158403089	0.448760278353473	0.515948933866775	0.407886602465009	0.447246495388184	0.514380587305241	0.406416856543037	0.00197923267351539	0.00490516389239129	0.00490464433603185
177	0.405465108108164	0.24	1.26582602401268	0.916566419044302	1.61508562898106	0.303153276211596	0.418756782699961	0.319631414330421	0.517882151069502	0.24	0.15	0.38	0.522635441531307	0.684717228058126	0.846799014584944	1.26665873101848	1.65947998600597	2.05230124099345	1.2615320147249	1.65234785297422	2.04298962429864	1.26582602401268	0.289805253324136	0.0486145595133797	-0.662409431743798	-0.393512226440626	-0.365392764759368	-0.410619158403089	0.448760278353473	0.515948933866775	0.407886602465009	0.447246495388184	0.514380587305241	0.406416856543037	0.00197923267351539	0.00490516389239129	0.00490464433603185
177	0.405465108108164	0.24	1.26735183577273	0.913945087444793	1.62075858410066	0.339526626995992	0.480384397679571	0.375776351053242	0.5849924443059	0.25	0.15	0.35	0.608586590643538	0.778003996160837	0.947421401678135	1.46056882151333	1.86715973909926	2.27375065668519	1.46064962406626	1.86906273274966	2.27346051101231	1.26735183577273	0.295046646358509	0.0429892513472766	-0.677166288501032	-0.393512226440626	-0.365392764759368	-0.410619158403089	0.448760278353473	0.515948933866775	0.407886602465009	0.447246495388184	0.514380587305241	0.406416856543037	0.00197923267351539	0.00490516389239129	0.00490464433603185
177	0.405465108108164	0.24	1.30906246883341	0.948943724102861	1.66918121356396	0.287391120292093	0.430956048041176	0.325004481161568	0.536907614920783	0.25	0.16	0.33	0.527987434218334	0.700111510010282	0.872235585802229	1.27113890290938	1.68553059992085	2.09992229693232	1.28542524451361	1.7044584068085	2.1218945116053	1.30906246883341	0.279563445499155	-0.0454339463643756	-0.763020278807057	-0.393512226440626	-0.365392764759368	-0.410619158403089	0.448760278353473	0.515948933866775	0.407886602465009	0.447246495388184	0.514380587305241	0.406416856543037	0.00197923267351539	0.00490516389239129	0.00490464433603185
177	0.405465108108164	0.24	1.32943429300646	0.960241327940396	1.69862725807252	0.368460448432986	0.550535239029053	0.438003398163218	0.663067079894888	0.26	0.16	0.38	0.696585682513333	0.875552488485004	1.05451929445668	1.64139015653514	2.06309614481866	2.48480213310218	1.64051567063639	2.06226175523289	2.4838417183445	1.32943429300646	0.308486405028591	0.0441295566535622	-0.643619986848332	-0.393512226440626	-0.365392764759368	-0.410619158403089	0.448760278353473	0.515948933866775	0.407886602465009	0.447246495388184	0.514380587305241	0.406416856543037	0.00197923267351539	0.00490516389239129	0.00490464433603185
177	0.405465108108164	0.24	1.35880686481231	0.983010754479571	1.73460297514505	0.30925044716991	0.448625371126448	0.343942788104524	0.553307954148373	0.22	0.16	0.4	0.595426047904641	0.77665018996821	0.957874332031778	1.53369774748791	2.00049468969666	2.4672916319054	1.5246850557869	1.98915694812372	2.45325626681647	1.35880686481231	0.295186153651953	0.0575285101717342	-0.649512493114686	-0.393512226440626	-0.365392764759368	-0.410619158403089	0.448760278353473	0.515948933866775	0.407886602465009	0.447246495388184	0.514380587305241	0.406416856543037	0.00197923267351539	0.00490516389239129	0.00490464433603185
177	0.405465108108164	0.24	1.36006330510275	0.984923418147535	1.73520319205796	0.284924212386321	0.448814357415598	0.337803984573696	0.559824730257501	0.25	0.17	0.36	0.548296275594957	0.728479389948791	0.908662504302624	1.31884072797547	1.75224296009065	2.18564519220584	1.32860740985927	1.76513867668711	2.20286357294909	1.36006330510275	0.285401612333656	0.0713753244988803	-0.637076525170878	-0.393512226440626	-0.365392764759368	-0.410619158403089	0.448760278353473	0.515948933866775	0.407886602465009	0.447246495388184	0.514380587305241	0.406416856543037	0.00197923267351539	0.00490516389239129	0.00490464433603185
177	0.405465108108164	0.24	1.3782360494254	0.996862081045153	1.75961001780564	0.306271019428692	0.454639819903436	0.347809408891961	0.56147023091491	0.27	0.18	0.37	0.543503358225031	0.710441588361675	0.87737981849832	1.25863785263658	1.6452311870151	2.03182452139362	1.27262642861944	1.66404656960752	2.05603198047386	1.3782360494254	0.294130029037083	0.0144220076046187	-0.681452404291923	-0.393512226440626	-0.365392764759368	-0.410619158403089	0.448760278353473	0.515948933866775	0.407886602465009	0.447246495388184	0.514380587305241	0.406416856543037	0.00197923267351539	0.00490516389239129	0.00490464433603185
177	0.405465108108164	0.24	1.4273366617234	1.03402987151101	1.82064345193579	0.267737919795264	0.447238605767651	0.331759589239601	0.562717622295701	0.26	0.16	0.4	0.526402503767053	0.70963290736217	0.892863310957287	1.23753196935811	1.66829261465263	2.09905325994715	1.22735853775202	1.65431310600414	2.08176932357978	1.4273366617234	0.300398824804489	-0.0787565114842086	-0.768848615783627	-0.393512226440626	-0.365392764759368	-0.410619158403089	0.448760278353473	0.515948933866775	0.407886602465009	0.447246495388184	0.514380587305241	0.406416856543037	0.00197923267351539	0.00490516389239129	0.00490464433603185
177	0.405465108108164	0.24	1.66334863328109	1.20099021814346	2.12570704841871	0.2831559297475	0.462771834177048	0.347810472789564	0.577733195564533	0.24	0.15	0.34	0.570010889820831	0.758415877669317	0.946820865517803	1.38473653759865	1.84243177675738	2.30012701591611	1.38866899450643	1.84634696648711	2.30655005920129	1.66334863328109	0.266196807396627	0.0219724035896508	-0.722754536026847	-0.393512226440626	-0.365392764759368	-0.410619158403089	0.448760278353473	0.515948933866775	0.407886602465009	0.447246495388184	0.514380587305241	0.406416856543037	0.00197923267351539	0.00490516389239129	0.00490464433603185
177	0.405465108108164	0.25	0.748198849197032	0.545807622044985	0.950590076349079	0.373385783537878	0.456604346248923	0.364252254760248	0.548956437737598	0.26	0.17	0.4	0.571256842663994	0.716092635738113	0.860928428812232	1.32759443206206	1.66419117469678	2.0007879173315	1.32810587084206	1.66394072321281	2.00031185657323	0.748198849197032	0.33300278243566	0.0295766671129626	-0.63812885507849	-0.393512226440626	-0.365392764759368	-0.410619158403089	0.448760278353473	0.515948933866775	0.407886602465009	0.447246495388184	0.514380587305241	0.406416856543037	0.00197923267351539	0.00490516389239129	0.00490464433603185
177	0.405465108108164	0.25	0.809380171780423	0.592403539535641	1.02635680402521	0.486906696047833	0.588533784347083	0.494207623264769	0.682859945429397	0.25	0.15	0.38	0.802518442928677	0.955689863917996	1.10886128490731	1.931218799935	2.2998178401612	2.66841688038739	1.92363837847945	2.29151458331186	2.65890900329895	0.809380171780423	0.326243882606221	-0.00286129885935163	-0.70324281154195	-0.393512226440626	-0.365392764759368	-0.410619158403089	0.448760278353473	0.515948933866775	0.407886602465009	0.447246495388184	0.514380587305241	0.406416856543037	0.00197923267351539	0.00490516389239129	0.00490464433603185
177	0.405465108108164	0.25	0.871534502925955	0.633099529544301	1.10996947630761	0.338836894017388	0.452963000276861	0.35417432772301	0.551751672830712	0.24	0.16	0.4	0.58084708788478	0.742860842912738	0.904874597940696	1.41208382600829	1.80595169216041	2.19981955831252	1.40301911152201	1.79353515453892	2.18529831227288	0.871534502925955	0.323992435342445	0.0427871127437051	-0.645574572123395	-0.393512226440626	-0.365392764759368	-0.410619158403089	0.448760278353473	0.515948933866775	0.407886602465009	0.447246495388184	0.514380587305241	0.406416856543037	0.00197923267351539	0.00490516389239129	0.00490464433603185
177	0.405465108108164	0.25	0.934873627607589	0.683917781141889	1.18582947407329	0.350196532416332	0.432737431914998	0.340704127275966	0.524770736554031	0.29	0.18	0.46	0.511267942813437	0.649375099628146	0.787482256442855	1.13911517219986	1.44682067169062	1.75452617118138	1.12894848476097	1.43399539115484	1.73789616192006	0.934873627607589	0.35587249216088	-0.0331540904981316	-0.658048943362835	-0.393512226440626	-0.365392764759368	-0.410619158403089	0.448760278353473	0.515948933866775	0.407886602465009	0.447246495388184	0.514380587305241	0.406416856543037	0.00197923267351539	0.00490516389239129	0.00490464433603185
177	0.405465108108164	0.25	0.935181965820973	0.679786562635756	1.19057736900619	0.346902128770138	0.488457006227327	0.383817072360422	0.593096940094231	0.26	0.18	0.37	0.600095295861659	0.763699097241911	0.927302898622163	1.39042789443222	1.76949983624376	2.14857177805531	1.40524469291877	1.78936017073125	2.17185252524824	0.935181965820973	0.331212255102046	0.0282570202214109	-0.635213009196488	-0.393512226440626	-0.365392764759368	-0.410619158403089	0.448760278353473	0.515948933866775	0.407886602465009	0.447246495388184	0.514380587305241	0.406416856543037	0.00197923267351539	0.00490516389239129	0.00490464433603185
177	0.405465108108164	0.25	0.938341506750745	0.685596774690876	1.19108623881061	0.348771955407096	0.43889188368169	0.345256761732699	0.532527005630681	0.24	0.17	0.37	0.563507070900058	0.716332617423883	0.869158163947707	1.36315178667026	1.73284442683547	2.10253706700069	1.37214663376965	1.74365162978821	2.11622880520707	0.938341506750745	0.327736815142576	0.0259111584336983	-0.660410346313802	-0.393512226440626	-0.365392764759368	-0.410619158403089	0.448760278353473	0.515948933866775	0.407886602465009	0.447246495388184	0.514380587305241	0.406416856543037	0.00197923267351539	0.00490516389239129	0.00490464433603185
177	0.405465108108164	0.25	0.955296476896313	0.693800641329108	1.21679231246352	0.330219514671171	0.460614268943314	0.358193572059832	0.563034965826796	0.25	0.17	0.38	0.579329792707154	0.744981456284519	0.910633119861883	1.38844860439161	1.78545705105613	2.18246549772064	1.39939935879869	1.7984080155837	2.19867788081796	0.955296476896313	0.319711301247538	0.0622973724390272	-0.612951648893794	-0.393512226440626	-0.365392764759368	-0.410619158403089	0.448760278353473	0.515948933866775	0.407886602465009	0.447246495388184	0.514380587305241	0.406416856543037	0.00197923267351539	0.00490516389239129	0.00490464433603185
177	0.405465108108164	0.25	0.9679528788945	0.709197331886314	1.22670842590269	0.385301070321839	0.485206213380273	0.38952141723835	0.580891009522197	0.28	0.18	0.38	0.594990233042699	0.74114784244647	0.887305451850241	1.34797663473974	1.67910314997374	2.01022966520775	1.35902930006994	1.69260165627713	2.02625208046451	0.9679528788945	0.330648726891175	0.0135220321599976	-0.655318399036215	-0.393512226440626	-0.365392764759368	-0.410619158403089	0.448760278353473	0.515948933866775	0.407886602465009	0.447246495388184	0.514380587305241	0.406416856543037	0.00197923267351539	0.00490516389239129	0.00490464433603185
177	0.405465108108164	0.25	0.9813978822652	0.715124141278669	1.24767162325173	0.380020977588573	0.468732282153997	0.375257375841454	0.56220718846654	0.25	0.16	0.34	0.606394383137499	0.757444467163506	0.908494551189513	1.45201265984505	1.81370241221646	2.17539216458788	1.46102058005469	1.82505251333367	2.18845914286454	0.9813978822652	0.306901444392771	0.0596855109662001	-0.653032027640516	-0.393512226440626	-0.365392764759368	-0.410619158403089	0.448760278353473	0.515948933866775	0.407886602465009	0.447246495388184	0.514380587305241	0.406416856543037	0.00197923267351539	0.00490516389239129	0.00490464433603185
177	0.405465108108164	0.25	0.996114983255752	0.724174916046041	1.26805505046546	0.401132259681429	0.461872704948551	0.373761848254269	0.549983561642834	0.25	0.15	0.37	0.604561878048217	0.74708168109482	0.889601484141423	1.44904905606006	1.79064880552041	2.13224855498075	1.44342712429464	1.78364372115328	2.12357072257885	0.996114983255752	0.306110936877952	-0.00693799213891489	-0.718393636409546	-0.393512226440626	-0.365392764759368	-0.410619158403089	0.448760278353473	0.515948933866775	0.407886602465009	0.447246495388184	0.514380587305241	0.406416856543037	0.00197923267351539	0.00490516389239129	0.00490464433603185
177	0.405465108108164	0.25	1.01166929230525	0.738485600952362	1.28485298365814	0.326446696149951	0.421897871133979	0.327280115533591	0.516515626734366	0.23	0.17	0.37	0.548724796657654	0.707362936397303	0.866001076136952	1.36523630293225	1.75993059909203	2.1546248952518	1.37303979515782	1.77162780501439	2.1680093278381	1.01166929230525	0.308319315007757	-0.0070661897793688	-0.700938516916087	-0.393512226440626	-0.365392764759368	-0.410619158403089	0.448760278353473	0.515948933866775	0.407886602465009	0.447246495388184	0.514380587305241	0.406416856543037	0.00197923267351539	0.00490516389239129	0.00490464433603185
177	0.405465108108164	0.25	1.01267764392848	0.738979904301731	1.28637538355524	0.330011439928058	0.446286149717865	0.347004709963779	0.545567589471951	0.25	0.17	0.34	0.563879895409574	0.725211445838643	0.886542996267711	1.35792492518479	1.74644052102317	2.13495611686156	1.37710343643557	1.76965180048153	2.16540139355277	1.01267764392848	0.302155578302122	0.0767312971150638	-0.627169894886819	-0.393512226440626	-0.365392764759368	-0.410619158403089	0.448760278353473	0.515948933866775	0.407886602465009	0.447246495388184	0.514380587305241	0.406416856543037	0.00197923267351539	0.00490516389239129	0.00490464433603185
177	0.405465108108164	0.25	1.01371809285012	0.741195310949124	1.28624087475112	0.29631374583255	0.433375110437568	0.329104225025004	0.537645995850132	0.26	0.18	0.41	0.518090041731032	0.682237759283496	0.846385476835959	1.20852202519388	1.59142097338568	1.97431992157748	1.21613528422737	1.60155413688361	1.98733987125867	1.01371809285012	0.336229321710113	-0.0159219355182778	-0.664668715568812	-0.393512226440626	-0.365392764759368	-0.410619158403089	0.448760278353473	0.515948933866775	0.407886602465009	0.447246495388184	0.514380587305241	0.406416856543037	0.00197923267351539	0.00490516389239129	0.00490464433603185
177	0.405465108108164	0.25	1.01745411620032	0.741252652020359	1.29365558038028	0.400609189138108	0.509212840368697	0.411965127810452	0.606460552926942	0.21	0.15	0.32	0.716442461083379	0.885564519764071	1.05468657844476	1.8547428240099	2.29256992354481	2.73039702307973	1.87294653781051	2.31390260164295	2.75689457215132	1.01745411620032	0.291473950226061	0.00437869812767764	-0.736181493937273	-0.393512226440626	-0.365392764759368	-0.410619158403089	0.448760278353473	0.515948933866775	0.407886602465009	0.447246495388184	0.514380587305241	0.406416856543037	0.00197923267351539	0.00490516389239129	0.00490464433603185
177	0.405465108108164	0.25	1.02008434785451	0.743402853422251	1.29676584228678	0.328009113541693	0.417680954377429	0.324340723575631	0.511021185179227	0.25	0.16	0.35	0.525652809083652	0.676927536415387	0.828202263747123	1.26243560521717	1.6257449962314	1.98905438724563	1.27010179814949	1.63588807221534	2.00153456807906	1.02008434785451	0.302542747523472	0.0162319067785998	-0.69097701357523	-0.393512226440626	-0.365392764759368	-0.410619158403089	0.448760278353473	0.515948933866775	0.407886602465009	0.447246495388184	0.514380587305241	0.406416856543037	0.00197923267351539	0.00490516389239129	0.00490464433603185
177	0.405465108108164	0.25	1.02398747943708	0.743791638877568	1.30418331999659	0.328014955847457	0.437861516604641	0.34001278072874	0.535710252480541	0.27	0.17	0.39	0.530474775371679	0.683134584432157	0.835794393492634	1.22655897389583	1.57953760256891	1.93251623124199	1.22736829770081	1.58109547332138	1.93439658804601	1.02398747943708	0.324328287987001	0.0202910292335261	-0.647560776770175	-0.393512226440626	-0.365392764759368	-0.410619158403089	0.448760278353473	0.515948933866775	0.407886602465009	0.447246495388184	0.514380587305241	0.406416856543037	0.00197923267351539	0.00490516389239129	0.00490464433603185
177	0.405465108108164	0.25	1.02691541083875	0.747164997455905	1.3066658242216	0.340748924453175	0.440791863393498	0.345066459499604	0.536517267287392	0.23	0.16	0.39	0.576891801875937	0.736928221578193	0.896964641280449	1.43096523437089	1.82793144550863	2.22489765664638	1.43048884172577	1.82600654454203	2.22290864225946	1.02691541083875	0.310108109417201	-0.0667943325842098	-0.766126302469078	-0.393512226440626	-0.365392764759368	-0.410619158403089	0.448760278353473	0.515948933866775	0.407886602465009	0.447246495388184	0.514380587305241	0.406416856543037	0.00197923267351539	0.00490516389239129	0.00490464433603185
177	0.405465108108164	0.25	1.0342953578546	0.757964054201199	1.310626661508	0.349794305267425	0.479546013622742	0.377467399845135	0.58162462740035	0.27	0.18	0.37	0.587345608842917	0.746181644971197	0.905017681099476	1.35454267604322	1.72085202813517	2.08716138022711	1.3686023388469	1.73946808975699	2.10946030951353	1.0342953578546	0.318414456062466	-0.0318928562014961	-0.707793586875703	-0.393512226440626	-0.365392764759368	-0.410619158403089	0.448760278353473	0.515948933866775	0.407886602465009	0.447246495388184	0.514380587305241	0.406416856543037	0.00197923267351539	0.00490516389239129	0.00490464433603185
177	0.405465108108164	0.25	1.03674462720114	0.755449650781504	1.31803960362078	0.345982655071985	0.433840798250074	0.340712145212721	0.526969451287426	0.28	0.18	0.41	0.521904359671773	0.664559239204196	0.807214118736619	1.18557823113301	1.50963860082393	1.83369897051486	1.19081401783643	1.51506483905973	1.84305957387059	1.03674462720114	0.331157746744636	0.00175930272104834	-0.654664080007977	-0.393512226440626	-0.365392764759368	-0.410619158403089	0.448760278353473	0.515948933866775	0.407886602465009	0.447246495388184	0.514380587305241	0.406416856543037	0.00197923267351539	0.00490516389239129	0.00490464433603185
177	0.405465108108164	0.25	1.03825933668862	0.758611490778479	1.31790718259876	0.376352114722658	0.468486604224946	0.374329046424448	0.562644162025444	0.23	0.16	0.39	0.621141912275201	0.777382006561254	0.933622100847308	1.5286064702533	1.91310736178681	2.29760825332033	1.52091531252563	1.90325708311563	2.28572103727289	1.03825933668862	0.311764276531514	0.0202647376331555	-0.682633721125661	-0.393512226440626	-0.365392764759368	-0.410619158403089	0.448760278353473	0.515948933866775	0.407886602465009	0.447246495388184	0.514380587305241	0.406416856543037	0.00197923267351539	0.00490516389239129	0.00490464433603185
177	0.405465108108164	0.25	1.03922743230075	0.759711683792846	1.31874318080866	0.448244931856831	0.543285857837191	0.449177253377622	0.637394462296761	0.24	0.17	0.41	0.736971103345453	0.891376344352978	1.0457815853605	1.79243600445086	2.1679751700999	2.54351433574893	1.78648576000727	2.16178023648607	2.53439289687791	1.03922743230075	0.318685679412013	-0.00554130280030824	-0.699568159492524	-0.393512226440626	-0.365392764759368	-0.410619158403089	0.448760278353473	0.515948933866775	0.407886602465009	0.447246495388184	0.514380587305241	0.406416856543037	0.00197923267351539	0.00490516389239129	0.00490464433603185
177	0.405465108108164	0.25	1.0486488466579	0.763522454187883	1.33377523912793	0.259858201212199	0.375105643124086	0.276266650358069	0.473944635890104	0.25	0.16	0.37	0.445791583389033	0.605280942776538	0.764770302164043	1.06589576225397	1.44723771358324	1.82857966491252	1.06820657100787	1.4508463173489	1.83237381001033	1.0486488466579	0.306565991451988	0.003012142375152	-0.68987630552463	-0.393512226440626	-0.365392764759368	-0.410619158403089	0.448760278353473	0.515948933866775	0.407886602465009	0.447246495388184	0.514380587305241	0.406416856543037	0.00197923267351539	0.00490516389239129	0.00490464433603185
177	0.405465108108164	0.25	1.05247615157951	0.769190760683619	1.3357615424754	0.338406244593416	0.442895643756142	0.346209690224498	0.539581597287786	0.27	0.17	0.42	0.533904754457587	0.683008294125518	0.832111833793448	1.22067949862903	1.56157856822163	1.90247763781424	1.21829606284882	1.55746720690947	1.89829270723628	1.05247615157951	0.332035433894758	0.0194752843029257	-0.626087593782044	-0.393512226440626	-0.365392764759368	-0.410619158403089	0.448760278353473	0.515948933866775	0.407886602465009	0.447246495388184	0.514380587305241	0.406416856543037	0.00197923267351539	0.00490516389239129	0.00490464433603185
177	0.405465108108164	0.25	1.05748981035204	0.769383947698426	1.34559567300564	0.372559008820378	0.494046501277284	0.393944629365978	0.594148373188589	0.24	0.17	0.41	0.653358478146227	0.819377765671023	0.985397053195818	1.60703235022421	2.01538147974114	2.42373060925808	1.60876556378448	2.01607256847137	2.42467355492824	1.05748981035204	0.324200154736504	0.0209615040261817	-0.652643082978666	-0.393512226440626	-0.365392764759368	-0.410619158403089	0.448760278353473	0.515948933866775	0.407886602465009	0.447246495388184	0.514380587305241	0.406416856543037	0.00197923267351539	0.00490516389239129	0.00490464433603185
177	0.405465108108164	0.25	1.05772527449177	0.774897032579506	1.34055351640404	0.379358512967206	0.475991527938564	0.380935389245702	0.571047666631425	0.25	0.17	0.39	0.607521271181098	0.759118176699913	0.910715082218729	1.43552558687311	1.79373730239043	2.15194901790775	1.43665789741371	1.79647224994122	2.15523062382831	1.05772527449177	0.3182061927124	0.00244841053745437	-0.684523642241339	-0.393512226440626	-0.365392764759368	-0.410619158403089	0.448760278353473	0.515948933866775	0.407886602465009	0.447246495388184	0.514380587305241	0.406416856543037	0.00197923267351539	0.00490516389239129	0.00490464433603185
177	0.405465108108164	0.25	1.07558477021391	0.788285458252581	1.36288408217525	0.327168213644892	0.450250911569132	0.349439949079401	0.551061874058862	0.25	0.16	0.39	0.567026454451026	0.730609590211381	0.894192725971737	1.36350896408978	1.7568716903476	2.15023441660541	1.36109141523139	1.75382777384242	2.14618180851449	1.07558477021391	0.317877215879291	-0.0110441521750388	-0.696177249362492	-0.393512226440626	-0.365392764759368	-0.410619158403089	0.448760278353473	0.515948933866775	0.407886602465009	0.447246495388184	0.514380587305241	0.406416856543037	0.00197923267351539	0.00490516389239129	0.00490464433603185
177	0.405465108108164	0.25	1.08594897878438	0.795602256863617	1.37629570070515	0.288065401504958	0.41467351934559	0.312892624730117	0.516454413961063	0.27	0.17	0.38	0.480232690431057	0.636447663212305	0.792662635993553	1.09296427360332	1.44849480630938	1.80402533901545	1.09952782808641	1.4579740569831	1.81150390075516	1.08594897878438	0.32922443089155	-0.0641459171974727	-0.726726451227583	-0.393512226440626	-0.365392764759368	-0.410619158403089	0.448760278353473	0.515948933866775	0.407886602465009	0.447246495388184	0.514380587305241	0.406416856543037	0.00197923267351539	0.00490516389239129	0.00490464433603185
177	0.405465108108164	0.25	1.09034606921049	0.796416263285944	1.38427587513504	0.338824859517789	0.478298573596803	0.373981553672753	0.582615593520852	0.26	0.18	0.39	0.591703470396619	0.756751029839898	0.921798589283176	1.38710889401599	1.77402387608623	2.16093885815646	1.39584791911384	1.78472077204173	2.17379843682379	1.09034606921049	0.316835962584481	0.0388193398928902	-0.630390776572192	-0.393512226440626	-0.365392764759368	-0.410619158403089	0.448760278353473	0.515948933866775	0.407886602465009	0.447246495388184	0.514380587305241	0.406416856543037	0.00197923267351539	0.00490516389239129	0.00490464433603185
177	0.405465108108164	0.25	1.09426759975366	0.799203349935727	1.38933184957159	0.34249794338086	0.486256784503477	0.381067691788462	0.591445877218493	0.28	0.19	0.39	0.578324102228808	0.737963423324662	0.897602744420516	1.30221378970502	1.66167403787556	2.02113428604609	1.31966887383936	1.6832127451286	2.04743489217265	1.09426759975366	0.329418811273548	0.0201252863848561	-0.633645149371049	-0.393512226440626	-0.365392764759368	-0.410619158403089	0.448760278353473	0.515948933866775	0.407886602465009	0.447246495388184	0.514380587305241	0.406416856543037	0.00197923267351539	0.00490516389239129	0.00490464433603185
177	0.405465108108164	0.25	1.10151570878552	0.803509377696813	1.39952203987422	0.296305325685379	0.440666935992585	0.33463948252035	0.54669438946482	0.29	0.19	0.45	0.502052488775765	0.661123219143199	0.820193949510633	1.11834501238917	1.47268238129121	1.82701975019324	1.12066461533818	1.47484018742411	1.83000905572458	1.10151570878552	0.344470812019051	0.0561942269387933	-0.579503041739942	-0.393512226440626	-0.365392764759368	-0.410619158403089	0.448760278353473	0.515948933866775	0.407886602465009	0.447246495388184	0.514380587305241	0.406416856543037	0.00197923267351539	0.00490516389239129	0.00490464433603185
177	0.405465108108164	0.25	1.10250800908373	0.801382708112127	1.40363331005533	0.285261786622813	0.476200096203825	0.358513597453571	0.59388659495408	0.27	0.18	0.4	0.553253808888353	0.734866177709999	0.916478546531644	1.26574251216985	1.68123806278398	2.0967336133981	1.27185164388772	1.68990799597175	2.1071421218296	1.10250800908373	0.328748884243209	0.0149266901212194	-0.639903853643673	-0.393512226440626	-0.365392764759368	-0.410619158403089	0.448760278353473	0.515948933866775	0.407886602465009	0.447246495388184	0.514380587305241	0.406416856543037	0.00197923267351539	0.00490516389239129	0.00490464433603185
177	0.405465108108164	0.25	1.1056242156555	0.807394495450619	1.40385393586039	0.356472953934342	0.446010337331745	0.352448122128536	0.539572552534954	0.25	0.17	0.38	0.561998657379522	0.711188952416705	0.860379247453888	1.32774471472498	1.68021286233145	2.03268100993792	1.33423782492008	1.68762307599207	2.04278900165646	1.1056242156555	0.310397038233464	0.00186870700558413	-0.686711241461778	-0.393512226440626	-0.365392764759368	-0.410619158403089	0.448760278353473	0.515948933866775	0.407886602465009	0.447246495388184	0.514380587305241	0.406416856543037	0.00197923267351539	0.00490516389239129	0.00490464433603185
177	0.405465108108164	0.25	1.11144927924882	0.812111148904477	1.41078740959317	0.361151099778778	0.483041487115476	0.382736044387132	0.58334692984382	0.27	0.17	0.4	0.590131589021118	0.74479016161396	0.899448734206802	1.34900800872847	1.70254890863578	2.0560898085431	1.35226189556835	1.70606613825437	2.05982130007492	1.11144927924882	0.322161076310118	-0.0245702179512718	-0.689265392098995	-0.393512226440626	-0.365392764759368	-0.410619158403089	0.448760278353473	0.515948933866775	0.407886602465009	0.447246495388184	0.514380587305241	0.406416856543037	0.00197923267351539	0.00490516389239129	0.00490464433603185
177	0.405465108108164	0.25	1.11488378919908	0.816479238986217	1.41328833941194	0.343731025918903	0.463351281954246	0.363391016725215	0.563311547183276	0.25	0.16	0.4	0.583621966469687	0.744162551890687	0.904703137311686	1.3888130824978	1.77084268061801	2.15287227873822	1.38295823646475	1.76386884233392	2.14348245357544	1.11488378919908	0.315536643977185	-0.00877296109625947	-0.693358602347253	-0.393512226440626	-0.365392764759368	-0.410619158403089	0.448760278353473	0.515948933866775	0.407886602465009	0.447246495388184	0.514380587305241	0.406416856543037	0.00197923267351539	0.00490516389239129	0.00490464433603185
177	0.405465108108164	0.25	1.12332731338351	0.821197505889651	1.42545712087737	0.306634990878076	0.414768070563624	0.317390063376931	0.512146077750318	0.26	0.16	0.38	0.50378887859272	0.658355648951618	0.812922419310517	1.18480547123138	1.54831400223219	1.911822533233	1.18380594642367	1.54719381832062	1.91134698586675	1.12332731338351	0.310731504768396	0.00284449347325395	-0.683672752517746	-0.393512226440626	-0.365392764759368	-0.410619158403089	0.448760278353473	0.515948933866775	0.407886602465009	0.447246495388184	0.514380587305241	0.406416856543037	0.00197923267351539	0.00490516389239129	0.00490464433603185
177	0.405465108108164	0.25	1.12766530828868	0.819537012361593	1.43579360421577	0.299157125101687	0.401208701233952	0.305331254396261	0.497086148071642	0.26	0.16	0.41	0.486100488666682	0.638741507523629	0.791382526380577	1.14662193402899	1.50667411322752	1.86672629242605	1.13329649759033	1.4890381935502	1.84453216286697	1.12766530828868	0.310109857688893	-0.0394895328673301	-0.728259186629848	-0.393512226440626	-0.365392764759368	-0.410619158403089	0.448760278353473	0.515948933866775	0.407886602465009	0.447246495388184	0.514380587305241	0.406416856543037	0.00197923267351539	0.00490516389239129	0.00490464433603185
177	0.405465108108164	0.25	1.14985279478376	0.84285547509989	1.45685011446764	0.293361178373159	0.440630792388215	0.333858705576139	0.54740287920029	0.26	0.17	0.43	0.528255935992741	0.697198628559277	0.866141321125813	1.23844959696155	1.63452088601471	2.03059217506786	1.23309542763688	1.62872832600294	2.02093236297911	1.14985279478376	0.325161980247117	0.0274649164373886	-0.627128279208144	-0.393512226440626	-0.365392764759368	-0.410619158403089	0.448760278353473	0.515948933866775	0.407886602465009	0.447246495388184	0.514380587305241	0.406416856543037	0.00197923267351539	0.00490516389239129	0.00490464433603185
177	0.405465108108164	0.25	1.16211103088864	0.851794163133297	1.47242789864399	0.380775368724343	0.515359989197771	0.412750896408165	0.617969081987376	0.22	0.16	0.32	0.711333343951983	0.888169468910342	1.0650055938687	1.82318850865042	2.27642972625896	2.72967094386749	1.84429772494806	2.30330187020604	2.7621230531122	1.16211103088864	0.277542788266725	0.0165046497773778	-0.719703430252059	-0.393512226440626	-0.365392764759368	-0.410619158403089	0.448760278353473	0.515948933866775	0.407886602465009	0.447246495388184	0.514380587305241	0.406416856543037	0.00197923267351539	0.00490516389239129	0.00490464433603185
177	0.405465108108164	0.25	1.16388516890286	0.849493130698324	1.4782772071074	0.327479435134792	0.424887033548492	0.329822240407073	0.519951826689911	0.26	0.17	0.42	0.516121571544187	0.664883493645363	0.813645415746539	1.19687326965629	1.54184851952403	1.88682376939178	1.18842866291763	1.53038657260424	1.87269842628126	1.16388516890286	0.313291427897515	-0.00764424396741874	-0.678378922199447	-0.393512226440626	-0.365392764759368	-0.410619158403089	0.448760278353473	0.515948933866775	0.407886602465009	0.447246495388184	0.514380587305241	0.406416856543037	0.00197923267351539	0.00490516389239129	0.00490464433603185
177	0.405465108108164	0.25	1.17167106756278	0.857876381665319	1.48546575346024	0.284792600598309	0.403956970488506	0.30400940575138	0.503904535225633	0.24	0.17	0.4	0.498171578910463	0.661952814593905	0.825734050277347	1.21007624308235	1.60790661067709	2.00573697827184	1.20729765984579	1.60327244504537	2.00166773968651	1.17167106756278	0.311723074692014	0.0556202996115454	-0.632925044883434	-0.393512226440626	-0.365392764759368	-0.410619158403089	0.448760278353473	0.515948933866775	0.407886602465009	0.447246495388184	0.514380587305241	0.406416856543037	0.00197923267351539	0.00490516389239129	0.00490464433603185
177	0.405465108108164	0.25	1.17207846576188	0.854839546834592	1.48931738468916	0.324381845476357	0.433003759991962	0.335437532133169	0.530569987850755	0.24	0.18	0.37	0.545708960577831	0.704435279763796	0.863161598949762	1.31571082015413	1.69840187103056	2.08109292190699	1.32996071189723	1.71723774597194	2.10485682223312	1.17207846576188	0.301317463231927	0.0278413265397374	-0.662350074453	-0.393512226440626	-0.365392764759368	-0.410619158403089	0.448760278353473	0.515948933866775	0.407886602465009	0.447246495388184	0.514380587305241	0.406416856543037	0.00197923267351539	0.00490516389239129	0.00490464433603185
177	0.405465108108164	0.25	1.18499778777935	0.864153320647265	1.50584225491143	0.312040316720842	0.450453345726481	0.346026678571314	0.554880012881648	0.24	0.17	0.37	0.562730478268686	0.732555731612906	0.902380984957126	1.3562424071357	1.76553996481662	2.17483752249755	1.3641347090741	1.77717790973284	2.18663960936749	1.18499778777935	0.307817644100163	-0.00815089230945385	-0.700072424076971	-0.393512226440626	-0.365392764759368	-0.410619158403089	0.448760278353473	0.515948933866775	0.407886602465009	0.447246495388184	0.514380587305241	0.406416856543037	0.00197923267351539	0.00490516389239129	0.00490464433603185
177	0.405465108108164	0.25	1.19091914663413	0.866021766654929	1.51581652661333	0.453169848367647	0.523776073617673	0.433944948200692	0.613607199034654	0.24	0.14	0.34	0.717671091285921	0.866236484377285	1.01480187746865	1.76001187783583	2.12435267357226	2.4886934693087	1.75873159270201	2.12234674486632	2.48648796199565	1.19091914663413	0.286185352362386	0.0123874305442304	-0.723641145359066	-0.393512226440626	-0.365392764759368	-0.410619158403089	0.448760278353473	0.515948933866775	0.407886602465009	0.447246495388184	0.514380587305241	0.406416856543037	0.00197923267351539	0.00490516389239129	0.00490464433603185
177	0.405465108108164	0.25	1.1910677876169	0.864997424760145	1.51713815047366	0.356246071599309	0.506052975304302	0.399842745555246	0.612263205053359	0.25	0.16	0.38	0.649966660535394	0.822617306600832	0.995267952666269	1.56579322574788	1.98171488518742	2.39763654462696	1.56946807458575	1.98562011271587	2.40467766104266	1.1910677876169	0.309280872216965	0.0259143977481929	-0.661097551196539	-0.393512226440626	-0.365392764759368	-0.410619158403089	0.448760278353473	0.515948933866775	0.407886602465009	0.447246495388184	0.514380587305241	0.406416856543037	0.00197923267351539	0.00490516389239129	0.00490464433603185
177	0.405465108108164	0.25	1.1948404661845	0.871361403680738	1.51831952868826	0.29267660963105	0.466486193922551	0.353261994474373	0.579710393370728	0.27	0.18	0.42	0.551843136192221	0.728714688449928	0.905586240707635	1.27754240445707	1.68700823511055	2.09647406576402	1.2780140403348	1.68919466690593	2.09711042735835	1.1948404661845	0.320600882167634	0.0399513821729431	-0.627377844993385	-0.393512226440626	-0.365392764759368	-0.410619158403089	0.448760278353473	0.515948933866775	0.407886602465009	0.447246495388184	0.514380587305241	0.406416856543037	0.00197923267351539	0.00490516389239129	0.00490464433603185
177	0.405465108108164	0.25	1.19516378302922	0.869521118409142	1.52080644764929	0.310906478521082	0.413215629831716	0.317168055915745	0.509263203747688	0.24	0.16	0.41	0.52081142849746	0.678528049833945	0.83624467117043	1.26778284774414	1.65170381489997	2.03562478205579	1.25454086934512	1.6341747744508	2.01515280221462	1.19516378302922	0.297088929197733	0.0263689060450239	-0.681384770546321	-0.393512226440626	-0.365392764759368	-0.410619158403089	0.448760278353473	0.515948933866775	0.407886602465009	0.447246495388184	0.514380587305241	0.406416856543037	0.00197923267351539	0.00490516389239129	0.00490464433603185
177	0.405465108108164	0.25	1.19805518106162	0.87593273930225	1.52017762282098	0.376604478941108	0.506043504541056	0.404392326816699	0.607694682265413	0.25	0.16	0.38	0.645561839400727	0.807835247963029	0.970108656525331	1.526907399009	1.9107226326142	2.2945378662194	1.52837834729598	1.91397395003691	2.2982446362211	1.19805518106162	0.307747052415123	-0.0193693683428144	-0.701909871194687	-0.393512226440626	-0.365392764759368	-0.410619158403089	0.448760278353473	0.515948933866775	0.407886602465009	0.447246495388184	0.514380587305241	0.406416856543037	0.00197923267351539	0.00490516389239129	0.00490464433603185
177	0.405465108108164	0.25	1.20072328770979	0.872466356406135	1.52898021901345	0.277320916476077	0.413564936077418	0.309330648864849	0.517799223289986	0.22	0.16	0.35	0.524292294146259	0.700961608266679	0.8776309223871	1.31967967387423	1.76436845806029	2.20905724224635	1.32842236412958	1.77628091568263	2.223180862581	1.20072328770979	0.287485939005168	-0.0114117130345885	-0.735024106639178	-0.393512226440626	-0.365392764759368	-0.410619158403089	0.448760278353473	0.515948933866775	0.407886602465009	0.447246495388184	0.514380587305241	0.406416856543037	0.00197923267351539	0.00490516389239129	0.00490464433603185
177	0.405465108108164	0.25	1.20292512306093	0.874696907341632	1.53115333878023	0.302977004078254	0.423030542702307	0.322851724102784	0.52320936130183	0.24	0.16	0.42	0.530755541007367	0.695445580098939	0.860135619190512	1.29353371938554	1.69490893330708	2.09628414722861	1.2798894302266	1.67754883976259	2.07308507322991	1.20292512306093	0.310523934564388	0.0360171521550351	-0.659350880406752	-0.393512226440626	-0.365392764759368	-0.410619158403089	0.448760278353473	0.515948933866775	0.407886602465009	0.447246495388184	0.514380587305241	0.406416856543037	0.00197923267351539	0.00490516389239129	0.00490464433603185
177	0.405465108108164	0.25	1.20352845426424	0.877269158544465	1.52978774998402	0.366684981891977	0.467214834586391	0.37134865575501	0.563081013417773	0.28	0.17	0.43	0.568148885464722	0.714820380871304	0.861491876277886	1.2891479310185	1.62195022928953	1.95475252756056	1.28121910063116	1.61296249354113	1.94221135264633	1.20352845426424	0.324050193126411	-0.0424579262806087	-0.712786370817126	-0.393512226440626	-0.365392764759368	-0.410619158403089	0.448760278353473	0.515948933866775	0.407886602465009	0.447246495388184	0.514380587305241	0.406416856543037	0.00197923267351539	0.00490516389239129	0.00490464433603185
177	0.405465108108164	0.25	1.20585852562849	0.88380702163251	1.52791002962447	0.372380667219549	0.480416201980605	0.383038908261219	0.577793495699991	0.27	0.18	0.42	0.598540636444425	0.750703422263273	0.902866208082121	1.38606078490006	1.73842929173616	2.09079779857226	1.38292471638414	1.73465258620999	2.08690633487261	1.20585852562849	0.322763059802067	0.0419222440757049	-0.621309652202361	-0.393512226440626	-0.365392764759368	-0.410619158403089	0.448760278353473	0.515948933866775	0.407886602465009	0.447246495388184	0.514380587305241	0.406416856543037	0.00197923267351539	0.00490516389239129	0.00490464433603185
177	0.405465108108164	0.25	1.21147483054599	0.882144551146859	1.54080510994512	0.296641855833926	0.440766991597542	0.334800984396538	0.546732998798545	0.25	0.17	0.38	0.535755672589048	0.705324736317692	0.874893800046337	1.27025342704893	1.67229431124878	2.07433519544864	1.27587564922285	1.6801816880786	2.08345332620925	1.21147483054599	0.303075262756887	-0.0144700859047657	-0.698571287175251	-0.393512226440626	-0.365392764759368	-0.410619158403089	0.448760278353473	0.515948933866775	0.407886602465009	0.447246495388184	0.514380587305241	0.406416856543037	0.00197923267351539	0.00490516389239129	0.00490464433603185
177	0.405465108108164	0.25	1.21242197707259	0.887644142532749	1.53719981161243	0.306440597799024	0.434397895858698	0.332364613985776	0.53643117773162	0.23	0.15	0.37	0.559271040134166	0.730962782516265	0.902654524898364	1.39684979215032	1.82567152159805	2.25449325104577	1.39388706257214	1.82258659921447	2.25035045018733	1.21242197707259	0.290751494145538	-0.054347675378945	-0.769224151796897	-0.393512226440626	-0.365392764759368	-0.410619158403089	0.448760278353473	0.515948933866775	0.407886602465009	0.447246495388184	0.514380587305241	0.406416856543037	0.00197923267351539	0.00490516389239129	0.00490464433603185
177	0.405465108108164	0.25	1.21583686243529	0.886040241562491	1.5456334833081	0.283917505200379	0.476021784202056	0.357990336799219	0.594053231604893	0.26	0.18	0.39	0.568195564237973	0.755532869078391	0.94287017391881	1.3361885187293	1.77673746281191	2.21728640689451	1.34760058793848	1.79100204062143	2.23715007544768	1.21583686243529	0.318303051254911	-0.0668919798715218	-0.729964308827051	-0.393512226440626	-0.365392764759368	-0.410619158403089	0.448760278353473	0.515948933866775	0.407886602465009	0.447246495388184	0.514380587305241	0.406416856543037	0.00197923267351539	0.00490516389239129	0.00490464433603185
177	0.405465108108164	0.25	1.21621762570466	0.889183946831166	1.54325130457815	0.325372499222334	0.516025842437525	0.400015018318476	0.632036666556575	0.25	0.17	0.35	0.64637918340087	0.833839599449627	1.02130001549838	1.54770248237934	1.99656123080007	2.4454199792208	1.56449622258269	2.01944448906759	2.47224855595171	1.21621762570466	0.293475522623618	0.00993050907805034	-0.688796583480477	-0.393512226440626	-0.365392764759368	-0.410619158403089	0.448760278353473	0.515948933866775	0.407886602465009	0.447246495388184	0.514380587305241	0.406416856543037	0.00197923267351539	0.00490516389239129	0.00490464433603185
177	0.405465108108164	0.25	1.22142555323602	0.891259310628928	1.5515917958431	0.338937427107616	0.459367871565472	0.359204808007065	0.559530935123878	0.27	0.17	0.41	0.557141987989353	0.712499174502671	0.867856361015989	1.28090145294015	1.63807655411635	1.99525165529254	1.27519127965512	1.63100054906511	1.98660952751406	1.22142555323602	0.312293125074242	-0.0708464326660565	-0.761501665098782	-0.393512226440626	-0.365392764759368	-0.410619158403089	0.448760278353473	0.515948933866775	0.407886602465009	0.447246495388184	0.514380587305241	0.406416856543037	0.00197923267351539	0.00490516389239129	0.00490464433603185
177	0.405465108108164	0.25	1.23615779095888	0.897544025236594	1.57477155668117	0.317225772958502	0.463187582732617	0.357092147870974	0.56928301759426	0.25	0.16	0.37	0.576239529100418	0.747445711563067	0.918651894025717	1.37786145368482	1.78723704757384	2.19661264146286	1.37965879614819	1.78994550108811	2.20287293049574	1.23615779095888	0.301714883258585	0.025188111692136	-0.660211865100043	-0.393512226440626	-0.365392764759368	-0.410619158403089	0.448760278353473	0.515948933866775	0.407886602465009	0.447246495388184	0.514380587305241	0.406416856543037	0.00197923267351539	0.00490516389239129	0.00490464433603185
177	0.405465108108164	0.25	1.24930338138744	0.914130776317203	1.58447598645769	0.305472698920555	0.413304461357948	0.316004198216887	0.510604724499009	0.24	0.16	0.35	0.519041330585713	0.678858378371939	0.838675426158165	1.26382990787675	1.65297341703213	2.0421169261875	1.26843190973741	1.65883717415588	2.0498764167947	1.24930338138744	0.288140589002235	0.00733284620249214	-0.709534578221711	-0.393512226440626	-0.365392764759368	-0.410619158403089	0.448760278353473	0.515948933866775	0.407886602465009	0.447246495388184	0.514380587305241	0.406416856543037	0.00197923267351539	0.00490516389239129	0.00490464433603185
177	0.405465108108164	0.25	1.26576595881106	0.919698992261535	1.61183292536059	0.292600373608719	0.464347976877643	0.351622003485978	0.577073950269308	0.27	0.17	0.38	0.546201158552114	0.721306972906811	0.896412787261507	1.25757878090542	1.66074408566122	2.06390939041701	1.2659138110316	1.67201073460542	2.07797242782664	1.26576595881106	0.311298351326556	-0.0118704563908828	-0.682595171519666	-0.393512226440626	-0.365392764759368	-0.410619158403089	0.448760278353473	0.515948933866775	0.407886602465009	0.447246495388184	0.514380587305241	0.406416856543037	0.00197923267351539	0.00490516389239129	0.00490464433603185
177	0.405465108108164	0.25	1.2732076820168	0.926003016504917	1.62041234752868	0.284536959613044	0.398938488427371	0.300170625267426	0.497706351587315	0.23	0.15	0.34	0.501355153615444	0.666320586734382	0.831286019853319	1.24234386505	1.65112353411834	2.05990320318668	1.24218432617788	1.65144847367991	2.059921592405	1.2732076820168	0.277021476663133	0.0263054537045895	-0.712935222085951	-0.393512226440626	-0.365392764759368	-0.410619158403089	0.448760278353473	0.515948933866775	0.407886602465009	0.447246495388184	0.514380587305241	0.406416856543037	0.00197923267351539	0.00490516389239129	0.00490464433603185
177	0.405465108108164	0.25	1.27822809957438	0.929197910409815	1.62725828873895	0.3386953887217	0.483843515413186	0.378286641494024	0.589400389332348	0.24	0.15	0.37	0.620841776684925	0.794081087717573	0.967320398750222	1.51044828516978	1.93192285421453	2.35339742325928	1.49872520894589	1.91774672431624	2.33615691817104	1.27822809957438	0.287520143924654	-0.0602114377319209	-0.780986044458522	-0.393512226440626	-0.365392764759368	-0.410619158403089	0.448760278353473	0.515948933866775	0.407886602465009	0.447246495388184	0.514380587305241	0.406416856543037	0.00197923267351539	0.00490516389239129	0.00490464433603185
177	0.405465108108164	0.25	1.28178741081371	0.931743135428978	1.63183168619844	0.361775607560194	0.544609904243755	0.43167243407689	0.65754737441062	0.27	0.19	0.39	0.66459547873925	0.838472071562822	1.01234866438639	1.51705725336237	1.91396146768734	2.31086568201232	1.53497159592883	1.93649857406965	2.33818683065929	1.28178741081371	0.30852037753794	0.00454987173385689	-0.664473799405279	-0.393512226440626	-0.365392764759368	-0.410619158403089	0.448760278353473	0.515948933866775	0.407886602465009	0.447246495388184	0.514380587305241	0.406416856543037	0.00197923267351539	0.00490516389239129	0.00490464433603185
177	0.405465108108164	0.25	1.28215607256253	0.934087363538127	1.63022478158694	0.30686063522752	0.470971772064301	0.360457076436552	0.581486467692049	0.23	0.15	0.34	0.60065380641784	0.784811857218656	0.968969908019472	1.48476455093378	1.93998741421471	2.39521027749563	1.48676060447315	1.94196887613507	2.39788552551181	1.28215607256253	0.279517702707028	0.0233873661557639	-0.707905046527662	-0.393512226440626	-0.365392764759368	-0.410619158403089	0.448760278353473	0.515948933866775	0.407886602465009	0.447246495388184	0.514380587305241	0.406416856543037	0.00197923267351539	0.00490516389239129	0.00490464433603185
177	0.405465108108164	0.25	1.28600141353925	0.940912442221577	1.63109038485693	0.304714849760096	0.434279274657663	0.331858222584395	0.53670032673093	0.24	0.16	0.37	0.539811443375069	0.706412877930766	0.873014312486462	1.30130781662146	1.70292907105833	2.10455032549521	1.30714438382345	1.71071804396444	2.1151757519625	1.28600141353925	0.293136632118754	0.0269982631345417	-0.675629604495401	-0.393512226440626	-0.365392764759368	-0.410619158403089	0.448760278353473	0.515948933866775	0.407886602465009	0.447246495388184	0.514380587305241	0.406416856543037	0.00197923267351539	0.00490516389239129	0.00490464433603185
177	0.405465108108164	0.25	1.29963818550321	0.951687066886781	1.64758930411964	0.397488934727451	0.530939597797325	0.428880771386334	0.632998424208315	0.25	0.16	0.37	0.684011590595127	0.8467827494932	1.00955390839127	1.61632854695528	2.00095897480965	2.38558940266402	1.6194724154579	2.00526043788523	2.38814328736771	1.29963818550321	0.29327987521908	-0.0307195765044952	-0.735810085766549	-0.393512226440626	-0.365392764759368	-0.410619158403089	0.448760278353473	0.515948933866775	0.407886602465009	0.447246495388184	0.514380587305241	0.406416856543037	0.00197923267351539	0.00490516389239129	0.00490464433603185
177	0.405465108108164	0.25	1.30679261056035	0.957227466852278	1.65635775426843	0.28892294585699	0.441044175017001	0.333016540288953	0.549071809745049	0.24	0.16	0.38	0.546854044042461	0.724248682963748	0.901643321885035	1.33122320748052	1.76306029963944	2.19489739179837	1.33032221219334	1.76302754371165	2.19441866676701	1.30679261056035	0.290049817376183	-0.0201678468739455	-0.721488794857572	-0.393512226440626	-0.365392764759368	-0.410619158403089	0.448760278353473	0.515948933866775	0.407886602465009	0.447246495388184	0.514380587305241	0.406416856543037	0.00197923267351539	0.00490516389239129	0.00490464433603185
177	0.405465108108164	0.25	1.31002803352868	0.95968612399315	1.66036994306421	0.32405607453971	0.476615669820535	0.369142754556987	0.584088585084084	0.24	0.16	0.36	0.600293364269743	0.775063902428776	0.949834440587808	1.44669918716197	1.86789390718376	2.28908862720555	1.45772803972506	1.88187336152944	2.30699370725707	1.31002803352868	0.299138478579364	0.00926941214959611	-0.691540190915142	-0.393512226440626	-0.365392764759368	-0.410619158403089	0.448760278353473	0.515948933866775	0.407886602465009	0.447246495388184	0.514380587305241	0.406416856543037	0.00197923267351539	0.00490516389239129	0.00490464433603185
177	0.405465108108164	0.25	1.3111798176956	0.960697146532594	1.6616624888586	0.3308454231413	0.443886892871349	0.345325134297237	0.54244865144546	0.25	0.17	0.38	0.553588839288971	0.711592656874858	0.869596474460744	1.3149058989981	1.6902027566348	2.0654996142715	1.32053377201155	1.6969836725468	2.07501118824166	1.3111798176956	0.295130986244471	0.00424504317883208	-0.700462473160164	-0.393512226440626	-0.365392764759368	-0.410619158403089	0.448760278353473	0.515948933866775	0.407886602465009	0.447246495388184	0.514380587305241	0.406416856543037	0.00197923267351539	0.00490516389239129	0.00490464433603185
177	0.405465108108164	0.25	1.31317726620644	0.954310232716017	1.67204429969687	0.325184961880298	0.452608692042432	0.350811569791691	0.554405814293173	0.27	0.17	0.38	0.545435631754811	0.703707999221552	0.861980366688292	1.25691982347521	1.62164787678787	1.98637593010054	1.26351954188727	1.63048254989269	1.99694731247115	1.31317726620644	0.295485441285679	-0.0307472474933951	-0.72612279620714	-0.393512226440626	-0.365392764759368	-0.410619158403089	0.448760278353473	0.515948933866775	0.407886602465009	0.447246495388184	0.514380587305241	0.406416856543037	0.00197923267351539	0.00490516389239129	0.00490464433603185
177	0.405465108108164	0.25	1.3491929772183	0.980028833052549	1.71835712138406	0.305759988171932	0.464197054741752	0.354989587302957	0.573404522180548	0.26	0.17	0.37	0.559834427189451	0.732059478754786	0.904284530320121	1.30818992447175	1.71063583750803	2.1130817505443	1.3175905703154	1.72247916294703	2.12780682938349	1.3491929772183	0.301373397640541	-0.0697109853476771	-0.759185322289341	-0.393512226440626	-0.365392764759368	-0.410619158403089	0.448760278353473	0.515948933866775	0.407886602465009	0.447246495388184	0.514380587305241	0.406416856543037	0.00197923267351539	0.00490516389239129	0.00490464433603185
177	0.405465108108164	0.25	1.36047987751562	0.99003499664618	1.73092475838506	0.327194796181854	0.44715422390081	0.347042653023633	0.547265794777987	0.24	0.15	0.39	0.570940616225423	0.73564014658551	0.900339676945597	1.39252462596435	1.79422691407172	2.19592920217909	1.38466447767169	1.78508016244563	2.18368328615285	1.36047987751562	0.286369174753002	-0.0303458584033004	-0.751869704225236	-0.393512226440626	-0.365392764759368	-0.410619158403089	0.448760278353473	0.515948933866775	0.407886602465009	0.447246495388184	0.514380587305241	0.406416856543037	0.00197923267351539	0.00490516389239129	0.00490464433603185
177	0.405465108108164	0.25	1.3694250367857	1.00217158955167	1.73667848401973	0.336889478925592	0.480412228476517	0.375180004173587	0.585644452779447	0.25	0.17	0.36	0.607525609146128	0.777927204274476	0.948328799402825	1.45778976730295	1.8666773894385	2.27556501157404	1.46928963544692	1.88179572787147	2.29482545054663	1.3694250367857	0.290814748327353	-0.0238997217045196	-0.732781570503596	-0.393512226440626	-0.365392764759368	-0.410619158403089	0.448760278353473	0.515948933866775	0.407886602465009	0.447246495388184	0.514380587305241	0.406416856543037	0.00197923267351539	0.00490516389239129	0.00490464433603185
177	0.405465108108164	0.25	1.39557902347708	1.01548602922214	1.77567201773202	0.323006574963057	0.481976581053282	0.373033929273998	0.590919232832566	0.22	0.15	0.34	0.64270419310652	0.830402666655451	1.01810114020438	1.64677877338024	2.127712094419	2.60864541545776	1.65331636982388	2.13686810167928	2.61809172371904	1.39557902347708	0.261554001942518	0.0264522012258776	-0.740136571752936	-0.393512226440626	-0.365392764759368	-0.410619158403089	0.448760278353473	0.515948933866775	0.407886602465009	0.447246495388184	0.514380587305241	0.406416856543037	0.00197923267351539	0.00490516389239129	0.00490464433603185
177	0.405465108108164	0.25	1.39691916055953	1.01516318115016	1.77867513996889	0.323296699446302	0.502053494252756	0.388648033469584	0.615458955035928	0.23	0.16	0.34	0.64488462910789	0.833058586565181	1.02123254402247	1.5869913145258	2.05006706889411	2.51314282326242	1.60437569665161	2.07203094920752	2.54089434016464	1.39691916055953	0.285111669806169	-0.0177023512789993	-0.734276736984345	-0.393512226440626	-0.365392764759368	-0.410619158403089	0.448760278353473	0.515948933866775	0.407886602465009	0.447246495388184	0.514380587305241	0.406416856543037	0.00197923267351539	0.00490516389239129	0.00490464433603185
177	0.405465108108164	0.25	1.39761856894079	1.02188066134249	1.7733564765391	0.262121789699547	0.398207869372221	0.293895435088317	0.502520303656126	0.23	0.15	0.34	0.497264788249325	0.673759195283479	0.850253602317634	1.24931059134348	1.69272894154868	2.13614729175388	1.25035859701915	1.69502113884154	2.1377588639266	1.39761856894079	0.272533404963303	-0.00649855201172432	-0.751159168248383	-0.393512226440626	-0.365392764759368	-0.410619158403089	0.448760278353473	0.515948933866775	0.407886602465009	0.447246495388184	0.514380587305241	0.406416856543037	0.00197923267351539	0.00490516389239129	0.00490464433603185
177	0.405465108108164	0.25	1.43501263013043	1.04619278645524	1.82383247380562	0.319703808307083	0.516391790861792	0.398782967168098	0.634000614555486	0.24	0.17	0.35	0.648292654197483	0.839486719006399	1.03068078381531	1.56188067253513	2.02250954530577	2.48313841807641	1.58255208760985	2.04884424485412	2.51766545725118	1.43501263013043	0.292341199436897	-0.00174716882916543	-0.703775607837938	-0.393512226440626	-0.365392764759368	-0.410619158403089	0.448760278353473	0.515948933866775	0.407886602465009	0.447246495388184	0.514380587305241	0.406416856543037	0.00197923267351539	0.00490516389239129	0.00490464433603185
177	0.405465108108164	0.25	1.47983498803133	1.07571295683883	1.88395701922382	0.286376758082483	0.465611230231162	0.350855464016467	0.580366996445857	0.24	0.17	0.35	0.577203515238895	0.765991886651991	0.954780258065087	1.40777505817721	1.86822194308444	2.32866882799167	1.42396970202333	1.89023933214972	2.35537202067521	1.47983498803133	0.286777172691112	-0.0662091942262429	-0.769290132433001	-0.393512226440626	-0.365392764759368	-0.410619158403089	0.448760278353473	0.515948933866775	0.407886602465009	0.447246495388184	0.514380587305241	0.406416856543037	0.00197923267351539	0.00490516389239129	0.00490464433603185
177	0.405465108108164	0.25	1.49863123214343	1.0973635276943	1.89989893659256	0.283696402829844	0.467333352127031	0.351393193717648	0.583273510536413	0.25	0.16	0.37	0.569010347721263	0.756752031484183	0.944493715247104	1.36537649545794	1.81587459844351	2.26637270142908	1.36754111091141	1.81965523148368	2.27021597028834	1.49863123214343	0.294933699394417	0.0321881486158881	-0.658873475018918	-0.393512226440626	-0.365392764759368	-0.410619158403089	0.448760278353473	0.515948933866775	0.407886602465009	0.447246495388184	0.514380587305241	0.406416856543037	0.00197923267351539	0.00490516389239129	0.00490464433603185
177	0.405465108108164	0.25	1.52333598381616	1.11236294803495	1.93430901959737	0.288886423635889	0.466864205436765	0.352502148472255	0.581226262401275	0.24	0.15	0.37	0.584669587230546	0.77435358470422	0.964037582177895	1.43819427774457	1.90478676981955	2.37137926189454	1.42924666931265	1.89165712751654	2.35553643156124	1.52333598381616	0.283700370028835	-0.0201066254374854	-0.740310052009795	-0.393512226440626	-0.365392764759368	-0.410619158403089	0.448760278353473	0.515948933866775	0.407886602465009	0.447246495388184	0.514380587305241	0.406416856543037	0.00197923267351539	0.00490516389239129	0.00490464433603185
177	0.405465108108164	0.25	1.54148966502462	1.12439761528035	1.9585817147689	0.3104467666687	0.532286321381088	0.408429167380367	0.656143475381809	0.24	0.17	0.34	0.675741707072621	0.880662049109943	1.08558239114727	1.6578753746853	2.16063017771132	2.66338498073734	1.68074533322229	2.189580214058	2.69974631896096	1.54148966502462	0.277297153456119	0.0197265271842359	-0.703762492671168	-0.393512226440626	-0.365392764759368	-0.410619158403089	0.448760278353473	0.515948933866775	0.407886602465009	0.447246495388184	0.514380587305241	0.406416856543037	0.00197923267351539	0.00490516389239129	0.00490464433603185
177	0.405465108108164	0.25	1.59529077953526	1.16694591017533	2.02363564889518	0.382642101936563	0.540032623285734	0.432935554290042	0.647129692281425	0.21	0.14	0.33	0.760663752300284	0.9488323089258	1.13700086555132	1.99187560600062	2.48461416048711	2.97735271497361	1.98952168306808	2.48413866279507	2.97585850127424	1.59529077953526	0.259356334058569	0.0545622213663483	-0.72372194197449	-0.393512226440626	-0.365392764759368	-0.410619158403089	0.448760278353473	0.515948933866775	0.407886602465009	0.447246495388184	0.514380587305241	0.406416856543037	0.00197923267351539	0.00490516389239129	0.00490464433603185
177	0.405465108108164	0.26	0.84753608614169	0.622438204962219	1.07263396732116	0.331915438212028	0.445229675081279	0.346608185925192	0.543851164237366	0.24	0.17	0.38	0.567253349111496	0.728655682610416	0.890058016109335	1.37606504485969	1.76760104836594	2.15913705187219	1.38122815577467	1.77434038214302	2.16849410110312	0.84753608614169	0.336309313173364	-0.038631499882009	-0.715079907448393	-0.393512226440626	-0.365392764759368	-0.410619158403089	0.448760278353473	0.515948933866775	0.407886602465009	0.447246495388184	0.514380587305241	0.406416856543037	0.00197923267351539	0.00490516389239129	0.00490464433603185
177	0.405465108108164	0.26	0.880010878995702	0.645933842342969	1.11408791564843	0.38806566277061	0.450710683692078	0.3623451067027	0.539076260681457	0.24	0.16	0.42	0.590805989532489	0.734886622023696	0.878967254514904	1.42771919998958	1.77589895611751	2.12407871224544	1.40903192360848	1.75363411817587	2.09651093123899	0.880010878995702	0.334371975416578	0.0204262275099499	-0.66406695533765	-0.393512226440626	-0.365392764759368	-0.410619158403089	0.448760278353473	0.515948933866775	0.407886602465009	0.447246495388184	0.514380587305241	0.406416856543037	0.00197923267351539	0.00490516389239129	0.00490464433603185
177	0.405465108108164	0.26	0.890463808798298	0.65743594330147	1.12349167429513	0.324658566256799	0.394311815871389	0.30551988151051	0.483103750232267	0.26	0.18	0.4	0.478017786662623	0.616942048242045	0.755866309821467	1.10834296501067	1.43045593295245	1.75256890089422	1.11735098784068	1.44184559791679	1.76570508338948	0.890463808798298	0.338504261309893	0.0202408788228859	-0.629280729959605	-0.393512226440626	-0.365392764759368	-0.410619158403089	0.448760278353473	0.515948933866775	0.407886602465009	0.447246495388184	0.514380587305241	0.406416856543037	0.00197923267351539	0.00490516389239129	0.00490464433603185
177	0.405465108108164	0.26	0.914197951653019	0.671346731148875	1.15704917215716	0.399793539397581	0.484425580808691	0.391754340157647	0.577096821459735	0.26	0.18	0.4	0.613871745516448	0.759085851465443	0.904299957414438	1.42545453343071	1.7626521763503	2.0998498192699	1.431405625368	1.77032234939897	2.10835702903154	0.914197951653019	0.339022238329597	-0.000258046686789758	-0.657571526603034	-0.393512226440626	-0.365392764759368	-0.410619158403089	0.448760278353473	0.515948933866775	0.407886602465009	0.447246495388184	0.514380587305241	0.406416856543037	0.00197923267351539	0.00490516389239129	0.00490464433603185
177	0.405465108108164	0.26	0.917818760550484	0.675202573194959	1.16043494790601	0.332063074379093	0.437158052354009	0.340356710313891	0.533959394394126	0.25	0.17	0.38	0.546439274024222	0.701852854735439	0.857266435446657	1.2998788085658	1.66957921212956	2.03927961569332	1.30725343429076	1.67958245507007	2.05165238408147	0.917818760550484	0.328707710444748	0.0198586574454239	-0.646863000807793	-0.393512226440626	-0.365392764759368	-0.410619158403089	0.448760278353473	0.515948933866775	0.407886602465009	0.447246495388184	0.514380587305241	0.406416856543037	0.00197923267351539	0.00490516389239129	0.00490464433603185
177	0.405465108108164	0.26	0.919889766335382	0.677921924217165	1.1618576084536	0.410048813236097	0.5055846634952	0.41090218607982	0.60026714091058	0.25	0.17	0.38	0.656112226349683	0.807297430901604	0.958482635453524	1.55223669023308	1.90991211846204	2.26758754669101	1.55964537884231	1.91993514619166	2.2784341065395	0.919889766335382	0.345842361057796	0.0333858940389323	-0.626472236235978	-0.393512226440626	-0.365392764759368	-0.410619158403089	0.448760278353473	0.515948933866775	0.407886602465009	0.447246495388184	0.514380587305241	0.406416856543037	0.00197923267351539	0.00490516389239129	0.00490464433603185
177	0.405465108108164	0.26	0.943447977896414	0.69718404522359	1.18971191056924	0.444541334602341	0.521196621353199	0.430235280850557	0.612157961855841	0.26	0.15	0.38	0.68115737650805	0.825169248193572	0.969181119879095	1.59786128272295	1.93568481947803	2.27350835623312	1.58949337079055	1.92639354898898	2.26149956306644	0.943447977896414	0.324147975814366	-0.0523506175929246	-0.746823325021767	-0.393512226440626	-0.365392764759368	-0.410619158403089	0.448760278353473	0.515948933866775	0.407886602465009	0.447246495388184	0.514380587305241	0.406416856543037	0.00197923267351539	0.00490516389239129	0.00490464433603185
177	0.405465108108164	0.26	0.97427367893432	0.71731797901365	1.23122937885499	0.301638868192698	0.43002401731534	0.327865506756683	0.532182527873996	0.23	0.17	0.39	0.549880578621213	0.721216018731307	0.892551458841401	1.36857282037677	1.79500182263381	2.22143082489085	1.37093990435933	1.79819986813087	2.22510483598064	0.97427367893432	0.306628154092434	-0.0182415503256989	-0.721275519107528	-0.393512226440626	-0.365392764759368	-0.410619158403089	0.448760278353473	0.515948933866775	0.407886602465009	0.447246495388184	0.514380587305241	0.406416856543037	0.00197923267351539	0.00490516389239129	0.00490464433603185
177	0.405465108108164	0.26	0.9763532130568	0.721824416149862	1.23088200996374	0.364700447786669	0.480326766699106	0.381347694921952	0.57930583847626	0.26	0.17	0.36	0.606382817786792	0.763769919493111	0.92115702119943	1.42860789174701	1.79940410984812	2.17020032794923	1.44317022989661	1.81781351710426	2.19164503090641	0.9763532130568	0.31769107621683	-0.00209239544897322	-0.686508408959561	-0.393512226440626	-0.365392764759368	-0.410619158403089	0.448760278353473	0.515948933866775	0.407886602465009	0.447246495388184	0.514380587305241	0.406416856543037	0.00197923267351539	0.00490516389239129	0.00490464433603185
177	0.405465108108164	0.26	0.977250175731848	0.721112516159471	1.23338783530422	0.393105339236145	0.489195499586982	0.394294649721583	0.584096349452382	0.25	0.16	0.38	0.635699790270761	0.788703262163039	0.941706734055316	1.5186488167394	1.88416496933599	2.24968112193258	1.51927286409757	1.88600249548126	2.2513549841156	0.977250175731848	0.302342249435956	-0.00993946753503486	-0.715751533576913	-0.393512226440626	-0.365392764759368	-0.410619158403089	0.448760278353473	0.515948933866775	0.407886602465009	0.447246495388184	0.514380587305241	0.406416856543037	0.00197923267351539	0.00490516389239129	0.00490464433603185
177	0.405465108108164	0.26	0.982160884035965	0.726562119771527	1.2377596483004	0.321286935314265	0.424861620725505	0.328449966482367	0.521273274968642	0.24	0.15	0.43	0.538433745546886	0.696483048046329	0.854532350545773	1.30840738793811	1.69247112235115	2.07653485676419	1.28159610931582	1.65741983774144	2.03459622447606	0.982160884035965	0.313213327891297	0.0276269985138899	-0.676387205747847	-0.393512226440626	-0.365392764759368	-0.410619158403089	0.448760278353473	0.515948933866775	0.407886602465009	0.447246495388184	0.514380587305241	0.406416856543037	0.00197923267351539	0.00490516389239129	0.00490464433603185
177	0.405465108108164	0.26	0.999443796200027	0.738264280972027	1.26062331142803	0.35116254799423	0.476117240862147	0.375072612946954	0.577161868777339	0.24	0.16	0.42	0.612561184012061	0.777585274754036	0.942609365496012	1.48278896152969	1.88225256863585	2.28171617574201	1.47230201973256	1.86817903753483	2.26345879471101	0.999443796200027	0.330814325458565	0.0193863329548999	-0.648959882210725	-0.393512226440626	-0.365392764759368	-0.410619158403089	0.448760278353473	0.515948933866775	0.407886602465009	0.447246495388184	0.514380587305241	0.406416856543037	0.00197923267351539	0.00490516389239129	0.00490464433603185
177	0.405465108108164	0.26	1.00250464963644	0.741248854140966	1.26376044513192	0.33557202241572	0.456495539319372	0.356206589707426	0.556784488931317	0.26	0.17	0.36	0.565831016995709	0.725139126368329	0.884447235740949	1.33172136987568	1.70666372417157	2.08160607846746	1.34431043710019	1.7241487110273	2.10277934605159	1.00250464963644	0.318359509347505	-0.0567808997825333	-0.753324814657958	-0.393512226440626	-0.365392764759368	-0.410619158403089	0.448760278353473	0.515948933866775	0.407886602465009	0.447246495388184	0.514380587305241	0.406416856543037	0.00197923267351539	0.00490516389239129	0.00490464433603185
177	0.405465108108164	0.26	1.00429133941679	0.739034585867879	1.26954809296571	0.379732331811245	0.477086115203933	0.381886975724687	0.572285254683178	0.25	0.17	0.39	0.614743643881248	0.767990729060768	0.921237814240288	1.46628583669059	1.83181060908865	2.19733538148671	1.4729733497495	1.83943260281998	2.20730997808586	1.00429133941679	0.319554818285756	0.0621297856849073	-0.62163668070023	-0.393512226440626	-0.365392764759368	-0.410619158403089	0.448760278353473	0.515948933866775	0.407886602465009	0.447246495388184	0.514380587305241	0.406416856543037	0.00197923267351539	0.00490516389239129	0.00490464433603185
177	0.405465108108164	0.26	1.01663512448759	0.748174589095461	1.28509565987972	0.366733574777713	0.483075521987215	0.383965313669646	0.582185730304785	0.3	0.17	0.47	0.566756113097981	0.713048797448957	0.859341481799933	1.24367073955169	1.56469053401542	1.88571032847916	1.22538736464554	1.54193825672438	1.85768563938873	1.01663512448759	0.357271241903037	-0.0853924533918849	-0.708571276275974	-0.393512226440626	-0.365392764759368	-0.410619158403089	0.448760278353473	0.515948933866775	0.407886602465009	0.447246495388184	0.514380587305241	0.406416856543037	0.00197923267351539	0.00490516389239129	0.00490464433603185
177	0.405465108108164	0.26	1.01836213483127	0.748403561949259	1.28832070771329	0.320539045996898	0.386454350278128	0.298607651774561	0.474301048781695	0.25	0.17	0.38	0.480727632123374	0.622151788907401	0.763575945691428	1.14673509249809	1.48409045273579	1.82144581297349	1.14899802233313	1.48767040685075	1.82540394134509	1.01836213483127	0.305854099408163	0.0510836609214729	-0.636718216330671	-0.393512226440626	-0.365392764759368	-0.410619158403089	0.448760278353473	0.515948933866775	0.407886602465009	0.447246495388184	0.514380587305241	0.406416856543037	0.00197923267351539	0.00490516389239129	0.00490464433603185
177	0.405465108108164	0.26	1.02263877626342	0.750424558680848	1.294852993846	0.342823144715329	0.468812356928241	0.367470099393052	0.570154614463429	0.22	0.16	0.36	0.626745563185695	0.799591763130425	0.972437963075156	1.5882651200136	2.02628272496277	2.46430032991193	1.59612049455526	2.03640041370298	2.47703675063073	1.02263877626342	0.302739402432979	-0.00173194476627645	-0.709912972736346	-0.393512226440626	-0.365392764759368	-0.410619158403089	0.448760278353473	0.515948933866775	0.407886602465009	0.447246495388184	0.514380587305241	0.406416856543037	0.00197923267351539	0.00490516389239129	0.00490464433603185
177	0.405465108108164	0.26	1.04066453807433	0.765396216843874	1.31593285930478	0.330932433639307	0.430505307342972	0.334933611194235	0.526077003491709	0.26	0.18	0.42	0.530599322214964	0.68200328856711	0.833407254919255	1.24544011184008	1.60082046174232	1.95620081164456	1.24831227651642	1.60395931999678	1.96163564904083	1.04066453807433	0.334531553184467	-0.0236432015790101	-0.673123834581534	-0.393512226440626	-0.365392764759368	-0.410619158403089	0.448760278353473	0.515948933866775	0.407886602465009	0.447246495388184	0.514380587305241	0.406416856543037	0.00197923267351539	0.00490516389239129	0.00490464433603185
177	0.405465108108164	0.26	1.04460149634524	0.77061715366701	1.31858583902347	0.293905299097547	0.442215629884201	0.335199973928782	0.54923128583962	0.29	0.18	0.41	0.504388903628737	0.665419672055743	0.826450440482748	1.12666543465749	1.48636367424561	1.84606191383374	1.12651799546843	1.48715919669115	1.84637280832575	1.04460149634524	0.338418096533469	-0.00452937464645143	-0.640696967854166	-0.393512226440626	-0.365392764759368	-0.410619158403089	0.448760278353473	0.515948933866775	0.407886602465009	0.447246495388184	0.514380587305241	0.406416856543037	0.00197923267351539	0.00490516389239129	0.00490464433603185
177	0.405465108108164	0.26	1.0582255147493	0.780764938100955	1.33568609139765	0.374991143014174	0.516555293256156	0.412435125646336	0.620675460865975	0.27	0.18	0.44	0.639869254365899	0.801405675175211	0.962942095984522	1.47146318962249	1.84293735466864	2.21441151971478	1.46972786989527	1.84079004034733	2.21128582236821	1.0582255147493	0.355813619512055	0.0194811841387674	-0.616243209862419	-0.393512226440626	-0.365392764759368	-0.410619158403089	0.448760278353473	0.515948933866775	0.407886602465009	0.447246495388184	0.514380587305241	0.406416856543037	0.00197923267351539	0.00490516389239129	0.00490464433603185
177	0.405465108108164	0.26	1.07202681396795	0.791578755509127	1.35247487242677	0.329624429105236	0.431989412860223	0.335804277732889	0.528174547987557	0.22	0.16	0.32	0.570262002816886	0.733603363949149	0.896944725081413	1.43837454336681	1.850371230102	2.26236791683719	1.45777653155439	1.87534726907665	2.29330298346394	1.07202681396795	0.279770743241744	0.0446420653731722	-0.688135205572942	-0.393512226440626	-0.365392764759368	-0.410619158403089	0.448760278353473	0.515948933866775	0.407886602465009	0.447246495388184	0.514380587305241	0.406416856543037	0.00197923267351539	0.00490516389239129	0.00490464433603185
177	0.405465108108164	0.26	1.07664117850014	0.792238488193993	1.36104386880628	0.356705279457037	0.472163180319308	0.373164865046863	0.571161495591754	0.26	0.17	0.37	0.587974149032419	0.743960029886044	0.899945910739669	1.37273876101593	1.73691780727393	2.10109685353192	1.38421052530393	1.75034222413688	2.11770795245124	1.07664117850014	0.318506751600044	0.0153077248709836	-0.655828838211763	-0.393512226440626	-0.365392764759368	-0.410619158403089	0.448760278353473	0.515948933866775	0.407886602465009	0.447246495388184	0.514380587305241	0.406416856543037	0.00197923267351539	0.00490516389239129	0.00490464433603185
177	0.405465108108164	0.26	1.08105170140448	0.797034196169094	1.36506920663986	0.35899736102476	0.477852061958907	0.378159396774753	0.57754472714306	0.23	0.17	0.38	0.630826775105984	0.797129141293911	0.963431507481837	1.56111057462678	1.9726599772307	2.38420937983462	1.56424975961685	1.97800824439571	2.3895808622092	1.08105170140448	0.310689369219224	0.00612946252536173	-0.685237556813856	-0.393512226440626	-0.365392764759368	-0.410619158403089	0.448760278353473	0.515948933866775	0.407886602465009	0.447246495388184	0.514380587305241	0.406416856543037	0.00197923267351539	0.00490516389239129	0.00490464433603185
177	0.405465108108164	0.26	1.0928511790901	0.802903990546322	1.38279836763387	0.298339451714283	0.411054121767664	0.312632015574437	0.50947622796089	0.27	0.16	0.39	0.483605648743034	0.635853288604149	0.788100928465263	1.10895519145501	1.45807396426006	1.80719273706511	1.10244243142335	1.44937004531272	1.79656080657442	1.0928511790901	0.316683647913563	0.0387601723969102	-0.635384618274702	-0.393512226440626	-0.365392764759368	-0.410619158403089	0.448760278353473	0.515948933866775	0.407886602465009	0.447246495388184	0.514380587305241	0.406416856543037	0.00197923267351539	0.00490516389239129	0.00490464433603185
177	0.405465108108164	0.26	1.09545888649503	0.809420745274372	1.3814970277157	0.332837672023423	0.45860682576861	0.35723307959831	0.55998057193891	0.26	0.17	0.4	0.564549910334792	0.72475494894739	0.884959987559989	1.32193516350219	1.69706705181766	2.07219894013313	1.32072857722753	1.69453234928353	2.06928936018647	1.09545888649503	0.327602334297799	0.00511002956198074	-0.666166703080363	-0.393512226440626	-0.365392764759368	-0.410619158403089	0.448760278353473	0.515948933866775	0.407886602465009	0.447246495388184	0.514380587305241	0.406416856543037	0.00197923267351539	0.00490516389239129	0.00490464433603185
177	0.405465108108164	0.26	1.09722277375967	0.806873777572332	1.38757176994702	0.395676763833562	0.511516130139899	0.412817944782696	0.610214315497102	0.24	0.14	0.37	0.677934739953404	0.840018121913046	1.00210150387269	1.65041020588029	2.04499695888866	2.43958371189703	1.63605546146871	2.02744803806932	2.4177506738013	1.09722277375967	0.295256143284291	-0.0698580363641581	-0.79463350534846	-0.393512226440626	-0.365392764759368	-0.410619158403089	0.448760278353473	0.515948933866775	0.407886602465009	0.447246495388184	0.514380587305241	0.406416856543037	0.00197923267351539	0.00490516389239129	0.00490464433603185
177	0.405465108108164	0.26	1.10558502267301	0.810820094849128	1.40034995049689	0.344476995620823	0.446042166479571	0.349974944042888	0.542109388916254	0.26	0.15	0.41	0.555451002357583	0.707920874571136	0.860390746784689	1.30616488535618	1.6647037885444	2.02324269173262	1.29087924477456	1.64494161225009	2.00013961585769	1.10558502267301	0.315552884044495	0.0301177820652989	-0.658772053482539	-0.393512226440626	-0.365392764759368	-0.410619158403089	0.448760278353473	0.515948933866775	0.407886602465009	0.447246495388184	0.514380587305241	0.406416856543037	0.00197923267351539	0.00490516389239129	0.00490464433603185
177	0.405465108108164	0.26	1.10659250284244	0.817404416305336	1.39578058937955	0.412273062367766	0.49502135406611	0.402741964296203	0.587300743836017	0.27	0.15	0.39	0.627293022040388	0.771023306968518	0.914753591896648	1.44806139300161	1.77985254848515	2.1116437039687	1.43673160512405	1.76666726770685	2.09599360164331	1.10659250284244	0.320498820535066	-0.00352607298265684	-0.690980206162202	-0.393512226440626	-0.365392764759368	-0.410619158403089	0.448760278353473	0.515948933866775	0.407886602465009	0.447246495388184	0.514380587305241	0.406416856543037	0.00197923267351539	0.00490516389239129	0.00490464433603185
177	0.405465108108164	0.26	1.10960775691812	0.816602419626464	1.40261309420977	0.313504992768609	0.434586281229288	0.334180681426987	0.534991881031589	0.28	0.19	0.45	0.506614314115048	0.658828122106418	0.811041930097788	1.1395733736769	1.48196165182086	1.82434992996482	1.13971591120426	1.48237550917326	1.82389439787405	1.10960775691812	0.346095245762337	0.00453640891710374	-0.625027010410596	-0.393512226440626	-0.365392764759368	-0.410619158403089	0.448760278353473	0.515948933866775	0.407886602465009	0.447246495388184	0.514380587305241	0.406416856543037	0.00197923267351539	0.00490516389239129	0.00490464433603185
177	0.405465108108164	0.26	1.11758235021114	0.820200417541096	1.41496428288117	0.339326221963064	0.467240995740397	0.365449563161477	0.569032428319318	0.25	0.17	0.37	0.592835402390877	0.757962333644599	0.923089264898322	1.42515483926989	1.82211400233766	2.21907316540544	1.43717442631735	1.83734661112864	2.23855220937137	1.11758235021114	0.304984850563753	-0.0106894026762877	-0.710886063606519	-0.393512226440626	-0.365392764759368	-0.410619158403089	0.448760278353473	0.515948933866775	0.407886602465009	0.447246495388184	0.514380587305241	0.406416856543037	0.00197923267351539	0.00490516389239129	0.00490464433603185
177	0.405465108108164	0.26	1.1244850270763	0.82931137992745	1.41965867422514	0.359512836170311	0.451900106244855	0.357727211647612	0.546073000842099	0.24	0.15	0.4	0.585736054930985	0.739933046288628	0.894130037646272	1.42161646294291	1.795861790006	2.17010711706909	1.40836152046051	1.77875308033153	2.14865490771048	1.1244850270763	0.311424827304794	0.0593636470694549	-0.639530395906868	-0.393512226440626	-0.365392764759368	-0.410619158403089	0.448760278353473	0.515948933866775	0.407886602465009	0.447246495388184	0.514380587305241	0.406416856543037	0.00197923267351539	0.00490516389239129	0.00490464433603185
177	0.405465108108164	0.26	1.13071167522854	0.835603741171112	1.42581960928597	0.36497627066279	0.479834961394408	0.381016062123433	0.578653860665382	0.28	0.17	0.42	0.578574932402167	0.728631960568183	0.878688988734199	1.30347875656107	1.6415441263741	1.97960949618714	1.2990638383419	1.63572448552789	1.97255256193736	1.13071167522854	0.335071042970029	-0.0434350868304801	-0.692798259164036	-0.393512226440626	-0.365392764759368	-0.410619158403089	0.448760278353473	0.515948933866775	0.407886602465009	0.447246495388184	0.514380587305241	0.406416856543037	0.00197923267351539	0.00490516389239129	0.00490464433603185
177	0.405465108108164	0.26	1.13513212547314	0.833818977556376	1.4364452733899	0.30096895510017	0.395814314504801	0.301633088525363	0.489995540484239	0.24	0.15	0.38	0.493453075561525	0.647527735761813	0.801602395962101	1.19655018007854	1.57015827280023	1.94376636552192	1.19281498838731	1.56511072180274	1.93607357313776	1.13513212547314	0.297488477454511	0.0489169533379779	-0.657830245148726	-0.393512226440626	-0.365392764759368	-0.410619158403089	0.448760278353473	0.515948933866775	0.407886602465009	0.447246495388184	0.514380587305241	0.406416856543037	0.00197923267351539	0.00490516389239129	0.00490464433603185
177	0.405465108108164	0.26	1.13722748914776	0.835988699571629	1.4384662787239	0.325524746703416	0.430096697416962	0.333437635843894	0.526755758990031	0.24	0.15	0.36	0.548596719431406	0.707627489752514	0.866658260073623	1.33812545438759	1.72602992822058	2.11393440205356	1.34043745812951	1.72884760302206	2.11563088251593	1.13722748914776	0.292194283572015	-0.0268882447818445	-0.741369137223043	-0.393512226440626	-0.365392764759368	-0.410619158403089	0.448760278353473	0.515948933866775	0.407886602465009	0.447246495388184	0.514380587305241	0.406416856543037	0.00197923267351539	0.00490516389239129	0.00490464433603185
177	0.405465108108164	0.26	1.14484581418153	0.844581044916442	1.44511058344661	0.333799379999701	0.449281267424056	0.350183578526226	0.548378956321886	0.25	0.16	0.37	0.560475541487794	0.719083295394908	0.877691049302022	1.32911177610144	1.70523422551173	2.08135667492201	1.336034006814	1.71393204184638	2.09200577613089	1.14484581418153	0.309829610971524	0.0314655466194693	-0.65750634694673	-0.393512226440626	-0.365392764759368	-0.410619158403089	0.448760278353473	0.515948933866775	0.407886602465009	0.447246495388184	0.514380587305241	0.406416856543037	0.00197923267351539	0.00490516389239129	0.00490464433603185
177	0.405465108108164	0.26	1.14655643073369	0.847675277339227	1.44543758412816	0.354355072860538	0.42317883722132	0.333994837268815	0.512362837173826	0.23	0.15	0.38	0.564824511545194	0.715645133871993	0.866465756198791	1.4182699424689	1.79697934862653	2.17568875478415	1.41225610326228	1.78899032477756	2.16768492752123	1.14655643073369	0.294417174950272	-0.032023492499852	-0.762609760351583	-0.393512226440626	-0.365392764759368	-0.410619158403089	0.448760278353473	0.515948933866775	0.407886602465009	0.447246495388184	0.514380587305241	0.406416856543037	0.00197923267351539	0.00490516389239129	0.00490464433603185
177	0.405465108108164	0.26	1.16050288888777	0.854765148983762	1.46624062879179	0.380028133704017	0.450625907860972	0.360763151584752	0.540488664137192	0.27	0.17	0.39	0.563145218221029	0.703419470928977	0.843693723636926	1.30276839631477	1.62727592533522	1.95178345435567	1.30380821201929	1.62760668315578	1.95310785673915	1.16050288888777	0.316574937579531	-0.00380337403897042	-0.692875176634587	-0.393512226440626	-0.365392764759368	-0.410619158403089	0.448760278353473	0.515948933866775	0.407886602465009	0.447246495388184	0.514380587305241	0.406416856543037	0.00197923267351539	0.00490516389239129	0.00490464433603185
177	0.405465108108164	0.26	1.1627087086568	0.858460636363669	1.46695678094993	0.347777483402257	0.494011725945156	0.388385957208337	0.599637494681974	0.26	0.18	0.38	0.613896534290719	0.780852347588939	0.947808160887159	1.43774938232476	1.82876090305664	2.21977242378852	1.44984477800899	1.84318492631947	2.23740168618283	1.1627087086568	0.30911480419293	0.0487006391643041	-0.63419722227048	-0.393512226440626	-0.365392764759368	-0.410619158403089	0.448760278353473	0.515948933866775	0.407886602465009	0.447246495388184	0.514380587305241	0.406416856543037	0.00197923267351539	0.00490516389239129	0.00490464433603185
177	0.405465108108164	0.26	1.17169418792508	0.863857053918205	1.47953132193195	0.388068277559994	0.505767186260423	0.406607870095416	0.604926502425429	0.26	0.16	0.41	0.64735620666251	0.805226733744939	0.963097260827368	1.52703935263282	1.89943789457101	2.2718364365092	1.51029074371984	1.87939313237376	2.24765277788847	1.17169418792508	0.315673477483581	0.035638113663916	-0.649277241837225	-0.393512226440626	-0.365392764759368	-0.410619158403089	0.448760278353473	0.515948933866775	0.407886602465009	0.447246495388184	0.514380587305241	0.406416856543037	0.00197923267351539	0.00490516389239129	0.00490464433603185
177	0.405465108108164	0.26	1.1802728047805	0.865430700181899	1.4951149093791	0.338079264154793	0.444694503998394	0.3475449190503	0.541844088946488	0.23	0.15	0.38	0.584718176839974	0.74816504392937	0.911611911018767	1.46014931414032	1.86830633803986	2.27646336193939	1.45288095556497	1.8588659663052	2.26543395232537	1.1802728047805	0.299374474325194	-0.00538364958946877	-0.720382302775245	-0.393512226440626	-0.365392764759368	-0.410619158403089	0.448760278353473	0.515948933866775	0.407886602465009	0.447246495388184	0.514380587305241	0.406416856543037	0.00197923267351539	0.00490516389239129	0.00490464433603185
177	0.405465108108164	0.26	1.1829241697239	0.871720512663276	1.49412782678452	0.314520398258062	0.46920400717316	0.361055623413489	0.57735239093283	0.25	0.16	0.37	0.580912330179801	0.754915241479319	0.928918152778837	1.38487270978546	1.79968897510271	2.21450524041995	1.38424046998724	1.79907017397505	2.21407483073453	1.1829241697239	0.310024689336524	-0.00366119614142915	-0.691693478171414	-0.393512226440626	-0.365392764759368	-0.410619158403089	0.448760278353473	0.515948933866775	0.407886602465009	0.447246495388184	0.514380587305241	0.406416856543037	0.00197923267351539	0.00490516389239129	0.00490464433603185
177	0.405465108108164	0.26	1.18575215959951	0.876431644018776	1.49507267518025	0.365494166875262	0.47055862993772	0.373758310911021	0.567358948964418	0.24	0.15	0.34	0.62014136042276	0.780752856617328	0.941364352811897	1.52600601619426	1.92122898486674	2.31645195353922	1.53426419367748	1.93104803616454	2.32865523124654	1.18575215959951	0.272723625027607	-0.029860484403329	-0.777687959796769	-0.393512226440626	-0.365392764759368	-0.410619158403089	0.448760278353473	0.515948933866775	0.407886602465009	0.447246495388184	0.514380587305241	0.406416856543037	0.00197923267351539	0.00490516389239129	0.00490464433603185
177	0.405465108108164	0.26	1.18932537036185	0.87423296432075	1.50441777640296	0.350249103902897	0.461982086212685	0.363740464167967	0.560223708257404	0.24	0.16	0.37	0.594474501160026	0.755034419594663	0.9155943380293	1.44005746566829	1.82899846949219	2.21793947331609	1.44124172088731	1.83015823142997	2.22067405660353	1.18932537036185	0.297674652830111	-0.0120675111783403	-0.72724249654435	-0.393512226440626	-0.365392764759368	-0.410619158403089	0.448760278353473	0.515948933866775	0.407886602465009	0.447246495388184	0.514380587305241	0.406416856543037	0.00197923267351539	0.00490516389239129	0.00490464433603185
177	0.405465108108164	0.26	1.1901065973227	0.878525009451396	1.50168818519399	0.426135040032097	0.504973484549297	0.413481032608158	0.596465936490436	0.26	0.16	0.38	0.657893022287695	0.803467404126656	0.949041785965616	1.55093911616354	1.89412105525795	2.23730299435236	1.55106281093124	1.89357050596751	2.23729849596034	1.1901065973227	0.307126969596643	-0.030635791463586	-0.732237621727139	-0.393512226440626	-0.365392764759368	-0.410619158403089	0.448760278353473	0.515948933866775	0.407886602465009	0.447246495388184	0.514380587305241	0.406416856543037	0.00197923267351539	0.00490516389239129	0.00490464433603185
177	0.405465108108164	0.26	1.22477053051708	0.900713422817311	1.54882763821685	0.295356159576878	0.427529496968964	0.324428382661607	0.530630611276322	0.24	0.16	0.37	0.534855845927136	0.704829364447586	0.874802882968035	1.30735875572383	1.72282839931294	2.13829804290204	1.30773961056303	1.72266314925645	2.13893155160723	1.22477053051708	0.301613302959801	-0.00325467475872566	-0.713652108777225	-0.393512226440626	-0.365392764759368	-0.410619158403089	0.448760278353473	0.515948933866775	0.407886602465009	0.447246495388184	0.514380587305241	0.406416856543037	0.00197923267351539	0.00490516389239129	0.00490464433603185
177	0.405465108108164	0.26	1.22478317901324	0.901264162891822	1.54830219513465	0.313949022203789	0.453989222544666	0.349208924117309	0.558769520972022	0.26	0.18	0.38	0.55456162201587	0.720958091974531	0.887354561933192	1.30483797066711	1.69635520440171	2.08787243813632	1.31573275254739	1.71092051987233	2.10516534446583	1.22478317901324	0.30528637127076	-0.0286622738371323	-0.706682438743933	-0.393512226440626	-0.365392764759368	-0.410619158403089	0.448760278353473	0.515948933866775	0.407886602465009	0.447246495388184	0.514380587305241	0.406416856543037	0.00197923267351539	0.00490516389239129	0.00490464433603185
177	0.405465108108164	0.26	1.22520301805142	0.904603032168965	1.54580300393387	0.382315118275353	0.493577692162433	0.395625595973644	0.591529788351222	0.24	0.14	0.39	0.644527193674625	0.804104304745349	0.963681415816072	1.55619365786967	1.94148832134788	2.3267829848261	1.53485919347163	1.91600276199583	2.2956467655161	1.22520301805142	0.29936871216308	-0.0687773469533527	-0.788485308208419	-0.393512226440626	-0.365392764759368	-0.410619158403089	0.448760278353473	0.515948933866775	0.407886602465009	0.447246495388184	0.514380587305241	0.406416856543037	0.00197923267351539	0.00490516389239129	0.00490464433603185
177	0.405465108108164	0.26	1.23492989885345	0.911740371389992	1.55811942631691	0.336232616836282	0.480307259872877	0.374943163668777	0.585671356076976	0.25	0.16	0.37	0.602613729109023	0.771956331082277	0.94129893305553	1.4350611162931	1.83833268427251	2.24160425225192	1.43661135084468	1.83918486208995	2.24295807067883	1.23492989885345	0.305129829370954	-0.0336840621852603	-0.72623286443411	-0.393512226440626	-0.365392764759368	-0.410619158403089	0.448760278353473	0.515948933866775	0.407886602465009	0.447246495388184	0.514380587305241	0.406416856543037	0.00197923267351539	0.00490516389239129	0.00490464433603185
177	0.405465108108164	0.26	1.2415730277437	0.916313086524006	1.5668329689634	0.344749055393718	0.462737398364739	0.363134414857642	0.562340381871835	0.27	0.18	0.37	0.559977865544445	0.713572412974018	0.867166960403591	1.2802312155025	1.63138176313912	1.98253231077574	1.29768799701334	1.65392058625912	2.01030562631164	1.2415730277437	0.307282453213026	0.0338132945386469	-0.651467722658794	-0.393512226440626	-0.365392764759368	-0.410619158403089	0.448760278353473	0.515948933866775	0.407886602465009	0.447246495388184	0.514380587305241	0.406416856543037	0.00197923267351539	0.00490516389239129	0.00490464433603185
177	0.405465108108164	0.26	1.24487723336778	0.92080317250334	1.56895129423223	0.317049433854337	0.451740730908259	0.348225118588333	0.555256343228184	0.25	0.17	0.37	0.559326535415549	0.725595496813393	0.891864458211237	1.3311467173151	1.72685185222649	2.12255698713789	1.33832628642179	1.73600984993558	2.13447082685287	1.24487723336778	0.302313235020166	0.0019800120160972	-0.684212570806946	-0.393512226440626	-0.365392764759368	-0.410619158403089	0.448760278353473	0.515948933866775	0.407886602465009	0.447246495388184	0.514380587305241	0.406416856543037	0.00197923267351539	0.00490516389239129	0.00490464433603185
177	0.405465108108164	0.26	1.25661713418104	0.928602709076941	1.58463155928514	0.407588386708992	0.512715855370209	0.416207905359968	0.609223805380449	0.25	0.17	0.39	0.667401696395526	0.822155050964279	0.976908405533032	1.58567197350859	1.95334867926374	2.3210253850189	1.58909365681041	1.95731473209388	2.32635867284323	1.25661713418104	0.306390945578273	0.025881295827562	-0.670780838665444	-0.393512226440626	-0.365392764759368	-0.410619158403089	0.448760278353473	0.515948933866775	0.407886602465009	0.447246495388184	0.514380587305241	0.406416856543037	0.00197923267351539	0.00490516389239129	0.00490464433603185
177	0.405465108108164	0.26	1.26064569895022	0.931171187450799	1.59012021044964	0.384964730168955	0.489497279454894	0.392897689322116	0.586096869587673	0.25	0.16	0.38	0.636099678422528	0.792494001650098	0.948888324877667	1.52607110867326	1.90127780399809	2.27648449932291	1.52105851641701	1.89445543892233	2.26851710693262	1.26064569895022	0.303635399196571	0.00763072224505909	-0.699541304143261	-0.393512226440626	-0.365392764759368	-0.410619158403089	0.448760278353473	0.515948933866775	0.407886602465009	0.447246495388184	0.514380587305241	0.406416856543037	0.00197923267351539	0.00490516389239129	0.00490464433603185
177	0.405465108108164	0.26	1.26940847386858	0.936822689440312	1.60199425829685	0.330041282057273	0.472714200873116	0.3675606362755	0.577867765470731	0.26	0.15	0.36	0.583926408543788	0.750978963309309	0.91803151807483	1.3744498247556	1.76765922796626	2.16086863117691	1.37470665034551	1.76870048328124	2.16141430002643	1.26940847386858	0.298825887818454	0.0387569436774795	-0.667562363298447	-0.393512226440626	-0.365392764759368	-0.410619158403089	0.448760278353473	0.515948933866775	0.407886602465009	0.447246495388184	0.514380587305241	0.406416856543037	0.00197923267351539	0.00490516389239129	0.00490464433603185
177	0.405465108108164	0.26	1.27721042636451	0.94258588498119	1.61183496774784	0.320597424535173	0.425548149855038	0.328827824660118	0.522268475049958	0.26	0.17	0.37	0.518208052161073	0.670632049052002	0.823056045942931	1.21007112163362	1.56599742596738	1.92192373030114	1.22097278875782	1.58034737986307	1.93833244488321	1.27721042636451	0.299256164631794	-0.0487874732108786	-0.745801137864019	-0.393512226440626	-0.365392764759368	-0.410619158403089	0.448760278353473	0.515948933866775	0.407886602465009	0.447246495388184	0.514380587305241	0.406416856543037	0.00197923267351539	0.00490516389239129	0.00490464433603185
177	0.405465108108164	0.26	1.30554020857019	0.9644889246505	1.64659149248988	0.379289137015423	0.514562598897159	0.411788625224812	0.617336572569507	0.24	0.15	0.39	0.676787194967213	0.845699362755648	1.01461153054408	1.6489878244448	2.06054127899442	2.47209473354405	1.63599581792036	2.0445550783537	2.45285133903237	1.30554020857019	0.293465601604492	-0.0136383448775572	-0.72245630727425	-0.393512226440626	-0.365392764759368	-0.410619158403089	0.448760278353473	0.515948933866775	0.407886602465009	0.447246495388184	0.514380587305241	0.406416856543037	0.00197923267351539	0.00490516389239129	0.00490464433603185
177	0.405465108108164	0.26	1.30839056281238	0.966214430876202	1.65056669474856	0.317730166707142	0.4991630896216	0.384960280930998	0.613365898312203	0.28	0.18	0.4	0.58439134384768	0.757757626417085	0.93112390898649	1.31621490740037	1.7066849031673	2.09715489893423	1.32291188982108	1.71454133548459	2.10719650200735	1.30839056281238	0.322877102745704	-0.000527720039545599	-0.65088538626664	-0.393512226440626	-0.365392764759368	-0.410619158403089	0.448760278353473	0.515948933866775	0.407886602465009	0.447246495388184	0.514380587305241	0.406416856543037	0.00197923267351539	0.00490516389239129	0.00490464433603185
177	0.405465108108164	0.26	1.31631542573934	0.973650663398368	1.65898018808032	0.329863710966453	0.468452517389228	0.36420509232492	0.572699942453535	0.23	0.16	0.37	0.607506947538724	0.781395331650305	0.955283715761885	1.50329126826914	1.93358246172369	2.36387365517824	1.50390358272047	1.93315702983156	2.36399147619995	1.31631542573934	0.29426910897562	-0.0437694139890796	-0.754210363227096	-0.393512226440626	-0.365392764759368	-0.410619158403089	0.448760278353473	0.515948933866775	0.407886602465009	0.447246495388184	0.514380587305241	0.406416856543037	0.00197923267351539	0.00490516389239129	0.00490464433603185
177	0.405465108108164	0.26	1.32600614770124	0.976530258335154	1.67548203706733	0.332877752616318	0.445586049102296	0.347099397321428	0.544072700883163	0.26	0.16	0.39	0.544274092958605	0.698707472792227	0.85314085262585	1.26470007025225	1.62354850498701	1.98239693972176	1.25971661637084	1.61767151597336	1.97525690069965	1.32600614770124	0.305492959697269	-0.0299164762525361	-0.723209393700206	-0.393512226440626	-0.365392764759368	-0.410619158403089	0.448760278353473	0.515948933866775	0.407886602465009	0.447246495388184	0.514380587305241	0.406416856543037	0.00197923267351539	0.00490516389239129	0.00490464433603185
177	0.405465108108164	0.26	1.32898571879419	0.976281011569788	1.68169042601859	0.307592253602258	0.438177074877785	0.33553430213568	0.54081984761989	0.25	0.15	0.34	0.544784610813162	0.711438817686115	0.878093024559069	1.31081775828856	1.71180796529255	2.11279817229655	1.31841503357079	1.72152839950563	2.12443228305665	1.32898571879419	0.283004067385041	0.0772173986941293	-0.640873604231638	-0.393512226440626	-0.365392764759368	-0.410619158403089	0.448760278353473	0.515948933866775	0.407886602465009	0.447246495388184	0.514380587305241	0.406416856543037	0.00197923267351539	0.00490516389239129	0.00490464433603185
177	0.405465108108164	0.26	1.338093669603	0.982858027671308	1.69332931153468	0.290604993409231	0.440222402936978	0.332835793865586	0.54760901200837	0.24	0.15	0.35	0.549827755729754	0.72722495684027	0.904622157950786	1.34679251157945	1.78132354341814	2.21585457525682	1.34865773162386	1.78346485165026	2.21895214552294	1.338093669603	0.290561493863025	0.024922210028188	-0.69360393636604	-0.393512226440626	-0.365392764759368	-0.410619158403089	0.448760278353473	0.515948933866775	0.407886602465009	0.447246495388184	0.514380587305241	0.406416856543037	0.00197923267351539	0.00490516389239129	0.00490464433603185
177	0.405465108108164	0.26	1.34323964050147	0.986203384327356	1.70027589667558	0.360386563402447	0.498198012583984	0.394573632299707	0.601822392868262	0.26	0.16	0.35	0.621874202734928	0.785193095833791	0.948511988932654	1.45227096617634	1.83367171512594	2.21507246407554	1.46321355886724	1.84619988386397	2.23116953324425	1.34323964050147	0.293573737843494	0.0378334872229641	-0.672512048401162	-0.393512226440626	-0.365392764759368	-0.410619158403089	0.448760278353473	0.515948933866775	0.407886602465009	0.447246495388184	0.514380587305241	0.406416856543037	0.00197923267351539	0.00490516389239129	0.00490464433603185
177	0.405465108108164	0.26	1.34617064152432	0.990146546700135	1.7021947363485	0.3307075254384	0.493404815417491	0.383813843795699	0.602995787039284	0.22	0.15	0.36	0.656205145380568	0.84357243457026	1.03093972375995	1.66728995299752	2.14335388054442	2.61941780809131	1.66550682444626	2.13990273448408	2.6154297545879	1.34617064152432	0.288512598804167	-0.0251095399677944	-0.743333186299384	-0.393512226440626	-0.365392764759368	-0.410619158403089	0.448760278353473	0.515948933866775	0.407886602465009	0.447246495388184	0.514380587305241	0.406416856543037	0.00197923267351539	0.00490516389239129	0.00490464433603185
177	0.405465108108164	0.26	1.34969845607826	0.989706110006823	1.7096908021497	0.358324676150319	0.47572531688654	0.376331118305369	0.575119515467711	0.24	0.17	0.43	0.616284675986898	0.779053893008887	0.941823110030876	1.49597771096052	1.89108589745803	2.28619408395555	1.48515424208489	1.87526033757226	2.26921700723716	1.34969845607826	0.29984539671469	0.0317476462480434	-0.666723621394108	-0.393512226440626	-0.365392764759368	-0.410619158403089	0.448760278353473	0.515948933866775	0.407886602465009	0.447246495388184	0.514380587305241	0.406416856543037	0.00197923267351539	0.00490516389239129	0.00490464433603185
177	0.405465108108164	0.26	1.3505134012878	0.991602118654855	1.70942468392074	0.347470614630038	0.511864459412	0.40234748598082	0.621381432843179	0.26	0.17	0.39	0.63564053863031	0.808658714228591	0.981676889826871	1.4879229183563	1.8929280952124	2.2979332720685	1.49135485228326	1.89666106413638	2.302704211743	1.3505134012878	0.310629299738513	0.0300883899408614	-0.642342923903549	-0.393512226440626	-0.365392764759368	-0.410619158403089	0.448760278353473	0.515948933866775	0.407886602465009	0.447246495388184	0.514380587305241	0.406416856543037	0.00197923267351539	0.00490516389239129	0.00490464433603185
177	0.405465108108164	0.26	1.35271231158413	0.996235312178584	1.70918931098967	0.293781181743858	0.474096055832733	0.359331056101732	0.588861055563734	0.24	0.16	0.36	0.593519484115602	0.783080787760858	0.972642091406113	1.4536175153038	1.91788134922521	2.38214518314661	1.46528221019229	1.93223516086465	2.40081733382308	1.35271231158413	0.295161629599583	0.109486761976714	-0.591665536927496	-0.393512226440626	-0.365392764759368	-0.410619158403089	0.448760278353473	0.515948933866775	0.407886602465009	0.447246495388184	0.514380587305241	0.406416856543037	0.00197923267351539	0.00490516389239129	0.00490464433603185
177	0.405465108108164	0.26	1.3582485152063	0.996071556838628	1.72042547357397	0.309343566140853	0.464095424207705	0.355826646208343	0.572364202207067	0.24	0.16	0.39	0.578689238217149	0.754769296669171	0.930849355121194	1.39475769309734	1.81914612113102	2.24353454916471	1.39377775886453	1.81707029051729	2.24109131607829	1.3582485152063	0.299050721171567	0.0339796149403682	-0.664446430391581	-0.393512226440626	-0.365392764759368	-0.410619158403089	0.448760278353473	0.515948933866775	0.407886602465009	0.447246495388184	0.514380587305241	0.406416856543037	0.00197923267351539	0.00490516389239129	0.00490464433603185
177	0.405465108108164	0.26	1.36629330516882	1.00369566726326	1.72889094307438	0.312293031133433	0.470716460120034	0.361656480357097	0.579776439882971	0.24	0.15	0.36	0.593048902870569	0.77188684677146	0.950724790672351	1.44157399281197	1.87629046831273	2.3110069438135	1.44370374046541	1.87901887057017	2.31430686721815	1.36629330516882	0.291677211158296	-0.0326177199154476	-0.747850706024145	-0.393512226440626	-0.365392764759368	-0.410619158403089	0.448760278353473	0.515948933866775	0.407886602465009	0.447246495388184	0.514380587305241	0.406416856543037	0.00197923267351539	0.00490516389239129	0.00490464433603185
177	0.405465108108164	0.26	1.36943760196394	1.01063771935961	1.72823748456828	0.381357972639482	0.495968217377347	0.397341948516209	0.594594486238485	0.22	0.13	0.36	0.674965500577475	0.842502125342457	1.01003875010744	1.70301407455394	2.12572787212422	2.54844166969449	1.67205741906813	2.08781352466869	2.50089291318779	1.36943760196394	0.277043706458912	0.0374476986714308	-0.718464096252664	-0.393512226440626	-0.365392764759368	-0.410619158403089	0.448760278353473	0.515948933866775	0.407886602465009	0.447246495388184	0.514380587305241	0.406416856543037	0.00197923267351539	0.00490516389239129	0.00490464433603185
177	0.405465108108164	0.26	1.37327477059073	1.00894569156362	1.73760384961783	0.323677532292039	0.487739563923539	0.377663199452224	0.597815928394854	0.27	0.18	0.39	0.587390196916766	0.758595062777325	0.929799928637884	1.35406286433718	1.74872752212761	2.14339217991805	1.36394040493099	1.76045563566711	2.15866166570179	1.37327477059073	0.310391816804325	-0.00303683037970794	-0.671490737887143	-0.393512226440626	-0.365392764759368	-0.410619158403089	0.448760278353473	0.515948933866775	0.407886602465009	0.447246495388184	0.514380587305241	0.406416856543037	0.00197923267351539	0.00490516389239129	0.00490464433603185
177	0.405465108108164	0.26	1.38453988334848	1.01617896436275	1.75290080233422	0.3763814249532	0.481905765073276	0.385057239455562	0.578754290690991	0.26	0.16	0.37	0.609144336382423	0.76235462519671	0.915564914010997	1.42780250973522	1.78691942475971	2.1460363397842	1.42888463976549	1.78823403408421	2.14768249710816	1.38453988334848	0.294443741027793	0.0400261324097902	-0.669526915950898	-0.393512226440626	-0.365392764759368	-0.410619158403089	0.448760278353473	0.515948933866775	0.407886602465009	0.447246495388184	0.514380587305241	0.406416856543037	0.00197923267351539	0.00490516389239129	0.00490464433603185
177	0.405465108108164	0.26	1.39419965008268	1.02646838325628	1.76193091690908	0.372455199131601	0.469562568626314	0.374400411369116	0.564724725883512	0.26	0.18	0.36	0.59329695077644	0.744096511929542	0.894896073082645	1.39301322359242	1.74707838863886	2.10114355368529	1.41390049250763	1.77322914691981	2.13198297216344	1.39419965008268	0.293460999199034	0.0171643406032264	-0.686120906084333	-0.393512226440626	-0.365392764759368	-0.410619158403089	0.448760278353473	0.515948933866775	0.407886602465009	0.447246495388184	0.514380587305241	0.406416856543037	0.00197923267351539	0.00490516389239129	0.00490464433603185
177	0.405465108108164	0.26	1.41047757012885	1.03528001195698	1.78567512830073	0.345429709723364	0.491264470201483	0.385680225329191	0.596848715073776	0.25	0.15	0.4	0.624154110335763	0.795023229610651	0.96589234888554	1.49677597341232	1.90653501864427	2.31629406387621	1.48052259154524	1.88617528263329	2.29229872561986	1.41047757012885	0.294411813890782	0.000478627815628916	-0.711779966429554	-0.393512226440626	-0.365392764759368	-0.410619158403089	0.448760278353473	0.515948933866775	0.407886602465009	0.447246495388184	0.514380587305241	0.406416856543037	0.00197923267351539	0.00490516389239129	0.00490464433603185
177	0.405465108108164	0.26	1.42069943055667	1.04602718512125	1.79537167599208	0.33997126953711	0.471923815886851	0.369259937209712	0.57458769456399	0.25	0.17	0.38	0.589975843172698	0.75400449151081	0.918033139848921	1.39661631218706	1.78491201714856	2.17320772211007	1.40631988634589	1.79614538830226	2.18609521281813	1.42069943055667	0.297003427495088	-0.0238796586786956	-0.722796693873845	-0.393512226440626	-0.365392764759368	-0.410619158403089	0.448760278353473	0.515948933866775	0.407886602465009	0.447246495388184	0.514380587305241	0.406416856543037	0.00197923267351539	0.00490516389239129	0.00490464433603185
177	0.405465108108164	0.26	1.42682138655112	1.05539627110642	1.79824650199583	0.315784105864992	0.474052331500181	0.365105853738631	0.58299880926173	0.24	0.17	0.35	0.602617901326032	0.782437252654558	0.962256603983083	1.47477766754721	1.91484684396661	2.35491602038601	1.49445713724211	1.93931628310708	2.38527447828378	1.42682138655112	0.279381458503611	0.00900467650155418	-0.709431418890245	-0.393512226440626	-0.365392764759368	-0.410619158403089	0.448760278353473	0.515948933866775	0.407886602465009	0.447246495388184	0.514380587305241	0.406416856543037	0.00197923267351539	0.00490516389239129	0.00490464433603185
177	0.405465108108164	0.26	1.44117888855792	1.06253950964517	1.81981826747068	0.328018856749163	0.458244208383903	0.355841466763859	0.560646950003947	0.24	0.16	0.37	0.586599338946903	0.755408727821558	0.924218116696214	1.43372334843295	1.84631495260828	2.25890655678361	1.43542646256645	1.84979166936484	2.26137890221065	1.44117888855792	0.281864298490959	0.010662099061852	-0.708422476830106	-0.393512226440626	-0.365392764759368	-0.410619158403089	0.448760278353473	0.515948933866775	0.407886602465009	0.447246495388184	0.514380587305241	0.406416856543037	0.00197923267351539	0.00490516389239129	0.00490464433603185
177	0.405465108108164	0.26	1.4457131828258	1.06668138164483	1.82474498400678	0.369034003171574	0.517202693468009	0.41161433819652	0.622791048739499	0.25	0.16	0.39	0.663481057291194	0.833678902925324	1.00387674855945	1.58467199541145	1.99117607972836	2.39768016404526	1.58559823732376	1.99350340826447	2.40030269159142	1.4457131828258	0.290833821670302	0.00200487703262185	-0.701462429647036	-0.393512226440626	-0.365392764759368	-0.410619158403089	0.448760278353473	0.515948933866775	0.407886602465009	0.447246495388184	0.514380587305241	0.406416856543037	0.00197923267351539	0.00490516389239129	0.00490464433603185
177	0.405465108108164	0.26	1.46853578192879	1.08339800906953	1.85367355478804	0.348734646115076	0.48324756126448	0.380140936047623	0.586354186481338	0.21	0.14	0.35	0.666041880507326	0.846694170329638	1.02734646015195	1.73864568241954	2.21022312058232	2.6818005587451	1.72517528426574	2.19355821204945	2.66092554318267	1.46853578192879	0.269104464734672	0.00251805300543781	-0.76464158696975	-0.393512226440626	-0.365392764759368	-0.410619158403089	0.448760278353473	0.515948933866775	0.407886602465009	0.447246495388184	0.514380587305241	0.406416856543037	0.00197923267351539	0.00490516389239129	0.00490464433603185
177	0.405465108108164	0.26	1.48249047108096	1.09297359899351	1.87200734316842	0.30047711438222	0.437933463313523	0.333608351935502	0.542258574691545	0.27	0.17	0.38	0.52077655763838	0.683632409608149	0.846488261577919	1.20479769810324	1.58155881128696	1.95831992447068	1.21413974196207	1.59171217677964	1.9714021025037	1.48249047108096	0.293280305274154	-0.0154233012076464	-0.715027986464071	-0.393512226440626	-0.365392764759368	-0.410619158403089	0.448760278353473	0.515948933866775	0.407886602465009	0.447246495388184	0.514380587305241	0.406416856543037	0.00197923267351539	0.00490516389239129	0.00490464433603185
177	0.405465108108164	0.26	1.55798956480171	1.14348197645109	1.97249715315232	0.297107351412614	0.47138062928216	0.358181002485977	0.584580256078343	0.27	0.16	0.38	0.557440252460178	0.733613829790351	0.909787407120525	1.28580919203677	1.69217669801683	2.09854420399689	1.284283629552	1.68982045105841	2.09585431823901	1.55798956480171	0.293871109802749	-0.0221658135456849	-0.723599951312219	-0.393512226440626	-0.365392764759368	-0.410619158403089	0.448760278353473	0.515948933866775	0.407886602465009	0.447246495388184	0.514380587305241	0.406416856543037	0.00197923267351539	0.00490516389239129	0.00490464433603185
177	0.405465108108164	0.26	1.58242089426672	1.16837585450538	1.99646593402805	0.291233449173626	0.479600125352057	0.362785901067946	0.596414349636167	0.26	0.18	0.36	0.577641544934294	0.763637607039081	0.949633669143868	1.36271731441591	1.8015016374379	2.24028596045989	1.38166993030777	1.82727963415665	2.27172718831935	1.58242089426672	0.285229573330327	-0.0141259226505922	-0.711953486972352	-0.393512226440626	-0.365392764759368	-0.410619158403089	0.448760278353473	0.515948933866775	0.407886602465009	0.447246495388184	0.514380587305241	0.406416856543037	0.00197923267351539	0.00490516389239129	0.00490464433603185
177	0.405465108108164	0.27	0.849334803696231	0.633213608656667	1.06545599873579	0.450820469910609	0.521294631826952	0.431464079262615	0.611125184391289	0.26	0.18	0.43	0.676090696857971	0.816852358839555	0.957614020821138	1.56991898405734	1.89677513871136	2.22363129336537	1.56656274395516	1.89385574010102	2.21971660002315	0.849334803696231	0.343510983858769	-0.0101037303281985	-0.671909583951877	-0.393512226440626	-0.365392764759368	-0.410619158403089	0.448760278353473	0.515948933866775	0.407886602465009	0.447246495388184	0.514380587305241	0.406416856543037	0.00197923267351539	0.00490516389239129	0.00490464433603185
177	0.405465108108164	0.27	0.866943424633525	0.644441851865982	1.08944499740107	0.352297812508372	0.467871748596634	0.368823912430362	0.566919584762906	0.26	0.17	0.41	0.584541327464953	0.74152017749029	0.898499027515627	1.37264520855266	1.74126972868003	2.10989424880741	1.36671303991905	1.73411933659635	2.10125932965644	0.866943424633525	0.331301288428018	0.0302166164229391	-0.640165325186623	-0.393512226440626	-0.365392764759368	-0.410619158403089	0.448760278353473	0.515948933866775	0.407886602465009	0.447246495388184	0.514380587305241	0.406416856543037	0.00197923267351539	0.00490516389239129	0.00490464433603185
177	0.405465108108164	0.27	0.924845597621541	0.684890124026032	1.16480107121705	0.417087065005814	0.514554233144244	0.419580151566499	0.609528314721988	0.25	0.16	0.35	0.67853306690569	0.832122445738078	0.985711824570467	1.62600565093827	1.99406022349497	2.36211479605167	1.63493806406618	2.00447957474932	2.37531581513546	0.924845597621541	0.312181853883479	-0.00395842485407123	-0.709676390832938	-0.393512226440626	-0.365392764759368	-0.410619158403089	0.448760278353473	0.515948933866775	0.407886602465009	0.447246495388184	0.514380587305241	0.406416856543037	0.00197923267351539	0.00490516389239129	0.00490464433603185
177	0.405465108108164	0.27	0.928049424799874	0.6900908786991	1.16600797090065	0.469198621211253	0.530943024953516	0.442772984737032	0.619113065169999	0.25	0.16	0.38	0.719443980181564	0.862707925482539	1.00597187078351	1.73240701050484	2.07738378427583	2.42236055804681	1.72702552463504	2.07077642191742	2.4148536332584	0.928049424799874	0.325357929749548	0.0394684581128657	-0.667576495113565	-0.393512226440626	-0.365392764759368	-0.410619158403089	0.448760278353473	0.515948933866775	0.407886602465009	0.447246495388184	0.514380587305241	0.406416856543037	0.00197923267351539	0.00490516389239129	0.00490464433603185
177	0.405465108108164	0.27	0.953922173570092	0.709621058120675	1.19822328901951	0.315596351029637	0.40535116928602	0.312153068291325	0.498549270280715	0.26	0.17	0.41	0.495672152169876	0.643662699086662	0.791653246003447	1.1661754299208	1.51435504606303	1.86253466220525	1.16495031260929	1.51462384654717	1.86166322677	0.953922173570092	0.330753528450041	-0.0145153937653433	-0.682791798634872	-0.393512226440626	-0.365392764759368	-0.410619158403089	0.448760278353473	0.515948933866775	0.407886602465009	0.447246495388184	0.514380587305241	0.406416856543037	0.00197923267351539	0.00490516389239129	0.00490464433603185
177	0.405465108108164	0.27	0.962367512331086	0.714098994604244	1.21063603005793	0.392103227498791	0.475146681367957	0.382777334648104	0.56751602808781	0.26	0.17	0.4	0.607379583148554	0.753948489476265	0.900517395803975	1.4279667110988	1.77255438728174	2.11714206346469	1.4331828330415	1.77949907023005	2.12668116903022	0.962367512331086	0.324946384549478	-0.00438253031195958	-0.675655810764971	-0.393512226440626	-0.365392764759368	-0.410619158403089	0.448760278353473	0.515948933866775	0.407886602465009	0.447246495388184	0.514380587305241	0.406416856543037	0.00197923267351539	0.00490516389239129	0.00490464433603185
177	0.405465108108164	0.27	1.0038941529873	0.745960736321071	1.26182756965354	0.409881108080333	0.472092774292214	0.383651778635404	0.560533769949024	0.25	0.16	0.36	0.623396499275079	0.767104440056589	0.9108123808381	1.50116644086875	1.84722154101516	2.19327664116157	1.51288383181176	1.86207407819537	2.21017442538578	1.0038941529873	0.303121683558493	0.0114961120259884	-0.70819640924823	-0.393512226440626	-0.365392764759368	-0.410619158403089	0.448760278353473	0.515948933866775	0.407886602465009	0.447246495388184	0.514380587305241	0.406416856543037	0.00197923267351539	0.00490516389239129	0.00490464433603185
177	0.405465108108164	0.27	1.00477389462835	0.743763216134838	1.26578457312187	0.317330554452378	0.427199662636176	0.329371105087358	0.525028220184994	0.24	0.18	0.41	0.538573555442547	0.698538632066098	0.858503708689648	1.30531771185997	1.69301823240295	2.08071875294593	1.3098647471583	1.69899740399697	2.08753807312435	1.00477389462835	0.332604613123948	-0.0184443302901196	-0.681000853606722	-0.393512226440626	-0.365392764759368	-0.410619158403089	0.448760278353473	0.515948933866775	0.407886602465009	0.447246495388184	0.514380587305241	0.406416856543037	0.00197923267351539	0.00490516389239129	0.00490464433603185
177	0.405465108108164	0.27	1.00584039509271	0.747143184341823	1.26453760584361	0.401425482184784	0.453932881557835	0.367389522492535	0.540476240623135	0.22	0.13	0.33	0.627568124913908	0.775399922630635	0.923231720347361	1.59299384901271	1.96824417659036	2.34349450416801	1.58237732420216	1.95510544434874	2.32781508594421	1.00584039509271	0.282319421886024	-0.00607733780984551	-0.764564616084797	-0.393512226440626	-0.365392764759368	-0.410619158403089	0.448760278353473	0.515948933866775	0.407886602465009	0.447246495388184	0.514380587305241	0.406416856543037	0.00197923267351539	0.00490516389239129	0.00490464433603185
177	0.405465108108164	0.27	1.00814696536975	0.751630373263536	1.26466355747597	0.370027672254371	0.516627784654601	0.411381480175646	0.621874089133557	0.25	0.17	0.33	0.662137801900388	0.831536669044528	1.00093553618867	1.57912590244	1.98312358718712	2.38712127193424	1.60565592800382	2.01542913213229	2.42529760144153	1.00814696536975	0.304887921093419	0.00183842183979436	-0.696858214237364	-0.393512226440626	-0.365392764759368	-0.410619158403089	0.448760278353473	0.515948933866775	0.407886602465009	0.447246495388184	0.514380587305241	0.406416856543037	0.00197923267351539	0.00490516389239129	0.00490464433603185
177	0.405465108108164	0.27	1.02378729762093	0.760786415124324	1.28678818011753	0.428281644848188	0.515764567140428	0.422725938312131	0.608803195968724	0.25	0.15	0.37	0.683528405423725	0.8339675903475	0.984406775271276	1.63775211102278	1.9982083711203	2.35866463121782	1.63590805838902	1.99588551669378	2.35547994534953	1.02378729762093	0.304780385470952	-0.0232094518324273	-0.7371116653413	-0.393512226440626	-0.365392764759368	-0.410619158403089	0.448760278353473	0.515948933866775	0.407886602465009	0.447246495388184	0.514380587305241	0.406416856543037	0.00197923267351539	0.00490516389239129	0.00490464433603185
177	0.405465108108164	0.27	1.03959242310185	0.769375272044368	1.30980957415933	0.325969411036103	0.418223479812353	0.324327877538917	0.512119082085788	0.25	0.15	0.36	0.522209205470666	0.673393088374833	0.824576971279	1.24586615780828	1.60655471201825	1.96724326622822	1.24625162406941	1.60704151502962	1.96754499481001	1.03959242310185	0.302551949765328	0.00849602251162229	-0.698190766230992	-0.393512226440626	-0.365392764759368	-0.410619158403089	0.448760278353473	0.515948933866775	0.407886602465009	0.447246495388184	0.514380587305241	0.406416856543037	0.00197923267351539	0.00490516389239129	0.00490464433603185
177	0.405465108108164	0.27	1.04706196313146	0.775510934261041	1.31861299200188	0.302352743190502	0.435433223395473	0.332164689150521	0.538701757640425	0.24	0.16	0.37	0.547473792034849	0.717680975060691	0.887888158086534	1.33785455814009	1.75378762918801	2.16972070023593	1.34142869319672	1.75912204107195	2.17581360456978	1.04706196313146	0.322753275706457	-0.0557941272470286	-0.743171197907102	-0.393512226440626	-0.365392764759368	-0.410619158403089	0.448760278353473	0.515948933866775	0.407886602465009	0.447246495388184	0.514380587305241	0.406416856543037	0.00197923267351539	0.00490516389239129	0.00490464433603185
177	0.405465108108164	0.27	1.04790297818764	0.779179308727081	1.31662664764821	0.331098028505678	0.446724116561928	0.347588936264415	0.545859296859441	0.24	0.16	0.37	0.568740614495107	0.730950044882732	0.893159475270356	1.37937802829932	1.77278781574393	2.16619760318854	1.38086848430958	1.77447820924955	2.1690378909427	1.04790297818764	0.3133906682999	-0.0197770063346677	-0.719018382811085	-0.393512226440626	-0.365392764759368	-0.410619158403089	0.448760278353473	0.515948933866775	0.407886602465009	0.447246495388184	0.514380587305241	0.406416856543037	0.00197923267351539	0.00490516389239129	0.00490464433603185
177	0.405465108108164	0.27	1.0533023231857	0.782381248695601	1.32422339767581	0.398279192976384	0.476205469874689	0.384818653841803	0.567592285907576	0.24	0.17	0.37	0.626188499020635	0.774895877393808	0.923603255766981	1.51010266372732	1.86872216655826	2.22734166938921	1.5164772178379	1.87552730376368	2.23643951769448	1.0533023231857	0.32310038741074	-0.0116495569654411	-0.706784228742384	-0.393512226440626	-0.365392764759368	-0.410619158403089	0.448760278353473	0.515948933866775	0.407886602465009	0.447246495388184	0.514380587305241	0.406416856543037	0.00197923267351539	0.00490516389239129	0.00490464433603185
177	0.405465108108164	0.27	1.05486078119668	0.781891770827884	1.32782979156548	0.322118226068543	0.44095312269696	0.341080325565736	0.540825919828183	0.23	0.16	0.37	0.567289892313086	0.733399820335479	0.899509748357872	1.39949784778483	1.80928919064685	2.21908053350888	1.40065917603479	1.80907124829723	2.22024163117797	1.05486078119668	0.312350448440419	0.0324954884074629	-0.666491074919494	-0.393512226440626	-0.365392764759368	-0.410619158403089	0.448760278353473	0.515948933866775	0.407886602465009	0.447246495388184	0.514380587305241	0.406416856543037	0.00197923267351539	0.00490516389239129	0.00490464433603185
177	0.405465108108164	0.27	1.06585678053472	0.794929770266941	1.33678379080249	0.383236069357283	0.479274156553667	0.384345842390611	0.574202470716724	0.29	0.18	0.41	0.569268549384687	0.709870314094858	0.850472078805029	1.25311440483081	1.56261700583238	1.87211960683394	1.2579728749457	1.56950026241276	1.87968614169009	1.06585678053472	0.338713685353826	-0.0149117645724967	-0.658826551184621	-0.393512226440626	-0.365392764759368	-0.410619158403089	0.448760278353473	0.515948933866775	0.407886602465009	0.447246495388184	0.514380587305241	0.406416856543037	0.00197923267351539	0.00490516389239129	0.00490464433603185
177	0.405465108108164	0.27	1.06698606480551	0.795316767201685	1.33865536240934	0.267221904004468	0.419843359766134	0.311295075628197	0.52839164390407	0.25	0.18	0.39	0.503270503304982	0.678760428678036	0.85425035405109	1.20565610135183	1.62606718815773	2.04647827496363	1.21472146550959	1.63877375115786	2.06334811320014	1.06698606480551	0.314751520860204	-0.0144680568440977	-0.685910560960451	-0.393512226440626	-0.365392764759368	-0.410619158403089	0.448760278353473	0.515948933866775	0.407886602465009	0.447246495388184	0.514380587305241	0.406416856543037	0.00197923267351539	0.00490516389239129	0.00490464433603185
177	0.405465108108164	0.27	1.06987467107355	0.791812028013295	1.3479373141338	0.365349035325951	0.472193130485174	0.375026170375039	0.56936009059531	0.23	0.16	0.35	0.622409709479586	0.783672213780777	0.944934718081969	1.53201323996439	1.92894839045524	2.32588354094608	1.54160454938577	1.94158765864298	2.3398554322436	1.06987467107355	0.301007896397228	0.0446192308662201	-0.676152754471488	-0.393512226440626	-0.365392764759368	-0.410619158403089	0.448760278353473	0.515948933866775	0.407886602465009	0.447246495388184	0.514380587305241	0.406416856543037	0.00197923267351539	0.00490516389239129	0.00490464433603185
177	0.405465108108164	0.27	1.07619841435886	0.796484991378559	1.35591183733915	0.351346616067178	0.444125045200078	0.349908064472793	0.538342025927364	0.26	0.17	0.42	0.550812374028123	0.699125271321159	0.847438168614195	1.28478743585182	1.63073200064684	1.97667656544187	1.27926044525823	1.62405728533006	1.96960457811726	1.07619841435886	0.337390361849327	-0.0286179655858605	-0.686126108370306	-0.393512226440626	-0.365392764759368	-0.410619158403089	0.448760278353473	0.515948933866775	0.407886602465009	0.447246495388184	0.514380587305241	0.406416856543037	0.00197923267351539	0.00490516389239129	0.00490464433603185
177	0.405465108108164	0.27	1.07638799406154	0.800261401557162	1.35251458656592	0.38058457124661	0.478315908848147	0.383043815525801	0.573588002170492	0.25	0.15	0.43	0.616214646289159	0.769481862488092	0.922749078687024	1.46885105376031	1.83418919263192	2.19952733150353	1.44048726696637	1.79861999242061	2.1577614848447	1.07638799406154	0.329535201830219	0.0346454837037021	-0.646048306202976	-0.393512226440626	-0.365392764759368	-0.410619158403089	0.448760278353473	0.515948933866775	0.407886602465009	0.447246495388184	0.514380587305241	0.406416856543037	0.00197923267351539	0.00490516389239129	0.00490464433603185
177	0.405465108108164	0.27	1.07998593515261	0.802359399263479	1.35761247104173	0.383095169779031	0.530252802360349	0.42519599921824	0.635309605502458	0.27	0.17	0.42	0.663308122943653	0.827197319979315	0.991086517014976	1.53354577274123	1.91245201045867	2.2913582481761	1.53179731163042	1.90986612077926	2.28911048034643	1.07998593515261	0.342607331375813	-0.0235469380203127	-0.676598855190955	-0.393512226440626	-0.365392764759368	-0.410619158403089	0.448760278353473	0.515948933866775	0.407886602465009	0.447246495388184	0.514380587305241	0.406416856543037	0.00197923267351539	0.00490516389239129	0.00490464433603185
177	0.405465108108164	0.27	1.09421960798984	0.811274829367193	1.37716438661249	0.316174238937205	0.430328860206049	0.331520106249871	0.529137614162226	0.25	0.17	0.45	0.532599432119086	0.69133938560411	0.850079339089135	1.26779055500113	1.64565241814453	2.02351428128792	1.2531996814871	1.62727349918127	2.00006560977494	1.09421960798984	0.332043028696437	-0.0533607182067432	-0.712583490273327	-0.393512226440626	-0.365392764759368	-0.410619158403089	0.448760278353473	0.515948933866775	0.407886602465009	0.447246495388184	0.514380587305241	0.406416856543037	0.00197923267351539	0.00490516389239129	0.00490464433603185
177	0.405465108108164	0.27	1.09635870997512	0.816924959460224	1.37579246049001	0.380819346527735	0.520382414540656	0.416783009626993	0.623981819454319	0.26	0.18	0.38	0.656759409782159	0.820009548231358	0.983259686680556	1.53346639444537	1.91463885649419	2.29581131854302	1.55013344678418	1.93394574528898	2.31959841844285	1.09635870997512	0.314925867553549	-0.00272968230005056	-0.67717470625526	-0.393512226440626	-0.365392764759368	-0.410619158403089	0.448760278353473	0.515948933866775	0.407886602465009	0.447246495388184	0.514380587305241	0.406416856543037	0.00197923267351539	0.00490516389239129	0.00490464433603185
177	0.405465108108164	0.27	1.09670959787408	0.817932352346292	1.37548684340187	0.392250992422203	0.464633608623589	0.374336013111491	0.554931204135687	0.27	0.16	0.41	0.581065841515396	0.721230951163629	0.861396060811861	1.33691737906467	1.65940952649244	1.98190167392022	1.32467187124469	1.64692245161671	1.96464158807119	1.09670959787408	0.328688255807853	-0.00575390664665358	-0.681372389330625	-0.393512226440626	-0.365392764759368	-0.410619158403089	0.448760278353473	0.515948933866775	0.407886602465009	0.447246495388184	0.514380587305241	0.406416856543037	0.00197923267351539	0.00490516389239129	0.00490464433603185
177	0.405465108108164	0.27	1.09770024458282	0.815030042187827	1.38037044697781	0.415171869974868	0.500949939655835	0.408121733726623	0.593778145585047	0.24	0.17	0.36	0.668341287647094	0.820357016175429	0.972372744703763	1.62233032863544	1.99133300942052	2.3603356902056	1.63613241576154	2.00841937991961	2.38085602244466	1.09770024458282	0.303270761798462	0.0581821117411585	-0.646045427021371	-0.393512226440626	-0.365392764759368	-0.410619158403089	0.448760278353473	0.515948933866775	0.407886602465009	0.447246495388184	0.514380587305241	0.406416856543037	0.00197923267351539	0.00490516389239129	0.00490464433603185
177	0.405465108108164	0.27	1.098658769251	0.815360156479184	1.38195738202282	0.415498251365203	0.510183640314454	0.415707901462593	0.604659379166316	0.27	0.17	0.41	0.642128341481723	0.788061457705315	0.933994573928907	1.47042297975053	1.80459824307346	2.13877350639639	1.46861468492484	1.80373341120453	2.13712459289263	1.098658769251	0.339363005743474	-0.0580519802020009	-0.715021422197806	-0.393512226440626	-0.365392764759368	-0.410619158403089	0.448760278353473	0.515948933866775	0.407886602465009	0.447246495388184	0.514380587305241	0.406416856543037	0.00197923267351539	0.00490516389239129	0.00490464433603185
177	0.405465108108164	0.27	1.11016206109485	0.824265045416279	1.39605907677342	0.351731665699918	0.440607138278669	0.34721535671095	0.533998919846387	0.23	0.17	0.36	0.584099696648228	0.741207123577371	0.898314550506514	1.45843436761787	1.85071478165731	2.24299519569674	1.47161964574302	1.86720623902761	2.2642276553293	1.11016206109485	0.306859008788868	0.0123032766509749	-0.689473880507062	-0.393512226440626	-0.365392764759368	-0.410619158403089	0.448760278353473	0.515948933866775	0.407886602465009	0.447246495388184	0.514380587305241	0.406416856543037	0.00197923267351539	0.00490516389239129	0.00490464433603185
177	0.405465108108164	0.27	1.11199639391493	0.823260384077158	1.4007324037527	0.362160942610419	0.481705547853435	0.38189605280903	0.58151504289784	0.24	0.15	0.36	0.631846078294093	0.796980641891839	0.962115205489586	1.55018916663434	1.95533500882625	2.36048085101816	1.54912333445595	1.95413782694852	2.35758743504562	1.11199639391493	0.307047439075928	0.0542532822611758	-0.651995589488597	-0.393512226440626	-0.365392764759368	-0.410619158403089	0.448760278353473	0.515948933866775	0.407886602465009	0.447246495388184	0.514380587305241	0.406416856543037	0.00197923267351539	0.00490516389239129	0.00490464433603185
177	0.405465108108164	0.27	1.11445766092985	0.826812612729584	1.40210270913012	0.353616017719393	0.424124632419885	0.334596755385327	0.513652509454443	0.26	0.17	0.42	0.527586295848967	0.668752282247997	0.809918268647026	1.23263187720633	1.56244653725681	1.89226119730729	1.22398759871473	1.55074895744475	1.87849888456806	1.11445766092985	0.324188990372728	0.0137607299872107	-0.667936445364139	-0.393512226440626	-0.365392764759368	-0.410619158403089	0.448760278353473	0.515948933866775	0.407886602465009	0.447246495388184	0.514380587305241	0.406416856543037	0.00197923267351539	0.00490516389239129	0.00490464433603185
177	0.405465108108164	0.27	1.1226746918003	0.831304024953864	1.41404535864674	0.417507454967423	0.569820688737766	0.464736653040839	0.674904724434694	0.26	0.16	0.42	0.73909141060818	0.906211235712264	1.07333106081635	1.7415246077742	2.13530984690476	2.52909508603531	1.72698380895643	2.11684111038847	2.50826130995979	1.1226746918003	0.332502378277797	-0.0598172574111717	-0.734156701239622	-0.393512226440626	-0.365392764759368	-0.410619158403089	0.448760278353473	0.515948933866775	0.407886602465009	0.447246495388184	0.514380587305241	0.406416856543037	0.00197923267351539	0.00490516389239129	0.00490464433603185
177	0.405465108108164	0.27	1.12476915460128	0.834213749390325	1.41532455981223	0.32719861721267	0.420965026483963	0.326717668223418	0.515212384744508	0.23	0.15	0.37	0.548486558783849	0.706706986494069	0.86492741420429	1.36651015528138	1.76070362780399	2.1548971003266	1.36488932420708	1.76081913538883	2.1511931176764	1.12476915460128	0.295213283594115	-0.020167432371959	-0.740679964615757	-0.393512226440626	-0.365392764759368	-0.410619158403089	0.448760278353473	0.515948933866775	0.407886602465009	0.447246495388184	0.514380587305241	0.406416856543037	0.00197923267351539	0.00490516389239129	0.00490464433603185
177	0.405465108108164	0.27	1.12574272929949	0.839642855531919	1.41184260306705	0.364250788520368	0.508884300108477	0.403918655122504	0.613849945094449	0.26	0.18	0.39	0.641940650780305	0.808760661684316	0.975580672588328	1.51160005704569	1.90441695949976	2.29723386195382	1.52460783785783	1.91951788655074	2.3166078870664	1.12574272929949	0.322201317322587	-0.0208759052891926	-0.68607971888676	-0.393512226440626	-0.365392764759368	-0.410619158403089	0.448760278353473	0.515948933866775	0.407886602465009	0.447246495388184	0.514380587305241	0.406416856543037	0.00197923267351539	0.00490516389239129	0.00490464433603185
177	0.405465108108164	0.27	1.12770279862809	0.83906314727349	1.4163424499827	0.365051435888656	0.495288265750552	0.393303396690543	0.597273134810561	0.24	0.15	0.41	0.646676963120996	0.814362434344909	0.982047905568822	1.57630934980169	1.98505156761702	2.39379378543235	1.55624477936616	1.96010316818983	2.36304901681433	1.12770279862809	0.315472651592673	-0.000278647287976284	-0.684586587387803	-0.393512226440626	-0.365392764759368	-0.410619158403089	0.448760278353473	0.515948933866775	0.407886602465009	0.447246495388184	0.514380587305241	0.406416856543037	0.00197923267351539	0.00490516389239129	0.00490464433603185
177	0.405465108108164	0.27	1.13385378655278	0.839983164420771	1.42772440868478	0.468169571548293	0.547714656375665	0.456571340815922	0.638857971935407	0.24	0.16	0.41	0.748472772415711	0.89788707853981	1.04730138466391	1.81882611361068	2.18191031886296	2.54499452411525	1.80018503506113	2.15981866720892	2.51803807759064	1.13385378655278	0.309911458234851	0.0161441466793789	-0.687019649051307	-0.393512226440626	-0.365392764759368	-0.410619158403089	0.448760278353473	0.515948933866775	0.407886602465009	0.447246495388184	0.514380587305241	0.406416856543037	0.00197923267351539	0.00490516389239129	0.00490464433603185
177	0.405465108108164	0.27	1.13432756459201	0.846562338791089	1.42209279039294	0.316296283212716	0.438799088785961	0.338073896596314	0.539524280975608	0.26	0.18	0.45	0.534899296586677	0.694266331407275	0.853633366227873	1.25396341046405	1.62756724912005	2.00117108777606	1.24661379256661	1.61834251513037	1.98928362503578	1.13432756459201	0.336635224897481	0.0280049085398268	-0.614783914605218	-0.393512226440626	-0.365392764759368	-0.410619158403089	0.448760278353473	0.515948933866775	0.407886602465009	0.447246495388184	0.514380587305241	0.406416856543037	0.00197923267351539	0.00490516389239129	0.00490464433603185
177	0.405465108108164	0.27	1.1405457822556	0.844695254498807	1.43639631001238	0.382150645280422	0.520554325258978	0.417212644424612	0.623896006093344	0.26	0.16	0.42	0.659426748900373	0.822763765477347	0.98610078205432	1.54430195655967	1.92681855100942	2.30933514545916	1.52885134645199	1.9077226057745	2.28498524220995	1.1405457822556	0.335331876145636	-0.0254313637281374	-0.690338109510023	-0.393512226440626	-0.365392764759368	-0.410619158403089	0.448760278353473	0.515948933866775	0.407886602465009	0.447246495388184	0.514380587305241	0.406416856543037	0.00197923267351539	0.00490516389239129	0.00490464433603185
177	0.405465108108164	0.27	1.15194069238809	0.85695215019868	1.44692923457751	0.436827627821048	0.540196750163499	0.444432579880637	0.635960920446361	0.22	0.15	0.35	0.756016162401373	0.918918847286099	1.08182153217082	1.91040019973084	2.32204394125081	2.73368768277078	1.90648392635011	2.31767605436096	2.72572223511102	1.15194069238809	0.281436805598586	-0.00130101172857225	-0.751002453324723	-0.393512226440626	-0.365392764759368	-0.410619158403089	0.448760278353473	0.515948933866775	0.407886602465009	0.447246495388184	0.514380587305241	0.406416856543037	0.00197923267351539	0.00490516389239129	0.00490464433603185
177	0.405465108108164	0.27	1.15576834218599	0.862236815752271	1.44929986861971	0.320449993437309	0.390446695650137	0.30167433062462	0.479219060675653	0.24	0.17	0.37	0.491180605652927	0.635718140312223	0.780255674971518	1.1852308420863	1.53400345636653	1.88277607064675	1.19160877265868	1.54296420997218	1.89340175643486	1.15576834218599	0.298486807453028	0.000477768926589589	-0.70630273691751	-0.393512226440626	-0.365392764759368	-0.410619158403089	0.448760278353473	0.515948933866775	0.407886602465009	0.447246495388184	0.514380587305241	0.406416856543037	0.00197923267351539	0.00490516389239129	0.00490464433603185
177	0.405465108108164	0.27	1.16225736551809	0.860467455414556	1.46404727562162	0.347651276384828	0.480119620229079	0.377435589069273	0.582803651388885	0.25	0.16	0.34	0.602818631777688	0.766819719544243	0.930820807310799	1.42649705349375	1.81458570261009	2.20267435172642	1.44025580908195	1.8317633442143	2.22547591660741	1.16225736551809	0.293193879256004	0.00970164786784496	-0.700721215703627	-0.393512226440626	-0.365392764759368	-0.410619158403089	0.448760278353473	0.515948933866775	0.407886602465009	0.447246495388184	0.514380587305241	0.406416856543037	0.00197923267351539	0.00490516389239129	0.00490464433603185
177	0.405465108108164	0.27	1.17870824131362	0.872853412994724	1.48456306963252	0.317648738760696	0.476134502454422	0.367179908534598	0.585089096374245	0.24	0.17	0.36	0.600201677789242	0.778301646097724	0.956401614406207	1.45419558130536	1.88570418337855	2.31721278545174	1.46948953826654	1.90598201105029	2.34336798626547	1.17870824131362	0.310144923630994	-0.0337537775961755	-0.718782114717648	-0.393512226440626	-0.365392764759368	-0.410619158403089	0.448760278353473	0.515948933866775	0.407886602465009	0.447246495388184	0.514380587305241	0.406416856543037	0.00197923267351539	0.00490516389239129	0.00490464433603185
177	0.405465108108164	0.27	1.18564373826175	0.878244744496957	1.49304273202655	0.344901625053725	0.466895543389365	0.366431458932532	0.567359627846199	0.26	0.18	0.38	0.57480312355412	0.732396223554372	0.889989323554625	1.33612937090847	1.70245439757306	2.06877942423765	1.34830793459842	1.71852460672585	2.08767086238806	1.18564373826175	0.313009281120786	0.0123678640411261	-0.663835392710024	-0.393512226440626	-0.365392764759368	-0.410619158403089	0.448760278353473	0.515948933866775	0.407886602465009	0.447246495388184	0.514380587305241	0.406416856543037	0.00197923267351539	0.00490516389239129	0.00490464433603185
177	0.405465108108164	0.27	1.18680684435282	0.885577203059512	1.48803648564613	0.320891418399234	0.415829399241889	0.321381737574919	0.510277060908859	0.24	0.15	0.39	0.528419465034494	0.683711371875295	0.839003278716096	1.28804403072607	1.66657439696325	2.04510476320044	1.27307108728482	1.64759793646088	2.0219180557054	1.18680684435282	0.303888970354791	-0.0378391074794586	-0.742328041567457	-0.393512226440626	-0.365392764759368	-0.410619158403089	0.448760278353473	0.515948933866775	0.407886602465009	0.447246495388184	0.514380587305241	0.406416856543037	0.00197923267351539	0.00490516389239129	0.00490464433603185
177	0.405465108108164	0.27	1.18802777050011	0.886413440406197	1.48964210059402	0.313115746280417	0.430162247752462	0.330688820703321	0.529635674801603	0.26	0.18	0.38	0.520577896156502	0.677171237493485	0.833764578830467	1.21430994829995	1.57958256864544	1.94485518899093	1.22589207242275	1.59478550707089	1.96330355163727	1.18802777050011	0.309971086329933	-0.0249576129086545	-0.702542438873902	-0.393512226440626	-0.365392764759368	-0.410619158403089	0.448760278353473	0.515948933866775	0.407886602465009	0.447246495388184	0.514380587305241	0.406416856543037	0.00197923267351539	0.00490516389239129	0.00490464433603185
177	0.405465108108164	0.27	1.1914663193627	0.884355429636345	1.49857720908905	0.339738495775179	0.469601885182172	0.36739011685254	0.571813653511805	0.27	0.19	0.41	0.570930623905253	0.729769487516597	0.888608351127941	1.31504285002275	1.68090150806612	2.04676016610948	1.32344916199177	1.69250091990999	2.06023092543262	1.1914663193627	0.331006884052725	-0.0834523931673105	-0.736424205605292	-0.393512226440626	-0.365392764759368	-0.410619158403089	0.448760278353473	0.515948933866775	0.407886602465009	0.447246495388184	0.514380587305241	0.406416856543037	0.00197923267351539	0.00490516389239129	0.00490464433603185
177	0.405465108108164	0.27	1.20429503472798	0.892253155382399	1.51633691407356	0.355892665387674	0.458909909086707	0.362519793654232	0.555300024519182	0.24	0.15	0.34	0.601001229499919	0.76080099464546	0.920600759791002	1.47763573788677	1.87052319351052	2.26341064913426	1.48534366615994	1.88066968421589	2.27476978140985	1.20429503472798	0.28490800510277	-0.0406113017729034	-0.771942240132309	-0.393512226440626	-0.365392764759368	-0.410619158403089	0.448760278353473	0.515948933866775	0.407886602465009	0.447246495388184	0.514380587305241	0.406416856543037	0.00197923267351539	0.00490516389239129	0.00490464433603185
177	0.405465108108164	0.27	1.2049052738918	0.894317186359108	1.51549336142449	0.360099987366041	0.486427616276672	0.385188535950454	0.58766669660289	0.22	0.15	0.36	0.653814565187602	0.825656609032834	0.997498652878066	1.648272318495	2.08148763535236	2.51470295220971	1.64499635758149	2.07758941070224	2.50998683550397	1.2049052738918	0.28672889660764	-0.0334415899123321	-0.767226705754844	-0.393512226440626	-0.365392764759368	-0.410619158403089	0.448760278353473	0.515948933866775	0.407886602465009	0.447246495388184	0.514380587305241	0.406416856543037	0.00197923267351539	0.00490516389239129	0.00490464433603185
177	0.405465108108164	0.27	1.21487956200667	0.900237046297689	1.52952207771564	0.318673680492123	0.411413236071295	0.317491047009042	0.505335425133548	0.25	0.16	0.41	0.512456992437033	0.664055227988456	0.815653463539879	1.22564495589936	1.5882229194534	1.95080088300744	1.21825440152509	1.57871500228589	1.9398786112759	1.21487956200667	0.309905513956504	0.0244237923517923	-0.670186814024593	-0.393512226440626	-0.365392764759368	-0.410619158403089	0.448760278353473	0.515948933866775	0.407886602465009	0.447246495388184	0.514380587305241	0.406416856543037	0.00197923267351539	0.00490516389239129	0.00490464433603185
177	0.405465108108164	0.27	1.22323874416503	0.909273221437281	1.53720426689278	0.370323904435668	0.484292513557148	0.385696138776121	0.582888888338175	0.23	0.15	0.32	0.644779130881751	0.809605475892954	0.974431820904158	1.59925688576836	2.00807853428344	2.41690018279852	1.6125328862391	2.02562999001418	2.43804256564593	1.22323874416503	0.281744760465444	-0.0144447962926705	-0.749587624774769	-0.393512226440626	-0.365392764759368	-0.410619158403089	0.448760278353473	0.515948933866775	0.407886602465009	0.447246495388184	0.514380587305241	0.406416856543037	0.00197923267351539	0.00490516389239129	0.00490464433603185
177	0.405465108108164	0.27	1.2289446532888	0.909424052771326	1.54846525380628	0.363751484747689	0.453384624492524	0.359765785044212	0.547003463940836	0.24	0.16	0.4	0.585634564090315	0.738029345668046	0.890424127245776	1.41283016436327	1.78047913439804	2.14812810443282	1.40308204279477	1.76674675467618	2.13246384884475	1.2289446532888	0.301088168559578	0.0104351940476303	-0.690872633990933	-0.393512226440626	-0.365392764759368	-0.410619158403089	0.448760278353473	0.515948933866775	0.407886602465009	0.447246495388184	0.514380587305241	0.406416856543037	0.00197923267351539	0.00490516389239129	0.00490464433603185
177	0.405465108108164	0.27	1.22903229466578	0.914956518751922	1.54310807057964	0.346839694727571	0.484791346284052	0.380922378812509	0.588660313755594	0.24	0.16	0.37	0.630445318445404	0.802353580906464	0.974261843367523	1.54729196773438	1.96920369570005	2.39111542366573	1.55168951573749	1.97522362833961	2.39901511592319	1.22903229466578	0.296014905091546	-0.0686611175093888	-0.789859643945686	-0.393512226440626	-0.365392764759368	-0.410619158403089	0.448760278353473	0.515948933866775	0.407886602465009	0.447246495388184	0.514380587305241	0.406416856543037	0.00197923267351539	0.00490516389239129	0.00490464433603185
177	0.405465108108164	0.27	1.23053996919481	0.913941399598564	1.54713853879105	0.31929471663345	0.421880539348219	0.325706324683416	0.518054754013023	0.24	0.16	0.37	0.537350033665039	0.696018176010977	0.854686318356916	1.31444230072097	1.70256941528318	2.09069652984539	1.3181852533271	1.70651275353785	2.09673038334654	1.23053996919481	0.291771183523821	0.0328464063546847	-0.672425656994358	-0.393512226440626	-0.365392764759368	-0.410619158403089	0.448760278353473	0.515948933866775	0.407886602465009	0.447246495388184	0.514380587305241	0.406416856543037	0.00197923267351539	0.00490516389239129	0.00490464433603185
177	0.405465108108164	0.27	1.23502019899045	0.917418677264914	1.55262172071598	0.344647260958369	0.460481654280477	0.361341877259997	0.559621431300958	0.24	0.16	0.37	0.596837440688658	0.760589096699381	0.924340752710104	1.46173503099213	1.86278482387654	2.26383461676094	1.46308324256277	1.86550381440638	2.26543364294788	1.23502019899045	0.301652791997277	-0.00155916410059098	-0.697798195052508	-0.393512226440626	-0.365392764759368	-0.410619158403089	0.448760278353473	0.515948933866775	0.407886602465009	0.447246495388184	0.514380587305241	0.406416856543037	0.00197923267351539	0.00490516389239129	0.00490464433603185
177	0.405465108108164	0.27	1.23767948293421	0.920093675650033	1.55526529021838	0.37416088562837	0.471456732262101	0.376258373275512	0.566655091248689	0.24	0.15	0.39	0.623086195723055	0.780735267619182	0.938384339515309	1.53015573803895	1.91730543516624	2.30445513229352	1.51657326658179	1.90053231395866	2.28497368617136	1.23767948293421	0.302101971266712	-0.0113282932189372	-0.724332136744295	-0.393512226440626	-0.365392764759368	-0.410619158403089	0.448760278353473	0.515948933866775	0.407886602465009	0.447246495388184	0.514380587305241	0.406416856543037	0.00197923267351539	0.00490516389239129	0.00490464433603185
177	0.405465108108164	0.27	1.24298383977609	0.921231703719544	1.56473597583264	0.337971300349421	0.461437870096881	0.360606146084784	0.562269594108978	0.25	0.17	0.39	0.583256252289586	0.746344802215095	0.909433352140603	1.39791857121888	1.78880081517095	2.17968305912302	1.40082331320737	1.79178821027021	2.18314606740648	1.24298383977609	0.309180634807667	-0.0318211674236673	-0.711761462885108	-0.393512226440626	-0.365392764759368	-0.410619158403089	0.448760278353473	0.515948933866775	0.407886602465009	0.447246495388184	0.514380587305241	0.406416856543037	0.00197923267351539	0.00490516389239129	0.00490464433603185
177	0.405465108108164	0.27	1.2442883816814	0.922869359730461	1.56570740363235	0.358425441533033	0.505133432242442	0.399618061995957	0.610648802488928	0.26	0.17	0.4	0.625017130927519	0.790046993819153	0.955076856710787	1.44866410971374	1.83117016846337	2.213676227213	1.45019113123251	1.83341420036773	2.21694671350966	1.2442883816814	0.310197864290446	-0.0414491378925413	-0.719012560358748	-0.393512226440626	-0.365392764759368	-0.410619158403089	0.448760278353473	0.515948933866775	0.407886602465009	0.447246495388184	0.514380587305241	0.406416856543037	0.00197923267351539	0.00490516389239129	0.00490464433603185
177	0.405465108108164	0.27	1.24908485051851	0.928444315641315	1.5697253853957	0.302853479834565	0.408477560879388	0.311716769068838	0.505238352689938	0.25	0.16	0.38	0.50052456904287	0.655893668260395	0.81126276747792	1.19081560986669	1.56045969945245	1.9301037890382	1.19383616831258	1.56358543150757	1.93509761465873	1.24908485051851	0.301273741944936	0.0130310792334033	-0.68221816627889	-0.393512226440626	-0.365392764759368	-0.410619158403089	0.448760278353473	0.515948933866775	0.407886602465009	0.447246495388184	0.514380587305241	0.406416856543037	0.00197923267351539	0.00490516389239129	0.00490464433603185
177	0.405465108108164	0.27	1.25137280204408	0.928614344209699	1.57413125987845	0.326035425504281	0.480728230681263	0.372815861499733	0.588640599862793	0.26	0.18	0.41	0.588618129175603	0.75899493827117	0.929371747366737	1.37700120263122	1.77557722228873	2.17415324194625	1.38041929080068	1.77997581635429	2.17889208804979	1.25137280204408	0.330265411256016	0.00542536045803765	-0.65005625536028	-0.393512226440626	-0.365392764759368	-0.410619158403089	0.448760278353473	0.515948933866775	0.407886602465009	0.447246495388184	0.514380587305241	0.406416856543037	0.00197923267351539	0.00490516389239129	0.00490464433603185
177	0.405465108108164	0.27	1.25875162071513	0.932669183279325	1.58483405815092	0.309278419330181	0.416259937293357	0.319135888146724	0.51338398643999	0.25	0.16	0.34	0.510575198575532	0.66596082746069	0.821346456345848	1.21028282634493	1.5786136003919	1.94694437443887	1.21994188432068	1.59147154307223	1.96199990197032	1.25875162071513	0.276475112477213	0.0363086636118852	-0.698792352923964	-0.393512226440626	-0.365392764759368	-0.410619158403089	0.448760278353473	0.515948933866775	0.407886602465009	0.447246495388184	0.514380587305241	0.406416856543037	0.00197923267351539	0.00490516389239129	0.00490464433603185
177	0.405465108108164	0.27	1.26226384503194	0.940565185839681	1.58396250422419	0.306516757663476	0.419368015969358	0.320882664179653	0.517853367759063	0.23	0.15	0.38	0.543142088888152	0.709843334132104	0.876544579376056	1.36515287412542	1.78414578357003	2.20313869301463	1.35865399801987	1.77679365429543	2.19404170353274	1.26226384503194	0.29080084151207	0.0183989542365604	-0.693618940974019	-0.393512226440626	-0.365392764759368	-0.410619158403089	0.448760278353473	0.515948933866775	0.407886602465009	0.447246495388184	0.514380587305241	0.406416856543037	0.00197923267351539	0.00490516389239129	0.00490464433603185
177	0.405465108108164	0.27	1.26712228982539	0.944373483295178	1.5898710963556	0.284380630488029	0.463861977476642	0.348976462911999	0.578747492041286	0.26	0.19	0.39	0.550902832594896	0.732263933196527	0.913625033798157	1.28859361754019	1.71280773095205	2.13702184436391	1.30342677442681	1.73298572064923	2.16243053658098	1.26712228982539	0.314727660885644	0.041988477162341	-0.616293523651653	-0.393512226440626	-0.365392764759368	-0.410619158403089	0.448760278353473	0.515948933866775	0.407886602465009	0.447246495388184	0.514380587305241	0.406416856543037	0.00197923267351539	0.00490516389239129	0.00490464433603185
177	0.405465108108164	0.27	1.2763431244902	0.947558296114922	1.60512795286548	0.378913296636477	0.472332539767912	0.377917860868789	0.566747218667034	0.25	0.17	0.36	0.613902770370839	0.767273221840367	0.920643673309896	1.47786993943582	1.84708407360172	2.21629820776763	1.48804757619693	1.86019309868569	2.23045824332895	1.2763431244902	0.29010846003226	0.0291619028976521	-0.682026777100774	-0.393512226440626	-0.365392764759368	-0.410619158403089	0.448760278353473	0.515948933866775	0.407886602465009	0.447246495388184	0.514380587305241	0.406416856543037	0.00197923267351539	0.00490516389239129	0.00490464433603185
177	0.405465108108164	0.27	1.29560407583857	0.961398556354153	1.62980959532299	0.326022975159601	0.470219273993507	0.364662932111592	0.575775615875422	0.23	0.16	0.38	0.610019942023345	0.78659800325414	0.963176064484936	1.51410131835343	1.95237727768527	2.39065323701712	1.50799054786977	1.94496809233991	2.3812709434962	1.29560407583857	0.291459325800288	0.00675867420868482	-0.706658462781167	-0.393512226440626	-0.365392764759368	-0.410619158403089	0.448760278353473	0.515948933866775	0.407886602465009	0.447246495388184	0.514380587305241	0.406416856543037	0.00197923267351539	0.00490516389239129	0.00490464433603185
177	0.405465108108164	0.27	1.29963371491843	0.967039341031718	1.63222808880514	0.335208883201734	0.471174643054754	0.36757644154972	0.574772844559789	0.24	0.16	0.37	0.603574403699117	0.773686564407991	0.943798725116865	1.46922047668715	1.88330740336134	2.29739433003553	1.473635015487	1.88944847616586	2.30569436665895	1.29963371491843	0.297115373911389	0.00108413358176835	-0.701383989174679	-0.393512226440626	-0.365392764759368	-0.410619158403089	0.448760278353473	0.515948933866775	0.407886602465009	0.447246495388184	0.514380587305241	0.406416856543037	0.00197923267351539	0.00490516389239129	0.00490464433603185
177	0.405465108108164	0.27	1.30375598601978	0.96721218876514	1.64029978327441	0.337007592669364	0.467062456455445	0.364781482395305	0.569343430515585	0.23	0.15	0.38	0.613178025929917	0.785106834795333	0.95703564366075	1.52978417001855	1.95871990980405	2.38765564958955	1.51665623943383	1.94128351872768	2.36666790751078	1.30375598601978	0.284144737143351	0.0528881695417914	-0.672273765743655	-0.393512226440626	-0.365392764759368	-0.410619158403089	0.448760278353473	0.515948933866775	0.407886602465009	0.447246495388184	0.514380587305241	0.406416856543037	0.00197923267351539	0.00490516389239129	0.00490464433603185
177	0.405465108108164	0.27	1.30865762653896	0.976870410358329	1.64044484271958	0.318845261209423	0.453809296243855	0.350249364034454	0.557369228453255	0.23	0.17	0.34	0.584853727910704	0.757780272921903	0.930706817933101	1.44887213172745	1.87726719864047	2.30566226555349	1.46646837543776	1.90049686183451	2.33453321613205	1.30865762653896	0.289313201716642	0.0253819640730972	-0.69094536698828	-0.393512226440626	-0.365392764759368	-0.410619158403089	0.448760278353473	0.515948933866775	0.407886602465009	0.447246495388184	0.514380587305241	0.406416856543037	0.00197923267351539	0.00490516389239129	0.00490464433603185
177	0.405465108108164	0.27	1.30913210928606	0.971909459191478	1.64635475938064	0.324680607726389	0.474816468058734	0.367901706899182	0.581731229218286	0.25	0.16	0.36	0.592661453952183	0.764892940269082	0.937124426585982	1.41465614508939	1.82576493050356	2.23687371591774	1.41985847507115	1.83271657736203	2.24330873965769	1.30913210928606	0.304083089873197	-0.0162005111549039	-0.706435552242285	-0.393512226440626	-0.365392764759368	-0.410619158403089	0.448760278353473	0.515948933866775	0.407886602465009	0.447246495388184	0.514380587305241	0.406416856543037	0.00197923267351539	0.00490516389239129	0.00490464433603185
177	0.405465108108164	0.27	1.31316355180552	0.972760255989557	1.65356684762148	0.36129643512381	0.483849760252535	0.38340811369118	0.584291406813889	0.25	0.16	0.38	0.618200238866264	0.780150515031687	0.94210079119711	1.47696992958078	1.86389260114477	2.25081527270876	1.47842225683941	1.86620023117609	2.25416065424241	1.31316355180552	0.300846394331146	0.0107562553432856	-0.687347920404892	-0.393512226440626	-0.365392764759368	-0.410619158403089	0.448760278353473	0.515948933866775	0.407886602465009	0.447246495388184	0.514380587305241	0.406416856543037	0.00197923267351539	0.00490516389239129	0.00490464433603185
177	0.405465108108164	0.27	1.32314772389217	0.986371983034189	1.65992346475015	0.36918587738635	0.536894875556457	0.427322044059592	0.646467707053322	0.24	0.18	0.35	0.702766150849578	0.882967659522514	1.06316916819545	1.71342217594121	2.15277353161622	2.59212488729122	1.7418921309255	2.18872560482279	2.63530364109211	1.32314772389217	0.297549926226898	-0.0185253883532954	-0.710306716624909	-0.393512226440626	-0.365392764759368	-0.410619158403089	0.448760278353473	0.515948933866775	0.407886602465009	0.447246495388184	0.514380587305241	0.406416856543037	0.00197923267351539	0.00490516389239129	0.00490464433603185
177	0.405465108108164	0.27	1.33042968531964	0.989549873422035	1.67130949721725	0.295473261193065	0.440765356090264	0.334502236640291	0.547028475540237	0.27	0.18	0.41	0.519113194270527	0.684022666699992	0.848932139129457	1.19410825893215	1.57344703355314	1.95278580817413	1.19962052932356	1.58070438091688	1.96166092341828	1.33042968531964	0.314775147065037	-0.0284058101391046	-0.695005915864723	-0.393512226440626	-0.365392764759368	-0.410619158403089	0.448760278353473	0.515948933866775	0.407886602465009	0.447246495388184	0.514380587305241	0.406416856543037	0.00197923267351539	0.00490516389239129	0.00490464433603185
177	0.405465108108164	0.27	1.33436000472514	0.98895472956738	1.67976527988289	0.333819521346454	0.478060876052356	0.372620061904687	0.583501690200025	0.25	0.15	0.38	0.599220006033832	0.768782119696783	0.938344233359733	1.4277979401392	1.83182389751008	2.23584985488097	1.42107095092519	1.82388884256425	2.22633337528501	1.33436000472514	0.291785732386452	0.00816011172790159	-0.700754526341067	-0.393512226440626	-0.365392764759368	-0.410619158403089	0.448760278353473	0.515948933866775	0.407886602465009	0.447246495388184	0.514380587305241	0.406416856543037	0.00197923267351539	0.00490516389239129	0.00490464433603185
177	0.405465108108164	0.27	1.33487714959771	0.995430508216261	1.67432379097916	0.337778968627724	0.453149596236057	0.35408642173721	0.552212770734904	0.23	0.14	0.35	0.592556854553423	0.758337182404229	0.924117510255035	1.47136125116365	1.88300571823966	2.29465018531568	1.46672890430237	1.87599167758879	2.28710137666934	1.33487714959771	0.279201734922422	-0.058614874819322	-0.811744579282451	-0.393512226440626	-0.365392764759368	-0.410619158403089	0.448760278353473	0.515948933866775	0.407886602465009	0.447246495388184	0.514380587305241	0.406416856543037	0.00197923267351539	0.00490516389239129	0.00490464433603185
177	0.405465108108164	0.27	1.33675109332895	0.98990230454308	1.68359988211482	0.313671785845343	0.453879991868592	0.349057447303381	0.558702536433803	0.27	0.17	0.43	0.539143960707951	0.701049808255315	0.86295565580268	1.23452645080272	1.60525684176249	1.97598723272225	1.22841862751811	1.59584853269741	1.96601730111523	1.33675109332895	0.313774117655669	-0.0134000285569613	-0.689446593205507	-0.393512226440626	-0.365392764759368	-0.410619158403089	0.448760278353473	0.515948933866775	0.407886602465009	0.447246495388184	0.514380587305241	0.406416856543037	0.00197923267351539	0.00490516389239129	0.00490464433603185
177	0.405465108108164	0.27	1.35344007136696	1.00527575133446	1.70160439139945	0.386581443946256	0.479184773010323	0.384942354365927	0.573427191654718	0.26	0.17	0.4	0.60867961940204	0.757697878529403	0.906716137656765	1.42605620633105	1.77518636694656	2.12431652756207	1.42916177301655	1.77839422867944	2.12917774797414	1.35344007136696	0.303295738875214	0.0523541550038855	-0.645004895365498	-0.393512226440626	-0.365392764759368	-0.410619158403089	0.448760278353473	0.515948933866775	0.407886602465009	0.447246495388184	0.514380587305241	0.406416856543037	0.00197923267351539	0.00490516389239129	0.00490464433603185
177	0.405465108108164	0.27	1.35823338853897	1.00962194160542	1.70684483547252	0.304072815512169	0.450007566543356	0.343716104536344	0.556299028550367	0.25	0.16	0.36	0.554553513249525	0.726044761132512	0.897536009015498	1.32576216565361	1.73574353400117	2.14572490234873	1.32978063180287	1.74178848545986	2.15328846141516	1.35823338853897	0.296760437669908	-0.0163327267140738	-0.71101621996293	-0.393512226440626	-0.365392764759368	-0.410619158403089	0.448760278353473	0.515948933866775	0.407886602465009	0.447246495388184	0.514380587305241	0.406416856543037	0.00197923267351539	0.00490516389239129	0.00490464433603185
177	0.405465108108164	0.27	1.36314013491389	1.01629252055132	1.70998774927645	0.338562595373149	0.475360495693946	0.371623554858944	0.579097436528947	0.24	0.16	0.36	0.610424937937833	0.780822144581804	0.951219351225774	1.48641346227583	1.90133868264026	2.31626390300468	1.49264733933501	1.90848131308084	2.32399441884518	1.36314013491389	0.294008551553063	0.00409208220343872	-0.701556180648837	-0.393512226440626	-0.365392764759368	-0.410619158403089	0.448760278353473	0.515948933866775	0.407886602465009	0.447246495388184	0.514380587305241	0.406416856543037	0.00197923267351539	0.00490516389239129	0.00490464433603185
177	0.405465108108164	0.27	1.36693965351493	1.01724414148646	1.7166351655434	0.268646243727599	0.41614732329101	0.308944572601224	0.523350073980796	0.24	0.15	0.34	0.509189063851175	0.685875994475659	0.862562925100142	1.24426475012544	1.67602052649883	2.10777630287221	1.2485038061528	1.68133400069006	2.1148018073208	1.36693965351493	0.284615509490874	0.025036468004728	-0.710753631059785	-0.393512226440626	-0.365392764759368	-0.410619158403089	0.448760278353473	0.515948933866775	0.407886602465009	0.447246495388184	0.514380587305241	0.406416856543037	0.00197923267351539	0.00490516389239129	0.00490464433603185
177	0.405465108108164	0.27	1.37068745581152	1.01479192215279	1.72658298947026	0.266025497459265	0.417846070713176	0.309483165805338	0.526208975621014	0.24	0.15	0.37	0.505188167897239	0.682075518961905	0.858962870026571	1.22224616240012	1.65020528685034	2.07816441130056	1.2182979425252	1.64572410511223	2.07256198839201	1.37068745581152	0.294696549800045	0.0241425534133952	-0.684939136915375	-0.393512226440626	-0.365392764759368	-0.410619158403089	0.448760278353473	0.515948933866775	0.407886602465009	0.447246495388184	0.514380587305241	0.406416856543037	0.00197923267351539	0.00490516389239129	0.00490464433603185
177	0.405465108108164	0.27	1.37135662236541	1.0190319095912	1.72368133513961	0.27275760970724	0.427853768449232	0.318777071573664	0.5369304653248	0.23	0.15	0.35	0.534028939127223	0.716758871453929	0.899488803780635	1.32751281037424	1.78175097656608	2.23598914275791	1.33203696769342	1.78451978335229	2.24024174992518	1.37135662236541	0.281827464094041	0.0279391374279476	-0.69258114237914	-0.393512226440626	-0.365392764759368	-0.410619158403089	0.448760278353473	0.515948933866775	0.407886602465009	0.447246495388184	0.514380587305241	0.406416856543037	0.00197923267351539	0.00490516389239129	0.00490464433603185
177	0.405465108108164	0.27	1.37161832007805	1.02238360280408	1.72085303735202	0.349332157388128	0.50804848789455	0.399792727863724	0.616304247925377	0.27	0.17	0.4	0.620154353428263	0.788079571141794	0.956004788855325	1.42590136645968	1.81200652895204	2.1981116914444	1.42712301472532	1.81324305306021	2.19835642939263	1.37161832007805	0.314783892725207	-0.0443916139739155	-0.713113356715346	-0.393512226440626	-0.365392764759368	-0.410619158403089	0.448760278353473	0.515948933866775	0.407886602465009	0.447246495388184	0.514380587305241	0.406416856543037	0.00197923267351539	0.00490516389239129	0.00490464433603185
177	0.405465108108164	0.27	1.37665897883308	1.02562121388668	1.72769674377949	0.337196546005223	0.43990783368502	0.343614110252113	0.536201557117926	0.24	0.15	0.35	0.565454058869599	0.723915760919184	0.88237746296877	1.37953302770399	1.76613057382577	2.15272811994756	1.37745238586397	1.76311229265053	2.14976007313653	1.37665897883308	0.279004616262903	-0.040318456466938	-0.767466953476899	-0.393512226440626	-0.365392764759368	-0.410619158403089	0.448760278353473	0.515948933866775	0.407886602465009	0.447246495388184	0.514380587305241	0.406416856543037	0.00197923267351539	0.00490516389239129	0.00490464433603185
177	0.405465108108164	0.27	1.37827372888859	1.02614269231353	1.73040476546364	0.337980598878694	0.521519911588037	0.407561646496178	0.635478176679896	0.28	0.18	0.43	0.619835779043754	0.793147989917722	0.96646020079169	1.39846461249365	1.78948914191691	2.18051367134016	1.39969536086087	1.79187336156596	2.18235084639847	1.37827372888859	0.331732141817736	0.0425723291929704	-0.608741410406239	-0.393512226440626	-0.365392764759368	-0.410619158403089	0.448760278353473	0.515948933866775	0.407886602465009	0.447246495388184	0.514380587305241	0.406416856543037	0.00197923267351539	0.00490516389239129	0.00490464433603185
177	0.405465108108164	0.27	1.39536879175443	1.04153125701078	1.74920632649809	0.282644402200185	0.418978378495084	0.314764844228662	0.523191912761506	0.26	0.16	0.38	0.499688654488471	0.665127462766714	0.830566271044957	1.17531888122009	1.56444789847788	1.95357691573567	1.17305073797628	1.56193866079148	1.94963781454121	1.39536879175443	0.296624172046567	0.017971894183055	-0.680061563082278	-0.393512226440626	-0.365392764759368	-0.410619158403089	0.448760278353473	0.515948933866775	0.407886602465009	0.447246495388184	0.514380587305241	0.406416856543037	0.00197923267351539	0.00490516389239129	0.00490464433603185
177	0.405465108108164	0.27	1.39983475500682	1.03686723686681	1.76280227314684	0.363935404502225	0.527078354231945	0.418285818185599	0.63587089027829	0.25	0.16	0.36	0.666798715465193	0.840227314126685	1.01365591278818	1.57490924308323	1.98452956284704	2.39414988261086	1.58241352980079	1.99480957217512	2.40599716213403	1.39983475500682	0.296070390754525	-0.0462048835062866	-0.746537128852728	-0.393512226440626	-0.365392764759368	-0.410619158403089	0.448760278353473	0.515948933866775	0.407886602465009	0.447246495388184	0.514380587305241	0.406416856543037	0.00197923267351539	0.00490516389239129	0.00490464433603185
177	0.405465108108164	0.27	1.40557688191884	1.04635872499531	1.76479503884237	0.324589123124784	0.484446055647757	0.375340232651218	0.593551878644296	0.22	0.15	0.35	0.646284508365347	0.834149802413477	1.02201509646161	1.65484788395008	2.13588755038049	2.6169272168109	1.65958181644853	2.14203975711865	2.62513734892192	1.40557688191884	0.279162720047199	0.0458806919403404	-0.688740927824052	-0.393512226440626	-0.365392764759368	-0.410619158403089	0.448760278353473	0.515948933866775	0.407886602465009	0.447246495388184	0.514380587305241	0.406416856543037	0.00197923267351539	0.00490516389239129	0.00490464433603185
177	0.405465108108164	0.27	1.41203667479444	1.05300450018247	1.77106884940641	0.320972182599021	0.470985202254482	0.36402977934726	0.577940625161705	0.27	0.17	0.4	0.568245447545695	0.735201382486876	0.902157317428057	1.31456959437831	1.70080268541778	2.08703577645725	1.31466042796947	1.70190708451607	2.08711759968637	1.41203667479444	0.311220290611917	0.0238029766981475	-0.656917570700866	-0.393512226440626	-0.365392764759368	-0.410619158403089	0.448760278353473	0.515948933866775	0.407886602465009	0.447246495388184	0.514380587305241	0.406416856543037	0.00197923267351539	0.00490516389239129	0.00490464433603185
177	0.405465108108164	0.27	1.41241776349548	1.05354177568834	1.77129375130263	0.265148886609996	0.411667823533576	0.304666990397694	0.518668656669458	0.25	0.15	0.38	0.488263563529103	0.659744589482429	0.831225615435755	1.15939265738401	1.56657815558904	1.97376365379408	1.15408622776637	1.55935736127011	1.96454785537651	1.41241776349548	0.295063871854052	0.00404669663963466	-0.69511083713876	-0.393512226440626	-0.365392764759368	-0.410619158403089	0.448760278353473	0.515948933866775	0.407886602465009	0.447246495388184	0.514380587305241	0.406416856543037	0.00197923267351539	0.00490516389239129	0.00490464433603185
177	0.405465108108164	0.27	1.41636747788951	1.05393761410255	1.77879734167648	0.316813740793091	0.476698200545003	0.36740414769803	0.585992253391975	0.25	0.17	0.38	0.593700573070902	0.770312465492487	0.946924357914073	1.42160892004383	1.84450398371823	2.26739904739263	1.42490561097011	1.84896072577586	2.27225222859197	1.41636747788951	0.296801978343294	-0.031169708406675	-0.717550531204211	-0.393512226440626	-0.365392764759368	-0.410619158403089	0.448760278353473	0.515948933866775	0.407886602465009	0.447246495388184	0.514380587305241	0.406416856543037	0.00197923267351539	0.00490516389239129	0.00490464433603185
177	0.405465108108164	0.27	1.43351530136039	1.06970965502383	1.79732094769695	0.342403832151424	0.469102293569419	0.367602923618716	0.570601663520122	0.26	0.17	0.36	0.575325671233113	0.734179666657792	0.89303366208247	1.33435471967263	1.70278531321707	2.07121590676152	1.34663144823935	1.71790950578765	2.08918904492737	1.43351530136039	0.295708793180532	0.0178844928947086	-0.689792854935485	-0.393512226440626	-0.365392764759368	-0.410619158403089	0.448760278353473	0.515948933866775	0.407886602465009	0.447246495388184	0.514380587305241	0.406416856543037	0.00197923267351539	0.00490516389239129	0.00490464433603185
177	0.405465108108164	0.27	1.43673342136838	1.07071447613746	1.8027523665993	0.362356023218398	0.505522757986935	0.400822545815302	0.610222970158569	0.21	0.14	0.34	0.694658324364404	0.876112373561673	1.05756642275894	1.79147408922137	2.25943109213879	2.72738809505622	1.7910588707084	2.25746827741362	2.72542701146415	1.43673342136838	0.270428326256358	0.0464939040420604	-0.703975686606569	-0.393512226440626	-0.365392764759368	-0.410619158403089	0.448760278353473	0.515948933866775	0.407886602465009	0.447246495388184	0.514380587305241	0.406416856543037	0.00197923267351539	0.00490516389239129	0.00490464433603185
177	0.405465108108164	0.27	1.44400699286937	1.07511075014832	1.81290323559041	0.357092349945048	0.507400577408622	0.401103715804993	0.613697439012251	0.26	0.17	0.4	0.631865458344333	0.799316699834191	0.966767941324049	1.47491139760342	1.86577901246463	2.25664662732584	1.4806032237193	1.87296277026994	2.26306537587046	1.44400699286937	0.304470555129529	0.00589979446868095	-0.67142661933986	-0.393512226440626	-0.365392764759368	-0.410619158403089	0.448760278353473	0.515948933866775	0.407886602465009	0.447246495388184	0.514380587305241	0.406416856543037	0.00197923267351539	0.00490516389239129	0.00490464433603185
177	0.405465108108164	0.27	1.47389429532028	1.09708292020232	1.85070567043823	0.300998111043528	0.484755701301427	0.369419491152075	0.60009191145078	0.24	0.16	0.38	0.601791552723844	0.789676487475404	0.977561422226965	1.4529045702421	1.90651492609475	2.3601252819474	1.45368853341116	1.90744682551475	2.36028478012158	1.47389429532028	0.292585969280234	0.0281382645235939	-0.676974889717813	-0.393512226440626	-0.365392764759368	-0.410619158403089	0.448760278353473	0.515948933866775	0.407886602465009	0.447246495388184	0.514380587305241	0.406416856543037	0.00197923267351539	0.00490516389239129	0.00490464433603185
177	0.405465108108164	0.27	1.58978139372015	1.17904161654344	2.00052117089686	0.284262606254367	0.454592962850776	0.341970464547617	0.567215461153936	0.25	0.17	0.39	0.547694204630521	0.72806852354502	0.908442842459519	1.29967044436119	1.72769610034399	2.15572175632678	1.30529562256993	1.73545152046703	2.16561556149367	1.58978139372015	0.292197336597326	-0.0359444822316012	-0.732090565971612	-0.393512226440626	-0.365392764759368	-0.410619158403089	0.448760278353473	0.515948933866775	0.407886602465009	0.447246495388184	0.514380587305241	0.406416856543037	0.00197923267351539	0.00490516389239129	0.00490464433603185
177	0.405465108108164	0.28	0.802270244675989	0.599454583852114	1.00508590549986	0.306524927774647	0.351304139461977	0.268804650840436	0.433803628083519	0.27	0.16	0.42	0.420114488731643	0.549052847403997	0.67799120607635	0.973048724773712	1.27168947353563	1.57033022229755	0.964352245104914	1.26108128633714	1.55666156070328	0.802270244675989	0.347617172753284	-0.0028006281255647	-0.664882248928936	-0.393512226440626	-0.365392764759368	-0.410619158403089	0.448760278353473	0.515948933866775	0.407886602465009	0.447246495388184	0.514380587305241	0.406416856543037	0.00197923267351539	0.00490516389239129	0.00490464433603185
177	0.405465108108164	0.28	0.902270352246363	0.678521947948308	1.12601875654442	0.360111807086719	0.418893041887175	0.331712015855737	0.506074067918614	0.25	0.17	0.39	0.534330522808743	0.674764034384159	0.815197545959574	1.27534521197078	1.6105332630791	1.94572131418741	1.280125235639	1.61617903739009	1.95264625287068	0.902270352246363	0.331643912217537	-0.0526623117371509	-0.740494701728063	-0.393512226440626	-0.365392764759368	-0.410619158403089	0.448760278353473	0.515948933866775	0.407886602465009	0.447246495388184	0.514380587305241	0.406416856543037	0.00197923267351539	0.00490516389239129	0.00490464433603185
177	0.405465108108164	0.28	0.909974451481063	0.679468720955994	1.14048018200613	0.378796619208298	0.463961778708723	0.371197339284762	0.556726218132684	0.23	0.15	0.37	0.61804223965851	0.772494698861805	0.9269471580651	1.52642276693534	1.90788496322038	2.28934715950542	1.51675226484581	1.89596927338728	2.27519382223402	0.909974451481063	0.323808280716026	0.0135104060799036	-0.679271180977181	-0.393512226440626	-0.365392764759368	-0.410619158403089	0.448760278353473	0.515948933866775	0.407886602465009	0.447246495388184	0.514380587305241	0.406416856543037	0.00197923267351539	0.00490516389239129	0.00490464433603185
177	0.405465108108164	0.28	0.929658291976307	0.699201841092398	1.16011474286022	0.421680110131628	0.497940015306266	0.406895246786142	0.58898478382639	0.23	0.14	0.35	0.688006506904747	0.841951271942527	0.995896036980306	1.72730641414745	2.11379953217111	2.50029265019476	1.7183942364569	2.10268016610032	2.4870350373578	0.929658291976307	0.303077482543842	-0.0098050479719986	-0.745927869299256	-0.393512226440626	-0.365392764759368	-0.410619158403089	0.448760278353473	0.515948933866775	0.407886602465009	0.447246495388184	0.514380587305241	0.406416856543037	0.00197923267351539	0.00490516389239129	0.00490464433603185
177	0.405465108108164	0.28	0.933125031890958	0.696679250441891	1.16957081334003	0.364824655930735	0.445166543734745	0.353457386134884	0.536875701334606	0.3	0.19	0.42	0.515917840220298	0.64977949476014	0.783641149299982	1.12067444522411	1.41144813774492	1.70222183026573	1.12531273119872	1.41807291539255	1.71074554362097	0.933125031890958	0.363042526765915	0.0119978549408273	-0.600646588165767	-0.393512226440626	-0.365392764759368	-0.410619158403089	0.448760278353473	0.515948933866775	0.407886602465009	0.447246495388184	0.514380587305241	0.406416856543037	0.00197923267351539	0.00490516389239129	0.00490464433603185
177	0.405465108108164	0.28	0.942128560553751	0.708612084419465	1.17564503668804	0.349547501808314	0.441874318683514	0.347763637963727	0.5359849994033	0.26	0.15	0.39	0.548731302258071	0.697227207954654	0.845723113651236	1.28292044495174	1.63010026251603	1.97728008008031	1.27475755825574	1.61977053028705	1.96513984513603	0.942128560553751	0.334709329554073	-0.0147126606560626	-0.693037143662406	-0.393512226440626	-0.365392764759368	-0.410619158403089	0.448760278353473	0.515948933866775	0.407886602465009	0.447246495388184	0.514380587305241	0.406416856543037	0.00197923267351539	0.00490516389239129	0.00490464433603185
177	0.405465108108164	0.28	1.00017524664041	0.75183619757738	1.24851429570345	0.403084555012668	0.509666466764081	0.41283202545494	0.606500908073223	0.25	0.17	0.4	0.657933156346753	0.81225885223575	0.966584548124747	1.55356455610269	1.91797077110528	2.28237698610787	1.55445770217237	1.91902927848354	2.28336425107182	1.00017524664041	0.338309186415814	0.0391843925164551	-0.625224162089652	-0.393512226440626	-0.365392764759368	-0.410619158403089	0.448760278353473	0.515948933866775	0.407886602465009	0.447246495388184	0.514380587305241	0.406416856543037	0.00197923267351539	0.00490516389239129	0.00490464433603185
177	0.405465108108164	0.28	1.00731597570883	0.754212701058239	1.26041925035942	0.3673742612166	0.442382274101659	0.351745958239074	0.533018589964244	0.24	0.15	0.39	0.572950937486187	0.720586357104759	0.868221776723331	1.38315060747164	1.73955463261503	2.09595865775843	1.37563540017787	1.7306617020375	2.08451360873616	1.00731597570883	0.304816628000685	0.0138835344373063	-0.693719876679525	-0.393512226440626	-0.365392764759368	-0.410619158403089	0.448760278353473	0.515948933866775	0.407886602465009	0.447246495388184	0.514380587305241	0.406416856543037	0.00197923267351539	0.00490516389239129	0.00490464433603185
177	0.405465108108164	0.28	1.0295850814428	0.773037437517696	1.28613272536791	0.344175154582191	0.442070100908221	0.346794701307567	0.537345500508874	0.24	0.15	0.38	0.569365890401554	0.725788588102692	0.88221128580383	1.38573802532588	1.76644379622419	2.14714956712249	1.37430932407315	1.75100748478353	2.12925104302989	1.0295850814428	0.324481276826189	0.00547281515982159	-0.682332533147178	-0.393512226440626	-0.365392764759368	-0.410619158403089	0.448760278353473	0.515948933866775	0.407886602465009	0.447246495388184	0.514380587305241	0.406416856543037	0.00197923267351539	0.00490516389239129	0.00490464433603185
177	0.405465108108164	0.28	1.05638430009628	0.788834742751789	1.32393385744078	0.442073050548344	0.548744654657788	0.452495391397208	0.644993917918368	0.23	0.15	0.33	0.760307406716148	0.922030662111149	1.08375391750615	1.8960177293064	2.29931533861741	2.70261294792841	1.91045668741182	2.31756224164332	2.72431512134564	1.05638430009628	0.295847297480896	0.00758013674059519	-0.718281165389506	-0.393512226440626	-0.365392764759368	-0.410619158403089	0.448760278353473	0.515948933866775	0.407886602465009	0.447246495388184	0.514380587305241	0.406416856543037	0.00197923267351539	0.00490516389239129	0.00490464433603185
177	0.405465108108164	0.28	1.05714004128736	0.792207796376351	1.32207228619837	0.334291720911438	0.437195961299146	0.340870572307747	0.533521350290545	0.26	0.15	0.41	0.535607059017575	0.686962331363667	0.838317603709758	1.24707695424006	1.59948394527515	1.95189093631024	1.22909474761973	1.57632360120016	1.92428861909544	1.05714004128736	0.324222688774708	0.0145290880699851	-0.666721206879979	-0.393512226440626	-0.365392764759368	-0.410619158403089	0.448760278353473	0.515948933866775	0.407886602465009	0.447246495388184	0.514380587305241	0.406416856543037	0.00197923267351539	0.00490516389239129	0.00490464433603185
177	0.405465108108164	0.28	1.07119419998721	0.80088610622229	1.34150229375213	0.3311548309713	0.469467556505891	0.365298604210507	0.573636508801275	0.28	0.17	0.4	0.559291480073699	0.718779654502745	0.87826782893179	1.26991366782467	1.63204364795088	1.9941736280771	1.26894777819485	1.62988386459145	1.99238705235791	1.07119419998721	0.334334280003357	0.00144430848598647	-0.661787589853806	-0.393512226440626	-0.365392764759368	-0.410619158403089	0.448760278353473	0.515948933866775	0.407886602465009	0.447246495388184	0.514380587305241	0.406416856543037	0.00197923267351539	0.00490516389239129	0.00490464433603185
177	0.405465108108164	0.28	1.07277006216004	0.801301752561132	1.34423837175894	0.443634890317345	0.495219393926054	0.408632890505143	0.581805897346966	0.24	0.15	0.39	0.676606167192147	0.819974367773777	0.963342568355408	1.66135088355723	2.01337972730654	2.36540857105584	1.64371167993557	1.99262328634997	2.33969977833017	1.07277006216004	0.306105757496483	-0.0077365908650085	-0.723642190436211	-0.393512226440626	-0.365392764759368	-0.410619158403089	0.448760278353473	0.515948933866775	0.407886602465009	0.447246495388184	0.514380587305241	0.406416856543037	0.00197923267351539	0.00490516389239129	0.00490464433603185
177	0.405465108108164	0.28	1.08068255025345	0.807375235116076	1.35398986539082	0.352127643651652	0.424377069519894	0.334503490754991	0.514250648284796	0.27	0.16	0.42	0.520291478892737	0.66008211935342	0.799872759814102	1.19945013275209	1.52171545721002	1.84398078166795	1.18837609008158	1.50729723577721	1.82676544488319	1.08068255025345	0.327374985455921	-0.026089316388191	-0.696602664292845	-0.393512226440626	-0.365392764759368	-0.410619158403089	0.448760278353473	0.515948933866775	0.407886602465009	0.447246495388184	0.514380587305241	0.406416856543037	0.00197923267351539	0.00490516389239129	0.00490464433603185
177	0.405465108108164	0.28	1.08674858423471	0.81300620891894	1.36049095955049	0.28700601891853	0.4106233933425	0.309575659385182	0.511671127299817	0.26	0.16	0.42	0.489691478381815	0.649530318189063	0.809369157996311	1.14770861420008	1.52232900566927	1.89694939713846	1.13340785344763	1.50319853250973	1.87347709709623	1.08674858423471	0.330250319309235	0.0105421348909042	-0.652535322781476	-0.393512226440626	-0.365392764759368	-0.410619158403089	0.448760278353473	0.515948933866775	0.407886602465009	0.447246495388184	0.514380587305241	0.406416856543037	0.00197923267351539	0.00490516389239129	0.00490464433603185
177	0.405465108108164	0.28	1.09572849686586	0.821690849270149	1.36976614446156	0.308665087806848	0.408183383831409	0.312806907704026	0.503559859958792	0.25	0.18	0.39	0.498774674925915	0.650853704206899	0.802932733487884	1.17834285166915	1.53762580257008	1.896908753471	1.18697486458191	1.54784743349273	1.91114495665329	1.09572849686586	0.316494920444173	-0.0462179406893687	-0.728951494352761	-0.393512226440626	-0.365392764759368	-0.410619158403089	0.448760278353473	0.515948933866775	0.407886602465009	0.447246495388184	0.514380587305241	0.406416856543037	0.00197923267351539	0.00490516389239129	0.00490464433603185
177	0.405465108108164	0.28	1.10303690586711	0.82910143399122	1.376972377743	0.432605348856983	0.517790795820598	0.425206684139734	0.610374907501462	0.24	0.15	0.38	0.693434348262475	0.844422104423387	0.9954098605843	1.6760552481318	2.04099797378599	2.40594069944017	1.66634536166147	2.02949816046058	2.3924555819598	1.10303690586711	0.314749946050083	0.0280264435232576	-0.674268499992871	-0.393512226440626	-0.365392764759368	-0.410619158403089	0.448760278353473	0.515948933866775	0.407886602465009	0.447246495388184	0.514380587305241	0.406416856543037	0.00197923267351539	0.00490516389239129	0.00490464433603185
177	0.405465108108164	0.28	1.10631533049931	0.831112375378586	1.38151828562003	0.300854338995273	0.393121289797239	0.299555363976859	0.486687215617619	0.24	0.16	0.39	0.493264931428158	0.64733591640764	0.801406901387122	1.20421129981171	1.58034592699518	1.95648055417866	1.20200059382205	1.57741505912019	1.95301982715613	1.10631533049931	0.306225759712794	0.0569192152487812	-0.641271093427526	-0.393512226440626	-0.365392764759368	-0.410619158403089	0.448760278353473	0.515948933866775	0.407886602465009	0.447246495388184	0.514380587305241	0.406416856543037	0.00197923267351539	0.00490516389239129	0.00490464433603185
177	0.405465108108164	0.28	1.10766327818528	0.827919750521422	1.38740680584914	0.350940013301531	0.422988159563713	0.333175067936841	0.512801251190585	0.27	0.17	0.41	0.51683273767722	0.65615392492035	0.79547511216348	1.188370658927	1.50871648653595	1.8290623141449	1.18850360762547	1.50935288372652	1.82920646621044	1.10766327818528	0.320343275732718	-0.00624320621000578	-0.679003084092748	-0.393512226440626	-0.365392764759368	-0.410619158403089	0.448760278353473	0.515948933866775	0.407886602465009	0.447246495388184	0.514380587305241	0.406416856543037	0.00197923267351539	0.00490516389239129	0.00490464433603185
177	0.405465108108164	0.28	1.10785204253419	0.827019983086085	1.3886841019823	0.26031990209764	0.376541693851625	0.277443254716193	0.475640132987057	0.25	0.15	0.38	0.446436927822609	0.605897293023753	0.765357658224898	1.0644111135348	1.44460229914357	1.82479348475234	1.05863276600743	1.43735557334411	1.81479160032871	1.10785204253419	0.307499245234438	0.00937725322479804	-0.6863733899487	-0.393512226440626	-0.365392764759368	-0.410619158403089	0.448760278353473	0.515948933866775	0.407886602465009	0.447246495388184	0.514380587305241	0.406416856543037	0.00197923267351539	0.00490516389239129	0.00490464433603185
177	0.405465108108164	0.28	1.10901131767336	0.83391268767329	1.38410994767343	0.372428602867367	0.51403715816496	0.409855795804961	0.618218520524958	0.25	0.17	0.41	0.65977432450523	0.827482549399559	0.995190774293888	1.57371177665185	1.97373402479784	2.37375627294382	1.56635771175148	1.96400515656994	2.36310250006441	1.10901131767336	0.321429370457296	-0.0386603347324871	-0.712074755833184	-0.393512226440626	-0.365392764759368	-0.410619158403089	0.448760278353473	0.515948933866775	0.407886602465009	0.447246495388184	0.514380587305241	0.406416856543037	0.00197923267351539	0.00490516389239129	0.00490464433603185
177	0.405465108108164	0.28	1.11036058271978	0.834777706404033	1.38594345903553	0.313787921390655	0.425220486470807	0.327043271201501	0.523397701740114	0.29	0.18	0.41	0.484934526547905	0.630510129523938	0.776085732499971	1.06856205323541	1.38934054332233	1.71011903340925	1.07445307193725	1.39700028782354	1.72012994877399	1.11036058271978	0.331441465002871	-0.0183826547371112	-0.662947484112735	-0.393512226440626	-0.365392764759368	-0.410619158403089	0.448760278353473	0.515948933866775	0.407886602465009	0.447246495388184	0.514380587305241	0.406416856543037	0.00197923267351539	0.00490516389239129	0.00490464433603185
177	0.405465108108164	0.28	1.11245188106699	0.830991280593425	1.39391248154055	0.345612799084387	0.440311968795794	0.345716912079828	0.534907025511759	0.25	0.16	0.39	0.55479057804554	0.706592368359989	0.858394158674439	1.31913483994424	1.68007649665936	2.04101815337449	1.31150924688639	1.67065836747263	2.02977776852768	1.11245188106699	0.312422936702896	0.00347669702205678	-0.690589155712118	-0.393512226440626	-0.365392764759368	-0.410619158403089	0.448760278353473	0.515948933866775	0.407886602465009	0.447246495388184	0.514380587305241	0.406416856543037	0.00197923267351539	0.00490516389239129	0.00490464433603185
177	0.405465108108164	0.28	1.11572559382263	0.835185777230938	1.39626541041433	0.349965585546194	0.444381479173051	0.349823775463932	0.53893918288217	0.24	0.16	0.35	0.57172892706614	0.72626780715157	0.880806687236999	1.3849559609178	1.759310892137	2.13366582335621	1.39446011445436	1.77139758171264	2.14998849966784	1.11572559382263	0.297247237262178	0.00562127753071619	-0.704200928864962	-0.393512226440626	-0.365392764759368	-0.410619158403089	0.448760278353473	0.515948933866775	0.407886602465009	0.447246495388184	0.514380587305241	0.406416856543037	0.00197923267351539	0.00490516389239129	0.00490464433603185
177	0.405465108108164	0.28	1.11669144120451	0.837838583128927	1.39554429928008	0.372374635591793	0.465434154568694	0.371092408733964	0.559775900403424	0.25	0.17	0.42	0.595361461061591	0.746718477042839	0.898075493024086	1.41524012810502	1.77503251759719	2.13482490708935	1.40615621810883	1.76399238265384	2.12177366472278	1.11669144120451	0.32485204262988	-0.00268163301868068	-0.681249586457236	-0.393512226440626	-0.365392764759368	-0.410619158403089	0.448760278353473	0.515948933866775	0.407886602465009	0.447246495388184	0.514380587305241	0.406416856543037	0.00197923267351539	0.00490516389239129	0.00490464433603185
177	0.405465108108164	0.28	1.11883776606932	0.836122747828928	1.40155278430971	0.346724536989053	0.467150347047999	0.367035607438659	0.567265086657339	0.26	0.16	0.36	0.575705480619534	0.732738212909757	0.88977094519998	1.3381234731107	1.70311771443376	2.06811195575682	1.34766131500364	1.71427926077452	2.08255832841831	1.11883776606932	0.30641557243192	0.0221200714072807	-0.676793914761632	-0.393512226440626	-0.365392764759368	-0.410619158403089	0.448760278353473	0.515948933866775	0.407886602465009	0.447246495388184	0.514380587305241	0.406416856543037	0.00197923267351539	0.00490516389239129	0.00490464433603185
177	0.405465108108164	0.28	1.12321540632404	0.838543865231827	1.40788694741626	0.324709895744679	0.433606911662032	0.335977856022872	0.531235967301192	0.27	0.18	0.4	0.517207206551713	0.667498216034119	0.817789225516525	1.18048908519753	1.52351774769464	1.86654641019175	1.18424635122749	1.52836661175209	1.87244683817958	1.12321540632404	0.320937751047536	0.0526151324567762	-0.616133715213462	-0.393512226440626	-0.365392764759368	-0.410619158403089	0.448760278353473	0.515948933866775	0.407886602465009	0.447246495388184	0.514380587305241	0.406416856543037	0.00197923267351539	0.00490516389239129	0.00490464433603185
177	0.405465108108164	0.28	1.1279319939883	0.84461854225141	1.41124544572518	0.353156468442641	0.502399491446761	0.396241989628898	0.608556993264624	0.27	0.18	0.37	0.61926344264055	0.785170796627489	0.951078150614428	1.43425641582301	1.81850917563933	2.20276193545564	1.45333881139175	1.84050533105573	2.23197846403446	1.1279319939883	0.328500199265778	-0.0132864012698154	-0.6692197140924	-0.393512226440626	-0.365392764759368	-0.410619158403089	0.448760278353473	0.515948933866775	0.407886602465009	0.447246495388184	0.514380587305241	0.406416856543037	0.00197923267351539	0.00490516389239129	0.00490464433603185
177	0.405465108108164	0.28	1.13224897120771	0.848861018592739	1.41563692382269	0.364926918638814	0.441494171211143	0.350561627896585	0.5324267145257	0.27	0.17	0.4	0.54671134022063	0.688523360330936	0.830335380441243	1.26360227648642	1.59136937817523	1.91913647986404	1.26221280999515	1.59001445060322	1.91717230612165	1.13224897120771	0.328135131346527	-0.0237573940811906	-0.687530233836843	-0.393512226440626	-0.365392764759368	-0.410619158403089	0.448760278353473	0.515948933866775	0.407886602465009	0.447246495388184	0.514380587305241	0.406416856543037	0.00197923267351539	0.00490516389239129	0.00490464433603185
177	0.405465108108164	0.28	1.14341564902451	0.858691655146713	1.42813964290232	0.318894270600282	0.43475185437018	0.335552050587857	0.533951658152504	0.26	0.18	0.41	0.528619080252902	0.684895607083276	0.841172133913649	1.23395395874061	1.59874979404855	1.96354562935649	1.23475947059573	1.59993255074478	1.96589349813975	1.14341564902451	0.327225880723165	0.0417236519787804	-0.614410630193034	-0.393512226440626	-0.365392764759368	-0.410619158403089	0.448760278353473	0.515948933866775	0.407886602465009	0.447246495388184	0.514380587305241	0.406416856543037	0.00197923267351539	0.00490516389239129	0.00490464433603185
177	0.405465108108164	0.28	1.1529350610554	0.865895429061366	1.43997469304944	0.385353996426037	0.504809886231533	0.405270281797941	0.604349490665125	0.26	0.18	0.4	0.637609674951234	0.794214828791063	0.950819982630892	1.48643677015284	1.85152479846855	2.21661282678425	1.49157730171959	1.85823346297931	2.22507905964158	1.1529350610554	0.318086154138697	0.0436732443410775	-0.628987062483897	-0.393512226440626	-0.365392764759368	-0.410619158403089	0.448760278353473	0.515948933866775	0.407886602465009	0.447246495388184	0.514380587305241	0.406416856543037	0.00197923267351539	0.00490516389239129	0.00490464433603185
177	0.405465108108164	0.28	1.15467198825192	0.864313865333412	1.44503011117043	0.362982125159473	0.519358570049507	0.411938370726076	0.626778769372938	0.24	0.16	0.37	0.669993758919658	0.844706454417651	1.01941914991564	1.61494025838847	2.03606442836019	2.45718859833192	1.61352809548256	2.03371027214445	2.45424471674518	1.15467198825192	0.312597812622796	0.00940863425533031	-0.681104748281436	-0.393512226440626	-0.365392764759368	-0.410619158403089	0.448760278353473	0.515948933866775	0.407886602465009	0.447246495388184	0.514380587305241	0.406416856543037	0.00197923267351539	0.00490516389239129	0.00490464433603185
177	0.405465108108164	0.28	1.15842419797273	0.866908644874475	1.44993975107098	0.374096182368169	0.484112320616266	0.386344989645943	0.581879651586589	0.25	0.16	0.43	0.619237449393286	0.775939863780834	0.932642278168383	1.47057377289659	1.84271286263298	2.21485195236937	1.45275725943346	1.82054513729868	2.1891418748078	1.15842419797273	0.334082514515833	-0.0107494948554049	-0.669458717835399	-0.393512226440626	-0.365392764759368	-0.410619158403089	0.448760278353473	0.515948933866775	0.407886602465009	0.447246495388184	0.514380587305241	0.406416856543037	0.00197923267351539	0.00490516389239129	0.00490464433603185
177	0.405465108108164	0.28	1.16167981001614	0.86853840806559	1.4548212119667	0.287096980309407	0.402977720135325	0.303833497511742	0.502121942758908	0.27	0.18	0.4	0.468557845950104	0.621453440976154	0.774349036002204	1.07128236355148	1.42085361890841	1.77042487426535	1.07519064564378	1.42645733068933	1.77663594822827	1.16167981001614	0.328004083937027	-0.0279860736439619	-0.681165772046585	-0.393512226440626	-0.365392764759368	-0.410619158403089	0.448760278353473	0.515948933866775	0.407886602465009	0.447246495388184	0.514380587305241	0.406416856543037	0.00197923267351539	0.00490516389239129	0.00490464433603185
177	0.405465108108164	0.28	1.16440488073241	0.869717162307269	1.45909259915756	0.397122848781749	0.463697932771421	0.37449634270763	0.552899522835212	0.22	0.15	0.34	0.634841762543158	0.786055241020194	0.937268719497231	1.59820713170501	1.9788853951258	2.35956365854659	1.60471791199485	1.98600392151308	2.37049943327302	1.16440488073241	0.284479851462521	-0.00737643727070158	-0.745517285581634	-0.393512226440626	-0.365392764759368	-0.410619158403089	0.448760278353473	0.515948933866775	0.407886602465009	0.447246495388184	0.514380587305241	0.406416856543037	0.00197923267351539	0.00490516389239129	0.00490464433603185
177	0.405465108108164	0.28	1.16965992214259	0.874013011119995	1.46530683316519	0.443729903223088	0.489808446345874	0.404184500038189	0.575432392653559	0.27	0.17	0.4	0.631249011267728	0.764975147332966	0.898701283398204	1.46104978629425	1.77056400181388	2.0800782173335	1.46096044177181	1.7716141113068	2.08122577172703	1.16965992214259	0.317387710608972	-0.0136950881530886	-0.689962232671522	-0.393512226440626	-0.365392764759368	-0.410619158403089	0.448760278353473	0.515948933866775	0.407886602465009	0.447246495388184	0.514380587305241	0.406416856543037	0.00197923267351539	0.00490516389239129	0.00490464433603185
177	0.405465108108164	0.28	1.17274382989885	0.880817690428459	1.46466996936923	0.3517902890632	0.465223026259162	0.366626297394739	0.563819755123585	0.25	0.17	0.38	0.590604513551512	0.749435654423127	0.908266795294743	1.40974063116198	1.78886186651129	2.16798310186061	1.41569477175002	1.79629270583041	2.17742886252237	1.17274382989885	0.310619039136238	-0.0750064956802692	-0.75774871733312	-0.393512226440626	-0.365392764759368	-0.410619158403089	0.448760278353473	0.515948933866775	0.407886602465009	0.447246495388184	0.514380587305241	0.406416856543037	0.00197923267351539	0.00490516389239129	0.00490464433603185
177	0.405465108108164	0.28	1.1822247508291	0.88984488928387	1.47460461237434	0.419190037760997	0.518126597435246	0.422905561840564	0.613347633029928	0.23	0.16	0.35	0.712678579851692	0.873144647321406	1.03361071479112	1.78281971941722	2.18423780250578	2.58565588559433	1.79153117228816	2.19565894800874	2.59824236240227	1.1822247508291	0.295545838152671	-0.0447948398860065	-0.770837052049247	-0.393512226440626	-0.365392764759368	-0.410619158403089	0.448760278353473	0.515948933866775	0.407886602465009	0.447246495388184	0.514380587305241	0.406416856543037	0.00197923267351539	0.00490516389239129	0.00490464433603185
177	0.405465108108164	0.28	1.18246587226391	0.887956106524875	1.47697563800294	0.385881731043363	0.48176626481627	0.386876199243885	0.576656330388655	0.24	0.16	0.41	0.632237131454842	0.787307469145032	0.942377806835222	1.53141162597529	1.90702467710409	2.28263772823289	1.51721224767675	1.8881644576392	2.26138870365955	1.18246587226391	0.310376689988306	-0.0299374749282811	-0.723183530850733	-0.393512226440626	-0.365392764759368	-0.410619158403089	0.448760278353473	0.515948933866775	0.407886602465009	0.447246495388184	0.514380587305241	0.406416856543037	0.00197923267351539	0.00490516389239129	0.00490464433603185
177	0.405465108108164	0.28	1.18660502920237	0.889500715882297	1.48370934252244	0.300022218715489	0.404517880717368	0.308048697149384	0.500987064285351	0.25	0.17	0.41	0.500247026585646	0.656905446775706	0.813563866965765	1.20387383225139	1.58088151574707	1.95788919924275	1.20366635898936	1.58196462461697	1.95761655627484	1.18660502920237	0.319790536666108	0.0121471026154965	-0.665560721390965	-0.393512226440626	-0.365392764759368	-0.410619158403089	0.448760278353473	0.515948933866775	0.407886602465009	0.447246495388184	0.514380587305241	0.406416856543037	0.00197923267351539	0.00490516389239129	0.00490464433603185
177	0.405465108108164	0.28	1.18718525892694	0.890597377432513	1.48377314042137	0.313684862965172	0.458016555308081	0.35224189350168	0.563791217114482	0.28	0.2	0.42	0.537605507289752	0.699042979004232	0.860480450718712	1.21702089721258	1.58247990759395	1.94793891797532	1.22906439557583	1.59805261382922	1.96810478198136	1.18718525892694	0.335526787809251	0.0443256459023118	-0.591353945858681	-0.393512226440626	-0.365392764759368	-0.410619158403089	0.448760278353473	0.515948933866775	0.407886602465009	0.447246495388184	0.514380587305241	0.406416856543037	0.00197923267351539	0.00490516389239129	0.00490464433603185
177	0.405465108108164	0.28	1.18827195171278	0.888809975214525	1.48773392821104	0.375262260093188	0.505437906117242	0.403617529972488	0.607258282261996	0.29	0.17	0.42	0.607006596337392	0.760135822329218	0.913265048321044	1.35519072077127	1.69706395146622	2.03893718216117	1.34665984549305	1.68622900016727	2.02682206674249	1.18827195171278	0.326987810879289	0.0125921746215675	-0.646877943205521	-0.393512226440626	-0.365392764759368	-0.410619158403089	0.448760278353473	0.515948933866775	0.407886602465009	0.447246495388184	0.514380587305241	0.406416856543037	0.00197923267351539	0.00490516389239129	0.00490464433603185
177	0.405465108108164	0.28	1.19071193666183	0.89210934569431	1.48931452762936	0.348130756394462	0.471924144822339	0.371099498429179	0.5727487912155	0.27	0.17	0.4	0.5701740921624	0.725085649489083	0.879997206815767	1.2989805265858	1.65190272890349	2.00482493122118	1.30021594797072	1.65348985161897	2.00598394502031	1.19071193666183	0.334513512146045	-0.013497827168117	-0.673048744964445	-0.393512226440626	-0.365392764759368	-0.410619158403089	0.448760278353473	0.515948933866775	0.407886602465009	0.447246495388184	0.514380587305241	0.406416856543037	0.00197923267351539	0.00490516389239129	0.00490464433603185
177	0.405465108108164	0.28	1.19072444174506	0.889788071262867	1.49166081222726	0.344601988590892	0.469120665717654	0.368110822626613	0.570130508808695	0.28	0.17	0.42	0.561437543097534	0.715496360844452	0.86955517859137	1.27013831903136	1.61866507897237	1.96719183891339	1.26392711834178	1.61077019647595	1.95844729229441	1.19072444174506	0.332422151455666	-0.0509086754673655	-0.706541437967674	-0.393512226440626	-0.365392764759368	-0.410619158403089	0.448760278353473	0.515948933866775	0.407886602465009	0.447246495388184	0.514380587305241	0.406416856543037	0.00197923267351539	0.00490516389239129	0.00490464433603185
177	0.405465108108164	0.28	1.19462511916243	0.898442356055978	1.49080788226888	0.329795712019307	0.446690937297697	0.347270950385737	0.546110924209658	0.25	0.18	0.39	0.558771739036444	0.718742156717711	0.878712574398978	1.33218190085529	1.71357143833393	2.09496097581257	1.34207020342739	1.72616098651938	2.11130679768833	1.19462511916243	0.320758608576921	-0.00407014037646291	-0.6759330835371	-0.393512226440626	-0.365392764759368	-0.410619158403089	0.448760278353473	0.515948933866775	0.407886602465009	0.447246495388184	0.514380587305241	0.406416856543037	0.00197923267351539	0.00490516389239129	0.00490464433603185
177	0.405465108108164	0.28	1.19850774373027	0.899401778604535	1.497613708856	0.367646368988752	0.479165489970901	0.381050387568036	0.577280592373767	0.23	0.15	0.38	0.641321079224572	0.806452215195403	0.971583351166233	1.60211681226542	2.01463930331973	2.42716179437403	1.58941809856085	1.99904532265333	2.40703556181325	1.19850774373027	0.30030728480157	-0.022448898747552	-0.738887377221466	-0.393512226440626	-0.365392764759368	-0.410619158403089	0.448760278353473	0.515948933866775	0.407886602465009	0.447246495388184	0.514380587305241	0.406416856543037	0.00197923267351539	0.00490516389239129	0.00490464433603185
177	0.405465108108164	0.28	1.21437296802447	0.912682324838831	1.51606361121011	0.35161814540261	0.480672840677569	0.378763302797515	0.582582378557622	0.26	0.16	0.43	0.598543041005424	0.759586215620451	0.920629390235479	1.40145850529062	1.77853302010598	2.15560753492134	1.38326240387327	1.75554317944125	2.12787486176716	1.21437296802447	0.324913226053454	0.0252890120212113	-0.647258777717797	-0.393512226440626	-0.365392764759368	-0.410619158403089	0.448760278353473	0.515948933866775	0.407886602465009	0.447246495388184	0.514380587305241	0.406416856543037	0.00197923267351539	0.00490516389239129	0.00490464433603185
177	0.405465108108164	0.28	1.21880840012689	0.912222044119022	1.52539475613477	0.360435003712504	0.44121437080303	0.349452137729516	0.532976603876545	0.27	0.18	0.44	0.538942847428889	0.680463227016185	0.821983606603481	1.23228129390947	1.55586461504335	1.87944793617723	1.22907884088672	1.5513032508929	1.87421631378499	1.21880840012689	0.325201957176936	0.0117500871564964	-0.648424888890851	-0.393512226440626	-0.365392764759368	-0.410619158403089	0.448760278353473	0.515948933866775	0.407886602465009	0.447246495388184	0.514380587305241	0.406416856543037	0.00197923267351539	0.00490516389239129	0.00490464433603185
177	0.405465108108164	0.28	1.22517243080709	0.918179270670959	1.53216559094322	0.358414399924886	0.487608266710791	0.385751215181326	0.589465318240257	0.25	0.18	0.37	0.615217334779117	0.777664583949703	0.940111833120288	1.4537479545949	1.83760800349306	2.22146805239122	1.47052255506935	1.85687359636637	2.24702902241404	1.22517243080709	0.311602246901913	-0.00283908858049495	-0.68461226703731	-0.393512226440626	-0.365392764759368	-0.410619158403089	0.448760278353473	0.515948933866775	0.407886602465009	0.447246495388184	0.514380587305241	0.406416856543037	0.00197923267351539	0.00490516389239129	0.00490464433603185
177	0.405465108108164	0.28	1.23526204556213	0.92861294347706	1.5419111476472	0.302780788880966	0.468877294938167	0.357789798604579	0.579964791271755	0.27	0.19	0.44	0.551359793439948	0.722547399322304	0.89373500520466	1.25970187997943	1.65081735761295	2.04193283524647	1.25989673389922	1.65065731276872	2.04230684952425	1.23526204556213	0.349066074888801	-0.021302584893771	-0.644311526531457	-0.393512226440626	-0.365392764759368	-0.410619158403089	0.448760278353473	0.515948933866775	0.407886602465009	0.447246495388184	0.514380587305241	0.406416856543037	0.00197923267351539	0.00490516389239129	0.00490464433603185
177	0.405465108108164	0.28	1.23683103191702	0.923743697734643	1.5499183660994	0.362021492445793	0.46664530559811	0.369927104634511	0.56336350656171	0.26	0.17	0.44	0.583423025712199	0.735960173546701	0.888497321381204	1.36338307759852	1.71984238224944	2.07630168690036	1.34898782039797	1.70276164937276	2.05529200047994	1.23683103191702	0.319288179985668	-0.0297297054127182	-0.705934278214387	-0.393512226440626	-0.365392764759368	-0.410619158403089	0.448760278353473	0.515948933866775	0.407886602465009	0.447246495388184	0.514380587305241	0.406416856543037	0.00197923267351539	0.00490516389239129	0.00490464433603185
177	0.405465108108164	0.28	1.23988943419234	0.928683285375438	1.55109558300925	0.352966710175309	0.465060159614592	0.366751666972789	0.563368652256395	0.25	0.16	0.46	0.586424927377248	0.743617261726783	0.900809596076317	1.38929599036932	1.76169946374369	2.13410293711806	1.36066105217178	1.72494654183303	2.09005697758209	1.23988943419234	0.325270691092196	0.0103634284693922	-0.655470400275372	-0.393512226440626	-0.365392764759368	-0.410619158403089	0.448760278353473	0.515948933866775	0.407886602465009	0.447246495388184	0.514380587305241	0.406416856543037	0.00197923267351539	0.00490516389239129	0.00490464433603185
177	0.405465108108164	0.28	1.25205738283758	0.935032499384933	1.56908226629023	0.316728604026787	0.445510035520129	0.343346496305874	0.547673574734384	0.26	0.18	0.39	0.543837479655433	0.705657571826879	0.867477663998324	1.2763046654901	1.65607205250306	2.03583943951601	1.28412138732359	1.6662378309464	2.04737636807935	1.25205738283758	0.311275599443833	0.0104160663953081	-0.664916932097046	-0.393512226440626	-0.365392764759368	-0.410619158403089	0.448760278353473	0.515948933866775	0.407886602465009	0.447246495388184	0.514380587305241	0.406416856543037	0.00197923267351539	0.00490516389239129	0.00490464433603185
177	0.405465108108164	0.28	1.2523088293385	0.938031767943982	1.56658589073301	0.351579614716451	0.491017831359797	0.386906209403785	0.595129453315809	0.24	0.15	0.38	0.638501699321241	0.810314520936179	0.982127342551117	1.56234471879133	1.98275214253992	2.4031595662885	1.55695797668952	1.97456112985024	2.39356861891647	1.2523088293385	0.299468035816316	-0.00649799295054501	-0.708273612588471	-0.393512226440626	-0.365392764759368	-0.410619158403089	0.448760278353473	0.515948933866775	0.407886602465009	0.447246495388184	0.514380587305241	0.406416856543037	0.00197923267351539	0.00490516389239129	0.00490464433603185
177	0.405465108108164	0.28	1.25318341192308	0.938524539638182	1.56784228420798	0.301924012200869	0.417696115704992	0.318533397969797	0.516858833440187	0.25	0.16	0.38	0.513536758709073	0.673406025087675	0.833275291466278	1.22676675366914	1.60867184147581	1.99057692928249	1.22714768030501	1.60951072977294	1.99141075874534	1.25318341192308	0.303815698090044	0.0160060404256528	-0.680749491336065	-0.393512226440626	-0.365392764759368	-0.410619158403089	0.448760278353473	0.515948933866775	0.407886602465009	0.447246495388184	0.514380587305241	0.406416856543037	0.00197923267351539	0.00490516389239129	0.00490464433603185
177	0.405465108108164	0.28	1.2559044424623	0.944698719827819	1.56711016509679	0.386219889643795	0.510359032367377	0.409908936712628	0.610809128022125	0.24	0.17	0.35	0.68005394762207	0.846704337430274	1.01335472723848	1.67325796822972	2.08329763292134	2.49333729761297	1.68897359277585	2.10274185185304	2.51524370721958	1.2559044424623	0.284624312468795	-0.00194939972656742	-0.720969905249138	-0.393512226440626	-0.365392764759368	-0.410619158403089	0.448760278353473	0.515948933866775	0.407886602465009	0.447246495388184	0.514380587305241	0.406416856543037	0.00197923267351539	0.00490516389239129	0.00490464433603185
177	0.405465108108164	0.28	1.2596558084179	0.940927271937304	1.5783843448985	0.323884078609842	0.429678005738951	0.332751095938316	0.526604915539586	0.26	0.17	0.39	0.52673191681807	0.680163408445688	0.833594900073306	1.23540826007379	1.59526974949569	1.95513123891759	1.24197090709735	1.60307163708919	1.96600870554014	1.2596558084179	0.310846616530777	-0.0362980061096951	-0.716420136925088	-0.393512226440626	-0.365392764759368	-0.410619158403089	0.448760278353473	0.515948933866775	0.407886602465009	0.447246495388184	0.514380587305241	0.406416856543037	0.00197923267351539	0.00490516389239129	0.00490464433603185
177	0.405465108108164	0.28	1.26470664709777	0.946040306811471	1.58337298738407	0.345900032786922	0.45759896161868	0.359352424021698	0.555845499215663	0.24	0.15	0.39	0.595765165447908	0.758646673442456	0.921528181437004	1.46480072938322	1.86527555663177	2.26575038388031	1.45543731971746	1.85248506730825	2.25095801659583	1.26470664709777	0.299668802691268	-0.0275094268221122	-0.731823627983506	-0.393512226440626	-0.365392764759368	-0.410619158403089	0.448760278353473	0.515948933866775	0.407886602465009	0.447246495388184	0.514380587305241	0.406416856543037	0.00197923267351539	0.00490516389239129	0.00490464433603185
177	0.405465108108164	0.28	1.26624632146079	0.951484268468727	1.58100837445286	0.453372388584693	0.55537349919595	0.460162118469779	0.650584879922121	0.24	0.14	0.37	0.7559261655599	0.912333594727116	1.06874102389433	1.84088928204522	2.22178463016816	2.6026799782911	1.81736039949174	2.19297392659894	2.56854681977298	1.26624632146079	0.296342767030563	-0.0466842937840479	-0.780144546229294	-0.393512226440626	-0.365392764759368	-0.410619158403089	0.448760278353473	0.515948933866775	0.407886602465009	0.447246495388184	0.514380587305241	0.406416856543037	0.00197923267351539	0.00490516389239129	0.00490464433603185
177	0.405465108108164	0.28	1.26739258393218	0.95317026685107	1.58161490101328	0.361650176341297	0.451769653529552	0.358059306264837	0.545480000794268	0.22	0.16	0.36	0.615338641223491	0.776383464652269	0.937428288081047	1.57227713374481	1.98376940226476	2.39526167078471	1.58189839202541	1.99541847232345	2.40973025419663	1.26739258393218	0.289840732235652	-0.0205030953632078	-0.73701367828118	-0.393512226440626	-0.365392764759368	-0.410619158403089	0.448760278353473	0.515948933866775	0.407886602465009	0.447246495388184	0.514380587305241	0.406416856543037	0.00197923267351539	0.00490516389239129	0.00490464433603185
177	0.405465108108164	0.28	1.27501242350787	0.959108928579969	1.59091591843576	0.325993295390856	0.455527417401326	0.353262244416137	0.557792590386515	0.24	0.15	0.37	0.580596292301862	0.748671939233626	0.91674758616539	1.41461673972568	1.82413127993614	2.23364582014661	1.41154314242807	1.82132278092523	2.22976016543239	1.27501242350787	0.296720728750937	-0.0286586844357911	-0.734729720873701	-0.393512226440626	-0.365392764759368	-0.410619158403089	0.448760278353473	0.515948933866775	0.407886602465009	0.447246495388184	0.514380587305241	0.406416856543037	0.00197923267351539	0.00490516389239129	0.00490464433603185
177	0.405465108108164	0.28	1.2810631137263	0.96269953619871	1.59942669125389	0.435847284681002	0.533143381720538	0.438441054183277	0.6278457092578	0.24	0.16	0.38	0.724678930633045	0.881208025692367	1.03773712075169	1.77610207106251	2.15973630984677	2.54337054863103	1.77155494556462	2.15344132312148	2.53716405450694	1.2810631137263	0.290366659829467	-0.0352048434134252	-0.744708536174483	-0.393512226440626	-0.365392764759368	-0.410619158403089	0.448760278353473	0.515948933866775	0.407886602465009	0.447246495388184	0.514380587305241	0.406416856543037	0.00197923267351539	0.00490516389239129	0.00490464433603185
177	0.405465108108164	0.28	1.28381481408973	0.965897680646006	1.60173194753346	0.379422105950465	0.451175212131603	0.361087091237649	0.541263333025558	0.26	0.17	0.36	0.573464134509447	0.716538499480397	0.859612864451347	1.34940630471606	1.68607156155936	2.02273681840267	1.36243463738065	1.70245296621904	2.04387257777704	1.28381481408973	0.299211676837364	-0.00706771737384661	-0.709473096241724	-0.393512226440626	-0.365392764759368	-0.410619158403089	0.448760278353473	0.515948933866775	0.407886602465009	0.447246495388184	0.514380587305241	0.406416856543037	0.00197923267351539	0.00490516389239129	0.00490464433603185
177	0.405465108108164	0.28	1.28583063597212	0.964390936349961	1.60727033559427	0.372692267116011	0.467740293973659	0.372995495689337	0.562485092257982	0.24	0.16	0.38	0.610940724439002	0.766126125789965	0.921311527140927	1.48330295254166	1.86007758027107	2.23685220800049	1.48314189115554	1.8609934017264	2.23763092498501	1.28583063597212	0.297099790926227	0.0129502522020842	-0.693313530136617	-0.393512226440626	-0.365392764759368	-0.410619158403089	0.448760278353473	0.515948933866775	0.407886602465009	0.447246495388184	0.514380587305241	0.406416856543037	0.00197923267351539	0.00490516389239129	0.00490464433603185
177	0.405465108108164	0.28	1.29433218831842	0.971135236824258	1.61752913981258	0.322813920077761	0.456791456065672	0.353495976088183	0.560086936043162	0.25	0.16	0.38	0.566666914895874	0.732253328662946	0.897839742430017	1.34592028848389	1.73921325817728	2.13250622787067	1.34290798863884	1.73539603085635	2.12783586464871	1.29433218831842	0.295448278495062	0.0255102388270529	-0.682392749071451	-0.393512226440626	-0.365392764759368	-0.410619158403089	0.448760278353473	0.515948933866775	0.407886602465009	0.447246495388184	0.514380587305241	0.406416856543037	0.00197923267351539	0.00490516389239129	0.00490464433603185
177	0.405465108108164	0.28	1.29530108372499	0.969856694724624	1.62074547272536	0.280645356430397	0.405016156043816	0.30377655982249	0.506255752265143	0.26	0.17	0.36	0.476099308870176	0.634768897529138	0.793438486188101	1.10573529920106	1.47424363731706	1.84275197543307	1.11978831546854	1.49389922841783	1.8673270292039	1.29530108372499	0.304566949410799	0.0299323883300629	-0.647285686352048	-0.393512226440626	-0.365392764759368	-0.410619158403089	0.448760278353473	0.515948933866775	0.407886602465009	0.447246495388184	0.514380587305241	0.406416856543037	0.00197923267351539	0.00490516389239129	0.00490464433603185
177	0.405465108108164	0.28	1.30051698681726	0.976432382369219	1.6246015912653	0.339678043021234	0.474944107826863	0.371555640393471	0.578332575260255	0.25	0.16	0.36	0.596950346747584	0.763056778125417	0.92916320950325	1.42104808349971	1.81646660909822	2.21188513469672	1.4244827642209	1.82107488963432	2.21840862112276	1.30051698681726	0.29900903120815	-0.0240956861615921	-0.731396930341156	-0.393512226440626	-0.365392764759368	-0.410619158403089	0.448760278353473	0.515948933866775	0.407886602465009	0.447246495388184	0.514380587305241	0.406416856543037	0.00197923267351539	0.00490516389239129	0.00490464433603185
177	0.405465108108164	0.28	1.30203589260355	0.97270221919822	1.63136956600888	0.364400498670182	0.489401462951793	0.388487092002908	0.590315833900677	0.22	0.14	0.34	0.66595388228734	0.838943715142564	1.01193354799779	1.69694009992649	2.13774147080122	2.57854284167595	1.6921077241293	2.13297751068204	2.57208672606419	1.30203589260355	0.273533959618178	-0.0198461885498913	-0.771570819531499	-0.393512226440626	-0.365392764759368	-0.410619158403089	0.448760278353473	0.515948933866775	0.407886602465009	0.447246495388184	0.514380587305241	0.406416856543037	0.00197923267351539	0.00490516389239129	0.00490464433603185
177	0.405465108108164	0.28	1.30368765727639	0.977581820953782	1.629793493599	0.343249436726971	0.438044866936432	0.343443073989352	0.532646659883512	0.24	0.17	0.37	0.558672491862806	0.712559477518172	0.866446463173539	1.34681697697565	1.71779927489618	2.08878157281671	1.35542640672435	1.72927975852738	2.10275437784784	1.30368765727639	0.290216495194463	0.0415389857640055	-0.672570959090633	-0.393512226440626	-0.365392764759368	-0.410619158403089	0.448760278353473	0.515948933866775	0.407886602465009	0.447246495388184	0.514380587305241	0.406416856543037	0.00197923267351539	0.00490516389239129	0.00490464433603185
177	0.405465108108164	0.28	1.30825918299914	0.978298919011076	1.6382194469872	0.376606777598788	0.53745065292923	0.429491112104142	0.645410193754317	0.25	0.17	0.39	0.695916071486408	0.870845836999818	1.04577560251323	1.67097666417858	2.09100368757928	2.51103071097997	1.67629072676736	2.09756910353793	2.51729432730559	1.30825918299914	0.312060693667275	-0.0779741049040676	-0.750420202492372	-0.393512226440626	-0.365392764759368	-0.410619158403089	0.448760278353473	0.515948933866775	0.407886602465009	0.447246495388184	0.514380587305241	0.406416856543037	0.00197923267351539	0.00490516389239129	0.00490464433603185
177	0.405465108108164	0.28	1.30984598004146	0.978207869824196	1.64148409025873	0.366855967725379	0.508372896956705	0.404100029854741	0.612645764058668	0.25	0.17	0.41	0.646468246955352	0.813281146287841	0.98009404562033	1.53231651016814	1.92771127388628	2.32310603760441	1.53290362323378	1.92763056371304	2.32341758224825	1.30984598004146	0.31653046528972	-0.0254435315085988	-0.699247673043591	-0.393512226440626	-0.365392764759368	-0.410619158403089	0.448760278353473	0.515948933866775	0.407886602465009	0.447246495388184	0.514380587305241	0.406416856543037	0.00197923267351539	0.00490516389239129	0.00490464433603185
177	0.405465108108164	0.28	1.32074864258018	0.989145721255628	1.65235156390474	0.339418430352511	0.492897417862452	0.38553864951004	0.600256186214863	0.27	0.16	0.4	0.599260976485905	0.766133793099626	0.933006609713346	1.38058156464873	1.76502430879149	2.14946705293425	1.37615521027144	1.76032385843889	2.1435920663739	1.32074864258018	0.314328315439749	0.00672881551876535	-0.665177294026453	-0.393512226440626	-0.365392764759368	-0.410619158403089	0.448760278353473	0.515948933866775	0.407886602465009	0.447246495388184	0.514380587305241	0.406416856543037	0.00197923267351539	0.00490516389239129	0.00490464433603185
177	0.405465108108164	0.28	1.32092014354522	0.992991594132056	1.64884869295838	0.360340876672904	0.466415789593643	0.369392445443213	0.563439133744073	0.24	0.15	0.39	0.605120374952692	0.764059203062802	0.922998031172912	1.46937543992684	1.85531651899563	2.24125759806441	1.45583627439273	1.83891209154951	2.2207931947098	1.32092014354522	0.302964481985381	0.0391747893729456	-0.665906475801804	-0.393512226440626	-0.365392764759368	-0.410619158403089	0.448760278353473	0.515948933866775	0.407886602465009	0.447246495388184	0.514380587305241	0.406416856543037	0.00197923267351539	0.00490516389239129	0.00490464433603185
177	0.405465108108164	0.28	1.32715866389676	0.991314840289365	1.66300248750416	0.314113224454431	0.487394364994186	0.374947055262654	0.599841674725719	0.28	0.19	0.41	0.569921724099541	0.740842294705588	0.911762865311636	1.28518273232962	1.67061139148431	2.056040050639	1.29646378062169	1.68465315633942	2.073624425063	1.32715866389676	0.329203880013424	-0.019280606943608	-0.661441914380151	-0.393512226440626	-0.365392764759368	-0.410619158403089	0.448760278353473	0.515948933866775	0.407886602465009	0.447246495388184	0.514380587305241	0.406416856543037	0.00197923267351539	0.00490516389239129	0.00490464433603185
177	0.405465108108164	0.28	1.32911832019303	0.996946892638225	1.66128974774783	0.370605435435827	0.495333869339061	0.394550450208024	0.596117288470097	0.24	0.15	0.37	0.654279987173007	0.821408358567691	0.988536729962376	1.60908427233821	2.02010652450069	2.43112877666316	1.60389628529506	2.01439883459259	2.42428987157238	1.32911832019303	0.299483951650431	-0.0267034035007193	-0.739933251302786	-0.393512226440626	-0.365392764759368	-0.410619158403089	0.448760278353473	0.515948933866775	0.407886602465009	0.447246495388184	0.514380587305241	0.406416856543037	0.00197923267351539	0.00490516389239129	0.00490464433603185
177	0.405465108108164	0.28	1.33404817217301	0.999471555910747	1.66862478843528	0.343845514180112	0.463038937186079	0.363171399112568	0.56290647525959	0.26	0.15	0.4	0.574733793705447	0.732778312533928	0.89082283136241	1.34763873506947	1.71822233006829	2.08880592506712	1.33541090712207	1.70348969863039	2.07229290865907	1.33404817217301	0.301389294884847	-0.0112265112479213	-0.716517597304872	-0.393512226440626	-0.365392764759368	-0.410619158403089	0.448760278353473	0.515948933866775	0.407886602465009	0.447246495388184	0.514380587305241	0.406416856543037	0.00197923267351539	0.00490516389239129	0.00490464433603185
177	0.405465108108164	0.28	1.33499545671097	0.997386485850589	1.67260442757134	0.331663823119367	0.464435699447027	0.361501547642306	0.567369851251748	0.25	0.17	0.36	0.579640149581905	0.744687208268943	0.909734266955982	1.37706871128793	1.76917602230143	2.16128333331492	1.38788867164427	1.78370296575422	2.17900817977976	1.33499545671097	0.30221969278397	-0.00292226238598584	-0.694568246503885	-0.393512226440626	-0.365392764759368	-0.410619158403089	0.448760278353473	0.515948933866775	0.407886602465009	0.447246495388184	0.514380587305241	0.406416856543037	0.00197923267351539	0.00490516389239129	0.00490464433603185
177	0.405465108108164	0.28	1.3386943439012	1.0008189294506	1.6765697583518	0.402035343117781	0.468294441689114	0.379126220004237	0.557462663373992	0.23	0.14	0.39	0.640548471307136	0.791201644513636	0.941854817720136	1.60680174068118	1.98471190952971	2.36262207837824	1.58045132413728	1.9518077232303	2.32388329999693	1.3386943439012	0.290980138828018	-0.0319753312382837	-0.764652027298856	-0.393512226440626	-0.365392764759368	-0.410619158403089	0.448760278353473	0.515948933866775	0.407886602465009	0.447246495388184	0.514380587305241	0.406416856543037	0.00197923267351539	0.00490516389239129	0.00490464433603185
177	0.405465108108164	0.28	1.35177356484264	1.01201632416487	1.69153080552041	0.366587371542832	0.461587618838149	0.36685616081706	0.556319076859239	0.24	0.16	0.39	0.600228522056996	0.755222574531579	0.910216627006161	1.45565121838086	1.83153685699266	2.20742249560446	1.45155457879501	1.82833701192413	2.20288425680578	1.35177356484264	0.293655843063795	0.00527112920975605	-0.707753986013657	-0.393512226440626	-0.365392764759368	-0.410619158403089	0.448760278353473	0.515948933866775	0.407886602465009	0.447246495388184	0.514380587305241	0.406416856543037	0.00197923267351539	0.00490516389239129	0.00490464433603185
177	0.405465108108164	0.28	1.3766745456752	1.03325231558162	1.72009677576878	0.352274359999685	0.498296266609914	0.392802178616291	0.603790354603536	0.25	0.16	0.4	0.626893376947473	0.79525686541712	0.963620353886766	1.48235820897865	1.88047216009506	2.27858611121146	1.47047985195768	1.86548395823926	2.26174047022678	1.3766745456752	0.312475833809794	-0.0117046947285599	-0.699254356498973	-0.393512226440626	-0.365392764759368	-0.410619158403089	0.448760278353473	0.515948933866775	0.407886602465009	0.447246495388184	0.514380587305241	0.406416856543037	0.00197923267351539	0.00490516389239129	0.00490464433603185
177	0.405465108108164	0.28	1.3807221664258	1.03492427971465	1.72652005313695	0.351256806743615	0.528831111021388	0.416622421350871	0.641039800691905	0.24	0.17	0.36	0.688335641381043	0.873724704510302	1.05911376763956	1.6863120517743	2.14048555758722	2.59465906340015	1.7039662087595	2.16277924607545	2.61933259317157	1.3807221664258	0.298255590345355	0.0268532643869509	-0.677660633256082	-0.393512226440626	-0.365392764759368	-0.410619158403089	0.448760278353473	0.515948933866775	0.407886602465009	0.447246495388184	0.514380587305241	0.406416856543037	0.00197923267351539	0.00490516389239129	0.00490464433603185
177	0.405465108108164	0.28	1.38862386181707	1.04279464031234	1.73445308332181	0.37858448179829	0.519875268682065	0.415884625949234	0.623865911414896	0.25	0.17	0.41	0.666741212789975	0.8334577561011	1.00017429941223	1.58376275736779	1.97977765380472	2.37579255024165	1.58533902081583	1.98084481945708	2.37800720637388	1.38862386181707	0.312482439121633	0.0268895545196997	-0.65224702029861	-0.393512226440626	-0.365392764759368	-0.410619158403089	0.448760278353473	0.515948933866775	0.407886602465009	0.447246495388184	0.514380587305241	0.406416856543037	0.00197923267351539	0.00490516389239129	0.00490464433603185
177	0.405465108108164	0.28	1.3900299111634	1.03815218438019	1.74190763794661	0.386621638810284	0.528866506919523	0.424861877160633	0.632871136678414	0.23	0.16	0.35	0.711040585471351	0.885100713741069	1.05916084201079	1.76567636372054	2.19790746364892	2.63013856357731	1.7837896362647	2.21981796209679	2.65555212209729	1.3900299111634	0.284837669021457	-0.00704344276228586	-0.724270278228384	-0.393512226440626	-0.365392764759368	-0.410619158403089	0.448760278353473	0.515948933866775	0.407886602465009	0.447246495388184	0.514380587305241	0.406416856543037	0.00197923267351539	0.00490516389239129	0.00490464433603185
177	0.405465108108164	0.28	1.39149809810521	1.04431895467302	1.73867724153741	0.34571602405656	0.476582832528263	0.374218833767785	0.57894683128874	0.24	0.16	0.37	0.618993794063335	0.788313652527649	0.957633510991964	1.5182714828266	1.93358019035832	2.34888889789005	1.51903738751046	1.93481411190346	2.35109636289999	1.39149809810521	0.288272719212193	-0.0161035503927963	-0.7334844905268	-0.393512226440626	-0.365392764759368	-0.410619158403089	0.448760278353473	0.515948933866775	0.407886602465009	0.447246495388184	0.514380587305241	0.406416856543037	0.00197923267351539	0.00490516389239129	0.00490464433603185
177	0.405465108108164	0.28	1.39175594094531	1.04102386641432	1.7424880154763	0.347579056802705	0.473199493251812	0.371979365965552	0.574419620538071	0.24	0.16	0.38	0.613967581170745	0.781035656450746	0.948103731730746	1.50256567872388	1.91143214598507	2.32029861324627	1.50211226504758	1.90810034258702	2.31729863364446	1.39175594094531	0.300954274899702	-0.0446481329628631	-0.755194342704012	-0.393512226440626	-0.365392764759368	-0.410619158403089	0.448760278353473	0.515948933866775	0.407886602465009	0.447246495388184	0.514380587305241	0.406416856543037	0.00197923267351539	0.00490516389239129	0.00490464433603185
177	0.405465108108164	0.28	1.4185044242909	1.06438114262107	1.77262770596073	0.340876922397098	0.481383210257572	0.376872485588912	0.585893934926231	0.25	0.16	0.38	0.610899796368918	0.780308768527459	0.949717740686001	1.46743830274416	1.87437445831596	2.28131061388776	1.46615549141552	1.87344179363099	2.28063063606583	1.4185044242909	0.309171050157504	0.0284388942530944	-0.659224527109711	-0.393512226440626	-0.365392764759368	-0.410619158403089	0.448760278353473	0.515948933866775	0.407886602465009	0.447246495388184	0.514380587305241	0.406416856543037	0.00197923267351539	0.00490516389239129	0.00490464433603185
177	0.405465108108164	0.28	1.44619798266815	1.08530832648795	1.80708763884834	0.392860168399034	0.542102612771656	0.436884059593927	0.647321165949385	0.24	0.14	0.37	0.724277089943967	0.89871098339962	1.07314487685527	1.78070280046415	2.20956480215522	2.63842680384628	1.75999026736449	2.18459345814309	2.60664886157589	1.44619798266815	0.291294316463403	-0.0185425891061903	-0.741414049158235	-0.393512226440626	-0.365392764759368	-0.410619158403089	0.448760278353473	0.515948933866775	0.407886602465009	0.447246495388184	0.514380587305241	0.406416856543037	0.00197923267351539	0.00490516389239129	0.00490464433603185
177	0.405465108108164	0.28	1.45830908370155	1.0913832929197	1.82523487448341	0.288817893402982	0.439717460320459	0.331987243206367	0.54744767743455	0.25	0.16	0.38	0.534857297470984	0.708419065161521	0.881980832852058	1.27680426325932	1.69112861851059	2.10545297376186	1.27324794517424	1.68604273734747	2.09956617329169	1.45830908370155	0.289659188373305	0.0441279920471656	-0.667038436575156	-0.393512226440626	-0.365392764759368	-0.410619158403089	0.448760278353473	0.515948933866775	0.407886602465009	0.447246495388184	0.514380587305241	0.406416856543037	0.00197923267351539	0.00490516389239129	0.00490464433603185
177	0.405465108108164	0.28	1.461426114828	1.09198204712681	1.83087018252919	0.313087508771421	0.448790024588831	0.345002179923667	0.552577869253995	0.23	0.15	0.36	0.578871339611096	0.753014612241909	0.927157884872722	1.44138812987755	1.87500442574861	2.30862072161968	1.43895189765598	1.87147542349627	2.30501602104858	1.461426114828	0.276216364074363	-0.0268163120503232	-0.766399817732649	-0.393512226440626	-0.365392764759368	-0.410619158403089	0.448760278353473	0.515948933866775	0.407886602465009	0.447246495388184	0.514380587305241	0.406416856543037	0.00197923267351539	0.00490516389239129	0.00490464433603185
177	0.405465108108164	0.28	1.46859738604962	1.09906351125637	1.83813126084288	0.384711546676102	0.528555774672568	0.4241924140562	0.632919135288936	0.24	0.17	0.39	0.700880126085284	0.873316508546836	1.04575289100839	1.71713990115003	2.13960500140694	2.56207010166386	1.71974537577923	2.14314057301398	2.56562441320178	1.46859738604962	0.290782863822768	0.00998201459285579	-0.691014399916575	-0.393512226440626	-0.365392764759368	-0.410619158403089	0.448760278353473	0.515948933866775	0.407886602465009	0.447246495388184	0.514380587305241	0.406416856543037	0.00197923267351539	0.00490516389239129	0.00490464433603185
177	0.405465108108164	0.28	1.46902949948833	1.10314435139578	1.83491464758088	0.356911393865185	0.528439261610892	0.417691300397182	0.639187222824603	0.28	0.17	0.4	0.631418929735786	0.798835294581036	0.966251659426286	1.41651545881403	1.79209474174903	2.16767402468402	1.42023370808806	1.79740952555552	2.17413115679954	1.46902949948833	0.308530339660951	-0.0154289938689763	-0.681964146820314	-0.393512226440626	-0.365392764759368	-0.410619158403089	0.448760278353473	0.515948933866775	0.407886602465009	0.447246495388184	0.514380587305241	0.406416856543037	0.00197923267351539	0.00490516389239129	0.00490464433603185
177	0.405465108108164	0.28	1.47257152032424	1.09986969726263	1.84527334338584	0.365655540812763	0.503437342437139	0.399909447432032	0.606965237442246	0.24	0.15	0.36	0.653124333122502	0.822204078097215	0.991283823071929	1.58097797001647	1.99025892683375	2.39953988365103	1.57873064910179	1.98678328937079	2.39576008607455	1.47257152032424	0.27835431980978	0.00736137295007033	-0.728721347702812	-0.393512226440626	-0.365392764759368	-0.410619158403089	0.448760278353473	0.515948933866775	0.407886602465009	0.447246495388184	0.514380587305241	0.406416856543037	0.00197923267351539	0.00490516389239129	0.00490464433603185
177	0.405465108108164	0.28	1.48346118217871	1.11026931876832	1.8566530455891	0.359661573903033	0.483346321585175	0.382652774169916	0.584039869000434	0.25	0.15	0.36	0.614513472313577	0.776220235307659	0.937926998301741	1.46221889900264	1.84699595532375	2.23177301164487	1.46492190169876	1.85063438760478	2.23585055784243	1.48346118217871	0.286997183932058	0.0117722026360779	-0.708580094792092	-0.393512226440626	-0.365392764759368	-0.410619158403089	0.448760278353473	0.515948933866775	0.407886602465009	0.447246495388184	0.514380587305241	0.406416856543037	0.00197923267351539	0.00490516389239129	0.00490464433603185
177	0.405465108108164	0.28	1.48352294815706	1.11189166723096	1.85515422908316	0.330924836070026	0.526648997034752	0.409731503516286	0.643566490553218	0.25	0.15	0.38	0.659433324381899	0.847603603619937	1.03577388285798	1.57255835967971	2.02129022493144	2.47002209018318	1.56488720110474	2.01136511202506	2.4574297241712	1.48352294815706	0.29457274003186	-0.0553935154369719	-0.758191285183221	-0.393512226440626	-0.365392764759368	-0.410619158403089	0.448760278353473	0.515948933866775	0.407886602465009	0.447246495388184	0.514380587305241	0.406416856543037	0.00197923267351539	0.00490516389239129	0.00490464433603185
177	0.405465108108164	0.28	1.49620267766189	1.11713197267778	1.875273382646	0.448802878258773	0.573453902440274	0.474231525219833	0.672676279660715	0.25	0.18	0.37	0.757661308164847	0.916185050527223	1.0747087928896	1.79349672472914	2.16874594183298	2.54399515893682	1.81216411047894	2.19261634925273	2.57085178653706	1.49620267766189	0.296743152682408	-0.0113915014977835	-0.702487152656517	-0.393512226440626	-0.365392764759368	-0.410619158403089	0.448760278353473	0.515948933866775	0.407886602465009	0.447246495388184	0.514380587305241	0.406416856543037	0.00197923267351539	0.00490516389239129	0.00490464433603185
177	0.405465108108164	0.28	1.50581880185333	1.12761561592513	1.88402198778153	0.373050281392485	0.488889758910186	0.389936734767927	0.587842783052445	0.23	0.14	0.39	0.655278128761051	0.821566007572412	0.987853886383772	1.63432710140368	2.04906517222893	2.46380324305418	1.61412437900243	2.02280573878392	2.43241296680059	1.50581880185333	0.284244780177362	-0.0316863766122407	-0.764033063343381	-0.393512226440626	-0.365392764759368	-0.410619158403089	0.448760278353473	0.515948933866775	0.407886602465009	0.447246495388184	0.514380587305241	0.406416856543037	0.00197923267351539	0.00490516389239129	0.00490464433603185
177	0.405465108108164	0.28	1.50628893946979	1.12885092994756	1.88372694899201	0.358775949168466	0.453012784034917	0.358456769186209	0.547568798883624	0.24	0.15	0.36	0.592470089929149	0.748755632389233	0.905041174849317	1.45205720913239	1.83509012922372	2.21812304931504	1.44933692798249	1.83106491999571	2.21457578564647	1.50628893946979	0.277767466155649	-0.0270123259565653	-0.765169318925537	-0.393512226440626	-0.365392764759368	-0.410619158403089	0.448760278353473	0.515948933866775	0.407886602465009	0.447246495388184	0.514380587305241	0.406416856543037	0.00197923267351539	0.00490516389239129	0.00490464433603185
177	0.405465108108164	0.28	1.50640794610577	1.12885234150105	1.88396355071049	0.318762086401445	0.447869448173315	0.345645423901814	0.550093472444816	0.24	0.16	0.36	0.564595520744984	0.731573649848209	0.898551778951434	1.36691637938413	1.77117948683661	2.17544259428908	1.37218807735476	1.77833696350492	2.18339637571311	1.50640794610577	0.277546848708886	-0.0199641694876724	-0.750705125925324	-0.393512226440626	-0.365392764759368	-0.410619158403089	0.448760278353473	0.515948933866775	0.407886602465009	0.447246495388184	0.514380587305241	0.406416856543037	0.00197923267351539	0.00490516389239129	0.00490464433603185
177	0.405465108108164	0.28	1.51913244211355	1.13759036407839	1.90067452014871	0.360908275575344	0.506649138237315	0.401386088966308	0.611912187508321	0.24	0.15	0.39	0.663708086493393	0.837764783849398	1.0118214812054	1.62737564497209	2.05415307300974	2.48093050104739	1.61176744109961	2.03582022640273	2.45869375402795	1.51913244211355	0.28743969955983	0.0236047350455796	-0.699253312851955	-0.393512226440626	-0.365392764759368	-0.410619158403089	0.448760278353473	0.515948933866775	0.407886602465009	0.447246495388184	0.514380587305241	0.406416856543037	0.00197923267351539	0.00490516389239129	0.00490464433603185
177	0.405465108108164	0.28	1.52022916260506	1.14096705373358	1.89949127147653	0.371831012643226	0.522700433670565	0.416627699622387	0.628773167718743	0.24	0.17	0.39	0.680281152685463	0.853479626652017	1.02667810061857	1.64634832584241	2.06550592932395	2.48466353280549	1.64812919698233	2.06878014012667	2.48811158801327	1.52022916260506	0.295242521437584	-0.0104411085434057	-0.709088719943816	-0.393512226440626	-0.365392764759368	-0.410619158403089	0.448760278353473	0.515948933866775	0.407886602465009	0.447246495388184	0.514380587305241	0.406416856543037	0.00197923267351539	0.00490516389239129	0.00490464433603185
177	0.405465108108164	0.28	1.52198698886368	1.14307760332483	1.90089637440252	0.338948093444475	0.48894873369563	0.382338236043285	0.595559231347975	0.21	0.14	0.37	0.665440675863567	0.850990942418378	1.03654120897319	1.72420953539874	2.20498498314906	2.68576043089938	1.70860123035696	2.18519796638238	2.6607192658845	1.52198698886368	0.276972100426807	-0.00185357242294471	-0.742135979038587	-0.393512226440626	-0.365392764759368	-0.410619158403089	0.448760278353473	0.515948933866775	0.407886602465009	0.447246495388184	0.514380587305241	0.406416856543037	0.00197923267351539	0.00490516389239129	0.00490464433603185
177	0.405465108108164	0.28	1.57500151748329	1.18286711577382	1.96713591919276	0.369840807992551	0.535534047004599	0.426392458262951	0.644675635746247	0.24	0.15	0.34	0.693371996908223	0.87085103028471	1.0483300636612	1.67096856705404	2.09867820546693	2.52638784387983	1.67722695945171	2.10692000244976	2.53674713383616	1.57500151748329	0.286229145478997	-0.00355153480731128	-0.719561415216849	-0.393512226440626	-0.365392764759368	-0.410619158403089	0.448760278353473	0.515948933866775	0.407886602465009	0.447246495388184	0.514380587305241	0.406416856543037	0.00197923267351539	0.00490516389239129	0.00490464433603185
177	0.405465108108164	0.28	1.62959256700206	1.22618965600848	2.03299547799565	0.270461060865532	0.425843953745438	0.316647681661391	0.535040225829484	0.24	0.16	0.37	0.518827358725315	0.697745496166789	0.876663633608263	1.26011378055874	1.69466528751053	2.12921679446233	1.26700624618825	1.70311722556173	2.14028948726076	1.62959256700206	0.27748936627648	-0.033963178623645	-0.757138795883501	-0.393512226440626	-0.365392764759368	-0.410619158403089	0.448760278353473	0.515948933866775	0.407886602465009	0.447246495388184	0.514380587305241	0.406416856543037	0.00197923267351539	0.00490516389239129	0.00490464433603185
177	0.405465108108164	0.29	0.694790680828326	0.524969181302482	0.864612180354171	0.534481874498848	0.563520709562234	0.481410502098176	0.645630917026293	0.26	0.18	0.42	0.756758119530055	0.885832092623504	1.01490606571695	1.76272991763056	2.06338417965626	2.36403844168196	1.76027888732695	2.06200769214211	2.36279528814515	0.694790680828326	0.352797284119177	-0.0283419829208013	-0.703708327024051	-0.393512226440626	-0.365392764759368	-0.410619158403089	0.448760278353473	0.515948933866775	0.407886602465009	0.447246495388184	0.514380587305241	0.406416856543037	0.00197923267351539	0.00490516389239129	0.00490464433603185
177	0.405465108108164	0.29	0.877070958646468	0.663463199729732	1.0906787175632	0.391408465816396	0.442180616448311	0.356094521379033	0.52826671151759	0.27	0.16	0.44	0.546444342002983	0.678547636919073	0.810650931835163	1.2434483109257	1.54405279395323	1.84465727698077	1.22180222576738	1.51661973194071	1.81224119133835	0.877070958646468	0.370597865223228	-0.0254473646038877	-0.667955857085205	-0.393512226440626	-0.365392764759368	-0.410619158403089	0.448760278353473	0.515948933866775	0.407886602465009	0.447246495388184	0.514380587305241	0.406416856543037	0.00197923267351539	0.00490516389239129	0.00490464433603185
177	0.405465108108164	0.29	0.891502124158039	0.676222157012435	1.10678209130364	0.417775599783977	0.5215471532024	0.425418533554887	0.617675772849912	0.24	0.15	0.36	0.69251941351648	0.849002805869332	1.00548619822218	1.67072178874416	2.04824219911499	2.42576260948582	1.66942977138957	2.04644084923986	2.42337338170555	0.891502124158039	0.313298810675312	0.00187022017873753	-0.705791500996063	-0.393512226440626	-0.365392764759368	-0.410619158403089	0.448760278353473	0.515948933866775	0.407886602465009	0.447246495388184	0.514380587305241	0.406416856543037	0.00197923267351539	0.00490516389239129	0.00490464433603185
177	0.405465108108164	0.29	0.944940150565908	0.716749671850388	1.17313062928143	0.426492616456908	0.50691891368836	0.415141100520439	0.59869672685628	0.25	0.16	0.37	0.66833474142419	0.816087640270301	0.963840539116413	1.59425654029008	1.94670870345351	2.29916086661694	1.59930405775064	1.95207399914938	2.30511774110905	0.944940150565908	0.32514755939042	-0.00350997341254381	-0.682216666244203	-0.393512226440626	-0.365392764759368	-0.410619158403089	0.448760278353473	0.515948933866775	0.407886602465009	0.447246495388184	0.514380587305241	0.406416856543037	0.00197923267351539	0.00490516389239129	0.00490464433603185
177	0.405465108108164	0.29	0.960290002816595	0.728108155663978	1.19247184996921	0.408593281034904	0.483398461348272	0.392597960931605	0.574198961764939	0.24	0.16	0.39	0.64450197759176	0.793563123874835	0.942624270157911	1.56844619811859	1.93119820866863	2.29395021921868	1.5635652589347	1.92466935704638	2.28528793236565	0.960290002816595	0.31674032687279	-0.0428518736792933	-0.748885630134191	-0.393512226440626	-0.365392764759368	-0.410619158403089	0.448760278353473	0.515948933866775	0.407886602465009	0.447246495388184	0.514380587305241	0.406416856543037	0.00197923267351539	0.00490516389239129	0.00490464433603185
177	0.405465108108164	0.29	0.976014035789048	0.737868928434287	1.21415914314381	0.434721905487644	0.493976195566477	0.406030052433089	0.581922338699865	0.24	0.15	0.37	0.663298724090348	0.806969282906081	0.950639841721814	1.60605114298295	1.95392195415547	2.30179276532799	1.59817683368456	1.94420532140594	2.28980326558227	0.976014035789048	0.315221032713228	0.0186404744869057	-0.685533164863398	-0.393512226440626	-0.365392764759368	-0.410619158403089	0.448760278353473	0.515948933866775	0.407886602465009	0.447246495388184	0.514380587305241	0.406416856543037	0.00197923267351539	0.00490516389239129	0.00490464433603185
177	0.405465108108164	0.29	1.00151336903374	0.754611397294058	1.24841534077342	0.422253127380083	0.505517519918812	0.413195767932642	0.597839271904982	0.23	0.16	0.38	0.686544192543995	0.839941123467849	0.993338054391703	1.69191090705481	2.06994038186123	2.44796985666765	1.68719663632891	2.06453715274946	2.44133408004771	1.00151336903374	0.309717058725563	-0.00125563917326465	-0.710415486197079	-0.393512226440626	-0.365392764759368	-0.410619158403089	0.448760278353473	0.515948933866775	0.407886602465009	0.447246495388184	0.514380587305241	0.406416856543037	0.00197923267351539	0.00490516389239129	0.00490464433603185
177	0.405465108108164	0.29	1.02566104338045	0.77388251997183	1.27743956678908	0.350268914303708	0.411611892923996	0.324085425468342	0.49913836037965	0.26	0.18	0.44	0.508945601362167	0.646397665273864	0.783849729185562	1.18434316048347	1.50420133658806	1.82405951269265	1.17982594043913	1.49776555529212	1.81624385428382	1.02566104338045	0.340328130433986	0.0211517178226007	-0.627783147564291	-0.393512226440626	-0.365392764759368	-0.410619158403089	0.448760278353473	0.515948933866775	0.407886602465009	0.447246495388184	0.514380587305241	0.406416856543037	0.00197923267351539	0.00490516389239129	0.00490464433603185
177	0.405465108108164	0.29	1.03312224135454	0.781208581861835	1.28503590084725	0.395575453596928	0.466322191929216	0.376325214357148	0.556319169501283	0.26	0.16	0.39	0.598219406079342	0.741281673549423	0.884343941019504	1.40895925258418	1.74590737462639	2.08285549666861	1.40180231154565	1.73773430033741	2.0724382400187	1.03312224135454	0.324568964767879	0.0333039419059932	-0.646909578390735	-0.393512226440626	-0.365392764759368	-0.410619158403089	0.448760278353473	0.515948933866775	0.407886602465009	0.447246495388184	0.514380587305241	0.406416856543037	0.00197923267351539	0.00490516389239129	0.00490464433603185
177	0.405465108108164	0.29	1.05267040054942	0.79522015776018	1.31012064333865	0.353633468851033	0.465570677356375	0.367297764039756	0.563843590672994	0.28	0.18	0.41	0.562882032388181	0.713484792851429	0.864087553314677	1.27921502176827	1.62147734747615	1.96373967318402	1.2873803666192	1.63155267212918	1.97509370570056	1.05267040054942	0.342571449559492	0.028507061343946	-0.615850308921098	-0.393512226440626	-0.365392764759368	-0.410619158403089	0.448760278353473	0.515948933866775	0.407886602465009	0.447246495388184	0.514380587305241	0.406416856543037	0.00197923267351539	0.00490516389239129	0.00490464433603185
177	0.405465108108164	0.29	1.06787001372637	0.807419716719045	1.3283203107337	0.379800093846914	0.505921350791505	0.404982865438332	0.606859836144679	0.27	0.17	0.4	0.62239303220355	0.777519125987786	0.932645219772023	1.41829364369577	1.771791098522	2.12528855334823	1.4184414274281	1.77162031334404	2.12603542906417	1.06787001372637	0.329034299859471	-0.0333188806287958	-0.705312637950415	-0.393512226440626	-0.365392764759368	-0.410619158403089	0.448760278353473	0.515948933866775	0.407886602465009	0.447246495388184	0.514380587305241	0.406416856543037	0.00197923267351539	0.00490516389239129	0.00490464433603185
177	0.405465108108164	0.29	1.07730386987451	0.812475491157596	1.34213224859141	0.391274293061119	0.479995643632439	0.386521193091213	0.573470094173665	0.26	0.17	0.35	0.615656172580367	0.764543538869447	0.913430905158528	1.45292223254854	1.80429004832199	2.15565786409543	1.46958420146462	1.82570437394345	2.1810457673599	1.07730386987451	0.310160918624507	-0.0255412113848596	-0.716079655655816	-0.393512226440626	-0.365392764759368	-0.410619158403089	0.448760278353473	0.515948933866775	0.407886602465009	0.447246495388184	0.514380587305241	0.406416856543037	0.00197923267351539	0.00490516389239129	0.00490464433603185
177	0.405465108108164	0.29	1.08988936631238	0.822801240069248	1.35697749255551	0.399391903776284	0.468410445799935	0.378727886015601	0.558093005584269	0.24	0.16	0.35	0.62400166328857	0.771764921658976	0.919528180029383	1.52431160406523	1.88526777235727	2.24622394064931	1.53650467080893	1.90081667776079	2.26456838692745	1.08988936631238	0.297656456324729	0.00420490465306586	-0.711872271616342	-0.393512226440626	-0.365392764759368	-0.410619158403089	0.448760278353473	0.515948933866775	0.407886602465009	0.447246495388184	0.514380587305241	0.406416856543037	0.00197923267351539	0.00490516389239129	0.00490464433603185
177	0.405465108108164	0.29	1.09524033945568	0.830801573531536	1.35967910537983	0.384347140378074	0.477659352047429	0.383272854636775	0.572045849458083	0.26	0.17	0.41	0.600611028927099	0.748520202876718	0.896429376826337	1.39472959889603	1.7382019843837	2.08167436987138	1.3940418075975	1.73664482531259	2.07980296987457	1.09524033945568	0.326629852292434	-0.011822631489221	-0.675468245288504	-0.393512226440626	-0.365392764759368	-0.410619158403089	0.448760278353473	0.515948933866775	0.407886602465009	0.447246495388184	0.514380587305241	0.406416856543037	0.00197923267351539	0.00490516389239129	0.00490464433603185
177	0.405465108108164	0.29	1.10062105798832	0.833836384454827	1.36740573152181	0.434056807458624	0.510739668706432	0.419685845413751	0.601793491999114	0.26	0.18	0.39	0.659026049737786	0.802006429309416	0.944986808881045	1.53347164201065	1.86616920005748	2.19886675810432	1.54244746834049	1.87597685795675	2.21155084903512	1.10062105798832	0.315246643303431	-0.0138541512554245	-0.706979083098747	-0.393512226440626	-0.365392764759368	-0.410619158403089	0.448760278353473	0.515948933866775	0.407886602465009	0.447246495388184	0.514380587305241	0.406416856543037	0.00197923267351539	0.00490516389239129	0.00490464433603185
177	0.405465108108164	0.29	1.1125286669036	0.842696974951138	1.38236035885605	0.408344831584709	0.515504362168479	0.418623363728439	0.612385360608518	0.25	0.16	0.39	0.678724559556343	0.835800152303838	0.992875745051332	1.63072200339284	2.00811607538096	2.38551014736908	1.62620745251476	2.00260010098129	2.37815822845005	1.1125286669036	0.321469195338502	6.13377940178307e-05	-0.693524877446209	-0.393512226440626	-0.365392764759368	-0.410619158403089	0.448760278353473	0.515948933866775	0.407886602465009	0.447246495388184	0.514380587305241	0.406416856543037	0.00197923267351539	0.00490516389239129	0.00490464433603185
177	0.405465108108164	0.29	1.1196141684711	0.846450100905822	1.39277823603637	0.389429982130358	0.461508907908529	0.37128563145142	0.551732184365638	0.26	0.16	0.42	0.583255911891602	0.724988462052851	0.8667210122141	1.3576946509209	1.68761762519685	2.01754059947279	1.34697761279637	1.67395475203481	2.00069137672872	1.1196141684711	0.325646631973153	-0.0112082576332525	-0.69103712994939	-0.393512226440626	-0.365392764759368	-0.410619158403089	0.448760278353473	0.515948933866775	0.407886602465009	0.447246495388184	0.514380587305241	0.406416856543037	0.00197923267351539	0.00490516389239129	0.00490464433603185
177	0.405465108108164	0.29	1.12919907971101	0.850426516284167	1.40797164313785	0.317689990682664	0.431744831307026	0.33295739526037	0.530532267353682	0.27	0.17	0.42	0.516485506403892	0.669725169073045	0.822964831742198	1.18755094719082	1.53989366406011	1.89223638092939	1.18354911881552	1.53480512402752	1.88557031708672	1.12919907971101	0.33567248093966	-0.0157518122739221	-0.674597966404798	-0.393512226440626	-0.365392764759368	-0.410619158403089	0.448760278353473	0.515948933866775	0.407886602465009	0.447246495388184	0.514380587305241	0.406416856543037	0.00197923267351539	0.00490516389239129	0.00490464433603185
177	0.405465108108164	0.29	1.13390181142161	0.859183592939065	1.40862002990415	0.371663223482204	0.454794876015094	0.36246920563139	0.547120546398799	0.27	0.15	0.41	0.559695710220431	0.702257563349368	0.844819416478305	1.28122469311652	1.60756946079986	1.93391422848319	1.26530277170668	1.58694132312001	1.90852446119061	1.13390181142161	0.330249225716247	-0.0228353641608301	-0.696032855747693	-0.393512226440626	-0.365392764759368	-0.410619158403089	0.448760278353473	0.515948933866775	0.407886602465009	0.447246495388184	0.514380587305241	0.406416856543037	0.00197923267351539	0.00490516389239129	0.00490464433603185
177	0.405465108108164	0.29	1.13583660265502	0.860318076557006	1.41135512875303	0.383686879084009	0.465499524514782	0.373387370952953	0.557611678076611	0.25	0.16	0.35	0.604334132245474	0.753419298811174	0.902504465376874	1.44942620743792	1.80698990611181	2.16455360478571	1.45454649962944	1.81335870001831	2.171364322161	1.13583660265502	0.301803994466019	-0.0112021280526072	-0.728658835429236	-0.393512226440626	-0.365392764759368	-0.410619158403089	0.448760278353473	0.515948933866775	0.407886602465009	0.447246495388184	0.514380587305241	0.406416856543037	0.00197923267351539	0.00490516389239129	0.00490464433603185
177	0.405465108108164	0.29	1.13919936899777	0.862640527124629	1.41575821087091	0.369730807390798	0.482603569187997	0.384225971956057	0.580981166419936	0.25	0.16	0.39	0.614416694432967	0.771732551530777	0.929048408628587	1.45573215643332	1.8284592551094	2.20118635378548	1.45659866148363	1.82869807770863	2.19998091447123	1.13919936899777	0.333826478937323	0.0133564403854631	-0.661200432100054	-0.393512226440626	-0.365392764759368	-0.410619158403089	0.448760278353473	0.515948933866775	0.407886602465009	0.447246495388184	0.514380587305241	0.406416856543037	0.00197923267351539	0.00490516389239129	0.00490464433603185
177	0.405465108108164	0.29	1.14417200369937	0.864282503917767	1.42406150348098	0.3541161263636	0.4151928101663	0.327646135633966	0.502739484698635	0.21	0.14	0.35	0.578927639424672	0.733616445774903	0.888305252125135	1.52565099196093	1.93330320059968	2.34095540923843	1.51444885952437	1.91892112458049	2.32348953674685	1.14417200369937	0.272853879302876	0.0407673028426191	-0.72232953047798	-0.393512226440626	-0.365392764759368	-0.410619158403089	0.448760278353473	0.515948933866775	0.407886602465009	0.447246495388184	0.514380587305241	0.406416856543037	0.00197923267351539	0.00490516389239129	0.00490464433603185
177	0.405465108108164	0.29	1.14609577028415	0.866916913429701	1.4252746271386	0.358033947498349	0.481763645635041	0.381044179713933	0.582483111556149	0.28	0.18	0.42	0.578898196109303	0.731915405763562	0.884932615417821	1.30480444650502	1.64969675553369	1.99458906456236	1.30868227763453	1.65456561826241	2.00024113814687	1.14609577028415	0.341044566770279	-0.0294983269722281	-0.671656612528234	-0.393512226440626	-0.365392764759368	-0.410619158403089	0.448760278353473	0.515948933866775	0.407886602465009	0.447246495388184	0.514380587305241	0.406416856543037	0.00197923267351539	0.00490516389239129	0.00490464433603185
177	0.405465108108164	0.29	1.14810113639733	0.865823350108211	1.43037892268644	0.321822001331337	0.440034724670978	0.340302296331285	0.539767153010671	0.25	0.17	0.36	0.549132688892709	0.710067061462031	0.871001434031354	1.3130138820771	1.69781899304761	2.08262410401811	1.32268977744234	1.71041749259079	2.09825361347582	1.14810113639733	0.308199416756036	-0.0136248452519652	-0.719801270514785	-0.393512226440626	-0.365392764759368	-0.410619158403089	0.448760278353473	0.515948933866775	0.407886602465009	0.447246495388184	0.514380587305241	0.406416856543037	0.00197923267351539	0.00490516389239129	0.00490464433603185
177	0.405465108108164	0.29	1.15268649309248	0.872732905913355	1.43264008027161	0.340875765095846	0.471156046035556	0.368865426896074	0.573446665175038	0.25	0.18	0.39	0.596469530764757	0.761877381842526	0.927285232920294	1.42923255847517	1.82557516106319	2.22191776365122	1.43774728145088	1.83626815371372	2.23528185250861	1.15268649309248	0.334018243824034	0.0415754326458153	-0.611379599659126	-0.393512226440626	-0.365392764759368	-0.410619158403089	0.448760278353473	0.515948933866775	0.407886602465009	0.447246495388184	0.514380587305241	0.406416856543037	0.00197923267351539	0.00490516389239129	0.00490464433603185
177	0.405465108108164	0.29	1.16319744998847	0.881304601434296	1.44509029854265	0.365714134849574	0.477097205690304	0.37899834171235	0.575196069668257	0.29	0.17	0.42	0.570736794721097	0.718464700177348	0.866192605633599	1.27579335545276	1.606016116521	1.93623887758924	1.26610340057741	1.59428068680359	1.92224693276288	1.16319744998847	0.332746357774789	-0.041989322662037	-0.693607974183102	-0.393512226440626	-0.365392764759368	-0.410619158403089	0.448760278353473	0.515948933866775	0.407886602465009	0.447246495388184	0.514380587305241	0.406416856543037	0.00197923267351539	0.00490516389239129	0.00490464433603185
177	0.405465108108164	0.29	1.1711540869126	0.885813694316105	1.4564944795091	0.343027064685659	0.433618946267431	0.339926785033995	0.527311107500868	0.25	0.15	0.41	0.544190683123671	0.694182985789253	0.844175288454834	1.29080703375259	1.64658511907031	2.00236320438803	1.2707659095446	1.6203209719614	1.97127344431813	1.1711540869126	0.309017425761526	0.00955874058340463	-0.693603853032828	-0.393512226440626	-0.365392764759368	-0.410619158403089	0.448760278353473	0.515948933866775	0.407886602465009	0.447246495388184	0.514380587305241	0.406416856543037	0.00197923267351539	0.00490516389239129	0.00490464433603185
177	0.405465108108164	0.29	1.17160433762755	0.886041330427247	1.45716734482785	0.404643104768505	0.541642865875602	0.439065601994366	0.644220129756839	0.29	0.18	0.41	0.654479672631499	0.807383324795277	0.960286976959055	1.44917573721459	1.78774127578405	2.12630681435351	1.45404434946603	1.7943110166482	2.13336396421018	1.17160433762755	0.342807529379922	-0.0213480080975863	-0.655216662086091	-0.393512226440626	-0.365392764759368	-0.410619158403089	0.448760278353473	0.515948933866775	0.407886602465009	0.447246495388184	0.514380587305241	0.406416856543037	0.00197923267351539	0.00490516389239129	0.00490464433603185
177	0.405465108108164	0.29	1.17458471087733	0.886788608339004	1.46238081341567	0.38036692686423	0.465164977517072	0.372469532901149	0.557860422132994	0.24	0.15	0.37	0.61451059589033	0.767442118808655	0.920373641726979	1.50321628508601	1.87731749227635	2.25141869946669	1.49758642210868	1.87058773618836	2.24392455431381	1.17458471087733	0.295937619413108	0.0474148357305122	-0.669302877335226	-0.393512226440626	-0.365392764759368	-0.410619158403089	0.448760278353473	0.515948933866775	0.407886602465009	0.447246495388184	0.514380587305241	0.406416856543037	0.00197923267351539	0.00490516389239129	0.00490464433603185
177	0.405465108108164	0.29	1.18040512290526	0.889896686258041	1.47091355955248	0.394007418850892	0.477503069636603	0.385045370119841	0.569960769153366	0.26	0.17	0.41	0.604372725395505	0.749495654216473	0.89461858303744	1.40571078865923	1.74325227283518	2.08079375701112	1.40703813741773	1.74557916611845	2.08285024244924	1.18040512290526	0.32705882821462	-0.0295521524519452	-0.701859612550053	-0.393512226440626	-0.365392764759368	-0.410619158403089	0.448760278353473	0.515948933866775	0.407886602465009	0.447246495388184	0.514380587305241	0.406416856543037	0.00197923267351539	0.00490516389239129	0.00490464433603185
177	0.405465108108164	0.29	1.1812462770988	0.894242439005033	1.46825011519257	0.407685742811822	0.485088211403805	0.393798987849557	0.576377434958052	0.27	0.17	0.38	0.609347354675517	0.750604312157627	0.891861269639736	1.39770466461532	1.72171609564426	2.0457275266732	1.40694488165346	1.73306641675858	2.05836580453054	1.1812462770988	0.320326658297651	-0.00887334014914835	-0.691297583219037	-0.393512226440626	-0.365392764759368	-0.410619158403089	0.448760278353473	0.515948933866775	0.407886602465009	0.447246495388184	0.514380587305241	0.406416856543037	0.00197923267351539	0.00490516389239129	0.00490464433603185
177	0.405465108108164	0.29	1.18948143121925	0.902044868684186	1.47691799375431	0.406201688911795	0.487863332750359	0.395769137672633	0.579957527828084	0.27	0.15	0.43	0.610893886958664	0.753046913665606	0.895199940372548	1.3979379391279	1.72323356482949	2.04852919053108	1.37061838879705	1.68979394128606	2.00915257741341	1.18948143121925	0.332420573786242	-0.00515977466585	-0.671503178430212	-0.393512226440626	-0.365392764759368	-0.410619158403089	0.448760278353473	0.515948933866775	0.407886602465009	0.447246495388184	0.514380587305241	0.406416856543037	0.00197923267351539	0.00490516389239129	0.00490464433603185
177	0.405465108108164	0.29	1.1896839989272	0.897938408271537	1.48142958958286	0.374239719112896	0.455220926035578	0.363316434430089	0.547125417641068	0.25	0.16	0.4	0.581642481820036	0.728774710153384	0.875906938486732	1.37965890776787	1.72865729730202	2.07765568683617	1.37476581696627	1.72165982978636	2.06994562143238	1.1896839989272	0.316234091462801	0.0193488059499085	-0.667599065707539	-0.393512226440626	-0.365392764759368	-0.410619158403089	0.448760278353473	0.515948933866775	0.407886602465009	0.447246495388184	0.514380587305241	0.406416856543037	0.00197923267351539	0.00490516389239129	0.00490464433603185
177	0.405465108108164	0.29	1.19236163006913	0.898442696012604	1.48628056412566	0.393837416712665	0.552423994363354	0.445421458355117	0.659426530371591	0.25	0.17	0.37	0.710484144185809	0.881162057868434	1.05183997155106	1.67910169011803	2.0824682897467	2.48583488937537	1.68604206043073	2.09228690729034	2.49788496617788	1.19236163006913	0.323152672872615	-0.00660716357112807	-0.674191414240429	-0.393512226440626	-0.365392764759368	-0.410619158403089	0.448760278353473	0.515948933866775	0.407886602465009	0.447246495388184	0.514380587305241	0.406416856543037	0.00197923267351539	0.00490516389239129	0.00490464433603185
177	0.405465108108164	0.29	1.19294666906314	0.900600978083065	1.48529236004321	0.344035563633863	0.425305251712541	0.333614679125221	0.51699582429986	0.25	0.16	0.4	0.53419791864161	0.681016737176927	0.827835555712243	1.26737239882516	1.61569670288262	1.96402100694007	1.26113753885245	1.60827563319969	1.95468748847155	1.19294666906314	0.314949890756087	0.0138279811460405	-0.676295286164185	-0.393512226440626	-0.365392764759368	-0.410619158403089	0.448760278353473	0.515948933866775	0.407886602465009	0.447246495388184	0.514380587305241	0.406416856543037	0.00197923267351539	0.00490516389239129	0.00490464433603185
177	0.405465108108164	0.29	1.19792013588665	0.908107651070384	1.48773262070292	0.413573731577008	0.469501957070651	0.382214246410192	0.55678966773111	0.26	0.14	0.41	0.607766949977284	0.746564983218758	0.885363016460232	1.43188346499065	1.75888809855804	2.08589273212542	1.40535657777109	1.72619647511492	2.04514440417694	1.19792013588665	0.311153925675107	-0.0603461502071204	-0.751027366187806	-0.393512226440626	-0.365392764759368	-0.410619158403089	0.448760278353473	0.515948933866775	0.407886602465009	0.447246495388184	0.514380587305241	0.406416856543037	0.00197923267351539	0.00490516389239129	0.00490464433603185
177	0.405465108108164	0.29	1.20276776569091	0.907189996926637	1.49834553445518	0.320114753471939	0.431517185347143	0.333331421923058	0.529702948771228	0.28	0.17	0.41	0.509682516633078	0.659814078520692	0.809945640408306	1.15583465136358	1.49629612655671	1.83675760174983	1.15477875095203	1.49558139173275	1.83583661163348	1.20276776569091	0.319852787720741	0.00375729159393445	-0.660723806762297	-0.393512226440626	-0.365392764759368	-0.410619158403089	0.448760278353473	0.515948933866775	0.407886602465009	0.447246495388184	0.514380587305241	0.406416856543037	0.00197923267351539	0.00490516389239129	0.00490464433603185
177	0.405465108108164	0.29	1.20280908456512	0.905769610604338	1.4998485585259	0.360734997729431	0.490877967360469	0.388853267407032	0.592902667313906	0.25	0.16	0.39	0.62356546932431	0.787172375171765	0.950779281019219	1.48158839815348	1.87031757814486	2.25904675813623	1.47349357202203	1.85949460003403	2.24546535685333	1.20280908456512	0.31095465459303	0.0146724715082691	-0.675632237578891	-0.393512226440626	-0.365392764759368	-0.410619158403089	0.448760278353473	0.515948933866775	0.407886602465009	0.447246495388184	0.514380587305241	0.406416856543037	0.00197923267351539	0.00490516389239129	0.00490464433603185
177	0.405465108108164	0.29	1.20347179792266	0.909767464881768	1.49717613096356	0.356063393173416	0.474814667656275	0.375121020985661	0.57450831432689	0.27	0.17	0.38	0.580788831268265	0.735141568906264	0.889494306544262	1.33295823139682	1.68721048470534	2.04146273801386	1.34104543989064	1.69762830635734	2.05450040021923	1.20347179792266	0.323631311609006	0.0237270966285846	-0.642381037469361	-0.393512226440626	-0.365392764759368	-0.410619158403089	0.448760278353473	0.515948933866775	0.407886602465009	0.447246495388184	0.514380587305241	0.406416856543037	0.00197923267351539	0.00490516389239129	0.00490464433603185
177	0.405465108108164	0.29	1.21027740381864	0.916492435430577	1.5040623722067	0.365867878713187	0.467433694562366	0.371353646527214	0.563513742597518	0.26	0.17	0.41	0.581254751523437	0.731642353663057	0.882029955802678	1.3482398361241	1.69706890897452	2.04589798182493	1.34609700267195	1.69550761330702	2.04355357180498	1.21027740381864	0.339153405924636	0.00482534947515012	-0.645699489649815	-0.393512226440626	-0.365392764759368	-0.410619158403089	0.448760278353473	0.515948933866775	0.407886602465009	0.447246495388184	0.514380587305241	0.406416856543037	0.00197923267351539	0.00490516389239129	0.00490464433603185
177	0.405465108108164	0.29	1.21382229394541	0.92035104264762	1.50729354524321	0.42380911240074	0.551088498419237	0.450764494535178	0.651412502303296	0.28	0.19	0.4	0.690665460544428	0.844382812257533	0.998100163970639	1.56933810245101	1.9186164590972	2.26789481574338	1.5856924882566	1.93881468679911	2.29220140829365	1.21382229394541	0.340642465669075	0.0446417172814565	-0.604604933292483	-0.393512226440626	-0.365392764759368	-0.410619158403089	0.448760278353473	0.515948933866775	0.407886602465009	0.447246495388184	0.514380587305241	0.406416856543037	0.00197923267351539	0.00490516389239129	0.00490464433603185
177	0.405465108108164	0.29	1.23083340139035	0.928014327586124	1.53365247519457	0.368610033615941	0.482177950213219	0.383650312643805	0.580705587782632	0.22	0.15	0.36	0.654448454073907	0.822521456925135	0.990594459776363	1.65876078405973	2.08475752108815	2.51075425811656	1.65477043492198	2.08005541066976	2.5040145790816	1.23083340139035	0.284633909589012	-0.0181285675921406	-0.750961067565285	-0.393512226440626	-0.365392764759368	-0.410619158403089	0.448760278353473	0.515948933866775	0.407886602465009	0.447246495388184	0.514380587305241	0.406416856543037	0.00197923267351539	0.00490516389239129	0.00490464433603185
177	0.405465108108164	0.29	1.23120196160861	0.930610239747905	1.53179368346932	0.380845656772527	0.528638314276189	0.423401169582883	0.633875458969495	0.24	0.18	0.39	0.688297034703783	0.859374537169009	1.03045203963424	1.65821843356615	2.07037169567977	2.48252495779339	1.67216535149379	2.09007862826923	2.50522468211326	1.23120196160861	0.317995219695538	0.0115552089783159	-0.65374060375969	-0.393512226440626	-0.365392764759368	-0.410619158403089	0.448760278353473	0.515948933866775	0.407886602465009	0.447246495388184	0.514380587305241	0.406416856543037	0.00197923267351539	0.00490516389239129	0.00490464433603185
177	0.405465108108164	0.29	1.24442763280141	0.94148610512976	1.54736916047307	0.387451195728178	0.523516514811713	0.420743832046205	0.626289197577221	0.23	0.17	0.4	0.701569004174499	0.872937241121632	1.04430547806877	1.73540641723016	2.15930418970573	2.5832019621813	1.7383178964013	2.16303101628315	2.58602419879121	1.24442763280141	0.318062729615175	0.000661759857568439	-0.677539631514547	-0.393512226440626	-0.365392764759368	-0.410619158403089	0.448760278353473	0.515948933866775	0.407886602465009	0.447246495388184	0.514380587305241	0.406416856543037	0.00197923267351539	0.00490516389239129	0.00490464433603185
177	0.405465108108164	0.29	1.25002082503214	0.944761008068239	1.55528064199604	0.339104330010188	0.4922364476885	0.38494650456449	0.599526390812509	0.25	0.17	0.42	0.622837114283183	0.796430477970345	0.970023841657507	1.49330128296013	1.90950511340422	2.32570894384831	1.48349501325747	1.89777711252963	2.31195483250088	1.25002082503214	0.323426385203787	-0.0157749278644349	-0.686284401047648	-0.393512226440626	-0.365392764759368	-0.410619158403089	0.448760278353473	0.515948933866775	0.407886602465009	0.447246495388184	0.514380587305241	0.406416856543037	0.00197923267351539	0.00490516389239129	0.00490464433603185
177	0.405465108108164	0.29	1.25096537219586	0.944460112259602	1.55747063213211	0.348887226478372	0.454802875797694	0.35779784971993	0.551807901875457	0.25	0.16	0.39	0.571633231828157	0.726612633196308	0.881592034564459	1.35312521111568	1.71998025648138	2.08683530184708	1.34845412911582	1.71448890122643	2.08084778631966	1.25096537219586	0.310981638053857	-0.0136750834445904	-0.703684727974158	-0.393512226440626	-0.365392764759368	-0.410619158403089	0.448760278353473	0.515948933866775	0.407886602465009	0.447246495388184	0.514380587305241	0.406416856543037	0.00197923267351539	0.00490516389239129	0.00490464433603185
177	0.405465108108164	0.29	1.25421083229316	0.947037755607251	1.56138390897908	0.319477417799433	0.441474300479797	0.340875668131691	0.542072932827903	0.28	0.16	0.42	0.515647229428985	0.667824139969298	0.820001050509611	1.15753249146003	1.49914146043574	1.84075042941146	1.1481027465185	1.48653393380361	1.8238490599386	1.25421083229316	0.321152528708036	0.0230303875463786	-0.647063209281703	-0.393512226440626	-0.365392764759368	-0.410619158403089	0.448760278353473	0.515948933866775	0.407886602465009	0.447246495388184	0.514380587305241	0.406416856543037	0.00197923267351539	0.00490516389239129	0.00490464433603185
177	0.405465108108164	0.29	1.25602909871906	0.951687513381632	1.56037068405648	0.382388498846919	0.503213114684495	0.403364351578585	0.603061877790405	0.24	0.17	0.37	0.660094584467879	0.823494318564575	0.986894052661272	1.60117026835194	1.99752376412126	2.39387725989059	1.61632246626992	2.01593441328754	2.41535626032101	1.25602909871906	0.302508011921371	-0.0386240786967954	-0.736816053878249	-0.393512226440626	-0.365392764759368	-0.410619158403089	0.448760278353473	0.515948933866775	0.407886602465009	0.447246495388184	0.514380587305241	0.406416856543037	0.00197923267351539	0.00490516389239129	0.00490464433603185
177	0.405465108108164	0.29	1.25620491780835	0.948686647860722	1.56372318775597	0.392490144522532	0.513846796910346	0.41403510874577	0.613658485074921	0.26	0.17	0.38	0.649535556409631	0.806119476562089	0.962703396714548	1.50997926903457	1.87399086310543	2.2380024571763	1.52006011750908	1.88559961652033	2.25229448353743	1.25620491780835	0.319145701790041	-0.00227208533507422	-0.684496551172218	-0.393512226440626	-0.365392764759368	-0.410619158403089	0.448760278353473	0.515948933866775	0.407886602465009	0.447246495388184	0.514380587305241	0.406416856543037	0.00197923267351539	0.00490516389239129	0.00490464433603185
177	0.405465108108164	0.29	1.26034214028587	0.954899191191779	1.56578508937996	0.315502648187317	0.436222645822643	0.335904833946627	0.53654045769866	0.28	0.18	0.41	0.515127744128246	0.66897038914295	0.822813034157655	1.17145939123401	1.52131515677765	1.87117092232128	1.17718400024159	1.52816274108798	1.87870014753981	1.26034214028587	0.323718994021077	-0.0369863800295217	-0.701705351972221	-0.393512226440626	-0.365392764759368	-0.410619158403089	0.448760278353473	0.515948933866775	0.407886602465009	0.447246495388184	0.514380587305241	0.406416856543037	0.00197923267351539	0.00490516389239129	0.00490464433603185
177	0.405465108108164	0.29	1.27231076355966	0.963588402322446	1.58103312479687	0.337410905726701	0.436102865487331	0.340687792747581	0.53151793822708	0.24	0.16	0.38	0.555730876565602	0.711372209011343	0.867013541457084	1.34354762000608	1.71982964895209	2.09611167789811	1.34014426682497	1.71461722808663	2.08919829438258	1.27231076355966	0.300977586105772	0.0165949797451426	-0.685473787448457	-0.393512226440626	-0.365392764759368	-0.410619158403089	0.448760278353473	0.515948933866775	0.407886602465009	0.447246495388184	0.514380587305241	0.406416856543037	0.00197923267351539	0.00490516389239129	0.00490464433603185
177	0.405465108108164	0.29	1.27563988174198	0.960590234988201	1.59068952849576	0.300497251453583	0.456363931751916	0.347653496322452	0.565074367181381	0.24	0.15	0.38	0.57122203866139	0.749841834540532	0.928461630419674	1.39138205400107	1.82646396900908	2.26154588401708	1.38525576757293	1.81863419064849	2.25111958656467	1.27563988174198	0.301697379570484	-0.0209487430770595	-0.72139108884201	-0.393512226440626	-0.365392764759368	-0.410619158403089	0.448760278353473	0.515948933866775	0.407886602465009	0.447246495388184	0.514380587305241	0.406416856543037	0.00197923267351539	0.00490516389239129	0.00490464433603185
177	0.405465108108164	0.29	1.27750307922143	0.966896391896949	1.58810976654592	0.353486043606556	0.444305180764894	0.350490748369998	0.538119613159791	0.25	0.14	0.39	0.565480825670846	0.716840777216572	0.868200728762298	1.35187879219841	1.71373068742421	2.07558258265001	1.32876327553786	1.68437127942898	2.04013636365873	1.27750307922143	0.29891533572546	-0.0131023507374274	-0.736427816697903	-0.393512226440626	-0.365392764759368	-0.410619158403089	0.448760278353473	0.515948933866775	0.407886602465009	0.447246495388184	0.514380587305241	0.406416856543037	0.00197923267351539	0.00490516389239129	0.00490464433603185
177	0.405465108108164	0.29	1.27778391035883	0.962920234592113	1.59264758612554	0.377451438179581	0.464189918938156	0.371114019694564	0.557265818181748	0.24	0.16	0.38	0.606369094969787	0.758447286018151	0.910525477066515	1.46848104167582	1.8367780776882	2.20507511370057	1.46344370731265	1.83028444056609	2.19953604613343	1.27778391035883	0.296247368725972	-0.0168052543966613	-0.716886635145687	-0.393512226440626	-0.365392764759368	-0.410619158403089	0.448760278353473	0.515948933866775	0.407886602465009	0.447246495388184	0.514380587305241	0.406416856543037	0.00197923267351539	0.00490516389239129	0.00490464433603185
177	0.405465108108164	0.29	1.28923434519949	0.970939717001128	1.60752897339785	0.376838896707781	0.53523692464046	0.427775192837181	0.642698656443739	0.24	0.17	0.36	0.702272087314837	0.878690392919295	1.05510869852375	1.70908972859174	2.13843146022312	2.56777319185451	1.72550184271698	2.15804918877765	2.59368631202997	1.28923434519949	0.309178313013926	-0.0556788165902486	-0.743561291866359	-0.393512226440626	-0.365392764759368	-0.410619158403089	0.448760278353473	0.515948933866775	0.407886602465009	0.447246495388184	0.514380587305241	0.406416856543037	0.00197923267351539	0.00490516389239129	0.00490464433603185
177	0.405465108108164	0.29	1.29481335096656	0.974928300423224	1.6146984015099	0.332799496653678	0.438409869304704	0.341492272651007	0.535327465958402	0.26	0.17	0.39	0.533983738775837	0.685531591418462	0.837079444061087	1.23738929715815	1.58856795158156	1.93974660600498	1.24353190782922	1.59628987560976	1.94854750641442	1.29481335096656	0.313366691294648	0.0307381838880231	-0.635295285210841	-0.393512226440626	-0.365392764759368	-0.410619158403089	0.448760278353473	0.515948933866775	0.407886602465009	0.447246495388184	0.514380587305241	0.406416856543037	0.00197923267351539	0.00490516389239129	0.00490464433603185
177	0.405465108108164	0.29	1.29847724281034	0.982267358061436	1.61468712755924	0.384990628470107	0.508470903886221	0.40813246129611	0.608809346476332	0.25	0.16	0.4	0.65200804849805	0.812302752660401	0.972597456822752	1.54328262851609	1.92269517249731	2.30210771647854	1.53762138383331	1.91679324097396	2.29401959367969	1.29847724281034	0.312376747045341	0.0154805914498084	-0.664966143937062	-0.393512226440626	-0.365392764759368	-0.410619158403089	0.448760278353473	0.515948933866775	0.407886602465009	0.447246495388184	0.514380587305241	0.406416856543037	0.00197923267351539	0.00490516389239129	0.00490464433603185
177	0.405465108108164	0.29	1.29987916282695	0.980423158738394	1.61933516691551	0.367681434383641	0.504755957639141	0.401408682320303	0.608103232957978	0.26	0.18	0.38	0.630747406321332	0.793140570019067	0.955533733716802	1.46863598762467	1.84675318947205	2.22487039131944	1.47882727789076	1.86009284960801	2.24039825918876	1.29987916282695	0.318115009466519	0.0185012263958289	-0.657720383287618	-0.393512226440626	-0.365392764759368	-0.410619158403089	0.448760278353473	0.515948933866775	0.407886602465009	0.447246495388184	0.514380587305241	0.406416856543037	0.00197923267351539	0.00490516389239129	0.00490464433603185
177	0.405465108108164	0.29	1.30186194816865	0.986888917294999	1.61683497904229	0.362852175960674	0.501219746935426	0.397522107405839	0.604917386465012	0.23	0.16	0.4	0.666483518447051	0.840342446946275	1.0142013754455	1.65819420027959	2.09075083360185	2.52330746692412	1.64590136816228	2.07535807107967	2.50659325620903	1.30186194816865	0.306875285345974	-0.000326178915152801	-0.696165528859415	-0.393512226440626	-0.365392764759368	-0.410619158403089	0.448760278353473	0.515948933866775	0.407886602465009	0.447246495388184	0.514380587305241	0.406416856543037	0.00197923267351539	0.00490516389239129	0.00490464433603185
177	0.405465108108164	0.29	1.30242934888196	0.981342633480697	1.62351606428323	0.32950948453997	0.441505056586407	0.343175630799688	0.539834482373126	0.26	0.17	0.38	0.539785679309984	0.694449388299933	0.849113097289881	1.25808296986983	1.61855896209307	1.9790349543163	1.26456484137718	1.62729554590618	1.98882580588793	1.30242934888196	0.307443585231288	-0.0338195231176364	-0.727193580313991	-0.393512226440626	-0.365392764759368	-0.410619158403089	0.448760278353473	0.515948933866775	0.407886602465009	0.447246495388184	0.514380587305241	0.406416856543037	0.00197923267351539	0.00490516389239129	0.00490464433603185
177	0.405465108108164	0.29	1.30398871599287	0.984050536664005	1.62392689532174	0.339617407371066	0.452548345546272	0.354021794510158	0.551074896582387	0.26	0.16	0.39	0.558866343193558	0.714402454638942	0.869938566084327	1.30721801438219	1.67102522740297	2.03483244042375	1.30161666458796	1.66357378139758	2.02649086995728	1.30398871599287	0.308592262999113	0.00937646256237506	-0.674114900531514	-0.393512226440626	-0.365392764759368	-0.410619158403089	0.448760278353473	0.515948933866775	0.407886602465009	0.447246495388184	0.514380587305241	0.406416856543037	0.00197923267351539	0.00490516389239129	0.00490464433603185
177	0.405465108108164	0.29	1.30598758852129	0.986100739688534	1.62587443735405	0.371651098471561	0.46008754541472	0.366685011509388	0.553490079320052	0.24	0.17	0.34	0.605612974985999	0.759875583639668	0.914138192293336	1.48310009752335	1.86087748900634	2.23865488048933	1.50329733506035	1.88617455560209	2.26907445442705	1.30598758852129	0.295390508985024	0.00642131402627416	-0.708721017801909	-0.393512226440626	-0.365392764759368	-0.410619158403089	0.448760278353473	0.515948933866775	0.407886602465009	0.447246495388184	0.514380587305241	0.406416856543037	0.00197923267351539	0.00490516389239129	0.00490464433603185
177	0.405465108108164	0.29	1.31335527808073	0.9902298821099	1.63648067405155	0.327098107155054	0.478500794354256	0.371347634110321	0.585653954598191	0.25	0.16	0.39	0.593746625587694	0.765073494192417	0.936400362797139	1.40657729379259	1.81244820372402	2.21831911365544	1.39943944036479	1.80258931323703	2.20606920143728	1.31335527808073	0.315130903838225	-0.00523000406814862	-0.682011002462134	-0.393512226440626	-0.365392764759368	-0.410619158403089	0.448760278353473	0.515948933866775	0.407886602465009	0.447246495388184	0.514380587305241	0.406416856543037	0.00197923267351539	0.00490516389239129	0.00490464433603185
177	0.405465108108164	0.29	1.32061255077897	0.995357957657451	1.6458671439005	0.333411005954741	0.452463892619678	0.352577002385402	0.552350782853953	0.26	0.17	0.39	0.556847570398836	0.714605370157004	0.872363169915172	1.3031024576517	1.67227813068436	2.04145380371703	1.31092618495604	1.68216535933458	2.05407049333422	1.32061255077897	0.305901497347713	0.0319372686750543	-0.650896774173426	-0.393512226440626	-0.365392764759368	-0.410619158403089	0.448760278353473	0.515948933866775	0.407886602465009	0.447246495388184	0.514380587305241	0.406416856543037	0.00197923267351539	0.00490516389239129	0.00490464433603185
177	0.405465108108164	0.29	1.32261089305971	1.00183013926285	1.64339164685657	0.383706907782644	0.535401248185478	0.429461562046402	0.641340934324554	0.25	0.17	0.37	0.692078365611544	0.862800430904573	1.0335224961976	1.65256147781318	2.06021575879431	2.46787003977543	1.66400418387869	2.07333014858855	2.48231483090841	1.32261089305971	0.303943408473199	-0.0379635230186846	-0.73029051275909	-0.393512226440626	-0.365392764759368	-0.410619158403089	0.448760278353473	0.515948933866775	0.407886602465009	0.447246495388184	0.514380587305241	0.406416856543037	0.00197923267351539	0.00490516389239129	0.00490464433603185
177	0.405465108108164	0.29	1.32588857270569	0.998556692570126	1.65322045284125	0.353843235940092	0.462108499559587	0.364611126007078	0.559605873112097	0.25	0.16	0.41	0.590155106852338	0.747963162620735	0.905771218389133	1.41548169928105	1.79398289726387	2.17248409524669	1.40342816678106	1.77871429551373	2.1537824525304	1.32588857270569	0.314902339063335	-0.0967273426505247	-0.777074461203108	-0.393512226440626	-0.365392764759368	-0.410619158403089	0.448760278353473	0.515948933866775	0.407886602465009	0.447246495388184	0.514380587305241	0.406416856543037	0.00197923267351539	0.00490516389239129	0.00490464433603185
177	0.405465108108164	0.29	1.33607832818847	1.01066272980653	1.66149392657041	0.350126807650859	0.508268297515821	0.400154751299493	0.61638184373215	0.25	0.16	0.37	0.6473583081951	0.822261148019668	0.997163987844237	1.55188411142118	1.97117113489812	2.39045815837506	1.55567908801257	1.97749227501788	2.39864054406389	1.33607832818847	0.303765826264555	0.0154696405403219	-0.675688417725228	-0.393512226440626	-0.365392764759368	-0.410619158403089	0.448760278353473	0.515948933866775	0.407886602465009	0.447246495388184	0.514380587305241	0.406416856543037	0.00197923267351539	0.00490516389239129	0.00490464433603185
177	0.405465108108164	0.29	1.34025020937123	1.0118125904738	1.66868782826866	0.399692330102921	0.48545920816853	0.392570645325137	0.578347771011924	0.24	0.16	0.35	0.650157075069807	0.803994752555042	0.957832430040276	1.59678378981278	1.97460865566462	2.35243352151645	1.60636107703314	1.98847065378502	2.36695388952067	1.34025020937123	0.291561446626501	0.0219457883696928	-0.685374790682176	-0.393512226440626	-0.365392764759368	-0.410619158403089	0.448760278353473	0.515948933866775	0.407886602465009	0.447246495388184	0.514380587305241	0.406416856543037	0.00197923267351539	0.00490516389239129	0.00490464433603185
177	0.405465108108164	0.29	1.3413418019867	1.01278868882691	1.6698949151465	0.390537558612138	0.489392001488731	0.393940140823299	0.584843862154163	0.24	0.14	0.36	0.653228873516889	0.811506502415689	0.969784131314489	1.6063985872574	1.99562963592278	2.38486068458816	1.59521050510729	1.98089519251606	2.36786949088419	1.3413418019867	0.289670769787722	0.0254470404848181	-0.707439018248016	-0.393512226440626	-0.365392764759368	-0.410619158403089	0.448760278353473	0.515948933866775	0.407886602465009	0.447246495388184	0.514380587305241	0.406416856543037	0.00197923267351539	0.00490516389239129	0.00490464433603185
177	0.405465108108164	0.29	1.34314708975006	1.01329887191375	1.67299530758636	0.348202731240606	0.485492376492529	0.381785379731988	0.589199373253071	0.25	0.16	0.36	0.610653628179166	0.776529686303357	0.942405744427549	1.44714879700266	1.84024780909195	2.23334682118123	1.45613705799915	1.85217239640756	2.24771118233589	1.34314708975006	0.304298339224771	0.0279761585501874	-0.669096040218033	-0.393512226440626	-0.365392764759368	-0.410619158403089	0.448760278353473	0.515948933866775	0.407886602465009	0.447246495388184	0.514380587305241	0.406416856543037	0.00197923267351539	0.00490516389239129	0.00490464433603185
177	0.405465108108164	0.29	1.34439722839733	1.01379926942319	1.67499518737148	0.338395952256496	0.495214981621484	0.387105014970948	0.60332494827202	0.24	0.16	0.34	0.630854900343763	0.807038880400467	0.983222860457171	1.52370025765384	1.94923642399033	2.37477259032683	1.53569878215013	1.9645693564913	2.39124582533595	1.34439722839733	0.290471023290466	-0.0414176683665704	-0.752450470860664	-0.393512226440626	-0.365392764759368	-0.410619158403089	0.448760278353473	0.515948933866775	0.407886602465009	0.447246495388184	0.514380587305241	0.406416856543037	0.00197923267351539	0.00490516389239129	0.00490464433603185
177	0.405465108108164	0.29	1.34525913897794	1.02037497027675	1.67014330767914	0.371195762879244	0.471128303864382	0.375391068467203	0.56686553926156	0.23	0.13	0.35	0.633570622495558	0.795152250087994	0.956733877680431	1.58750689253162	1.99237406661097	2.39724124069032	1.57174453795695	1.97163332105015	2.37296130385675	1.34525913897794	0.271255087189597	-0.000416022845114149	-0.766937517074951	-0.393512226440626	-0.365392764759368	-0.410619158403089	0.448760278353473	0.515948933866775	0.407886602465009	0.447246495388184	0.514380587305241	0.406416856543037	0.00197923267351539	0.00490516389239129	0.00490464433603185
177	0.405465108108164	0.29	1.34926015478724	1.0177071290492	1.68081318052528	0.386568596562691	0.512700645463493	0.411863848286245	0.613537442640741	0.26	0.16	0.38	0.650262680316121	0.809466762635575	0.968670844955029	1.52119701424263	1.89363231156256	2.26606760888249	1.52438877243824	1.89719134080596	2.27185170789262	1.34926015478724	0.314549489017238	0.00232188242426179	-0.67333722566698	-0.393512226440626	-0.365392764759368	-0.410619158403089	0.448760278353473	0.515948933866775	0.407886602465009	0.447246495388184	0.514380587305241	0.406416856543037	0.00197923267351539	0.00490516389239129	0.00490464433603185
177	0.405465108108164	0.29	1.35153578614076	1.02207551224461	1.68099606003691	0.338670565856319	0.462768039128307	0.361803464927866	0.563732613328748	0.26	0.16	0.4	0.569411102488893	0.728310491468644	0.887209880448395	1.32787870501459	1.69843543273515	2.06899216045571	1.31823546432221	1.68615214819603	2.05510646021408	1.35153578614076	0.309863458992569	0.0159519033673724	-0.659076032758201	-0.393512226440626	-0.365392764759368	-0.410619158403089	0.448760278353473	0.515948933866775	0.407886602465009	0.447246495388184	0.514380587305241	0.406416856543037	0.00197923267351539	0.00490516389239129	0.00490464433603185
177	0.405465108108164	0.29	1.35330416550817	1.0261209662709	1.68048736474544	0.321439457792759	0.454406931359383	0.351326763638145	0.557487099080622	0.25	0.17	0.36	0.563202852616027	0.728448004757452	0.893693156898877	1.33772433945265	1.73021606950937	2.12270779956609	1.3501198175265	1.74790452567503	2.14386343819283	1.35330416550817	0.297081022447397	0.0171296373406614	-0.676309242259083	-0.393512226440626	-0.365392764759368	-0.410619158403089	0.448760278353473	0.515948933866775	0.407886602465009	0.447246495388184	0.514380587305241	0.406416856543037	0.00197923267351539	0.00490516389239129	0.00490464433603185
177	0.405465108108164	0.29	1.35412356289612	1.02557335807941	1.68267376771283	0.356456422910981	0.503899165276727	0.398189460906537	0.609608869646917	0.24	0.16	0.41	0.655384324365717	0.829373065855332	1.00336180734495	1.59924093574622	2.02380085792387	2.44836078010151	1.58929042031237	2.01251820098063	2.43402735875358	1.35412356289612	0.312319250349444	0.0382590859943904	-0.637392294282206	-0.393512226440626	-0.365392764759368	-0.410619158403089	0.448760278353473	0.515948933866775	0.407886602465009	0.447246495388184	0.514380587305241	0.406416856543037	0.00197923267351539	0.00490516389239129	0.00490464433603185
177	0.405465108108164	0.29	1.3543706424474	1.02415055923118	1.68459072566362	0.309013189970689	0.485078378810294	0.371826934585516	0.598329823035073	0.27	0.21	0.41	0.572803313985535	0.747268358154307	0.921733402323079	1.30828188230405	1.70675977307118	2.10523766383832	1.32910523479095	1.73401807499342	2.13970509158102	1.3543706424474	0.339260667994185	-0.0493530217251649	-0.683002056010576	-0.393512226440626	-0.365392764759368	-0.410619158403089	0.448760278353473	0.515948933866775	0.407886602465009	0.447246495388184	0.514380587305241	0.406416856543037	0.00197923267351539	0.00490516389239129	0.00490464433603185
177	0.405465108108164	0.29	1.35495857012927	1.02387384370743	1.68604329655112	0.379191734307718	0.515963085580987	0.412888070462006	0.619038100699967	0.25	0.16	0.37	0.665445812137644	0.831570343345822	0.997694874554	1.58915074988303	1.98587264448087	2.38259453907871	1.58978906784725	1.98700126279084	2.38326792515709	1.35495857012927	0.296179781252429	0.00876892335873522	-0.700180734508811	-0.393512226440626	-0.365392764759368	-0.410619158403089	0.448760278353473	0.515948933866775	0.407886602465009	0.447246495388184	0.514380587305241	0.406416856543037	0.00197923267351539	0.00490516389239129	0.00490464433603185
177	0.405465108108164	0.29	1.36031741527687	1.0285086544422	1.69212617611154	0.337115087301653	0.466102958989048	0.364056651603379	0.568149266374716	0.25	0.18	0.4	0.583528445694779	0.74709343722946	0.91065842876414	1.3858072976187	1.77425375738609	2.16270021715347	1.3903068929154	1.77977637245414	2.16919755875797	1.36031741527687	0.310947555495309	0.00391238235273029	-0.673947788315066	-0.393512226440626	-0.365392764759368	-0.410619158403089	0.448760278353473	0.515948933866775	0.407886602465009	0.447246495388184	0.514380587305241	0.406416856543037	0.00197923267351539	0.00490516389239129	0.00490464433603185
177	0.405465108108164	0.29	1.36245007779887	1.02987929457154	1.69502086102619	0.343379267674138	0.45619473012252	0.357701589440671	0.554687870804369	0.26	0.16	0.37	0.567820051634566	0.724169315598052	0.880518579561538	1.33549923380295	1.70322897780867	2.07095872181439	1.33673065686715	1.70548485709914	2.07350352298837	1.36245007779887	0.296961117797052	0.0576373723075093	-0.646619712886238	-0.393512226440626	-0.365392764759368	-0.410619158403089	0.448760278353473	0.515948933866775	0.407886602465009	0.447246495388184	0.514380587305241	0.406416856543037	0.00197923267351539	0.00490516389239129	0.00490464433603185
177	0.405465108108164	0.29	1.3639423746045	1.02784292503387	1.70004182417512	0.348009811741469	0.556369681614174	0.437471913274663	0.675267449953685	0.26	0.18	0.38	0.695151293067613	0.88408213615964	1.07301297925167	1.63662728991588	2.08143603413432	2.52624477835275	1.65089024582123	2.10067299758128	2.54947289862025	1.3639423746045	0.30869418416265	-0.0658185277872306	-0.737646332124727	-0.393512226440626	-0.365392764759368	-0.410619158403089	0.448760278353473	0.515948933866775	0.407886602465009	0.447246495388184	0.514380587305241	0.406416856543037	0.00197923267351539	0.00490516389239129	0.00490464433603185
177	0.405465108108164	0.29	1.39209974985551	1.05427496554856	1.72992453416246	0.36276353537188	0.511633249366352	0.405760859020958	0.617505639711746	0.23	0.16	0.38	0.677664723973097	0.854483119795936	1.03130151561878	1.67910084224178	2.11721707708029	2.55533331191879	1.68220242154768	2.12050273951094	2.55883174300252	1.39209974985551	0.302724584181974	-0.00759573422134839	-0.703796332381445	-0.393512226440626	-0.365392764759368	-0.410619158403089	0.448760278353473	0.515948933866775	0.407886602465009	0.447246495388184	0.514380587305241	0.406416856543037	0.00197923267351539	0.00490516389239129	0.00490464433603185
177	0.405465108108164	0.29	1.39840770515289	1.0589513370543	1.73786407325149	0.355585196266189	0.474988057617589	0.375153920107619	0.574822195127558	0.24	0.16	0.39	0.615301855507699	0.779042994172261	0.942784132836822	1.49596718078455	1.89406669469608	2.29216620860761	1.49240868928173	1.88966912738378	2.28650141865612	1.39840770515289	0.293645192956901	0.0374390441761655	-0.656783182177601	-0.393512226440626	-0.365392764759368	-0.410619158403089	0.448760278353473	0.515948933866775	0.407886602465009	0.447246495388184	0.514380587305241	0.406416856543037	0.00197923267351539	0.00490516389239129	0.00490464433603185
177	0.405465108108164	0.29	1.3995237002035	1.05500256738589	1.7440448330211	0.319377392474498	0.423443998123788	0.326931725352934	0.519956270894642	0.24	0.16	0.35	0.532315197560206	0.689457944999417	0.846600692438629	1.28451676514584	1.66371408006735	2.04291139498887	1.29138370517176	1.67492322098571	2.05667408671931	1.3995237002035	0.286637422381814	-0.0663539161734663	-0.778463746490301	-0.393512226440626	-0.365392764759368	-0.410619158403089	0.448760278353473	0.515948933866775	0.407886602465009	0.447246495388184	0.514380587305241	0.406416856543037	0.00197923267351539	0.00490516389239129	0.00490464433603185
177	0.405465108108164	0.29	1.4079767173903	1.067039641396	1.74891379338461	0.379588505936491	0.560235699045103	0.448410512405726	0.672060885684481	0.25	0.17	0.4	0.715346177398666	0.893740121310025	1.07213406522138	1.69081525080778	2.11247291886711	2.53413058692644	1.69354967892672	2.11510903349483	2.53774758852117	1.4079767173903	0.319782499567655	0.00312333779539045	-0.659789688003002	-0.393512226440626	-0.365392764759368	-0.410619158403089	0.448760278353473	0.515948933866775	0.407886602465009	0.447246495388184	0.514380587305241	0.406416856543037	0.00197923267351539	0.00490516389239129	0.00490464433603185
177	0.405465108108164	0.29	1.41902771886964	1.07560992031556	1.76244551742371	0.364981629030315	0.481657248329957	0.382464207527894	0.58085028913202	0.25	0.16	0.39	0.613038412087805	0.772031444707786	0.931024477327766	1.45590270845235	1.83349468678882	2.21108666512529	1.44660004752222	1.82153318258267	2.19700566338222	1.41902771886964	0.300451777253116	0.0180980727838946	-0.680021485933122	-0.393512226440626	-0.365392764759368	-0.410619158403089	0.448760278353473	0.515948933866775	0.407886602465009	0.447246495388184	0.514380587305241	0.406416856543037	0.00197923267351539	0.00490516389239129	0.00490464433603185
177	0.405465108108164	0.29	1.4197161746317	1.06979406206969	1.76963828719371	0.337816447350676	0.464415671869554	0.362898121915767	0.565933221823341	0.25	0.15	0.37	0.589314073152856	0.754169489168624	0.919024905184392	1.41820872982245	1.81494011772438	2.21167150562631	1.41303722916629	1.80778182685639	2.20318530958998	1.4197161746317	0.288783597285173	0.0696324454094579	-0.655213744794022	-0.393512226440626	-0.365392764759368	-0.410619158403089	0.448760278353473	0.515948933866775	0.407886602465009	0.447246495388184	0.514380587305241	0.406416856543037	0.00197923267351539	0.00490516389239129	0.00490464433603185
177	0.405465108108164	0.29	1.42281970973819	1.07730985726935	1.76832956220702	0.326810692460724	0.467416255980833	0.362676935980737	0.572155575980929	0.24	0.16	0.4	0.598659121675932	0.771548939294558	0.944438756913184	1.46521756272319	1.88836520721518	2.31151285170718	1.45495382698358	1.8754158368217	2.29553539889399	1.42281970973819	0.3000030851257	0.0405652481807887	-0.664755242967994	-0.393512226440626	-0.365392764759368	-0.410619158403089	0.448760278353473	0.515948933866775	0.407886602465009	0.447246495388184	0.514380587305241	0.406416856543037	0.00197923267351539	0.00490516389239129	0.00490464433603185
177	0.405465108108164	0.29	1.42595268337252	1.07636579649296	1.77553957025208	0.337325783755086	0.42392021229908	0.331152925874572	0.516687498723589	0.23	0.15	0.32	0.5550331400417	0.710516949044327	0.866000758046953	1.38044316513165	1.76715261712975	2.15386206912784	1.3900925548518	1.7800197859429	2.16948500234457	1.42595268337252	0.26842073081736	-0.0354564750691875	-0.790896091502392	-0.393512226440626	-0.365392764759368	-0.410619158403089	0.448760278353473	0.515948933866775	0.407886602465009	0.447246495388184	0.514380587305241	0.406416856543037	0.00197923267351539	0.00490516389239129	0.00490464433603185
177	0.405465108108164	0.29	1.43988352580341	1.0856906756939	1.79407637591292	0.349219916509447	0.49779079960321	0.391694569709009	0.603887029497411	0.23	0.15	0.37	0.663368251612991	0.8430512903131	1.02273432901321	1.66832392378612	2.12021397344267	2.57210402309923	1.6678128482678	2.11985204605351	2.5711131564852	1.43988352580341	0.290672277468006	-0.00701832466381835	-0.728787321024668	-0.393512226440626	-0.365392764759368	-0.410619158403089	0.448760278353473	0.515948933866775	0.407886602465009	0.447246495388184	0.514380587305241	0.406416856543037	0.00197923267351539	0.00490516389239129	0.00490464433603185
177	0.405465108108164	0.29	1.43997216406589	1.09155873374313	1.78838559438865	0.359001836575383	0.466529786649812	0.36920019608351	0.563859377216115	0.25	0.17	0.38	0.596569165298585	0.753838400848661	0.911107636398737	1.4283956942487	1.80495337098528	2.18151104772185	1.43278624927668	1.81195051966895	2.18971671156295	1.43997216406589	0.301137088379988	0.0477590119165866	-0.650098952817674	-0.393512226440626	-0.365392764759368	-0.410619158403089	0.448760278353473	0.515948933866775	0.407886602465009	0.447246495388184	0.514380587305241	0.406416856543037	0.00197923267351539	0.00490516389239129	0.00490464433603185
177	0.405465108108164	0.29	1.44464475277877	1.09249573175721	1.79679377380033	0.38344671357383	0.53956457935554	0.432742336550966	0.646386822160113	0.24	0.16	0.41	0.708564185812594	0.883472922736196	1.0583816596598	1.71972699763316	2.14424080037988	2.56875460312659	1.71110744448786	2.13586940431465	2.55784601207517	1.44464475277877	0.312019341266319	-0.000298902507759411	-0.676594302993712	-0.393512226440626	-0.365392764759368	-0.410619158403089	0.448760278353473	0.515948933866775	0.407886602465009	0.447246495388184	0.514380587305241	0.406416856543037	0.00197923267351539	0.00490516389239129	0.00490464433603185
177	0.405465108108164	0.29	1.44580867589584	1.09459473101227	1.79702262077941	0.354094305001777	0.470820650792355	0.371539671859722	0.570101629724988	0.22	0.15	0.38	0.638817030931591	0.809518533337159	0.980220035742727	1.63314024892956	2.06953984479621	2.50593944066287	1.62095402409614	2.05474941887149	2.48793007292478	1.44580867589584	0.279406643436065	0.0169034264678958	-0.720577368555515	-0.393512226440626	-0.365392764759368	-0.410619158403089	0.448760278353473	0.515948933866775	0.407886602465009	0.447246495388184	0.514380587305241	0.406416856543037	0.00197923267351539	0.00490516389239129	0.00490464433603185
177	0.405465108108164	0.29	1.45968405000761	1.10197590149305	1.81739219852217	0.374072912703649	0.580167657391672	0.462995960745449	0.697339354037894	0.27	0.18	0.37	0.714973834026821	0.895914283389912	1.076854732753	1.63679532938299	2.05102375050708	2.46525217163117	1.65982285387158	2.07983501022994	2.50041502256232	1.45968405000761	0.307813677646402	0.0586039105156845	-0.613524481854986	-0.393512226440626	-0.365392764759368	-0.410619158403089	0.448760278353473	0.515948933866775	0.407886602465009	0.447246495388184	0.514380587305241	0.406416856543037	0.00197923267351539	0.00490516389239129	0.00490464433603185
177	0.405465108108164	0.29	1.46486879050355	1.10709221812939	1.8226453628777	0.338394852151738	0.481622252336189	0.376479444676611	0.586765059995767	0.25	0.16	0.38	0.605535141164222	0.774648397621648	0.943761654079075	1.44310742758054	1.84613704536099	2.24916666314144	1.44017014281289	1.84112868476732	2.24363174483079	1.46486879050355	0.300370504511072	-0.0446343351636355	-0.745056438875433	-0.393512226440626	-0.365392764759368	-0.410619158403089	0.448760278353473	0.515948933866775	0.407886602465009	0.447246495388184	0.514380587305241	0.406416856543037	0.00197923267351539	0.00490516389239129	0.00490464433603185
177	0.405465108108164	0.29	1.47511066131779	1.11292325840264	1.83729806423294	0.326654048718644	0.455835153714653	0.353654569826078	0.558015737603227	0.25	0.17	0.38	0.56425999570173	0.727290310435459	0.890320625169189	1.33388610152567	1.71928267864831	2.10467925577094	1.33871093203429	1.72620898992352	2.11346672640739	1.47511066131779	0.296651501875337	-0.0727255450959815	-0.770013468436237	-0.393512226440626	-0.365392764759368	-0.410619158403089	0.448760278353473	0.515948933866775	0.407886602465009	0.447246495388184	0.514380587305241	0.406416856543037	0.00197923267351539	0.00490516389239129	0.00490464433603185
177	0.405465108108164	0.29	1.48518115907998	1.12590063972479	1.84446167843517	0.440930225439236	0.531380976700083	0.437961047094828	0.624800906305338	0.27	0.15	0.41	0.679740681762295	0.824733774324502	0.96972686688671	1.56375334021418	1.89731206177592	2.23087078333766	1.53727345589304	1.86423057438519	2.19290832894617	1.48518115907998	0.297840798508773	0.015811266534514	-0.691032494411216	-0.393512226440626	-0.365392764759368	-0.410619158403089	0.448760278353473	0.515948933866775	0.407886602465009	0.447246495388184	0.514380587305241	0.406416856543037	0.00197923267351539	0.00490516389239129	0.00490464433603185
177	0.405465108108164	0.29	1.48619678820741	1.12215205751517	1.85024151889965	0.361160911135037	0.509288758913865	0.403535216737658	0.615042301090072	0.25	0.16	0.38	0.644726172516547	0.813688071377679	0.98264997023881	1.52619482649239	1.92616117950961	2.32612753252682	1.52999048371002	1.93158853863061	2.33158031933399	1.48619678820741	0.29798101405589	0.0105066951956986	-0.689113919683324	-0.393512226440626	-0.365392764759368	-0.410619158403089	0.448760278353473	0.515948933866775	0.407886602465009	0.447246495388184	0.514380587305241	0.406416856543037	0.00197923267351539	0.00490516389239129	0.00490464433603185
177	0.405465108108164	0.29	1.50334763043243	1.1362366957179	1.87045856514696	0.299228149826851	0.465975913539141	0.354639806865193	0.577312020213089	0.26	0.16	0.4	0.555337207900537	0.729680531526158	0.90402385515178	1.2886764986378	1.69324536356244	2.09781422848709	1.28067619693007	1.68213968947864	2.08442054835806	1.50334763043243	0.309909511290647	-0.00986430032617184	-0.685362731808647	-0.393512226440626	-0.365392764759368	-0.410619158403089	0.448760278353473	0.515948933866775	0.407886602465009	0.447246495388184	0.514380587305241	0.406416856543037	0.00197923267351539	0.00490516389239129	0.00490464433603185
177	0.405465108108164	0.29	1.50768388229307	1.13685212371685	1.87851564086929	0.366575102567449	0.580430132822391	0.461305522048975	0.699554743595808	0.25	0.16	0.36	0.744961052164724	0.93733506708288	1.12970908200104	1.78263820770414	2.2429753866292	2.70331256555426	1.78666135250824	2.24800261323789	2.70850723666631	1.50768388229307	0.295305910037163	0.018924916995323	-0.683337058663569	-0.393512226440626	-0.365392764759368	-0.410619158403089	0.448760278353473	0.515948933866775	0.407886602465009	0.447246495388184	0.514380587305241	0.406416856543037	0.00197923267351539	0.00490516389239129	0.00490464433603185
177	0.405465108108164	0.29	1.51066123653735	1.14216911967728	1.87915335339741	0.336023718716252	0.469761335440173	0.366662432034316	0.57286023884603	0.24	0.15	0.37	0.60342878993019	0.773102149101885	0.942775508273579	1.47229682397065	1.88628029971734	2.30026377546402	1.46117013532088	1.87144048384826	2.28294451911331	1.51066123653735	0.284685301800079	0.000908817532820176	-0.71577541279489	-0.393512226440626	-0.365392764759368	-0.410619158403089	0.448760278353473	0.515948933866775	0.407886602465009	0.447246495388184	0.514380587305241	0.406416856543037	0.00197923267351539	0.00490516389239129	0.00490464433603185
177	0.405465108108164	0.29	1.52292771938077	1.14793859041931	1.89791684834223	0.320720255812999	0.49292454602011	0.380922219488009	0.60492687255221	0.25	0.15	0.36	0.609743365348809	0.789025833035703	0.968308300722597	1.44611247462184	1.87131203846571	2.29651160230958	1.44506501419928	1.87081247787845	2.29679103191015	1.52292771938077	0.293790081953482	-0.0119105545030658	-0.719674295204265	-0.393512226440626	-0.365392764759368	-0.410619158403089	0.448760278353473	0.515948933866775	0.407886602465009	0.447246495388184	0.514380587305241	0.406416856543037	0.00197923267351539	0.00490516389239129	0.00490464433603185
177	0.405465108108164	0.29	1.52493044924021	1.15150369876839	1.89835719971204	0.357063115619842	0.503356745248119	0.397900323810342	0.608813166685897	0.24	0.16	0.37	0.64869275760615	0.820617264162609	0.992541770719068	1.56739205454965	1.98280151056607	2.39821096658249	1.57200888727633	1.98753438193704	2.4052941343376	1.52493044924021	0.293453185833013	0.0480397934602295	-0.659096553533836	-0.393512226440626	-0.365392764759368	-0.410619158403089	0.448760278353473	0.515948933866775	0.407886602465009	0.447246495388184	0.514380587305241	0.406416856543037	0.00197923267351539	0.00490516389239129	0.00490464433603185
177	0.405465108108164	0.29	1.52651581190797	1.14932411038261	1.90370751343333	0.389205965391225	0.519332006093595	0.417756685998364	0.620907326188825	0.25	0.17	0.4	0.665977748499469	0.827906701996576	0.989835655493683	1.57302345101002	1.95549575105663	2.33796805110325	1.57131238741026	1.95338513395986	2.33533273020472	1.52651581190797	0.307756845383216	0.014182349475806	-0.676872673756193	-0.393512226440626	-0.365392764759368	-0.410619158403089	0.448760278353473	0.515948933866775	0.407886602465009	0.447246495388184	0.514380587305241	0.406416856543037	0.00197923267351539	0.00490516389239129	0.00490464433603185
177	0.405465108108164	0.29	1.52903224145249	1.15454585090355	1.90351863200143	0.336947508019338	0.488725134655861	0.381685906721611	0.595764362590112	0.24	0.15	0.38	0.631825449353076	0.809013307476671	0.986201165600265	1.55097825193662	1.98593147317566	2.4208846944147	1.5445092854848	1.97650198794147	2.41041256231226	1.52903224145249	0.288152950254043	-0.0419835923497068	-0.7566045312158	-0.393512226440626	-0.365392764759368	-0.410619158403089	0.448760278353473	0.515948933866775	0.407886602465009	0.447246495388184	0.514380587305241	0.406416856543037	0.00197923267351539	0.00490516389239129	0.00490464433603185
177	0.405465108108164	0.29	1.5359129131325	1.1566047291732	1.9152210970918	0.369034097571062	0.532237901450049	0.423580089057929	0.64089571384217	0.24	0.15	0.37	0.698536436219142	0.877726731033446	1.05691702584775	1.70800181104246	2.14614266124723	2.584283511452	1.70351098101312	2.13975531806364	2.57802779776198	1.5359129131325	0.291768807551749	0.0393270734085431	-0.674754177143691	-0.393512226440626	-0.365392764759368	-0.410619158403089	0.448760278353473	0.515948933866775	0.407886602465009	0.447246495388184	0.514380587305241	0.406416856543037	0.00197923267351539	0.00490516389239129	0.00490464433603185
177	0.405465108108164	0.29	1.56694946759507	1.18046994949834	1.95342898569179	0.335314644739422	0.448699952106243	0.350066716736546	0.547333187475939	0.24	0.14	0.37	0.580767232823107	0.744401615731776	0.908035998640445	1.42894895698029	1.83156323610694	2.2341775152336	1.41379343319484	1.81199919570019	2.21002682551012	1.56694946759507	0.275026761281705	-0.0374080659923603	-0.782948334677421	-0.393512226440626	-0.365392764759368	-0.410619158403089	0.448760278353473	0.515948933866775	0.407886602465009	0.447246495388184	0.514380587305241	0.406416856543037	0.00197923267351539	0.00490516389239129	0.00490464433603185
177	0.405465108108164	0.29	1.57780439374288	1.18962851819691	1.96598026928885	0.311831863609748	0.477619235049926	0.366841034793619	0.588397435306233	0.25	0.16	0.36	0.590290780164316	0.768546057116314	0.946801334068313	1.4073997326277	1.83240455660934	2.25740938059097	1.41625797376056	1.84397665373486	2.27195280228576	1.57780439374288	0.290082877111817	0.0562370455406525	-0.646395987003704	-0.393512226440626	-0.365392764759368	-0.410619158403089	0.448760278353473	0.515948933866775	0.407886602465009	0.447246495388184	0.514380587305241	0.406416856543037	0.00197923267351539	0.00490516389239129	0.00490464433603185
177	0.405465108108164	0.29	1.61150049754279	1.21652718513439	2.00647380995119	0.352879782752654	0.491533464865283	0.387609035626638	0.595457894103928	0.25	0.17	0.39	0.621585777986049	0.788243263396898	0.954900748807746	1.47692190838118	1.87290923646404	2.26889656454689	1.47844690895572	1.87455146119076	2.27097138500987	1.61150049754279	0.288761927321524	0.034415127821088	-0.666216457908844	-0.393512226440626	-0.365392764759368	-0.410619158403089	0.448760278353473	0.515948933866775	0.407886602465009	0.447246495388184	0.514380587305241	0.406416856543037	0.00197923267351539	0.00490516389239129	0.00490464433603185
177	0.405465108108164	0.29	1.61540210801987	1.2211359475535	2.00966826848623	0.360458843475332	0.518094092728268	0.410348253410621	0.625839932045915	0.24	0.15	0.37	0.677929952385085	0.855935173831004	1.03394039527692	1.66071845121185	2.09677612151724	2.53283379182264	1.65535215833156	2.0899605208284	2.52431037418979	1.61540210801987	0.28193129203047	-0.0274169603069312	-0.747852366233634	-0.393512226440626	-0.365392764759368	-0.410619158403089	0.448760278353473	0.515948933866775	0.407886602465009	0.447246495388184	0.514380587305241	0.406416856543037	0.00197923267351539	0.00490516389239129	0.00490464433603185
177	0.405465108108164	0.29	1.6262753290617	1.22495800821703	2.02759264990638	0.365343359988366	0.545192991984129	0.433002893044071	0.657383090924187	0.27	0.16	0.37	0.666793521499548	0.839558258990598	1.01232299648165	1.52240279670304	1.91685401892929	2.31130524115554	1.52619825293939	1.92209622998708	2.31519804402969	1.6262753290617	0.297199273370627	0.0199747693556552	-0.675277097745136	-0.393512226440626	-0.365392764759368	-0.410619158403089	0.448760278353473	0.515948933866775	0.407886602465009	0.447246495388184	0.514380587305241	0.406416856543037	0.00197923267351539	0.00490516389239129	0.00490464433603185
177	0.405465108108164	0.29	1.63678612791028	1.23954774766631	2.03402450815425	0.336814820795386	0.49679576802537	0.387956613744328	0.605634922306412	0.26	0.17	0.37	0.609393348902691	0.78035539560921	0.95131744231573	1.41841993996462	1.81635007238622	2.21428020480782	1.42561443623891	1.82655557011926	2.22643583659037	1.63678612791028	0.292601211357226	0.0268055082176164	-0.674008917632177	-0.393512226440626	-0.365392764759368	-0.410619158403089	0.448760278353473	0.515948933866775	0.407886602465009	0.447246495388184	0.514380587305241	0.406416856543037	0.00197923267351539	0.00490516389239129	0.00490464433603185
177	0.405465108108164	0.29	1.72079158842345	1.30430162783958	2.13728154900732	0.330003391579151	0.502955231017314	0.391065071906216	0.614845390128413	0.24	0.15	0.36	0.646090563799095	0.830947717191195	1.01580487058329	1.58276797599269	2.03562396695739	2.4884799579221	1.57809418541379	2.02963161442688	2.48194778276364	1.72079158842345	0.276109711296351	-0.0658151462939403	-0.794913910849943	-0.393512226440626	-0.365392764759368	-0.410619158403089	0.448760278353473	0.515948933866775	0.407886602465009	0.447246495388184	0.514380587305241	0.406416856543037	0.00197923267351539	0.00490516389239129	0.00490464433603185
177	0.405465108108164	0.29	1.79548611145039	1.35223514637144	2.23873707652933	0.301240964820225	0.486545656541772	0.370850343703747	0.602240969379797	0.24	0.17	0.35	0.609348134094802	0.799448330031744	0.989548525968687	1.48427949290247	1.94733469343263	2.41038989396279	1.50317278347437	1.97210013464107	2.44111271580347	1.79548611145039	0.276615152493876	-0.0409701127840965	-0.75489047796619	-0.393512226440626	-0.365392764759368	-0.410619158403089	0.448760278353473	0.515948933866775	0.407886602465009	0.447246495388184	0.514380587305241	0.406416856543037	0.00197923267351539	0.00490516389239129	0.00490464433603185
177	0.405465108108164	0.29	1.80155775895452	1.36088560238872	2.24222991552032	0.338501243846096	0.54195508006876	0.423669137589409	0.660241022548111	0.23	0.16	0.34	0.70759900509089	0.905156504064871	1.10271400303885	1.75333809893018	2.24285982972452	2.73238156051885	1.76935803868402	2.26402138786594	2.75827302087476	1.80155775895452	0.269860616110597	0.0267572559550987	-0.700619505624419	-0.393512226440626	-0.365392764759368	-0.410619158403089	0.448760278353473	0.515948933866775	0.407886602465009	0.447246495388184	0.514380587305241	0.406416856543037	0.00197923267351539	0.00490516389239129	0.00490464433603185
177	0.405465108108164	0.3	0.862420387496376	0.656939140767125	1.06790163422563	0.419042031886988	0.495745279924981	0.404609773274576	0.586880786575387	0.26	0.17	0.42	0.644299703180519	0.789423681301074	0.934547659421629	1.52012318992669	1.86252025059033	2.20491731125398	1.51074395610805	1.85064090398072	2.19078625090733	0.862420387496376	0.343360900257221	0.0472549015821227	-0.60993069602916	-0.393512226440626	-0.365392764759368	-0.410619158403089	0.448760278353473	0.515948933866775	0.407886602465009	0.447246495388184	0.514380587305241	0.406416856543037	0.00197923267351539	0.00490516389239129	0.00490464433603185
177	0.405465108108164	0.3	0.867979323193123	0.663258065007032	1.07270058137921	0.373457502502316	0.450211864476326	0.359166661168207	0.541257067784445	0.25	0.17	0.38	0.578403987372912	0.725023688804307	0.871643390235703	1.38017479774322	1.73003548540438	2.07989617306554	1.38331840897147	1.73391131046474	2.08405184150799	0.867979323193123	0.33412971717631	-0.0619323115309095	-0.738592501354721	-0.393512226440626	-0.365392764759368	-0.410619158403089	0.448760278353473	0.515948933866775	0.407886602465009	0.447246495388184	0.514380587305241	0.406416856543037	0.00197923267351539	0.00490516389239129	0.00490464433603185
177	0.405465108108164	0.3	0.942013095181685	0.717954653693233	1.16607153667014	0.393237119403558	0.448115216891488	0.361207687800199	0.535022745982777	0.26	0.17	0.43	0.569271329174968	0.70623952302049	0.843207716866012	1.32939006593337	1.64924484680028	1.96909962766719	1.31854037842453	1.63648906221861	1.95317878320331	0.942013095181685	0.340695757323447	0.0157377420811637	-0.646611492691396	-0.393512226440626	-0.365392764759368	-0.410619158403089	0.448760278353473	0.515948933866775	0.407886602465009	0.447246495388184	0.514380587305241	0.406416856543037	0.00197923267351539	0.00490516389239129	0.00490464433603185
177	0.405465108108164	0.3	1.02939759017108	0.784838948624464	1.27395623171769	0.34824479957696	0.489241933292986	0.384743671166094	0.593740195419878	0.25	0.17	0.39	0.617136829297326	0.784754209358741	0.952371589420155	1.466700751159	1.86506384597429	2.26342694078959	1.46956257677391	1.86794004476475	2.26736173405867	1.02939759017108	0.326461185109658	-0.003607617090197	-0.666445391994866	-0.393512226440626	-0.365392764759368	-0.410619158403089	0.448760278353473	0.515948933866775	0.407886602465009	0.447246495388184	0.514380587305241	0.406416856543037	0.00197923267351539	0.00490516389239129	0.00490464433603185
177	0.405465108108164	0.3	1.04668946008087	0.798474092748925	1.29490482741281	0.448786134331215	0.495870207659208	0.410068915298445	0.581671500019972	0.27	0.16	0.43	0.640029913020257	0.773947387956678	0.907864862893099	1.48044955147693	1.79021330106323	2.09997705064953	1.46502795358134	1.77150876309516	2.07810401273989	1.04668946008087	0.348715770162764	0.0331298584545971	-0.620441208806211	-0.393512226440626	-0.365392764759368	-0.410619158403089	0.448760278353473	0.515948933866775	0.407886602465009	0.447246495388184	0.514380587305241	0.406416856543037	0.00197923267351539	0.00490516389239129	0.00490464433603185
[truncated: 1,361 more rows]
