# Supplementary material for: Re-expressing coefficients from regression models for inclusion in a meta-analysis
Source: BMC Med Res Methodol. 2024 Jan 8;24:6. doi: 10.1186/s12874-023-02132-y (PMC10773134; doi:10.1186/s12874-023-02132-y)
Supplement: Supplementary file 2 — Additional file 2. [file 12874_2023_2132_MOESM2_ESM.zip › Supp_Files_R1/simdata/simdata_scenario_178.csv]

ex_no	errsd	rsquare	beta	b_low_ci	b_hi_ci	lrsquare	lbeta	lb_low_ci	lb_hi_ci	x_median	x_25	x_75	rbl	rb	rbu	altl	alt	altu	dzl	dz	dzu	observed_beta	xlog	error	ylog	RelBias_rb	RelBias_rbl	RelBias_rbu	RelBias_alt	RelBias_altl	RelBias_altu	RelBias_dz	RelBias_dzl	RelBias_dzu	MC_SE_RelBias_rb	MC_SE_RelBias_alt	MC_SE_RelBias_dz
178	0.405465108108164	0.29	1.15166076331642	1.11316571609929	1.19015581053356	0.392270700514569	0.498952880825766	0.485726566053567	0.512179195597964	0.25	0.16	0.39	0.778696302028121	0.799900170876083	0.821104039724044	1.8496633868115	1.90002964611527	1.95039590541903	1.84613163314831	1.89635156525306	1.94654416173713	1.15166076331642	0.313769362666329	0.00899020805282274	-0.679477186779743	-0.381791899945377	-0.378670638358643	-0.384722534636494	0.474293475777239	0.48173698015211	0.467304573528495	0.471933521211695	0.479352244469554	0.464958437842089	0.000335899928457766	0.000821522494682638	0.000820552029372168
178	0.405465108108164	0.29	1.16870452370284	1.12948752217032	1.20792152523536	0.383069921764293	0.493738556390467	0.480394337519911	0.507082775261024	0.25	0.16	0.39	0.773100681445909	0.794575590487199	0.816050499528488	1.84347897579552	1.8946864630929	1.94589395039029	1.84171352741481	1.89226339983019	1.94302098689498	1.16870452370284	0.309312257505799	-0.00229303094078301	-0.695188728878681	-0.381791899945377	-0.378670638358643	-0.384722534636494	0.474293475777239	0.48173698015211	0.467304573528495	0.471933521211695	0.479352244469554	0.464958437842089	0.000335899928457766	0.000821522494682638	0.000820552029372168
178	0.405465108108164	0.29	1.19670833748037	1.15698879286232	1.23642788209842	0.377000570630644	0.485707244650691	0.472409910882747	0.499004578418635	0.25	0.16	0.39	0.753116100127592	0.774314715818562	0.795513331509532	1.77886928101176	1.82894066608274	1.87901205115372	1.77233574389814	1.82342849595656	1.87263154470425	1.19670833748037	0.31429856264511	0.00741273804296106	-0.679396793891421	-0.381791899945377	-0.378670638358643	-0.384722534636494	0.474293475777239	0.48173698015211	0.467304573528495	0.471933521211695	0.479352244469554	0.464958437842089	0.000335899928457766	0.000821522494682638	0.000820552029372168
178	0.405465108108164	0.29	1.20170520823463	1.16175000199961	1.24166041446965	0.386118712391328	0.494289485488548	0.481016142612962	0.507562828364135	0.25	0.16	0.39	0.772184696928922	0.793492655929926	0.814800614930931	1.83668929600988	1.88737160086857	1.93805390572725	1.83441619901549	1.88580201881338	1.93689485982779	1.20170520823463	0.310058491967645	0.00225077732799996	-0.6896347612375	-0.381791899945377	-0.378670638358643	-0.384722534636494	0.474293475777239	0.48173698015211	0.467304573528495	0.471933521211695	0.479352244469554	0.464958437842089	0.000335899928457766	0.000821522494682638	0.000820552029372168
178	0.405465108108164	0.29	1.20561844787682	1.16524577871313	1.24599111704052	0.382003781922693	0.496530936992369	0.483080928510154	0.509980945474583	0.25	0.16	0.39	0.775174300564808	0.79675681459604	0.818339328627272	1.8430209104685	1.89433456293487	1.94564821540124	1.84038560825889	1.89297551688224	1.94343900514498	1.20561844787682	0.30672356030415	-0.00420002466638076	-0.69751962973654	-0.381791899945377	-0.378670638358643	-0.384722534636494	0.474293475777239	0.48173698015211	0.467304573528495	0.471933521211695	0.479352244469554	0.464958437842089	0.000335899928457766	0.000821522494682638	0.000820552029372168
178	0.405465108108164	0.29	1.20655456964788	1.16610680118469	1.24700233811108	0.36830063986758	0.479520936905195	0.466146400912904	0.492895472897486	0.25	0.16	0.39	0.746717288963848	0.768141882691815	0.789566476419782	1.7722955149632	1.82314569874115	1.8739958825191	1.77006742072633	1.82016380916321	1.8710679877586	1.20655456964788	0.31120030085905	0.0034376951426382	-0.684495997147974	-0.381791899945377	-0.378670638358643	-0.384722534636494	0.474293475777239	0.48173698015211	0.467304573528495	0.471933521211695	0.479352244469554	0.464958437842089	0.000335899928457766	0.000821522494682638	0.000820552029372168
178	0.405465108108164	0.29	1.21329547018376	1.17289864874624	1.25369229162128	0.368454212277295	0.476065549058593	0.462791770114031	0.489339328003155	0.25	0.16	0.39	0.742586472821486	0.763885314598697	0.785184156375908	1.76546745066507	1.81610453236636	1.86674161406765	1.76128596332064	1.81140880244963	1.86131341639149	1.21329547018376	0.310489589405094	0.00190991211487588	-0.688990928456206	-0.381791899945377	-0.378670638358643	-0.384722534636494	0.474293475777239	0.48173698015211	0.467304573528495	0.471933521211695	0.479352244469554	0.464958437842089	0.000335899928457766	0.000821522494682638	0.000820552029372168
178	0.405465108108164	0.29	1.21610115112026	1.17569115891053	1.25651114332998	0.380164656479139	0.488834716834445	0.475541456544357	0.502127977124532	0.25	0.16	0.39	0.768062707134371	0.789533090724565	0.811003474314758	1.83819133371702	1.88957603535723	1.94096073699744	1.83515461989806	1.8865376488136	1.93746795178399	1.21610115112026	0.310388014205242	-0.00262816764214174	-0.695034253965992	-0.381791899945377	-0.378670638358643	-0.384722534636494	0.474293475777239	0.48173698015211	0.467304573528495	0.471933521211695	0.479352244469554	0.464958437842089	0.000335899928457766	0.000821522494682638	0.000820552029372168
178	0.405465108108164	0.29	1.21709779601689	1.1767028313828	1.25749276065098	0.374994745624146	0.486421473014492	0.47304753982225	0.499795406206733	0.25	0.16	0.39	0.756351991267173	0.777735467872562	0.799118944477951	1.79178159255894	1.84243858851959	1.89309558448024	1.7900103952225	1.84049328226801	1.89156683431432	1.21709779601689	0.31248767586114	-0.00315639499026261	-0.692743369561446	-0.381791899945377	-0.378670638358643	-0.384722534636494	0.474293475777239	0.48173698015211	0.467304573528495	0.471933521211695	0.479352244469554	0.464958437842089	0.000335899928457766	0.000821522494682638	0.000820552029372168
178	0.405465108108164	0.29	1.21906065814128	1.17883209857842	1.25928921770414	0.377118960623496	0.48667997216595	0.473359365214956	0.500000579116944	0.25	0.16	0.39	0.759413275174159	0.780783604981341	0.802153934788524	1.80516153878226	1.85595983096404	1.90675812314582	1.80446797010202	1.85571028297874	1.90686721870345	1.21906065814128	0.310043780532909	0.00253072539158292	-0.687795357270763	-0.381791899945377	-0.378670638358643	-0.384722534636494	0.474293475777239	0.48173698015211	0.467304573528495	0.471933521211695	0.479352244469554	0.464958437842089	0.000335899928457766	0.000821522494682638	0.000820552029372168
178	0.405465108108164	0.29	1.22072303238053	1.18037536617558	1.26107069858548	0.382761523246339	0.490609261858162	0.477340962274863	0.503877561441461	0.25	0.16	0.39	0.765050701282372	0.786316259244654	0.807581817206936	1.81676713946082	1.86726649439693	1.91776584933303	1.81163740518562	1.8622777648214	1.91324366430965	1.22072303238053	0.309976763412673	0.00157612695245393	-0.690966889581301	-0.381791899945377	-0.378670638358643	-0.384722534636494	0.474293475777239	0.48173698015211	0.467304573528495	0.471933521211695	0.479352244469554	0.464958437842089	0.000335899928457766	0.000821522494682638	0.000820552029372168
178	0.405465108108164	0.29	1.22389902493598	1.182988449518	1.26480960035397	0.381342394291123	0.49222923797795	0.478877057054645	0.505581418901255	0.25	0.16	0.38	0.774775239887498	0.796377734777318	0.817980229667137	1.85748741531126	1.90927838684901	1.96106935838676	1.85828654161804	1.91027219559782	1.96213774848593	1.22389902493598	0.304684202107235	-0.00524533419828179	-0.704408502474978	-0.381791899945377	-0.378670638358643	-0.384722534636494	0.474293475777239	0.48173698015211	0.467304573528495	0.471933521211695	0.479352244469554	0.464958437842089	0.000335899928457766	0.000821522494682638	0.000820552029372168
178	0.405465108108164	0.29	1.22918949947025	1.18841621204714	1.26996278689336	0.376043512293579	0.49151921698274	0.478035309246337	0.505003124719144	0.25	0.16	0.39	0.765496439824982	0.787088743086887	0.808681046348792	1.81623289305252	1.86746324420869	1.91869359536487	1.81324283645514	1.86483705027002	1.91542599999949	1.22918949947025	0.309630180448962	-0.0049918250914417	-0.696659325712824	-0.381791899945377	-0.378670638358643	-0.384722534636494	0.474293475777239	0.48173698015211	0.467304573528495	0.471933521211695	0.479352244469554	0.464958437842089	0.000335899928457766	0.000821522494682638	0.000820552029372168
178	0.405465108108164	0.29	1.23493097964741	1.19409325737318	1.27576870192164	0.374609087012968	0.489361633011441	0.475895784825598	0.502827481197283	0.25	0.16	0.39	0.766572309811181	0.788263080514626	0.80995385121807	1.82963008878143	1.88140092138254	1.93317175398365	1.82751298495407	1.87930410099552	1.93099119059867	1.23493097964741	0.307890367875983	0.00172437352427833	-0.693239292072688	-0.381791899945377	-0.378670638358643	-0.384722534636494	0.474293475777239	0.48173698015211	0.467304573528495	0.471933521211695	0.479352244469554	0.464958437842089	0.000335899928457766	0.000821522494682638	0.000820552029372168
178	0.405465108108164	0.29	1.23768854186607	1.19655953791114	1.27881754582099	0.372352972871218	0.49074330257867	0.477174176605185	0.504312428552155	0.25	0.16	0.38	0.771120058221598	0.793047953157429	0.814975848093259	1.84653135672082	1.89904010053338	1.95154884434595	1.84699554357141	1.90003039349753	1.9522865147898	1.23768854186607	0.305053810579358	0.00340158305201062	-0.694022421355796	-0.381791899945377	-0.378670638358643	-0.384722534636494	0.474293475777239	0.48173698015211	0.467304573528495	0.471933521211695	0.479352244469554	0.464958437842089	0.000335899928457766	0.000821522494682638	0.000820552029372168
178	0.405465108108164	0.29	1.24237765459004	1.20146672388309	1.28328858529698	0.376316133461735	0.494908228275814	0.481339233405745	0.508477223145882	0.25	0.16	0.38	0.776327236636389	0.798211968983843	0.820096701331297	1.85530271956575	1.90760386465648	1.9599050097472	1.8549922384696	1.90865793213899	1.9598392682164	1.24237765459004	0.308529114480871	0.00275016124986223	-0.691072408604633	-0.381791899945377	-0.378670638358643	-0.384722534636494	0.474293475777239	0.48173698015211	0.467304573528495	0.471933521211695	0.479352244469554	0.464958437842089	0.000335899928457766	0.000821522494682638	0.000820552029372168
178	0.405465108108164	0.29	1.24238810815362	1.20101208167048	1.28376413463676	0.385892323531766	0.505863811145816	0.49227316913484	0.519454453156792	0.25	0.16	0.39	0.789041408511967	0.810825206588487	0.832609004665008	1.87387742775391	1.9256113001033	1.97734517245269	1.87446484263114	1.92556859976716	1.97901394369953	1.24238810815362	0.309060131219842	0.00144928417405682	-0.689145931548198	-0.381791899945377	-0.378670638358643	-0.384722534636494	0.474293475777239	0.48173698015211	0.467304573528495	0.471933521211695	0.479352244469554	0.464958437842089	0.000335899928457766	0.000821522494682638	0.000820552029372168
178	0.405465108108164	0.29	1.24244835513967	1.20145930367576	1.28343740660358	0.375260449644341	0.490988139531179	0.47749629673671	0.504479982325647	0.25	0.16	0.39	0.767622025524968	0.789311483149526	0.811000940774085	1.82845260615595	1.88011624268671	1.93177987921748	1.82900986212091	1.8805024892282	1.93256341548161	1.24244835513967	0.307554204343666	-0.00891767143925282	-0.701151728915229	-0.381791899945377	-0.378670638358643	-0.384722534636494	0.474293475777239	0.48173698015211	0.467304573528495	0.471933521211695	0.479352244469554	0.464958437842089	0.000335899928457766	0.000821522494682638	0.000820552029372168
178	0.405465108108164	0.29	1.24365409937766	1.2026276512975	1.28468054745782	0.379038066067709	0.491429977824901	0.478034139772639	0.504825815877162	0.25	0.16	0.39	0.764675827460362	0.786104157980877	0.807532488501392	1.81233549497917	1.86312214548629	1.91390879599342	1.80768742444551	1.85956374280583	1.90887941532077	1.24365409937766	0.310666809322457	-0.00110011641783136	-0.689960573956818	-0.381791899945377	-0.378670638358643	-0.384722534636494	0.474293475777239	0.48173698015211	0.467304573528495	0.471933521211695	0.479352244469554	0.464958437842089	0.000335899928457766	0.000821522494682638	0.000820552029372168
178	0.405465108108164	0.29	1.24444587573472	1.20336066841956	1.28553108304987	0.369999899626939	0.48131978419485	0.467943965069729	0.494695603319971	0.25	0.16	0.38	0.757297425260625	0.77894419098544	0.800590956710256	1.81610003219118	1.86801185787333	1.91992368355549	1.81331743682998	1.86566773086803	1.91612033938667	1.24444587573472	0.305820613547289	-0.00114232004094781	-0.699242864083084	-0.381791899945377	-0.378670638358643	-0.384722534636494	0.474293475777239	0.48173698015211	0.467304573528495	0.471933521211695	0.479352244469554	0.464958437842089	0.000335899928457766	0.000821522494682638	0.000820552029372168
178	0.405465108108164	0.29	1.25207300057091	1.21032744473331	1.29381855640851	0.373926612951869	0.491958444028139	0.478401399548793	0.505515488507486	0.25	0.16	0.38	0.772527538661551	0.79441959460669	0.816311650551829	1.84850170848191	1.90088495799931	1.95326820751671	1.84899639751989	1.90048462843426	1.95413571354427	1.25207300057091	0.306233499930169	0.0041048481527453	-0.69085078007533	-0.381791899945377	-0.378670638358643	-0.384722534636494	0.474293475777239	0.48173698015211	0.467304573528495	0.471933521211695	0.479352244469554	0.464958437842089	0.000335899928457766	0.000821522494682638	0.000820552029372168
178	0.405465108108164	0.29	1.2568116139383	1.21543307416763	1.29819015370896	0.385707432152074	0.496601981078102	0.483254963193089	0.509948998963116	0.25	0.16	0.38	0.78271629403154	0.804334133828369	0.825951973625198	1.87862380079831	1.93050950788509	1.98239521497186	1.87722568870612	1.92934075901791	1.9816307561214	1.2568116139383	0.304452861920284	0.00367440409175228	-0.696417707648232	-0.381791899945377	-0.378670638358643	-0.384722534636494	0.474293475777239	0.48173698015211	0.467304573528495	0.471933521211695	0.479352244469554	0.464958437842089	0.000335899928457766	0.000821522494682638	0.000820552029372168
178	0.405465108108164	0.29	1.25782273703379	1.21617065886782	1.29947481519976	0.378586430888099	0.493847485799894	0.480372824454215	0.507322147145572	0.25	0.16	0.39	0.770388297554911	0.791998015852403	0.813607734149896	1.83058707233894	1.88193581566464	1.93328455899035	1.82781685651489	1.87864447573128	1.93071829681289	1.25782273703379	0.308891246512676	-0.00398120804453511	-0.695476533483737	-0.381791899945377	-0.378670638358643	-0.384722534636494	0.474293475777239	0.48173698015211	0.467304573528495	0.471933521211695	0.479352244469554	0.464958437842089	0.000335899928457766	0.000821522494682638	0.000820552029372168
178	0.405465108108164	0.29	1.25809776018792	1.21574689835902	1.30044862201682	0.363345758479439	0.485738320332148	0.472044919986139	0.499431720678158	0.25	0.16	0.39	0.759696102731513	0.781733884382274	0.803771666033035	1.81159302891609	1.86414495259682	1.91669687627755	1.81208092948981	1.86287426827186	1.91623096837642	1.25809776018792	0.308416043308081	-0.00455996793263461	-0.695727780647945	-0.381791899945377	-0.378670638358643	-0.384722534636494	0.474293475777239	0.48173698015211	0.467304573528495	0.471933521211695	0.479352244469554	0.464958437842089	0.000335899928457766	0.000821522494682638	0.000820552029372168
178	0.405465108108164	0.29	1.26122119556369	1.21945371419989	1.3029886769275	0.364941961953038	0.472945121824346	0.459658250608312	0.48623199304038	0.26	0.16	0.39	0.732414037857904	0.753585181821826	0.774756325785749	1.72908921910934	1.77907023379783	1.82905124848631	1.72393394038721	1.77381124004667	1.82369158363046	1.26122119556369	0.310616611105672	-0.00926861060265825	-0.698908314879615	-0.381791899945377	-0.378670638358643	-0.384722534636494	0.474293475777239	0.48173698015211	0.467304573528495	0.471933521211695	0.479352244469554	0.464958437842089	0.000335899928457766	0.000821522494682638	0.000820552029372168
178	0.405465108108164	0.29	1.2809017215799	1.23869005111674	1.32311339204305	0.372258664475001	0.483111899386357	0.469751087219101	0.496472711553613	0.25	0.16	0.39	0.755662024712256	0.777154808122036	0.798647591531816	1.80114764778737	1.85237647101383	1.90360529424028	1.7950838232985	1.84710488977827	1.89762064138578	1.2809017215799	0.30852835781163	-0.000134368886614189	-0.693730635259048	-0.381791899945377	-0.378670638358643	-0.384722534636494	0.474293475777239	0.48173698015211	0.467304573528495	0.471933521211695	0.479352244469554	0.464958437842089	0.000335899928457766	0.000821522494682638	0.000820552029372168
178	0.405465108108164	0.3	1.19660503066912	1.15755137632671	1.23565868501152	0.38153201417876	0.493981091721844	0.48058677349706	0.507375409946627	0.25	0.16	0.38	0.776104710259238	0.797735337730158	0.819365965201077	1.85717834001788	1.90893931026964	1.96070028052141	1.85793882015363	1.90939796077923	1.96079252565391	1.19660503066912	0.310317785607034	-0.00281416044657963	-0.69290483100351	-0.381791899945377	-0.378670638358643	-0.384722534636494	0.474293475777239	0.48173698015211	0.467304573528495	0.471933521211695	0.479352244469554	0.464958437842089	0.000335899928457766	0.000821522494682638	0.000820552029372168
178	0.405465108108164	0.3	1.196710063042	1.15752435898607	1.23589576709794	0.384607038639608	0.490878747660466	0.477654863196784	0.504102632124148	0.25	0.16	0.4	0.768687338587805	0.78996846296734	0.811249587346874	1.83294391708427	1.88368900617582	1.93443409526737	1.82564792921007	1.87551271582179	1.92624268753681	1.196710063042	0.316378288930911	-0.000942610303674314	-0.687230134201478	-0.381791899945377	-0.378670638358643	-0.384722534636494	0.474293475777239	0.48173698015211	0.467304573528495	0.471933521211695	0.479352244469554	0.464958437842089	0.000335899928457766	0.000821522494682638	0.000820552029372168
178	0.405465108108164	0.3	1.19999552424049	1.16119371455762	1.23879733392337	0.396699250523366	0.496181906607586	0.483150408842632	0.509213404372539	0.25	0.16	0.39	0.774303687699289	0.795188150572495	0.816072613445702	1.83860153984587	1.8881921671508	1.93778279445574	1.83409730172865	1.88564763492895	1.93357194469346	1.19999552424049	0.31167804556795	-0.00128785576107219	-0.692152236751978	-0.381791899945377	-0.378670638358643	-0.384722534636494	0.474293475777239	0.48173698015211	0.467304573528495	0.471933521211695	0.479352244469554	0.464958437842089	0.000335899928457766	0.000821522494682638	0.000820552029372168
178	0.405465108108164	0.3	1.20135627964642	1.16220691084116	1.24050564845168	0.394689574451745	0.494790942405827	0.481741253506727	0.507840631304928	0.25	0.16	0.39	0.772051698517471	0.792965486585934	0.813879274654396	1.83326930385716	1.88292997524343	1.93259064662969	1.83178704698115	1.88101253532157	1.9307490748753	1.20135627964642	0.310634713198264	-0.00879939751622527	-0.700018417832851	-0.381791899945377	-0.378670638358643	-0.384722534636494	0.474293475777239	0.48173698015211	0.467304573528495	0.471933521211695	0.479352244469554	0.464958437842089	0.000335899928457766	0.000821522494682638	0.000820552029372168
178	0.405465108108164	0.3	1.2013998392236	1.16248109780312	1.24031858064408	0.391890871225211	0.494575100779939	0.481454382702292	0.507695818857586	0.25	0.16	0.39	0.774346007741233	0.795448683357349	0.816551358973465	1.84533836363459	1.89562799708069	1.94591763052679	1.84287222844649	1.89297417902366	1.94301169776122	1.2013998392236	0.311614438450387	0.000225616718091205	-0.69046875397681	-0.381791899945377	-0.378670638358643	-0.384722534636494	0.474293475777239	0.48173698015211	0.467304573528495	0.471933521211695	0.479352244469554	0.464958437842089	0.000335899928457766	0.000821522494682638	0.000820552029372168
178	0.405465108108164	0.3	1.20783207816262	1.16890493941489	1.24675921691035	0.396638007252499	0.494968816084309	0.481967514954986	0.507970117213632	0.25	0.16	0.38	0.776741458104214	0.797694425437264	0.818647392770313	1.85484213655753	1.90487737838705	1.95491262021656	1.85219490626034	1.90241420836905	1.95182979570869	1.20783207816262	0.307551288551746	0.00167658439369217	-0.695195269889531	-0.381791899945377	-0.378670638358643	-0.384722534636494	0.474293475777239	0.48173698015211	0.467304573528495	0.471933521211695	0.479352244469554	0.464958437842089	0.000335899928457766	0.000821522494682638	0.000820552029372168
178	0.405465108108164	0.3	1.20820326512051	1.16917074223518	1.24723578800583	0.392518104035319	0.50104206366767	0.487767257789595	0.514316869545745	0.25	0.16	0.4	0.781815618861126	0.803093083486079	0.824370548111032	1.85670874100539	1.90723990666966	1.95777107233393	1.85224904096824	1.90256947450269	1.95346990968657	1.20820326512051	0.314460148834002	0.00250359005132015	-0.683853951404459	-0.381791899945377	-0.378670638358643	-0.384722534636494	0.474293475777239	0.48173698015211	0.467304573528495	0.471933521211695	0.479352244469554	0.464958437842089	0.000335899928457766	0.000821522494682638	0.000820552029372168
178	0.405465108108164	0.3	1.2138115336024	1.17417630406449	1.25344676314032	0.385315248804115	0.495582873270273	0.482252215516809	0.508913531023738	0.25	0.16	0.39	0.773948309360376	0.795342176923844	0.816736044487312	1.84035492027521	1.8912269345402	1.94209894880519	1.83964308864335	1.89038628338427	1.94199646771578	1.2138115336024	0.311471332039593	-0.00058747009213572	-0.688948341012369	-0.381791899945377	-0.378670638358643	-0.384722534636494	0.474293475777239	0.48173698015211	0.467304573528495	0.471933521211695	0.479352244469554	0.464958437842089	0.000335899928457766	0.000821522494682638	0.000820552029372168
178	0.405465108108164	0.3	1.21705418720152	1.17784255445027	1.25626581995276	0.39578361062377	0.498492433389527	0.485375174623407	0.511609692155647	0.25	0.16	0.38	0.784142168903889	0.805333602410803	0.826525035917718	1.87715254069217	1.92788256749843	1.97861259430469	1.87246501494993	1.92332334966012	1.97471971479097	1.21705418720152	0.309182954339754	0.00191357189985946	-0.69588959495438	-0.381791899945377	-0.378670638358643	-0.384722534636494	0.474293475777239	0.48173698015211	0.467304573528495	0.471933521211695	0.479352244469554	0.464958437842089	0.000335899928457766	0.000821522494682638	0.000820552029372168
178	0.405465108108164	0.3	1.21734862098233	1.17754428278866	1.257152959176	0.384105879279454	0.4967838460376	0.483386703281591	0.510180988793609	0.25	0.16	0.38	0.777822033745717	0.799379500581519	0.820936967417321	1.85450977856845	1.90590782505427	1.9573058715401	1.85760407685606	1.90805943747783	1.95915500096283	1.21734862098233	0.308940124698653	-0.00324203106812798	-0.695266755183226	-0.381791899945377	-0.378670638358643	-0.384722534636494	0.474293475777239	0.48173698015211	0.467304573528495	0.471933521211695	0.479352244469554	0.464958437842089	0.000335899928457766	0.000821522494682638	0.000820552029372168
178	0.405465108108164	0.3	1.21762472446819	1.1780570818828	1.25719236705358	0.390424034175961	0.499592502033938	0.486297796422418	0.512887207645459	0.25	0.16	0.39	0.784620747439791	0.806071187747446	0.827521628055101	1.8758411546147	1.92712404363465	1.9784069326546	1.87090839584301	1.92160889013841	1.97253363247301	1.21762472446819	0.310186050657492	0.00643279293038236	-0.687734553155187	-0.381791899945377	-0.378670638358643	-0.384722534636494	0.474293475777239	0.48173698015211	0.467304573528495	0.471933521211695	0.479352244469554	0.464958437842089	0.000335899928457766	0.000821522494682638	0.000820552029372168
178	0.405465108108164	0.3	1.21994564612249	1.18051116397262	1.25938012827237	0.396866424881604	0.499287300542165	0.48617882280138	0.51239577828295	0.25	0.16	0.39	0.783798107228469	0.804931072219976	0.826064037211483	1.87234626151487	1.92282894019406	1.97331161887325	1.86546831351344	1.91638996018345	1.96713761855743	1.21994564612249	0.309451684347944	-0.000751773059197839	-0.696353678457209	-0.381791899945377	-0.378670638358643	-0.384722534636494	0.474293475777239	0.48173698015211	0.467304573528495	0.471933521211695	0.479352244469554	0.464958437842089	0.000335899928457766	0.000821522494682638	0.000820552029372168
178	0.405465108108164	0.3	1.22094137918692	1.18151277167024	1.26036998670359	0.386121408707965	0.49469904581417	0.481414780416802	0.507983311211538	0.25	0.16	0.38	0.781088216267603	0.802641736403965	0.824195256540326	1.8780345468915	1.92985744548372	1.98168034407593	1.8743190049493	1.92598428101384	1.97718268647696	1.22094137918692	0.30788330581053	-0.00264073264491599	-0.699707458688582	-0.381791899945377	-0.378670638358643	-0.384722534636494	0.474293475777239	0.48173698015211	0.467304573528495	0.471933521211695	0.479352244469554	0.464958437842089	0.000335899928457766	0.000821522494682638	0.000820552029372168
178	0.405465108108164	0.3	1.22220758339226	1.18248578386656	1.26192938291797	0.38787862745711	0.493752301511922	0.480542473979821	0.506962129044024	0.25	0.16	0.39	0.77105187210089	0.79224763064519	0.813443389189489	1.83310190432021	1.88349278819837	1.93388367207652	1.82756525693715	1.87820459025279	1.92769455899527	1.22220758339226	0.311554151139568	-0.00886366860406069	-0.699747044605385	-0.381791899945377	-0.378670638358643	-0.384722534636494	0.474293475777239	0.48173698015211	0.467304573528495	0.471933521211695	0.479352244469554	0.464958437842089	0.000335899928457766	0.000821522494682638	0.000820552029372168
178	0.405465108108164	0.3	1.2233759409409	1.1837636169135	1.26298826496829	0.381276061204385	0.488549113405721	0.475294896064616	0.501803330746826	0.25	0.16	0.39	0.76484585852559	0.786174581651546	0.807503304777503	1.82367869752914	1.87453435370709	1.92539000988504	1.82188415202497	1.87142837067059	1.92289027016721	1.2233759409409	0.311948034798044	0.00416512552064628	-0.685701616030366	-0.381791899945377	-0.378670638358643	-0.384722534636494	0.474293475777239	0.48173698015211	0.467304573528495	0.471933521211695	0.479352244469554	0.464958437842089	0.000335899928457766	0.000821522494682638	0.000820552029372168
178	0.405465108108164	0.3	1.22369443235532	1.18425149272471	1.26313737198593	0.384878285189011	0.492952656804598	0.479680509159163	0.506224804450034	0.24	0.16	0.38	0.779975890739165	0.801556828434374	0.823137766129584	1.87955402463388	1.9315588862995	1.98356374796511	1.87661687259003	1.92824455887067	1.97967242067813	1.22369443235532	0.30829481385319	0.00317383690005702	-0.692521873275229	-0.381791899945377	-0.378670638358643	-0.384722534636494	0.474293475777239	0.48173698015211	0.467304573528495	0.471933521211695	0.479352244469554	0.464958437842089	0.000335899928457766	0.000821522494682638	0.000820552029372168
178	0.405465108108164	0.3	1.22424564486869	1.18410962478673	1.26438166495064	0.377711607376875	0.482633519406618	0.469440313722222	0.495826725091015	0.25	0.16	0.39	0.753351213911822	0.774523484863416	0.79569575581501	1.79129179492234	1.84163446980639	1.89197714469043	1.79091197747941	1.84131391932737	1.89253849307491	1.22424564486869	0.311181358032752	-0.000442214842479567	-0.690205804243117	-0.381791899945377	-0.378670638358643	-0.384722534636494	0.474293475777239	0.48173698015211	0.467304573528495	0.471933521211695	0.479352244469554	0.464958437842089	0.000335899928457766	0.000821522494682638	0.000820552029372168
178	0.405465108108164	0.3	1.22462652579295	1.18507477256428	1.26417827902162	0.395745077413085	0.496313348637389	0.483252377743563	0.509374319531214	0.25	0.16	0.39	0.774341828271188	0.795270139329159	0.816198450387131	1.83839271775795	1.88807937194509	1.93776602613223	1.83270352932305	1.88213547130569	1.93218366292044	1.22462652579295	0.312916776011895	0.00458457032715746	-0.684483759588662	-0.381791899945377	-0.378670638358643	-0.384722534636494	0.474293475777239	0.48173698015211	0.467304573528495	0.471933521211695	0.479352244469554	0.464958437842089	0.000335899928457766	0.000821522494682638	0.000820552029372168
178	0.405465108108164	0.3	1.22505539587674	1.18526991519125	1.26484087656222	0.385244641129199	0.488853626708028	0.47570201834112	0.502005235074937	0.25	0.16	0.39	0.763542847819608	0.784652315761106	0.805761783702604	1.81586790587604	1.86607072743942	1.9162735490028	1.81124204098642	1.86161410338075	1.91100943510533	1.22505539587674	0.31157378311777	0.00396047804454014	-0.686434785222447	-0.381791899945377	-0.378670638358643	-0.384722534636494	0.474293475777239	0.48173698015211	0.467304573528495	0.471933521211695	0.479352244469554	0.464958437842089	0.000335899928457766	0.000821522494682638	0.000820552029372168
178	0.405465108108164	0.3	1.22537316012682	1.18568227305079	1.26506404720284	0.380747339957359	0.492104316107621	0.478738673518742	0.5054699586965	0.25	0.16	0.39	0.768736067236014	0.790197988088027	0.81165990894004	1.8289844343594	1.88004684816148	1.93110926196355	1.82628470371187	1.87866303302798	1.92961569835883	1.22537316012682	0.312908984387408	0.0010346977139214	-0.686389603514111	-0.381791899945377	-0.378670638358643	-0.384722534636494	0.474293475777239	0.48173698015211	0.467304573528495	0.471933521211695	0.479352244469554	0.464958437842089	0.000335899928457766	0.000821522494682638	0.000820552029372168
178	0.405465108108164	0.3	1.22573018771848	1.18589249756124	1.26556787787571	0.381386990164541	0.489377653129792	0.476104078705527	0.502651227554058	0.25	0.16	0.39	0.767630730987239	0.789031941549887	0.810433152112534	1.83390644005618	1.88503495314393	1.93616346623167	1.83035375118712	1.88110815038757	1.93357451296407	1.22573018771848	0.309762152337174	-0.00381917135854867	-0.697845710168554	-0.381791899945377	-0.378670638358643	-0.384722534636494	0.474293475777239	0.48173698015211	0.467304573528495	0.471933521211695	0.479352244469554	0.464958437842089	0.000335899928457766	0.000821522494682638	0.000820552029372168
178	0.405465108108164	0.3	1.22624730121719	1.18646490501719	1.26602969741719	0.390792213716069	0.498921564131615	0.485654976968727	0.512188151294503	0.25	0.16	0.39	0.779807655856016	0.801109581559059	0.822411507262103	1.85524376039048	1.90592326378865	1.95660276718682	1.85096165838876	1.90312105358478	1.95324774522501	1.22624730121719	0.311817500992578	-0.00148296960616224	-0.691850897230104	-0.381791899945377	-0.378670638358643	-0.384722534636494	0.474293475777239	0.48173698015211	0.467304573528495	0.471933521211695	0.479352244469554	0.464958437842089	0.000335899928457766	0.000821522494682638	0.000820552029372168
178	0.405465108108164	0.3	1.22662177052336	1.18647600844308	1.26676753260365	0.388715478417784	0.4978828712318	0.484585979405589	0.511179763058012	0.25	0.16	0.38	0.775684452987659	0.796968998354207	0.818253543720755	1.83968539074174	1.89016579808856	1.94064620543539	1.83848943613554	1.88884507123897	1.94016414381976	1.22662177052336	0.30928334795224	0.00684184296230263	-0.686323042488237	-0.381791899945377	-0.378670638358643	-0.384722534636494	0.474293475777239	0.48173698015211	0.467304573528495	0.471933521211695	0.479352244469554	0.464958437842089	0.000335899928457766	0.000821522494682638	0.000820552029372168
178	0.405465108108164	0.3	1.22668137853542	1.18715887311614	1.26620388395471	0.39662990745641	0.505253582054012	0.491981907314499	0.518525256793524	0.25	0.16	0.39	0.791844106713112	0.813204846350999	0.834565585988887	1.8884035964834	1.93934505985196	1.99028652322051	1.88648472440033	1.93611889712472	1.98878862755448	1.22668137853542	0.309117587765835	0.00426861903826739	-0.690723848057451	-0.381791899945377	-0.378670638358643	-0.384722534636494	0.474293475777239	0.48173698015211	0.467304573528495	0.471933521211695	0.479352244469554	0.464958437842089	0.000335899928457766	0.000821522494682638	0.000820552029372168
178	0.405465108108164	0.3	1.22774818944362	1.18799830940996	1.26749806947729	0.380908287791396	0.485439192371854	0.472259074675807	0.498619310067901	0.25	0.16	0.39	0.759219285464175	0.78040807796413	0.801596870464085	1.80847750264021	1.85894968541788	1.90942186819555	1.80464403226304	1.85515430029647	1.90627629549698	1.22774818944362	0.311193510058621	-0.00171601339697587	-0.694090216546435	-0.381791899945377	-0.378670638358643	-0.384722534636494	0.474293475777239	0.48173698015211	0.467304573528495	0.471933521211695	0.479352244469554	0.464958437842089	0.000335899928457766	0.000821522494682638	0.000820552029372168
178	0.405465108108164	0.3	1.22866343696369	1.18908231678545	1.26824455714194	0.392257708145308	0.498442860866891	0.485229705724953	0.51165601600883	0.25	0.17	0.39	0.779628342022726	0.800858184537845	0.822088027052965	1.85602714267495	1.90656810151253	1.9571090603501	1.85975317834454	1.90999002341955	1.96016646070413	1.22866343696369	0.311685408322274	0.0023341843134182	-0.685943740128553	-0.381791899945377	-0.378670638358643	-0.384722534636494	0.474293475777239	0.48173698015211	0.467304573528495	0.471933521211695	0.479352244469554	0.464958437842089	0.000335899928457766	0.000821522494682638	0.000820552029372168
178	0.405465108108164	0.3	1.22990083645189	1.19029158622291	1.26951008668086	0.390848180741843	0.498389443414378	0.485138563200281	0.511640323628475	0.26	0.16	0.39	0.772296584696	0.793390783982191	0.814484983268382	1.82155323291097	1.87130640761983	1.92105958232868	1.81670565395915	1.86623009281096	1.91541747139748	1.22990083645189	0.314221693581825	0.00100592495916575	-0.684629864220655	-0.381791899945377	-0.378670638358643	-0.384722534636494	0.474293475777239	0.48173698015211	0.467304573528495	0.471933521211695	0.479352244469554	0.464958437842089	0.000335899928457766	0.000821522494682638	0.000820552029372168
178	0.405465108108164	0.3	1.23236357616895	1.19228787493768	1.27243927740021	0.386086979051047	0.491905764619927	0.478695548438936	0.505115980800917	0.25	0.16	0.39	0.771755854234311	0.793053444543281	0.814351034852252	1.84363282716821	1.89451023408099	1.94538764099377	1.83848709835587	1.88892165800315	1.94033493560997	1.23236357616895	0.310842046307868	0.000507456220432852	-0.691589336204434	-0.381791899945377	-0.378670638358643	-0.384722534636494	0.474293475777239	0.48173698015211	0.467304573528495	0.471933521211695	0.479352244469554	0.464958437842089	0.000335899928457766	0.000821522494682638	0.000820552029372168
178	0.405465108108164	0.3	1.23311986567439	1.19305529985619	1.27318443149259	0.394028790825823	0.501375942815322	0.488134275366269	0.514617610264376	0.25	0.16	0.38	0.788053941070164	0.809431559373523	0.830809177676882	1.8851907569452	1.9363305156986	1.987470274452	1.88154609745208	1.93243767576118	1.98323339828905	1.23311986567439	0.307663422035874	0.000769945596230314	-0.695204848032717	-0.381791899945377	-0.378670638358643	-0.384722534636494	0.474293475777239	0.48173698015211	0.467304573528495	0.471933521211695	0.479352244469554	0.464958437842089	0.000335899928457766	0.000821522494682638	0.000820552029372168
178	0.405465108108164	0.3	1.23317936632266	1.19281432568992	1.2735444069554	0.384986207183387	0.49653671046873	0.483171113125858	0.509902307811602	0.25	0.16	0.39	0.77524969211503	0.796694838448304	0.818139984781578	1.84303400797738	1.89401646485582	1.94499892173426	1.84010280876783	1.89065272155504	1.9411233698129	1.23317936632266	0.311188137428355	0.00206201317262542	-0.68829274736077	-0.381791899945377	-0.378670638358643	-0.384722534636494	0.474293475777239	0.48173698015211	0.467304573528495	0.471933521211695	0.479352244469554	0.464958437842089	0.000335899928457766	0.000821522494682638	0.000820552029372168
178	0.405465108108164	0.3	1.23402335841838	1.19398145582057	1.27406526101619	0.392423283832616	0.504928857626513	0.4915484132395	0.518309302013526	0.25	0.16	0.39	0.788912068671496	0.81038705216607	0.831862035660643	1.87604397624808	1.92711178852387	1.97817960079966	1.87251395806454	1.92402923217099	1.97433337639627	1.23402335841838	0.310002224228432	-0.00186373137094304	-0.693633218006492	-0.381791899945377	-0.378670638358643	-0.384722534636494	0.474293475777239	0.48173698015211	0.467304573528495	0.471933521211695	0.479352244469554	0.464958437842089	0.000335899928457766	0.000821522494682638	0.000820552029372168
178	0.405465108108164	0.3	1.23427366066607	1.19425968046728	1.27428764086486	0.385317203509164	0.494595665551947	0.481291617546506	0.507899713557387	0.25	0.16	0.39	0.777696780863659	0.799194174396151	0.820691567928643	1.86209231289374	1.9135649848002	1.96503765670666	1.8561060477029	1.90709414473488	1.95867397091113	1.23427366066607	0.308420028954657	-0.00291985301571053	-0.69920318718416	-0.381791899945377	-0.378670638358643	-0.384722534636494	0.474293475777239	0.48173698015211	0.467304573528495	0.471933521211695	0.479352244469554	0.464958437842089	0.000335899928457766	0.000821522494682638	0.000820552029372168
178	0.405465108108164	0.3	1.23447471036829	1.19421051517488	1.27473890556171	0.389795986218203	0.498178414596694	0.484903830515265	0.511452998678123	0.25	0.16	0.39	0.77324642443809	0.794414590228739	0.815582756019387	1.82691973999858	1.87693295534659	1.9269461706946	1.82687017667232	1.87751217565454	1.92747983631027	1.23447471036829	0.310307715829827	-0.00667911643205215	-0.697007461473123	-0.381791899945377	-0.378670638358643	-0.384722534636494	0.474293475777239	0.48173698015211	0.467304573528495	0.471933521211695	0.479352244469554	0.464958437842089	0.000335899928457766	0.000821522494682638	0.000820552029372168
178	0.405465108108164	0.3	1.23461046060193	1.19487553955821	1.27434538164564	0.393087525573543	0.49844062735598	0.485250499573774	0.511630755138186	0.25	0.16	0.39	0.783992166921389	0.805302720689031	0.826613274456672	1.87691856120915	1.92793714991928	1.97895573862942	1.87473039761836	1.92646149183252	1.97678530934893	1.23461046060193	0.30945974101006	0.0054971272547619	-0.688626848098545	-0.381791899945377	-0.378670638358643	-0.384722534636494	0.474293475777239	0.48173698015211	0.467304573528495	0.471933521211695	0.479352244469554	0.464958437842089	0.000335899928457766	0.000821522494682638	0.000820552029372168
178	0.405465108108164	0.3	1.23469361998166	1.19484522867489	1.27454201128843	0.380632502121413	0.488465107274876	0.475195074830031	0.501735139719721	0.25	0.16	0.39	0.764351614244073	0.785696470825165	0.807041327406258	1.82169609618765	1.87256776464866	1.92343943310967	1.81807239824636	1.86902045241066	1.92052867854043	1.23469361998166	0.309324376860416	-0.00493418610126737	-0.698645769925236	-0.381791899945377	-0.378670638358643	-0.384722534636494	0.474293475777239	0.48173698015211	0.467304573528495	0.471933521211695	0.479352244469554	0.464958437842089	0.000335899928457766	0.000821522494682638	0.000820552029372168
178	0.405465108108164	0.3	1.23530679786251	1.19529310601895	1.27532048970607	0.385184565471995	0.497282970372103	0.483902890763401	0.510663049980804	0.25	0.16	0.39	0.780564374210639	0.802147244794814	0.823730115378988	1.86567698092014	1.91726358435921	1.96885018779829	1.86485010290375	1.91787626958301	1.9679180270694	1.23530679786251	0.308723113181873	-0.00626466735697758	-0.69975351075097	-0.381791899945377	-0.378670638358643	-0.384722534636494	0.474293475777239	0.48173698015211	0.467304573528495	0.471933521211695	0.479352244469554	0.464958437842089	0.000335899928457766	0.000821522494682638	0.000820552029372168
178	0.405465108108164	0.3	1.23566007825711	1.19586353742042	1.27545661909381	0.383022163997233	0.487765924679769	0.474581795375102	0.500950053984436	0.25	0.16	0.39	0.761707022783138	0.782867640359521	0.804028257935904	1.81141133535403	1.86173328512535	1.91205523489667	1.81121652877482	1.85973790365361	1.91031146363547	1.23566007825711	0.310356950067401	0.00049405286517517	-0.690528455147074	-0.381791899945377	-0.378670638358643	-0.384722534636494	0.474293475777239	0.48173698015211	0.467304573528495	0.471933521211695	0.479352244469554	0.464958437842089	0.000335899928457766	0.000821522494682638	0.000820552029372168
178	0.405465108108164	0.3	1.23576193154958	1.19594973069939	1.27557413239977	0.39050189455202	0.498548260749072	0.485283513452612	0.511813008045532	0.25	0.16	0.39	0.781060644730523	0.802410168850658	0.823759692970794	1.86268119918951	1.9135957567959	1.9645103144023	1.85811469538865	1.9091982615887	1.95954406272959	1.23576193154958	0.310679754691573	0.00503774424685669	-0.688442657900561	-0.381791899945377	-0.378670638358643	-0.384722534636494	0.474293475777239	0.48173698015211	0.467304573528495	0.471933521211695	0.479352244469554	0.464958437842089	0.000335899928457766	0.000821522494682638	0.000820552029372168
178	0.405465108108164	0.3	1.23577024810512	1.19592534537123	1.27561515083901	0.394300221281356	0.501197519490562	0.487968085066911	0.514426953914212	0.25	0.16	0.39	0.780863572313075	0.80203377532403	0.823203978334985	1.85140943081121	1.90160349145943	1.95179755210765	1.85304630853638	1.90198231405283	1.95360736779721	1.23577024810512	0.309720511418618	0.00322331068653645	-0.688295350875237	-0.381791899945377	-0.378670638358643	-0.384722534636494	0.474293475777239	0.48173698015211	0.467304573528495	0.471933521211695	0.479352244469554	0.464958437842089	0.000335899928457766	0.000821522494682638	0.000820552029372168
178	0.405465108108164	0.3	1.23642095957084	1.19594985226953	1.27689206687215	0.376599256743705	0.487499387428629	0.474141580228789	0.50085719462847	0.25	0.16	0.38	0.766901549681045	0.78850717017304	0.810112790665036	1.83809297429107	1.88987685613099	1.94166073797092	1.8383747987528	1.88884237170148	1.94053496657499	1.23642095957084	0.307012906727335	-0.00099986231139634	-0.699019218197579	-0.381791899945377	-0.378670638358643	-0.384722534636494	0.474293475777239	0.48173698015211	0.467304573528495	0.471933521211695	0.479352244469554	0.464958437842089	0.000335899928457766	0.000821522494682638	0.000820552029372168
178	0.405465108108164	0.3	1.23689139180513	1.19641796459545	1.27736481901481	0.384519790560868	0.496558603406689	0.48317924226148	0.509937964551898	0.25	0.16	0.39	0.777090285050117	0.798608120786306	0.820125956522495	1.85180620694871	1.90308321110507	1.95436021526142	1.84745186532566	1.89886383480554	1.9501019656749	1.23689139180513	0.309620972346829	0.00226679652027643	-0.689151377243493	-0.381791899945377	-0.378670638358643	-0.384722534636494	0.474293475777239	0.48173698015211	0.467304573528495	0.471933521211695	0.479352244469554	0.464958437842089	0.000335899928457766	0.000821522494682638	0.000820552029372168
178	0.405465108108164	0.3	1.2374346939199	1.19685721486395	1.27801217297586	0.373329628879866	0.490026051684915	0.476505024408594	0.503547078961236	0.25	0.16	0.39	0.761985971954624	0.783607639268121	0.805229306581618	1.80538013447714	1.85660854297648	1.90783695147583	1.80562693922146	1.85596071260527	1.90739224490652	1.2374346939199	0.312294218637651	-0.00829230119930855	-0.695435427624082	-0.381791899945377	-0.378670638358643	-0.384722534636494	0.474293475777239	0.48173698015211	0.467304573528495	0.471933521211695	0.479352244469554	0.464958437842089	0.000335899928457766	0.000821522494682638	0.000820552029372168
178	0.405465108108164	0.3	1.23796705818754	1.19784821394985	1.27808590242522	0.389334059735468	0.496931995163028	0.483677756771569	0.510186233554486	0.25	0.16	0.38	0.775453805300385	0.796703592897851	0.817953380495317	1.84206201970849	1.89254010930275	1.94301819889701	1.84252114209131	1.89307094943141	1.94311978036914	1.23796705818754	0.308504713543666	0.00172014529817275	-0.691153710248652	-0.381791899945377	-0.378670638358643	-0.384722534636494	0.474293475777239	0.48173698015211	0.467304573528495	0.471933521211695	0.479352244469554	0.464958437842089	0.000335899928457766	0.000821522494682638	0.000820552029372168
178	0.405465108108164	0.3	1.2380967308345	1.19790601251321	1.27828744915579	0.381437297218396	0.487964998180837	0.474731150680934	0.50119884568074	0.25	0.16	0.39	0.762750001910786	0.784012809694432	0.805275617478079	1.81582133597018	1.86644009695275	1.91705885793532	1.80989626258029	1.86137151544456	1.91073822798496	1.2380967308345	0.311387203522273	0.00305895223012918	-0.687514114394107	-0.381791899945377	-0.378670638358643	-0.384722534636494	0.474293475777239	0.48173698015211	0.467304573528495	0.471933521211695	0.479352244469554	0.464958437842089	0.000335899928457766	0.000821522494682638	0.000820552029372168
178	0.405465108108164	0.3	1.23814372010746	1.19791367632891	1.27837376388602	0.385172285289364	0.495977529941946	0.482632228988204	0.509322830895689	0.25	0.16	0.39	0.775814917433402	0.797267035496999	0.818719153560595	1.84781472389283	1.89890879120948	1.95000285852613	1.84414970698026	1.89591661378541	1.9461063640134	1.23814372010746	0.31227442360715	0.000106442317613095	-0.690070389170499	-0.381791899945377	-0.378670638358643	-0.384722534636494	0.474293475777239	0.48173698015211	0.467304573528495	0.471933521211695	0.479352244469554	0.464958437842089	0.000335899928457766	0.000821522494682638	0.000820552029372168
178	0.405465108108164	0.3	1.23921947998473	1.19907323173561	1.27936572823385	0.377569659932924	0.483103893943051	0.469893841598547	0.496313946287554	0.25	0.16	0.38	0.753960701476541	0.775156681186173	0.796352660895805	1.79245738695139	1.84284846214907	1.89323953734675	1.7902156920416	1.84136672896362	1.89225471218766	1.23921947998473	0.309819920016574	-0.00471116854701026	-0.698607050186468	-0.381791899945377	-0.378670638358643	-0.384722534636494	0.474293475777239	0.48173698015211	0.467304573528495	0.471933521211695	0.479352244469554	0.464958437842089	0.000335899928457766	0.000821522494682638	0.000820552029372168
178	0.405465108108164	0.3	1.24025572531536	1.2000852319666	1.28042621866411	0.390168002700998	0.499112042589113	0.485822975463652	0.512401109714573	0.25	0.16	0.39	0.787776485208038	0.809325105015074	0.830873724822109	1.8929771925056	1.94475716638222	1.99653714025885	1.88994057348734	1.94171176125649	1.99335106503767	1.24025572531536	0.308148999124805	-0.00353084082503103	-0.699688973369169	-0.381791899945377	-0.378670638358643	-0.384722534636494	0.474293475777239	0.48173698015211	0.467304573528495	0.471933521211695	0.479352244469554	0.464958437842089	0.000335899928457766	0.000821522494682638	0.000820552029372168
178	0.405465108108164	0.3	1.24123916086185	1.20084086388551	1.28163745783819	0.385814120969613	0.499139820022445	0.485727613254375	0.512552026790515	0.25	0.16	0.39	0.782296247287458	0.803897487851497	0.825498728415536	1.86688599442448	1.91843558783111	1.96998518123773	1.86200255629177	1.9148584895936	1.96591585819112	1.24123916086185	0.310970459557627	0.00420539199174532	-0.686379743610954	-0.381791899945377	-0.378670638358643	-0.384722534636494	0.474293475777239	0.48173698015211	0.467304573528495	0.471933521211695	0.479352244469554	0.464958437842089	0.000335899928457766	0.000821522494682638	0.000820552029372168
178	0.405465108108164	0.3	1.24128777696703	1.20080467922036	1.2817708747137	0.392558865065486	0.494677406702283	0.481572348692254	0.507782464712311	0.25	0.16	0.38	0.775621665759159	0.796728705960308	0.817835746161456	1.85100053588934	1.9013719275718	1.95174331925427	1.85053615594191	1.90082994435582	1.94949286884341	1.24128777696703	0.308303999441123	-0.00271985779475949	-0.697891235068541	-0.381791899945377	-0.378670638358643	-0.384722534636494	0.474293475777239	0.48173698015211	0.467304573528495	0.471933521211695	0.479352244469554	0.464958437842089	0.000335899928457766	0.000821522494682638	0.000820552029372168
178	0.405465108108164	0.3	1.24131816801754	1.20101722695539	1.2816191090797	0.385318079844842	0.490946602317741	0.477740734298918	0.504152470336564	0.25	0.16	0.39	0.768294898369996	0.789532361075157	0.810769823780317	1.8307294617851	1.88133509349031	1.93194072519551	1.82741308666498	1.87883746253251	1.92813925699308	1.24131816801754	0.31028627898404	0.00461934141240935	-0.688505047245576	-0.381791899945377	-0.378670638358643	-0.384722534636494	0.474293475777239	0.48173698015211	0.467304573528495	0.471933521211695	0.479352244469554	0.464958437842089	0.000335899928457766	0.000821522494682638	0.000820552029372168
178	0.405465108108164	0.3	1.24216780263739	1.2014101164011	1.28292548887367	0.374476717939791	0.483668933092893	0.470355971191292	0.496981894994494	0.26	0.17	0.39	0.749208740715657	0.770414355255283	0.791619969794909	1.76814634322351	1.81819198173038	1.86823762023726	1.76713925970457	1.81744635504753	1.86623969755127	1.24216780263739	0.312839516765978	0.00521914300946036	-0.679358125541605	-0.381791899945377	-0.378670638358643	-0.384722534636494	0.474293475777239	0.48173698015211	0.467304573528495	0.471933521211695	0.479352244469554	0.464958437842089	0.000335899928457766	0.000821522494682638	0.000820552029372168
178	0.405465108108164	0.3	1.24235323937565	1.20174758037136	1.28295889837995	0.38158568482805	0.494635383206204	0.481224849008222	0.508045917404186	0.25	0.16	0.39	0.774256350534782	0.795832940538915	0.817409530543048	1.84579851193618	1.89723630472248	1.94867409750879	1.84410264602207	1.89596543520486	1.94718694994619	1.24235323937565	0.31195772657385	0.00256926074769024	-0.68652920751019	-0.381791899945377	-0.378670638358643	-0.384722534636494	0.474293475777239	0.48173698015211	0.467304573528495	0.471933521211695	0.479352244469554	0.464958437842089	0.000335899928457766	0.000821522494682638	0.000820552029372168
178	0.405465108108164	0.3	1.24286705922549	1.20279017039777	1.2829439480532	0.385058159896359	0.492234648707302	0.478986865742578	0.505482431672026	0.25	0.16	0.39	0.764913368924018	0.786069285762388	0.807225202600759	1.8098440353128	1.85990056649274	1.90995709767268	1.80573077707478	1.85580412868036	1.90543275746277	1.24286705922549	0.314232188595155	-0.00471322884712135	-0.690602966104589	-0.381791899945377	-0.378670638358643	-0.384722534636494	0.474293475777239	0.48173698015211	0.467304573528495	0.471933521211695	0.479352244469554	0.464958437842089	0.000335899928457766	0.000821522494682638	0.000820552029372168
178	0.405465108108164	0.3	1.24286936472616	1.20265189356208	1.28308683589024	0.391254245298887	0.498949765628128	0.4856952936243	0.512204237631957	0.25	0.16	0.39	0.78212468467653	0.803468621652307	0.824812558628083	1.86618783979487	1.91711551976448	1.9680431997341	1.86070525878797	1.91160410649519	1.96281432592175	1.24286936472616	0.31093406132921	-0.00727828185338788	-0.698846097918911	-0.381791899945377	-0.378670638358643	-0.384722534636494	0.474293475777239	0.48173698015211	0.467304573528495	0.471933521211695	0.479352244469554	0.464958437842089	0.000335899928457766	0.000821522494682638	0.000820552029372168
178	0.405465108108164	0.3	1.24493362125334	1.20465726546847	1.2852099770382	0.378275034649517	0.485553164996513	0.472296042452745	0.498810287540282	0.25	0.16	0.39	0.761621498371106	0.782999847178433	0.804378195985759	1.81986637376296	1.87094914677322	1.92203191978349	1.81980481919865	1.8699356064097	1.92075934120408	1.24493362125334	0.310142524186866	0.00249843925824067	-0.687643112951077	-0.381791899945377	-0.378670638358643	-0.384722534636494	0.474293475777239	0.48173698015211	0.467304573528495	0.471933521211695	0.479352244469554	0.464958437842089	0.000335899928457766	0.000821522494682638	0.000820552029372168
178	0.405465108108164	0.3	1.2455649437883	1.20513888710296	1.28599100047363	0.381952285795685	0.493626524702462	0.480253732333656	0.506999317071268	0.25	0.16	0.39	0.773834700645029	0.795382332829413	0.816929965013797	1.84755050873378	1.89899604196082	1.95044157518785	1.846321777676	1.89657251964281	1.94804161530824	1.2455649437883	0.310846492898482	-0.00499333630602387	-0.695669647407799	-0.381791899945377	-0.378670638358643	-0.384722534636494	0.474293475777239	0.48173698015211	0.467304573528495	0.471933521211695	0.479352244469554	0.464958437842089	0.000335899928457766	0.000821522494682638	0.000820552029372168
178	0.405465108108164	0.3	1.24600433234113	1.20519569023699	1.28681297444528	0.377256665429361	0.483013606716079	0.469797223701477	0.49622998973068	0.25	0.16	0.38	0.757308482558228	0.778613161387186	0.799917840216144	1.80887414422241	1.85976157460545	1.91064900498848	1.80436841982928	1.85728712941408	1.90629971703064	1.24600433234113	0.306140579870869	0.00156676620774035	-0.696384331117122	-0.381791899945377	-0.378670638358643	-0.384722534636494	0.474293475777239	0.48173698015211	0.467304573528495	0.471933521211695	0.479352244469554	0.464958437842089	0.000335899928457766	0.000821522494682638	0.000820552029372168
178	0.405465108108164	0.3	1.2462528765264	1.20565804617905	1.28684770687376	0.394459240500374	0.507377473619926	0.493989372835271	0.520765574404582	0.25	0.16	0.39	0.793306401250063	0.814806592624807	0.836306783999552	1.88763805343565	1.93879682302476	1.98995559261387	1.885752961335	1.93594481050344	1.98818145557044	1.2462528765264	0.30908843168574	-0.00514106996571047	-0.696273616331488	-0.381791899945377	-0.378670638358643	-0.384722534636494	0.474293475777239	0.48173698015211	0.467304573528495	0.471933521211695	0.479352244469554	0.464958437842089	0.000335899928457766	0.000821522494682638	0.000820552029372168
178	0.405465108108164	0.3	1.24632881421258	1.20585201597532	1.28680561244985	0.377402574208604	0.483203993257326	0.469986505589758	0.496421480924893	0.25	0.16	0.39	0.753898064342615	0.775100031313023	0.796301998283431	1.79180222479439	1.84219329672362	1.89258436865285	1.78760908413606	1.84051673878539	1.89180169372188	1.24632881421258	0.310312343748715	0.00219304132617091	-0.68700213606694	-0.381791899945377	-0.378670638358643	-0.384722534636494	0.474293475777239	0.48173698015211	0.467304573528495	0.471933521211695	0.479352244469554	0.464958437842089	0.000335899928457766	0.000821522494682638	0.000820552029372168
178	0.405465108108164	0.3	1.24674120278686	1.20643726233549	1.28704514323823	0.382011223386545	0.493653027069441	0.480281186036538	0.507024868102344	0.25	0.16	0.39	0.779702399969421	0.801410634329805	0.823118868690188	1.87581725842028	1.92804318547224	1.98026911252419	1.87308364778841	1.92451387551079	1.97666323123714	1.24674120278686	0.307186045633444	0.00340163461284394	-0.692882399408795	-0.381791899945377	-0.378670638358643	-0.384722534636494	0.474293475777239	0.48173698015211	0.467304573528495	0.471933521211695	0.479352244469554	0.464958437842089	0.000335899928457766	0.000821522494682638	0.000820552029372168
178	0.405465108108164	0.3	1.24694389154644	1.20678612770914	1.28710165538374	0.378363944151663	0.48782549668611	0.474508849628901	0.501142143743319	0.25	0.16	0.39	0.758986008922508	0.780286241384105	0.801586473845703	1.79872960220861	1.8492092661447	1.89968893008079	1.794452680419	1.84472416430168	1.89516434701258	1.24694389154644	0.312258565845016	0.00239958706662387	-0.686447910595803	-0.381791899945377	-0.378670638358643	-0.384722534636494	0.474293475777239	0.48173698015211	0.467304573528495	0.471933521211695	0.479352244469554	0.464958437842089	0.000335899928457766	0.000821522494682638	0.000820552029372168
178	0.405465108108164	0.3	1.24735974720787	1.20716176245882	1.28755773195692	0.385388458140295	0.496936580808207	0.483571575388998	0.510301586227415	0.25	0.16	0.39	0.773346315787401	0.794720147971622	0.816093980155843	1.8324393451173	1.88308450919289	1.93372967326847	1.83005051824994	1.8792815484341	1.93039224227997	1.24735974720787	0.310175009924623	-0.00531782603659793	-0.696876074716431	-0.381791899945377	-0.378670638358643	-0.384722534636494	0.474293475777239	0.48173698015211	0.467304573528495	0.471933521211695	0.479352244469554	0.464958437842089	0.000335899928457766	0.000821522494682638	0.000820552029372168
178	0.405465108108164	0.3	1.24860793515512	1.20828932156479	1.28892654874544	0.384837151604519	0.492439631323575	0.479180144404852	0.505699118242299	0.25	0.16	0.39	0.767908108751543	0.789157043294562	0.810405977837581	1.8233367477472	1.87379065331378	1.92424455888036	1.81925923286525	1.86965236349638	1.92060045542774	1.24860793515512	0.311870891852792	0.00322124537313922	-0.685384605550559	-0.381791899945377	-0.378670638358643	-0.384722534636494	0.474293475777239	0.48173698015211	0.467304573528495	0.471933521211695	0.479352244469554	0.464958437842089	0.000335899928457766	0.000821522494682638	0.000820552029372168
178	0.405465108108164	0.3	1.24911091537563	1.20807733114728	1.29014449960398	0.382182992115984	0.497845774858699	0.484365267265617	0.511326282451782	0.25	0.16	0.38	0.784291077292615	0.806118905456917	0.827946733621219	1.88185675620275	1.9342312471201	1.98660573803745	1.87992257351139	1.93246259716355	1.98480665321496	1.24911091537563	0.306425839726767	0.00538444897169165	-0.692353023975859	-0.381791899945377	-0.378670638358643	-0.384722534636494	0.474293475777239	0.48173698015211	0.467304573528495	0.471933521211695	0.479352244469554	0.464958437842089	0.000335899928457766	0.000821522494682638	0.000820552029372168
178	0.405465108108164	0.3	1.24957960734336	1.20894218836281	1.29021702632392	0.381650634294139	0.492285251243372	0.478940270297445	0.5056302321893	0.25	0.16	0.39	0.771374709793563	0.792867955283178	0.814361200772794	1.84084662245794	1.89213916272777	1.94343170299761	1.84035463819104	1.8909932953247	1.94313448086439	1.24957960734336	0.309256611426626	0.00648370997851607	-0.685606081532285	-0.381791899945377	-0.378670638358643	-0.384722534636494	0.474293475777239	0.48173698015211	0.467304573528495	0.471933521211695	0.479352244469554	0.464958437842089	0.000335899928457766	0.000821522494682638	0.000820552029372168
178	0.405465108108164	0.3	1.2506088481066	1.21020724999346	1.29101044621974	0.391722108713776	0.500580018156214	0.487295290622282	0.513864745690146	0.25	0.16	0.38	0.787394608045272	0.808860694483766	0.83032678092226	1.88530461962982	1.93670211653208	1.98809961343434	1.88591578113915	1.9358841527359	1.98872339011934	1.2506088481066	0.307854819084625	-0.00343545330774795	-0.699554744427839	-0.381791899945377	-0.378670638358643	-0.384722534636494	0.474293475777239	0.48173698015211	0.467304573528495	0.471933521211695	0.479352244469554	0.464958437842089	0.000335899928457766	0.000821522494682638	0.000820552029372168
178	0.405465108108164	0.3	1.25083077775808	1.20991869069389	1.29174286482227	0.378114942344057	0.495481071950318	0.481948280868671	0.509013863031964	0.25	0.16	0.39	0.773596139379394	0.795318210712277	0.81704028204516	1.83984274422094	1.89150431968241	1.94316589514389	1.83771303050049	1.88953366967019	1.94153158861298	1.25083077775808	0.310962018928603	-0.00116207784197035	-0.691509453547069	-0.381791899945377	-0.378670638358643	-0.384722534636494	0.474293475777239	0.48173698015211	0.467304573528495	0.471933521211695	0.479352244469554	0.464958437842089	0.000335899928457766	0.000821522494682638	0.000820552029372168
178	0.405465108108164	0.3	1.250854635575	1.20999168922826	1.29171758192174	0.373317359707786	0.491831720644682	0.478260514656702	0.505402926632662	0.24	0.16	0.39	0.778270999547878	0.800355356766698	0.822439713985519	1.87693840528613	1.93019874550713	1.98345908572814	1.87301327218939	1.92673925996271	1.97837319572747	1.250854635575	0.306376877083192	-0.00409782825448785	-0.702129542187288	-0.381791899945377	-0.378670638358643	-0.384722534636494	0.474293475777239	0.48173698015211	0.467304573528495	0.471933521211695	0.479352244469554	0.464958437842089	0.000335899928457766	0.000821522494682638	0.000820552029372168
178	0.405465108108164	0.3	1.25101254142535	1.21026204476859	1.29176303808211	0.384862214382601	0.496140937129804	0.482782495541089	0.50949937871852	0.24	0.16	0.38	0.787197461792704	0.808978970876535	0.830760479960366	1.90235490980069	1.95499247884738	2.00763004789408	1.90033319895227	1.95213391812257	2.00405900612591	1.25101254142535	0.306176718589553	-0.00428139991051371	-0.703645118343038	-0.381791899945377	-0.378670638358643	-0.384722534636494	0.474293475777239	0.48173698015211	0.467304573528495	0.471933521211695	0.479352244469554	0.464958437842089	0.000335899928457766	0.000821522494682638	0.000820552029372168
178	0.405465108108164	0.3	1.2511597724369	1.21077617357559	1.29154337129821	0.385117253687982	0.499372515885233	0.48593430446053	0.512810727309937	0.25	0.16	0.39	0.779096647782692	0.800642081758185	0.822187515733678	1.85077537989028	1.90195742368983	1.95313946748937	1.84821702995824	1.90092085355645	1.95150896242597	1.2511597724369	0.311667800541057	0.00199684974512544	-0.686999164536833	-0.381791899945377	-0.378670638358643	-0.384722534636494	0.474293475777239	0.48173698015211	0.467304573528495	0.471933521211695	0.479352244469554	0.464958437842089	0.000335899928457766	0.000821522494682638	0.000820552029372168
178	0.405465108108164	0.3	1.25124344196332	1.21096017563846	1.29152670828818	0.391337210361513	0.50100855620592	0.487701710711439	0.514315401700402	0.25	0.16	0.38	0.786473376794184	0.80793214858167	0.829390920369156	1.8792703398255	1.93054586235328	1.98182138488105	1.8778721544881	1.93043967525415	1.98123740465724	1.25124344196332	0.3092077717676	-0.00512344724586976	-0.698624746027509	-0.381791899945377	-0.378670638358643	-0.384722534636494	0.474293475777239	0.48173698015211	0.467304573528495	0.471933521211695	0.479352244469554	0.464958437842089	0.000335899928457766	0.000821522494682638	0.000820552029372168
178	0.405465108108164	0.3	1.25159363440369	1.21100806838478	1.2921792004226	0.385539120567239	0.498041594257377	0.484651128742301	0.511432059772452	0.25	0.16	0.39	0.780931217798767	0.802507630028977	0.824084042259186	1.86452017834421	1.91603515823308	1.96755013812196	1.85925023722749	1.90986105326293	1.96204285093146	1.25159363440369	0.310390068515889	-0.000936341392219645	-0.693375720737408	-0.381791899945377	-0.378670638358643	-0.384722534636494	0.474293475777239	0.48173698015211	0.467304573528495	0.471933521211695	0.479352244469554	0.464958437842089	0.000335899928457766	0.000821522494682638	0.000820552029372168
178	0.405465108108164	0.3	1.25211495599568	1.21171855055081	1.29251136144055	0.385889188105822	0.495020949066341	0.481721525654811	0.50832037247787	0.25	0.16	0.38	0.780251105297589	0.80179236775739	0.823333630217192	1.87275224368688	1.92445540351522	1.97615856334356	1.87100559077511	1.92128358712969	1.97395220177976	1.25211495599568	0.306703313796698	-0.00348446182380327	-0.69971481212987	-0.381791899945377	-0.378670638358643	-0.384722534636494	0.474293475777239	0.48173698015211	0.467304573528495	0.471933521211695	0.479352244469554	0.464958437842089	0.000335899928457766	0.000821522494682638	0.000820552029372168
178	0.405465108108164	0.3	1.25214613691313	1.21169488550973	1.29259738831653	0.390230190917309	0.503687527646609	0.490278388714829	0.517096666578389	0.25	0.16	0.39	0.789175460808996	0.810759449904005	0.832343438999014	1.88221594008472	1.93369464202458	1.98517334396444	1.88079187904539	1.93290932490991	1.98414393732478	1.25214613691313	0.308848030766922	-0.00322509158341396	-0.695592418684326	-0.381791899945377	-0.378670638358643	-0.384722534636494	0.474293475777239	0.48173698015211	0.467304573528495	0.471933521211695	0.479352244469554	0.464958437842089	0.000335899928457766	0.000821522494682638	0.000820552029372168
178	0.405465108108164	0.3	1.25285467323601	1.21186458605141	1.29384476042062	0.377531052476698	0.487221202204512	0.473897471291156	0.500544933117868	0.24	0.16	0.38	0.771063554963889	0.792742175226294	0.814420795488698	1.859290693559	1.91156505751201	1.96383942146503	1.85672065274846	1.90879052391701	1.95947298440636	1.25285467323601	0.30547199096595	0.00201729567031246	-0.697061035112893	-0.381791899945377	-0.378670638358643	-0.384722534636494	0.474293475777239	0.48173698015211	0.467304573528495	0.471933521211695	0.479352244469554	0.464958437842089	0.000335899928457766	0.000821522494682638	0.000820552029372168
178	0.405465108108164	0.3	1.25304125942092	1.2123673673096	1.29371515153224	0.389472725223675	0.499837746055412	0.486509892017152	0.513165600093673	0.25	0.16	0.38	0.78311911827714	0.804572530580216	0.826025942883293	1.86779450713177	1.91896241342305	1.97013031971434	1.86854578167713	1.9201630154646	1.97168896055901	1.25304125942092	0.307201519629806	-0.00107378409903041	-0.695250060745558	-0.381791899945377	-0.378670638358643	-0.384722534636494	0.474293475777239	0.48173698015211	0.467304573528495	0.471933521211695	0.479352244469554	0.464958437842089	0.000335899928457766	0.000821522494682638	0.000820552029372168
178	0.405465108108164	0.3	1.25342292364164	1.21303525140808	1.2938105958752	0.381862179593034	0.489381109195733	0.47612079839052	0.502641420000946	0.25	0.16	0.39	0.766606513809399	0.787957063234622	0.809307612659845	1.8289187793447	1.87985549862599	1.93079221790728	1.82767461931369	1.87856144740086	1.92940198824197	1.25342292364164	0.310516629126145	-0.00511832568155667	-0.696348751769886	-0.381791899945377	-0.378670638358643	-0.384722534636494	0.474293475777239	0.48173698015211	0.467304573528495	0.471933521211695	0.479352244469554	0.464958437842089	0.000335899928457766	0.000821522494682638	0.000820552029372168
178	0.405465108108164	0.3	1.25346848652251	1.21285152498028	1.29408544806474	0.387795919933851	0.498037616947753	0.484710819212326	0.51136441468318	0.25	0.16	0.39	0.783608759773861	0.805153555209179	0.826698350644498	1.87719062921537	1.92880272210624	1.9804148149971	1.87542268873716	1.92798383116833	1.97858649736344	1.25346848652251	0.308704222468238	-3.99520429813973e-05	-0.693300343802118	-0.381791899945377	-0.378670638358643	-0.384722534636494	0.474293475777239	0.48173698015211	0.467304573528495	0.471933521211695	0.479352244469554	0.464958437842089	0.000335899928457766	0.000821522494682638	0.000820552029372168
178	0.405465108108164	0.3	1.25360074102362	1.21287880990279	1.29432267214446	0.371748419280313	0.48547301506966	0.47203223445831	0.498913795681011	0.25	0.16	0.39	0.759761810000236	0.781395484693691	0.803029159387147	1.81195753823165	1.86355173449751	1.91514593076337	1.80734448215092	1.85989645889846	1.91100941935297	1.25360074102362	0.309728997296305	0.00184863425644866	-0.689721051609515	-0.381791899945377	-0.378670638358643	-0.384722534636494	0.474293475777239	0.48173698015211	0.467304573528495	0.471933521211695	0.479352244469554	0.464958437842089	0.000335899928457766	0.000821522494682638	0.000820552029372168
178	0.405465108108164	0.3	1.25460084303161	1.21376255124821	1.29543913481501	0.387445106312941	0.491880281869397	0.478708516132415	0.505052047606379	0.25	0.16	0.39	0.768332140834255	0.789472961659893	0.810613782485532	1.82717057703258	1.87744556064185	1.92772054425113	1.82510114973362	1.87551762261422	1.92461578184899	1.25460084303161	0.309772092958003	0.00572437085573196	-0.686568778435796	-0.381791899945377	-0.378670638358643	-0.384722534636494	0.474293475777239	0.48173698015211	0.467304573528495	0.471933521211695	0.479352244469554	0.464958437842089	0.000335899928457766	0.000821522494682638	0.000820552029372168
178	0.405465108108164	0.3	1.2549376801761	1.21445800129303	1.29541735905917	0.394147663551317	0.502116586312165	0.488858658477641	0.515374514146688	0.25	0.16	0.39	0.78087679554996	0.802054303656894	0.823231811763829	1.84808637916953	1.89820678804865	1.94832719692776	1.84478390930983	1.89430250233533	1.94490014649269	1.2549376801761	0.309122295297147	0.00562714254108627	-0.686796835524453	-0.381791899945377	-0.378670638358643	-0.384722534636494	0.474293475777239	0.48173698015211	0.467304573528495	0.471933521211695	0.479352244469554	0.464958437842089	0.000335899928457766	0.000821522494682638	0.000820552029372168
178	0.405465108108164	0.3	1.25510980485309	1.21426631867364	1.29595329103254	0.377522247481629	0.493438239736499	0.479944242624699	0.506932236848299	0.25	0.16	0.39	0.777045418114586	0.798892640555329	0.820739862996072	1.86425837453522	1.91667341546592	1.96908845639662	1.86247903444762	1.91506476942967	1.96707914699116	1.25510980485309	0.308137074722355	0.00653054887162895	-0.686218111114954	-0.381791899945377	-0.378670638358643	-0.384722534636494	0.474293475777239	0.48173698015211	0.467304573528495	0.471933521211695	0.479352244469554	0.464958437842089	0.000335899928457766	0.000821522494682638	0.000820552029372168
178	0.405465108108164	0.3	1.25532011436183	1.21483120205723	1.29580902666643	0.382526534252602	0.494201099291704	0.48082901079898	0.507573187784429	0.25	0.16	0.39	0.768777358725823	0.790157430728971	0.811537502732119	1.82117810078553	1.87182594893481	1.92247379708409	1.82194630530726	1.87298626056369	1.92177351024214	1.25532011436183	0.312174951454879	-0.00493316234369231	-0.691825415534514	-0.381791899945377	-0.378670638358643	-0.384722534636494	0.474293475777239	0.48173698015211	0.467304573528495	0.471933521211695	0.479352244469554	0.464958437842089	0.000335899928457766	0.000821522494682638	0.000820552029372168
178	0.405465108108164	0.3	1.25534141105069	1.21464722012116	1.29603560198023	0.380096019353927	0.489136633513719	0.475833225533583	0.502440041493855	0.25	0.16	0.39	0.766565145677102	0.787996874965992	0.809428604254882	1.82983931325143	1.8809982017359	1.93215709022036	1.82816365426688	1.87732284722965	1.93019294264992	1.25534141105069	0.309553529690656	0.00358335701963215	-0.687314908959704	-0.381791899945377	-0.378670638358643	-0.384722534636494	0.474293475777239	0.48173698015211	0.467304573528495	0.471933521211695	0.479352244469554	0.464958437842089	0.000335899928457766	0.000821522494682638	0.000820552029372168
178	0.405465108108164	0.3	1.2553714630686	1.21441217027217	1.29633075586502	0.373590218156335	0.486628069940638	0.473208276176042	0.500047863705233	0.25	0.16	0.39	0.764007162453158	0.785673771155878	0.807340379858598	1.82778742908405	1.87962196279517	1.93145649650629	1.82500978843606	1.8773720477224	1.92836180154027	1.2553714630686	0.307351305267973	-6.19996039125353e-05	-0.69616665189067	-0.381791899945377	-0.378670638358643	-0.384722534636494	0.474293475777239	0.48173698015211	0.467304573528495	0.471933521211695	0.479352244469554	0.464958437842089	0.000335899928457766	0.000821522494682638	0.000820552029372168
178	0.405465108108164	0.3	1.25615546079943	1.21548790008294	1.29682302151591	0.384360773304725	0.491628011186523	0.478377049445034	0.504878972928012	0.25	0.16	0.39	0.766723438282777	0.787961545250439	0.8091996522181	1.82076847502604	1.87120344767088	1.92163842031572	1.81593644581835	1.86449573267127	1.91525670149257	1.25615546079943	0.312020314824799	-0.00543725243595416	-0.696606645366198	-0.381791899945377	-0.378670638358643	-0.384722534636494	0.474293475777239	0.48173698015211	0.467304573528495	0.471933521211695	0.479352244469554	0.464958437842089	0.000335899928457766	0.000821522494682638	0.000820552029372168
178	0.405465108108164	0.3	1.25635941735617	1.21563877325948	1.29708006145287	0.381001480581898	0.491504573860857	0.478162412001183	0.50484673572053	0.25	0.16	0.38	0.774736461187942	0.796353926309259	0.817971391430576	1.86012834504856	1.91203149100171	1.96393463695485	1.85948369266805	1.91117122509885	1.96320722150494	1.25635941735617	0.306421366893063	0.00112708258340741	-0.695425578632832	-0.381791899945377	-0.378670638358643	-0.384722534636494	0.474293475777239	0.48173698015211	0.467304573528495	0.471933521211695	0.479352244469554	0.464958437842089	0.000335899928457766	0.000821522494682638	0.000820552029372168
178	0.405465108108164	0.3	1.2566875747727	1.21617948723994	1.29719566230546	0.392713757214283	0.507522811984265	0.494081817613704	0.520963806354825	0.25	0.16	0.39	0.796198047076992	0.817857806831561	0.839517566586129	1.90114221303209	1.95286085733763	2.00457950164318	1.89770353707248	1.94998369621969	2.00072576427348	1.2566875747727	0.308159440775434	0.00321888943814629	-0.691595769141476	-0.381791899945377	-0.378670638358643	-0.384722534636494	0.474293475777239	0.48173698015211	0.467304573528495	0.471933521211695	0.479352244469554	0.464958437842089	0.000335899928457766	0.000821522494682638	0.000820552029372168
178	0.405465108108164	0.3	1.25780268341754	1.21672109214176	1.29888427469333	0.375524677314002	0.496479174696731	0.482844128807307	0.510114220586154	0.25	0.16	0.38	0.774910840744548	0.79679356488549	0.818676289026431	1.84267389716859	1.89470920555931	1.94674451395003	1.8438882136758	1.89431179201353	1.94732010188189	1.25780268341754	0.307996084942482	0.000321059579112869	-0.69232310956814	-0.381791899945377	-0.378670638358643	-0.384722534636494	0.474293475777239	0.48173698015211	0.467304573528495	0.471933521211695	0.479352244469554	0.464958437842089	0.000335899928457766	0.000821522494682638	0.000820552029372168
178	0.405465108108164	0.3	1.25784900240419	1.21728132228953	1.29841668251884	0.383288857577295	0.49470208154737	0.481338012647052	0.508066150447688	0.25	0.16	0.38	0.776948534767312	0.798520057227237	0.820091579687162	1.85830035083686	1.90989497514151	1.96148959944615	1.85579212182858	1.90765642434063	1.95870385665479	1.25784900240419	0.306734946110871	-0.00255411336664103	-0.69833653663968	-0.381791899945377	-0.378670638358643	-0.384722534636494	0.474293475777239	0.48173698015211	0.467304573528495	0.471933521211695	0.479352244469554	0.464958437842089	0.000335899928457766	0.000821522494682638	0.000820552029372168
178	0.405465108108164	0.3	1.25790900810974	1.21729574472064	1.29852227149884	0.378298399972222	0.493852320743832	0.480369275024226	0.507335366463437	0.25	0.16	0.38	0.772156523026038	0.793829478071147	0.815502433116257	1.83905127561842	1.89066992343601	1.94228857125359	1.83857801308949	1.88964627159572	1.94155615539124	1.25790900810974	0.307659301606025	0.00111573573966839	-0.692883606649208	-0.381791899945377	-0.378670638358643	-0.384722534636494	0.474293475777239	0.48173698015211	0.467304573528495	0.471933521211695	0.479352244469554	0.464958437842089	0.000335899928457766	0.000821522494682638	0.000820552029372168
178	0.405465108108164	0.3	1.25807859532082	1.21710272567373	1.2990544649679	0.38116317830497	0.498285192550028	0.484763602865427	0.511806782234629	0.26	0.16	0.4	0.771956727141111	0.793489041153488	0.815021355165865	1.82135745717252	1.87216087570333	1.92296429423414	1.8178518327816	1.86778386755021	1.91864959480487	1.25807859532082	0.315297860822072	0.000247125044318782	-0.682578692451911	-0.381791899945377	-0.378670638358643	-0.384722534636494	0.474293475777239	0.48173698015211	0.467304573528495	0.471933521211695	0.479352244469554	0.464958437842089	0.000335899928457766	0.000821522494682638	0.000820552029372168
178	0.405465108108164	0.3	1.25811236350987	1.21751590401153	1.29870882300821	0.390307241089453	0.495542341141603	0.4823521785063	0.508732503776905	0.24	0.16	0.38	0.784523909966738	0.805977110397571	0.827430310828404	1.89101686310832	1.94272766919971	1.9944384752911	1.88837761117404	1.94014409239681	1.99153775257283	1.25811236350987	0.305149275417908	0.00234137401209677	-0.697474332636477	-0.381791899945377	-0.378670638358643	-0.384722534636494	0.474293475777239	0.48173698015211	0.467304573528495	0.471933521211695	0.479352244469554	0.464958437842089	0.000335899928457766	0.000821522494682638	0.000820552029372168
178	0.405465108108164	0.3	1.25839757031388	1.21778311278162	1.29901202784613	0.388586059432403	0.49295190749627	0.479783120302274	0.506120694690266	0.25	0.16	0.38	0.778854799994047	0.800232319715212	0.821609839436377	1.87368212163554	1.92510977735104	1.97653743306654	1.87251440020205	1.9258140758716	1.97626196883155	1.25839757031388	0.306088904386264	-8.88391654394154e-06	-0.698302848348777	-0.381791899945377	-0.378670638358643	-0.384722534636494	0.474293475777239	0.48173698015211	0.467304573528495	0.471933521211695	0.479352244469554	0.464958437842089	0.000335899928457766	0.000821522494682638	0.000820552029372168
178	0.405465108108164	0.3	1.25840585535551	1.21717497186203	1.29963673884899	0.377902139549851	0.487052713957517	0.473744100418858	0.500361327496175	0.25	0.16	0.38	0.766768025963909	0.788308387780196	0.809848749596483	1.8390168639008	1.89067927977277	1.94234169564474	1.83976209268412	1.89169817486564	1.94305036494057	1.25840585535551	0.304422273506637	0.000281236071738089	-0.699801047427331	-0.381791899945377	-0.378670638358643	-0.384722534636494	0.474293475777239	0.48173698015211	0.467304573528495	0.471933521211695	0.479352244469554	0.464958437842089	0.000335899928457766	0.000821522494682638	0.000820552029372168
178	0.405465108108164	0.3	1.2584337358092	1.21786923516427	1.29899823645413	0.391097208991426	0.504034648882966	0.490640683131934	0.517428614633998	0.25	0.16	0.39	0.785617008285921	0.80706351214133	0.828510015996739	1.86381651628341	1.914696713225	1.96557691016658	1.85974732191252	1.91026263390815	1.96220795340101	1.2584337358092	0.312824382945412	0.0025138728218498	-0.686110701347152	-0.381791899945377	-0.378670638358643	-0.384722534636494	0.474293475777239	0.48173698015211	0.467304573528495	0.471933521211695	0.479352244469554	0.464958437842089	0.000335899928457766	0.000821522494682638	0.000820552029372168
178	0.405465108108164	0.3	1.25848937610487	1.21742667715416	1.29955207505558	0.389020977079899	0.500070231612387	0.486723503608005	0.513416959616769	0.25	0.16	0.39	0.782221784576061	0.803671542642906	0.825121300709751	1.86266616340835	1.91374341458215	1.96482066575595	1.85872859329903	1.90983897748013	1.95967187875594	1.25848937610487	0.308216192972306	-0.000477332355409914	-0.693681927473851	-0.381791899945377	-0.378670638358643	-0.384722534636494	0.474293475777239	0.48173698015211	0.467304573528495	0.471933521211695	0.479352244469554	0.464958437842089	0.000335899928457766	0.000821522494682638	0.000820552029372168
178	0.405465108108164	0.3	1.25925984636512	1.21855564988638	1.29996404284385	0.382201830341658	0.488618881484954	0.475388744513381	0.501849018456526	0.25	0.16	0.39	0.764806263128003	0.786090931170065	0.807375599212128	1.82312468722687	1.87386250886578	1.92460033050469	1.81984046041075	1.8714197260753	1.921214558628	1.25925984636512	0.308971957953936	-0.00262892634681737	-0.696975958781061	-0.381791899945377	-0.378670638358643	-0.384722534636494	0.474293475777239	0.48173698015211	0.467304573528495	0.471933521211695	0.479352244469554	0.464958437842089	0.000335899928457766	0.000821522494682638	0.000820552029372168
178	0.405465108108164	0.3	1.25966772542595	1.21861966006416	1.30071579078774	0.376968809295561	0.48659657914447	0.473273997051694	0.499919161237246	0.25	0.16	0.39	0.763558090774544	0.785052120470488	0.806546150166431	1.82536573797244	1.87674947138051	1.92813320478858	1.82157191974038	1.87183822855694	1.92395771267803	1.25966772542595	0.308391427726492	0.00484345602102381	-0.691536153229397	-0.381791899945377	-0.378670638358643	-0.384722534636494	0.474293475777239	0.48173698015211	0.467304573528495	0.471933521211695	0.479352244469554	0.464958437842089	0.000335899928457766	0.000821522494682638	0.000820552029372168
178	0.405465108108164	0.3	1.2598683989775	1.21849916633526	1.30123763161973	0.375544806768849	0.485219282923094	0.471894044756601	0.498544521089587	0.25	0.16	0.39	0.762157607312952	0.783679242838333	0.805200878363715	1.82402460800727	1.87553100566859	1.92703740332991	1.81938861813131	1.87114658427592	1.92158094312602	1.2598683989775	0.30683475076002	-0.00190486382927943	-0.698309137473187	-0.381791899945377	-0.378670638358643	-0.384722534636494	0.474293475777239	0.48173698015211	0.467304573528495	0.471933521211695	0.479352244469554	0.464958437842089	0.000335899928457766	0.000821522494682638	0.000820552029372168
178	0.405465108108164	0.3	1.26039966646058	1.21898896374293	1.30181036917824	0.371630930694596	0.483998907471047	0.470595567843321	0.497402247098773	0.25	0.16	0.38	0.759293125223094	0.780919048478179	0.802544971733264	1.81530644674784	1.86700937490262	1.9187123030574	1.81280558066721	1.86750700195215	1.91617784645673	1.26039966646058	0.306769445436187	0.00165225143682211	-0.692999470182192	-0.381791899945377	-0.378670638358643	-0.384722534636494	0.474293475777239	0.48173698015211	0.467304573528495	0.471933521211695	0.479352244469554	0.464958437842089	0.000335899928457766	0.000821522494682638	0.000820552029372168
178	0.405465108108164	0.3	1.26091522164605	1.22028769077647	1.30154275251563	0.391430283250678	0.503752848465233	0.490375727926424	0.517129969004042	0.25	0.16	0.39	0.790107821771703	0.811661432541121	0.833215043310538	1.88631474677205	1.93777214628161	1.98922954579117	1.88340592302164	1.93440454127284	1.98666301892905	1.26091522164605	0.308964289802227	7.87583348529954e-05	-0.694478768311369	-0.381791899945377	-0.378670638358643	-0.384722534636494	0.474293475777239	0.48173698015211	0.467304573528495	0.471933521211695	0.479352244469554	0.464958437842089	0.000335899928457766	0.000821522494682638	0.000820552029372168
178	0.405465108108164	0.3	1.26095314778016	1.21983212724124	1.30207416831909	0.372112316783524	0.484862144167713	0.471448727827311	0.498275560508114	0.25	0.16	0.38	0.762353396477034	0.784043482592212	0.805733568707391	1.82672243804766	1.87869540383083	1.930668369614	1.82538535582273	1.87745031783448	1.92900888772128	1.26095314778016	0.306982457305513	0.00326737006029342	-0.692607548357586	-0.381791899945377	-0.378670638358643	-0.384722534636494	0.474293475777239	0.48173698015211	0.467304573528495	0.471933521211695	0.479352244469554	0.464958437842089	0.000335899928457766	0.000821522494682638	0.000820552029372168
178	0.405465108108164	0.3	1.26129826997668	1.22042767843659	1.30216886151676	0.370195602698671	0.485851758745578	0.472355662601085	0.499347854890071	0.25	0.16	0.39	0.756569784214386	0.778186416248707	0.799803048283029	1.79545527086259	1.84675482938861	1.89805438791462	1.792985719015	1.84382113721831	1.89520464166554	1.26129826997668	0.312144680030486	0.00805316642559132	-0.679541512562208	-0.381791899945377	-0.378670638358643	-0.384722534636494	0.474293475777239	0.48173698015211	0.467304573528495	0.471933521211695	0.479352244469554	0.464958437842089	0.000335899928457766	0.000821522494682638	0.000820552029372168
178	0.405465108108164	0.3	1.26145167905048	1.22053569422375	1.3023676638772	0.378866902134025	0.490078862116244	0.476714995220272	0.503442729012216	0.25	0.16	0.38	0.774743456401372	0.796462027316241	0.818180598231111	1.86593303639379	1.91824118903254	1.97054934167129	1.86450961821833	1.91700859066093	1.96936790358227	1.26145167905048	0.30489721512547	0.00591466031640337	-0.692762113877514	-0.381791899945377	-0.378670638358643	-0.384722534636494	0.474293475777239	0.48173698015211	0.467304573528495	0.471933521211695	0.479352244469554	0.464958437842089	0.000335899928457766	0.000821522494682638	0.000820552029372168
178	0.405465108108164	0.3	1.26199204376016	1.22075848517128	1.30322560234905	0.378011672069996	0.492271283228904	0.478823206381453	0.505719360076354	0.26	0.17	0.39	0.762615277978013	0.784033849021786	0.805452420065559	1.79959608519163	1.85013897059378	1.90068185599593	1.79932207914873	1.85076130671475	1.90038732043375	1.26199204376016	0.31321143538821	0.00402139616082144	-0.681103104624095	-0.381791899945377	-0.378670638358643	-0.384722534636494	0.474293475777239	0.48173698015211	0.467304573528495	0.471933521211695	0.479352244469554	0.464958437842089	0.000335899928457766	0.000821522494682638	0.000820552029372168
178	0.405465108108164	0.3	1.26220048940968	1.22068569229024	1.30371528652913	0.380917576626806	0.500211889887401	0.486630947431603	0.513792832343199	0.25	0.16	0.39	0.781105381637933	0.802904544424287	0.82470370721064	1.85768491247104	1.90952935851466	1.96137380455828	1.85599700243753	1.90856769355899	1.96122075755258	1.26220048940968	0.309334939564971	-0.00203025464407497	-0.693217198418726	-0.381791899945377	-0.378670638358643	-0.384722534636494	0.474293475777239	0.48173698015211	0.467304573528495	0.471933521211695	0.479352244469554	0.464958437842089	0.000335899928457766	0.000821522494682638	0.000820552029372168
178	0.405465108108164	0.3	1.2633209019001	1.22217694950842	1.30446485429179	0.373236106958535	0.483813716075288	0.470461433844529	0.497165998306047	0.25	0.16	0.38	0.760101316321312	0.781673939642542	0.803246562963772	1.8197299500285	1.87137615549532	1.92302236096213	1.81941649118362	1.87040043849584	1.92305166043284	1.2633209019001	0.306615942482026	-0.00369616579062582	-0.700626517842927	-0.381791899945377	-0.378670638358643	-0.384722534636494	0.474293475777239	0.48173698015211	0.467304573528495	0.471933521211695	0.479352244469554	0.464958437842089	0.000335899928457766	0.000821522494682638	0.000820552029372168
178	0.405465108108164	0.3	1.26360289062609	1.2225597285428	1.30464605270939	0.381842335381834	0.488998049099888	0.475747560743386	0.502248537456391	0.25	0.16	0.39	0.769822620987406	0.7912636677056	0.812704714423794	1.84588375336682	1.89729518077009	1.94870660817337	1.84192401521929	1.89420645056823	1.94413133475161	1.26360289062609	0.307697121123743	0.00831751199171431	-0.688258677632686	-0.381791899945377	-0.378670638358643	-0.384722534636494	0.474293475777239	0.48173698015211	0.467304573528495	0.471933521211695	0.479352244469554	0.464958437842089	0.000335899928457766	0.000821522494682638	0.000820552029372168
178	0.405465108108164	0.3	1.26370694940301	1.222141836181	1.30527206262501	0.381760433537444	0.498662050605073	0.485147350071022	0.512176751139125	0.25	0.16	0.39	0.784194582107293	0.80603981105898	0.827885040010667	1.87830192273493	1.93062558892537	1.98294925511582	1.8753011832426	1.92751283579035	1.97966174082005	1.26370694940301	0.306106150202973	0.00593625264755273	-0.689653857038222	-0.381791899945377	-0.378670638358643	-0.384722534636494	0.474293475777239	0.48173698015211	0.467304573528495	0.471933521211695	0.479352244469554	0.464958437842089	0.000335899928457766	0.000821522494682638	0.000820552029372168
178	0.405465108108164	0.3	1.26443401792863	1.2230496571748	1.30581837868247	0.378827946900339	0.49132109448115	0.477922244410538	0.504719944551762	0.25	0.16	0.38	0.771988190935201	0.793631364375227	0.815274537815252	1.84778116925002	1.89958487401504	1.95138857878006	1.843627017591	1.89561624740861	1.94716440207121	1.26443401792863	0.306175877769678	0.0105695846070875	-0.685338326115835	-0.381791899945377	-0.378670638358643	-0.384722534636494	0.474293475777239	0.48173698015211	0.467304573528495	0.471933521211695	0.479352244469554	0.464958437842089	0.000335899928457766	0.000821522494682638	0.000820552029372168
178	0.405465108108164	0.3	1.26447532685275	1.22338247511753	1.30556817858797	0.375257359379675	0.491042766370878	0.477549333556239	0.504536199185518	0.25	0.16	0.38	0.770927049696602	0.792710039681331	0.81449302966606	1.84412648486221	1.89623334603168	1.94834020720114	1.84454203814154	1.89503338390502	1.94839026165463	1.26447532685275	0.308224106598874	-0.000750096645328704	-0.694221259439026	-0.381791899945377	-0.378670638358643	-0.384722534636494	0.474293475777239	0.48173698015211	0.467304573528495	0.471933521211695	0.479352244469554	0.464958437842089	0.000335899928457766	0.000821522494682638	0.000820552029372168
178	0.405465108108164	0.3	1.26458806702549	1.22360934925828	1.30556678479269	0.375216932732109	0.488685674962933	0.475255855100244	0.502115494825622	0.25	0.16	0.39	0.764550765162705	0.786155504887269	0.807760244611834	1.82241510535386	1.87391306443693	1.92541102352001	1.817911187091	1.86643226696426	1.92056578900411	1.26458806702549	0.309735167719742	-0.00305982768842547	-0.694547782229283	-0.381791899945377	-0.378670638358643	-0.384722534636494	0.474293475777239	0.48173698015211	0.467304573528495	0.471933521211695	0.479352244469554	0.464958437842089	0.000335899928457766	0.000821522494682638	0.000820552029372168
178	0.405465108108164	0.3	1.26471299108246	1.22330157060816	1.30612441155676	0.37081950127591	0.48695378464316	0.473445156174063	0.500462413112258	0.25	0.16	0.39	0.762735673523429	0.784498517010979	0.806261360498528	1.82074091397952	1.87269141389421	1.92464191380891	1.81758655862873	1.86925380257505	1.92178777877218	1.26471299108246	0.307937209053084	0.000251329567271824	-0.694165524700297	-0.381791899945377	-0.378670638358643	-0.384722534636494	0.474293475777239	0.48173698015211	0.467304573528495	0.471933521211695	0.479352244469554	0.464958437842089	0.000335899928457766	0.000821522494682638	0.000820552029372168
178	0.405465108108164	0.3	1.26478563346785	1.22411555547496	1.30545571146075	0.389375228847209	0.499599078993151	0.48627485740881	0.512923300577492	0.25	0.17	0.39	0.782144248363187	0.803575468006418	0.825006687649649	1.86403130360152	1.91510687485701	1.96618244611249	1.86609561952222	1.91678104003491	1.96839512162197	1.26478563346785	0.308712699034655	-0.00160902495732001	-0.69233501217069	-0.381791899945377	-0.378670638358643	-0.384722534636494	0.474293475777239	0.48173698015211	0.467304573528495	0.471933521211695	0.479352244469554	0.464958437842089	0.000335899928457766	0.000821522494682638	0.000820552029372168
178	0.405465108108164	0.3	1.26510741768892	1.22441596915162	1.30579886622621	0.386415125404291	0.499691154066805	0.486281144335437	0.513101163798173	0.25	0.16	0.39	0.784528785750655	0.806163469254232	0.82779815275781	1.87546338884765	1.92718240487004	1.97890142089243	1.87307322557334	1.92329021894761	1.97660522120698	1.26510741768892	0.308260165870363	0.00359216899103302	-0.691556663994662	-0.381791899945377	-0.378670638358643	-0.384722534636494	0.474293475777239	0.48173698015211	0.467304573528495	0.471933521211695	0.479352244469554	0.464958437842089	0.000335899928457766	0.000821522494682638	0.000820552029372168
178	0.405465108108164	0.3	1.26537180253898	1.22456384596519	1.30617975911277	0.388432391735587	0.498151070107977	0.484839087135734	0.511463053080221	0.25	0.16	0.38	0.781672467608135	0.803134455419687	0.824596443231239	1.86735141114291	1.9186223396796	1.96989326821629	1.86611765528158	1.9175365142842	1.96785844042212	1.26537180253898	0.307273052132763	0.00791211029278767	-0.687541677141461	-0.381791899945377	-0.378670638358643	-0.384722534636494	0.474293475777239	0.48173698015211	0.467304573528495	0.471933521211695	0.479352244469554	0.464958437842089	0.000335899928457766	0.000821522494682638	0.000820552029372168
178	0.405465108108164	0.3	1.26550842249919	1.22475621889627	1.30626062610211	0.387304678137703	0.493258752137748	0.480046164572252	0.506471339703244	0.25	0.16	0.39	0.774476899276701	0.795793273834689	0.817109648392676	1.85145109855626	1.9024096553957	1.95336821223514	1.848020510526	1.89954825518316	1.94960689024813	1.26550842249919	0.309829152240823	-0.00190872613150883	-0.694703565180755	-0.381791899945377	-0.378670638358643	-0.384722534636494	0.474293475777239	0.48173698015211	0.467304573528495	0.471933521211695	0.479352244469554	0.464958437842089	0.000335899928457766	0.000821522494682638	0.000820552029372168
178	0.405465108108164	0.3	1.26565656572413	1.2249227611964	1.30639037025186	0.3877222383403	0.49419594150595	0.480969889389708	0.507421993622192	0.25	0.16	0.38	0.777121805035154	0.798491653170772	0.819861501306389	1.86058148070606	1.91174507363192	1.96290866655779	1.85900579521628	1.90999498217626	1.96035280982558	1.26565656572413	0.305685920721164	-0.00601884340329745	-0.704844350556153	-0.381791899945377	-0.378670638358643	-0.384722534636494	0.474293475777239	0.48173698015211	0.467304573528495	0.471933521211695	0.479352244469554	0.464958437842089	0.000335899928457766	0.000821522494682638	0.000820552029372168
178	0.405465108108164	0.3	1.26567826001287	1.22455445502647	1.30680206499927	0.376868933012277	0.493288260246399	0.479779593725302	0.506796926767497	0.25	0.16	0.39	0.768876607094643	0.790525084472489	0.812173561850335	1.82565514161639	1.87705825840827	1.92846137520015	1.82258032136954	1.87461844892528	1.92599587589801	1.26567826001287	0.309631790210012	0.00600477129470356	-0.684440500700515	-0.381791899945377	-0.378670638358643	-0.384722534636494	0.474293475777239	0.48173698015211	0.467304573528495	0.471933521211695	0.479352244469554	0.464958437842089	0.000335899928457766	0.000821522494682638	0.000820552029372168
178	0.405465108108164	0.3	1.26646675951575	1.22497643964727	1.30795707938424	0.376141571268839	0.489380331951432	0.475957905423377	0.502802758479487	0.25	0.16	0.38	0.770289999831361	0.792012847188702	0.813735694546043	1.8473146437619	1.89941052198466	1.95150640020742	1.84711796046843	1.89963480795503	1.95174705319271	1.26646675951575	0.304938697007813	0.00508308532323178	-0.693079168622907	-0.381791899945377	-0.378670638358643	-0.384722534636494	0.474293475777239	0.48173698015211	0.467304573528495	0.471933521211695	0.479352244469554	0.464958437842089	0.000335899928457766	0.000821522494682638	0.000820552029372168
178	0.405465108108164	0.3	1.26663123237961	1.2258643014724	1.30739816328682	0.384485655767857	0.491088074898777	0.477855158329847	0.504320991467706	0.25	0.16	0.39	0.767571578151767	0.788827413685413	0.81008324921906	1.82682450296199	1.87741350637102	1.92800250978006	1.82468468495637	1.87634292267217	1.92654865269116	1.26663123237961	0.309665320329331	-0.0025634543216877	-0.69401413486211	-0.381791899945377	-0.378670638358643	-0.384722534636494	0.474293475777239	0.48173698015211	0.467304573528495	0.471933521211695	0.479352244469554	0.464958437842089	0.000335899928457766	0.000821522494682638	0.000820552029372168
178	0.405465108108164	0.3	1.26687956357621	1.22603176699593	1.30772736015649	0.389463406977269	0.499345402528795	0.486030415624192	0.512660389433398	0.25	0.16	0.38	0.78821913036601	0.809812691306641	0.831406252247272	1.89430159078396	1.94619669871104	1.99809180663811	1.89290476968546	1.94610266443253	1.9967852334897	1.26687956357621	0.305898875161773	0.00678104669798346	-0.692458901744447	-0.381791899945377	-0.378670638358643	-0.384722534636494	0.474293475777239	0.48173698015211	0.467304573528495	0.471933521211695	0.479352244469554	0.464958437842089	0.000335899928457766	0.000821522494682638	0.000820552029372168
178	0.405465108108164	0.3	1.26727028960884	1.2263067628908	1.30823381632687	0.387237844473386	0.491866491958511	0.478689342371953	0.505043641545068	0.25	0.16	0.38	0.770746872973053	0.791963653752445	0.813180434531837	1.83880797829541	1.88942587521973	1.94004377214404	1.8365246551193	1.88717350233564	1.93720483937282	1.26727028960884	0.30576550569702	-0.00198085945737902	-0.699777158815555	-0.381791899945377	-0.378670638358643	-0.384722534636494	0.474293475777239	0.48173698015211	0.467304573528495	0.471933521211695	0.479352244469554	0.464958437842089	0.000335899928457766	0.000821522494682638	0.000820552029372168
178	0.405465108108164	0.3	1.26797072042295	1.22646829006202	1.30947315078389	0.374846618441818	0.49238672482821	0.478844500707282	0.505928948949139	0.25	0.16	0.39	0.767930329383894	0.78964820358818	0.811366077792467	1.8247298413316	1.8763351128445	1.9279403843574	1.82241622938931	1.87372207532865	1.92562393583397	1.26797072042295	0.308795074717936	0.00212605620027815	-0.690740444058648	-0.381791899945377	-0.378670638358643	-0.384722534636494	0.474293475777239	0.48173698015211	0.467304573528495	0.471933521211695	0.479352244469554	0.464958437842089	0.000335899928457766	0.000821522494682638	0.000820552029372168
178	0.405465108108164	0.3	1.26828351571287	1.2270252842588	1.30954174716693	0.382818549144927	0.494726607718232	0.481348571037076	0.508104644399389	0.25	0.16	0.38	0.778978744331561	0.800628764384713	0.822278784437865	1.86806533057266	1.91998414371332	1.97190295685398	1.86742463563899	1.91931520658322	1.97010577196908	1.26828351571287	0.30798173192233	0.0042548062321225	-0.690421845177081	-0.381791899945377	-0.378670638358643	-0.384722534636494	0.474293475777239	0.48173698015211	0.467304573528495	0.471933521211695	0.479352244469554	0.464958437842089	0.000335899928457766	0.000821522494682638	0.000820552029372168
178	0.405465108108164	0.3	1.26856763845891	1.22721425555892	1.3099210213589	0.384978248576273	0.495247115193355	0.481916006666113	0.508578223720597	0.25	0.16	0.39	0.771506048189307	0.792848005533672	0.814189962878037	1.83000314778077	1.88062601614539	1.93124888451	1.82797767386491	1.87868219504101	1.92909935236866	1.26856763845891	0.30832313408337	-0.000961195505802064	-0.692630646289478	-0.381791899945377	-0.378670638358643	-0.384722534636494	0.474293475777239	0.48173698015211	0.467304573528495	0.471933521211695	0.479352244469554	0.464958437842089	0.000335899928457766	0.000821522494682638	0.000820552029372168
178	0.405465108108164	0.3	1.2686866525746	1.22786549741423	1.30950780773496	0.381866331200668	0.489330577033038	0.476071752051957	0.502589402014119	0.25	0.16	0.39	0.76427316296234	0.785558534467325	0.806843905972309	1.81793311105495	1.86856341382528	1.9191937165956	1.8153688984579	1.86552377021939	1.91668768784063	1.2686866525746	0.310061379588984	-0.00168495848417635	-0.692282446810414	-0.381791899945377	-0.378670638358643	-0.384722534636494	0.474293475777239	0.48173698015211	0.467304573528495	0.471933521211695	0.479352244469554	0.464958437842089	0.000335899928457766	0.000821522494682638	0.000820552029372168
178	0.405465108108164	0.3	1.26886013938076	1.22749946198333	1.31022081677818	0.376243748913974	0.487031977003412	0.473676867497125	0.5003870865097	0.25	0.16	0.39	0.759423720665898	0.780835336151273	0.802246951636648	1.80399220604862	1.8548549673812	1.90571772871377	1.80319754047073	1.85244672663996	1.90281595981996	1.26886013938076	0.310069428785306	0.00121930302517963	-0.689925349847939	-0.381791899945377	-0.378670638358643	-0.384722534636494	0.474293475777239	0.48173698015211	0.467304573528495	0.471933521211695	0.479352244469554	0.464958437842089	0.000335899928457766	0.000821522494682638	0.000820552029372168
178	0.405465108108164	0.3	1.26894443586236	1.22776974223716	1.31011912948756	0.37718857170568	0.491375500750663	0.47792836804112	0.504822633460206	0.25	0.16	0.39	0.768110285087296	0.78972206130696	0.811333837526624	1.82911922688894	1.88058386182234	1.93204849675574	1.8252015254678	1.87694164940922	1.92946131823341	1.26894443586236	0.308875309108487	-0.000372041193749505	-0.692398053304944	-0.381791899945377	-0.378670638358643	-0.384722534636494	0.474293475777239	0.48173698015211	0.467304573528495	0.471933521211695	0.479352244469554	0.464958437842089	0.000335899928457766	0.000821522494682638	0.000820552029372168
178	0.405465108108164	0.3	1.26897449527934	1.22740862539647	1.31054036516221	0.387610517727264	0.505504326122802	0.491972446380234	0.51903620586537	0.25	0.16	0.39	0.794413205310581	0.81626382731038	0.838114449310179	1.90079918438192	1.95308135214777	2.00536351991362	1.89723644085742	1.94837782588434	2.00101578939798	1.26897449527934	0.307298471277982	0.00171252296616765	-0.694213481520768	-0.381791899945377	-0.378670638358643	-0.384722534636494	0.474293475777239	0.48173698015211	0.467304573528495	0.471933521211695	0.479352244469554	0.464958437842089	0.000335899928457766	0.000821522494682638	0.000820552029372168
178	0.405465108108164	0.3	1.2702460148677	1.22934353422428	1.31114849551112	0.389851023693018	0.496963273183868	0.483722599992719	0.510203946375016	0.25	0.16	0.38	0.781012720300736	0.802390952758322	0.823769185215908	1.86854367496756	1.91969029524952	1.97083691553149	1.8661455324321	1.9174313293336	1.9680379470659	1.2702460148677	0.307502347025689	0.000631564527330685	-0.694412344765773	-0.381791899945377	-0.378670638358643	-0.384722534636494	0.474293475777239	0.48173698015211	0.467304573528495	0.471933521211695	0.479352244469554	0.464958437842089	0.000335899928457766	0.000821522494682638	0.000820552029372168
178	0.405465108108164	0.3	1.27076306155676	1.22964226454957	1.31188385856395	0.379397278369437	0.489109755177267	0.475787331986555	0.502432178367979	0.25	0.16	0.39	0.766521271894807	0.787984476318993	0.80944768074318	1.82980727470671	1.88104333172678	1.93227938874684	1.82693608947089	1.8783246477692	1.92916318197512	1.27076306155676	0.309799293712018	0.00167833755083295	-0.69032716170966	-0.381791899945377	-0.378670638358643	-0.384722534636494	0.474293475777239	0.48173698015211	0.467304573528495	0.471933521211695	0.479352244469554	0.464958437842089	0.000335899928457766	0.000821522494682638	0.000820552029372168
178	0.405465108108164	0.3	1.27151455623194	1.23045716756078	1.3125719449031	0.381280846541077	0.488139920009581	0.474896938302335	0.501382901716828	0.25	0.16	0.38	0.768280799798719	0.789705087380219	0.811129374961719	1.84178305097314	1.8931430351835	1.94450301939385	1.83992373511712	1.89134867757579	1.94230628580572	1.27151455623194	0.305292346436583	0.00764347585601724	-0.692237162443703	-0.381791899945377	-0.378670638358643	-0.384722534636494	0.474293475777239	0.48173698015211	0.467304573528495	0.471933521211695	0.479352244469554	0.464958437842089	0.000335899928457766	0.000821522494682638	0.000820552029372168
178	0.405465108108164	0.3	1.27223470136717	1.2311077586144	1.31336164411994	0.385664671167581	0.498535883891415	0.485135679934505	0.511936087848325	0.25	0.16	0.39	0.77805854075924	0.799549730889797	0.821040921020354	1.84888940703091	1.89995861544562	1.95102782386032	1.84816557867337	1.90003798473359	1.95076712973571	1.27223470136717	0.308924564984645	0.00228849580473805	-0.69017593205569	-0.381791899945377	-0.378670638358643	-0.384722534636494	0.474293475777239	0.48173698015211	0.467304573528495	0.471933521211695	0.479352244469554	0.464958437842089	0.000335899928457766	0.000821522494682638	0.000820552029372168
178	0.405465108108164	0.3	1.27258895684785	1.23141412767174	1.31376378602395	0.382772294790975	0.490542187709086	0.477276004538357	0.503808370879815	0.25	0.16	0.39	0.769020571547062	0.790395976275549	0.811771381004035	1.83601769364159	1.88705094651193	1.93808419938227	1.83205209743486	1.88364873216957	1.93418831564469	1.27258895684785	0.310130974644973	-0.00150563812588353	-0.692098626744364	-0.381791899945377	-0.378670638358643	-0.384722534636494	0.474293475777239	0.48173698015211	0.467304573528495	0.471933521211695	0.479352244469554	0.464958437842089	0.000335899928457766	0.000821522494682638	0.000820552029372168
178	0.405465108108164	0.3	1.27317745721779	1.23212291864637	1.31423199578921	0.381006035544581	0.492148894595428	0.478789371307353	0.505508417883504	0.25	0.16	0.39	0.768927222343929	0.790382379348959	0.811837536353989	1.82970276557517	1.88075644005464	1.93181011453412	1.82769185348638	1.87917915804269	1.92906121287961	1.27317745721779	0.309456386423759	-0.00468679672040625	-0.6959240000307	-0.381791899945377	-0.378670638358643	-0.384722534636494	0.474293475777239	0.48173698015211	0.467304573528495	0.471933521211695	0.479352244469554	0.464958437842089	0.000335899928457766	0.000821522494682638	0.000820552029372168
178	0.405465108108164	0.3	1.27390363836207	1.23291758634524	1.3148896903789	0.39193183003449	0.501507485149869	0.488203999216249	0.514810971083489	0.25	0.16	0.39	0.78492610549445	0.806315224428625	0.8277043433628	1.86988802026735	1.92084218904722	1.97179635782708	1.86607490147928	1.91678021569662	1.96704225886524	1.27390363836207	0.30988048376291	0.00134733171137338	-0.691293295327886	-0.381791899945377	-0.378670638358643	-0.384722534636494	0.474293475777239	0.48173698015211	0.467304573528495	0.471933521211695	0.479352244469554	0.464958437842089	0.000335899928457766	0.000821522494682638	0.000820552029372168
178	0.405465108108164	0.3	1.27418278714196	1.23279991063087	1.31556566365306	0.377703324754352	0.492236852122989	0.478780893930973	0.505692810315005	0.25	0.16	0.39	0.768607181784982	0.790208599542627	0.811810017300272	1.82820580372551	1.87958684497666	1.93096788622781	1.8258122664643	1.87682709939847	1.92794822545853	1.27418278714196	0.30999713728731	0.00671222756550144	-0.683958773879825	-0.381791899945377	-0.378670638358643	-0.384722534636494	0.474293475777239	0.48173698015211	0.467304573528495	0.471933521211695	0.479352244469554	0.464958437842089	0.000335899928457766	0.000821522494682638	0.000820552029372168
178	0.405465108108164	0.3	1.2744094292981	1.23331523636404	1.31550362223216	0.387294666766153	0.500895453707656	0.487478023967561	0.51431288344775	0.25	0.16	0.39	0.785420708265003	0.807038764159688	0.828656820054372	1.87508052977595	1.92669057172312	1.97830061367029	1.86887481652467	1.91966893443928	1.97084394539625	1.2744094292981	0.309188761289436	-0.0104073571633998	-0.702864026897315	-0.381791899945377	-0.378670638358643	-0.384722534636494	0.474293475777239	0.48173698015211	0.467304573528495	0.471933521211695	0.479352244469554	0.464958437842089	0.000335899928457766	0.000821522494682638	0.000820552029372168
178	0.405465108108164	0.3	1.27453961275684	1.23335002846806	1.31572919704562	0.376531630284409	0.489199984229208	0.475793648760902	0.502606319697513	0.25	0.16	0.39	0.758726965392064	0.780105452165449	0.801483938938833	1.79263406084208	1.84314472582079	1.8936553907995	1.79106651209093	1.84089377826087	1.89212995799073	1.27453961275684	0.311697349218343	0.00839884914343696	-0.677862276376701	-0.381791899945377	-0.378670638358643	-0.384722534636494	0.474293475777239	0.48173698015211	0.467304573528495	0.471933521211695	0.479352244469554	0.464958437842089	0.000335899928457766	0.000821522494682638	0.000820552029372168
178	0.405465108108164	0.3	1.27455972136763	1.23347786449428	1.31564157824098	0.381290007550548	0.493439721812537	0.480053219166243	0.506826224458831	0.26	0.16	0.39	0.762601242234833	0.783866725184773	0.805132208134713	1.79492935239057	1.84498177484369	1.8950341972968	1.79248426405703	1.84276091968309	1.89250880520576	1.27455972136763	0.313309061532942	-0.00449333466367914	-0.688539768659703	-0.381791899945377	-0.378670638358643	-0.384722534636494	0.474293475777239	0.48173698015211	0.467304573528495	0.471933521211695	0.479352244469554	0.464958437842089	0.000335899928457766	0.000821522494682638	0.000820552029372168
178	0.405465108108164	0.3	1.27491244820434	1.23391976929092	1.31590512711776	0.371405621490444	0.481436424529929	0.468097613409467	0.494775235650391	0.25	0.16	0.39	0.750955753895033	0.772354831083381	0.793753908271728	1.78501912663852	1.83588465616605	1.88675018569357	1.78184256903947	1.83274947686714	1.88248090532648	1.27491244820434	0.310731300420053	-0.00022801661561163	-0.690004668504372	-0.381791899945377	-0.378670638358643	-0.384722534636494	0.474293475777239	0.48173698015211	0.467304573528495	0.471933521211695	0.479352244469554	0.464958437842089	0.000335899928457766	0.000821522494682638	0.000820552029372168
178	0.405465108108164	0.3	1.27497492541126	1.23385843709305	1.31609141372947	0.383609623975252	0.498680988887298	0.485218568208698	0.512143409565898	0.25	0.16	0.39	0.780204925182254	0.801851761487582	0.823498597792909	1.85883060352605	1.91040397930865	1.96197735509125	1.85705482729956	1.90902861312055	1.96101153310013	1.27497492541126	0.31007527004874	0.00173368514589644	-0.688512014399749	-0.381791899945377	-0.378670638358643	-0.384722534636494	0.474293475777239	0.48173698015211	0.467304573528495	0.471933521211695	0.479352244469554	0.464958437842089	0.000335899928457766	0.000821522494682638	0.000820552029372168
178	0.405465108108164	0.3	1.27507155365585	1.23385484602646	1.31628826128524	0.377680405674353	0.490945893028199	0.47752457059602	0.504367215460378	0.25	0.16	0.38	0.772262914452355	0.793968163177761	0.815673411903167	1.85067357628049	1.90268867312246	1.95470376996444	1.84934609146357	1.90038226668272	1.9521638727007	1.27507155365585	0.305826358974358	-0.000709743456308524	-0.696259092788633	-0.381791899945377	-0.378670638358643	-0.384722534636494	0.474293475777239	0.48173698015211	0.467304573528495	0.471933521211695	0.479352244469554	0.464958437842089	0.000335899928457766	0.000821522494682638	0.000820552029372168
178	0.405465108108164	0.3	1.27538384907662	1.23435961887006	1.31640807928318	0.378463533451517	0.493874310736667	0.48039539706459	0.507353224408743	0.25	0.16	0.38	0.774575621569027	0.796308631500885	0.818041641432743	1.85056091777388	1.90248387750249	1.95440683723109	1.85082504731456	1.90171279245214	1.95493569568876	1.27538384907662	0.307175705535496	-0.00573920731677041	-0.700085780630418	-0.381791899945377	-0.378670638358643	-0.384722534636494	0.474293475777239	0.48173698015211	0.467304573528495	0.471933521211695	0.479352244469554	0.464958437842089	0.000335899928457766	0.000821522494682638	0.000820552029372168
178	0.405465108108164	0.3	1.27587325283266	1.23469733261497	1.31704917305036	0.380913596496869	0.49479732146325	0.481363273224151	0.508231369702349	0.25	0.16	0.39	0.774317014653029	0.795926914505859	0.817536814358688	1.84555253066419	1.89705883183809	1.94856513301198	1.84075747399494	1.89347288095047	1.94491949883975	1.27587325283266	0.308812386413053	0.00698189228159305	-0.687396212279136	-0.381791899945377	-0.378670638358643	-0.384722534636494	0.474293475777239	0.48173698015211	0.467304573528495	0.471933521211695	0.479352244469554	0.464958437842089	0.000335899928457766	0.000821522494682638	0.000820552029372168
178	0.405465108108164	0.3	1.27607092492233	1.23406020881656	1.31808164102811	0.367410220008861	0.482820041463427	0.469327681283993	0.496312401642861	0.25	0.16	0.39	0.757244513349039	0.779013985139097	0.800783456929156	1.81040159292425	1.8624475116613	1.91449343039835	1.80739916356175	1.85940553731442	1.91179902616906	1.27607092492233	0.307680975495545	0.000444280501846044	-0.691858371371038	-0.381791899945377	-0.378670638358643	-0.384722534636494	0.474293475777239	0.48173698015211	0.467304573528495	0.471933521211695	0.479352244469554	0.464958437842089	0.000335899928457766	0.000821522494682638	0.000820552029372168
178	0.405465108108164	0.3	1.27616071828492	1.23508620721043	1.3172352293594	0.377122759343869	0.49069545257502	0.477265049068158	0.504125856081881	0.25	0.16	0.39	0.765314458198247	0.786850671678169	0.808386885158092	1.81831571292126	1.86948374581007	1.92065177869888	1.81687759332452	1.86798685386308	1.91908442694145	1.27616071828492	0.30912323026474	0.00937958899626308	-0.682965449921723	-0.381791899945377	-0.378670638358643	-0.384722534636494	0.474293475777239	0.48173698015211	0.467304573528495	0.471933521211695	0.479352244469554	0.464958437842089	0.000335899928457766	0.000821522494682638	0.000820552029372168
178	0.405465108108164	0.3	1.2762058422893	1.23458678053276	1.31782490404584	0.372934298772308	0.487194508291593	0.47374024532448	0.500648771258705	0.25	0.16	0.39	0.763001815525269	0.784671131509664	0.806340447494059	1.82087044070857	1.8725833149685	1.92429618922843	1.81880996169095	1.87031420870465	1.9218072990509	1.2762058422893	0.307027907465566	0.00359616267988336	-0.690235316768882	-0.381791899945377	-0.378670638358643	-0.384722534636494	0.474293475777239	0.48173698015211	0.467304573528495	0.471933521211695	0.479352244469554	0.464958437842089	0.000335899928457766	0.000821522494682638	0.000820552029372168
178	0.405465108108164	0.3	1.27690211599824	1.23565727174071	1.31814696025577	0.381644533112491	0.487330635281341	0.474119794425141	0.500541476137541	0.25	0.16	0.39	0.763807454131339	0.78509013171611	0.806372809300882	1.823262908745	1.87406617916244	1.92486944957989	1.81952708288385	1.87119895214978	1.92160024076293	1.27690211599824	0.308438562048058	0.00150137849988086	-0.692978228729067	-0.381791899945377	-0.378670638358643	-0.384722534636494	0.474293475777239	0.48173698015211	0.467304573528495	0.471933521211695	0.479352244469554	0.464958437842089	0.000335899928457766	0.000821522494682638	0.000820552029372168
178	0.405465108108164	0.3	1.27737342640727	1.23630736285961	1.31843948995493	0.382072625419628	0.494035308992412	0.480654853017279	0.507415764967545	0.25	0.16	0.39	0.771184807866074	0.792653028368932	0.814121248871789	1.83330439540067	1.8843398704358	1.93537534547093	1.83032905772738	1.88168712107819	1.93214110165108	1.27737342640727	0.31046466291136	0.00358068191581222	-0.688233188124608	-0.381791899945377	-0.378670638358643	-0.384722534636494	0.474293475777239	0.48173698015211	0.467304573528495	0.471933521211695	0.479352244469554	0.464958437842089	0.000335899928457766	0.000821522494682638	0.000820552029372168
178	0.405465108108164	0.3	1.27741287584389	1.23601894317791	1.31880680850986	0.381720300758589	0.499014591647946	0.485489186668376	0.512539996627515	0.25	0.16	0.39	0.781457439082899	0.803228322200659	0.824999205318419	1.86378619265335	1.91571003306668	1.96763387348001	1.86039751626706	1.91179556225945	1.96324876366356	1.27741287584389	0.309253259275713	0.00564423859603031	-0.688329580930725	-0.381791899945377	-0.378670638358643	-0.384722534636494	0.474293475777239	0.48173698015211	0.467304573528495	0.471933521211695	0.479352244469554	0.464958437842089	0.000335899928457766	0.000821522494682638	0.000820552029372168
178	0.405465108108164	0.3	1.27825613530013	1.23714453122557	1.3193677393747	0.373687032685625	0.492022600535611	0.478456847456049	0.505588353615174	0.25	0.17	0.39	0.76611972272531	0.787841621038886	0.809563519352462	1.81758824894486	1.86912257960937	1.92065691027388	1.81564779950514	1.86696231989732	1.91883536327534	1.27825613530013	0.311578180030112	0.0025011843749035	-0.682192885031261	-0.381791899945377	-0.378670638358643	-0.384722534636494	0.474293475777239	0.48173698015211	0.467304573528495	0.471933521211695	0.479352244469554	0.464958437842089	0.000335899928457766	0.000821522494682638	0.000820552029372168
178	0.405465108108164	0.3	1.27845640433118	1.23728658917803	1.31962621948433	0.390146271772285	0.504343877273934	0.490914897128557	0.517772857419311	0.25	0.16	0.39	0.790653911531387	0.812282254329546	0.833910597127705	1.88683861582833	1.93845309821152	1.99006758059471	1.88279435832	1.93498043546342	1.98721119577348	1.27845640433118	0.307573268617487	0.00349541855549848	-0.692182294548298	-0.381791899945377	-0.378670638358643	-0.384722534636494	0.474293475777239	0.48173698015211	0.467304573528495	0.471933521211695	0.479352244469554	0.464958437842089	0.000335899928457766	0.000821522494682638	0.000820552029372168
178	0.405465108108164	0.3	1.2790346724571	1.23789735371581	1.32017199119839	0.381495428357461	0.494785177338783	0.481368016171404	0.508202338506162	0.25	0.16	0.39	0.771334440643703	0.792833830209256	0.814333219774809	1.83128151459565	1.88232478793066	1.93336806126568	1.82912432593781	1.88097425869338	1.93173621947306	1.2790346724571	0.309483124498668	-0.00295869248731742	-0.69388886522063	-0.381791899945377	-0.378670638358643	-0.384722534636494	0.474293475777239	0.48173698015211	0.467304573528495	0.471933521211695	0.479352244469554	0.464958437842089	0.000335899928457766	0.000821522494682638	0.000820552029372168
178	0.405465108108164	0.3	1.27928119876721	1.23792984584352	1.32063255169091	0.386916973829949	0.497499907454771	0.484162822204748	0.510836992704793	0.25	0.16	0.38	0.783114346969055	0.804686558479391	0.826258769989727	1.87696100017942	1.92866507104626	1.98036914191309	1.87643915570744	1.92709574048118	1.97829912626445	1.27928119876721	0.304677303953507	0.00301470190231876	-0.695507840283735	-0.381791899945377	-0.378670638358643	-0.384722534636494	0.474293475777239	0.48173698015211	0.467304573528495	0.471933521211695	0.479352244469554	0.464958437842089	0.000335899928457766	0.000821522494682638	0.000820552029372168
178	0.405465108108164	0.3	1.2801848524002	1.23878440056353	1.32158530423688	0.383950974528727	0.492604744668693	0.479315952516072	0.505893536821315	0.25	0.16	0.38	0.771979587225898	0.793382330503814	0.81478507378173	1.84228966956711	1.8933662180844	1.94444276660169	1.83867155560801	1.88980240943203	1.94054553298507	1.2801848524002	0.30678736442071	-0.000343561654205083	-0.697593217523065	-0.381791899945377	-0.378670638358643	-0.384722534636494	0.474293475777239	0.48173698015211	0.467304573528495	0.471933521211695	0.479352244469554	0.464958437842089	0.000335899928457766	0.000821522494682638	0.000820552029372168
178	0.405465108108164	0.3	1.28054968986803	1.23913209040715	1.32196728932892	0.380912237638343	0.499840865999584	0.486269843358398	0.513411888640769	0.25	0.16	0.39	0.785602436258321	0.807527358387564	0.829452280516807	1.88068450793244	1.93317143959533	1.98565837125822	1.87408251510887	1.92752679196289	1.97941168954594	1.28054968986803	0.307363562178106	0.00174511533325962	-0.694477607631919	-0.381791899945377	-0.378670638358643	-0.384722534636494	0.474293475777239	0.48173698015211	0.467304573528495	0.471933521211695	0.479352244469554	0.464958437842089	0.000335899928457766	0.000821522494682638	0.000820552029372168
178	0.405465108108164	0.3	1.28079736097042	1.23926674021738	1.32232798172346	0.37346073355906	0.483787464643502	0.470442314839364	0.49713261444764	0.25	0.16	0.39	0.750681167926919	0.771975920386741	0.793270672846563	1.77477881266378	1.82512438825746	1.87546996385113	1.77246296304739	1.82312250653072	1.87324790228832	1.28079736097042	0.310950124142047	-0.00454106825072913	-0.692483898250592	-0.381791899945377	-0.378670638358643	-0.384722534636494	0.474293475777239	0.48173698015211	0.467304573528495	0.471933521211695	0.479352244469554	0.464958437842089	0.000335899928457766	0.000821522494682638	0.000820552029372168
178	0.405465108108164	0.3	1.2814726521433	1.24000914839343	1.32293615589316	0.380787988651295	0.491961515851392	0.47860090346629	0.505322128236495	0.25	0.16	0.39	0.775434999978217	0.797082026528974	0.818729053079731	1.86177633316027	1.91374964068008	1.96572294819989	1.8579669187478	1.91027782739574	1.96102490145725	1.2814726521433	0.306507720772676	-0.00099590778836726	-0.698582513169359	-0.381791899945377	-0.378670638358643	-0.384722534636494	0.474293475777239	0.48173698015211	0.467304573528495	0.471933521211695	0.479352244469554	0.464958437842089	0.000335899928457766	0.000821522494682638	0.000820552029372168
178	0.405465108108164	0.3	1.28163585490993	1.24010652924538	1.32316518057448	0.37313214679073	0.487052820974769	0.473608158708422	0.500497483241117	0.25	0.16	0.38	0.76232485116363	0.783965525997208	0.805606200830786	1.8181341059768	1.86974681272672	1.92135951947664	1.81646252839411	1.868942758512	1.92047984448328	1.28163585490993	0.307328119643022	0.00334177917543182	-0.691162258798055	-0.381791899945377	-0.378670638358643	-0.384722534636494	0.474293475777239	0.48173698015211	0.467304573528495	0.471933521211695	0.479352244469554	0.464958437842089	0.000335899928457766	0.000821522494682638	0.000820552029372168
178	0.405465108108164	0.3	1.28185785736296	1.24062931223443	1.32308640249149	0.381468703912695	0.492775989647645	0.479412555153464	0.506139424141825	0.25	0.16	0.39	0.770378144832056	0.791852129531761	0.813326114231465	1.83423723111011	1.88536586514615	1.9364944991822	1.82968038158922	1.88059453595751	1.93242866611002	1.28185785736296	0.30865832860359	0.00564393739089779	-0.68729489239187	-0.381791899945377	-0.378670638358643	-0.384722534636494	0.474293475777239	0.48173698015211	0.467304573528495	0.471933521211695	0.479352244469554	0.464958437842089	0.000335899928457766	0.000821522494682638	0.000820552029372168
178	0.405465108108164	0.3	1.28214150016709	1.24068498584139	1.32359801449279	0.378473704338935	0.490950179495145	0.477551361453599	0.504348997536691	0.25	0.16	0.38	0.768345419048338	0.789903143083608	0.811460867118878	1.83170573681111	1.88309851642435	1.93449129603759	1.83299520595762	1.88435210677923	1.93559999187925	1.28214150016709	0.306090067300284	0.00268576613552561	-0.692402096020699	-0.381791899945377	-0.378670638358643	-0.384722534636494	0.474293475777239	0.48173698015211	0.467304573528495	0.471933521211695	0.479352244469554	0.464958437842089	0.000335899928457766	0.000821522494682638	0.000820552029372168
178	0.405465108108164	0.3	1.2821879484196	1.24036762880358	1.32400826803562	0.37300873532356	0.492546405528828	0.478946510201569	0.506146300856086	0.25	0.16	0.38	0.766376318887051	0.78813790916102	0.809899499434988	1.81693990488709	1.86853270699767	1.92012550910825	1.81701390881009	1.86748621475675	1.9185213242778	1.2821879484196	0.308320326789079	0.00411871025260525	-0.687016538778167	-0.381791899945377	-0.378670638358643	-0.384722534636494	0.474293475777239	0.48173698015211	0.467304573528495	0.471933521211695	0.479352244469554	0.464958437842089	0.000335899928457766	0.000821522494682638	0.000820552029372168
178	0.405465108108164	0.3	1.28282037519158	1.24149187127174	1.32414887911143	0.375654627642373	0.491930714615755	0.478424327779323	0.505437101452187	0.25	0.16	0.39	0.764778663378911	0.786369113262156	0.807959563145402	1.81133948218732	1.86247536788127	1.91361125357521	1.80972833304041	1.86146239589708	1.91197344099806	1.28282037519158	0.310412251995812	-0.00381157346169347	-0.6922620481954	-0.381791899945377	-0.378670638358643	-0.384722534636494	0.474293475777239	0.48173698015211	0.467304573528495	0.471933521211695	0.479352244469554	0.464958437842089	0.000335899928457766	0.000821522494682638	0.000820552029372168
178	0.405465108108164	0.3	1.2830791739976	1.24159401694386	1.32456433105133	0.382531929767993	0.497436249613328	0.483976778182757	0.5108957210439	0.25	0.16	0.39	0.773867961599805	0.79538935309982	0.816910744599835	1.83337477373204	1.88436121874544	1.93534766375883	1.83359016947926	1.88310037562926	1.93332846329271	1.2830791739976	0.308357045857279	-0.000568048546894024	-0.691873941951037	-0.381791899945377	-0.378670638358643	-0.384722534636494	0.474293475777239	0.48173698015211	0.467304573528495	0.471933521211695	0.479352244469554	0.464958437842089	0.000335899928457766	0.000821522494682638	0.000820552029372168
178	0.405465108108164	0.3	1.28340758571627	1.24130646952313	1.3255087019094	0.376346934593201	0.497503107138687	0.483863862958837	0.511142351318538	0.25	0.16	0.39	0.78169416541124	0.803728705314286	0.825763245217331	1.8712766579567	1.92402455094845	1.97677244394019	1.87138562053262	1.92220308662483	1.97498186245161	1.28340758571627	0.306678765573352	-0.00175951050462303	-0.696406617257202	-0.381791899945377	-0.378670638358643	-0.384722534636494	0.474293475777239	0.48173698015211	0.467304573528495	0.471933521211695	0.479352244469554	0.464958437842089	0.000335899928457766	0.000821522494682638	0.000820552029372168
178	0.405465108108164	0.3	1.28366450705384	1.24212716839216	1.32520184571551	0.381374962129089	0.500192744473666	0.486625482417948	0.513760006529385	0.25	0.16	0.39	0.781842101191922	0.803640089699137	0.825438078206353	1.86122796163458	1.91311954646375	1.96501113129292	1.85959098809977	1.91057579983135	1.96368671058201	1.28366450705384	0.3082477661681	0.00137832306040571	-0.691696945119174	-0.381791899945377	-0.378670638358643	-0.384722534636494	0.474293475777239	0.48173698015211	0.467304573528495	0.471933521211695	0.479352244469554	0.464958437842089	0.000335899928457766	0.000821522494682638	0.000820552029372168
178	0.405465108108164	0.3	1.28396396833212	1.24205994981907	1.32586798684518	0.376021783874919	0.492495649389493	0.478984329459149	0.506006969319836	0.25	0.16	0.39	0.769093341771568	0.790788135437796	0.812482929104024	1.82974519342356	1.88135914231259	1.93297309120163	1.82870418375252	1.88078084562179	1.93189635742511	1.28396396833212	0.310090291397196	0.00345720688343892	-0.684869727524671	-0.381791899945377	-0.378670638358643	-0.384722534636494	0.474293475777239	0.48173698015211	0.467304573528495	0.471933521211695	0.479352244469554	0.464958437842089	0.000335899928457766	0.000821522494682638	0.000820552029372168
178	0.405465108108164	0.3	1.28518238174542	1.24370736747248	1.32665739601835	0.389737744515288	0.499665591311449	0.486349749337956	0.512981433284943	0.25	0.16	0.38	0.78113156199351	0.802518278968635	0.823904995943759	1.85889376210295	1.90978869032152	1.96068361854009	1.85860209175693	1.91111547384846	1.96229412587028	1.28518238174542	0.308159159942111	-0.00472767468129889	-0.696873606734783	-0.381791899945377	-0.378670638358643	-0.384722534636494	0.474293475777239	0.48173698015211	0.467304573528495	0.471933521211695	0.479352244469554	0.464958437842089	0.000335899928457766	0.000821522494682638	0.000820552029372168
178	0.405465108108164	0.3	1.28548907367659	1.24323957154273	1.32773857581045	0.379241069799791	0.492029926913651	0.478623517031927	0.505436336795375	0.25	0.16	0.39	0.773348614452872	0.795010376020946	0.816672137589019	1.85159137470213	1.90345508807889	1.95531880145565	1.84995093756119	1.90038754140075	1.95343562059003	1.28548907367659	0.304873950342429	-0.00138862131776984	-0.69873130422562	-0.381791899945377	-0.378670638358643	-0.384722534636494	0.474293475777239	0.48173698015211	0.467304573528495	0.471933521211695	0.479352244469554	0.464958437842089	0.000335899928457766	0.000821522494682638	0.000820552029372168
178	0.405465108108164	0.3	1.28628768933633	1.24485124545363	1.32772413321904	0.387276222722981	0.500948861346253	0.487529479473966	0.514368243218541	0.25	0.16	0.38	0.790227222341484	0.811978442132171	0.833729661922858	1.8980904989821	1.95033595757772	2.00258141617334	1.90023251876381	1.95310842791989	2.00438859097858	1.28628768933633	0.30390544925368	0.00105931587499975	-0.697803200230175	-0.381791899945377	-0.378670638358643	-0.384722534636494	0.474293475777239	0.48173698015211	0.467304573528495	0.471933521211695	0.479352244469554	0.464958437842089	0.000335899928457766	0.000821522494682638	0.000820552029372168
178	0.405465108108164	0.3	1.28675076729666	1.24505243042142	1.32844910417189	0.386196762516435	0.500731849297008	0.487287720740474	0.514175977853542	0.25	0.16	0.39	0.779163269041669	0.800660160323082	0.822157051604495	1.84592273361036	1.89685121278151	1.94777969195265	1.8447732276081	1.89553866746278	1.94593183780943	1.28675076729666	0.311491550784104	-0.012806253993218	-0.701685938596174	-0.381791899945377	-0.378670638358643	-0.384722534636494	0.474293475777239	0.48173698015211	0.467304573528495	0.471933521211695	0.479352244469554	0.464958437842089	0.000335899928457766	0.000821522494682638	0.000820552029372168
178	0.405465108108164	0.3	1.28688747162497	1.24522502388807	1.32854991936187	0.374358699395708	0.492298305483921	0.478744406361745	0.505852204606097	0.25	0.16	0.38	0.77081583374824	0.792638668466659	0.814461503185077	1.83892492853624	1.89098737071505	1.94304981289385	1.83830606002884	1.89111334943992	1.94312848222313	1.28688747162497	0.306640672492434	-0.00133136674005439	-0.69604662212305	-0.381791899945377	-0.378670638358643	-0.384722534636494	0.474293475777239	0.48173698015211	0.467304573528495	0.471933521211695	0.479352244469554	0.464958437842089	0.000335899928457766	0.000821522494682638	0.000820552029372168
178	0.405465108108164	0.3	1.28747080340917	1.2453802075684	1.32956139924994	0.366816866821617	0.485608890204521	0.472021256925152	0.499196523483889	0.25	0.16	0.39	0.758725796440422	0.780566524438109	0.802407252435797	1.80703449797945	1.85905190550397	1.91106931302849	1.8069217888343	1.85913991403109	1.91154992771307	1.28747080340917	0.307803510206084	0.000646288078231882	-0.690867170950284	-0.381791899945377	-0.378670638358643	-0.384722534636494	0.474293475777239	0.48173698015211	0.467304573528495	0.471933521211695	0.479352244469554	0.464958437842089	0.000335899928457766	0.000821522494682638	0.000820552029372168
178	0.405465108108164	0.3	1.2876870742734	1.24555922689687	1.32981492164992	0.373447383854587	0.490264624993815	0.47674041863172	0.503788831355911	0.25	0.16	0.38	0.768534010494113	0.790335838382007	0.812137666269901	1.83576726344297	1.88784444073547	1.93992161802796	1.83071118079063	1.88277764189267	1.93513841852067	1.2876870742734	0.305886788132216	0.000204859687611629	-0.697415011084273	-0.381791899945377	-0.378670638358643	-0.384722534636494	0.474293475777239	0.48173698015211	0.467304573528495	0.471933521211695	0.479352244469554	0.464958437842089	0.000335899928457766	0.000821522494682638	0.000820552029372168
178	0.405465108108164	0.3	1.28770510308976	1.24593330012207	1.32947690605745	0.383461062022991	0.497895815862775	0.484450368274154	0.511341263451397	0.25	0.16	0.39	0.775029157716363	0.79653933626541	0.818049514814458	1.8370873552791	1.88807392349891	1.93906049171873	1.83477304167186	1.88539181747675	1.93596920235286	1.28770510308976	0.310516384078271	0.00284390669881748	-0.686351882851719	-0.381791899945377	-0.378670638358643	-0.384722534636494	0.474293475777239	0.48173698015211	0.467304573528495	0.471933521211695	0.479352244469554	0.464958437842089	0.000335899928457766	0.000821522494682638	0.000820552029372168
178	0.405465108108164	0.3	1.28782293152143	1.24607763410615	1.32956822893671	0.379187631571718	0.499557341992298	0.485944286560676	0.513170397423919	0.25	0.16	0.38	0.783072091219242	0.805008770133961	0.826945449048679	1.86976996759995	1.92214898082689	1.97452799405384	1.87030758860527	1.92128755350875	1.97478418952931	1.28782293152143	0.305486763440274	0.00290940396331944	-0.693449789100736	-0.381791899945377	-0.378670638358643	-0.384722534636494	0.474293475777239	0.48173698015211	0.467304573528495	0.471933521211695	0.479352244469554	0.464958437842089	0.000335899928457766	0.000821522494682638	0.000820552029372168
178	0.405465108108164	0.3	1.28846888963289	1.2461955308135	1.33074224845228	0.373893088219179	0.483512839560469	0.470187579008436	0.496838100112502	0.25	0.16	0.39	0.757658216619591	0.779130483426672	0.800602750233753	1.80903311675611	1.86030167148669	1.91157022621726	1.80405798978793	1.85534077824321	1.90579760501203	1.28846888963289	0.305339054194334	0.00366107373068084	-0.693256494213141	-0.381791899945377	-0.378670638358643	-0.384722534636494	0.474293475777239	0.48173698015211	0.467304573528495	0.471933521211695	0.479352244469554	0.464958437842089	0.000335899928457766	0.000821522494682638	0.000820552029372168
178	0.405465108108164	0.3	1.28871035980141	1.24715867202597	1.33026204757685	0.377443564112905	0.494500007988425	0.480974710625646	0.508025305351204	0.25	0.16	0.38	0.776231197476301	0.798059284351132	0.819887371225963	1.85626679551386	1.90846613123635	1.96066546695885	1.85591940582231	1.90894878263917	1.95951069867659	1.28871035980141	0.30861277608652	0.000539896057027544	-0.691928331212806	-0.381791899945377	-0.378670638358643	-0.384722534636494	0.474293475777239	0.48173698015211	0.467304573528495	0.471933521211695	0.479352244469554	0.464958437842089	0.000335899928457766	0.000821522494682638	0.000820552029372168
178	0.405465108108164	0.3	1.28923680549713	1.24771383936893	1.33075977162533	0.382437391509697	0.495273082286178	0.481869458926215	0.50867670564614	0.25	0.16	0.38	0.777277743748652	0.798898408703232	0.820519073657811	1.85780543218468	1.90948192636339	1.96115842054209	1.85556371634532	1.90611486377285	1.95827756521961	1.28923680549713	0.305502260178071	-0.00536155053959839	-0.702302701486926	-0.381791899945377	-0.378670638358643	-0.384722534636494	0.474293475777239	0.48173698015211	0.467304573528495	0.471933521211695	0.479352244469554	0.464958437842089	0.000335899928457766	0.000821522494682638	0.000820552029372168
178	0.405465108108164	0.3	1.28931060765856	1.24740772892622	1.33121348639089	0.375506560102608	0.495469705350007	0.481861857356452	0.509077553343562	0.25	0.16	0.38	0.772625020968936	0.794444062424182	0.816263103879428	1.83553987366045	1.88737578307214	1.93921169248384	1.83442321499357	1.88662132509137	1.93787841995063	1.28931060765856	0.308456274473637	0.008285991471205	-0.682701016655596	-0.381791899945377	-0.378670638358643	-0.384722534636494	0.474293475777239	0.48173698015211	0.467304573528495	0.471933521211695	0.479352244469554	0.464958437842089	0.000335899928457766	0.000821522494682638	0.000820552029372168
178	0.405465108108164	0.3	1.29156488975525	1.24996660900298	1.33316317050752	0.378368132950808	0.490884617498065	0.477484581966661	0.504284653029468	0.25	0.16	0.38	0.769444332777196	0.791037870638009	0.812631408498822	1.83724155794715	1.88880155189473	1.94036154584231	1.83382645372882	1.88572598353458	1.93733489661726	1.29156488975525	0.307053719380305	-0.0050835919366255	-0.700248532813258	-0.381791899945377	-0.378670638358643	-0.384722534636494	0.474293475777239	0.48173698015211	0.467304573528495	0.471933521211695	0.479352244469554	0.464958437842089	0.000335899928457766	0.000821522494682638	0.000820552029372168
178	0.405465108108164	0.3	1.29247549020783	1.25079688716408	1.33415409325158	0.379356608101979	0.494506708214569	0.481036118881673	0.507977297547465	0.25	0.16	0.39	0.771254369167038	0.792852021547912	0.814449673928786	1.83217196578122	1.88347879113076	1.93478561648031	1.83273945210619	1.88501466722594	1.93541782079752	1.29247549020783	0.309376878418944	-0.00132545146202957	-0.690394623027409	-0.381791899945377	-0.378670638358643	-0.384722534636494	0.474293475777239	0.48173698015211	0.467304573528495	0.471933521211695	0.479352244469554	0.464958437842089	0.000335899928457766	0.000821522494682638	0.000820552029372168
178	0.405465108108164	0.3	1.29274056710727	1.25086095164283	1.3346201825717	0.38548939514655	0.501957431552215	0.488460267400364	0.515454595704067	0.25	0.16	0.38	0.791524098226306	0.813395540791664	0.835266983357022	1.90068662048235	1.9532065100824	2.00572639968245	1.90108678734613	1.9530859681497	2.00512238829367	1.29274056710727	0.305172156341634	-0.00186634136914667	-0.698231800167394	-0.381791899945377	-0.378670638358643	-0.384722534636494	0.474293475777239	0.48173698015211	0.467304573528495	0.471933521211695	0.479352244469554	0.464958437842089	0.000335899928457766	0.000821522494682638	0.000820552029372168
178	0.405465108108164	0.3	1.2929693778094	1.25135223013552	1.33458652548328	0.385219914666302	0.492914957955182	0.479653395486381	0.506176520423983	0.25	0.16	0.39	0.77416470197253	0.795568977753667	0.816973253534805	1.85148509620082	1.90267536295255	1.95386562970428	1.84814652357503	1.89961079129471	1.95018128278536	1.2929693778094	0.30802858229132	0.00143272242037903	-0.69254341149048	-0.381791899945377	-0.378670638358643	-0.384722534636494	0.474293475777239	0.48173698015211	0.467304573528495	0.471933521211695	0.479352244469554	0.464958437842089	0.000335899928457766	0.000821522494682638	0.000820552029372168
178	0.405465108108164	0.3	1.29375646061038	1.2521127885912	1.33540013262957	0.390117197148977	0.506086325214565	0.492610126182299	0.519562524246831	0.25	0.16	0.38	0.790146589456939	0.811762411256443	0.833378233055946	1.87785489387711	1.92922685104682	1.98059880821653	1.87710288715598	1.92819812440798	1.97957472841821	1.29375646061038	0.308144559684886	0.00160525144688523	-0.690986979356505	-0.381791899945377	-0.378670638358643	-0.384722534636494	0.474293475777239	0.48173698015211	0.467304573528495	0.471933521211695	0.479352244469554	0.464958437842089	0.000335899928457766	0.000821522494682638	0.000820552029372168
178	0.405465108108164	0.3	1.29398348180911	1.25235731908446	1.33560964453376	0.386636063430332	0.490979624229569	0.477809539298287	0.50414970916085	0.25	0.16	0.38	0.769916041518249	0.791137592832697	0.812359144147146	1.83824221284169	1.88891053165121	1.93957885046072	1.83530696985439	1.88608049737238	1.93590441386751	1.29398348180911	0.304953315814537	-0.00326458148670848	-0.701940224684001	-0.381791899945377	-0.378670638358643	-0.384722534636494	0.474293475777239	0.48173698015211	0.467304573528495	0.471933521211695	0.479352244469554	0.464958437842089	0.000335899928457766	0.000821522494682638	0.000820552029372168
178	0.405465108108164	0.3	1.29405423909906	1.25210188467759	1.33600659352053	0.37628174121648	0.486784783833058	0.473437533108946	0.500132034557169	0.25	0.16	0.38	0.764321866358127	0.785869789517517	0.807417712676906	1.82840563694708	1.87995243405346	1.93149923115984	1.82695351437699	1.87832954019548	1.92982101719713	1.29405423909906	0.305192565290691	-0.000998091727881777	-0.698181264649783	-0.381791899945377	-0.378670638358643	-0.384722534636494	0.474293475777239	0.48173698015211	0.467304573528495	0.471933521211695	0.479352244469554	0.464958437842089	0.000335899928457766	0.000821522494682638	0.000820552029372168
178	0.405465108108164	0.3	1.29424371813684	1.25252798520252	1.33595945107116	0.389536949085342	0.500826341158371	0.487473930131858	0.514178752184885	0.25	0.16	0.39	0.791090122976954	0.812758892993325	0.834427663009696	1.90250317832011	1.95461469207698	2.00672620583384	1.895954412955	1.94827857378435	2.00073858226765	1.29424371813684	0.305014293566067	-0.00434755678306573	-0.704025637725062	-0.381791899945377	-0.378670638358643	-0.384722534636494	0.474293475777239	0.48173698015211	0.467304573528495	0.471933521211695	0.479352244469554	0.464958437842089	0.000335899928457766	0.000821522494682638	0.000820552029372168
178	0.405465108108164	0.3	1.29426931457117	1.25262873626033	1.335909892882	0.375696330111719	0.496083655909097	0.482464457266686	0.509702854551507	0.25	0.16	0.38	0.777728193561672	0.799682214419346	0.821636235277021	1.85764839792944	1.91008683594928	1.96252527396912	1.8600513349108	1.9131898299892	1.96549965171328	1.29426931457117	0.306434455491618	-0.00500080525384098	-0.700473400715635	-0.381791899945377	-0.378670638358643	-0.384722534636494	0.474293475777239	0.48173698015211	0.467304573528495	0.471933521211695	0.479352244469554	0.464958437842089	0.000335899928457766	0.000821522494682638	0.000820552029372168
178	0.405465108108164	0.3	1.29441729873508	1.25266163309327	1.33617296437689	0.383469458127412	0.495170912679684	0.481799287287829	0.50854253807154	0.25	0.16	0.39	0.777053831190369	0.7986198090034	0.820185786816432	1.85700183199814	1.90854016653834	1.96007850107853	1.85147843172598	1.9026860494193	1.95472696875333	1.29441729873508	0.307586360934004	-0.00333472762593206	-0.698489985470465	-0.381791899945377	-0.378670638358643	-0.384722534636494	0.474293475777239	0.48173698015211	0.467304573528495	0.471933521211695	0.479352244469554	0.464958437842089	0.000335899928457766	0.000821522494682638	0.000820552029372168
178	0.405465108108164	0.3	1.2944283206561	1.25256904206438	1.33628759924782	0.369242261958451	0.484351716749916	0.470869739081766	0.497833694418065	0.25	0.16	0.39	0.750992155139874	0.772494618823982	0.79399708250809	1.77463614976521	1.82544766504092	1.87625918031664	1.77388085814783	1.82286108596893	1.87405672592445	1.2944283206561	0.309701128336563	-0.000879937253470951	-0.689868457085635	-0.381791899945377	-0.378670638358643	-0.384722534636494	0.474293475777239	0.48173698015211	0.467304573528495	0.471933521211695	0.479352244469554	0.464958437842089	0.000335899928457766	0.000821522494682638	0.000820552029372168
178	0.405465108108164	0.3	1.2953705761984	1.25291322744537	1.33782792495143	0.389838125863577	0.50943563911935	0.495862294667463	0.523008983571236	0.25	0.16	0.38	0.802773946655788	0.824748449279076	0.846722951902363	1.92587941068717	1.97859691894535	2.03131442720353	1.92044030071733	1.97314692197704	2.02529861679615	1.2953705761984	0.304004962167442	0.00169449610960614	-0.698087720990712	-0.381791899945377	-0.378670638358643	-0.384722534636494	0.474293475777239	0.48173698015211	0.467304573528495	0.471933521211695	0.479352244469554	0.464958437842089	0.000335899928457766	0.000821522494682638	0.000820552029372168
178	0.405465108108164	0.3	1.29586216532153	1.25381454276204	1.33790978788103	0.373608814588826	0.498222049788481	0.484483073503996	0.511961026072966	0.25	0.16	0.38	0.781226494913306	0.803380524379801	0.825534553846296	1.86659613564068	1.91952908922108	1.97246204280149	1.86895598744461	1.92273644732889	1.97618109113593	1.29586216532153	0.30685543151955	-0.00437144900466085	-0.699137132005753	-0.381791899945377	-0.378670638358643	-0.384722534636494	0.474293475777239	0.48173698015211	0.467304573528495	0.471933521211695	0.479352244469554	0.464958437842089	0.000335899928457766	0.000821522494682638	0.000820552029372168
178	0.405465108108164	0.3	1.29803276900262	1.25613454923397	1.33993098877127	0.392909840495298	0.505334733595616	0.491957187332323	0.518712279858908	0.25	0.16	0.38	0.793408375557791	0.814983133530659	0.836557891503527	1.89601733458032	1.94757478767271	1.99913224076511	1.89221521296907	1.94440852112333	1.99595528372183	1.29803276900262	0.305832012703646	-0.00376217153950662	-0.701442174578843	-0.381791899945377	-0.378670638358643	-0.384722534636494	0.474293475777239	0.48173698015211	0.467304573528495	0.471933521211695	0.479352244469554	0.464958437842089	0.000335899928457766	0.000821522494682638	0.000820552029372168
178	0.405465108108164	0.3	1.29840450630816	1.25618374768835	1.34062526492798	0.375833131839817	0.489044773706139	0.475622731060058	0.50246681635222	0.24	0.16	0.38	0.774542819765637	0.796400367942403	0.818257916119169	1.86934395434827	1.92209671959045	1.97484948483263	1.86789643993691	1.9208974994076	1.97427277043783	1.29840450630816	0.301375572593107	-0.00183155048008583	-0.704432728264912	-0.381791899945377	-0.378670638358643	-0.384722534636494	0.474293475777239	0.48173698015211	0.467304573528495	0.471933521211695	0.479352244469554	0.464958437842089	0.000335899928457766	0.000821522494682638	0.000820552029372168
178	0.405465108108164	0.3	1.30013994470566	1.25801641491866	1.34226347449265	0.381297144007017	0.501260266212265	0.487661806074944	0.514858726349586	0.25	0.16	0.38	0.788693413257584	0.810686146350778	0.832678879443971	1.89013674749492	1.94284325207392	1.99554975665293	1.88919039977835	1.94139704928054	1.99480016284019	1.30013994470566	0.304607730761042	0.00167251359175993	-0.695712387175229	-0.381791899945377	-0.378670638358643	-0.384722534636494	0.474293475777239	0.48173698015211	0.467304573528495	0.471933521211695	0.479352244469554	0.464958437842089	0.000335899928457766	0.000821522494682638	0.000820552029372168
178	0.405465108108164	0.3	1.30015419415369	1.25835317038972	1.34195521791766	0.388024394560174	0.50192887592848	0.488504413939132	0.515353337917829	0.25	0.16	0.39	0.786858052998135	0.80848149328255	0.830104933566966	1.87798890122885	1.92959742287489	1.98120594452094	1.87586562104397	1.92742747861494	1.97842262359693	1.30015419415369	0.307545753869339	0.00815317649910215	-0.685162316153927	-0.381791899945377	-0.378670638358643	-0.384722534636494	0.474293475777239	0.48173698015211	0.467304573528495	0.471933521211695	0.479352244469554	0.464958437842089	0.000335899928457766	0.000821522494682638	0.000820552029372168
178	0.405465108108164	0.3	1.30061525002412	1.25838829986268	1.34284220018556	0.389595856923539	0.507301980774313	0.493778599351553	0.520825362197072	0.25	0.16	0.38	0.794297811549797	0.816051675088957	0.837805538628117	1.89319908179391	1.94504914845525	1.99689921511658	1.89255778922509	1.94438587418092	1.99634121816866	1.30061525002412	0.304616542407978	-0.00482359000482245	-0.70180543832906	-0.381791899945377	-0.378670638358643	-0.384722534636494	0.474293475777239	0.48173698015211	0.467304573528495	0.471933521211695	0.479352244469554	0.464958437842089	0.000335899928457766	0.000821522494682638	0.000820552029372168
178	0.405465108108164	0.3	1.30150546477836	1.25956624914754	1.34344468040918	0.37667036015283	0.493404877582661	0.479887303080874	0.506922452084448	0.25	0.16	0.39	0.774773024610091	0.796597007063689	0.818420989517288	1.85350058389374	1.90571040914029	1.95792023438684	1.85085532339699	1.90212057645496	1.95539758418832	1.30150546477836	0.306721262331095	-0.00397068163953986	-0.69794063386732	-0.381791899945377	-0.378670638358643	-0.384722534636494	0.474293475777239	0.48173698015211	0.467304573528495	0.471933521211695	0.479352244469554	0.464958437842089	0.000335899928457766	0.000821522494682638	0.000820552029372168
178	0.405465108108164	0.3	1.30152945003822	1.25939908805645	1.34365981202	0.379091808739413	0.493668047393941	0.480212738239407	0.507123356548474	0.25	0.16	0.39	0.77348380023746	0.795156410789973	0.816829021342486	1.84602408118208	1.89774870808407	1.94947333498607	1.84204041445112	1.89373246566368	1.94516196881555	1.30152945003822	0.308123375321434	-0.00358799002938356	-0.695252096075209	-0.381791899945377	-0.378670638358643	-0.384722534636494	0.474293475777239	0.48173698015211	0.467304573528495	0.471933521211695	0.479352244469554	0.464958437842089	0.000335899928457766	0.000821522494682638	0.000820552029372168
178	0.405465108108164	0.3	1.30371855499015	1.26164896761723	1.34578814236307	0.381516439575802	0.497231462319558	0.483748565201155	0.51071435943796	0.25	0.16	0.38	0.776002330149048	0.797630837877416	0.819259345605784	1.84440669580686	1.89581345442684	1.94722021304682	1.84599290300434	1.89687146884497	1.94801933425941	1.30371855499015	0.305604029875359	0.00266793874353621	-0.692389417096267	-0.381791899945377	-0.378670638358643	-0.384722534636494	0.474293475777239	0.48173698015211	0.467304573528495	0.471933521211695	0.479352244469554	0.464958437842089	0.000335899928457766	0.000821522494682638	0.000820552029372168
178	0.405465108108164	0.3	1.30375801113112	1.26137480176409	1.34614122049816	0.377335282953202	0.498152805374507	0.484524458812191	0.511781151936823	0.25	0.16	0.38	0.779662295936665	0.801592061869729	0.823521827802793	1.8589202806213	1.91120661902025	1.96349295741921	1.86054323218259	1.91231007093638	1.96573928725178	1.30375801113112	0.304836781722589	0.000737348281283211	-0.694101204484806	-0.381791899945377	-0.378670638358643	-0.384722534636494	0.474293475777239	0.48173698015211	0.467304573528495	0.471933521211695	0.479352244469554	0.464958437842089	0.000335899928457766	0.000821522494682638	0.000820552029372168
178	0.405465108108164	0.3	1.30467519924675	1.26220634144042	1.34714405705309	0.377122918383651	0.487666977831345	0.47431946862235	0.501014487040339	0.25	0.16	0.39	0.764691198849096	0.78620986610583	0.807728533362564	1.82673316652882	1.87813805158116	1.9295429366335	1.8237997245409	1.87473919967701	1.92613695048881	1.30467519924675	0.30699580949589	0.00360856981752115	-0.692113882276648	-0.381791899945377	-0.378670638358643	-0.384722534636494	0.474293475777239	0.48173698015211	0.467304573528495	0.471933521211695	0.479352244469554	0.464958437842089	0.000335899928457766	0.000821522494682638	0.000820552029372168
178	0.405465108108164	0.3	1.30554891941295	1.2634301061281	1.34766773269781	0.370509845614886	0.488910256520941	0.475338348415149	0.502482164626733	0.25	0.16	0.38	0.767880363855128	0.78980496086951	0.811729557883893	1.83810934998435	1.89059123214168	1.94307311429901	1.83565677094598	1.89012495965888	1.94034896585348	1.30554891941295	0.304653711627919	-0.000370665491373071	-0.697764888849358	-0.381791899945377	-0.378670638358643	-0.384722534636494	0.474293475777239	0.48173698015211	0.467304573528495	0.471933521211695	0.479352244469554	0.464958437842089	0.000335899928457766	0.000821522494682638	0.000820552029372168
178	0.405465108108164	0.3	1.30583526544292	1.26333700866436	1.34833352222148	0.377172372909898	0.493606056619151	0.480097416091293	0.507114697147008	0.25	0.16	0.39	0.768906714416629	0.790541666108464	0.812176617800299	1.824582298196	1.87592110060091	1.92725990300583	1.82215087627543	1.8728811463222	1.92459208887376	1.30583526544292	0.308103465858142	0.00735545909697642	-0.684612755169933	-0.381791899945377	-0.378670638358643	-0.384722534636494	0.474293475777239	0.48173698015211	0.467304573528495	0.471933521211695	0.479352244469554	0.464958437842089	0.000335899928457766	0.000821522494682638	0.000820552029372168
178	0.405465108108164	0.3	1.30607759442019	1.26380419930198	1.3483509895384	0.389235632624981	0.493429624459643	0.480266077156636	0.506593171762651	0.25	0.16	0.38	0.776042426412911	0.797312867268753	0.818583308124595	1.85813791869233	1.90906736707859	1.95999681546485	1.8562892166403	1.90860957633585	1.95828098964424	1.30607759442019	0.30507494304971	0.00176445934747759	-0.697345697956133	-0.381791899945377	-0.378670638358643	-0.384722534636494	0.474293475777239	0.48173698015211	0.467304573528495	0.471933521211695	0.479352244469554	0.464958437842089	0.000335899928457766	0.000821522494682638	0.000820552029372168
178	0.405465108108164	0.3	1.30682527572331	1.26473283224278	1.34891771920384	0.382141939262447	0.503243310144698	0.489615465153737	0.516871155135659	0.25	0.16	0.39	0.790539205837815	0.812542893472666	0.834546581107516	1.89136443862609	1.94400824427655	1.99665204992701	1.88801379547232	1.93994182458457	1.99441425201723	1.30682527572331	0.306943520027506	0.00470342114377219	-0.690323652241908	-0.381791899945377	-0.378670638358643	-0.384722534636494	0.474293475777239	0.48173698015211	0.467304573528495	0.471933521211695	0.479352244469554	0.464958437842089	0.000335899928457766	0.000821522494682638	0.000820552029372168
178	0.405465108108164	0.3	1.30729084278806	1.26508423838291	1.3494974471932	0.384791386164904	0.500439607047835	0.486963409293557	0.513915804802113	0.25	0.16	0.39	0.780647188846958	0.802250774850441	0.823854360853925	1.85422092416031	1.905534528791	1.9568481334217	1.85215649990242	1.90625095472036	1.95486721091651	1.30729084278806	0.3084524313252	0.00381999644538381	-0.689006306079652	-0.381791899945377	-0.378670638358643	-0.384722534636494	0.474293475777239	0.48173698015211	0.467304573528495	0.471933521211695	0.479352244469554	0.464958437842089	0.000335899928457766	0.000821522494682638	0.000820552029372168
178	0.405465108108164	0.3	1.30817153318461	1.26559628316489	1.35074678320434	0.368221149203721	0.483650860033074	0.470158829682652	0.497142890383495	0.25	0.16	0.38	0.757741978559379	0.779486710609635	0.801231442659892	1.80954792489	1.86147606912934	1.91340421336868	1.81015273821304	1.85998299434914	1.91237845188599	1.30817153318461	0.304215264586958	-0.00583953831404077	-0.703085243942716	-0.381791899945377	-0.378670638358643	-0.384722534636494	0.474293475777239	0.48173698015211	0.467304573528495	0.471933521211695	0.479352244469554	0.464958437842089	0.000335899928457766	0.000821522494682638	0.000820552029372168
178	0.405465108108164	0.3	1.30878422418292	1.26645455613908	1.35111389222675	0.367851376998329	0.490745483427351	0.47704465321968	0.504446313635023	0.25	0.16	0.39	0.767291602548687	0.789328390709586	0.811365178870485	1.82861855528868	1.88113689329229	1.9336552312959	1.82689436494209	1.88011237498155	1.9323640215514	1.30878422418292	0.308662598803062	-0.00165791177490274	-0.691134623602475	-0.381791899945377	-0.378670638358643	-0.384722534636494	0.474293475777239	0.48173698015211	0.467304573528495	0.471933521211695	0.479352244469554	0.464958437842089	0.000335899928457766	0.000821522494682638	0.000820552029372168
178	0.405465108108164	0.3	1.31142173164111	1.26925624744303	1.35358721583919	0.375387684021212	0.490954058662564	0.477466812496298	0.504441304828829	0.25	0.16	0.39	0.767747380537099	0.789434328496209	0.811121276455319	1.82916713110833	1.88083653876311	1.93250594641789	1.82541975221553	1.87615342971839	1.92759545749546	1.31142173164111	0.306864659360315	7.62649403019496e-05	-0.694998634531721	-0.381791899945377	-0.378670638358643	-0.384722534636494	0.474293475777239	0.48173698015211	0.467304573528495	0.471933521211695	0.479352244469554	0.464958437842089	0.000335899928457766	0.000821522494682638	0.000820552029372168
178	0.405465108108164	0.3	1.32291226392	1.28024341967802	1.36558110816198	0.373709390310108	0.488407541030544	0.474942103375238	0.50187297868585	0.25	0.16	0.39	0.765027194912517	0.78671705126448	0.808406907616444	1.8259206812973	1.87768871980728	1.92945675831727	1.8269687268755	1.87954890617992	1.93028145264765	1.32291226392	0.304717346736188	0.012620180796473	-0.68366178281086	-0.381791899945377	-0.378670638358643	-0.384722534636494	0.474293475777239	0.48173698015211	0.467304573528495	0.471933521211695	0.479352244469554	0.464958437842089	0.000335899928457766	0.000821522494682638	0.000820552029372168
178	0.405465108108164	0.3	1.32315751322106	1.28049289101779	1.36582213542434	0.385188431743249	0.499637385363977	0.48619406673208	0.513080703995874	0.25	0.16	0.38	0.784088249187183	0.805768374245472	0.82744849930376	1.87368286753607	1.92549040186638	1.97729793619668	1.87318345782039	1.92612020497464	1.97729922903825	1.32315751322106	0.304862117815534	-0.000274367858765924	-0.69785576179345	-0.381791899945377	-0.378670638358643	-0.384722534636494	0.474293475777239	0.48173698015211	0.467304573528495	0.471933521211695	0.479352244469554	0.464958437842089	0.000335899928457766	0.000821522494682638	0.000820552029372168
178	0.405465108108164	0.3	1.33705356324568	1.29368157986887	1.3804255466225	0.374165343999549	0.493226047546462	0.47964099895124	0.506811096141683	0.25	0.16	0.39	0.771817968826178	0.793678453305393	0.815538937784608	1.84025059673658	1.89237269188424	1.94449478703189	1.8388756431661	1.89015074073706	1.94230167323413	1.33705356324568	0.305958167838643	0.00601630017652943	-0.689125391435582	-0.381791899945377	-0.378670638358643	-0.384722534636494	0.474293475777239	0.48173698015211	0.467304573528495	0.471933521211695	0.479352244469554	0.464958437842089	0.000335899928457766	0.000821522494682638	0.000820552029372168
178	0.405465108108164	0.3	1.33777796120372	1.29439343706515	1.38116248534228	0.373993811774202	0.49241926591957	0.478851469788498	0.505987062050642	0.25	0.16	0.39	0.774462791960477	0.796406450767793	0.818350109575108	1.85607709938441	1.90866725995992	1.96125742053544	1.85138504583652	1.90321800085528	1.95554724421313	1.33777796120372	0.304162062242125	0.000637271874457236	-0.697885337272995	-0.381791899945377	-0.378670638358643	-0.384722534636494	0.474293475777239	0.48173698015211	0.467304573528495	0.471933521211695	0.479352244469554	0.464958437842089	0.000335899928457766	0.000821522494682638	0.000820552029372168
178	0.405465108108164	0.31	1.17792179548533	1.14036449325612	1.21547909771454	0.39995350678191	0.501545736004411	0.488462493031823	0.514628978976999	0.25	0.16	0.39	0.782107265929942	0.803055648941452	0.824004031952963	1.85543740906607	1.90513444576702	1.95483148246798	1.85075920369194	1.90129122121211	1.95054932609183	1.17792179548533	0.316808090171978	-0.000918439815542187	-0.686292820341912	-0.381791899945377	-0.378670638358643	-0.384722534636494	0.474293475777239	0.48173698015211	0.467304573528495	0.471933521211695	0.479352244469554	0.464958437842089	0.000335899928457766	0.000821522494682638	0.000820552029372168
178	0.405465108108164	0.31	1.19574507567818	1.15732466430946	1.23416548704689	0.393939877525283	0.498732415286778	0.485558112338954	0.511906718234601	0.25	0.16	0.39	0.779600488173766	0.800752833791056	0.821905179408345	1.85462695297891	1.9049472271394	1.95526750129988	1.85096586785757	1.90150691773174	1.95118978869225	1.19574507567818	0.313750497523438	0.00155383371728316	-0.687778314838551	-0.381791899945377	-0.378670638358643	-0.384722534636494	0.474293475777239	0.48173698015211	0.467304573528495	0.471933521211695	0.479352244469554	0.464958437842089	0.000335899928457766	0.000821522494682638	0.000820552029372168
178	0.405465108108164	0.31	1.20699258724393	1.16842344606542	1.24556172842244	0.391108577173472	0.490189545595906	0.477163803634106	0.503215287557707	0.25	0.16	0.39	0.76793742226265	0.788900778303114	0.809864134343578	1.8312530642801	1.88124308804217	1.93123311180424	1.82516104781691	1.87483096010336	1.92516112793911	1.20699258724393	0.314301067998827	0.00077101370448914	-0.688668926855371	-0.381791899945377	-0.378670638358643	-0.384722534636494	0.474293475777239	0.48173698015211	0.467304573528495	0.471933521211695	0.479352244469554	0.464958437842089	0.000335899928457766	0.000821522494682638	0.000820552029372168
178	0.405465108108164	0.31	1.21131515605393	1.17298331566147	1.2496469964464	0.405481588028142	0.501076774178067	0.488155107739333	0.513998440616801	0.25	0.16	0.39	0.784822130490662	0.805596695015657	0.826371259540652	1.8695792578853	1.91906778964122	1.96855632139713	1.86288446969946	1.91117925022502	1.96011762124442	1.21131515605393	0.315371831923693	0.00218221500693037	-0.686332126497615	-0.381791899945377	-0.378670638358643	-0.384722534636494	0.474293475777239	0.48173698015211	0.467304573528495	0.471933521211695	0.479352244469554	0.464958437842089	0.000335899928457766	0.000821522494682638	0.000820552029372168
178	0.405465108108164	0.31	1.21716791938459	1.17837564537757	1.25596019339161	0.392150045716401	0.487542888318515	0.474615760203488	0.500470016433542	0.25	0.16	0.39	0.762740473751032	0.783515266013448	0.804290058275864	1.81622157119424	1.86569006951389	1.91515856783354	1.81331173473763	1.86173597241936	1.91152406862955	1.21716791938459	0.312914745807553	0.00222887236990305	-0.688006754230194	-0.381791899945377	-0.378670638358643	-0.384722534636494	0.474293475777239	0.48173698015211	0.467304573528495	0.471933521211695	0.479352244469554	0.464958437842089	0.000335899928457766	0.000821522494682638	0.000820552029372168
178	0.405465108108164	0.31	1.21741633317118	1.17902748460325	1.25580518173911	0.39914592785058	0.496478382473324	0.483505509543615	0.509451255403034	0.25	0.16	0.39	0.778832565168028	0.799729319604149	0.82062607404027	1.85889856467447	1.90877442832595	1.95865029197744	1.85303915310767	1.90347739184073	1.95366182450762	1.21741633317118	0.313832281536328	-0.0075128763174492	-0.697789380942794	-0.381791899945377	-0.378670638358643	-0.384722534636494	0.474293475777239	0.48173698015211	0.467304573528495	0.471933521211695	0.479352244469554	0.464958437842089	0.000335899928457766	0.000821522494682638	0.000820552029372168
178	0.405465108108164	0.31	1.22380778487292	1.18447793284081	1.26313763690503	0.413980429484831	0.514679389478931	0.501638113080022	0.52772066587784	0.25	0.16	0.39	0.804154246191176	0.825060149308355	0.845966052425534	1.91001303964964	1.95966837349709	2.00932370734453	1.90619188012119	1.95501325868569	2.00509791062989	1.22380778487292	0.310179948751251	-0.0021028039448705	-0.696270252953219	-0.381791899945377	-0.378670638358643	-0.384722534636494	0.474293475777239	0.48173698015211	0.467304573528495	0.471933521211695	0.479352244469554	0.464958437842089	0.000335899928457766	0.000821522494682638	0.000820552029372168
178	0.405465108108164	0.31	1.22438612536096	1.18503699316342	1.26373525755849	0.384145946139788	0.492438303116643	0.479159474399372	0.505717131833915	0.25	0.16	0.39	0.76648505277345	0.787726464607966	0.808967876442482	1.81664517650149	1.86698941767309	1.91733365884469	1.81428259669	1.86626918259224	1.91566907056592	1.22438612536096	0.313549496111992	-0.00242146254196762	-0.688241922796107	-0.381791899945377	-0.378670638358643	-0.384722534636494	0.474293475777239	0.48173698015211	0.467304573528495	0.471933521211695	0.479352244469554	0.464958437842089	0.000335899928457766	0.000821522494682638	0.000820552029372168
178	0.405465108108164	0.31	1.22736214617011	1.18802027204431	1.26670402029591	0.397925671614905	0.4979777214217	0.484932508934048	0.511022933909352	0.25	0.16	0.39	0.779402280578402	0.800369050543681	0.82133582050896	1.85609374459079	1.90602468724591	1.95595562990102	1.8522636464251	1.9029219140596	1.95331876043069	1.22736214617011	0.312358583382615	-9.87225888492727e-05	-0.689616743757314	-0.381791899945377	-0.378670638358643	-0.384722534636494	0.474293475777239	0.48173698015211	0.467304573528495	0.471933521211695	0.479352244469554	0.464958437842089	0.000335899928457766	0.000821522494682638	0.000820552029372168
178	0.405465108108164	0.31	1.22917294857204	1.18999346963556	1.26835242750851	0.393448984359478	0.500425286848275	0.487192666043051	0.513657907653499	0.25	0.16	0.39	0.78733389063305	0.808718635412701	0.830103380192353	1.88541513644837	1.9366248226772	1.98783450890602	1.87940477682056	1.93118577519638	1.98232520410839	1.22917294857204	0.313158069480083	0.00245959646673587	-0.686265780926999	-0.381791899945377	-0.378670638358643	-0.384722534636494	0.474293475777239	0.48173698015211	0.467304573528495	0.471933521211695	0.479352244469554	0.464958437842089	0.000335899928457766	0.000821522494682638	0.000820552029372168
178	0.405465108108164	0.31	1.22956911684012	1.19072890545001	1.26840932823024	0.396246565274065	0.491158077446513	0.478246315497703	0.504069839395322	0.25	0.16	0.39	0.76701335520774	0.787721290706822	0.808429226205904	1.82265234265091	1.87186056946026	1.92106879626961	1.81842287984031	1.86647429525102	1.91592719083863	1.22956911684012	0.312248094683184	0.000278642421825135	-0.691070868476399	-0.381791899945377	-0.378670638358643	-0.384722534636494	0.474293475777239	0.48173698015211	0.467304573528495	0.471933521211695	0.479352244469554	0.464958437842089	0.000335899928457766	0.000821522494682638	0.000820552029372168
178	0.405465108108164	0.31	1.22965705843519	1.19029996231797	1.26901415455241	0.38704837205394	0.491875172247676	0.478692527504559	0.505057816990792	0.25	0.16	0.39	0.771951917747365	0.79321059070698	0.814469263666595	1.84458806526768	1.89538591099253	1.94618375671738	1.84086229988738	1.89241768753824	1.94254222215598	1.22965705843519	0.310934574601231	-0.00733954973874306	-0.699862537611049	-0.381791899945377	-0.378670638358643	-0.384722534636494	0.474293475777239	0.48173698015211	0.467304573528495	0.471933521211695	0.479352244469554	0.464958437842089	0.000335899928457766	0.000821522494682638	0.000820552029372168
178	0.405465108108164	0.31	1.23163898513317	1.19215606756401	1.27112190270232	0.393636307748945	0.504086008300128	0.490761817883849	0.517410198716407	0.25	0.16	0.39	0.787874947094769	0.809265763243777	0.830656579392785	1.87411829111789	1.92500062968523	1.97588296825256	1.87189326686087	1.92263113556423	1.97332799353875	1.23163898513317	0.31177858408792	-0.00817193078354984	-0.697788880065429	-0.381791899945377	-0.378670638358643	-0.384722534636494	0.474293475777239	0.48173698015211	0.467304573528495	0.471933521211695	0.479352244469554	0.464958437842089	0.000335899928457766	0.000821522494682638	0.000820552029372168
178	0.405465108108164	0.31	1.2330605474125	1.19384161676184	1.27227947806316	0.398814690623848	0.501387704685779	0.488277500561442	0.514497908810115	0.25	0.16	0.39	0.784992481500989	0.806069454445092	0.827146427389195	1.86992145812166	1.92012867017682	1.97033588223199	1.86839704820912	1.91857881669423	1.96854493975163	1.2330605474125	0.312357147521194	-0.00326526911484986	-0.694794216430378	-0.381791899945377	-0.378670638358643	-0.384722534636494	0.474293475777239	0.48173698015211	0.467304573528495	0.471933521211695	0.479352244469554	0.464958437842089	0.000335899928457766	0.000821522494682638	0.000820552029372168
178	0.405465108108164	0.31	1.23409257015524	1.19501948314344	1.27316565716704	0.389976721285478	0.490236733840916	0.477178727345221	0.503294740336612	0.25	0.16	0.39	0.767736571834973	0.788745700212885	0.809754828590796	1.83023183058617	1.88031616537071	1.93040050015526	1.82576633432884	1.87591755991969	1.92552890683206	1.23409257015524	0.310668416168566	-0.00537387662737841	-0.699670175956036	-0.381791899945377	-0.378670638358643	-0.384722534636494	0.474293475777239	0.48173698015211	0.467304573528495	0.471933521211695	0.479352244469554	0.464958437842089	0.000335899928457766	0.000821522494682638	0.000820552029372168
178	0.405465108108164	0.31	1.23419995550442	1.19516769087524	1.2732322201336	0.394571204461337	0.499583077957823	0.486403735894238	0.512762420021408	0.25	0.16	0.39	0.777861375381015	0.798937901706106	0.820014428031197	1.84310386755551	1.89304364913341	1.94298343071131	1.8425312532292	1.89280513007034	1.94155634657	1.23419995550442	0.313108339094406	0.000496466463173287	-0.688124419650923	-0.381791899945377	-0.378670638358643	-0.384722534636494	0.474293475777239	0.48173698015211	0.467304573528495	0.471933521211695	0.479352244469554	0.464958437842089	0.000335899928457766	0.000821522494682638	0.000820552029372168
178	0.405465108108164	0.31	1.2343882547253	1.19488408856266	1.27389242088793	0.387322698461991	0.48931258172719	0.476206195200004	0.502418968254376	0.25	0.16	0.39	0.769141058794912	0.790309746040279	0.811478433285646	1.84078358848981	1.89144656067882	1.94210953286782	1.83569573137991	1.88677087349355	1.93804559425912	1.2343882547253	0.310962209903245	0.000480527623971232	-0.692487529337483	-0.381791899945377	-0.378670638358643	-0.384722534636494	0.474293475777239	0.48173698015211	0.467304573528495	0.471933521211695	0.479352244469554	0.464958437842089	0.000335899928457766	0.000821522494682638	0.000820552029372168
178	0.405465108108164	0.31	1.23499622965718	1.19546763370244	1.27452482561192	0.389439382141751	0.495477944581916	0.482265415522048	0.508690473641783	0.25	0.16	0.39	0.769663276357031	0.790749587085268	0.811835897813505	1.81993170201479	1.86979200658134	1.9196523111479	1.81749308908112	1.86820747673219	1.91803282046265	1.23499622965718	0.313083764470245	-0.00341304700216473	-0.691165184665885	-0.381791899945377	-0.378670638358643	-0.384722534636494	0.474293475777239	0.48173698015211	0.467304573528495	0.471933521211695	0.479352244469554	0.464958437842089	0.000335899928457766	0.000821522494682638	0.000820552029372168
178	0.405465108108164	0.31	1.23524449478418	1.19573798743825	1.27475100213012	0.388876126261872	0.497167136941895	0.483893847476517	0.510440426407273	0.25	0.16	0.39	0.778627815740628	0.799985707431165	0.821343599121701	1.85640618678066	1.90732772011066	1.95824925344066	1.85484578533534	1.90599961082359	1.95631520765506	1.23524449478418	0.312084019636998	0.00605798357761396	-0.6839158778114	-0.381791899945377	-0.378670638358643	-0.384722534636494	0.474293475777239	0.48173698015211	0.467304573528495	0.471933521211695	0.479352244469554	0.464958437842089	0.000335899928457766	0.000821522494682638	0.000820552029372168
178	0.405465108108164	0.31	1.23534733781164	1.19569001887885	1.27500465674444	0.389647098159791	0.501222664878179	0.48786278193926	0.514582547817097	0.25	0.16	0.39	0.786951356093784	0.808501632903678	0.830051909713572	1.88094155813726	1.93245021992075	1.98395888170423	1.87900442951589	1.93073188974885	1.98145014027281	1.23534733781164	0.311579685656356	0.00124077444087102	-0.687457893637289	-0.381791899945377	-0.378670638358643	-0.384722534636494	0.474293475777239	0.48173698015211	0.467304573528495	0.471933521211695	0.479352244469554	0.464958437842089	0.000335899928457766	0.000821522494682638	0.000820552029372168
178	0.405465108108164	0.31	1.23637417734701	1.19673378713811	1.27601456755591	0.387554582087005	0.497002062652854	0.483696212877001	0.510307912428707	0.25	0.16	0.39	0.77093900918699	0.792146532358554	0.813354055530118	1.82056629707992	1.87064769323525	1.92072908939058	1.81825448399873	1.86798405552084	1.91715743745541	1.23637417734701	0.314319907392576	0.00566233417802289	-0.679213026760731	-0.381791899945377	-0.378670638358643	-0.384722534636494	0.474293475777239	0.48173698015211	0.467304573528495	0.471933521211695	0.479352244469554	0.464958437842089	0.000335899928457766	0.000821522494682638	0.000820552029372168
178	0.405465108108164	0.31	1.23646517711918	1.1968366711001	1.27609368313826	0.399756326716613	0.510588825629813	0.497264212867667	0.523913438391958	0.25	0.16	0.39	0.799526883070113	0.820950878270567	0.842374873471021	1.9047523461519	1.95579178708391	2.00683122801592	1.90494869766102	1.95465594029274	2.00570253660339	1.23646517711918	0.312191920197663	-0.00278474188819489	-0.691229366934169	-0.381791899945377	-0.378670638358643	-0.384722534636494	0.474293475777239	0.48173698015211	0.467304573528495	0.471933521211695	0.479352244469554	0.464958437842089	0.000335899928457766	0.000821522494682638	0.000820552029372168
178	0.405465108108164	0.31	1.23809501272381	1.19903681989269	1.27715320555493	0.389132461640033	0.485847826375736	0.472883730777862	0.498811921973609	0.25	0.16	0.39	0.753916924967189	0.774585538522686	0.795254152078183	1.78086827462305	1.82969073362678	1.87851319263051	1.77604925714087	1.8254506454795	1.87415147722858	1.23809501272381	0.313944379390587	-0.00495803534949624	-0.691879938471747	-0.381791899945377	-0.378670638358643	-0.384722534636494	0.474293475777239	0.48173698015211	0.467304573528495	0.471933521211695	0.479352244469554	0.464958437842089	0.000335899928457766	0.000821522494682638	0.000820552029372168
178	0.405465108108164	0.31	1.23889739072787	1.19925258687434	1.2785421945814	0.384392685112254	0.492175216138498	0.478910399926077	0.505440032350919	0.25	0.16	0.39	0.77381005366305	0.795242973363161	0.816675893063272	1.85269106676987	1.90400673354781	1.95532240032575	1.8503211710634	1.90090210199221	1.95267982646001	1.23889739072787	0.311445588061345	-0.00557121865543257	-0.696047874259994	-0.381791899945377	-0.378670638358643	-0.384722534636494	0.474293475777239	0.48173698015211	0.467304573528495	0.471933521211695	0.479352244469554	0.464958437842089	0.000335899928457766	0.000821522494682638	0.000820552029372168
178	0.405465108108164	0.31	1.23913441786697	1.19982171113853	1.27844712459541	0.397972836493338	0.497354562380923	0.48432695677453	0.510382167987316	0.25	0.16	0.4	0.77671202130816	0.797604308515823	0.818496595723487	1.84557120337569	1.89521406016858	1.94485691696147	1.83818193698553	1.88823315557748	1.93736592077281	1.23913441786697	0.31439042330694	-0.00218916333261735	-0.690606193742761	-0.381791899945377	-0.378670638358643	-0.384722534636494	0.474293475777239	0.48173698015211	0.467304573528495	0.471933521211695	0.479352244469554	0.464958437842089	0.000335899928457766	0.000821522494682638	0.000820552029372168
178	0.405465108108164	0.31	1.23949056488748	1.20016457002845	1.27881655974652	0.395359395699604	0.503227202744695	0.489973601512698	0.516480803976692	0.25	0.16	0.39	0.791557051112795	0.812968370978672	0.834379690844549	1.89486878694437	1.94612427338605	1.99737975982774	1.8916182622338	1.94189307423267	1.99304252706636	1.23949056488748	0.310136380997148	-0.00609975113556555	-0.699037031274279	-0.381791899945377	-0.378670638358643	-0.384722534636494	0.474293475777239	0.48173698015211	0.467304573528495	0.471933521211695	0.479352244469554	0.464958437842089	0.000335899928457766	0.000821522494682638	0.000820552029372168
178	0.405465108108164	0.31	1.23960509427161	1.19999593069442	1.27921425784881	0.391597448762622	0.491887215945968	0.478829768403998	0.504944663487937	0.25	0.16	0.39	0.773100565191021	0.794182629717409	0.815264694243797	1.8495843801735	1.90002161823215	1.9504588562908	1.84266923857729	1.8926559766185	1.94248705276599	1.23960509427161	0.309765028849844	-0.00361323008053977	-0.699646913997158	-0.381791899945377	-0.378670638358643	-0.384722534636494	0.474293475777239	0.48173698015211	0.467304573528495	0.471933521211695	0.479352244469554	0.464958437842089	0.000335899928457766	0.000821522494682638	0.000820552029372168
178	0.405465108108164	0.31	1.23986452993462	1.20019506309872	1.27953399677051	0.379118708247388	0.485833230769101	0.472592222282454	0.499074239255749	0.25	0.16	0.39	0.758696303348258	0.779953327306258	0.801210351264258	1.80468955592249	1.85525304088702	1.90581652585155	1.80084972025154	1.85224240314289	1.90288975849972	1.23986452993462	0.311937819278487	-0.000829569989527541	-0.690965406097902	-0.381791899945377	-0.378670638358643	-0.384722534636494	0.474293475777239	0.48173698015211	0.467304573528495	0.471933521211695	0.479352244469554	0.464958437842089	0.000335899928457766	0.000821522494682638	0.000820552029372168
178	0.405465108108164	0.31	1.24028138439023	1.20058295379784	1.27997981498261	0.400551107717627	0.512771107779938	0.499411680906192	0.526130534653683	0.25	0.16	0.38	0.80862183845923	0.830252738841472	0.851883639223713	1.94015715505019	1.99205699765987	2.04395684026955	1.93981937589746	1.99230673242043	2.04379897258128	1.24028138439023	0.30836274526006	0.00432854707944534	-0.691060544068081	-0.381791899945377	-0.378670638358643	-0.384722534636494	0.474293475777239	0.48173698015211	0.467304573528495	0.471933521211695	0.479352244469554	0.464958437842089	0.000335899928457766	0.000821522494682638	0.000820552029372168
178	0.405465108108164	0.31	1.24072309353166	1.20108295005874	1.28036323700458	0.386636102540801	0.496340414470065	0.4830265322807	0.50965429665943	0.25	0.16	0.39	0.781593888203745	0.80313731957249	0.824680750941236	1.87409167350546	1.92574812317358	1.97740457284169	1.86894019031607	1.92166149489966	1.97224550502609	1.24072309353166	0.310535117362117	-0.003265332959477	-0.695000392269262	-0.381791899945377	-0.378670638358643	-0.384722534636494	0.474293475777239	0.48173698015211	0.467304573528495	0.471933521211695	0.479352244469554	0.464958437842089	0.000335899928457766	0.000821522494682638	0.000820552029372168
178	0.405465108108164	0.31	1.24134043056747	1.20189898647252	1.28078187466242	0.39084605223294	0.498934104787189	0.485668684145571	0.512199525428807	0.25	0.16	0.39	0.782284249212822	0.803651345683902	0.825018442154982	1.86705775757919	1.91805405881293	1.96905036004668	1.86254862394895	1.91302086352507	1.9626898847972	1.24134043056747	0.31114700743603	0.00379719748364404	-0.68881311968671	-0.381791899945377	-0.378670638358643	-0.384722534636494	0.474293475777239	0.48173698015211	0.467304573528495	0.471933521211695	0.479352244469554	0.464958437842089	0.000335899928457766	0.000821522494682638	0.000820552029372168
178	0.405465108108164	0.31	1.24144584282009	1.20183235062332	1.28105933501687	0.389187919657558	0.494663220858137	0.481465439722178	0.507861001994096	0.25	0.16	0.4	0.771175192969301	0.792314407904774	0.813453622840248	1.83015032476077	1.88031783719123	1.93048534962168	1.82364801956656	1.87349474285416	1.92407544213031	1.24144584282009	0.314483560722377	0.0072739985050361	-0.678645238320807	-0.381791899945377	-0.378670638358643	-0.384722534636494	0.474293475777239	0.48173698015211	0.467304573528495	0.471933521211695	0.479352244469554	0.464958437842089	0.000335899928457766	0.000821522494682638	0.000820552029372168
178	0.405465108108164	0.31	1.24167500640244	1.20210875762476	1.28124125518012	0.385122378001008	0.49490531199422	0.481587457991465	0.508223165996974	0.25	0.16	0.39	0.773949447767649	0.795352301143172	0.816755154518694	1.84292410169948	1.89388845659974	1.9448528115	1.84008600388279	1.89081752841131	1.94098005663331	1.24167500640244	0.312732464489734	9.44860529872214e-05	-0.687624728708369	-0.381791899945377	-0.378670638358643	-0.384722534636494	0.474293475777239	0.48173698015211	0.467304573528495	0.471933521211695	0.479352244469554	0.464958437842089	0.000335899928457766	0.000821522494682638	0.000820552029372168
178	0.405465108108164	0.31	1.24176205020013	1.20184182354655	1.2816822768537	0.390389210897835	0.504064334837895	0.490649647438264	0.517479022237526	0.25	0.17	0.39	0.787864139805814	0.809404868927002	0.830945598048191	1.87449891153841	1.92574895739196	1.9769990032455	1.87658942298345	1.92765799726875	1.97912497411343	1.24176205020013	0.311315738995368	0.00293096188202567	-0.686050252487792	-0.381791899945377	-0.378670638358643	-0.384722534636494	0.474293475777239	0.48173698015211	0.467304573528495	0.471933521211695	0.479352244469554	0.464958437842089	0.000335899928457766	0.000821522494682638	0.000820552029372168
178	0.405465108108164	0.31	1.24186711350901	1.2023240865407	1.28141014047732	0.386288794506043	0.49673053471744	0.48339642584778	0.510064643587101	0.25	0.16	0.39	0.780460281451697	0.801988662310268	0.823517043168839	1.86715929290727	1.91866340828206	1.97016752365685	1.8648007911154	1.91792286357622	1.96898187120626	1.24186711350901	0.310371013766278	0.002367885520102	-0.689064336023996	-0.381791899945377	-0.378670638358643	-0.384722534636494	0.474293475777239	0.48173698015211	0.467304573528495	0.471933521211695	0.479352244469554	0.464958437842089	0.000335899928457766	0.000821522494682638	0.000820552029372168
178	0.405465108108164	0.31	1.24236951633986	1.20328460937989	1.28145442329984	0.398194312111269	0.501272584725584	0.488148417998788	0.51439675145238	0.25	0.16	0.39	0.785405564121915	0.80652166978082	0.827637775439724	1.87240118115593	1.92274182423674	1.97308246731755	1.86751866772085	1.91757013454801	1.9668678813407	1.24236951633986	0.309789644891459	0.00267334327146763	-0.690443084045483	-0.381791899945377	-0.378670638358643	-0.384722534636494	0.474293475777239	0.48173698015211	0.467304573528495	0.471933521211695	0.479352244469554	0.464958437842089	0.000335899928457766	0.000821522494682638	0.000820552029372168
178	0.405465108108164	0.31	1.24238925297957	1.20253180591726	1.28224670004188	0.397570643769789	0.502318222170255	0.489149549286418	0.515486895054093	0.25	0.16	0.39	0.786808646783413	0.807990769319927	0.82917289185644	1.87524554993111	1.92573010063741	1.97621465134371	1.87296691408111	1.92283145763242	1.97330698271621	1.24238925297957	0.310352570151642	0.00462979050443145	-0.686664396709868	-0.381791899945377	-0.378670638358643	-0.384722534636494	0.474293475777239	0.48173698015211	0.467304573528495	0.471933521211695	0.479352244469554	0.464958437842089	0.000335899928457766	0.000821522494682638	0.000820552029372168
178	0.405465108108164	0.31	1.24266601256085	1.20279372764632	1.28253829747537	0.38950734460453	0.493589655231748	0.480429360577495	0.506749949886	0.25	0.16	0.4	0.767192599647222	0.788208135949547	0.809223672251872	1.81517912416752	1.86490192232369	1.91462472047986	1.80761282419066	1.85721005005664	1.90686809285252	1.24266601256085	0.314830067872822	0.00851681872021101	-0.677041515712745	-0.381791899945377	-0.378670638358643	-0.384722534636494	0.474293475777239	0.48173698015211	0.467304573528495	0.471933521211695	0.479352244469554	0.464958437842089	0.000335899928457766	0.000821522494682638	0.000820552029372168
178	0.405465108108164	0.31	1.24315993999378	1.20368866843214	1.28263121155542	0.40751319664119	0.505404019893909	0.492425524062135	0.518382515725683	0.25	0.16	0.39	0.793278987969083	0.814186856338415	0.835094724707747	1.89356758764658	1.94347494996347	1.99338231228036	1.88693031155399	1.93633224472145	1.98553371874054	1.24315993999378	0.312536863145748	0.00167822977496113	-0.689255251054663	-0.381791899945377	-0.378670638358643	-0.384722534636494	0.474293475777239	0.48173698015211	0.467304573528495	0.471933521211695	0.479352244469554	0.464958437842089	0.000335899928457766	0.000821522494682638	0.000820552029372168
178	0.405465108108164	0.31	1.24320167107538	1.20352990806001	1.28287343409074	0.394828712447225	0.497885600169762	0.484758115275618	0.511013085063907	0.25	0.16	0.39	0.774698334864716	0.79567754154117	0.816656748217625	1.83434633716249	1.88402132572465	1.93369631428681	1.82800761745161	1.87687093429103	1.92636573441282	1.24320167107538	0.312326189066767	-0.00652702512638987	-0.69469228409121	-0.381791899945377	-0.378670638358643	-0.384722534636494	0.474293475777239	0.48173698015211	0.467304573528495	0.471933521211695	0.479352244469554	0.464958437842089	0.000335899928457766	0.000821522494682638	0.000820552029372168
178	0.405465108108164	0.31	1.2437134799139	1.20384993734627	1.28357702248153	0.385115115002251	0.492511662261584	0.479258017890557	0.505765306632612	0.26	0.16	0.39	0.763654500720782	0.784772989712236	0.80589147870369	1.80286657351184	1.85272396039273	1.90258134727362	1.800140689367	1.8513376760227	1.9009733334289	1.2437134799139	0.313846081547912	-0.00478498096929016	-0.690709170655186	-0.381791899945377	-0.378670638358643	-0.384722534636494	0.474293475777239	0.48173698015211	0.467304573528495	0.471933521211695	0.479352244469554	0.464958437842089	0.000335899928457766	0.000821522494682638	0.000820552029372168
178	0.405465108108164	0.31	1.24503414124893	1.20570619873658	1.28436208376128	0.398687392280205	0.501114601578295	0.488008059408278	0.514221143748312	0.25	0.16	0.39	0.787795299292845	0.808953294765384	0.830111290237923	1.8844387334392	1.93504952818013	1.98566032292107	1.88067808661009	1.93151585456213	1.98106316238528	1.24503414124893	0.310780047584009	-0.00827745167207197	-0.701397136021577	-0.381791899945377	-0.378670638358643	-0.384722534636494	0.474293475777239	0.48173698015211	0.467304573528495	0.471933521211695	0.479352244469554	0.464958437842089	0.000335899928457766	0.000821522494682638	0.000820552029372168
178	0.405465108108164	0.31	1.2450907646624	1.20551621794801	1.28466531137678	0.394757681431567	0.495600341910397	0.482531168708491	0.508669515112303	0.25	0.16	0.39	0.779704651573082	0.800822655545788	0.821940659518494	1.86691191289675	1.91747651208659	1.96804111127643	1.86246520979257	1.91241242796546	1.96342300917449	1.2450907646624	0.308821559850627	-0.00635676115570303	-0.701176913101085	-0.381791899945377	-0.378670638358643	-0.384722534636494	0.474293475777239	0.48173698015211	0.467304573528495	0.471933521211695	0.479352244469554	0.464958437842089	0.000335899928457766	0.000821522494682638	0.000820552029372168
178	0.405465108108164	0.31	1.24517720901552	1.20530411298031	1.28505030505072	0.390980164368138	0.492981171593616	0.479877715527489	0.506084627659742	0.25	0.16	0.39	0.769302734532387	0.790309179002131	0.811315623471875	1.82731001473004	1.8772062189555	1.92710242318096	1.82335425711745	1.87274023712001	1.92246899855486	1.24517720901552	0.309556185930037	-0.00560196134687538	-0.698510498102241	-0.381791899945377	-0.378670638358643	-0.384722534636494	0.474293475777239	0.48173698015211	0.467304573528495	0.471933521211695	0.479352244469554	0.464958437842089	0.000335899928457766	0.000821522494682638	0.000820552029372168
178	0.405465108108164	0.31	1.24544606219536	1.20613090587522	1.28476121851549	0.386581704877152	0.494771112788103	0.481497803412913	0.508044422163292	0.25	0.16	0.39	0.772036014570866	0.793318505991497	0.814600997412127	1.83412793322015	1.8846888024884	1.93524967175665	1.82899310327819	1.87936924595839	1.9289074594791	1.24544606219536	0.313232947407892	-0.00210371208695537	-0.689389013341948	-0.381791899945377	-0.378670638358643	-0.384722534636494	0.474293475777239	0.48173698015211	0.467304573528495	0.471933521211695	0.479352244469554	0.464958437842089	0.000335899928457766	0.000821522494682638	0.000820552029372168
178	0.405465108108164	0.31	1.24548032800957	1.20578676323721	1.28517389278193	0.38977296449829	0.493514943041946	0.480363986541658	0.506665899542234	0.25	0.16	0.39	0.772912737991135	0.794072820929531	0.815232903867927	1.84269534992069	1.8931429418906	1.9435905338605	1.83666135340353	1.8869355757086	1.93673718008562	1.24548032800957	0.312222509306849	-0.000146754206680395	-0.689214819624045	-0.381791899945377	-0.378670638358643	-0.384722534636494	0.474293475777239	0.48173698015211	0.467304573528495	0.471933521211695	0.479352244469554	0.464958437842089	0.000335899928457766	0.000821522494682638	0.000820552029372168
178	0.405465108108164	0.31	1.24577102885707	1.20634509507085	1.28519696264329	0.395214769338964	0.500250982945578	0.487071780660581	0.513430185230575	0.25	0.16	0.39	0.787026164815788	0.808321541475928	0.829616918136069	1.88440470181223	1.93539297856745	1.98638125532268	1.8807809071142	1.93183194937621	1.98178482777812	1.24577102885707	0.312097420205576	0.0109300118171045	-0.679656190492695	-0.381791899945377	-0.378670638358643	-0.384722534636494	0.474293475777239	0.48173698015211	0.467304573528495	0.471933521211695	0.479352244469554	0.464958437842089	0.000335899928457766	0.000821522494682638	0.000820552029372168
178	0.405465108108164	0.31	1.24657769661889	1.20714334432062	1.28601204891715	0.394270897536504	0.496835228405107	0.483720134356158	0.509950322454056	0.25	0.16	0.39	0.78059385263828	0.801758077702032	0.822922302765784	1.86653427598326	1.917141581399	1.96774888681474	1.8676834713516	1.91739403178439	1.96720142623414	1.24657769661889	0.310776962226625	0.000973306066298557	-0.690279018115967	-0.381791899945377	-0.378670638358643	-0.384722534636494	0.474293475777239	0.48173698015211	0.467304573528495	0.471933521211695	0.479352244469554	0.464958437842089	0.000335899928457766	0.000821522494682638	0.000820552029372168
178	0.405465108108164	0.31	1.24747754794262	1.20784848239473	1.28710661349051	0.387367664455143	0.492912814027989	0.479711244977629	0.506114383078349	0.25	0.16	0.38	0.77615652343441	0.797516214384503	0.818875905334597	1.86087623970302	1.9120872263743	1.96329821304558	1.85993329213384	1.91105050560389	1.96317124001185	1.24747754794262	0.309008532400444	-0.00763680576606402	-0.701958640861007	-0.381791899945377	-0.378670638358643	-0.384722534636494	0.474293475777239	0.48173698015211	0.467304573528495	0.471933521211695	0.479352244469554	0.464958437842089	0.000335899928457766	0.000821522494682638	0.000820552029372168
178	0.405465108108164	0.31	1.24756070624292	1.2074644108249	1.28765700166093	0.381651979397637	0.497646463672221	0.484156188201799	0.511136739142644	0.25	0.16	0.39	0.774264246248688	0.795837941315125	0.817411636381561	1.83457391550774	1.88569152609323	1.93680913667871	1.83229918829491	1.88416057124543	1.93553900241712	1.24756070624292	0.313886228253053	-0.00174848535106119	-0.68661013168587	-0.381791899945377	-0.378670638358643	-0.384722534636494	0.474293475777239	0.48173698015211	0.467304573528495	0.471933521211695	0.479352244469554	0.464958437842089	0.000335899928457766	0.000821522494682638	0.000820552029372168
178	0.405465108108164	0.31	1.24810013165458	1.20860432314727	1.2875959401619	0.393581350068394	0.495541417619426	0.482441572957257	0.508641262281596	0.25	0.16	0.39	0.772137294891126	0.793103312721927	0.814069330552728	1.83099951755531	1.88071705974275	1.9304346019302	1.82605507743243	1.87596021462209	1.92543171810262	1.24810013165458	0.315453337892043	0.0005499036480117	-0.684631963463426	-0.381791899945377	-0.378670638358643	-0.384722534636494	0.474293475777239	0.48173698015211	0.467304573528495	0.471933521211695	0.479352244469554	0.464958437842089	0.000335899928457766	0.000821522494682638	0.000820552029372168
178	0.405465108108164	0.31	1.24867267916392	1.20894361215868	1.28840174616915	0.39464276114969	0.500887611156861	0.487675833463746	0.514099388849976	0.25	0.16	0.39	0.787129153267462	0.808453513990603	0.829777874713744	1.8825300127402	1.93353021886542	1.98453042499064	1.87522791741068	1.92712386642752	1.97781514715943	1.24867267916392	0.310207185577105	0.000584362624563024	-0.692669468376981	-0.381791899945377	-0.378670638358643	-0.384722534636494	0.474293475777239	0.48173698015211	0.467304573528495	0.471933521211695	0.479352244469554	0.464958437842089	0.000335899928457766	0.000821522494682638	0.000820552029372168
178	0.405465108108164	0.31	1.24884384132294	1.20884915633393	1.28883852631194	0.384844361688503	0.491815636444899	0.478573152942559	0.50505811994724	0.25	0.16	0.39	0.772591345868133	0.793969536618708	0.815347727369282	1.84813557364055	1.89927489203638	1.95041421043221	1.8472408367049	1.89817093747093	1.95061796966722	1.24884384132294	0.309992377214062	0.00194643043111684	-0.689897427623901	-0.381791899945377	-0.378670638358643	-0.384722534636494	0.474293475777239	0.48173698015211	0.467304573528495	0.471933521211695	0.479352244469554	0.464958437842089	0.000335899928457766	0.000821522494682638	0.000820552029372168
178	0.405465108108164	0.31	1.24907705797142	1.20895101440084	1.289203101542	0.389530387223034	0.498237547437897	0.484953972345553	0.511521122530241	0.25	0.16	0.38	0.78263024074905	0.804067589787036	0.825504938825022	1.87151360151905	1.92277700563528	1.97404040975151	1.87276794983948	1.922854843956	1.97614165045656	1.24907705797142	0.309666801175717	0.00128330861108912	-0.690111016369905	-0.381791899945377	-0.378670638358643	-0.384722534636494	0.474293475777239	0.48173698015211	0.467304573528495	0.471933521211695	0.479352244469554	0.464958437842089	0.000335899928457766	0.000821522494682638	0.000820552029372168
178	0.405465108108164	0.31	1.24913911916253	1.20904677704313	1.28923146128194	0.388857173855989	0.494165784381974	0.480972098467722	0.507359470296226	0.25	0.16	0.39	0.769726962980054	0.790841567801504	0.811956172622955	1.82514445950033	1.87521052949378	1.92527659948723	1.82222360746993	1.87284143613871	1.92264381003904	1.24913911916253	0.311781960430328	0.00535268745484408	-0.683736974667405	-0.381791899945377	-0.378670638358643	-0.384722534636494	0.474293475777239	0.48173698015211	0.467304573528495	0.471933521211695	0.479352244469554	0.464958437842089	0.000335899928457766	0.000821522494682638	0.000820552029372168
178	0.405465108108164	0.31	1.24915018778286	1.20956787769808	1.28873249786763	0.397868919159794	0.503671329173281	0.490475401900414	0.516867256446147	0.25	0.16	0.38	0.789672279378501	0.810917907452207	0.832163535525912	1.88383473827921	1.93451810813652	1.98520147799383	1.88347426173939	1.93461158532146	1.98490409150431	1.24915018778286	0.310140013690707	-0.00342844506659229	-0.695077411173908	-0.381791899945377	-0.378670638358643	-0.384722534636494	0.474293475777239	0.48173698015211	0.467304573528495	0.471933521211695	0.479352244469554	0.464958437842089	0.000335899928457766	0.000821522494682638	0.000820552029372168
178	0.405465108108164	0.31	1.250580974451	1.21046697318477	1.29069497571724	0.394753989886134	0.501969705832153	0.488732467771583	0.515206943892722	0.25	0.16	0.39	0.78435575644788	0.805599902390586	0.826844048333292	1.86512063284549	1.91563711672311	1.96615360060074	1.86170489856373	1.91268091321752	1.96232044636299	1.250580974451	0.311154063925462	0.00680363529230913	-0.684056872373904	-0.381791899945377	-0.378670638358643	-0.384722534636494	0.474293475777239	0.48173698015211	0.467304573528495	0.471933521211695	0.479352244469554	0.464958437842089	0.000335899928457766	0.000821522494682638	0.000820552029372168
178	0.405465108108164	0.31	1.25070250790924	1.2108958281459	1.29050918767258	0.396184042383799	0.500980008404611	0.487808322456826	0.514151694352396	0.26	0.16	0.4	0.776403063720068	0.797367317205357	0.818331570690647	1.83090083789741	1.88033839303558	1.92977594817376	1.82581576118589	1.8743913681435	1.92400306859923	1.25070250790924	0.31501969456502	0.00602378481242091	-0.679449731379068	-0.381791899945377	-0.378670638358643	-0.384722534636494	0.474293475777239	0.48173698015211	0.467304573528495	0.471933521211695	0.479352244469554	0.464958437842089	0.000335899928457766	0.000821522494682638	0.000820552029372168
178	0.405465108108164	0.31	1.25134629069214	1.21192176819475	1.29077081318953	0.382168219171002	0.487428530796535	0.474229685090304	0.500627376502766	0.25	0.16	0.39	0.757937739428845	0.779032798620986	0.800127857813128	1.79481477140098	1.84476837823703	1.89472198507308	1.79232034857214	1.8418413069726	1.89047771740151	1.25134629069214	0.313119505666652	-0.000695179123187389	-0.686099586177531	-0.381791899945377	-0.378670638358643	-0.384722534636494	0.474293475777239	0.48173698015211	0.467304573528495	0.471933521211695	0.479352244469554	0.464958437842089	0.000335899928457766	0.000821522494682638	0.000820552029372168
178	0.405465108108164	0.31	1.25193305108009	1.21198368197175	1.29188242018843	0.385371146641708	0.496757881578976	0.483397194002205	0.510118569155746	0.25	0.16	0.38	0.778111653398118	0.799617998138815	0.821124342879511	1.85585845403887	1.90715280431392	1.95844715458896	1.85698616254467	1.90781265019022	1.96031273000905	1.25193305108009	0.310874901654808	-0.00103522619544733	-0.691906940593556	-0.381791899945377	-0.378670638358643	-0.384722534636494	0.474293475777239	0.48173698015211	0.467304573528495	0.471933521211695	0.479352244469554	0.464958437842089	0.000335899928457766	0.000821522494682638	0.000820552029372168
178	0.405465108108164	0.31	1.25195550945374	1.21184008567459	1.29207093323289	0.388808405505854	0.493947810376948	0.480758590867989	0.507137029885906	0.25	0.16	0.4	0.771457636266317	0.792621946795242	0.813786257324167	1.83420798402765	1.88452798285024	1.93484798167282	1.82850417809976	1.8785472519112	1.92959914445871	1.25195550945374	0.313079854475748	-0.000612183130627949	-0.688307588213442	-0.381791899945377	-0.378670638358643	-0.384722534636494	0.474293475777239	0.48173698015211	0.467304573528495	0.471933521211695	0.479352244469554	0.464958437842089	0.000335899928457766	0.000821522494682638	0.000820552029372168
178	0.405465108108164	0.31	1.25218983137708	1.2123015910412	1.29207807171296	0.385660906964953	0.497405693354507	0.484035761712701	0.510775624996313	0.25	0.16	0.39	0.778594237823409	0.800100400301094	0.821606562778778	1.8556947707585	1.90695237235659	1.95820997395468	1.85466774634061	1.90690341899008	1.95816368489041	1.25218983137708	0.31033950668341	0.00212767883304429	-0.688167952953711	-0.381791899945377	-0.378670638358643	-0.384722534636494	0.474293475777239	0.48173698015211	0.467304573528495	0.471933521211695	0.479352244469554	0.464958437842089	0.000335899928457766	0.000821522494682638	0.000820552029372168
178	0.405465108108164	0.31	1.25239361300999	1.21271792432972	1.29206930169026	0.39023855939821	0.500600389428928	0.487273670449028	0.513927108408829	0.25	0.16	0.39	0.783680559051977	0.805113875099759	0.826547191147541	1.86752351070584	1.91859945123962	1.96967539177341	1.86230461749169	1.91365074202787	1.9644038130096	1.25239361300999	0.311914207496207	-0.00395886988546094	-0.693791341204014	-0.381791899945377	-0.378670638358643	-0.384722534636494	0.474293475777239	0.48173698015211	0.467304573528495	0.471933521211695	0.479352244469554	0.464958437842089	0.000335899928457766	0.000821522494682638	0.000820552029372168
178	0.405465108108164	0.31	1.25255257850786	1.21293288857034	1.29217226844538	0.391058592548661	0.49586233635485	0.482684469140328	0.509040203569373	0.25	0.16	0.39	0.774685828172033	0.795835684090964	0.816985540009895	1.84221371088673	1.89250836342874	1.94280301597075	1.83570089413681	1.88666189827895	1.9365076615747	1.25255257850786	0.311487336378175	0.000478062671928635	-0.690836097600181	-0.381791899945377	-0.378670638358643	-0.384722534636494	0.474293475777239	0.48173698015211	0.467304573528495	0.471933521211695	0.479352244469554	0.464958437842089	0.000335899928457766	0.000821522494682638	0.000820552029372168
178	0.405465108108164	0.31	1.25305348956805	1.21342580552849	1.29268117360761	0.392307853613544	0.496888819987368	0.483718245958213	0.510059394016523	0.25	0.16	0.38	0.779158539398105	0.800373296768406	0.821588054138708	1.8596362174867	1.91026998347415	1.9609037494616	1.85578106482288	1.90595647008806	1.95820763016703	1.25305348956805	0.307737167117884	0.00480783313698743	-0.691083158497757	-0.381791899945377	-0.378670638358643	-0.384722534636494	0.474293475777239	0.48173698015211	0.467304573528495	0.471933521211695	0.479352244469554	0.464958437842089	0.000335899928457766	0.000821522494682638	0.000820552029372168
178	0.405465108108164	0.31	1.25318358159867	1.213340907595	1.29302625560234	0.395544173967148	0.493858332023212	0.480856506282698	0.506860157763727	0.25	0.16	0.39	0.772926404575132	0.793825475901454	0.814724547227776	1.84085289448252	1.89062751172335	1.94040212896418	1.83472369923467	1.88477837937442	1.93457721439598	1.25318358159867	0.31066416290886	0.00401251118049906	-0.68926383876857	-0.381791899945377	-0.378670638358643	-0.384722534636494	0.474293475777239	0.48173698015211	0.467304573528495	0.471933521211695	0.479352244469554	0.464958437842089	0.000335899928457766	0.000821522494682638	0.000820552029372168
178	0.405465108108164	0.31	1.25334285821439	1.21343949240289	1.29324622402589	0.390569649555369	0.500183389948704	0.486877031238286	0.513489748659122	0.25	0.16	0.39	0.784663037915755	0.806107893966488	0.827552750017222	1.87378139361963	1.92499187546347	1.97620235730731	1.87080186701025	1.9223003085292	1.97193477146972	1.25334285821439	0.30930983788519	-8.97841676426166e-05	-0.692820509518811	-0.381791899945377	-0.378670638358643	-0.384722534636494	0.474293475777239	0.48173698015211	0.467304573528495	0.471933521211695	0.479352244469554	0.464958437842089	0.000335899928457766	0.000821522494682638	0.000820552029372168
178	0.405465108108164	0.31	1.25334322845172	1.21381818231723	1.29286827458622	0.398460358734397	0.501206250499637	0.488091102019868	0.514321398979405	0.25	0.16	0.39	0.786591368862645	0.807727305479489	0.828863242096334	1.8783177893689	1.92878872931806	1.97925966926722	1.87285150072612	1.92406610129602	1.97372714437633	1.25334322845172	0.309155267123395	0.00372607887019798	-0.691414245182646	-0.381791899945377	-0.378670638358643	-0.384722534636494	0.474293475777239	0.48173698015211	0.467304573528495	0.471933521211695	0.479352244469554	0.464958437842089	0.000335899928457766	0.000821522494682638	0.000820552029372168
178	0.405465108108164	0.31	1.25363908420688	1.21419417097329	1.29308399744046	0.38994207283235	0.494887433743245	0.48170459063261	0.508070276853879	0.25	0.16	0.39	0.7732212297693	0.794382029064307	0.815542828359315	1.83899007345977	1.88931784299295	1.93964561252614	1.83597822212878	1.88576899112418	1.936634183079	1.25363908420688	0.310878174065734	0.00773317804073758	-0.682139336317724	-0.381791899945377	-0.378670638358643	-0.384722534636494	0.474293475777239	0.48173698015211	0.467304573528495	0.471933521211695	0.479352244469554	0.464958437842089	0.000335899928457766	0.000821522494682638	0.000820552029372168
178	0.405465108108164	0.31	1.25372055125901	1.21363097546295	1.29381012705507	0.385753719373013	0.491846100063648	0.478628195657957	0.505064004469338	0.25	0.16	0.39	0.768235270340342	0.789451029162238	0.810666787984134	1.82701706701431	1.8774723831834	1.92792769935248	1.82529447935874	1.87583747326805	1.92635134457196	1.25372055125901	0.31361705250469	0.00251077410562192	-0.68511137736246	-0.381791899945377	-0.378670638358643	-0.384722534636494	0.474293475777239	0.48173698015211	0.467304573528495	0.471933521211695	0.479352244469554	0.464958437842089	0.000335899928457766	0.000821522494682638	0.000820552029372168
178	0.405465108108164	0.31	1.25389668532656	1.21439456036499	1.29339881028813	0.396329864229321	0.502628270779737	0.489417275830499	0.515839265728974	0.25	0.16	0.39	0.788018930820411	0.809290174458687	0.830561418096963	1.88001187790645	1.93075963171506	1.98150738552368	1.87816086132306	1.92793829408259	1.97897704925447	1.25389668532656	0.309621859246516	-0.00785475519232748	-0.701743210062178	-0.381791899945377	-0.378670638358643	-0.384722534636494	0.474293475777239	0.48173698015211	0.467304573528495	0.471933521211695	0.479352244469554	0.464958437842089	0.000335899928457766	0.000821522494682638	0.000820552029372168
178	0.405465108108164	0.31	1.25464785859672	1.21471401668105	1.29458170051239	0.393320805663891	0.49515048725102	0.482053829776981	0.508247144725059	0.25	0.16	0.39	0.775485061249246	0.796553791743752	0.817622522238257	1.8484744490708	1.89869464277861	1.94891483648642	1.84247044602917	1.89248006956799	1.94295549952803	1.25464785859672	0.313793675462881	-0.00377215269658051	-0.693224919840885	-0.381791899945377	-0.378670638358643	-0.384722534636494	0.474293475777239	0.48173698015211	0.467304573528495	0.471933521211695	0.479352244469554	0.464958437842089	0.000335899928457766	0.000821522494682638	0.000820552029372168
178	0.405465108108164	0.31	1.25476179097311	1.21527419325483	1.29424938869139	0.404368074106131	0.510750886841836	0.497549278280678	0.523952495402995	0.25	0.16	0.39	0.793598644228922	0.81465541008733	0.835712175945738	1.87544817659055	1.92520994649934	1.97497171640813	1.87473078696656	1.92356375258304	1.97505921882046	1.25476179097311	0.312985736565262	-0.00650871404863333	-0.692952614450036	-0.381791899945377	-0.378670638358643	-0.384722534636494	0.474293475777239	0.48173698015211	0.467304573528495	0.471933521211695	0.479352244469554	0.464958437842089	0.000335899928457766	0.000821522494682638	0.000820552029372168
178	0.405465108108164	0.31	1.25504361948677	1.21493159758052	1.29515564139303	0.382043100303241	0.49364352813513	0.480272847120333	0.507014209149927	0.25	0.16	0.39	0.771368698191971	0.792843417968789	0.814318137745607	1.83565418685162	1.88675835968386	1.9378625325161	1.83170230098913	1.88242358673335	1.93350085715482	1.25504361948677	0.31203915189524	0.00065120870382776	-0.688567474009855	-0.381791899945377	-0.378670638358643	-0.384722534636494	0.474293475777239	0.48173698015211	0.467304573528495	0.471933521211695	0.479352244469554	0.464958437842089	0.000335899928457766	0.000821522494682638	0.000820552029372168
178	0.405465108108164	0.31	1.25505845193049	1.21473936566138	1.2953775381996	0.392049524498276	0.493097892862092	0.480020717425032	0.506175068299151	0.25	0.16	0.38	0.77717339766913	0.798345885641844	0.819518373614558	1.86457559889465	1.91537211941402	1.9661686399334	1.86227384771988	1.91216006418245	1.96460283218741	1.25505845193049	0.308229259155874	-0.00518739055545643	-0.701123538669793	-0.381791899945377	-0.378670638358643	-0.384722534636494	0.474293475777239	0.48173698015211	0.467304573528495	0.471933521211695	0.479352244469554	0.464958437842089	0.000335899928457766	0.000821522494682638	0.000820552029372168
178	0.405465108108164	0.31	1.25519158672305	1.21559783911388	1.29478533433222	0.385425647110007	0.497849905483601	0.484461387445747	0.511238423521455	0.25	0.16	0.39	0.773664325647727	0.795045222139377	0.816426118631027	1.83056957181095	1.88115897762708	1.9317483834432	1.82996488623712	1.88058618592944	1.93171066648913	1.25519158672305	0.312590858132276	0.00341050475352126	-0.683270025047831	-0.381791899945377	-0.378670638358643	-0.384722534636494	0.474293475777239	0.48173698015211	0.467304573528495	0.471933521211695	0.479352244469554	0.464958437842089	0.000335899928457766	0.000821522494682638	0.000820552029372168
178	0.405465108108164	0.31	1.25520459919051	1.21493000558975	1.29547919279126	0.385429940885506	0.491796584448134	0.478570976304039	0.50502219259223	0.25	0.16	0.39	0.773906328537167	0.795293713790897	0.816681099044627	1.85449277293422	1.90574284018716	1.95699290744009	1.85005543506089	1.90194004223621	1.95363573498364	1.25520459919051	0.308152896243509	-0.000684019237387885	-0.694706607490796	-0.381791899945377	-0.378670638358643	-0.384722534636494	0.474293475777239	0.48173698015211	0.467304573528495	0.471933521211695	0.479352244469554	0.464958437842089	0.000335899928457766	0.000821522494682638	0.000820552029372168
178	0.405465108108164	0.31	1.25522186469425	1.21513425547866	1.29530947390985	0.389765004718193	0.496860268868641	0.483619946136496	0.510100591600786	0.25	0.16	0.39	0.77436038225574	0.795560461892571	0.816760541529401	1.83707529701748	1.88736989303254	1.93766448904761	1.83417778284811	1.88468871123952	1.93345006072415	1.25522186469425	0.312079043345162	-0.00819268803946816	-0.69623029359814	-0.381791899945377	-0.378670638358643	-0.384722534636494	0.474293475777239	0.48173698015211	0.467304573528495	0.471933521211695	0.479352244469554	0.464958437842089	0.000335899928457766	0.000821522494682638	0.000820552029372168
178	0.405465108108164	0.31	1.25548843863168	1.2152581072222	1.29571877004117	0.386524995257733	0.490172056577678	0.477020554373813	0.503323558781544	0.25	0.16	0.39	0.767306810131271	0.788461532106993	0.809616254082714	1.82878485222482	1.87920462511282	1.92962439800081	1.82139548279711	1.87118804919738	1.92191492290397	1.25548843863168	0.310612587165947	-0.000664986539910846	-0.692136614859189	-0.381791899945377	-0.378670638358643	-0.384722534636494	0.474293475777239	0.48173698015211	0.467304573528495	0.471933521211695	0.479352244469554	0.464958437842089	0.000335899928457766	0.000821522494682638	0.000820552029372168
178	0.405465108108164	0.31	1.2559368955272	1.2156055696291	1.2962682214253	0.388635886881856	0.493781144211139	0.480591587786906	0.506970700635372	0.25	0.16	0.39	0.767849057090135	0.788922227576579	0.809995398063024	1.81767561587132	1.86756066526823	1.91744571466514	1.8130163868184	1.86344870439607	1.91307778869547	1.2559368955272	0.311555497280381	0.00265563708845727	-0.686972262414854	-0.381791899945377	-0.378670638358643	-0.384722534636494	0.474293475777239	0.48173698015211	0.467304573528495	0.471933521211695	0.479352244469554	0.464958437842089	0.000335899928457766	0.000821522494682638	0.000820552029372168
178	0.405465108108164	0.31	1.25638537960463	1.21605003142252	1.29672072778675	0.384468116155552	0.49113271680802	0.477898106881344	0.504367326734696	0.25	0.16	0.39	0.765852386795809	0.787061421639659	0.808270456483509	1.81845273556646	1.8688118231602	1.91917091075394	1.81376612786057	1.8650624932102	1.91358581640765	1.25638537960463	0.313469249435535	3.02096093460504e-05	-0.685915038040417	-0.381791899945377	-0.378670638358643	-0.384722534636494	0.474293475777239	0.48173698015211	0.467304573528495	0.471933521211695	0.479352244469554	0.464958437842089	0.000335899928457766	0.000821522494682638	0.000820552029372168
178	0.405465108108164	0.31	1.25731346572687	1.21714689549514	1.2974800359586	0.385633537594238	0.495242346325956	0.481929795092212	0.508554897559701	0.25	0.16	0.39	0.770598352623502	0.791884917916641	0.813171483209779	1.82563698111152	1.87606732613847	1.92649767116541	1.82304170574411	1.87299863905865	1.92332216636681	1.25731346572687	0.31237957018541	-0.00162016484031255	-0.688788354211268	-0.381791899945377	-0.378670638358643	-0.384722534636494	0.474293475777239	0.48173698015211	0.467304573528495	0.471933521211695	0.479352244469554	0.464958437842089	0.000335899928457766	0.000821522494682638	0.000820552029372168
178	0.405465108108164	0.31	1.2574892921152	1.21779262566056	1.29718595856983	0.392297610138525	0.49960487976134	0.486362029136694	0.512847730385987	0.24	0.16	0.38	0.790945615776522	0.812481784339146	0.83401795290177	1.90624851303429	1.95815257379408	2.01005663455388	1.90055822096128	1.95401982555569	2.00478296150096	1.2574892921152	0.307691369714406	0.00466466718159944	-0.692744806697217	-0.381791899945377	-0.378670638358643	-0.384722534636494	0.474293475777239	0.48173698015211	0.467304573528495	0.471933521211695	0.479352244469554	0.464958437842089	0.000335899928457766	0.000821522494682638	0.000820552029372168
178	0.405465108108164	0.31	1.25774955721103	1.21764521744178	1.29785389698028	0.388773875968333	0.501412350065892	0.488022842306319	0.514801857825465	0.25	0.16	0.39	0.779963478443353	0.801362737128555	0.822761995813757	1.84692667992019	1.89759938817967	1.94827209643916	1.84337988124164	1.89314390959517	1.94426815586415	1.25774955721103	0.311401569220075	-0.00148484384348151	-0.690902254467525	-0.381791899945377	-0.378670638358643	-0.384722534636494	0.474293475777239	0.48173698015211	0.467304573528495	0.471933521211695	0.479352244469554	0.464958437842089	0.000335899928457766	0.000821522494682638	0.000820552029372168
178	0.405465108108164	0.31	1.25825943357176	1.21787291512668	1.29864595201685	0.397356867045161	0.507787037649841	0.494469052602864	0.521105022696818	0.25	0.16	0.39	0.788447475258655	0.809683448734744	0.830919422210833	1.86271168911555	1.91288179843156	1.96305190774756	1.86253513345643	1.91234628973275	1.96312711493776	1.25825943357176	0.311998169846908	0.00581680545943136	-0.680556710804214	-0.381791899945377	-0.378670638358643	-0.384722534636494	0.474293475777239	0.48173698015211	0.467304573528495	0.471933521211695	0.479352244469554	0.464958437842089	0.000335899928457766	0.000821522494682638	0.000820552029372168
178	0.405465108108164	0.31	1.25830905442867	1.2186469032168	1.29797120564054	0.396874225426819	0.496548000938516	0.483511654226038	0.509584347650994	0.25	0.16	0.4	0.779854383598142	0.800880665055834	0.821906946513526	1.8637886922641	1.91403979868271	1.96429090510132	1.85746093261795	1.90795405725074	1.95816368489041	1.25830905442867	0.311542202928146	-4.87311777223869e-05	-0.692258832436126	-0.381791899945377	-0.378670638358643	-0.384722534636494	0.474293475777239	0.48173698015211	0.467304573528495	0.471933521211695	0.479352244469554	0.464958437842089	0.000335899928457766	0.000821522494682638	0.000820552029372168
178	0.405465108108164	0.31	1.25915773722361	1.21951281190019	1.29880266254702	0.410723356148589	0.509589365508921	0.496589991531868	0.522588739485973	0.25	0.16	0.39	0.793003873441732	0.813762555839499	0.834521238237266	1.87625939502681	1.92537475774017	1.97449012045353	1.87172579357741	1.92088549536878	1.9710051141717	1.25915773722361	0.312143036214176	0.00656218582710739	-0.685380522478151	-0.381791899945377	-0.378670638358643	-0.384722534636494	0.474293475777239	0.48173698015211	0.467304573528495	0.471933521211695	0.479352244469554	0.464958437842089	0.000335899928457766	0.000821522494682638	0.000820552029372168
178	0.405465108108164	0.31	1.25923900792828	1.21902595215915	1.29945206369741	0.38524899893422	0.501136268782625	0.487654345054557	0.514618192510693	0.25	0.16	0.39	0.783332343079417	0.80498872122969	0.826645099379964	1.86438440907907	1.91592806629839	1.96747172351771	1.8638509140137	1.91497825557431	1.96630374408107	1.25923900792828	0.311875021651877	-0.0051030358446394	-0.694334911788697	-0.381791899945377	-0.378670638358643	-0.384722534636494	0.474293475777239	0.48173698015211	0.467304573528495	0.471933521211695	0.479352244469554	0.464958437842089	0.000335899928457766	0.000821522494682638	0.000820552029372168
178	0.405465108108164	0.31	1.25941034571603	1.21907767102606	1.299743020406	0.393385713486585	0.500519886540171	0.487283009622741	0.513756763457601	0.25	0.16	0.38	0.784280404271762	0.805585114214624	0.826889824157486	1.87036353489721	1.92117132300673	1.97197911111625	1.86743506182237	1.91757268930157	1.9690083070583	1.25941034571603	0.308501339185337	-0.00593491367815397	-0.700772553054626	-0.381791899945377	-0.378670638358643	-0.384722534636494	0.474293475777239	0.48173698015211	0.467304573528495	0.471933521211695	0.479352244469554	0.464958437842089	0.000335899928457766	0.000821522494682638	0.000820552029372168
178	0.405465108108164	0.31	1.2596344966066	1.21977503124452	1.29949396196869	0.391037753139236	0.4956854462996	0.48251170363068	0.50885918896852	0.25	0.16	0.39	0.7778539661845	0.799091270704594	0.820328575224687	1.85806895028739	1.90879875026533	1.95952855024326	1.85602685928468	1.90610273135604	1.95649591396474	1.2596344966066	0.310650759008224	0.00506162767762187	-0.686615864514184	-0.381791899945377	-0.378670638358643	-0.384722534636494	0.474293475777239	0.48173698015211	0.467304573528495	0.471933521211695	0.479352244469554	0.464958437842089	0.000335899928457766	0.000821522494682638	0.000820552029372168
178	0.405465108108164	0.31	1.2596927782946	1.22012320311947	1.29926235346973	0.394873231689159	0.498850398410747	0.485698700443119	0.512002096378374	0.25	0.16	0.39	0.77883219688227	0.799921332619126	0.821010468355983	1.85041830006875	1.90052373081022	1.95062916155169	1.84672968061668	1.89720813479149	1.94700395791826	1.2596927782946	0.314107908558328	0.00384596477563604	-0.68369031515594	-0.381791899945377	-0.378670638358643	-0.384722534636494	0.474293475777239	0.48173698015211	0.467304573528495	0.471933521211695	0.479352244469554	0.464958437842089	0.000335899928457766	0.000821522494682638	0.000820552029372168
178	0.405465108108164	0.31	1.25975469190011	1.21991432258787	1.29959506121235	0.386849351029684	0.494443233708242	0.481186202892935	0.507700264523548	0.25	0.16	0.39	0.768290894603979	0.789457869059294	0.810624843514608	1.81751615030368	1.86759004574589	1.91766394118809	1.81703882403251	1.86602291844875	1.91623535489944	1.25975469190011	0.310540830258544	-0.000989450564740881	-0.690693264942342	-0.381791899945377	-0.378670638358643	-0.384722534636494	0.474293475777239	0.48173698015211	0.467304573528495	0.471933521211695	0.479352244469554	0.464958437842089	0.000335899928457766	0.000821522494682638	0.000820552029372168
178	0.405465108108164	0.31	1.25996293666552	1.21984729801729	1.30007857531375	0.38381649193197	0.496203338127597	0.48281366210822	0.509593014146975	0.25	0.16	0.39	0.779068396114896	0.800673984853551	0.822279573592207	1.86273460004299	1.91439306533113	1.96605153061928	1.85975327670823	1.90942990835939	1.96108694822411	1.25996293666552	0.31150918949418	-0.000813310917658598	-0.691965153733661	-0.381791899945377	-0.378670638358643	-0.384722534636494	0.474293475777239	0.48173698015211	0.467304573528495	0.471933521211695	0.479352244469554	0.464958437842089	0.000335899928457766	0.000821522494682638	0.000820552029372168
178	0.405465108108164	0.31	1.26007846560363	1.22013233390205	1.30002459730521	0.400061909642932	0.507114774832581	0.493889245953618	0.520340303711544	0.25	0.16	0.39	0.789785079405907	0.810934204359394	0.832083329312881	1.87124421478487	1.92135300861869	1.97146180245251	1.86746828588184	1.91658347414523	1.96618949234077	1.26007846560363	0.312600877196246	-0.000400358314134356	-0.689223048302088	-0.381791899945377	-0.378670638358643	-0.384722534636494	0.474293475777239	0.48173698015211	0.467304573528495	0.471933521211695	0.479352244469554	0.464958437842089	0.000335899928457766	0.000821522494682638	0.000820552029372168
178	0.405465108108164	0.31	1.26016651766502	1.22055023216859	1.29978280316144	0.389278136457742	0.491148827505294	0.478047297762472	0.504250357248116	0.25	0.16	0.39	0.771956947337434	0.793113466688255	0.814269986039076	1.84713935461744	1.89776269525116	1.94838603588488	1.84261126262712	1.89271301685016	1.94301295092343	1.26016651766502	0.308477923599422	0.00346302475081897	-0.691581324791539	-0.381791899945377	-0.378670638358643	-0.384722534636494	0.474293475777239	0.48173698015211	0.467304573528495	0.471933521211695	0.479352244469554	0.464958437842089	0.000335899928457766	0.000821522494682638	0.000820552029372168
178	0.405465108108164	0.31	1.26039561081392	1.22039953176273	1.30039168986512	0.391964140655894	0.493791032404638	0.480693128662057	0.506888936147219	0.25	0.16	0.39	0.775210661733251	0.796333565353417	0.817456468973583	1.85245369305727	1.90292926408693	1.9534048351166	1.84687016417733	1.8968781322221	1.94624869399159	1.26039561081392	0.310489320174112	-0.00505890126810808	-0.696508834835683	-0.381791899945377	-0.378670638358643	-0.384722534636494	0.474293475777239	0.48173698015211	0.467304573528495	0.471933521211695	0.479352244469554	0.464958437842089	0.000335899928457766	0.000821522494682638	0.000820552029372168
178	0.405465108108164	0.31	1.26042075258598	1.22034434091977	1.3004971642522	0.383355893797489	0.49526981164617	0.481892302852455	0.508647320439885	0.26	0.17	0.4	0.766307658881923	0.787580643290896	0.808853627699869	1.8054965747301	1.85561782830171	1.90573908187332	1.80280781638928	1.8532954794665	1.9033557848289	1.26042075258598	0.316758897228686	0.00635201553670468	-0.672805623474458	-0.381791899945377	-0.378670638358643	-0.384722534636494	0.474293475777239	0.48173698015211	0.467304573528495	0.471933521211695	0.479352244469554	0.464958437842089	0.000335899928457766	0.000821522494682638	0.000820552029372168
178	0.405465108108164	0.31	1.26059115299429	1.22024235996785	1.30093994602074	0.38526191841255	0.496855077955817	0.483488694441917	0.510221461469718	0.25	0.16	0.39	0.771432215993377	0.792758999788907	0.814085783584437	1.8236804206828	1.87409734291875	1.92451426515469	1.81922195569386	1.86870429301534	1.91979988263228	1.26059115299429	0.313132175591698	-0.0096056981107192	-0.697141166076575	-0.381791899945377	-0.378670638358643	-0.384722534636494	0.474293475777239	0.48173698015211	0.467304573528495	0.471933521211695	0.479352244469554	0.464958437842089	0.000335899928457766	0.000821522494682638	0.000820552029372168
178	0.405465108108164	0.31	1.26075511697106	1.22055051773172	1.3009597162104	0.395902883804692	0.504713816638442	0.49143616071055	0.517991472566333	0.25	0.16	0.39	0.790985899688321	0.812356811028443	0.833727722368565	1.8864056059294	1.93737264209491	1.98833967826042	1.88474238030468	1.93484213916396	1.98594594708359	1.26075511697106	0.311379657484752	-0.0072099412883537	-0.697641636331963	-0.381791899945377	-0.378670638358643	-0.384722534636494	0.474293475777239	0.48173698015211	0.467304573528495	0.471933521211695	0.479352244469554	0.464958437842089	0.000335899928457766	0.000821522494682638	0.000820552029372168
178	0.405465108108164	0.31	1.26083223900099	1.22051509003809	1.3011493879639	0.389098380788712	0.496614531141521	0.483362192736682	0.50986686954636	0.25	0.16	0.39	0.774186757746937	0.795412631545876	0.816638505344816	1.83723406575854	1.88760550136975	1.93797693698096	1.83477903947895	1.88669893934657	1.93540181343439	1.26083223900099	0.310929669898139	-0.00253384572282772	-0.692747631522521	-0.381791899945377	-0.378670638358643	-0.384722534636494	0.474293475777239	0.48173698015211	0.467304573528495	0.471933521211695	0.479352244469554	0.464958437842089	0.000335899928457766	0.000821522494682638	0.000820552029372168
178	0.405465108108164	0.31	1.26105833188958	1.2208916826339	1.30122498114525	0.393066372581738	0.500210407438686	0.486972859492533	0.513447955384839	0.25	0.16	0.39	0.782122899817224	0.80338361113675	0.824644322456276	1.86123020492198	1.91182465509761	1.96241910527325	1.85666729915198	1.90736425808642	1.95711554422746	1.26105833188958	0.309726883467263	-0.00440612426548627	-0.698222764375559	-0.381791899945377	-0.378670638358643	-0.384722534636494	0.474293475777239	0.48173698015211	0.467304573528495	0.471933521211695	0.479352244469554	0.464958437842089	0.000335899928457766	0.000821522494682638	0.000820552029372168
178	0.405465108108164	0.31	1.26106825284069	1.22073680171107	1.30139970397031	0.390729037633512	0.498171832943015	0.48492342377021	0.511420242115819	0.25	0.16	0.4	0.777201680107444	0.79843531280722	0.819668945506996	1.84561804379249	1.89604147525053	1.94646490670856	1.83828274832065	1.88886119297936	1.93938310029152	1.26106825284069	0.311852121344182	-0.00495518801262123	-0.693837090112393	-0.381791899945377	-0.378670638358643	-0.384722534636494	0.474293475777239	0.48173698015211	0.467304573528495	0.471933521211695	0.479352244469554	0.464958437842089	0.000335899928457766	0.000821522494682638	0.000820552029372168
178	0.405465108108164	0.31	1.26117244167328	1.22129886832437	1.3010460150222	0.395683709594816	0.501129550236736	0.487940143964405	0.514318956509067	0.25	0.16	0.39	0.785106542035006	0.806328590021942	0.827550638008877	1.87177531896372	1.9223708795826	1.97296644020148	1.86820337167648	1.91853775010908	1.96936791585631	1.26117244167328	0.310113025634062	0.00342906727789242	-0.688658519919725	-0.381791899945377	-0.378670638358643	-0.384722534636494	0.474293475777239	0.48173698015211	0.467304573528495	0.471933521211695	0.479352244469554	0.464958437842089	0.000335899928457766	0.000821522494682638	0.000820552029372168
178	0.405465108108164	0.31	1.26139653337919	1.22086126826563	1.30193179849276	0.389425361276118	0.500825347150432	0.487469829259711	0.514180865041153	0.25	0.16	0.39	0.780545960641895	0.801931069865401	0.823316179088907	1.85180050051421	1.90253544497677	1.95327038943932	1.8474630671642	1.89851407457634	1.94862352569961	1.26139653337919	0.310738465599581	-0.0032240292625688	-0.6944397170108	-0.381791899945377	-0.378670638358643	-0.384722534636494	0.474293475777239	0.48173698015211	0.467304573528495	0.471933521211695	0.479352244469554	0.464958437842089	0.000335899928457766	0.000821522494682638	0.000820552029372168
178	0.405465108108164	0.31	1.26140014832729	1.22158448807531	1.30121580857926	0.39608350544124	0.503773594701043	0.490525676578024	0.517021512824062	0.25	0.16	0.39	0.784557520300375	0.805746530963887	0.826935541627399	1.8592182630185	1.90943127427842	1.95964428553834	1.853259373503	1.9048132384764	1.95330062370514	1.26140014832729	0.312012009025694	0.000637486889471398	-0.68809229576485	-0.381791899945377	-0.378670638358643	-0.384722534636494	0.474293475777239	0.48173698015211	0.467304573528495	0.471933521211695	0.479352244469554	0.464958437842089	0.000335899928457766	0.000821522494682638	0.000820552029372168
178	0.405465108108164	0.31	1.26199965938092	1.22197620832572	1.30202311043612	0.388074735516853	0.495990416090582	0.482726188661746	0.509254643519418	0.25	0.16	0.38	0.779632506627502	0.801055050342169	0.822477594056836	1.86579725248724	1.91706515481858	1.96833305714992	1.86430800899199	1.91575547916719	1.96751948416857	1.26199965938092	0.3088441985781	0.00437938774663954	-0.68953536614298	-0.381791899945377	-0.378670638358643	-0.384722534636494	0.474293475777239	0.48173698015211	0.467304573528495	0.471933521211695	0.479352244469554	0.464958437842089	0.000335899928457766	0.000821522494682638	0.000820552029372168
178	0.405465108108164	0.31	1.26200413971221	1.22198711076102	1.30202116866339	0.397641621493399	0.497883219541989	0.484832747613331	0.510933691470648	0.26	0.16	0.39	0.769638695647896	0.790355423720012	0.811072151792128	1.81019300973603	1.85891882946522	1.90764464919441	1.80279627443892	1.85103471706974	1.89907215879813	1.26200413971221	0.313502736803751	-0.00035318620895361	-0.689032764815882	-0.381791899945377	-0.378670638358643	-0.384722534636494	0.474293475777239	0.48173698015211	0.467304573528495	0.471933521211695	0.479352244469554	0.464958437842089	0.000335899928457766	0.000821522494682638	0.000820552029372168
178	0.405465108108164	0.31	1.26206743286407	1.22217276796729	1.30196209776086	0.381953572548684	0.486558722988651	0.473377439733381	0.499740006243921	0.25	0.16	0.39	0.759604364135372	0.780755689579286	0.8019070150232	1.80600426803075	1.85629279430811	1.90658132058546	1.79985548551933	1.84938093039214	1.90022292874226	1.26206743286407	0.311814722655873	0.00322198912998433	-0.687407515631217	-0.381791899945377	-0.378670638358643	-0.384722534636494	0.474293475777239	0.48173698015211	0.467304573528495	0.471933521211695	0.479352244469554	0.464958437842089	0.000335899928457766	0.000821522494682638	0.000820552029372168
178	0.405465108108164	0.31	1.26210308519972	1.2219390642898	1.30226710610965	0.387744367005924	0.490867039585848	0.477730690365265	0.50400338880643	0.25	0.16	0.38	0.768266155449324	0.789391472946972	0.81051679044462	1.83063064568681	1.8809682185927	1.93130579149859	1.82907456829088	1.877751189772	1.92997601481994	1.26210308519972	0.30693612616295	0.00702628845059315	-0.690175945893127	-0.381791899945377	-0.378670638358643	-0.384722534636494	0.474293475777239	0.48173698015211	0.467304573528495	0.471933521211695	0.479352244469554	0.464958437842089	0.000335899928457766	0.000821522494682638	0.000820552029372168
178	0.405465108108164	0.31	1.26214182628758	1.22187527482648	1.30240837774868	0.390626678000995	0.494054860372599	0.48091311305894	0.507196607686258	0.25	0.16	0.39	0.776160114694683	0.797369975322892	0.8185798359511	1.85616557946943	1.90688837815242	1.9576111768354	1.85347131008929	1.90344899284173	1.95442693791863	1.26214182628758	0.311070006667558	-0.0031254761916246	-0.695330493266434	-0.381791899945377	-0.378670638358643	-0.384722534636494	0.474293475777239	0.48173698015211	0.467304573528495	0.471933521211695	0.479352244469554	0.464958437842089	0.000335899928457766	0.000821522494682638	0.000820552029372168
178	0.405465108108164	0.31	1.26232032308342	1.2222951507844	1.30234549538244	0.388905516111865	0.498484190540932	0.485176561464326	0.511791819617539	0.25	0.16	0.39	0.777779888844936	0.799113166431046	0.820446444017156	1.84740366983287	1.8980750434019	1.94874641697094	1.84497984139995	1.89594277796302	1.94602469622673	1.26232032308342	0.310308687218422	-0.00223573892173727	-0.691527923152998	-0.381791899945377	-0.378670638358643	-0.384722534636494	0.474293475777239	0.48173698015211	0.467304573528495	0.471933521211695	0.479352244469554	0.464958437842089	0.000335899928457766	0.000821522494682638	0.000820552029372168
178	0.405465108108164	0.31	1.2623861631137	1.22236091423249	1.3024114119949	0.401308694997419	0.502043809914368	0.488984477542833	0.515103142285902	0.25	0.16	0.38	0.784777266933762	0.805736351806993	0.826695436680223	1.86616386565092	1.91600359533671	1.9658433250225	1.86737826818597	1.91688356649474	1.96654460728568	1.2623861631137	0.307500935861248	-0.00542533611108934	-0.701997608960942	-0.381791899945377	-0.378670638358643	-0.384722534636494	0.474293475777239	0.48173698015211	0.467304573528495	0.471933521211695	0.479352244469554	0.464958437842089	0.000335899928457766	0.000821522494682638	0.000820552029372168
178	0.405465108108164	0.31	1.26249383759414	1.22260576714526	1.30238190804302	0.393133129867668	0.497751077287315	0.484580455784467	0.510921698790163	0.25	0.16	0.39	0.779426308563605	0.800610672845971	0.821795037128337	1.85757166446155	1.90805940703349	1.95854714960542	1.85299267888725	1.90302015968688	1.95359378356823	1.26249383759414	0.309337427246053	-0.00111975104640924	-0.694725286283047	-0.381791899945377	-0.378670638358643	-0.384722534636494	0.474293475777239	0.48173698015211	0.467304573528495	0.471933521211695	0.479352244469554	0.464958437842089	0.000335899928457766	0.000821522494682638	0.000820552029372168
178	0.405465108108164	0.31	1.26251652410978	1.22212421644716	1.30290883177239	0.386956013653671	0.492421437193576	0.479221582898801	0.505621291488351	0.25	0.16	0.38	0.774361244121436	0.795690533032204	0.817019821942971	1.85412853586243	1.90519932939623	1.95627012293004	1.85119670906049	1.90196683557651	1.9521600955244	1.26251652410978	0.30803270714328	0.00474201968298562	-0.69071421345935	-0.381791899945377	-0.378670638358643	-0.384722534636494	0.474293475777239	0.48173698015211	0.467304573528495	0.471933521211695	0.479352244469554	0.464958437842089	0.000335899928457766	0.000821522494682638	0.000820552029372168
178	0.405465108108164	0.31	1.26256148850338	1.22260042024915	1.30252255675761	0.398708621274586	0.501057900995261	0.487953422035713	0.514162379954808	0.25	0.16	0.39	0.782957924888368	0.803985045899438	0.825012166910508	1.86144300954211	1.91143393009181	1.96142485064151	1.85588559857295	1.90660673621291	1.95679949499669	1.26256148850338	0.310952448417278	-0.00267623092928738	-0.696309210722272	-0.381791899945377	-0.378670638358643	-0.384722534636494	0.474293475777239	0.48173698015211	0.467304573528495	0.471933521211695	0.479352244469554	0.464958437842089	0.000335899928457766	0.000821522494682638	0.000820552029372168
178	0.405465108108164	0.31	1.26263966259693	1.222726516686	1.30255280850787	0.389239802307745	0.488942388639695	0.475898664674471	0.501986112604919	0.25	0.16	0.39	0.767334994496875	0.788366585043405	0.809398175589936	1.83328580558884	1.88353363306241	1.93378146053598	1.82802197409062	1.87812643171568	1.92886204678781	1.26263966259693	0.309162034509957	0.00116352230263503	-0.693108921133511	-0.381791899945377	-0.378670638358643	-0.384722534636494	0.474293475777239	0.48173698015211	0.467304573528495	0.471933521211695	0.479352244469554	0.464958437842089	0.000335899928457766	0.000821522494682638	0.000820552029372168
178	0.405465108108164	0.31	1.26288591402508	1.22262420266262	1.30314762538754	0.38700498205726	0.495091472740897	0.481821415120636	0.508361530361158	0.25	0.16	0.38	0.769270725185315	0.790457551939856	0.811644378694398	1.81975257020392	1.8698711840791	1.91998979795428	1.82048267774024	1.87158704079999	1.9205296735537	1.26288591402508	0.310871724218926	-0.00481076054144305	-0.695379538424481	-0.381791899945377	-0.378670638358643	-0.384722534636494	0.474293475777239	0.48173698015211	0.467304573528495	0.471933521211695	0.479352244469554	0.464958437842089	0.000335899928457766	0.000821522494682638	0.000820552029372168
178	0.405465108108164	0.31	1.26290754921601	1.22230849669901	1.303506601733	0.38254519370082	0.494615302183448	0.481232534807859	0.507998069559036	0.25	0.16	0.39	0.77341573623606	0.794923930578737	0.816432124921415	1.84174145223213	1.89295909783675	1.94417674344137	1.8371980879189	1.88919255618532	1.94083184346794	1.26290754921601	0.310159345603848	0.00725243745904002	-0.683623001313891	-0.381791899945377	-0.378670638358643	-0.384722534636494	0.474293475777239	0.48173698015211	0.467304573528495	0.471933521211695	0.479352244469554	0.464958437842089	0.000335899928457766	0.000821522494682638	0.000820552029372168
178	0.405465108108164	0.31	1.26314021715908	1.22308162483884	1.30319880947932	0.389389564135398	0.490282199685019	0.477206851847168	0.50335754752287	0.25	0.16	0.39	0.764299521952826	0.785241136816807	0.806182751680789	1.81370269820139	1.86339769642205	1.91309269464271	1.80945784472629	1.85932860570753	1.90929147373064	1.26314021715908	0.31179808091091	-0.00291121485532176	-0.692326665546697	-0.381791899945377	-0.378670638358643	-0.384722534636494	0.474293475777239	0.48173698015211	0.467304573528495	0.471933521211695	0.479352244469554	0.464958437842089	0.000335899928457766	0.000821522494682638	0.000820552029372168
178	0.405465108108164	0.31	1.263144285137	1.22284628256956	1.30344228770443	0.399335810881784	0.503688422973195	0.490532361981497	0.516844483964893	0.25	0.16	0.39	0.791607337610894	0.81283821904146	0.834069100472026	1.89291889591319	1.94368691526746	1.99445493462173	1.88783915516363	1.93912644426896	1.98869832274296	1.263144285137	0.308684028323332	0.00175710883815685	-0.692898409270035	-0.381791899945377	-0.378670638358643	-0.384722534636494	0.474293475777239	0.48173698015211	0.467304573528495	0.471933521211695	0.479352244469554	0.464958437842089	0.000335899928457766	0.000821522494682638	0.000820552029372168
178	0.405465108108164	0.31	1.26338900296947	1.22325107295429	1.30352693298465	0.394055064562039	0.497806618477832	0.484659942552369	0.510953294403295	0.25	0.16	0.39	0.777683022840793	0.798778116072926	0.819873209305059	1.84892552541938	1.89907867932972	1.94923183324006	1.84708424829295	1.89675576045314	1.94713178767991	1.26338900296947	0.312609226207099	0.00426503025244143	-0.682617870393678	-0.381791899945377	-0.378670638358643	-0.384722534636494	0.474293475777239	0.48173698015211	0.467304573528495	0.471933521211695	0.479352244469554	0.464958437842089	0.000335899928457766	0.000821522494682638	0.000820552029372168
178	0.405465108108164	0.31	1.2635170194675	1.22365819890632	1.30337584002869	0.385462417578776	0.490539947353508	0.477349037532085	0.503730857174931	0.25	0.16	0.38	0.772960395858998	0.794320134908691	0.815679873958384	1.85474310361188	1.9059964781827	1.95724985275351	1.85248428100217	1.90317169311388	1.95449869438281	1.2635170194675	0.306923631800043	-0.00689663876674825	-0.704634731022307	-0.381791899945377	-0.378670638358643	-0.384722534636494	0.474293475777239	0.48173698015211	0.467304573528495	0.471933521211695	0.479352244469554	0.464958437842089	0.000335899928457766	0.000821522494682638	0.000820552029372168
178	0.405465108108164	0.31	1.26356511454614	1.22355562853638	1.3035746005559	0.394261867253785	0.49810891925453	0.484959954651229	0.51125788385783	0.25	0.16	0.39	0.777462636867643	0.798542374677981	0.819622112488319	1.8467218583028	1.89679296234773	1.94686406639265	1.84203109776366	1.89288374552976	1.94102296628042	1.26356511454614	0.310721492155193	0.00109502451997521	-0.690237677005362	-0.381791899945377	-0.378670638358643	-0.384722534636494	0.474293475777239	0.48173698015211	0.467304573528495	0.471933521211695	0.479352244469554	0.464958437842089	0.000335899928457766	0.000821522494682638	0.000820552029372168
178	0.405465108108164	0.31	1.26357150069723	1.22321994644388	1.30392305495059	0.393069891456482	0.496772650112387	0.483626175793267	0.509919124431508	0.25	0.16	0.39	0.775835910425892	0.796925560620148	0.818015210814403	1.84408280200798	1.8942107487825	1.94433869555701	1.83989881647626	1.89001020565565	1.93971767214329	1.26357150069723	0.30977855006316	-0.00948092810719263	-0.701019167310383	-0.381791899945377	-0.378670638358643	-0.384722534636494	0.474293475777239	0.48173698015211	0.467304573528495	0.471933521211695	0.479352244469554	0.464958437842089	0.000335899928457766	0.000821522494682638	0.000820552029372168
178	0.405465108108164	0.31	1.26374587973038	1.2231976924515	1.30429406700927	0.383733654662128	0.492988370185353	0.479683117623845	0.506293622746862	0.25	0.16	0.39	0.767479184536171	0.7887672057543	0.810055226972428	1.81937404579353	1.86983909301689	1.92030414024025	1.81654640696886	1.86673573460239	1.91752665304599	1.26374587973038	0.310842836898601	0.00263112254660454	-0.686445137433584	-0.381791899945377	-0.378670638358643	-0.384722534636494	0.474293475777239	0.48173698015211	0.467304573528495	0.471933521211695	0.479352244469554	0.464958437842089	0.000335899928457766	0.000821522494682638	0.000820552029372168
178	0.405465108108164	0.31	1.26399301040332	1.22420206567542	1.30378395513121	0.400576051793832	0.501855632163359	0.488781269591609	0.514929994735108	0.25	0.16	0.39	0.79191254326895	0.813095334754527	0.834278126240104	1.90129683986807	1.95215444384648	2.0030120478249	1.89766565164789	1.94956592159441	2.00151240613454	1.26399301040332	0.309709999899022	0.000832699655910852	-0.693601839379957	-0.381791899945377	-0.378670638358643	-0.384722534636494	0.474293475777239	0.48173698015211	0.467304573528495	0.471933521211695	0.479352244469554	0.464958437842089	0.000335899928457766	0.000821522494682638	0.000820552029372168
178	0.405465108108164	0.31	1.26424886339061	1.22380118796854	1.30469653881268	0.387047243084852	0.502715669157992	0.489242458441994	0.51618887987399	0.25	0.16	0.39	0.785974962459148	0.807619866951766	0.829264771444384	1.87089412006161	1.92241653041655	1.9739389407715	1.86563017902429	1.91895412639681	1.97012766910278	1.26424886339061	0.310017036922935	-0.0021593618776463	-0.693830101045211	-0.381791899945377	-0.378670638358643	-0.384722534636494	0.474293475777239	0.48173698015211	0.467304573528495	0.471933521211695	0.479352244469554	0.464958437842089	0.000335899928457766	0.000821522494682638	0.000820552029372168
178	0.405465108108164	0.31	1.26426771180622	1.22364804287438	1.30488738073806	0.382451113803823	0.486337389909804	0.473175976407596	0.499498803412012	0.25	0.16	0.39	0.765666409796053	0.786963459364343	0.808260508932634	1.83593006774814	1.88699655461043	1.93806304147272	1.83120362688996	1.88156924981156	1.93251859575067	1.26426771180622	0.308426728285978	-0.00391687204210927	-0.699390147791491	-0.381791899945377	-0.378670638358643	-0.384722534636494	0.474293475777239	0.48173698015211	0.467304573528495	0.471933521211695	0.479352244469554	0.464958437842089	0.000335899928457766	0.000821522494682638	0.000820552029372168
178	0.405465108108164	0.31	1.26450035681862	1.22465075994927	1.30434995368796	0.394093395306545	0.501222791756193	0.487986959818946	0.514458623693441	0.25	0.16	0.39	0.78358161288898	0.804834956505301	0.826088300121622	1.86429329650131	1.91485914105459	1.96542498560786	1.86130932873588	1.91213098623421	1.96174615752161	1.26450035681862	0.314129002334449	0.00264497739537555	-0.68434983888702	-0.381791899945377	-0.378670638358643	-0.384722534636494	0.474293475777239	0.48173698015211	0.467304573528495	0.471933521211695	0.479352244469554	0.464958437842089	0.000335899928457766	0.000821522494682638	0.000820552029372168
178	0.405465108108164	0.31	1.26456915806558	1.22449143229923	1.30464688383194	0.378969066969717	0.488950786557688	0.475620574691701	0.502280998423674	0.25	0.16	0.39	0.761769375962192	0.783119476683083	0.804469577403975	1.80772354738355	1.85838859251406	1.90905363764458	1.80641054928041	1.8573609171439	1.90793882204632	1.26456915806558	0.311986641748535	0.00578336126299359	-0.680913014283776	-0.381791899945377	-0.378670638358643	-0.384722534636494	0.474293475777239	0.48173698015211	0.467304573528495	0.471933521211695	0.479352244469554	0.464958437842089	0.000335899928457766	0.000821522494682638	0.000820552029372168
178	0.405465108108164	0.31	1.26478619428158	1.22454669259117	1.30502569597198	0.378316883641568	0.485039631711556	0.471797708410802	0.49828155501231	0.25	0.16	0.39	0.761203288028777	0.782567943635757	0.803932599242736	1.8198017677907	1.87087805536494	1.92195434293919	1.8155734881541	1.86708823349903	1.91814497948109	1.26478619428158	0.310404466893463	-0.00503148475032758	-0.698223497074284	-0.381791899945377	-0.378670638358643	-0.384722534636494	0.474293475777239	0.48173698015211	0.467304573528495	0.471933521211695	0.479352244469554	0.464958437842089	0.000335899928457766	0.000821522494682638	0.000820552029372168
178	0.405465108108164	0.31	1.26485967677474	1.22472561884332	1.30499373470616	0.390328057079219	0.495904511217804	0.482705285775638	0.509103736659969	0.25	0.16	0.39	0.776221881459662	0.797447105024523	0.818672328589384	1.84948114439928	1.90005386298208	1.95062658156488	1.84586395450689	1.89710416880496	1.94633723084592	1.26485967677474	0.309624535349853	-0.00102546609907803	-0.693649123525592	-0.381791899945377	-0.378670638358643	-0.384722534636494	0.474293475777239	0.48173698015211	0.467304573528495	0.471933521211695	0.479352244469554	0.464958437842089	0.000335899928457766	0.000821522494682638	0.000820552029372168
178	0.405465108108164	0.31	1.26512951613942	1.22456945894322	1.30568957333561	0.381044499086504	0.485957832633657	0.472767443145499	0.499148222121815	0.25	0.16	0.39	0.762005240229472	0.783265473048742	0.804525705868012	1.81987181991998	1.87064692821329	1.92142203650661	1.81381152967864	1.86316556789003	1.9140852561916	1.26512951613942	0.310212314577565	0.00216705725884432	-0.691300041477669	-0.381791899945377	-0.378670638358643	-0.384722534636494	0.474293475777239	0.48173698015211	0.467304573528495	0.471933521211695	0.479352244469554	0.464958437842089	0.000335899928457766	0.000821522494682638	0.000820552029372168
178	0.405465108108164	0.31	1.2651447018299	1.22447920944626	1.30581019421354	0.389871978120927	0.493390948024527	0.480246031867194	0.506535864181859	0.25	0.16	0.39	0.771567458970057	0.792686195794294	0.813804932618531	1.83670832219727	1.88698125585773	1.93725418951819	1.83287792501695	1.88273188454502	1.93235629225566	1.2651447018299	0.309297340160416	0.00812240055395161	-0.684481028641488	-0.381791899945377	-0.378670638358643	-0.384722534636494	0.474293475777239	0.48173698015211	0.467304573528495	0.471933521211695	0.479352244469554	0.464958437842089	0.000335899928457766	0.000821522494682638	0.000820552029372168
178	0.405465108108164	0.31	1.26563077472213	1.22563139632479	1.30563015311948	0.396684772830998	0.498653128590439	0.485556331638289	0.51174992554259	0.25	0.16	0.39	0.780793245810019	0.801853398743215	0.822913551676413	1.86034115802199	1.91051970337456	1.96069824872714	1.85440435008917	1.90583356222393	1.95599836849268	1.26563077472213	0.310461633736723	-0.00322674634114375	-0.69536443220516	-0.381791899945377	-0.378670638358643	-0.384722534636494	0.474293475777239	0.48173698015211	0.467304573528495	0.471933521211695	0.479352244469554	0.464958437842089	0.000335899928457766	0.000821522494682638	0.000820552029372168
178	0.405465108108164	0.31	1.26573816721017	1.22506488664242	1.30641144777793	0.376670662293231	0.483448359126798	0.470203567061806	0.496693151191789	0.25	0.16	0.39	0.758942891532617	0.780320953061087	0.801699014589557	1.81515431339682	1.86628395836536	1.91741360333391	1.81336708342209	1.86484965567441	1.91520187645043	1.26573816721017	0.308149989369663	-0.00108630063671546	-0.694841702658854	-0.381791899945377	-0.378670638358643	-0.384722534636494	0.474293475777239	0.48173698015211	0.467304573528495	0.471933521211695	0.479352244469554	0.464958437842089	0.000335899928457766	0.000821522494682638	0.000820552029372168
178	0.405465108108164	0.31	1.26591926466209	1.2256463839772	1.30619214534698	0.390796168751652	0.491460806195719	0.478392713063904	0.504528899327535	0.25	0.16	0.38	0.776294499790163	0.79750027601531	0.818706052240457	1.86677774016086	1.91777188095489	1.96876602174893	1.86460025536692	1.9140646580016	1.96675157792483	1.26591926466209	0.306899536832785	0.00405649160706023	-0.6935163860333	-0.381791899945377	-0.378670638358643	-0.384722534636494	0.474293475777239	0.48173698015211	0.467304573528495	0.471933521211695	0.479352244469554	0.464958437842089	0.000335899928457766	0.000821522494682638	0.000820552029372168
178	0.405465108108164	0.31	1.26602971321599	1.22563713799835	1.30642228843363	0.383291638189226	0.494327299965026	0.480973434099414	0.507681165830637	0.25	0.16	0.39	0.771799750834038	0.79322819077906	0.814656630724082	1.83501506916548	1.88596288323944	1.93691069731341	1.83312559302272	1.88356947346005	1.93369472511517	1.26602971321599	0.312438713540599	-0.00189659513085242	-0.688921620261559	-0.381791899945377	-0.378670638358643	-0.384722534636494	0.474293475777239	0.48173698015211	0.467304573528495	0.471933521211695	0.479352244469554	0.464958437842089	0.000335899928457766	0.000821522494682638	0.000820552029372168
178	0.405465108108164	0.31	1.26608994927417	1.22615487139052	1.30602502715782	0.393605164573245	0.495858878170442	0.482751295238935	0.508966461101949	0.25	0.16	0.39	0.774483988127237	0.795512648647925	0.816541309168613	1.8409929683797	1.89097930347055	1.94096563856141	1.83498903171465	1.88608829984906	1.93458173841652	1.26608994927417	0.312583814789804	-0.000524932979081532	-0.689158269752361	-0.381791899945377	-0.378670638358643	-0.384722534636494	0.474293475777239	0.48173698015211	0.467304573528495	0.471933521211695	0.479352244469554	0.464958437842089	0.000335899928457766	0.000821522494682638	0.000820552029372168
178	0.405465108108164	0.31	1.26621122484978	1.22606312042922	1.30635932927034	0.398361020631797	0.502893175726774	0.489731157894269	0.51605519355928	0.25	0.16	0.4	0.784624501808029	0.805712075098286	0.826799648388543	1.86256953981348	1.91262797106118	1.96268640230888	1.85656443588388	1.90578663201516	1.95627632144756	1.26621122484978	0.313772057167695	0.00506602069192302	-0.682976999739301	-0.381791899945377	-0.378670638358643	-0.384722534636494	0.474293475777239	0.48173698015211	0.467304573528495	0.471933521211695	0.479352244469554	0.464958437842089	0.000335899928457766	0.000821522494682638	0.000820552029372168
178	0.405465108108164	0.31	1.26624843055169	1.22563477479708	1.30686208630629	0.399167019066344	0.507353831955888	0.494097368793243	0.520610295118532	0.25	0.16	0.39	0.794330493056166	0.815642108104597	0.836953723153028	1.8921210027599	1.94288596115993	1.99365091955996	1.88860950557503	1.9404924300924	1.99000107198338	1.26624843055169	0.309656384626087	0.00335407286588304	-0.689489636686772	-0.381791899945377	-0.378670638358643	-0.384722534636494	0.474293475777239	0.48173698015211	0.467304573528495	0.471933521211695	0.479352244469554	0.464958437842089	0.000335899928457766	0.000821522494682638	0.000820552029372168
178	0.405465108108164	0.31	1.26628699433682	1.22609569206777	1.30647829660586	0.395034616253151	0.501064683481908	0.487859068016552	0.514270298947265	0.25	0.16	0.39	0.783113940383578	0.804311663743134	0.825509387102691	1.8625512197269	1.91296769613318	1.96338417253946	1.85937132076879	1.90919256639068	1.96054480811018	1.26628699433682	0.311061173279724	0.000448141219431269	-0.690359294762503	-0.381791899945377	-0.378670638358643	-0.384722534636494	0.474293475777239	0.48173698015211	0.467304573528495	0.471933521211695	0.479352244469554	0.464958437842089	0.000335899928457766	0.000821522494682638	0.000820552029372168
178	0.405465108108164	0.31	1.26674648755236	1.22671252801964	1.30678044708507	0.399211584472571	0.508165093068027	0.494888666298261	0.521441519837793	0.25	0.16	0.39	0.795975552828375	0.817329267021702	0.838682981215029	1.8969379003713	1.94782723940073	1.99871657843016	1.89326835363956	1.94351338865367	1.99473850347466	1.26674648755236	0.312770997149885	0.0049331591128588	-0.683773435125008	-0.381791899945377	-0.378670638358643	-0.384722534636494	0.474293475777239	0.48173698015211	0.467304573528495	0.471933521211695	0.479352244469554	0.464958437842089	0.000335899928457766	0.000821522494682638	0.000820552029372168
178	0.405465108108164	0.31	1.26677721049895	1.22690593473365	1.30664848626424	0.402784197257014	0.504367448897065	0.491287873314851	0.517447024479279	0.25	0.16	0.38	0.793745855937385	0.814877781799412	0.836009707661438	1.90026804643268	1.95085895430932	2.00144986218597	1.89832936927946	1.95037857076255	2.00058763626881	1.26677721049895	0.308719104110378	0.00346248577154795	-0.691331473294321	-0.381791899945377	-0.378670638358643	-0.384722534636494	0.474293475777239	0.48173698015211	0.467304573528495	0.471933521211695	0.479352244469554	0.464958437842089	0.000335899928457766	0.000821522494682638	0.000820552029372168
178	0.405465108108164	0.31	1.26679378237399	1.22669689454584	1.30689067020213	0.390591361303887	0.498572395633688	0.485309499044199	0.511835292223177	0.25	0.16	0.39	0.776061195965591	0.797269969767624	0.818478743569658	1.83871884644118	1.88896871372283	1.93921858100448	1.83366626685113	1.88403630778921	1.93393579687855	1.26679378237399	0.312687298999479	-0.00447351899113603	-0.693250353675366	-0.381791899945377	-0.378670638358643	-0.384722534636494	0.474293475777239	0.48173698015211	0.467304573528495	0.471933521211695	0.479352244469554	0.464958437842089	0.000335899928457766	0.000821522494682638	0.000820552029372168
178	0.405465108108164	0.31	1.26701616889095	1.22668926477634	1.30734307300555	0.384897148139562	0.496577491890701	0.483208282597349	0.509946701184052	0.25	0.16	0.38	0.777806158880268	0.799326181823238	0.820846204766207	1.85512642480069	1.90645330459975	1.95778018439882	1.85361698786244	1.90478024510173	1.95536963509326	1.26701616889095	0.308729390633035	0.00480004613179932	-0.688872345060141	-0.381791899945377	-0.378670638358643	-0.384722534636494	0.474293475777239	0.48173698015211	0.467304573528495	0.471933521211695	0.479352244469554	0.464958437842089	0.000335899928457766	0.000821522494682638	0.000820552029372168
178	0.405465108108164	0.31	1.26721126037539	1.22714463427427	1.30727788647651	0.390585844026581	0.489931890127536	0.47689869502971	0.502965085225362	0.25	0.16	0.39	0.767994991319095	0.788983575813735	0.809972160308376	1.83255980896073	1.88264195380102	1.9327240986413	1.82914703379527	1.87903681061452	1.92969551212044	1.26721126037539	0.308938906816246	-0.00258969007288492	-0.696621528356827	-0.381791899945377	-0.378670638358643	-0.384722534636494	0.474293475777239	0.48173698015211	0.467304573528495	0.471933521211695	0.479352244469554	0.464958437842089	0.000335899928457766	0.000821522494682638	0.000820552029372168
178	0.405465108108164	0.31	1.26734120000615	1.22740845971992	1.30727394029239	0.393677587257082	0.495276940120459	0.482186726264783	0.508367153976136	0.25	0.16	0.39	0.780584922598921	0.801775932248833	0.822966941898746	1.872527431406	1.92336206287254	1.97419669433907	1.86737391787713	1.91971124689467	1.96965021806751	1.26734120000615	0.310419528343018	-0.00374434062122535	-0.698108020739906	-0.381791899945377	-0.378670638358643	-0.384722534636494	0.474293475777239	0.48173698015211	0.467304573528495	0.471933521211695	0.479352244469554	0.464958437842089	0.000335899928457766	0.000821522494682638	0.000820552029372168
178	0.405465108108164	0.31	1.26757945233057	1.2270270892608	1.30813181540034	0.390946113249737	0.49972857523176	0.486444823161549	0.513012327301972	0.25	0.16	0.39	0.78591935325204	0.80738110459298	0.82884285593392	1.88152646855912	1.93290687170421	1.98428727484929	1.87807454550616	1.92914111574844	1.97924952136782	1.26757945233057	0.308492331172248	-0.00473346843972359	-0.700038962380381	-0.381791899945377	-0.378670638358643	-0.384722534636494	0.474293475777239	0.48173698015211	0.467304573528495	0.471933521211695	0.479352244469554	0.464958437842089	0.000335899928457766	0.000821522494682638	0.000820552029372168
178	0.405465108108164	0.31	1.26762947799815	1.22716956255344	1.30808939344287	0.389053667407803	0.495934310644505	0.482698879358308	0.509169741930701	0.25	0.16	0.39	0.775195602532979	0.796451189751923	0.817706776970867	1.84459416260988	1.89517227731899	1.9457503920281	1.84041121592437	1.89045019228157	1.94045478846718	1.26762947799815	0.309549043566662	5.41256983843609e-05	-0.692482102001823	-0.381791899945377	-0.378670638358643	-0.384722534636494	0.474293475777239	0.48173698015211	0.467304573528495	0.471933521211695	0.479352244469554	0.464958437842089	0.000335899928457766	0.000821522494682638	0.000820552029372168
178	0.405465108108164	0.31	1.26763867568127	1.22726548139523	1.3080118699673	0.388213624353841	0.498154677010874	0.484836465919453	0.511472888102296	0.25	0.16	0.38	0.778846663354381	0.800241185011765	0.821635706669148	1.85380611370428	1.90472922465069	1.9556523355971	1.85147020982021	1.90410835840116	1.95386299757207	1.26763867568127	0.308905605496741	-0.00587143490621192	-0.697303057846742	-0.381791899945377	-0.378670638358643	-0.384722534636494	0.474293475777239	0.48173698015211	0.467304573528495	0.471933521211695	0.479352244469554	0.464958437842089	0.000335899928457766	0.000821522494682638	0.000820552029372168
178	0.405465108108164	0.31	1.26768154657031	1.22746280854626	1.30790028459436	0.389084673144384	0.495390188087721	0.482170140538787	0.508610235636654	0.25	0.16	0.39	0.777307752662645	0.79861982611222	0.819931899561795	1.85677490273055	1.90768359747954	1.95859229222852	1.85349897583371	1.90387872564717	1.95481611006951	1.26768154657031	0.309360792151372	0.006433159667026	-0.687668220286498	-0.381791899945377	-0.378670638358643	-0.384722534636494	0.474293475777239	0.48173698015211	0.467304573528495	0.471933521211695	0.479352244469554	0.464958437842089	0.000335899928457766	0.000821522494682638	0.000820552029372168
178	0.405465108108164	0.31	1.26788189908157	1.22743387689053	1.30832992127261	0.393868093823079	0.504970033687512	0.491628954971599	0.518311112403425	0.25	0.16	0.39	0.787910981091731	0.809292110729395	0.830673240367059	1.87095887288023	1.9217301086769	1.97250134447356	1.86620208599514	1.91810942929781	1.96808689320252	1.26788189908157	0.312069211537893	-0.00301498035203467	-0.691655618703095	-0.381791899945377	-0.378670638358643	-0.384722534636494	0.474293475777239	0.48173698015211	0.467304573528495	0.471933521211695	0.479352244469554	0.464958437842089	0.000335899928457766	0.000821522494682638	0.000820552029372168
178	0.405465108108164	0.31	1.26793882521697	1.22781178029014	1.30806587014381	0.399431681936456	0.503404428884492	0.490258412947628	0.516550444821356	0.25	0.16	0.39	0.792161157239117	0.813402533057674	0.834643908876232	1.89666535087834	1.94752341322068	1.99838147556301	1.8927076757612	1.94232228202863	1.99455258216661	1.26793882521697	0.308022923384162	0.00134322346108502	-0.694216862159339	-0.381791899945377	-0.378670638358643	-0.384722534636494	0.474293475777239	0.48173698015211	0.467304573528495	0.471933521211695	0.479352244469554	0.464958437842089	0.000335899928457766	0.000821522494682638	0.000820552029372168
178	0.405465108108164	0.31	1.26828639348342	1.22759145557252	1.30898133139431	0.390392631734443	0.498753624203614	0.485480366387147	0.512026882020081	0.25	0.16	0.38	0.78209926777822	0.803482223584535	0.824865179390851	1.86690240291056	1.91794437829758	1.9689863536846	1.86273500631899	1.91254220275137	1.96399937430055	1.26828639348342	0.307583576835283	-0.000915482290626259	-0.699189325649644	-0.381791899945377	-0.378670638358643	-0.384722534636494	0.474293475777239	0.48173698015211	0.467304573528495	0.471933521211695	0.479352244469554	0.464958437842089	0.000335899928457766	0.000821522494682638	0.000820552029372168
178	0.405465108108164	0.31	1.26852403863687	1.22797179856889	1.30907627870485	0.386177703772206	0.498518012172656	0.485132784756042	0.51190323958927	0.25	0.16	0.39	0.776573165541474	0.79799948170281	0.819425797864147	1.84182517131716	1.89264269912477	1.94346022693238	1.84204302539901	1.89235302746584	1.94344855698748	1.26852403863687	0.310278853670563	0.00158959059808865	-0.688740111521285	-0.381791899945377	-0.378670638358643	-0.384722534636494	0.474293475777239	0.48173698015211	0.467304573528495	0.471933521211695	0.479352244469554	0.464958437842089	0.000335899928457766	0.000821522494682638	0.000820552029372168
178	0.405465108108164	0.31	1.26859535039324	1.22781349256466	1.30937720822183	0.386921058634557	0.491415174848541	0.478241323855245	0.504589025841836	0.24	0.16	0.38	0.77825099087126	0.799689043330787	0.821127095790314	1.87691789227554	1.9286203182394	1.98032274420327	1.87406577205721	1.92585993280889	1.97658790530975	1.26859535039324	0.303320964891738	-0.00665091994493699	-0.709403807604273	-0.381791899945377	-0.378670638358643	-0.384722534636494	0.474293475777239	0.48173698015211	0.467304573528495	0.471933521211695	0.479352244469554	0.464958437842089	0.000335899928457766	0.000821522494682638	0.000820552029372168
178	0.405465108108164	0.31	1.26868301815129	1.22792901990493	1.30943701639764	0.379534171929839	0.489554412923853	0.476223753613695	0.502885072234012	0.25	0.16	0.39	0.767819328328234	0.789312455876006	0.810805583423779	1.83434645499879	1.88569426674239	1.93704207848599	1.83145206848103	1.88328344436061	1.93438225812441	1.26868301815129	0.307421889713129	-0.0013594026572995	-0.696553334630888	-0.381791899945377	-0.378670638358643	-0.384722534636494	0.474293475777239	0.48173698015211	0.467304573528495	0.471933521211695	0.479352244469554	0.464958437842089	0.000335899928457766	0.000821522494682638	0.000820552029372168
178	0.405465108108164	0.31	1.26870566803305	1.22823939241289	1.3091719436532	0.397051455992866	0.51031666742289	0.49692379753036	0.52370953731542	0.25	0.16	0.39	0.800709840455695	0.822290217101345	0.843870593746994	1.91175092187097	1.96327558519116	2.01480024851136	1.90684665719143	1.96000040263208	2.0112104545581	1.26870566803305	0.310147265992034	0.00295777199025822	-0.689232255448544	-0.381791899945377	-0.378670638358643	-0.384722534636494	0.474293475777239	0.48173698015211	0.467304573528495	0.471933521211695	0.479352244469554	0.464958437842089	0.000335899928457766	0.000821522494682638	0.000820552029372168
178	0.405465108108164	0.31	1.26871326387696	1.22872685595466	1.30869967179927	0.399396015789821	0.502500458365197	0.489377073348943	0.515623843381451	0.25	0.16	0.39	0.788383084376284	0.809524766976512	0.83066644957674	1.88191735610734	1.93238381107213	1.98285026603693	1.8785351325034	1.9288736855049	1.97974932276326	1.26871326387696	0.308254408094777	-0.00469103811092859	-0.6998014452812	-0.381791899945377	-0.378670638358643	-0.384722534636494	0.474293475777239	0.48173698015211	0.467304573528495	0.471933521211695	0.479352244469554	0.464958437842089	0.000335899928457766	0.000821522494682638	0.000820552029372168
178	0.405465108108164	0.31	1.26902676572621	1.22867789438808	1.30937563706435	0.38839937344305	0.496326480860604	0.483062334193185	0.509590627528023	0.25	0.16	0.39	0.778564857913384	0.799943048127095	0.821321238340807	1.85933913436312	1.91039371932441	1.96144830428569	1.85768638325989	1.90917782329103	1.96104720094848	1.26902676572621	0.309475258898009	-0.00165217223186887	-0.694666546809432	-0.381791899945377	-0.378670638358643	-0.384722534636494	0.474293475777239	0.48173698015211	0.467304573528495	0.471933521211695	0.479352244469554	0.464958437842089	0.000335899928457766	0.000821522494682638	0.000820552029372168
178	0.405465108108164	0.31	1.26920864923308	1.22914397038246	1.3092733280837	0.396175260341169	0.503688555154169	0.490445413448176	0.516931696860161	0.25	0.16	0.39	0.787511490415348	0.808776091891266	0.830040693367185	1.87360058896057	1.92419206646178	1.97478354396299	1.8720905853701	1.92217707847597	1.97350078184453	1.26920864923308	0.310815236310644	-0.00379310687812476	-0.694327186335317	-0.381791899945377	-0.378670638358643	-0.384722534636494	0.474293475777239	0.48173698015211	0.467304573528495	0.471933521211695	0.479352244469554	0.464958437842089	0.000335899928457766	0.000821522494682638	0.000820552029372168
178	0.405465108108164	0.31	1.26925534870636	1.22859153595795	1.30991916145478	0.383290532090932	0.491539629817833	0.478261039616169	0.504818220019498	0.25	0.16	0.39	0.768972902362478	0.790322908323346	0.811672914284213	1.83196280056975	1.88282599300747	1.93368918544519	1.82378993426696	1.87450556657924	1.92543051183234	1.26925534870636	0.310310628467234	0.00123321248260136	-0.69093558382897	-0.381791899945377	-0.378670638358643	-0.384722534636494	0.474293475777239	0.48173698015211	0.467304573528495	0.471933521211695	0.479352244469554	0.464958437842089	0.000335899928457766	0.000821522494682638	0.000820552029372168
178	0.405465108108164	0.31	1.2693475486551	1.2285505287546	1.31014456855559	0.391449403423023	0.49784343874755	0.484623772702643	0.511063104792457	0.25	0.16	0.38	0.781938487527232	0.803268364960034	0.824598242392836	1.86947389572133	1.92046978567383	1.97146567562632	1.86600312658842	1.91647887237402	1.9678641555086	1.2693475486551	0.30742717221866	0.00459795536712661	-0.691569728941009	-0.381791899945377	-0.378670638358643	-0.384722534636494	0.474293475777239	0.48173698015211	0.467304573528495	0.471933521211695	0.479352244469554	0.464958437842089	0.000335899928457766	0.000821522494682638	0.000820552029372168
178	0.405465108108164	0.31	1.26938607821844	1.22890207528907	1.30987008114781	0.386792329180571	0.496999153109407	0.483671991021804	0.51032631519701	0.25	0.16	0.39	0.774030081258862	0.795357808613561	0.81668553596826	1.83530571953413	1.88587597635811	1.93644623318208	1.83017407734329	1.88141245574218	1.93160222665199	1.26938607821844	0.312076289045677	0.00713463789637423	-0.680752242258824	-0.381791899945377	-0.378670638358643	-0.384722534636494	0.474293475777239	0.48173698015211	0.467304573528495	0.471933521211695	0.479352244469554	0.464958437842089	0.000335899928457766	0.000821522494682638	0.000820552029372168
178	0.405465108108164	0.31	1.26987485156611	1.22955478232485	1.31019492080737	0.395119567754401	0.502353268980209	0.489116045553084	0.515590492407335	0.25	0.16	0.39	0.789472484999127	0.810838424163287	0.832204363327446	1.88817999514362	1.93928087538173	1.99038175561984	1.88492911539229	1.93517274670629	1.98559559685133	1.26987485156611	0.308819560406267	0.000181080097429986	-0.693502682877873	-0.381791899945377	-0.378670638358643	-0.384722534636494	0.474293475777239	0.48173698015211	0.467304573528495	0.471933521211695	0.479352244469554	0.464958437842089	0.000335899928457766	0.000821522494682638	0.000820552029372168
178	0.405465108108164	0.31	1.26988488304415	1.22923870869874	1.31053105738956	0.3908241914342	0.499493664969104	0.486212757296894	0.512774572641313	0.25	0.16	0.39	0.779999392034452	0.801305085384789	0.822610778735126	1.85401268701064	1.90465506722334	1.95529744743604	1.85141778415487	1.9011269342975	1.95189284647716	1.26988488304415	0.310233273204386	0.00310503226791752	-0.68767221466144	-0.381791899945377	-0.378670638358643	-0.384722534636494	0.474293475777239	0.48173698015211	0.467304573528495	0.471933521211695	0.479352244469554	0.464958437842089	0.000335899928457766	0.000821522494682638	0.000820552029372168
178	0.405465108108164	0.31	1.26989702637093	1.22992235502944	1.30987169771241	0.393113440740793	0.497601310352381	0.48443410840607	0.510768512298693	0.25	0.16	0.39	0.773855579235772	0.794889425763639	0.815923272291505	1.83157934876174	1.88136274499119	1.93114614122064	1.82699159945254	1.87679936981075	1.92715087506792	1.26989702637093	0.313789694362607	-0.00115515032027292	-0.687321668906635	-0.381791899945377	-0.378670638358643	-0.384722534636494	0.474293475777239	0.48173698015211	0.467304573528495	0.471933521211695	0.479352244469554	0.464958437842089	0.000335899928457766	0.000821522494682638	0.000820552029372168
178	0.405465108108164	0.31	1.26995153531336	1.22946138201753	1.3104416886092	0.386705491845287	0.49152133079773	0.478338644857674	0.504704016737785	0.25	0.16	0.39	0.769651060650487	0.79086211755559	0.812073174460693	1.83491228252298	1.88548121022325	1.93605013792351	1.83082652517944	1.88108398444311	1.93139295698418	1.26995153531336	0.309667771141333	-0.0016283828507604	-0.695037239888686	-0.381791899945377	-0.378670638358643	-0.384722534636494	0.474293475777239	0.48173698015211	0.467304573528495	0.471933521211695	0.479352244469554	0.464958437842089	0.000335899928457766	0.000821522494682638	0.000820552029372168
178	0.405465108108164	0.31	1.27037678266432	1.22982976171979	1.31092380360884	0.389014765061651	0.494447513866954	0.481250682098927	0.50764434563498	0.25	0.16	0.39	0.775612474639047	0.796881280535285	0.818150086431523	1.8522097210612	1.9030009219824	1.95379212290359	1.84954314970985	1.90041763109175	1.95088554370502	1.27037678266432	0.308400830092941	0.00030475230809755	-0.694702293338484	-0.381791899945377	-0.378670638358643	-0.384722534636494	0.474293475777239	0.48173698015211	0.467304573528495	0.471933521211695	0.479352244469554	0.464958437842089	0.000335899928457766	0.000821522494682638	0.000820552029372168
178	0.405465108108164	0.31	1.27041731327997	1.22971768365027	1.31111694290967	0.394316146077495	0.498935211866257	0.485765931585201	0.512104492147314	0.25	0.16	0.38	0.782947327538866	0.804173296943547	0.825399266348228	1.86986571382438	1.92055841183417	1.97125110984396	1.86827378896992	1.91880592066406	1.97092928602109	1.27041731327997	0.30670352312777	0.000701030320226553	-0.696239749888058	-0.381791899945377	-0.378670638358643	-0.384722534636494	0.474293475777239	0.48173698015211	0.467304573528495	0.471933521211695	0.479352244469554	0.464958437842089	0.000335899928457766	0.000821522494682638	0.000820552029372168
178	0.405465108108164	0.31	1.27086213035493	1.23069240569469	1.31103185501517	0.394679990878429	0.499513303340749	0.486338801963561	0.512687804717936	0.25	0.16	0.39	0.783391041398738	0.804612433383326	0.825833825367914	1.86976556537095	1.92041591224136	1.97106625911178	1.86881545283664	1.91806732443768	1.96842666763879	1.27086213035493	0.31042291040827	-0.00745517813937618	-0.697763345729562	-0.381791899945377	-0.378670638358643	-0.384722534636494	0.474293475777239	0.48173698015211	0.467304573528495	0.471933521211695	0.479352244469554	0.464958437842089	0.000335899928457766	0.000821522494682638	0.000820552029372168
178	0.405465108108164	0.31	1.27094879652734	1.23048476019242	1.31141283286226	0.378473081524965	0.486065635125097	0.472800106574465	0.499331163675728	0.25	0.16	0.39	0.754828153816054	0.7760066482496	0.797185142683146	1.78549482049706	1.83559111317752	1.88568740585799	1.7860279883188	1.83531554131678	1.8861279044754	1.27094879652734	0.312123761931215	0.000892069986248631	-0.685947810037537	-0.381791899945377	-0.378670638358643	-0.384722534636494	0.474293475777239	0.48173698015211	0.467304573528495	0.471933521211695	0.479352244469554	0.464958437842089	0.000335899928457766	0.000821522494682638	0.000820552029372168
178	0.405465108108164	0.31	1.27135441738191	1.2309406216785	1.31176821308531	0.393573892314709	0.498103764170889	0.484935977083274	0.511271551258505	0.25	0.16	0.4	0.774320733540324	0.79534637617899	0.816372018817655	1.83188201460818	1.8816243176707	1.93136662073321	1.82617225475217	1.87650898019156	1.92596383875795	1.27135441738191	0.313207252811207	-0.00384352117013085	-0.691077428944105	-0.381791899945377	-0.378670638358643	-0.384722534636494	0.474293475777239	0.48173698015211	0.467304573528495	0.471933521211695	0.479352244469554	0.464958437842089	0.000335899928457766	0.000821522494682638	0.000820552029372168
178	0.405465108108164	0.31	1.27186493402873	1.23164420666645	1.31208566139102	0.391798557729345	0.496683085805121	0.4835038919883	0.509862279621942	0.25	0.16	0.39	0.778986528584004	0.800219893218739	0.821453257853474	1.85964464763651	1.91033424424106	1.9610238408456	1.85523640100193	1.90564053451851	1.95741853897744	1.27186493402873	0.310662240493897	-0.00628014472420133	-0.698521958133562	-0.381791899945377	-0.378670638358643	-0.384722534636494	0.474293475777239	0.48173698015211	0.467304573528495	0.471933521211695	0.479352244469554	0.464958437842089	0.000335899928457766	0.000821522494682638	0.000820552029372168
178	0.405465108108164	0.31	1.2720360224886	1.23140031333147	1.31267173164574	0.391381303767201	0.495244892293895	0.482092347793022	0.508397436794768	0.25	0.16	0.39	0.774180368127649	0.795301719234166	0.816423070340683	1.84207953727102	1.89233553739013	1.94259153750923	1.83443889254601	1.88431364246438	1.9341613568766	1.2720360224886	0.311516322569409	-0.00412820558069802	-0.694592861325845	-0.381791899945377	-0.378670638358643	-0.384722534636494	0.474293475777239	0.48173698015211	0.467304573528495	0.471933521211695	0.479352244469554	0.464958437842089	0.000335899928457766	0.000821522494682638	0.000820552029372168
178	0.405465108108164	0.31	1.2720483413144	1.23142320344929	1.31267347917951	0.382701727915035	0.488287408501899	0.475080231075498	0.5014945859283	0.25	0.16	0.39	0.763283279160988	0.784502469173721	0.805721659186455	1.81702455117517	1.86753763099996	1.91805071082475	1.81311044362344	1.8645819444056	1.91400890550539	1.2720483413144	0.309704641682676	-0.00607379204779381	-0.697399962777312	-0.381791899945377	-0.378670638358643	-0.384722534636494	0.474293475777239	0.48173698015211	0.467304573528495	0.471933521211695	0.479352244469554	0.464958437842089	0.000335899928457766	0.000821522494682638	0.000820552029372168
178	0.405465108108164	0.31	1.27210248512012	1.23148104418486	1.31272392605537	0.382126343040534	0.492499784294781	0.479162433832873	0.50583713475669	0.25	0.16	0.39	0.773094060423112	0.794612914356222	0.816131768289331	1.84824942528845	1.89969492390342	1.95114042251839	1.84598484697434	1.8974729927391	1.94906655502098	1.27210248512012	0.309189968695707	0.00450794416079967	-0.687317007041983	-0.381791899945377	-0.378670638358643	-0.384722534636494	0.474293475777239	0.48173698015211	0.467304573528495	0.471933521211695	0.479352244469554	0.464958437842089	0.000335899928457766	0.000821522494682638	0.000820552029372168
178	0.405465108108164	0.31	1.27223997786631	1.23188533622409	1.31259461950852	0.388190303054866	0.492291514382274	0.479129409275846	0.505453619488701	0.25	0.16	0.39	0.770716602688095	0.791888863742121	0.813061124796146	1.83695413910567	1.88741688045803	1.93787962181038	1.83166865892238	1.88040318065869	1.9325463772745	1.27223997786631	0.310007465239039	0.000757195790320634	-0.692720601457376	-0.381791899945377	-0.378670638358643	-0.384722534636494	0.474293475777239	0.48173698015211	0.467304573528495	0.471933521211695	0.479352244469554	0.464958437842089	0.000335899928457766	0.000821522494682638	0.000820552029372168
178	0.405465108108164	0.31	1.27226575861693	1.2316296918283	1.31290182540555	0.380353087752997	0.490962343419103	0.477616561528756	0.50430812530945	0.25	0.17	0.39	0.76160055852605	0.782881552026614	0.804162545527178	1.79934466996269	1.84962278727507	1.89990090458746	1.7985654501317	1.84934834826752	1.89967892607817	1.27226575861693	0.312428313061971	0.000189286136299428	-0.686096132765105	-0.381791899945377	-0.378670638358643	-0.384722534636494	0.474293475777239	0.48173698015211	0.467304573528495	0.471933521211695	0.479352244469554	0.464958437842089	0.000335899928457766	0.000821522494682638	0.000820552029372168
178	0.405465108108164	0.31	1.27244958855046	1.23212146460718	1.31277771249375	0.39186225221951	0.499152235230282	0.48590929394056	0.512395176520003	0.25	0.16	0.39	0.780103286948106	0.801364172792031	0.822625058635957	1.85567657296049	1.90625106539124	1.95682555782199	1.85257196456244	1.90196658561387	1.95276910002519	1.27244958855046	0.311905637600167	0.00116477195056685	-0.687098430094027	-0.381791899945377	-0.378670638358643	-0.384722534636494	0.474293475777239	0.48173698015211	0.467304573528495	0.471933521211695	0.479352244469554	0.464958437842089	0.000335899928457766	0.000821522494682638	0.000820552029372168
178	0.405465108108164	0.31	1.27248245721046	1.23217572369875	1.31278919072218	0.396822859350643	0.505779028297326	0.492498905782165	0.519059150812487	0.26	0.16	0.39	0.783289056583756	0.804410270284112	0.825531483984469	1.8457760975349	1.89554703595331	1.94531797437172	1.84383698394171	1.8923983509781	1.94230483601559	1.27248245721046	0.311902761469932	-0.00158270713159442	-0.68976950775598	-0.381791899945377	-0.378670638358643	-0.384722534636494	0.474293475777239	0.48173698015211	0.467304573528495	0.471933521211695	0.479352244469554	0.464958437842089	0.000335899928457766	0.000821522494682638	0.000820552029372168
178	0.405465108108164	0.31	1.27252791484311	1.23250967656685	1.31254615311936	0.404560224628487	0.506272648991142	0.493192009885973	0.519353288096311	0.25	0.16	0.39	0.787015322107641	0.807888862620004	0.828762403132367	1.86075820626121	1.91010999232058	1.95946177837996	1.85843117377754	1.90754940283654	1.95603987205459	1.27252791484311	0.313819848663105	0.00287908550814506	-0.682262802291002	-0.381791899945377	-0.378670638358643	-0.384722534636494	0.474293475777239	0.48173698015211	0.467304573528495	0.471933521211695	0.479352244469554	0.464958437842089	0.000335899928457766	0.000821522494682638	0.000820552029372168
178	0.405465108108164	0.31	1.27261841975035	1.23230293055431	1.31293390894639	0.38561911568157	0.491672599780648	0.478455604211788	0.504889595349508	0.25	0.16	0.39	0.770282801861879	0.791561316084217	0.812839830306554	1.83748899514588	1.88824832097023	1.93900764679458	1.8334645230234	1.88433877189592	1.9347926261618	1.27261841975035	0.310214692785813	0.00151870198261221	-0.690275346636746	-0.381791899945377	-0.378670638358643	-0.384722534636494	0.474293475777239	0.48173698015211	0.467304573528495	0.471933521211695	0.479352244469554	0.464958437842089	0.000335899928457766	0.000821522494682638	0.000820552029372168
178	0.405465108108164	0.31	1.27278840697857	1.23198284492651	1.31359396903064	0.387385614987546	0.497673630177569	0.484345057392337	0.511002202962801	0.25	0.16	0.39	0.780701139230146	0.802185062311277	0.823668985392407	1.86460766529236	1.91591934609396	1.96723102689557	1.86033476066722	1.91327185724476	1.9637820313404	1.27278840697857	0.312090364005724	0.00243212249660848	-0.686738908235362	-0.381791899945377	-0.378670638358643	-0.384722534636494	0.474293475777239	0.48173698015211	0.467304573528495	0.471933521211695	0.479352244469554	0.464958437842089	0.000335899928457766	0.000821522494682638	0.000820552029372168
178	0.405465108108164	0.31	1.27285723507902	1.23227092610373	1.31344354405431	0.387051988416623	0.495597837644591	0.482315523749951	0.50888015153923	0.25	0.16	0.39	0.776292848354954	0.797670898154901	0.819048947954848	1.85133302367341	1.90231621855952	1.95329941344564	1.84654873479179	1.89689343066759	1.94760185104549	1.27285723507902	0.308255327233636	-0.0121583592606992	-0.706149842815183	-0.381791899945377	-0.378670638358643	-0.384722534636494	0.474293475777239	0.48173698015211	0.467304573528495	0.471933521211695	0.479352244469554	0.464958437842089	0.000335899928457766	0.000821522494682638	0.000820552029372168
178	0.405465108108164	0.31	1.27286333876833	1.23221967510392	1.31350700243273	0.383128907168914	0.496094449848348	0.48268823159626	0.509500668100436	0.25	0.16	0.39	0.77603153424364	0.797585090840966	0.819138647438292	1.84863536778645	1.89997950171554	1.95132363564463	1.84719474913629	1.89830511605906	1.95040138995597	1.27286333876833	0.309847997444361	-0.00491337293363335	-0.695239387839721	-0.381791899945377	-0.378670638358643	-0.384722534636494	0.474293475777239	0.48173698015211	0.467304573528495	0.471933521211695	0.479352244469554	0.464958437842089	0.000335899928457766	0.000821522494682638	0.000820552029372168
178	0.405465108108164	0.31	1.27297463097822	1.23229133292513	1.3136579290313	0.384522355274019	0.497557552383195	0.484151348024593	0.510963756741797	0.25	0.16	0.39	0.780442726741168	0.802053272136872	0.823663817532576	1.86412079028303	1.91573850107868	1.96735621187432	1.86288251961182	1.91411400365811	1.96547740264305	1.27297463097822	0.309093099225324	0.00641868320538623	-0.686446464088521	-0.381791899945377	-0.378670638358643	-0.384722534636494	0.474293475777239	0.48173698015211	0.467304573528495	0.471933521211695	0.479352244469554	0.464958437842089	0.000335899928457766	0.000821522494682638	0.000820552029372168
178	0.405465108108164	0.31	1.27305548788798	1.23214558304119	1.31396539273477	0.38609952932804	0.501239099100152	0.487778590939102	0.514699607261203	0.25	0.16	0.39	0.784267585357471	0.80590986410699	0.827552142856508	1.86838051992313	1.91993946839595	1.97149841686877	1.86814939034955	1.91905214086482	1.96940714173835	1.27305548788798	0.308044035936085	-0.00255743513685935	-0.695905809482282	-0.381791899945377	-0.378670638358643	-0.384722534636494	0.474293475777239	0.48173698015211	0.467304573528495	0.471933521211695	0.479352244469554	0.464958437842089	0.000335899928457766	0.000821522494682638	0.000820552029372168
178	0.405465108108164	0.31	1.2730885318853	1.23252317407419	1.31365388969642	0.382079622435108	0.493945666478742	0.480567836620088	0.507323496337396	0.25	0.16	0.39	0.776413345150968	0.798026788331997	0.819640231513025	1.85874208841042	1.91048490912177	1.96222772983311	1.85289357397933	1.90490724647481	1.95670308622336	1.2730885318853	0.310685207775429	0.00321196625788238	-0.688940396217263	-0.381791899945377	-0.378670638358643	-0.384722534636494	0.474293475777239	0.48173698015211	0.467304573528495	0.471933521211695	0.479352244469554	0.464958437842089	0.000335899928457766	0.000821522494682638	0.000820552029372168
178	0.405465108108164	0.31	1.27309993070024	1.23298702141028	1.3132128399902	0.398935325432401	0.507297721700254	0.494036319866267	0.52055912353424	0.25	0.16	0.39	0.797844980148944	0.81926150856501	0.840678036981075	1.90925140368458	1.96050138075756	2.01175135783054	1.9053525378418	1.95757561009858	2.00795329256192	1.27309993070024	0.310196090222116	-0.00313985693925961	-0.694900025665772	-0.381791899945377	-0.378670638358643	-0.384722534636494	0.474293475777239	0.48173698015211	0.467304573528495	0.471933521211695	0.479352244469554	0.464958437842089	0.000335899928457766	0.000821522494682638	0.000820552029372168
178	0.405465108108164	0.31	1.27319243472882	1.23309657286516	1.31328829659248	0.394810467909357	0.50155413454848	0.488329418468215	0.514778850628746	0.25	0.16	0.39	0.784622848964818	0.805871649498272	0.827120450031726	1.86795132995337	1.91853834162241	1.96912535329145	1.86672327112686	1.91565906727462	1.96610346743717	1.27319243472882	0.311620030775327	0.00506902792227205	-0.68429007623271	-0.381791899945377	-0.378670638358643	-0.384722534636494	0.474293475777239	0.48173698015211	0.467304573528495	0.471933521211695	0.479352244469554	0.464958437842089	0.000335899928457766	0.000821522494682638	0.000820552029372168
178	0.405465108108164	0.31	1.27343614659174	1.23258660558363	1.31428568759985	0.382784072698773	0.489493072309646	0.476255591290133	0.502730553329159	0.25	0.16	0.38	0.767012181222228	0.78833121532146	0.809650249420692	1.83034234347183	1.88121654311174	1.93209074275165	1.82501130290292	1.87628201448636	1.92712414110331	1.27343614659174	0.307007035219151	-0.00239189808684898	-0.69887766267365	-0.381791899945377	-0.378670638358643	-0.384722534636494	0.474293475777239	0.48173698015211	0.467304573528495	0.471933521211695	0.479352244469554	0.464958437842089	0.000335899928457766	0.000821522494682638	0.000820552029372168
178	0.405465108108164	0.31	1.27356252531143	1.23320614310444	1.31391890751843	0.388155074788021	0.500863908406985	0.487471615083662	0.514256201730308	0.25	0.16	0.39	0.77894211273755	0.800341966458017	0.821741820178484	1.84417464589834	1.89483960162724	1.94550455735613	1.84176993165284	1.89250503365073	1.94125831983358	1.27356252531143	0.313939595980165	0.0107431248008587	-0.674049015729568	-0.381791899945377	-0.378670638358643	-0.384722534636494	0.474293475777239	0.48173698015211	0.467304573528495	0.471933521211695	0.479352244469554	0.464958437842089	0.000335899928457766	0.000821522494682638	0.000820552029372168
178	0.405465108108164	0.31	1.27360087107249	1.23334757523302	1.31385416691195	0.389956798410305	0.506191531930234	0.492707986858592	0.519675077001875	0.25	0.16	0.39	0.796270499858875	0.818061397226948	0.839852294595021	1.90687271581678	1.95905657500999	2.0112404342032	1.90525753581682	1.95624462357436	2.00903690928479	1.27360087107249	0.309583917032787	0.00161581419968269	-0.690106723852895	-0.381791899945377	-0.378670638358643	-0.384722534636494	0.474293475777239	0.48173698015211	0.467304573528495	0.471933521211695	0.479352244469554	0.464958437842089	0.000335899928457766	0.000821522494682638	0.000820552029372168
178	0.405465108108164	0.31	1.27374706324793	1.23346203600482	1.31403209049104	0.395209655770524	0.501221063010209	0.488016162539466	0.514425963480951	0.25	0.16	0.39	0.78624911557769	0.807523700547144	0.828798285516597	1.87696479198746	1.92775231741758	1.9785398428477	1.87486471144273	1.92657339608647	1.9760682349192	1.27374706324793	0.311392663567415	0.00697010479177134	-0.68452547738623	-0.381791899945377	-0.378670638358643	-0.384722534636494	0.474293475777239	0.48173698015211	0.467304573528495	0.471933521211695	0.479352244469554	0.464958437842089	0.000335899928457766	0.000821522494682638	0.000820552029372168
178	0.405465108108164	0.31	1.27375429071005	1.23338236032624	1.31412622109386	0.389654867166338	0.493576786915052	0.480420916576875	0.506732657253229	0.25	0.16	0.4	0.770171322857094	0.791261732770728	0.812352142684362	1.829367822811	1.8794633225016	1.9295588221922	1.82128825307815	1.87288732181612	1.92236725498899	1.27375429071005	0.313431299543242	0.00644354123562231	-0.68033307313302	-0.381791899945377	-0.378670638358643	-0.384722534636494	0.474293475777239	0.48173698015211	0.467304573528495	0.471933521211695	0.479352244469554	0.464958437842089	0.000335899928457766	0.000821522494682638	0.000820552029372168
178	0.405465108108164	0.31	1.27394842206553	1.23305201586212	1.31484482826893	0.394342172314248	0.501737481532915	0.488494957541169	0.514980005524661	0.25	0.16	0.39	0.783642032311621	0.804885646505842	0.826129260700064	1.86262660219536	1.91312021955304	1.96361383691071	1.85845845861254	1.9097390566944	1.96005142672048	1.27394842206553	0.310123560714481	0.0049075181399415	-0.686304448231117	-0.381791899945377	-0.378670638358643	-0.384722534636494	0.474293475777239	0.48173698015211	0.467304573528495	0.471933521211695	0.479352244469554	0.464958437842089	0.000335899928457766	0.000821522494682638	0.000820552029372168
178	0.405465108108164	0.31	1.27395359843311	1.23370887257975	1.31419832428648	0.39382635098435	0.498237789891289	0.485073423134231	0.511402156648347	0.25	0.16	0.39	0.778585001472628	0.799714954222264	0.820844906971899	1.85164193224675	1.90189348662246	1.95214504099818	1.84723492027294	1.89736252122898	1.9485833556735	1.27395359843311	0.309030353475885	-6.51419920657782e-05	-0.693369465589194	-0.381791899945377	-0.378670638358643	-0.384722534636494	0.474293475777239	0.48173698015211	0.467304573528495	0.471933521211695	0.479352244469554	0.464958437842089	0.000335899928457766	0.000821522494682638	0.000820552029372168
178	0.405465108108164	0.31	1.27398928560649	1.23312690846816	1.31485166274482	0.379831728581244	0.487438347639157	0.474173691001946	0.500703004276367	0.25	0.16	0.39	0.763549751966502	0.784909488867682	0.806269225768862	1.82181527698838	1.87277920553239	1.92374313407641	1.81795708353037	1.86954593365432	1.92068992798265	1.27398928560649	0.308165959861518	8.77924121428322e-05	-0.693618291611949	-0.381791899945377	-0.378670638358643	-0.384722534636494	0.474293475777239	0.48173698015211	0.467304573528495	0.471933521211695	0.479352244469554	0.464958437842089	0.000335899928457766	0.000821522494682638	0.000820552029372168
178	0.405465108108164	0.31	1.27405690216558	1.23310205655787	1.31501174777329	0.378440191535058	0.491616320141169	0.478198366259573	0.505034274022764	0.25	0.16	0.39	0.772744374548269	0.794427109395428	0.816109844242587	1.85034600658055	1.9022655845906	1.95418516260064	1.8489648109525	1.89944995052813	1.95133495018932	1.27405690216558	0.309186845857229	-0.00199354509788525	-0.69483976849212	-0.381791899945377	-0.378670638358643	-0.384722534636494	0.474293475777239	0.48173698015211	0.467304573528495	0.471933521211695	0.479352244469554	0.464958437842089	0.000335899928457766	0.000821522494682638	0.000820552029372168
178	0.405465108108164	0.31	1.27425791138717	1.23380992855132	1.31470589422301	0.398447475445595	0.507277545880285	0.494003172045388	0.520551919715183	0.25	0.16	0.39	0.797129189129949	0.818548871127958	0.839968553125966	1.90593062849315	1.95714494673578	2.0083592649784	1.90336104140725	1.95472899760665	2.0066356909183	1.27425791138717	0.309747058374539	-0.000801479785251666	-0.691835105163985	-0.381791899945377	-0.378670638358643	-0.384722534636494	0.474293475777239	0.48173698015211	0.467304573528495	0.471933521211695	0.479352244469554	0.464958437842089	0.000335899928457766	0.000821522494682638	0.000820552029372168
178	0.405465108108164	0.31	1.27430029507964	1.23413833265009	1.31446225750919	0.388332365388339	0.497759831261848	0.484455502415507	0.511064160108189	0.25	0.17	0.38	0.779527878665423	0.800935614135337	0.822343349605251	1.85854322130033	1.90958334793328	1.96062347456623	1.86055442925472	1.91237845188599	1.96321705411738	1.27430029507964	0.310441284495528	-0.00573766228873239	-0.695114785328721	-0.381791899945377	-0.378670638358643	-0.384722534636494	0.474293475777239	0.48173698015211	0.467304573528495	0.471933521211695	0.479352244469554	0.464958437842089	0.000335899928457766	0.000821522494682638	0.000820552029372168
178	0.405465108108164	0.31	1.2743758378909	1.23367562912388	1.31507604665791	0.384268589675747	0.490525626708911	0.477301802101892	0.50374945131593	0.25	0.16	0.39	0.768008953551189	0.789286928311932	0.810564903072675	1.83106050211502	1.8817907168726	1.93252093163019	1.83045990409301	1.88092387963175	1.93149936400539	1.2743758378909	0.308281499575435	-0.00709587281638233	-0.701607839874123	-0.381791899945377	-0.378670638358643	-0.384722534636494	0.474293475777239	0.48173698015211	0.467304573528495	0.471933521211695	0.479352244469554	0.464958437842089	0.000335899928457766	0.000821522494682638	0.000820552029372168
178	0.405465108108164	0.31	1.27443136304564	1.23423850567514	1.31462422041614	0.403737257106543	0.506938303553796	0.493818066021178	0.520058541086413	0.25	0.16	0.39	0.793157785355161	0.814231171002129	0.835304556649098	1.88758823992893	1.9377395158253	1.98789079172167	1.8856351572256	1.93644072214484	1.98679678882578	1.27443136304564	0.309603539072162	0.000382198935796761	-0.692374016031645	-0.381791899945377	-0.378670638358643	-0.384722534636494	0.474293475777239	0.48173698015211	0.467304573528495	0.471933521211695	0.479352244469554	0.464958437842089	0.000335899928457766	0.000821522494682638	0.000820552029372168
178	0.405465108108164	0.31	1.27443228348869	1.23390770209266	1.31495686488472	0.38254154069581	0.488137719283592	0.474930113229139	0.501345325338045	0.25	0.16	0.39	0.766650675691592	0.787970907498054	0.809291139304516	1.83378028228366	1.8847769381793	1.93577359407494	1.83103713039693	1.88215509840607	1.93323434494463	1.27443228348869	0.307632290916342	-0.000922027050455133	-0.695758201807038	-0.381791899945377	-0.378670638358643	-0.384722534636494	0.474293475777239	0.48173698015211	0.467304573528495	0.471933521211695	0.479352244469554	0.464958437842089	0.000335899928457766	0.000821522494682638	0.000820552029372168
178	0.405465108108164	0.31	1.27445114534417	1.23351185856739	1.31539043212095	0.390514922400914	0.497578859803083	0.484340267432098	0.510817452174067	0.25	0.16	0.39	0.775733957398546	0.796937285597496	0.818140613796447	1.84085954688785	1.89117621637043	1.94149288585301	1.83668152330651	1.88734147759691	1.93756502073988	1.27445114534417	0.310890559687155	0.00470199515927689	-0.685352101924212	-0.381791899945377	-0.378670638358643	-0.384722534636494	0.474293475777239	0.48173698015211	0.467304573528495	0.471933521211695	0.479352244469554	0.464958437842089	0.000335899928457766	0.000821522494682638	0.000820552029372168
178	0.405465108108164	0.31	1.27451913099534	1.23387414236458	1.3151641196261	0.397110769751255	0.505620872940719	0.492352884263855	0.518888861617584	0.25	0.16	0.38	0.794734373309883	0.81615097713857	0.837567580967257	1.90085559670154	1.952080097135	2.00330459756847	1.89991682374864	1.9529115897336	2.00196663635172	1.27451913099534	0.306965590366595	0.0066947257853323	-0.690031673381271	-0.381791899945377	-0.378670638358643	-0.384722534636494	0.474293475777239	0.48173698015211	0.467304573528495	0.471933521211695	0.479352244469554	0.464958437842089	0.000335899928457766	0.000821522494682638	0.000820552029372168
178	0.405465108108164	0.31	1.27463875653829	1.23428829131359	1.31498922176299	0.387925321169085	0.497339949768913	0.484035446746161	0.510644452791665	0.25	0.16	0.39	0.782137613677474	0.803635940536245	0.825134267395016	1.87274284283814	1.92421823163635	1.97569362043457	1.86675018627147	1.91761274685089	1.97092646959836	1.27463875653829	0.30712054426523	-0.00752543939115873	-0.70510651039696	-0.381791899945377	-0.378670638358643	-0.384722534636494	0.474293475777239	0.48173698015211	0.467304573528495	0.471933521211695	0.479352244469554	0.464958437842089	0.000335899928457766	0.000821522494682638	0.000820552029372168
178	0.405465108108164	0.31	1.274697306578	1.23417673342122	1.31521787973479	0.392953949491997	0.505351996341575	0.491975229928287	0.518728762754863	0.26	0.16	0.39	0.783965006095495	0.805280950730066	0.826596895364637	1.85092685632701	1.90125340672829	1.95157995712958	1.84783269602649	1.89783067351179	1.94918483210933	1.274697306578	0.315198703522953	0.00301731413578883	-0.681021835884436	-0.381791899945377	-0.378670638358643	-0.384722534636494	0.474293475777239	0.48173698015211	0.467304573528495	0.471933521211695	0.479352244469554	0.464958437842089	0.000335899928457766	0.000821522494682638	0.000820552029372168
178	0.405465108108164	0.31	1.27481598931414	1.23424037673639	1.31539160189188	0.396336763525511	0.499305880440886	0.486182399848344	0.512429361033428	0.25	0.16	0.39	0.784514811498027	0.805691153764772	0.826867496031517	1.87578262094218	1.92641546332693	1.97704830571169	1.87061941623855	1.91934907348129	1.97022093522865	1.27481598931414	0.309739645826319	-0.0025390602627675	-0.695662001041947	-0.381791899945377	-0.378670638358643	-0.384722534636494	0.474293475777239	0.48173698015211	0.467304573528495	0.471933521211695	0.479352244469554	0.464958437842089	0.000335899928457766	0.000821522494682638	0.000820552029372168
178	0.405465108108164	0.31	1.27496319818484	1.23416657985395	1.31575981651573	0.394211923428646	0.501766062857641	0.488519172713442	0.515012953001839	0.25	0.16	0.39	0.785640882660494	0.806944649322482	0.82824841598447	1.87209186110418	1.92285628675844	1.97362071241271	1.87286895845263	1.92374050159163	1.9747287394896	1.27496319818484	0.309583159267774	0.000924922326695224	-0.691634007270876	-0.381791899945377	-0.378670638358643	-0.384722534636494	0.474293475777239	0.48173698015211	0.467304573528495	0.471933521211695	0.479352244469554	0.464958437842089	0.000335899928457766	0.000821522494682638	0.000820552029372168
178	0.405465108108164	0.31	1.27504929258963	1.23421783634924	1.31588074883001	0.382029671222826	0.491153431176929	0.477849817817876	0.504457044535982	0.25	0.16	0.39	0.767581197141872	0.78895109849516	0.810320999848449	1.82689111667705	1.87775281455599	1.92861451243494	1.82613124219225	1.87679692976884	1.92745244951757	1.27504929258963	0.308832501924172	0.00115693071274329	-0.689245012693563	-0.381791899945377	-0.378670638358643	-0.384722534636494	0.474293475777239	0.48173698015211	0.467304573528495	0.471933521211695	0.479352244469554	0.464958437842089	0.000335899928457766	0.000821522494682638	0.000820552029372168
178	0.405465108108164	0.31	1.2750623000574	1.23450781672773	1.31561678338707	0.378981353822557	0.492340982654009	0.478918694609257	0.50576327069876	0.25	0.16	0.39	0.768250576075923	0.789781747522572	0.811312918969221	1.82597282981265	1.87714797406888	1.92832311832511	1.82462138718681	1.87487307745203	1.92638654112332	1.2750623000574	0.310927584542213	-0.000190912046604668	-0.688171905764245	-0.381791899945377	-0.378670638358643	-0.384722534636494	0.474293475777239	0.48173698015211	0.467304573528495	0.471933521211695	0.479352244469554	0.464958437842089	0.000335899928457766	0.000821522494682638	0.000820552029372168
178	0.405465108108164	0.31	1.27520736094244	1.23427682996591	1.31613789191896	0.38696721485117	0.494673056890359	0.481413158711566	0.507932955069151	0.25	0.16	0.39	0.772226121916513	0.793496084239566	0.814766046562619	1.83535981110558	1.88591240564172	1.93646500017786	1.83148078951884	1.8825121350497	1.93365159925974	1.27520736094244	0.311602684625367	0.00102468463342956	-0.688424627514571	-0.381791899945377	-0.378670638358643	-0.384722534636494	0.474293475777239	0.48173698015211	0.467304573528495	0.471933521211695	0.479352244469554	0.464958437842089	0.000335899928457766	0.000821522494682638	0.000820552029372168
178	0.405465108108164	0.31	1.2752616874689	1.23495391774739	1.3155694571904	0.387399136813011	0.494396979067722	0.481156537954444	0.507637420181	0.25	0.16	0.39	0.771754428324501	0.79299152738915	0.814228626453799	1.83409490725562	1.88456543753028	1.93503596780494	1.82952257817069	1.88008374958772	1.93013591117628	1.2752616874689	0.311074920862739	0.00370220577500219	-0.688127901918096	-0.381791899945377	-0.378670638358643	-0.384722534636494	0.474293475777239	0.48173698015211	0.467304573528495	0.471933521211695	0.479352244469554	0.464958437842089	0.000335899928457766	0.000821522494682638	0.000820552029372168
178	0.405465108108164	0.31	1.27542590121036	1.23534952141277	1.31550228100794	0.40164340847048	0.50413956614908	0.491034848475743	0.517244283822417	0.25	0.16	0.39	0.788265601898513	0.809302801593298	0.830340001288083	1.87493315903741	1.92497129743396	1.97500943583052	1.87105718634291	1.92064051756863	1.97074367135755	1.27542590121036	0.3113394364205	-0.000515445065579749	-0.690285649328425	-0.381791899945377	-0.378670638358643	-0.384722534636494	0.474293475777239	0.48173698015211	0.467304573528495	0.471933521211695	0.479352244469554	0.464958437842089	0.000335899928457766	0.000821522494682638	0.000820552029372168
178	0.405465108108164	0.31	1.27552588157291	1.23495232316804	1.31609943997779	0.391604235028733	0.500602853597424	0.487314233370522	0.513891473824326	0.25	0.16	0.39	0.783925824233818	0.805302775389652	0.826679726545486	1.86854184601805	1.91949529918946	1.97044875236088	1.86438671441872	1.91461348915158	1.96765234275469	1.27552588157291	0.310340983235312	-0.0041717375246986	-0.695930432251629	-0.381791899945377	-0.378670638358643	-0.384722534636494	0.474293475777239	0.48173698015211	0.467304573528495	0.471933521211695	0.479352244469554	0.464958437842089	0.000335899928457766	0.000821522494682638	0.000820552029372168
178	0.405465108108164	0.31	1.27556337983977	1.2352448292112	1.31588193046834	0.393610157485035	0.500771365402125	0.487534063749182	0.514008667055068	0.25	0.16	0.39	0.788651358456495	0.810064459011173	0.831477559565851	1.89043739677271	1.94176568732259	1.99309397787248	1.88811450416091	1.93987584702538	1.990644988618	1.27556337983977	0.307403955038695	-0.00127437947853459	-0.696897049770254	-0.381791899945377	-0.378670638358643	-0.384722534636494	0.474293475777239	0.48173698015211	0.467304573528495	0.471933521211695	0.479352244469554	0.464958437842089	0.000335899928457766	0.000821522494682638	0.000820552029372168
178	0.405465108108164	0.31	1.27566285163053	1.2351566363975	1.31616906686356	0.384002603711005	0.49893691243025	0.485478768868285	0.512395055992215	0.25	0.16	0.39	0.781363374021161	0.803023848455814	0.824684322890467	1.86337532198059	1.91503066553248	1.96668600908436	1.85918796428369	1.91044873662397	1.96323937879005	1.27566285163053	0.309535487662173	-0.00523680718227025	-0.698415869747555	-0.381791899945377	-0.378670638358643	-0.384722534636494	0.474293475777239	0.48173698015211	0.467304573528495	0.471933521211695	0.479352244469554	0.464958437842089	0.000335899928457766	0.000821522494682638	0.000820552029372168
178	0.405465108108164	0.31	1.27569111061159	1.23496189159653	1.31642032962665	0.380147072189349	0.493826077592418	0.480396582296842	0.507255572887995	0.25	0.16	0.39	0.773876882111759	0.795510624587582	0.817144367063405	1.84719663522814	1.89883505114733	1.95047346706652	1.84302460207238	1.89461133398047	1.94646513789142	1.27569111061159	0.310156434508376	-0.00355014634403022	-0.696093397378445	-0.381791899945377	-0.378670638358643	-0.384722534636494	0.474293475777239	0.48173698015211	0.467304573528495	0.471933521211695	0.479352244469554	0.464958437842089	0.000335899928457766	0.000821522494682638	0.000820552029372168
178	0.405465108108164	0.31	1.27573975175683	1.2354029754923	1.31607652802136	0.393278567774205	0.500409087461506	0.487172169286881	0.51364600563613	0.25	0.16	0.39	0.781158401086186	0.802383196935534	0.823607992784883	1.85585763608532	1.90628300358645	1.95670837108758	1.85506939213316	1.90478812326421	1.95697252132997	1.27573975175683	0.312506465088611	0.00108802584617322	-0.687800666862283	-0.381791899945377	-0.378670638358643	-0.384722534636494	0.474293475777239	0.48173698015211	0.467304573528495	0.471933521211695	0.479352244469554	0.464958437842089	0.000335899928457766	0.000821522494682638	0.000820552029372168
178	0.405465108108164	0.31	1.27575168269924	1.23546469044721	1.31603867495128	0.396455149325943	0.501215287711305	0.488044879986537	0.514385695436072	0.25	0.16	0.38	0.791292506068369	0.812646371997176	0.834000237925984	1.90121292822814	1.95251917169709	2.00382541516604	1.89800977639741	1.94922105854385	1.99997691574659	1.27575168269924	0.307005028931287	0.00388829149531578	-0.692860339768355	-0.381791899945377	-0.378670638358643	-0.384722534636494	0.474293475777239	0.48173698015211	0.467304573528495	0.471933521211695	0.479352244469554	0.464958437842089	0.000335899928457766	0.000821522494682638	0.000820552029372168
178	0.405465108108164	0.31	1.27578611769954	1.23526310342741	1.31630913197167	0.38819280131469	0.498096695202023	0.484779450474952	0.511413939929095	0.25	0.16	0.39	0.780946367011034	0.80239953273003	0.823852698449026	1.86409298522128	1.91530097775043	1.96650897027959	1.86070657999865	1.91119387233022	1.96222719708266	1.27578611769954	0.308028760050925	-0.00293886292724778	-0.698381537524863	-0.381791899945377	-0.378670638358643	-0.384722534636494	0.474293475777239	0.48173698015211	0.467304573528495	0.471933521211695	0.479352244469554	0.464958437842089	0.000335899928457766	0.000821522494682638	0.000820552029372168
178	0.405465108108164	0.31	1.27587165154725	1.23543656012161	1.31630674297289	0.395721110959539	0.499979053790263	0.486820956918937	0.51313715066159	0.25	0.16	0.39	0.783505080717228	0.804682138945168	0.825859197173107	1.8684381605586	1.91893945875725	1.96944075695589	1.86439079160329	1.9151731354768	1.96511799888699	1.27587165154725	0.309457814296273	-0.00073335911687741	-0.694836808971769	-0.381791899945377	-0.378670638358643	-0.384722534636494	0.474293475777239	0.48173698015211	0.467304573528495	0.471933521211695	0.479352244469554	0.464958437842089	0.000335899928457766	0.000821522494682638	0.000820552029372168
178	0.405465108108164	0.31	1.27649970834218	1.23577828404552	1.31722113263884	0.386537360813523	0.505117903512782	0.491565751929136	0.518670055096427	0.25	0.16	0.39	0.791405355329084	0.813223891908244	0.835042428487405	1.88791505272387	1.93996365633621	1.99201225994854	1.88544040088125	1.93661888155064	1.98862800270665	1.27649970834218	0.309017502843364	-0.000721571875152602	-0.693614561738912	-0.381791899945377	-0.378670638358643	-0.384722534636494	0.474293475777239	0.48173698015211	0.467304573528495	0.471933521211695	0.479352244469554	0.464958437842089	0.000335899928457766	0.000821522494682638	0.000820552029372168
178	0.405465108108164	0.31	1.27661962680116	1.23582101051196	1.31741824309037	0.380057161768896	0.490174854153171	0.476842109568506	0.503507598737835	0.25	0.16	0.39	0.760931204684283	0.782207222877678	0.803483241071074	1.79910202996441	1.84940582521642	1.89970962046842	1.79735669873172	1.84786726982926	1.8982156576411	1.27661962680116	0.31207261378244	0.0023166463031183	-0.684946755449319	-0.381791899945377	-0.378670638358643	-0.384722534636494	0.474293475777239	0.48173698015211	0.467304573528495	0.471933521211695	0.479352244469554	0.464958437842089	0.000335899928457766	0.000821522494682638	0.000820552029372168
178	0.405465108108164	0.31	1.27665249227475	1.23589286487215	1.31741211967736	0.384864954854432	0.494702046440916	0.481382423632028	0.508021669249804	0.25	0.16	0.38	0.777427360181761	0.798938405642877	0.820449451103993	1.860435139194	1.91191249502992	1.96338985086585	1.85908375417439	1.90956076785841	1.96137604302874	1.27665249227475	0.306746467999387	0.00109691191919437	-0.695560511207289	-0.381791899945377	-0.378670638358643	-0.384722534636494	0.474293475777239	0.48173698015211	0.467304573528495	0.471933521211695	0.479352244469554	0.464958437842089	0.000335899928457766	0.000821522494682638	0.000820552029372168
178	0.405465108108164	0.31	1.27668079039399	1.23565270796595	1.31770887282203	0.387314977860349	0.496975986805888	0.483664117092018	0.510287856519759	0.25	0.16	0.38	0.781138828601455	0.802638083864193	0.824137339126932	1.86938150180416	1.9208324201546	1.97228333850503	1.86672730194835	1.9184003802249	1.96918273460648	1.27668079039399	0.30694663861093	0.00567718292271682	-0.690442249091596	-0.381791899945377	-0.378670638358643	-0.384722534636494	0.474293475777239	0.48173698015211	0.467304573528495	0.471933521211695	0.479352244469554	0.464958437842089	0.000335899928457766	0.000821522494682638	0.000820552029372168
178	0.405465108108164	0.31	1.27687624030531	1.2365311221027	1.31722135850791	0.390939063325208	0.500199986954807	0.486903507007699	0.513496466901915	0.25	0.16	0.39	0.783271045105921	0.80466080220257	0.826050559299219	1.86699545754402	1.91797982570998	1.96896419387593	1.86430637659549	1.91476336120407	1.96683551897739	1.27687624030531	0.30858538739835	0.00313285733779874	-0.690140121116987	-0.381791899945377	-0.378670638358643	-0.384722534636494	0.474293475777239	0.48173698015211	0.467304573528495	0.471933521211695	0.479352244469554	0.464958437842089	0.000335899928457766	0.000821522494682638	0.000820552029372168
178	0.405465108108164	0.31	1.27693310403338	1.23653888776111	1.31732732030566	0.39251603876802	0.503355657314382	0.49001949642033	0.516691818208434	0.25	0.16	0.38	0.788685766202112	0.810150300470149	0.831614834738185	1.8808719093284	1.93206091422952	1.98324991913065	1.88069499931383	1.93141525376088	1.984504508468	1.27693310403338	0.308736768843343	0.00152826678742202	-0.692038952406488	-0.381791899945377	-0.378670638358643	-0.384722534636494	0.474293475777239	0.48173698015211	0.467304573528495	0.471933521211695	0.479352244469554	0.464958437842089	0.000335899928457766	0.000821522494682638	0.000820552029372168
178	0.405465108108164	0.31	1.27717417256624	1.23639832774859	1.31795001738388	0.377163504106051	0.492004169569777	0.478539114110523	0.505469225029031	0.25	0.16	0.39	0.768751029418352	0.790382020366119	0.812013011313885	1.82982581238728	1.88131315233099	1.9328004922747	1.82740973745115	1.88014052967988	1.93175309771288	1.27717417256624	0.310115660832366	-0.00141917344004618	-0.691360683855279	-0.381791899945377	-0.378670638358643	-0.384722534636494	0.474293475777239	0.48173698015211	0.467304573528495	0.471933521211695	0.479352244469554	0.464958437842089	0.000335899928457766	0.000821522494682638	0.000820552029372168
178	0.405465108108164	0.31	1.27720840125458	1.2370225554178	1.31739424709136	0.383665745419209	0.492051739960619	0.47876985912396	0.505333620797278	0.25	0.16	0.39	0.764697065644262	0.785911047912516	0.807125030180769	1.80964125622232	1.85984374717743	1.91004623813253	1.80406193877565	1.85489152037276	1.90399095717758	1.27720840125458	0.312547219713639	-0.00316285967515676	-0.690469849631576	-0.381791899945377	-0.378670638358643	-0.384722534636494	0.474293475777239	0.48173698015211	0.467304573528495	0.471933521211695	0.479352244469554	0.464958437842089	0.000335899928457766	0.000821522494682638	0.000820552029372168
178	0.405465108108164	0.31	1.27723181228417	1.23667712088311	1.31778650368524	0.394051634870651	0.502581236896696	0.489308371782049	0.515854102011344	0.25	0.16	0.38	0.792453964565866	0.813949886540271	0.835445808514676	1.90183187190523	1.95342052103175	2.00500917015828	1.90259869258985	1.95491711595878	2.0060145527331	1.27723181228417	0.305926645166598	-0.00235378718481279	-0.699976312311665	-0.381791899945377	-0.378670638358643	-0.384722534636494	0.474293475777239	0.48173698015211	0.467304573528495	0.471933521211695	0.479352244469554	0.464958437842089	0.000335899928457766	0.000821522494682638	0.000820552029372168
178	0.405465108108164	0.31	1.27733080032591	1.23685206690941	1.31780953374242	0.386878480831108	0.488479157835571	0.475382840232867	0.501575475438275	0.25	0.16	0.4	0.763616114298548	0.78465296778383	0.805689821269113	1.81744839875642	1.86751726839627	1.91758613803612	1.80795125735173	1.85764711524014	1.90822663502721	1.27733080032591	0.311693046241297	-0.00262541877203561	-0.694702182976708	-0.381791899945377	-0.378670638358643	-0.384722534636494	0.474293475777239	0.48173698015211	0.467304573528495	0.471933521211695	0.479352244469554	0.464958437842089	0.000335899928457766	0.000821522494682638	0.000820552029372168
178	0.405465108108164	0.31	1.27742225290576	1.23690460734732	1.31793989846421	0.395938729361815	0.510627457158133	0.497195235960713	0.524059678355554	0.26	0.16	0.39	0.790826984191665	0.812191957570836	0.833556930950006	1.86370033231709	1.91405004063844	1.9643997489598	1.86248309923676	1.91367128599226	1.96305119176107	1.27742225290576	0.311527801725214	0.000174692039879004	-0.687646862686876	-0.381791899945377	-0.378670638358643	-0.384722534636494	0.474293475777239	0.48173698015211	0.467304573528495	0.471933521211695	0.479352244469554	0.464958437842089	0.000335899928457766	0.000821522494682638	0.000820552029372168
178	0.405465108108164	0.31	1.27791031207802	1.23738861270077	1.31843201145526	0.385258487013491	0.495392265399147	0.482065137888715	0.50871939290958	0.25	0.16	0.39	0.773856193906594	0.795250149536947	0.8166441051673	1.84063512290039	1.89152114857424	1.94240717424809	1.83688084602206	1.88852670151266	1.93941214889687	1.27791031207802	0.311911496331964	-0.000823902776061637	-0.690450040933004	-0.381791899945377	-0.378670638358643	-0.384722534636494	0.474293475777239	0.48173698015211	0.467304573528495	0.471933521211695	0.479352244469554	0.464958437842089	0.000335899928457766	0.000821522494682638	0.000820552029372168
178	0.405465108108164	0.31	1.27802738099252	1.23730466570795	1.31875009627709	0.390981431958866	0.50482980450953	0.491411447099302	0.518248161919757	0.25	0.16	0.39	0.785259201792774	0.806701292105326	0.828143382417879	1.85918175528165	1.90994810480444	1.96071445432723	1.85513043189568	1.90505993042734	1.95747656564366	1.27802738099252	0.311555184041877	-0.00499407756841815	-0.692806269908037	-0.381791899945377	-0.378670638358643	-0.384722534636494	0.474293475777239	0.48173698015211	0.467304573528495	0.471933521211695	0.479352244469554	0.464958437842089	0.000335899928457766	0.000821522494682638	0.000820552029372168
178	0.405465108108164	0.31	1.27803730952486	1.2372953263819	1.31877929266781	0.39940400352811	0.499140384372152	0.486104968638185	0.512175800106119	0.25	0.16	0.38	0.784429839269878	0.80546515001286	0.826500460755842	1.87567646049372	1.92597469651761	1.97627293254151	1.87063913528605	1.92007705984733	1.97011784380115	1.27803730952486	0.305597989136988	0.00130198366062622	-0.697433125605041	-0.381791899945377	-0.378670638358643	-0.384722534636494	0.474293475777239	0.48173698015211	0.467304573528495	0.471933521211695	0.479352244469554	0.464958437842089	0.000335899928457766	0.000821522494682638	0.000820552029372168
178	0.405465108108164	0.31	1.27807357545144	1.23717310520385	1.31897404569904	0.376509635717644	0.488015523480365	0.474641021168412	0.501390025792319	0.25	0.16	0.39	0.766345909801588	0.787940114021793	0.809534318241999	1.8334446418415	1.88510770615226	1.93677077046301	1.82917390926923	1.88116052686799	1.93254919312185	1.27807357545144	0.30925078967712	0.00209463583388553	-0.690559250990028	-0.381791899945377	-0.378670638358643	-0.384722534636494	0.474293475777239	0.48173698015211	0.467304573528495	0.471933521211695	0.479352244469554	0.464958437842089	0.000335899928457766	0.000821522494682638	0.000820552029372168
178	0.405465108108164	0.31	1.27823096151607	1.23795553010299	1.31850639292915	0.388120347745319	0.496247880974228	0.482978042611192	0.509517719337264	0.25	0.16	0.39	0.76994397498199	0.791098212225088	0.812252449468187	1.81857002977482	1.86853530400655	1.91850057823828	1.81242245240298	1.86247989040604	1.91335148929313	1.27823096151607	0.314470234902092	-0.00141353799270102	-0.687020029500711	-0.381791899945377	-0.378670638358643	-0.384722534636494	0.474293475777239	0.48173698015211	0.467304573528495	0.471933521211695	0.479352244469554	0.464958437842089	0.000335899928457766	0.000821522494682638	0.000820552029372168
178	0.405465108108164	0.31	1.27824044866107	1.23779675312373	1.3186841441984	0.37941931868848	0.486477298949196	0.473227199040306	0.499727398858085	0.25	0.16	0.38	0.764833532087501	0.786248448082145	0.807663364076788	1.83170123146657	1.88298785313453	1.93427447480249	1.8288721996445	1.87972512118357	1.93100599245264	1.27824044866107	0.306468154913603	-0.00968083346501203	-0.706268097809753	-0.381791899945377	-0.378670638358643	-0.384722534636494	0.474293475777239	0.48173698015211	0.467304573528495	0.471933521211695	0.479352244469554	0.464958437842089	0.000335899928457766	0.000821522494682638	0.000820552029372168
178	0.405465108108164	0.31	1.27840218658009	1.23744266327661	1.31936170988356	0.388482992146553	0.499544976144705	0.486197165755131	0.512892786534278	0.25	0.16	0.39	0.782857970121516	0.804350155767887	0.825842341414257	1.86775660761945	1.9190330501994	1.97030949277935	1.8652534849555	1.91695259124344	1.96888278339762	1.27840218658009	0.30822515571974	0.000491480922381439	-0.693057472663171	-0.381791899945377	-0.378670638358643	-0.384722534636494	0.474293475777239	0.48173698015211	0.467304573528495	0.471933521211695	0.479352244469554	0.464958437842089	0.000335899928457766	0.000821522494682638	0.000820552029372168
178	0.405465108108164	0.31	1.27841519777355	1.23741561598829	1.31941477955881	0.384505381441824	0.494858654123432	0.481524690796037	0.508192617450826	0.25	0.16	0.39	0.772472470058715	0.793863106476875	0.815253742895036	1.83610687159455	1.88695074763868	1.9377946236828	1.83063870100674	1.88121284009338	1.93183730159186	1.27841519777355	0.308611363397353	0.00691383962318976	-0.685993056783708	-0.381791899945377	-0.378670638358643	-0.384722534636494	0.474293475777239	0.48173698015211	0.467304573528495	0.471933521211695	0.479352244469554	0.464958437842089	0.000335899928457766	0.000821522494682638	0.000820552029372168
178	0.405465108108164	0.31	1.27860525050325	1.23828966827222	1.31892083273429	0.386298549555071	0.491478297553249	0.478285449843955	0.504671145262543	0.25	0.16	0.39	0.770811405572754	0.792073180292487	0.81333495501222	1.84069093715764	1.89146387039598	1.94223680363433	1.83862689523391	1.88896267075824	1.9387283161699	1.27860525050325	0.308090043956139	0.00243074553666186	-0.691664162798786	-0.381791899945377	-0.378670638358643	-0.384722534636494	0.474293475777239	0.48173698015211	0.467304573528495	0.471933521211695	0.479352244469554	0.464958437842089	0.000335899928457766	0.000821522494682638	0.000820552029372168
178	0.405465108108164	0.31	1.27861042626332	1.2377949281593	1.31942592436733	0.387118723658437	0.493813309348763	0.480580683072095	0.507045935625431	0.25	0.16	0.38	0.770354200192284	0.791565642080964	0.812777083969645	1.8296270195331	1.88000517959648	1.93038333965987	1.82655644365661	1.87618385310088	1.92772536107736	1.27861042626332	0.308389525653106	-0.00245003113145034	-0.696189165069606	-0.381791899945377	-0.378670638358643	-0.384722534636494	0.474293475777239	0.48173698015211	0.467304573528495	0.471933521211695	0.479352244469554	0.464958437842089	0.000335899928457766	0.000821522494682638	0.000820552029372168
178	0.405465108108164	0.31	1.27869686855123	1.23811752508004	1.31927621202243	0.394101054753521	0.503133945028145	0.489847858196851	0.51642003185944	0.25	0.16	0.39	0.79101933823087	0.812474064299602	0.833928790368333	1.8927681324953	1.94410546374833	1.99544279500136	1.89000143115885	1.94000605089946	1.99186926189363	1.27869686855123	0.308865711031581	0.00727628051048466	-0.686890016395914	-0.381791899945377	-0.378670638358643	-0.384722534636494	0.474293475777239	0.48173698015211	0.467304573528495	0.471933521211695	0.479352244469554	0.464958437842089	0.000335899928457766	0.000821522494682638	0.000820552029372168
178	0.405465108108164	0.31	1.27882793318829	1.23806795392924	1.31958791244734	0.389108670521527	0.499746482770767	0.48641085574573	0.513082109795804	0.25	0.16	0.39	0.783367648578706	0.80484475720308	0.826321865827454	1.8693727155621	1.92062415662482	1.97187559768753	1.8708763053318	1.92082178708202	1.97287583128912	1.27882793318829	0.309627151818311	-0.00237921802275502	-0.692250970249386	-0.381791899945377	-0.378670638358643	-0.384722534636494	0.474293475777239	0.48173698015211	0.467304573528495	0.471933521211695	0.479352244469554	0.464958437842089	0.000335899928457766	0.000821522494682638	0.000820552029372168
178	0.405465108108164	0.31	1.27887153569127	1.23785389854627	1.31988917283627	0.38415355189965	0.495588209179878	0.4822246565891	0.508951761770656	0.25	0.16	0.39	0.777289475778493	0.79882995208117	0.820370428383847	1.8564742110832	1.90792137458727	1.95936853809134	1.85258853687097	1.90370882691674	1.95556782706882	1.27887153569127	0.308423216385629	-0.00281398448068232	-0.696789390472203	-0.381791899945377	-0.378670638358643	-0.384722534636494	0.474293475777239	0.48173698015211	0.467304573528495	0.471933521211695	0.479352244469554	0.464958437842089	0.000335899928457766	0.000821522494682638	0.000820552029372168
178	0.405465108108164	0.31	1.27924329162209	1.23844853378093	1.32003804946324	0.386793737115673	0.49795815036294	0.484605312145089	0.511310988580791	0.25	0.16	0.38	0.784239225279261	0.805848190837013	0.827457156394765	1.88065607527391	1.93247576376513	1.98429545225636	1.8788072424436	1.93008651483319	1.98158937473076	1.27924329162209	0.308627757412028	-0.00477701149745957	-0.699972388391579	-0.381791899945377	-0.378670638358643	-0.384722534636494	0.474293475777239	0.48173698015211	0.467304573528495	0.471933521211695	0.479352244469554	0.464958437842089	0.000335899928457766	0.000821522494682638	0.000820552029372168
178	0.405465108108164	0.31	1.27933575147994	1.23864267408293	1.32002882887694	0.387886082364648	0.498590191357484	0.485251140545517	0.511929242169451	0.25	0.16	0.4	0.779333103756342	0.80075616287325	0.822179221990159	1.85453230139512	1.9055114718365	1.95649064227789	1.84969880635981	1.90017024278062	1.9510036941474	1.27933575147994	0.31282196473482	0.00876559514070091	-0.678128181683143	-0.381791899945377	-0.378670638358643	-0.384722534636494	0.474293475777239	0.48173698015211	0.467304573528495	0.471933521211695	0.479352244469554	0.464958437842089	0.000335899928457766	0.000821522494682638	0.000820552029372168
178	0.405465108108164	0.31	1.27939757120201	1.23868517593922	1.3201099664648	0.392323685611131	0.504810024769576	0.491429934946771	0.518190114592381	0.25	0.17	0.39	0.785098980068157	0.806474753349535	0.827850526630913	1.85835184617298	1.90894891577734	1.95954598538171	1.85806238917239	1.90859171444235	1.95978630168024	1.27939757120201	0.310535545221664	-0.00151917392506928	-0.689008923781035	-0.381791899945377	-0.378670638358643	-0.384722534636494	0.474293475777239	0.48173698015211	0.467304573528495	0.471933521211695	0.479352244469554	0.464958437842089	0.000335899928457766	0.000821522494682638	0.000820552029372168
178	0.405465108108164	0.31	1.27946312458144	1.23886517693922	1.32006107222366	0.391764744207577	0.496125753473867	0.482960414085793	0.509291092861941	0.25	0.16	0.38	0.779989320550624	0.801251568603728	0.822513816656832	1.86659895837747	1.9174818218001	1.96836468522273	1.86164701793242	1.91350371939947	1.96665229617922	1.27946312458144	0.30691383995443	0.00302068041623436	-0.695434302757306	-0.381791899945377	-0.378670638358643	-0.384722534636494	0.474293475777239	0.48173698015211	0.467304573528495	0.471933521211695	0.479352244469554	0.464958437842089	0.000335899928457766	0.000821522494682638	0.000820552029372168
178	0.405465108108164	0.31	1.27952465119115	1.23860596696579	1.32044333541651	0.384519636369415	0.493146202351117	0.479858781203371	0.506433623498864	0.25	0.16	0.39	0.768223585396912	0.789495906993699	0.810768228590487	1.82224336722003	1.87270178540969	1.92316020359935	1.82198378881632	1.87406917177514	1.92334101009953	1.27952465119115	0.309401539066601	0.00282617481498241	-0.686903896022112	-0.381791899945377	-0.378670638358643	-0.384722534636494	0.474293475777239	0.48173698015211	0.467304573528495	0.471933521211695	0.479352244469554	0.464958437842089	0.000335899928457766	0.000821522494682638	0.000820552029372168
178	0.405465108108164	0.31	1.27965748142524	1.23908133621348	1.320233626637	0.39165011318869	0.494591642219098	0.481463855005213	0.507719429432982	0.25	0.16	0.39	0.7754971826339	0.796642200879298	0.817787219124696	1.85082492932548	1.9012902666291	1.95175560393272	1.84494144369357	1.89592728074955	1.94664085649816	1.27965748142524	0.30755808008104	-0.00168161543876119	-0.698116355996303	-0.381791899945377	-0.378670638358643	-0.384722534636494	0.474293475777239	0.48173698015211	0.467304573528495	0.471933521211695	0.479352244469554	0.464958437842089	0.000335899928457766	0.000821522494682638	0.000820552029372168
178	0.405465108108164	0.31	1.27966974725141	1.23936777437681	1.319971720126	0.395680421173581	0.507071983882954	0.49372608482488	0.520417882941028	0.25	0.16	0.39	0.791183698219043	0.812570167553694	0.833956636888346	1.87851926251893	1.92929747583759	1.98007568915625	1.87467551215952	1.92581025742312	1.97581654276281	1.27966974725141	0.311826134530824	-0.00202207343825962	-0.692389927997865	-0.381791899945377	-0.378670638358643	-0.384722534636494	0.474293475777239	0.48173698015211	0.467304573528495	0.471933521211695	0.479352244469554	0.464958437842089	0.000335899928457766	0.000821522494682638	0.000820552029372168
178	0.405465108108164	0.31	1.27970141305656	1.23923558939478	1.32016723671834	0.398400478731697	0.495760427957636	0.482786160659545	0.508734695255727	0.25	0.16	0.39	0.777286923897933	0.798175526637054	0.819064129376174	1.85427490300997	1.90410619519724	1.9539374873845	1.84634933992775	1.89670399410666	1.94638110817407	1.27970141305656	0.307591634529158	-0.00646535279953439	-0.703212267287978	-0.381791899945377	-0.378670638358643	-0.384722534636494	0.474293475777239	0.48173698015211	0.467304573528495	0.471933521211695	0.479352244469554	0.464958437842089	0.000335899928457766	0.000821522494682638	0.000820552029372168
178	0.405465108108164	0.31	1.27978114878346	1.23952515576315	1.32003714180376	0.390983210596387	0.490256687736615	0.477225731896139	0.503287643577091	0.25	0.16	0.39	0.765961923863015	0.786877007309348	0.807792090755681	1.82155714939497	1.87129594005145	1.92103473070793	1.81527226253936	1.86560097331285	1.91529852235116	1.27978114878346	0.311619828856144	0.00608691405448904	-0.684339342390616	-0.381791899945377	-0.378670638358643	-0.384722534636494	0.474293475777239	0.48173698015211	0.467304573528495	0.471933521211695	0.479352244469554	0.464958437842089	0.000335899928457766	0.000821522494682638	0.000820552029372168
178	0.405465108108164	0.31	1.28000185256241	1.23958925616732	1.3204144489575	0.389701039514778	0.499737511364315	0.486418725068206	0.513056297660423	0.25	0.16	0.38	0.784613011269982	0.806096750451251	0.82758048963252	1.87533072044638	1.92667974920067	1.97802877795496	1.87545622533172	1.92682543677948	1.97910790079041	1.28000185256241	0.30732772627936	-0.000618410632123051	-0.695080320344567	-0.381791899945377	-0.378670638358643	-0.384722534636494	0.474293475777239	0.48173698015211	0.467304573528495	0.471933521211695	0.479352244469554	0.464958437842089	0.000335899928457766	0.000821522494682638	0.000820552029372168
178	0.405465108108164	0.31	1.28000243298667	1.23943157132588	1.32057329464747	0.394559400986456	0.497828722975638	0.484695337529205	0.510962108422071	0.25	0.16	0.39	0.781254985688372	0.802424000664454	0.823593015640536	1.86590441174111	1.9164632678888	1.96702212403649	1.86154542795874	1.91176253814505	1.96337859076942	1.28000243298667	0.309960243674011	0.000288191404902164	-0.693279312558815	-0.381791899945377	-0.378670638358643	-0.384722534636494	0.474293475777239	0.48173698015211	0.467304573528495	0.471933521211695	0.479352244469554	0.464958437842089	0.000335899928457766	0.000821522494682638	0.000820552029372168
178	0.405465108108164	0.31	1.28000411659775	1.23976814266692	1.32024009052859	0.390472546222138	0.503780637035106	0.490375846789899	0.517185427280313	0.25	0.16	0.39	0.787078739308795	0.808594124856356	0.830109510403918	1.87180081570465	1.92296788985722	1.9741349640098	1.86835876752522	1.92076557277592	1.97137790275465	1.28000411659775	0.311537607657749	-0.000423741208264936	-0.689073198047397	-0.381791899945377	-0.378670638358643	-0.384722534636494	0.474293475777239	0.48173698015211	0.467304573528495	0.471933521211695	0.479352244469554	0.464958437842089	0.000335899928457766	0.000821522494682638	0.000820552029372168
178	0.405465108108164	0.31	1.28002407469044	1.23965772090512	1.32039042847575	0.391004680030096	0.494490861236626	0.481347954158611	0.507633768314642	0.25	0.16	0.38	0.77626734134802	0.797462839213735	0.81865833707945	1.8549803163533	1.9056294023601	1.95627848836691	1.85344957748679	1.90366838395236	1.95375826567024	1.28002407469044	0.307362945497055	0.00312034782293303	-0.693521479644094	-0.381791899945377	-0.378670638358643	-0.384722534636494	0.474293475777239	0.48173698015211	0.467304573528495	0.471933521211695	0.479352244469554	0.464958437842089	0.000335899928457766	0.000821522494682638	0.000820552029372168
178	0.405465108108164	0.31	1.28013733774835	1.23978471941098	1.32048995608573	0.393100413996585	0.499275506496974	0.486063642366271	0.512487370627678	0.25	0.16	0.38	0.781319855973232	0.802557181459017	0.823794506944803	1.86089990607624	1.91148167063741	1.96206343519859	1.86078104013551	1.91132895066227	1.96195555999012	1.28013733774835	0.309290288563228	0.000382056744534127	-0.692381945943849	-0.381791899945377	-0.378670638358643	-0.384722534636494	0.474293475777239	0.48173698015211	0.467304573528495	0.471933521211695	0.479352244469554	0.464958437842089	0.000335899928457766	0.000821522494682638	0.000820552029372168
178	0.405465108108164	0.31	1.28015327408443	1.2396427055368	1.32066384263206	0.381622941413151	0.493078871082824	0.479711592223029	0.506446149942619	0.25	0.16	0.39	0.773907254449928	0.795472366174477	0.817037477899026	1.85001687138592	1.90156803632763	1.95311920126934	1.84722210955547	1.89948365830898	1.95120368987075	1.28015327408443	0.30981276357556	0.000833403846481628	-0.691881525140309	-0.381791899945377	-0.378670638358643	-0.384722534636494	0.474293475777239	0.48173698015211	0.467304573528495	0.471933521211695	0.479352244469554	0.464958437842089	0.000335899928457766	0.000821522494682638	0.000820552029372168
178	0.405465108108164	0.31	1.2804337709925	1.24000682203309	1.3208607199519	0.387458788386998	0.497105295843266	0.483793996303845	0.510416595382686	0.25	0.16	0.39	0.771274369980192	0.792495518329119	0.813716666678046	1.82178238579303	1.87190762756577	1.92203286933851	1.81919079277503	1.86870429301534	1.91853430214116	1.2804337709925	0.314392155574972	0.00212454902513297	-0.682234788419017	-0.381791899945377	-0.378670638358643	-0.384722534636494	0.474293475777239	0.48173698015211	0.467304573528495	0.471933521211695	0.479352244469554	0.464958437842089	0.000335899928457766	0.000821522494682638	0.000820552029372168
178	0.405465108108164	0.31	1.28046760478811	1.23996257622465	1.32097263335157	0.387325266809367	0.494270430602201	0.481031318226718	0.507509542977684	0.25	0.16	0.39	0.773928660957206	0.795228996558621	0.816529332160035	1.84497798129508	1.89575611132349	1.94653424135191	1.84165138732147	1.89300658640782	1.94367855053937	1.28046760478811	0.30746192581472	-0.00204244840454689	-0.696189064164273	-0.381791899945377	-0.378670638358643	-0.384722534636494	0.474293475777239	0.48173698015211	0.467304573528495	0.471933521211695	0.479352244469554	0.464958437842089	0.000335899928457766	0.000821522494682638	0.000820552029372168
178	0.405465108108164	0.31	1.28047807979351	1.23939466847568	1.32156149111133	0.396684773482005	0.500705844230414	0.487555134067903	0.513856554392924	0.25	0.16	0.39	0.783384843529549	0.804514898990161	0.825644954450773	1.86501861614646	1.91532332540876	1.96562803467107	1.86145354352274	1.9115676408638	1.96290393312674	1.28047807979351	0.310356509163483	-0.000741124947075915	-0.69221770460548	-0.381791899945377	-0.378670638358643	-0.384722534636494	0.474293475777239	0.48173698015211	0.467304573528495	0.471933521211695	0.479352244469554	0.464958437842089	0.000335899928457766	0.000821522494682638	0.000820552029372168
178	0.405465108108164	0.31	1.28055195970577	1.2402221217617	1.32088179764983	0.38936748880591	0.494996134401337	0.48179445767745	0.508197811125224	0.25	0.16	0.39	0.771718375213037	0.792864273321866	0.814010171430695	1.83147804880258	1.88166248065292	1.93184691250326	1.82796727274054	1.8770467167409	1.927374827455	1.28055195970577	0.310580226788005	0.00835963481734521	-0.681839742613419	-0.381791899945377	-0.378670638358643	-0.384722534636494	0.474293475777239	0.48173698015211	0.467304573528495	0.471933521211695	0.479352244469554	0.464958437842089	0.000335899928457766	0.000821522494682638	0.000820552029372168
178	0.405465108108164	0.31	1.28060568434186	1.24025598314137	1.32095538554235	0.387302079237666	0.496629606059127	0.483326652869768	0.509932559248485	0.25	0.16	0.39	0.775024135982829	0.796355692478599	0.817687248974368	1.84136021150692	1.89204131620698	1.94272242090704	1.84067293754211	1.89112855620587	1.94189058017647	1.28060568434186	0.310767167259118	0.00160619581425826	-0.689291752591798	-0.381791899945377	-0.378670638358643	-0.384722534636494	0.474293475777239	0.48173698015211	0.467304573528495	0.471933521211695	0.479352244469554	0.464958437842089	0.000335899928457766	0.000821522494682638	0.000820552029372168
178	0.405465108108164	0.31	1.28061438660806	1.24016487677355	1.32106389644257	0.385920609268893	0.492542873181059	0.47931090394389	0.505774842418227	0.25	0.16	0.39	0.772746683737418	0.794079309937248	0.815411936137078	1.84599677248701	1.89695779236884	1.94791881225066	1.84052621798746	1.89059573498555	1.9419568793927	1.28061438660806	0.308995498429089	0.000506002815445365	-0.69342393722213	-0.381791899945377	-0.378670638358643	-0.384722534636494	0.474293475777239	0.48173698015211	0.467304573528495	0.471933521211695	0.479352244469554	0.464958437842089	0.000335899928457766	0.000821522494682638	0.000820552029372168
178	0.405465108108164	0.31	1.28065357302713	1.24011668179265	1.3211904642616	0.397513106975706	0.509380188507492	0.49602477642192	0.522735600593065	0.25	0.16	0.39	0.794372619094139	0.815761013750607	0.837149408407073	1.8849096752832	1.93566065921404	1.98641164314489	1.88362041841843	1.93483364474364	1.98482684329187	1.28065357302713	0.309604917969864	0.00308559273922942	-0.687898315761638	-0.381791899945377	-0.378670638358643	-0.384722534636494	0.474293475777239	0.48173698015211	0.467304573528495	0.471933521211695	0.479352244469554	0.464958437842089	0.000335899928457766	0.000821522494682638	0.000820552029372168
178	0.405465108108164	0.31	1.28067312977523	1.23958556406092	1.32176069548954	0.386504873247705	0.499512881562568	0.486110192819835	0.512915570305301	0.25	0.16	0.38	0.786729244207135	0.808420390249041	0.830111536290946	1.88676081628523	1.93878126005739	1.99080170382955	1.88316422870573	1.93486303936987	1.98763804428463	1.28067312977523	0.305770138001732	0.00377486598886077	-0.694154549943341	-0.381791899945377	-0.378670638358643	-0.384722534636494	0.474293475777239	0.48173698015211	0.467304573528495	0.471933521211695	0.479352244469554	0.464958437842089	0.000335899928457766	0.000821522494682638	0.000820552029372168
178	0.405465108108164	0.31	1.28075628576042	1.24001561671879	1.32149695480205	0.387432379256751	0.496385297729586	0.483092538472948	0.509678056986224	0.25	0.16	0.39	0.776635451615004	0.798005328535731	0.819375205456458	1.84996304039589	1.90086656585168	1.95177009130748	1.84963804925643	1.90193420264673	1.95237989342118	1.28075628576042	0.310927931667897	-0.00239226082907875	-0.691350428036809	-0.381791899945377	-0.378670638358643	-0.384722534636494	0.474293475777239	0.48173698015211	0.467304573528495	0.471933521211695	0.479352244469554	0.464958437842089	0.000335899928457766	0.000821522494682638	0.000820552029372168
178	0.405465108108164	0.31	1.28080664411831	1.24024700834615	1.32136627989046	0.382191968515269	0.494259511437578	0.480876365921453	0.507642656953704	0.25	0.16	0.39	0.771367443136976	0.792835170539471	0.814302897941965	1.83332468078893	1.88434746485587	1.9353702489228	1.83085412554365	1.88167204367871	1.93290971028712	1.28080664411831	0.310282716638658	0.00439956821397875	-0.685199674793092	-0.381791899945377	-0.378670638358643	-0.384722534636494	0.474293475777239	0.48173698015211	0.467304573528495	0.471933521211695	0.479352244469554	0.464958437842089	0.000335899928457766	0.000821522494682638	0.000820552029372168
178	0.405465108108164	0.31	1.28084229792888	1.23989445883291	1.32179013702485	0.385395027615675	0.491222371922218	0.478011232163495	0.504433511680942	0.25	0.16	0.38	0.770313873636799	0.791603591446649	0.812893309256499	1.83936829875912	1.89020424157303	1.94104018438695	1.83587148511489	1.8861817428746	1.93782925956748	1.28084229792888	0.3071574284486	-0.00376768903619561	-0.700731481062595	-0.381791899945377	-0.378670638358643	-0.384722534636494	0.474293475777239	0.48173698015211	0.467304573528495	0.471933521211695	0.479352244469554	0.464958437842089	0.000335899928457766	0.000821522494682638	0.000820552029372168
178	0.405465108108164	0.31	1.28091588368711	1.24050491494813	1.32132685242609	0.38975262786619	0.493711363039166	0.4805546099731	0.506868116105231	0.25	0.16	0.39	0.771386717201514	0.792505949742497	0.813625182283479	1.83465433384407	1.88488399251558	1.9351136511871	1.83112728675493	1.88025512963787	1.93005889673317	1.28091588368711	0.310944103443564	0.000679057229850435	-0.691449012639701	-0.381791899945377	-0.378670638358643	-0.384722534636494	0.474293475777239	0.48173698015211	0.467304573528495	0.471933521211695	0.479352244469554	0.464958437842089	0.000335899928457766	0.000821522494682638	0.000820552029372168
178	0.405465108108164	0.31	1.28107730846024	1.24022091457512	1.32193370234537	0.387287165729186	0.498067656824656	0.484725764089661	0.51140954955965	0.25	0.16	0.39	0.785923769361359	0.807556022906608	0.829188276451857	1.88834482935191	1.94032080427705	1.9922967792022	1.88163404866112	1.93423792039537	1.98571427359813	1.28107730846024	0.30633046427084	-0.0087732661763102	-0.706910656494951	-0.381791899945377	-0.378670638358643	-0.384722534636494	0.474293475777239	0.48173698015211	0.467304573528495	0.471933521211695	0.479352244469554	0.464958437842089	0.000335899928457766	0.000821522494682638	0.000820552029372168
178	0.405465108108164	0.31	1.28129449116107	1.24055193433049	1.32203704799164	0.395588542271004	0.507288050739102	0.493933899433968	0.520642202044235	0.25	0.16	0.39	0.789727771544901	0.811079098439374	0.832430425333847	1.87080230385471	1.92138189974051	1.97196149562631	1.86860634870685	1.92055619392012	1.9698915010818	1.28129449116107	0.312291599267108	-0.00665267685384568	-0.694319564346324	-0.381791899945377	-0.378670638358643	-0.384722534636494	0.474293475777239	0.48173698015211	0.467304573528495	0.471933521211695	0.479352244469554	0.464958437842089	0.000335899928457766	0.000821522494682638	0.000820552029372168
178	0.405465108108164	0.31	1.28149847063841	1.24125019661049	1.32174674466634	0.386042054841783	0.494171670117728	0.480899344894618	0.507443995340838	0.25	0.16	0.39	0.772323342668323	0.793638669233261	0.814953995798199	1.83780212053924	1.88852356089567	1.9392450012521	1.83402863406317	1.88451541345431	1.93512128491591	1.28149847063841	0.311064500247368	0.00131210864553628	-0.687930498210367	-0.381791899945377	-0.378670638358643	-0.384722534636494	0.474293475777239	0.48173698015211	0.467304573528495	0.471933521211695	0.479352244469554	0.464958437842089	0.000335899928457766	0.000821522494682638	0.000820552029372168
178	0.405465108108164	0.31	1.2815856805946	1.24093617114993	1.32223519003926	0.386784507015617	0.499228940853766	0.485841765676573	0.512616116030959	0.25	0.16	0.39	0.78160356798853	0.803140341117145	0.824677114245759	1.86311856201739	1.91445604744513	1.96579353287287	1.85969808004025	1.91170906606569	1.9639870190105	1.2815856805946	0.30829866725174	0.00199918056416884	-0.691296599145036	-0.381791899945377	-0.378670638358643	-0.384722534636494	0.474293475777239	0.48173698015211	0.467304573528495	0.471933521211695	0.479352244469554	0.464958437842089	0.000335899928457766	0.000821522494682638	0.000820552029372168
178	0.405465108108164	0.31	1.28160722622821	1.2404624789379	1.32275197351852	0.390158022360328	0.501555497284344	0.488201092078733	0.514909902489956	0.25	0.16	0.39	0.779028072580091	0.800337849875926	0.82164762717176	1.84181942528991	1.89220112930486	1.94258283331981	1.84187523699362	1.89206462487841	1.94271207413848	1.28160722622821	0.310627629212608	-0.00456050603457874	-0.692967268784485	-0.381791899945377	-0.378670638358643	-0.384722534636494	0.474293475777239	0.48173698015211	0.467304573528495	0.471933521211695	0.479352244469554	0.464958437842089	0.000335899928457766	0.000821522494682638	0.000820552029372168
178	0.405465108108164	0.31	1.28163564699589	1.24135668069877	1.32191461329301	0.400333961695987	0.509138027958475	0.495867255171464	0.522408800745486	0.25	0.16	0.38	0.800631223606299	0.822058319152247	0.843485414698195	1.9155042374683	1.9667684039219	2.0180325703755	1.91499053124943	1.96681375448057	2.01743865218587	1.28163564699589	0.308707196941123	0.000724272375025483	-0.692750698982699	-0.381791899945377	-0.378670638358643	-0.384722534636494	0.474293475777239	0.48173698015211	0.467304573528495	0.471933521211695	0.479352244469554	0.464958437842089	0.000335899928457766	0.000821522494682638	0.000820552029372168
178	0.405465108108164	0.31	1.28165251980094	1.24061894086265	1.32268609873923	0.381720582916264	0.494924633415433	0.481510091612716	0.508339175218151	0.25	0.16	0.38	0.779994937101344	0.80172506253778	0.823455187974216	1.87234858665977	1.92451093761047	1.97667328856118	1.8712440622699	1.92229543678834	1.97451337112034	1.28165251980094	0.306500937676362	0.00148468270517362	-0.694780131426465	-0.381791899945377	-0.378670638358643	-0.384722534636494	0.474293475777239	0.48173698015211	0.467304573528495	0.471933521211695	0.479352244469554	0.464958437842089	0.000335899928457766	0.000821522494682638	0.000820552029372168
178	0.405465108108164	0.31	1.28191715122104	1.24072033083334	1.32311397160874	0.387622988426472	0.502576671975378	0.489123516204739	0.516029827746018	0.25	0.16	0.39	0.786572092398517	0.808206457816036	0.829840823233555	1.87421279434751	1.9257623024663	1.97731181058508	1.87184287752826	1.92287404618096	1.97467308798659	1.28191715122104	0.3109196603604	-0.0059685503517253	-0.696451056927147	-0.381791899945377	-0.378670638358643	-0.384722534636494	0.474293475777239	0.48173698015211	0.467304573528495	0.471933521211695	0.479352244469554	0.464958437842089	0.000335899928457766	0.000821522494682638	0.000820552029372168
178	0.405465108108164	0.31	1.28192165098405	1.24131094901632	1.32253235295178	0.390227296399976	0.500275437003002	0.486957053537515	0.51359382046849	0.25	0.16	0.39	0.781557190616956	0.802932953200594	0.824308715784231	1.85858763893831	1.90942042326657	1.96025320759482	1.85439529267621	1.90481861736996	1.95449331420146	1.28192165098405	0.311879924088869	0.000386316400446358	-0.688617279886962	-0.381791899945377	-0.378670638358643	-0.384722534636494	0.474293475777239	0.48173698015211	0.467304573528495	0.471933521211695	0.479352244469554	0.464958437842089	0.000335899928457766	0.000821522494682638	0.000820552029372168
178	0.405465108108164	0.31	1.28192954829152	1.24109241018492	1.32276668639812	0.392091906682457	0.5049727941397	0.491581881637628	0.518363706641773	0.25	0.16	0.39	0.789699335007963	0.811211101598725	0.832722868189488	1.87967785384577	1.93088112763015	1.98208440141453	1.87604402292941	1.92745360988359	1.97827295571603	1.28192954829152	0.309432914596323	0.00328713015800521	-0.688782230540373	-0.381791899945377	-0.378670638358643	-0.384722534636494	0.474293475777239	0.48173698015211	0.467304573528495	0.471933521211695	0.479352244469554	0.464958437842089	0.000335899928457766	0.000821522494682638	0.000820552029372168
178	0.405465108108164	0.31	1.28197664791232	1.2409170870294	1.32303620879524	0.384775381131521	0.499591160636936	0.486137355658449	0.513044965615423	0.25	0.16	0.38	0.786988652935746	0.808768488888774	0.830548324841802	1.88790942920893	1.94015714270386	1.99240485619879	1.88623754083866	1.93855454417152	1.99132583426328	1.28197664791232	0.307425768069904	-0.00347772545194178	-0.696755682898743	-0.381791899945377	-0.378670638358643	-0.384722534636494	0.474293475777239	0.48173698015211	0.467304573528495	0.471933521211695	0.479352244469554	0.464958437842089	0.000335899928457766	0.000821522494682638	0.000820552029372168
178	0.405465108108164	0.31	1.28199908419263	1.24149744502436	1.3225007233609	0.386845213063189	0.491712896512566	0.47852895660367	0.504896836421462	0.26	0.16	0.4	0.761593779092622	0.782576431197544	0.803559083302466	1.79588339964418	1.84536174050016	1.89484008135614	1.79087791689685	1.84093925820284	1.88990708052984	1.28199908419263	0.31411531010962	-0.000666542770031403	-0.685947388458533	-0.381791899945377	-0.378670638358643	-0.384722534636494	0.474293475777239	0.48173698015211	0.467304573528495	0.471933521211695	0.479352244469554	0.464958437842089	0.000335899928457766	0.000821522494682638	0.000820552029372168
178	0.405465108108164	0.31	1.28200708769718	1.24115006459781	1.32286411079654	0.387431522518978	0.495545082368073	0.482274799383367	0.508815365352778	0.25	0.16	0.39	0.778272922505602	0.799687895741168	0.821102868976734	1.86101232473014	1.9122199769209	1.96342762911167	1.85739847975547	1.90714208801821	1.95854527882705	1.28200708769718	0.306683396820979	-0.00493605860805506	-0.702864757267988	-0.381791899945377	-0.378670638358643	-0.384722534636494	0.474293475777239	0.48173698015211	0.467304573528495	0.471933521211695	0.479352244469554	0.464958437842089	0.000335899928457766	0.000821522494682638	0.000820552029372168
178	0.405465108108164	0.31	1.2820399990801	1.24138464913224	1.32269534902795	0.392547802658907	0.500874673875457	0.487605129263218	0.514144218487695	0.25	0.16	0.39	0.783890972985783	0.805223554644396	0.826556136303008	1.86724809809458	1.91806284644889	1.9688775948032	1.86670224199566	1.91736475127677	1.96931880067786	1.2820399990801	0.309277515667449	-0.00105201420957595	-0.693144081193602	-0.381791899945377	-0.378670638358643	-0.384722534636494	0.474293475777239	0.48173698015211	0.467304573528495	0.471933521211695	0.479352244469554	0.464958437842089	0.000335899928457766	0.000821522494682638	0.000820552029372168
178	0.405465108108164	0.31	1.28213610998581	1.2415799419576	1.32269227801402	0.392106858900383	0.498750614543366	0.485525117167084	0.511976111919648	0.25	0.16	0.39	0.786948243078549	0.8083843780098	0.829820512941051	1.89014065690735	1.94162728327302	1.9931139096387	1.88670381882272	1.93726588869226	1.98900079920682	1.28213610998581	0.308265381866063	0.00134775820949818	-0.694260176755335	-0.381791899945377	-0.378670638358643	-0.384722534636494	0.474293475777239	0.48173698015211	0.467304573528495	0.471933521211695	0.479352244469554	0.464958437842089	0.000335899928457766	0.000821522494682638	0.000820552029372168
178	0.405465108108164	0.31	1.2823507302662	1.2418309771301	1.3228704834023	0.389815758145522	0.500843047414779	0.487498015540107	0.51418807928945	0.25	0.16	0.39	0.78847271572948	0.810056790306812	0.831640864884143	1.88971564593058	1.9414457345158	1.99317582310103	1.88295471669218	1.93434958657529	1.98635566479955	1.2823507302662	0.309781754807679	0.00513040661607969	-0.688575143478244	-0.381791899945377	-0.378670638358643	-0.384722534636494	0.474293475777239	0.48173698015211	0.467304573528495	0.471933521211695	0.479352244469554	0.464958437842089	0.000335899928457766	0.000821522494682638	0.000820552029372168
178	0.405465108108164	0.31	1.28253657697446	1.24195708879934	1.32311606514959	0.391203102033044	0.497670865028575	0.484448947159225	0.510892782897926	0.25	0.16	0.39	0.777844411491177	0.799073882592679	0.820303353694181	1.85050880300839	1.90101417731741	1.95151955162643	1.84720592797914	1.89725044612819	1.94802003637871	1.28253657697446	0.311924250142431	0.00458944999783744	-0.684596460317282	-0.381791899945377	-0.378670638358643	-0.384722534636494	0.474293475777239	0.48173698015211	0.467304573528495	0.471933521211695	0.479352244469554	0.464958437842089	0.000335899928457766	0.000821522494682638	0.000820552029372168
178	0.405465108108164	0.31	1.28266183187687	1.24163844599983	1.3236852177539	0.381730238689895	0.487611355929702	0.474395305097404	0.500827406762001	0.25	0.16	0.38	0.763704698780304	0.784980541967397	0.806256385154489	1.82169743901011	1.87244761654418	1.92319779407826	1.81838436889442	1.86830815598776	1.91936830125035	1.28266183187687	0.308033240338591	0.00492223991380993	-0.690005157444496	-0.381791899945377	-0.378670638358643	-0.384722534636494	0.474293475777239	0.48173698015211	0.467304573528495	0.471933521211695	0.479352244469554	0.464958437842089	0.000335899928457766	0.000821522494682638	0.000820552029372168
178	0.405465108108164	0.31	1.28274642700034	1.242114235359	1.32337861864169	0.390312616703092	0.501735915965455	0.488381045889457	0.515090786041454	0.25	0.16	0.39	0.786946406670528	0.808465601787362	0.829984796904196	1.87889407869583	1.93027278497188	1.98165149124793	1.87769393459755	1.92852319391131	1.9805805970546	1.28274642700034	0.308501431823413	-0.000976898637219835	-0.692684068255772	-0.381791899945377	-0.378670638358643	-0.384722534636494	0.474293475777239	0.48173698015211	0.467304573528495	0.471933521211695	0.479352244469554	0.464958437842089	0.000335899928457766	0.000821522494682638	0.000820552029372168
178	0.405465108108164	0.31	1.28278913821245	1.24201780735685	1.32356046906805	0.393818204963524	0.505301561560353	0.491950329061751	0.518652794058955	0.25	0.16	0.38	0.791522527901344	0.813003967537836	0.834485407174328	1.8869837023619	1.93819529150619	1.98940688065048	1.88528118947343	1.93721628759091	1.98849448655492	1.28278913821245	0.308914142658828	0.000973339316476066	-0.693078162466901	-0.381791899945377	-0.378670638358643	-0.384722534636494	0.474293475777239	0.48173698015211	0.467304573528495	0.471933521211695	0.479352244469554	0.464958437842089	0.000335899928457766	0.000821522494682638	0.000820552029372168
178	0.405465108108164	0.31	1.2828014060251	1.24233876537687	1.32326404667333	0.386990971678108	0.498220003667641	0.484865696935119	0.511574310400162	0.25	0.16	0.39	0.777899289364761	0.799324409316229	0.820749529267698	1.84916678179725	1.90009705085898	1.95102731992071	1.84711476794982	1.89921035456133	1.94920550209947	1.2828014060251	0.309722553224338	0.00296904995500813	-0.687647610030133	-0.381791899945377	-0.378670638358643	-0.384722534636494	0.474293475777239	0.48173698015211	0.467304573528495	0.471933521211695	0.479352244469554	0.464958437842089	0.000335899928457766	0.000821522494682638	0.000820552029372168
178	0.405465108108164	0.31	1.28287259959306	1.24219221739791	1.32355298178821	0.389432923297037	0.496713999924147	0.483468330028771	0.509959669819522	0.25	0.16	0.39	0.778091539384573	0.799409055008521	0.820726570632469	1.85548564708157	1.90632072530766	1.95715580353375	1.85356623880759	1.90461329976601	1.95445201743653	1.28287259959306	0.309015224226108	0.00536078710315919	-0.686029883079229	-0.381791899945377	-0.378670638358643	-0.384722534636494	0.474293475777239	0.48173698015211	0.467304573528495	0.471933521211695	0.479352244469554	0.464958437842089	0.000335899928457766	0.000821522494682638	0.000820552029372168
178	0.405465108108164	0.31	1.28296025708848	1.24246803601989	1.32345247815707	0.394624201587668	0.501229843062931	0.488008524850318	0.514451161275544	0.25	0.16	0.39	0.783137988340369	0.80435506964322	0.82557215094607	1.86209080746472	1.91253930139999	1.96298779533526	1.85977798929751	1.90991872644745	1.9607234441219	1.28296025708848	0.308824658420467	0.0103233424714168	-0.682551881253957	-0.381791899945377	-0.378670638358643	-0.384722534636494	0.474293475777239	0.48173698015211	0.467304573528495	0.471933521211695	0.479352244469554	0.464958437842089	0.000335899928457766	0.000821522494682638	0.000820552029372168
178	0.405465108108164	0.31	1.28297362178141	1.24186607889367	1.32408116466915	0.381272338020066	0.49610408963546	0.482644801435622	0.509563377835298	0.25	0.16	0.39	0.772284139785312	0.793820463762316	0.815356787739321	1.83092264235002	1.88198071951504	1.93303879668007	1.82992262806248	1.88091799491845	1.93129396432808	1.28297362178141	0.310596791148009	0.00112029209542665	-0.687133715007141	-0.381791899945377	-0.378670638358643	-0.384722534636494	0.474293475777239	0.48173698015211	0.467304573528495	0.471933521211695	0.479352244469554	0.464958437842089	0.000335899928457766	0.000821522494682638	0.000820552029372168
178	0.405465108108164	0.31	1.28321823388101	1.24273488194155	1.32370158582047	0.387799296012742	0.492839930976522	0.479652309895249	0.506027552057795	0.25	0.16	0.39	0.767038469096563	0.788127521471634	0.809216573846706	1.8173977580653	1.86736552115718	1.91733328424906	1.81661326984486	1.86668206597657	1.91701986667915	1.28321823388101	0.30989096306122	-0.00472223065368712	-0.694687875566677	-0.381791899945377	-0.378670638358643	-0.384722534636494	0.474293475777239	0.48173698015211	0.467304573528495	0.471933521211695	0.479352244469554	0.464958437842089	0.000335899928457766	0.000821522494682638	0.000820552029372168
178	0.405465108108164	0.31	1.28322224115882	1.24268683906061	1.32375764325702	0.392594928940564	0.503999455520873	0.490648446202123	0.517350464839622	0.25	0.16	0.39	0.792179074917685	0.813735018471997	0.83529096202631	1.89521980092144	1.94679052822943	1.99836125553742	1.891466400176	1.94321411844343	1.99524012625125	1.28322224115882	0.309019901442378	0.00846254605046193	-0.684930557928339	-0.381791899945377	-0.378670638358643	-0.384722534636494	0.474293475777239	0.48173698015211	0.467304573528495	0.471933521211695	0.479352244469554	0.464958437842089	0.000335899928457766	0.000821522494682638	0.000820552029372168
178	0.405465108108164	0.31	1.28331749844938	1.24237162577064	1.32426337112813	0.390544088557596	0.506238073391027	0.492769919031946	0.519706227750107	0.25	0.17	0.39	0.788403450632886	0.809951720850385	0.831499991067883	1.86894286605807	1.92002392850973	1.97110499096139	1.86863545770359	1.92035228974105	1.97246905810028	1.28331749844938	0.311448934787426	-0.000545286481307609	-0.687425741117003	-0.381791899945377	-0.378670638358643	-0.384722534636494	0.474293475777239	0.48173698015211	0.467304573528495	0.471933521211695	0.479352244469554	0.464958437842089	0.000335899928457766	0.000821522494682638	0.000820552029372168
178	0.405465108108164	0.31	1.28333652524473	1.24253598077738	1.32413706971209	0.389043339593774	0.497831031563462	0.484544692184605	0.511117370942318	0.25	0.16	0.39	0.778586617957819	0.799935662140689	0.821284706323558	1.85368876546826	1.90451738548625	1.95534600550424	1.85049448492546	1.90049852450393	1.95176431456883	1.28333652524473	0.309387226777528	0.00483335264104553	-0.687213421945047	-0.381791899945377	-0.378670638358643	-0.384722534636494	0.474293475777239	0.48173698015211	0.467304573528495	0.471933521211695	0.479352244469554	0.464958437842089	0.000335899928457766	0.000821522494682638	0.000820552029372168
178	0.405465108108164	0.31	1.28334257469154	1.24264928613865	1.32403586324443	0.3857703764725	0.494850091855164	0.481551925402469	0.508148258307859	0.25	0.16	0.38	0.77817186477864	0.799661258633688	0.821150652488736	1.86336242549467	1.91481960464563	1.9662767837966	1.8618533531164	1.91279210859888	1.96347844768112	1.28334257469154	0.309035274009194	-0.000528148271764286	-0.693721441315062	-0.381791899945377	-0.378670638358643	-0.384722534636494	0.474293475777239	0.48173698015211	0.467304573528495	0.471933521211695	0.479352244469554	0.464958437842089	0.000335899928457766	0.000821522494682638	0.000820552029372168
178	0.405465108108164	0.31	1.28334946559336	1.24222255465912	1.3244763765276	0.377519626819903	0.492308310386298	0.47884513824951	0.505771482523086	0.25	0.16	0.39	0.771641283990358	0.793336689465688	0.815032094941019	1.84249816449783	1.89430169755871	1.94610523061958	1.8414465056367	1.89257733411856	1.94366956113867	1.28334946559336	0.308581217269742	-0.000878770569807738	-0.693431479469026	-0.381791899945377	-0.378670638358643	-0.384722534636494	0.474293475777239	0.48173698015211	0.467304573528495	0.471933521211695	0.479352244469554	0.464958437842089	0.000335899928457766	0.000821522494682638	0.000820552029372168
178	0.405465108108164	0.31	1.28348404459146	1.24297254067631	1.3239955485066	0.38464858774054	0.495896484331661	0.482538598510335	0.509254370152987	0.25	0.16	0.39	0.779013951062773	0.800579022631434	0.822144094200095	1.86355010146778	1.9151378698962	1.96672563832463	1.85839153005508	1.90928131559116	1.96177309030567	1.28348404459146	0.310435955931764	0.0114641737314653	-0.680737537918615	-0.381791899945377	-0.378670638358643	-0.384722534636494	0.474293475777239	0.48173698015211	0.467304573528495	0.471933521211695	0.479352244469554	0.464958437842089	0.000335899928457766	0.000821522494682638	0.000820552029372168
178	0.405465108108164	0.31	1.28353760743295	1.24283334119957	1.32424187366633	0.385904435779849	0.491750412897581	0.478539281988693	0.504961543806468	0.25	0.16	0.38	0.773916416066463	0.795282083358606	0.816647750650749	1.85466653255159	1.90586868726718	1.95707084198277	1.85365056415819	1.90485257329238	1.95664851754474	1.28353760743295	0.308537922397522	-0.00356303762129927	-0.697635610876372	-0.381791899945377	-0.378670638358643	-0.384722534636494	0.474293475777239	0.48173698015211	0.467304573528495	0.471933521211695	0.479352244469554	0.464958437842089	0.000335899928457766	0.000821522494682638	0.000820552029372168
178	0.405465108108164	0.31	1.2836606931946	1.24265301815343	1.32466836823577	0.387999765861568	0.501825299055957	0.488402911254951	0.515247686856963	0.25	0.16	0.38	0.785832818839093	0.807429235646096	0.8290256524531	1.87346264664893	1.9249495268344	1.97643640701988	1.87374507854987	1.92583820040359	1.97704040937146	1.2836606931946	0.310129425130577	-0.00749016119443313	-0.69653931537136	-0.381791899945377	-0.378670638358643	-0.384722534636494	0.474293475777239	0.48173698015211	0.467304573528495	0.471933521211695	0.479352244469554	0.464958437842089	0.000335899928457766	0.000821522494682638	0.000820552029372168
178	0.405465108108164	0.31	1.28372844763826	1.24302477467024	1.32443212060628	0.392607631367961	0.496889238621828	0.483726930413325	0.510051546830331	0.25	0.16	0.39	0.783429668248501	0.804746948938996	0.82606422962949	1.88021107367012	1.93137199958248	1.98253292549483	1.87684662816472	1.92767963890307	1.97787833752469	1.28372844763826	0.308547187700744	-0.000582592889275361	-0.695122421155933	-0.381791899945377	-0.378670638358643	-0.384722534636494	0.474293475777239	0.48173698015211	0.467304573528495	0.471933521211695	0.479352244469554	0.464958437842089	0.000335899928457766	0.000821522494682638	0.000820552029372168
178	0.405465108108164	0.31	1.28373381482804	1.24307976401889	1.32438786563718	0.394059537764718	0.504682581278998	0.491354441502154	0.518010721055843	0.25	0.16	0.39	0.793455666460639	0.814978394528359	0.836501122596078	1.89860623532521	1.95010651119173	2.00160678705826	1.89532125493616	1.94771626708073	1.99898100290699	1.28373381482804	0.309211253206989	-0.00357076351984494	-0.694524420287775	-0.381791899945377	-0.378670638358643	-0.384722534636494	0.474293475777239	0.48173698015211	0.467304573528495	0.471933521211695	0.479352244469554	0.464958437842089	0.000335899928457766	0.000821522494682638	0.000820552029372168
178	0.405465108108164	0.31	1.28381538035684	1.24300089456676	1.32462986614691	0.395757109215016	0.501034597824357	0.487849714342576	0.514219481306138	0.25	0.16	0.39	0.790868486933395	0.812242915457313	0.833617343981231	1.89993036042832	1.95127887963264	2.00262739883697	1.89810195245274	1.94890117152671	1.99944264155291	1.28381538035684	0.308704321235843	-0.000662865664407247	-0.695822966990022	-0.381791899945377	-0.378670638358643	-0.384722534636494	0.474293475777239	0.48173698015211	0.467304573528495	0.471933521211695	0.479352244469554	0.464958437842089	0.000335899928457766	0.000821522494682638	0.000820552029372168
178	0.405465108108164	0.31	1.28386459871962	1.24351166794493	1.32421752949431	0.387943238613636	0.496473176776868	0.48319236217892	0.509753991374816	0.25	0.16	0.38	0.779800151721115	0.801233398703246	0.822666645685376	1.86477714026726	1.91603159171327	1.96728604315928	1.86451609849685	1.91541028835928	1.96666822204419	1.28386459871962	0.308736326460353	0.00357954883477112	-0.68795470612051	-0.381791899945377	-0.378670638358643	-0.384722534636494	0.474293475777239	0.48173698015211	0.467304573528495	0.471933521211695	0.479352244469554	0.464958437842089	0.000335899928457766	0.000821522494682638	0.000820552029372168
178	0.405465108108164	0.31	1.28391496126883	1.24287873874452	1.32495118379313	0.391308092979557	0.499167422955142	0.485908667792031	0.512426178118253	0.25	0.16	0.39	0.781673307807813	0.803002449872425	0.824331591937038	1.86319347067255	1.91403353113372	1.96487359159489	1.8605981182941	1.91225481858559	1.96186674308962	1.28391496126883	0.307954188214275	0.00162974162169703	-0.692076586032811	-0.381791899945377	-0.378670638358643	-0.384722534636494	0.474293475777239	0.48173698015211	0.467304573528495	0.471933521211695	0.479352244469554	0.464958437842089	0.000335899928457766	0.000821522494682638	0.000820552029372168
178	0.405465108108164	0.31	1.28404678257387	1.24317127335211	1.32492229179564	0.383016672878114	0.495291094377161	0.481903407028901	0.508678781725421	0.25	0.16	0.39	0.777484579351765	0.799083763575484	0.820682947799202	1.85866866566652	1.91030406524454	1.96193946482257	1.85652377163465	1.90841268865887	1.95933351017559	1.28404678257387	0.308917994355508	-0.00615873814607633	-0.698472341228534	-0.381791899945377	-0.378670638358643	-0.384722534636494	0.474293475777239	0.48173698015211	0.467304573528495	0.471933521211695	0.479352244469554	0.464958437842089	0.000335899928457766	0.000821522494682638	0.000820552029372168
178	0.405465108108164	0.31	1.28426081822367	1.24333508201508	1.32518655443225	0.399272407449124	0.511676667923485	0.498310191928524	0.525043143918446	0.25	0.16	0.39	0.800687731067223	0.822165062878057	0.843642394688892	1.90626498622989	1.95739788616089	2.00853078609188	1.90372741770634	1.95486126010657	2.00474113647207	1.28426081822367	0.309277821766253	-0.00900814850504104	-0.701202279029753	-0.381791899945377	-0.378670638358643	-0.384722534636494	0.474293475777239	0.48173698015211	0.467304573528495	0.471933521211695	0.479352244469554	0.464958437842089	0.000335899928457766	0.000821522494682638	0.000820552029372168
178	0.405465108108164	0.31	1.28455889468338	1.24327846725298	1.32583932211378	0.386055718429992	0.499613467750783	0.48619537501353	0.513031560488036	0.25	0.16	0.38	0.782849573812338	0.804454773533624	0.82605997325491	1.86772326056414	1.91926896668501	1.97081467280588	1.86613584773075	1.91701497934316	1.9688566863517	1.28455889468338	0.307802439821489	-0.00900901201637693	-0.702132172031854	-0.381791899945377	-0.378670638358643	-0.384722534636494	0.474293475777239	0.48173698015211	0.467304573528495	0.471933521211695	0.479352244469554	0.464958437842089	0.000335899928457766	0.000821522494682638	0.000820552029372168
178	0.405465108108164	0.31	1.28461136114928	1.24369652014474	1.32552620215381	0.380862671591344	0.49336025542139	0.479963777958048	0.506756732884732	0.25	0.16	0.39	0.77273803265962	0.794306259502973	0.815874486346326	1.8434114831338	1.89486374166575	1.94631600019769	1.84112097951402	1.89174634729495	1.94348489215301	1.28461136114928	0.308905551595682	-0.00213253950040852	-0.695442895657817	-0.381791899945377	-0.378670638358643	-0.384722534636494	0.474293475777239	0.48173698015211	0.467304573528495	0.471933521211695	0.479352244469554	0.464958437842089	0.000335899928457766	0.000821522494682638	0.000820552029372168
178	0.405465108108164	0.31	1.28463784539213	1.24358387270235	1.32569181808191	0.389378962598072	0.499291263643078	0.485975355996112	0.512607171290044	0.24	0.16	0.38	0.793034069157287	0.814763501103792	0.836492933050297	1.91802750974873	1.97058218534911	2.02313686094949	1.91605918598327	1.9679242803032	2.02017427930669	1.28463784539213	0.303309490102896	-0.00333857729001777	-0.706746015838453	-0.381791899945377	-0.378670638358643	-0.384722534636494	0.474293475777239	0.48173698015211	0.467304573528495	0.471933521211695	0.479352244469554	0.464958437842089	0.000335899928457766	0.000821522494682638	0.000820552029372168
178	0.405465108108164	0.31	1.2846486845663	1.24428611295086	1.32501125618174	0.390170202669296	0.491102035565836	0.478026298680678	0.504177772450995	0.25	0.16	0.39	0.766728279752231	0.787701053166832	0.808673826581433	1.82213724950636	1.87197925047775	1.92182125144914	1.81887599140199	1.86855509969725	1.91926348416723	1.2846486845663	0.310741679605424	-0.00471244819372291	-0.696591730645134	-0.381791899945377	-0.378670638358643	-0.384722534636494	0.474293475777239	0.48173698015211	0.467304573528495	0.471933521211695	0.479352244469554	0.464958437842089	0.000335899928457766	0.000821522494682638	0.000820552029372168
178	0.405465108108164	0.31	1.28468784171999	1.24381116422885	1.32556451921114	0.395776172002677	0.497594079547847	0.484500256290184	0.510687902805511	0.25	0.16	0.39	0.781026692101784	0.802134267037252	0.82324184197272	1.86556775311873	1.91598550649944	1.96640325988016	1.86142706669287	1.91105070445734	1.96099032942953	1.28468784171999	0.306790721004049	0.00439960925922653	-0.692906573261308	-0.381791899945377	-0.378670638358643	-0.384722534636494	0.474293475777239	0.48173698015211	0.467304573528495	0.471933521211695	0.479352244469554	0.464958437842089	0.000335899928457766	0.000821522494682638	0.000820552029372168
178	0.405465108108164	0.31	1.28470309130381	1.24373335367929	1.32567282892832	0.382310392620854	0.494613895757383	0.481224512393099	0.508003279121667	0.25	0.16	0.39	0.776341958043994	0.797942561983177	0.819543165922361	1.85582231883041	1.90745791893574	1.95909351904108	1.85065781735343	1.90306881568985	1.95410626915304	1.28470309130381	0.309021880972194	-0.00134071986947283	-0.694884070790826	-0.381791899945377	-0.378670638358643	-0.384722534636494	0.474293475777239	0.48173698015211	0.467304573528495	0.471933521211695	0.479352244469554	0.464958437842089	0.000335899928457766	0.000821522494682638	0.000820552029372168
178	0.405465108108164	0.31	1.2847078374114	1.2441661582978	1.32524951652501	0.395186243417359	0.503478258472051	0.490213241486756	0.516743275457347	0.25	0.16	0.39	0.786939819130887	0.808234164496828	0.82952850986277	1.87176328935035	1.92241261850838	1.9730619476664	1.86995871094238	1.92061042537878	1.97141880503022	1.2847078374114	0.309506501047301	-0.00204906014032774	-0.695313567309897	-0.381791899945377	-0.378670638358643	-0.384722534636494	0.474293475777239	0.48173698015211	0.467304573528495	0.471933521211695	0.479352244469554	0.464958437842089	0.000335899928457766	0.000821522494682638	0.000820552029372168
178	0.405465108108164	0.31	1.28479304771061	1.24430415729276	1.32528193812845	0.38975065340848	0.494858210758311	0.481670840984533	0.508045580532089	0.25	0.16	0.4	0.774349173471939	0.795549603341685	0.81675003321143	1.84451536452573	1.8950152164904	1.94551506845507	1.8404114170823	1.88980464662465	1.94081794695257	1.28479304771061	0.310617110984569	0.00242215265820049	-0.687816930322495	-0.381791899945377	-0.378670638358643	-0.384722534636494	0.474293475777239	0.48173698015211	0.467304573528495	0.471933521211695	0.479352244469554	0.464958437842089	0.000335899928457766	0.000821522494682638	0.000820552029372168
178	0.405465108108164	0.31	1.28533978112905	1.24420333951954	1.32647622273857	0.386752054432512	0.493912349450982	0.480666836266528	0.507157862635437	0.25	0.16	0.39	0.770612638002632	0.791848053235463	0.813083468468295	1.83052869022672	1.88097172076581	1.9314147513049	1.82820696069821	1.87903588132389	1.92914062797252	1.28533978112905	0.311217331012348	0.00132948918806163	-0.687281316431093	-0.381791899945377	-0.378670638358643	-0.384722534636494	0.474293475777239	0.48173698015211	0.467304573528495	0.471933521211695	0.479352244469554	0.464958437842089	0.000335899928457766	0.000821522494682638	0.000820552029372168
178	0.405465108108164	0.31	1.2853949031212	1.24434669825112	1.32644310799128	0.384759770227721	0.50339989009913	0.48984307044283	0.51695670975543	0.25	0.16	0.39	0.781821614936784	0.803459186797326	0.825096758657867	1.84883485463928	1.90000291684329	1.95117097904731	1.84682631956202	1.89819536165733	1.94856239315127	1.2853949031212	0.309873803149798	0.000265622233738474	-0.688725299575495	-0.381791899945377	-0.378670638358643	-0.384722534636494	0.474293475777239	0.48173698015211	0.467304573528495	0.471933521211695	0.479352244469554	0.464958437842089	0.000335899928457766	0.000821522494682638	0.000820552029372168
178	0.405465108108164	0.31	1.28546616059278	1.24441422617104	1.32651809501451	0.385672025710828	0.491960105677694	0.478736858062026	0.505183353293362	0.25	0.16	0.39	0.772155363162987	0.793483158157095	0.814810953151202	1.84539407131515	1.8963659201347	1.94733776895425	1.84166474546946	1.8930309107022	1.9442772138053	1.28546616059278	0.306065179880776	0.000208996947097817	-0.69838439200247	-0.381791899945377	-0.378670638358643	-0.384722534636494	0.474293475777239	0.48173698015211	0.467304573528495	0.471933521211695	0.479352244469554	0.464958437842089	0.000335899928457766	0.000821522494682638	0.000820552029372168
178	0.405465108108164	0.31	1.28553024903652	1.24507930125389	1.32598119681914	0.39011440990534	0.499781409812689	0.486473021764597	0.513089797860781	0.25	0.16	0.39	0.777574099444058	0.798846107116777	0.820118114789496	1.84147680087348	1.89185387575975	1.94223095064602	1.83878944034205	1.88747577473027	1.9384383868939	1.28553024903652	0.314653347076737	-0.00470688810762646	-0.689096789264294	-0.381791899945377	-0.378670638358643	-0.384722534636494	0.474293475777239	0.48173698015211	0.467304573528495	0.471933521211695	0.479352244469554	0.464958437842089	0.000335899928457766	0.000821522494682638	0.000820552029372168
178	0.405465108108164	0.31	1.28554962991467	1.24476790434942	1.32633135547991	0.391653672123625	0.499671508723556	0.486408987295978	0.512934030151133	0.25	0.16	0.39	0.780153742856908	0.801425565544568	0.822697388232229	1.8539953028044	1.90454669694447	1.95509809108454	1.85195476616421	1.90296102116297	1.95302906024625	1.28554962991467	0.309901168637591	0.0011127420523995	-0.689858045945274	-0.381791899945377	-0.378670638358643	-0.384722534636494	0.474293475777239	0.48173698015211	0.467304573528495	0.471933521211695	0.479352244469554	0.464958437842089	0.000335899928457766	0.000821522494682638	0.000820552029372168
178	0.405465108108164	0.31	1.2856536417394	1.24525371203481	1.32605357144399	0.385527755898485	0.492602967991908	0.479358408997892	0.505847526985924	0.25	0.16	0.39	0.76849213127785	0.789725386349821	0.810958641421793	1.82543701461862	1.87587340579516	1.92630979697169	1.82249828136171	1.87359068682433	1.92293862697454	1.2856536417394	0.309628980820759	-0.00365916582409684	-0.694881853906645	-0.381791899945377	-0.378670638358643	-0.384722534636494	0.474293475777239	0.48173698015211	0.467304573528495	0.471933521211695	0.479352244469554	0.464958437842089	0.000335899928457766	0.000821522494682638	0.000820552029372168
178	0.405465108108164	0.31	1.28580619173601	1.24499430875935	1.32661807471267	0.392830395554924	0.502188517888712	0.488892046128109	0.515484989649315	0.25	0.16	0.39	0.787419566848384	0.808835137253476	0.830250707658567	1.87917712704844	1.93028539481605	1.98139366258366	1.87793626198111	1.92812912892016	1.9798129688643	1.28580619173601	0.309308356434229	-0.00400845890117788	-0.696799713668881	-0.381791899945377	-0.378670638358643	-0.384722534636494	0.474293475777239	0.48173698015211	0.467304573528495	0.471933521211695	0.479352244469554	0.464958437842089	0.000335899928457766	0.000821522494682638	0.000820552029372168
178	0.405465108108164	0.31	1.28587660939254	1.24492564546437	1.32682757332071	0.386997747245682	0.499469045579521	0.486081450667392	0.51285664049165	0.25	0.16	0.39	0.781088620101045	0.802601265815111	0.824113911529177	1.85972419268199	1.91094448530111	1.96216477792024	1.85897236058009	1.91194590815981	1.96049480837393	1.28587660939254	0.308976029557718	-0.00306775126955916	-0.694747030740372	-0.381791899945377	-0.378670638358643	-0.384722534636494	0.474293475777239	0.48173698015211	0.467304573528495	0.471933521211695	0.479352244469554	0.464958437842089	0.000335899928457766	0.000821522494682638	0.000820552029372168
178	0.405465108108164	0.31	1.28594279769015	1.24469571678445	1.32718987859586	0.386993643128571	0.500495888496737	0.487080654401175	0.513911122592299	0.25	0.16	0.39	0.786549047041578	0.808212275704757	0.829875504367936	1.88206730131801	1.93390342579276	1.98573955026751	1.87978122790928	1.93183194937621	1.98374361267689	1.28594279769015	0.307758466498645	0.000709813187631395	-0.693172472769662	-0.381791899945377	-0.378670638358643	-0.384722534636494	0.474293475777239	0.48173698015211	0.467304573528495	0.471933521211695	0.479352244469554	0.464958437842089	0.000335899928457766	0.000821522494682638	0.000820552029372168
178	0.405465108108164	0.31	1.28594836054109	1.24461578559725	1.32728093548494	0.38950658623639	0.498933840636904	0.485631035854516	0.512236645419292	0.25	0.16	0.38	0.78275402330778	0.804195865356384	0.825637707404988	1.86946243944728	1.9206722922859	1.97188214512451	1.86772871566412	1.91854463533399	1.96967337899549	1.28594836054109	0.306550434292391	-0.000625501559239058	-0.697542140987136	-0.381791899945377	-0.378670638358643	-0.384722534636494	0.474293475777239	0.48173698015211	0.467304573528495	0.471933521211695	0.479352244469554	0.464958437842089	0.000335899928457766	0.000821522494682638	0.000820552029372168
178	0.405465108108164	0.31	1.28595990686173	1.24483624909118	1.32708356463229	0.376357380087912	0.488679059057441	0.475282027752354	0.502076090362528	0.25	0.16	0.39	0.768432293008291	0.790092509225504	0.811752725442718	1.84099665283065	1.89288982015105	1.94478298747145	1.83947439237209	1.89002068521507	1.94271980839081	1.28595990686173	0.308321814192047	0.00126746146115802	-0.692041101834806	-0.381791899945377	-0.378670638358643	-0.384722534636494	0.474293475777239	0.48173698015211	0.467304573528495	0.471933521211695	0.479352244469554	0.464958437842089	0.000335899928457766	0.000821522494682638	0.000820552029372168
178	0.405465108108164	0.31	1.28603730010883	1.2451855026355	1.32688909758217	0.390012187209789	0.501793335772447	0.488428502444264	0.51515816910063	0.25	0.16	0.39	0.784571844727162	0.806040026633603	0.827508208540043	1.86732478118085	1.91842025236072	1.96951572354059	1.86543613689783	1.9167915803512	1.96762865955929	1.28603730010883	0.309622238512785	0.00283367636525572	-0.68892323790214	-0.381791899945377	-0.378670638358643	-0.384722534636494	0.474293475777239	0.48173698015211	0.467304573528495	0.471933521211695	0.479352244469554	0.464958437842089	0.000335899928457766	0.000821522494682638	0.000820552029372168
178	0.405465108108164	0.31	1.28615816886665	1.2455804046731	1.3267359330602	0.395994575356666	0.503526931248681	0.490283037956346	0.516770824541017	0.25	0.16	0.39	0.783716187926022	0.804886517635231	0.826056847344439	1.85614675601427	1.90628638489891	1.95642601378356	1.85617333184868	1.90538129272825	1.95599283092102	1.28615816886665	0.310129930716818	0.00460558935686963	-0.685587627280162	-0.381791899945377	-0.378670638358643	-0.384722534636494	0.474293475777239	0.48173698015211	0.467304573528495	0.471933521211695	0.479352244469554	0.464958437842089	0.000335899928457766	0.000821522494682638	0.000820552029372168
178	0.405465108108164	0.31	1.2864184124935	1.2456121161527	1.3272247088343	0.385745203376274	0.492486615773978	0.479251260266226	0.505721971281731	0.25	0.16	0.39	0.767944567872781	0.789152690226799	0.810360812580817	1.82323808782758	1.87358997267034	1.9239418575131	1.81766551388867	1.86827919583556	1.91820079886832	1.2864184124935	0.308727334048941	0.00581142939793177	-0.688020804217413	-0.381791899945377	-0.378670638358643	-0.384722534636494	0.474293475777239	0.48173698015211	0.467304573528495	0.471933521211695	0.479352244469554	0.464958437842089	0.000335899928457766	0.000821522494682638	0.000820552029372168
178	0.405465108108164	0.31	1.28651696630913	1.24544239725679	1.32759153536147	0.385267107767556	0.489650561966041	0.476478138482861	0.502822985449221	0.25	0.16	0.38	0.767921111453546	0.789150589292652	0.810380067131758	1.83384313626248	1.88454044310952	1.93523774995656	1.8319324431618	1.88113028334822	1.93180187409849	1.28651696630913	0.306824372216483	0.00363298573041218	-0.693519169860992	-0.381791899945377	-0.378670638358643	-0.384722534636494	0.474293475777239	0.48173698015211	0.467304573528495	0.471933521211695	0.479352244469554	0.464958437842089	0.000335899928457766	0.000821522494682638	0.000820552029372168
178	0.405465108108164	0.31	1.28653558776604	1.24567495136349	1.32739622416858	0.383372182885229	0.495211833231425	0.481836351299328	0.508587315163522	0.25	0.16	0.39	0.778765994302113	0.80038406122054	0.822002128138968	1.86511263522165	1.91688701938021	1.96866140353878	1.86143079458643	1.9122034392631	1.96425860029154	1.28653558776604	0.308138765905754	0.00103646057812473	-0.692118995106177	-0.381791899945377	-0.378670638358643	-0.384722534636494	0.474293475777239	0.48173698015211	0.467304573528495	0.471933521211695	0.479352244469554	0.464958437842089	0.000335899928457766	0.000821522494682638	0.000820552029372168
178	0.405465108108164	0.31	1.28663212108747	1.24579453277169	1.32746970940326	0.392046604273599	0.497558129132052	0.484362585409518	0.510753672854586	0.24	0.16	0.38	0.78864185274217	0.810126910347272	0.831611967952374	1.9030408012277	1.95488555318586	2.00673030514401	1.89919495449822	1.94993841642291	2.00239512055402	1.28663212108747	0.302815383322993	0.00457113942002586	-0.699253325167585	-0.381791899945377	-0.378670638358643	-0.384722534636494	0.474293475777239	0.48173698015211	0.467304573528495	0.471933521211695	0.479352244469554	0.464958437842089	0.000335899928457766	0.000821522494682638	0.000820552029372168
178	0.405465108108164	0.31	1.28677787819374	1.24547488866143	1.32808086772605	0.387368541551681	0.500787391627642	0.487374944385959	0.514199838869324	0.25	0.16	0.39	0.784025770388491	0.805601980660654	0.827178190932816	1.86878557599775	1.92021412855838	1.97164268111901	1.86493968190063	1.91687696334016	1.96821136145853	1.28677787819374	0.30907093850048	-0.000287022040559031	-0.692578328763003	-0.381791899945377	-0.378670638358643	-0.384722534636494	0.474293475777239	0.48173698015211	0.467304573528495	0.471933521211695	0.479352244469554	0.464958437842089	0.000335899928457766	0.000821522494682638	0.000820552029372168
178	0.405465108108164	0.31	1.28678358325648	1.2458295991167	1.32773756739626	0.386024870712553	0.494193766703952	0.480920366842839	0.507467166565064	0.25	0.16	0.38	0.775154685816031	0.796548951495807	0.817943217175583	1.85129698843363	1.90239277660012	1.95348856476661	1.84859899032884	1.89915263948804	1.95148280524937	1.28678358325648	0.307663738133101	0.000438347297226971	-0.694949877152031	-0.381791899945377	-0.378670638358643	-0.384722534636494	0.474293475777239	0.48173698015211	0.467304573528495	0.471933521211695	0.479352244469554	0.464958437842089	0.000335899928457766	0.000821522494682638	0.000820552029372168
178	0.405465108108164	0.31	1.2869297330506	1.2459197014238	1.3279397646774	0.38582229452446	0.497554284106224	0.484184912281141	0.510923655931307	0.25	0.16	0.38	0.785872964741039	0.807572583226472	0.829272201711904	1.89025225146007	1.94244612316481	1.99463999486954	1.88554656803243	1.93931239128768	1.99051052165038	1.2869297330506	0.307400384904223	-0.00194466532532311	-0.697736331312659	-0.381791899945377	-0.378670638358643	-0.384722534636494	0.474293475777239	0.48173698015211	0.467304573528495	0.471933521211695	0.479352244469554	0.464958437842089	0.000335899928457766	0.000821522494682638	0.000820552029372168
178	0.405465108108164	0.31	1.28699352762006	1.24609197648077	1.32789507875934	0.402599153844734	0.506017702200058	0.492890282637192	0.519145121762924	0.25	0.16	0.38	0.796489960806143	0.817703318548092	0.83891667629004	1.90721531417615	1.95801123470425	2.00880715523235	1.90763338425552	1.95958451003537	2.00893877766923	1.28699352762006	0.306330582969177	-0.00879835731086698	-0.706197066702618	-0.381791899945377	-0.378670638358643	-0.384722534636494	0.474293475777239	0.48173698015211	0.467304573528495	0.471933521211695	0.479352244469554	0.464958437842089	0.000335899928457766	0.000821522494682638	0.000820552029372168
178	0.405465108108164	0.31	1.2870463013579	1.24622488748264	1.32786771523316	0.388791644164444	0.497087587358605	0.483814062526741	0.510361112190469	0.25	0.16	0.39	0.775131604776252	0.796397478178581	0.817663351580909	1.84000438146198	1.89048522883653	1.94096607621108	1.83515567693886	1.88596106610473	1.93570730828035	1.2870463013579	0.310213917288626	0.00634836444082243	-0.685601564817312	-0.381791899945377	-0.378670638358643	-0.384722534636494	0.474293475777239	0.48173698015211	0.467304573528495	0.471933521211695	0.479352244469554	0.464958437842089	0.000335899928457766	0.000821522494682638	0.000820552029372168
178	0.405465108108164	0.31	1.28715859416187	1.24665638656061	1.32766080176313	0.389000516742822	0.502796915420555	0.489376835415781	0.51621699542533	0.26	0.16	0.39	0.777659386158702	0.798984979083114	0.820310572007525	1.83095076007145	1.88116054506073	1.93137033005001	1.83276329145758	1.88299192134201	1.93350004771518	1.28715859416187	0.312818785947963	0.000279458742216001	-0.685192000501983	-0.381791899945377	-0.378670638358643	-0.384722534636494	0.474293475777239	0.48173698015211	0.467304573528495	0.471933521211695	0.479352244469554	0.464958437842089	0.000335899928457766	0.000821522494682638	0.000820552029372168
178	0.405465108108164	0.31	1.28733755057219	1.24624663318238	1.328428467962	0.385095716819139	0.498026395567237	0.484623799033849	0.511428992100625	0.25	0.16	0.38	0.781469830510563	0.803081903343612	0.82469397617666	1.86721731863613	1.91885646721226	1.97049561578838	1.8626718258759	1.91421947137903	1.96571627564402	1.28733755057219	0.306891723195272	0.0016835487094208	-0.695379325938051	-0.381791899945377	-0.378670638358643	-0.384722534636494	0.474293475777239	0.48173698015211	0.467304573528495	0.471933521211695	0.479352244469554	0.464958437842089	0.000335899928457766	0.000821522494682638	0.000820552029372168
178	0.405465108108164	0.31	1.28767107160518	1.24633392624073	1.32900821696962	0.380541278373685	0.489668978762148	0.476363666877029	0.502974290647267	0.25	0.16	0.38	0.767856413960305	0.78930340872737	0.810750403494434	1.83397862756067	1.88520347808362	1.93642832860656	1.83135164410669	1.88283425518334	1.93495771018479	1.28767107160518	0.30770016217996	0.000597166113593742	-0.692760828493342	-0.381791899945377	-0.378670638358643	-0.384722534636494	0.474293475777239	0.48173698015211	0.467304573528495	0.471933521211695	0.479352244469554	0.464958437842089	0.000335899928457766	0.000821522494682638	0.000820552029372168
178	0.405465108108164	0.31	1.28770241084041	1.24661848485862	1.3287863368222	0.38578973302883	0.496150709830029	0.482818136287433	0.509483283372625	0.25	0.16	0.39	0.776912551583183	0.798366268731832	0.819819985880482	1.85235439426008	1.90350543713167	1.95465648000327	1.85174163101484	1.90294300131321	1.95352437988879	1.28770241084041	0.309848706175665	-0.000229972328784625	-0.690201487187109	-0.381791899945377	-0.378670638358643	-0.384722534636494	0.474293475777239	0.48173698015211	0.467304573528495	0.471933521211695	0.479352244469554	0.464958437842089	0.000335899928457766	0.000821522494682638	0.000820552029372168
178	0.405465108108164	0.31	1.28773828795432	1.24683097143324	1.3286456044754	0.391140874216725	0.499266687519514	0.486000639457659	0.51253273558137	0.25	0.16	0.39	0.783222253579391	0.804601369604204	0.825980485629017	1.87027213644463	1.9213237566205	1.97237537679637	1.86460911036284	1.91443782530355	1.96651480455941	1.28773828795432	0.307447226335141	-0.00544563622700787	-0.701154737366377	-0.381791899945377	-0.378670638358643	-0.384722534636494	0.474293475777239	0.48173698015211	0.467304573528495	0.471933521211695	0.479352244469554	0.464958437842089	0.000335899928457766	0.000821522494682638	0.000820552029372168
178	0.405465108108164	0.31	1.28784678847666	1.24723824990079	1.32845532705252	0.385862052385651	0.493461776577108	0.480203483422181	0.506720069732035	0.25	0.16	0.39	0.776078650404722	0.797505979888085	0.818933309371449	1.85855911393042	1.90987344718482	1.96118778043922	1.85384692462836	1.90623588017884	1.95626643975416	1.28784678847666	0.309443242966786	0.00317106836278201	-0.689668014370085	-0.381791899945377	-0.378670638358643	-0.384722534636494	0.474293475777239	0.48173698015211	0.467304573528495	0.471933521211695	0.479352244469554	0.464958437842089	0.000335899928457766	0.000821522494682638	0.000820552029372168
178	0.405465108108164	0.31	1.28789499822822	1.24732207883004	1.32846791762639	0.384945990530219	0.492557790119741	0.479298169855547	0.505817410383935	0.25	0.16	0.39	0.768699840108666	0.789965658795309	0.811231477481951	1.82665877618742	1.87719266771428	1.92772655924114	1.82498113943782	1.87424968195911	1.92451893555058	1.28789499822822	0.308986090868324	-0.00458238897852947	-0.69697031914623	-0.381791899945377	-0.378670638358643	-0.384722534636494	0.474293475777239	0.48173698015211	0.467304573528495	0.471933521211695	0.479352244469554	0.464958437842089	0.000335899928457766	0.000821522494682638	0.000820552029372168
178	0.405465108108164	0.31	1.28789655342159	1.24723453302442	1.32855857381876	0.385466596873935	0.499538435867352	0.486105669855793	0.512971201878912	0.24	0.16	0.39	0.791091673745323	0.812952248525835	0.834812823306348	1.9079919749475	1.96071633374588	2.01344069254426	1.90236485144037	1.95565913762255	2.00895331400523	1.28789655342159	0.307052571733299	0.000417126505533779	-0.695758479846032	-0.381791899945377	-0.378670638358643	-0.384722534636494	0.474293475777239	0.48173698015211	0.467304573528495	0.471933521211695	0.479352244469554	0.464958437842089	0.000335899928457766	0.000821522494682638	0.000820552029372168
178	0.405465108108164	0.31	1.28802059409093	1.24678544683901	1.32925574134285	0.38575227828699	0.499034928552413	0.485623790315258	0.512446066789568	0.25	0.16	0.39	0.775785607675831	0.797209945268892	0.818634282861953	1.83621759929638	1.88692715790691	1.93763671651745	1.83213054047527	1.8834471210765	1.93375573125176	1.28802059409093	0.312065501883218	0.00968419312758167	-0.677391564795652	-0.381791899945377	-0.378670638358643	-0.384722534636494	0.474293475777239	0.48173698015211	0.467304573528495	0.471933521211695	0.479352244469554	0.464958437842089	0.000335899928457766	0.000821522494682638	0.000820552029372168
178	0.405465108108164	0.31	1.28818254132293	1.24737691667482	1.32898816597104	0.39140221220248	0.503038239346781	0.489679308104373	0.516397170589189	0.25	0.16	0.39	0.79449782060614	0.816172499486911	0.837847178367682	1.9102776687711	1.96239191499034	2.01450616120959	1.90614492619872	1.959035534316	2.01194131140428	1.28818254132293	0.309774274265135	-0.006669623757508	-0.700719456424003	-0.381791899945377	-0.378670638358643	-0.384722534636494	0.474293475777239	0.48173698015211	0.467304573528495	0.471933521211695	0.479352244469554	0.464958437842089	0.000335899928457766	0.000821522494682638	0.000820552029372168
178	0.405465108108164	0.31	1.28823536887037	1.24750996102957	1.32896077671116	0.39715951882979	0.503068319251643	0.489868655980499	0.516267982522788	0.25	0.16	0.38	0.79325310302445	0.814627554565457	0.836002006106464	1.90348495163172	1.95477494558518	2.00606493953864	1.89974607402204	1.95119316073717	2.00228268013235	1.28823536887037	0.306175025590126	-0.00267733341115509	-0.700891155271602	-0.381791899945377	-0.378670638358643	-0.384722534636494	0.474293475777239	0.48173698015211	0.467304573528495	0.471933521211695	0.479352244469554	0.464958437842089	0.000335899928457766	0.000821522494682638	0.000820552029372168
178	0.405465108108164	0.31	1.28827150949193	1.24771291500389	1.32883010397997	0.393698490661689	0.499238928400235	0.486044576584781	0.512433280215688	0.25	0.16	0.39	0.786296664198775	0.807641773924419	0.828986883650063	1.88492668035043	1.93609562033044	1.98726456031046	1.88036397524408	1.93147798371751	1.98247918861551	1.28827150949193	0.309217253859333	-0.00444476776550996	-0.698012526987463	-0.381791899945377	-0.378670638358643	-0.384722534636494	0.474293475777239	0.48173698015211	0.467304573528495	0.471933521211695	0.479352244469554	0.464958437842089	0.000335899928457766	0.000821522494682638	0.000820552029372168
178	0.405465108108164	0.31	1.28830086569481	1.24723977702748	1.32936195436214	0.383354215653652	0.488179206574544	0.474993172102944	0.501365241046145	0.25	0.16	0.38	0.771004472919943	0.792407920705666	0.81381136849139	1.85461331818473	1.90609825856146	1.95758319893818	1.850487670069	1.90142097560686	1.95424431046904	1.28830086569481	0.306206242894604	-0.00440296935406173	-0.703029780719664	-0.381791899945377	-0.378670638358643	-0.384722534636494	0.474293475777239	0.48173698015211	0.467304573528495	0.471933521211695	0.479352244469554	0.464958437842089	0.000335899928457766	0.000821522494682638	0.000820552029372168
178	0.405465108108164	0.31	1.28843769913291	1.24722772582965	1.32964767243617	0.387816316939759	0.502889450239977	0.489433402199116	0.516345498280838	0.25	0.16	0.38	0.788827955556606	0.810515292011884	0.832202628467162	1.88383617996617	1.93562870173694	1.9874212235077	1.88370254096728	1.93538983324838	1.98641563667663	1.28843769913291	0.30868617924378	-0.00846993905154097	-0.701979349241113	-0.381791899945377	-0.378670638358643	-0.384722534636494	0.474293475777239	0.48173698015211	0.467304573528495	0.471933521211695	0.479352244469554	0.464958437842089	0.000335899928457766	0.000821522494682638	0.000820552029372168
178	0.405465108108164	0.31	1.28851801089105	1.24727540155607	1.32976062022602	0.379463140628919	0.491280423113838	0.477900746412333	0.504660099815343	0.25	0.16	0.39	0.766822940153404	0.788291504711154	0.809760069268904	1.82307160384573	1.8741117180248	1.92515183220388	1.82041513319076	1.87020383598182	1.92134463782458	1.28851801089105	0.309768190713196	0.00346024910148163	-0.686482082901343	-0.381791899945377	-0.378670638358643	-0.384722534636494	0.474293475777239	0.48173698015211	0.467304573528495	0.471933521211695	0.479352244469554	0.464958437842089	0.000335899928457766	0.000821522494682638	0.000820552029372168
178	0.405465108108164	0.31	1.28855204347916	1.24728512225239	1.32981896470593	0.383648494130733	0.491854288701118	0.478577253332352	0.505131324069883	0.25	0.16	0.39	0.772257877061196	0.793682412130832	0.815106947200469	1.84651233000512	1.89773960698837	1.94896688397162	1.84189059308671	1.89238124456558	1.94323823020539	1.28855204347916	0.308496545760662	-0.00559432797758878	-0.700636657825663	-0.381791899945377	-0.378670638358643	-0.384722534636494	0.474293475777239	0.48173698015211	0.467304573528495	0.471933521211695	0.479352244469554	0.464958437842089	0.000335899928457766	0.000821522494682638	0.000820552029372168
178	0.405465108108164	0.31	1.28860122922082	1.24791294399542	1.32928951444621	0.394088422213265	0.501482996958456	0.488240155858458	0.514725838058454	0.25	0.16	0.39	0.787794112120763	0.809161941294882	0.830529770469001	1.88352363369424	1.93461161547904	1.98569959726384	1.87769965223848	1.9293564296256	1.97936565530119	1.28860122922082	0.310963803438378	0.000882788657910897	-0.690791208883263	-0.381791899945377	-0.378670638358643	-0.384722534636494	0.474293475777239	0.48173698015211	0.467304573528495	0.471933521211695	0.479352244469554	0.464958437842089	0.000335899928457766	0.000821522494682638	0.000820552029372168
178	0.405465108108164	0.31	1.28865393048733	1.24749414338679	1.32981371758787	0.37608188770563	0.4881351250607	0.474745148551732	0.501525101569667	0.25	0.16	0.39	0.758313297822751	0.77970118830517	0.801089078787588	1.79463990576036	1.84525692892214	1.89587395208393	1.790448464875	1.84108449056551	1.89183099138878	1.28865393048733	0.308817989281689	0.000780787286394664	-0.690652716980526	-0.381791899945377	-0.378670638358643	-0.384722534636494	0.474293475777239	0.48173698015211	0.467304573528495	0.471933521211695	0.479352244469554	0.464958437842089	0.000335899928457766	0.000821522494682638	0.000820552029372168
178	0.405465108108164	0.31	1.28866556780161	1.24818221194039	1.32914892366283	0.403930636113923	0.505626697065425	0.49254566024097	0.51870773388988	0.25	0.16	0.39	0.788416612516906	0.809355395606174	0.830294178695442	1.86986064078577	1.91952043453312	1.96918022828047	1.86390748694688	1.91444310952425	1.96342186701825	1.28866556780161	0.311662702478232	-0.00315709159920756	-0.69355333730067	-0.381791899945377	-0.378670638358643	-0.384722534636494	0.474293475777239	0.48173698015211	0.467304573528495	0.471933521211695	0.479352244469554	0.464958437842089	0.000335899928457766	0.000821522494682638	0.000820552029372168
178	0.405465108108164	0.31	1.28867076432687	1.24781563039158	1.32952589826217	0.389842549486148	0.496534015779637	0.483304543709199	0.509763487850075	0.25	0.16	0.39	0.776688067784717	0.797948312973686	0.819208558162655	1.84939508747659	1.90001849041257	1.95064189334854	1.84648267299693	1.89907153699681	1.94810043012061	1.28867076432687	0.309200033443602	0.00183682055691864	-0.690421374303914	-0.381791899945377	-0.378670638358643	-0.384722534636494	0.474293475777239	0.48173698015211	0.467304573528495	0.471933521211695	0.479352244469554	0.464958437842089	0.000335899928457766	0.000821522494682638	0.000820552029372168
178	0.405465108108164	0.31	1.28891407705392	1.24811323264067	1.32971492146716	0.385944863008772	0.488190594540529	0.475076218634155	0.501304970446904	0.25	0.16	0.38	0.768754776083617	0.789976084829331	0.811197393575044	1.84336838386373	1.89425416802152	1.9451399521793	1.84101208028077	1.89156490680923	1.94272043524937	1.28891407705392	0.305560508272061	0.0100433098492898	-0.687989380994474	-0.381791899945377	-0.378670638358643	-0.384722534636494	0.474293475777239	0.48173698015211	0.467304573528495	0.471933521211695	0.479352244469554	0.464958437842089	0.000335899928457766	0.000821522494682638	0.000820552029372168
178	0.405465108108164	0.31	1.28904356388173	1.24825960928126	1.32982751848221	0.397003415101348	0.50993824230729	0.496553961014864	0.523322523599715	0.25	0.16	0.39	0.801542432662151	0.823147475072122	0.844752517482093	1.91720444469714	1.96888141356165	2.02055838242616	1.9136369222086	1.96537599035831	2.01637978344643	1.28904356388173	0.308263733573889	-0.000238801357252524	-0.69449539692339	-0.381791899945377	-0.378670638358643	-0.384722534636494	0.474293475777239	0.48173698015211	0.467304573528495	0.471933521211695	0.479352244469554	0.464958437842089	0.000335899928457766	0.000821522494682638	0.000820552029372168
178	0.405465108108164	0.31	1.289047930855	1.24801989896762	1.33007596274239	0.38618802139524	0.489997653340739	0.476841484199998	0.503153822481479	0.24	0.16	0.38	0.776787010456457	0.798218747489657	0.819650484522856	1.87540315654176	1.92714597245036	1.97888878835895	1.87390156119784	1.92532242313138	1.97754000966738	1.289047930855	0.302066910743334	-0.00352198088053568	-0.708007964287348	-0.381791899945377	-0.378670638358643	-0.384722534636494	0.474293475777239	0.48173698015211	0.467304573528495	0.471933521211695	0.479352244469554	0.464958437842089	0.000335899928457766	0.000821522494682638	0.000820552029372168
178	0.405465108108164	0.31	1.28906364360892	1.24849466658087	1.32963262063697	0.382730417240273	0.490092194831534	0.476837006493622	0.503347383169446	0.25	0.16	0.39	0.765388623454203	0.786665013955401	0.8079414044566	1.82031517403425	1.87091657480138	1.92151797556851	1.81764293777177	1.86851779273202	1.91858556574755	1.28906364360892	0.31117345957475	0.00432843627623321	-0.685350842703049	-0.381791899945377	-0.378670638358643	-0.384722534636494	0.474293475777239	0.48173698015211	0.467304573528495	0.471933521211695	0.479352244469554	0.464958437842089	0.000335899928457766	0.000821522494682638	0.000820552029372168
178	0.405465108108164	0.31	1.28920744993448	1.24859809198321	1.32981680788575	0.383312293151477	0.498870691010382	0.485394677762935	0.512346704257829	0.25	0.16	0.38	0.779074857841883	0.800704314418162	0.822333770994441	1.85274507190794	1.90418283642618	1.95562060094441	1.85431313262673	1.90552618600494	1.95724642901347	1.28920744993448	0.310207338363774	0.00444427293150539	-0.685949254394182	-0.381791899945377	-0.378670638358643	-0.384722534636494	0.474293475777239	0.48173698015211	0.467304573528495	0.471933521211695	0.479352244469554	0.464958437842089	0.000335899928457766	0.000821522494682638	0.000820552029372168
178	0.405465108108164	0.31	1.28923119419281	1.24872528577111	1.32973710261451	0.38327652903686	0.488922722456905	0.475714434903309	0.502131010010502	0.25	0.16	0.4	0.762755587643816	0.783933618822878	0.80511165000194	1.81206282370033	1.86237503851777	1.91268725333522	1.8036097020431	1.85404000300714	1.90396819171944	1.28923119419281	0.31234314576198	0.000474432358233928	-0.687966477704221	-0.381791899945377	-0.378670638358643	-0.384722534636494	0.474293475777239	0.48173698015211	0.467304573528495	0.471933521211695	0.479352244469554	0.464958437842089	0.000335899928457766	0.000821522494682638	0.000820552029372168
178	0.405465108108164	0.31	1.28955722772221	1.24867798146081	1.33043647398361	0.382478326020423	0.494901978070864	0.481509558552802	0.508294397588926	0.25	0.16	0.39	0.772422319221636	0.793906012661122	0.815389706100609	1.83592568052836	1.88698902180764	1.93805236308693	1.83459579802699	1.88681819086419	1.93717871443863	1.28955722772221	0.310082964243298	0.00232166315577738	-0.688448226679141	-0.381791899945377	-0.378670638358643	-0.384722534636494	0.474293475777239	0.48173698015211	0.467304573528495	0.471933521211695	0.479352244469554	0.464958437842089	0.000335899928457766	0.000821522494682638	0.000820552029372168
178	0.405465108108164	0.31	1.28985941248305	1.24895380405132	1.33076502091479	0.394631734598637	0.503963137466197	0.490669930667972	0.517256344264422	0.25	0.16	0.39	0.788645023905554	0.810010957984489	0.831376892063424	1.8781560432775	1.92903895890397	1.97992187453044	1.87722242687392	1.92817076554222	1.97945999061754	1.28985941248305	0.310323546978332	-0.00788153793558083	-0.698106658486914	-0.381791899945377	-0.378670638358643	-0.384722534636494	0.474293475777239	0.48173698015211	0.467304573528495	0.471933521211695	0.479352244469554	0.464958437842089	0.000335899928457766	0.000821522494682638	0.000820552029372168
178	0.405465108108164	0.31	1.28999998144195	1.24862912892554	1.33137083395835	0.381583268945795	0.495493627497109	0.482059755848995	0.508927499145222	0.25	0.16	0.39	0.777235142697746	0.798894858159817	0.820554573621888	1.85685661435196	1.90860284108732	1.96034906782268	1.85184415532706	1.90394928095354	1.95562688549986	1.28999998144195	0.310384729554759	0.00277894229946242	-0.68652950294544	-0.381791899945377	-0.378670638358643	-0.384722534636494	0.474293475777239	0.48173698015211	0.467304573528495	0.471933521211695	0.479352244469554	0.464958437842089	0.000335899928457766	0.000821522494682638	0.000820552029372168
178	0.405465108108164	0.31	1.29000367139738	1.24887817074901	1.33112917204575	0.378291860014986	0.490872022012444	0.477470157408918	0.50427388661597	0.25	0.16	0.39	0.766010807396873	0.787511571300696	0.809012335204519	1.82085032958507	1.87195884223602	1.92306735488697	1.81756800860458	1.86863021255653	1.91982277667377	1.29000367139738	0.308854848048987	0.00563122093195335	-0.68649521649067	-0.381791899945377	-0.378670638358643	-0.384722534636494	0.474293475777239	0.48173698015211	0.467304573528495	0.471933521211695	0.479352244469554	0.464958437842089	0.000335899928457766	0.000821522494682638	0.000820552029372168
178	0.405465108108164	0.31	1.29008400623102	1.24903243231824	1.3311355801438	0.384443775171219	0.494929506060539	0.481591897702985	0.508267114418093	0.25	0.16	0.38	0.777504368703154	0.799037224250582	0.82057007979801	1.85998451272732	1.91149647773378	1.96300844274025	1.86029233777014	1.91217215812833	1.96319805588193	1.29008400623102	0.308205547029763	3.04647051352041e-05	-0.694249547824113	-0.381791899945377	-0.378670638358643	-0.384722534636494	0.474293475777239	0.48173698015211	0.467304573528495	0.471933521211695	0.479352244469554	0.464958437842089	0.000335899928457766	0.000821522494682638	0.000820552029372168
178	0.405465108108164	0.31	1.29011328289631	1.24899199586094	1.33123456993168	0.381942436266827	0.496006944478951	0.482569384037444	0.509444504920459	0.25	0.16	0.39	0.777189661567901	0.798831177580495	0.820472693593088	1.85465109494387	1.90629545326951	1.95793981159516	1.85293411783823	1.90403770239637	1.95574825676085	1.29011328289631	0.306745961017085	0.00207138586420183	-0.692120990763	-0.381791899945377	-0.378670638358643	-0.384722534636494	0.474293475777239	0.48173698015211	0.467304573528495	0.471933521211695	0.479352244469554	0.464958437842089	0.000335899928457766	0.000821522494682638	0.000820552029372168
178	0.405465108108164	0.31	1.29016209668454	1.24949778210817	1.33082641126091	0.398560703527451	0.507656877337728	0.494375714433885	0.520938040241571	0.25	0.16	0.38	0.794732550736056	0.816082653832036	0.837432756928017	1.89296939990439	1.94382310132641	1.99467680274843	1.89494177989413	1.94558037259903	1.99631524409662	1.29016209668454	0.308813346886944	-0.00215555250978955	-0.695144620762643	-0.381791899945377	-0.378670638358643	-0.384722534636494	0.474293475777239	0.48173698015211	0.467304573528495	0.471933521211695	0.479352244469554	0.464958437842089	0.000335899928457766	0.000821522494682638	0.000820552029372168
178	0.405465108108164	0.31	1.2901743034106	1.24927468962297	1.33107391719823	0.394590762945366	0.501854128679442	0.48861541671056	0.515092840648324	0.25	0.16	0.39	0.783364956717327	0.804589712780722	0.825814468844118	1.8608424059185	1.91126070175796	1.96167899759743	1.85476992610893	1.90565459340569	1.95542220184986	1.2901743034106	0.306822790928661	0.00722815324125613	-0.689475423458271	-0.381791899945377	-0.378670638358643	-0.384722534636494	0.474293475777239	0.48173698015211	0.467304573528495	0.471933521211695	0.479352244469554	0.464958437842089	0.000335899928457766	0.000821522494682638	0.000820552029372168
178	0.405465108108164	0.31	1.29018998861576	1.24929467870485	1.33108529852667	0.387339943975599	0.493039029042635	0.47983330834176	0.506244749743511	0.25	0.16	0.39	0.771644261691041	0.792881050432408	0.814117839173775	1.83867223324042	1.88927520629484	1.93987817934925	1.83248286507923	1.88398139170466	1.93335677965044	1.29018998861576	0.308053380707484	0.00242013162965704	-0.693118806896559	-0.381791899945377	-0.378670638358643	-0.384722534636494	0.474293475777239	0.48173698015211	0.467304573528495	0.471933521211695	0.479352244469554	0.464958437842089	0.000335899928457766	0.000821522494682638	0.000820552029372168
178	0.405465108108164	0.31	1.29022583682919	1.24965369842011	1.33079797523826	0.389087996562508	0.494220211018435	0.481031477831665	0.507408944205204	0.26	0.16	0.4	0.764699286140891	0.785665512506133	0.806631738871374	1.8011445582644	1.85052763630501	1.89991071434562	1.79707281100314	1.84567567264156	1.89561361137693	1.29022583682919	0.313962603789825	0.00111199107699231	-0.683378613052618	-0.381791899945377	-0.378670638358643	-0.384722534636494	0.474293475777239	0.48173698015211	0.467304573528495	0.471933521211695	0.479352244469554	0.464958437842089	0.000335899928457766	0.000821522494682638	0.000820552029372168
178	0.405465108108164	0.31	1.29027238084988	1.24921026670244	1.33133449499732	0.395462552568256	0.505464012655207	0.492154372007829	0.518773653302584	0.25	0.16	0.38	0.795371358424995	0.816881087006021	0.838390815587046	1.90470868445979	1.95621892102373	2.00772915758766	1.90286994730622	1.95400341139622	2.00552345257854	1.29027238084988	0.306462172073629	0.00318308171803462	-0.692894802030391	-0.381791899945377	-0.378670638358643	-0.384722534636494	0.474293475777239	0.48173698015211	0.467304573528495	0.471933521211695	0.479352244469554	0.464958437842089	0.000335899928457766	0.000821522494682638	0.000820552029372168
178	0.405465108108164	0.31	1.29027432136491	1.24946196854313	1.3310866741867	0.384938284247464	0.490483111435132	0.477279126487371	0.503687096382892	0.25	0.16	0.39	0.769472925427232	0.790760487277728	0.812048049128224	1.83818072062469	1.88903421330731	1.93988770598993	1.83369484176099	1.88430356279572	1.93475939705799	1.29027432136491	0.309951421787397	0.00474888970712864	-0.688062686837747	-0.381791899945377	-0.378670638358643	-0.384722534636494	0.474293475777239	0.48173698015211	0.467304573528495	0.471933521211695	0.479352244469554	0.464958437842089	0.000335899928457766	0.000821522494682638	0.000820552029372168
178	0.405465108108164	0.31	1.29042576087084	1.24925404444222	1.33159747729946	0.386348857572429	0.500598240895752	0.487162010433582	0.514034471357922	0.25	0.16	0.39	0.783981634128019	0.805604333945842	0.827227033763665	1.86940006515247	1.92095927864498	1.97251849213749	1.86649405279121	1.91724003208328	1.96854117563393	1.29042576087084	0.307882355444397	0.0031869650925416	-0.689947806701607	-0.381791899945377	-0.378670638358643	-0.384722534636494	0.474293475777239	0.48173698015211	0.467304573528495	0.471933521211695	0.479352244469554	0.464958437842089	0.000335899928457766	0.000821522494682638	0.000820552029372168
178	0.405465108108164	0.31	1.29044189397503	1.24953748494885	1.33134630300121	0.391031381905218	0.496366582744037	0.48317456115525	0.509558604332823	0.25	0.16	0.39	0.776975862292653	0.798189483980069	0.819403105667485	1.85127607937364	1.90182111209951	1.95236614482538	1.84551168160745	1.89526970001225	1.9461915830781	1.29044189397503	0.309293149561282	0.00346317867997301	-0.690619009374539	-0.381791899945377	-0.378670638358643	-0.384722534636494	0.474293475777239	0.48173698015211	0.467304573528495	0.471933521211695	0.479352244469554	0.464958437842089	0.000335899928457766	0.000821522494682638	0.000820552029372168
178	0.405465108108164	0.31	1.29047707031877	1.24979164050472	1.33116250013283	0.388195433204198	0.49900265591899	0.485661263109674	0.512344048728305	0.25	0.16	0.38	0.782826765997502	0.804331465219231	0.825836164440961	1.8696943249731	1.92105589798202	1.97241747099095	1.87042661440666	1.92163670929879	1.97128854294566	1.29047707031877	0.308204336204035	-0.00236663672994927	-0.695555505645893	-0.381791899945377	-0.378670638358643	-0.384722534636494	0.474293475777239	0.48173698015211	0.467304573528495	0.471933521211695	0.479352244469554	0.464958437842089	0.000335899928457766	0.000821522494682638	0.000820552029372168
178	0.405465108108164	0.31	1.29059513113604	1.24992318340553	1.33126707886656	0.395732169321476	0.50496797988889	0.491678895250005	0.518257064527775	0.25	0.16	0.4	0.787452700986184	0.808735952501795	0.830019204017406	1.86858516964524	1.91908924194583	1.96959331424642	1.86150081192441	1.9123154064816	1.96271237715059	1.29059513113604	0.311798945183529	-0.00383174541235788	-0.691766403165674	-0.381791899945377	-0.378670638358643	-0.384722534636494	0.474293475777239	0.48173698015211	0.467304573528495	0.471933521211695	0.479352244469554	0.464958437842089	0.000335899928457766	0.000821522494682638	0.000820552029372168
178	0.405465108108164	0.31	1.29063939698882	1.24926474885003	1.33201404512761	0.378402018084837	0.494906022291456	0.481397184639418	0.508414859943494	0.25	0.16	0.39	0.777605446166678	0.799426399975277	0.821247353783875	1.86123643973002	1.91346595352579	1.96569546732156	1.86011520654494	1.91225195249885	1.96273155987652	1.29063939698882	0.30884681627843	-0.00191836392324581	-0.693812570637919	-0.381791899945377	-0.378670638358643	-0.384722534636494	0.474293475777239	0.48173698015211	0.467304573528495	0.471933521211695	0.479352244469554	0.464958437842089	0.000335899928457766	0.000821522494682638	0.000820552029372168
178	0.405465108108164	0.31	1.29074107464034	1.24960086651652	1.33188128276417	0.386096212145435	0.497419922456299	0.48406188277064	0.510777962141959	0.25	0.16	0.39	0.775983549532844	0.797397379910788	0.818811210288733	1.84311444071033	1.89397652409376	1.94483860747719	1.84053980249707	1.89075728147122	1.94174934913887	1.29074107464034	0.309037819892923	0.00720921060477022	-0.684992947891686	-0.381791899945377	-0.378670638358643	-0.384722534636494	0.474293475777239	0.48173698015211	0.467304573528495	0.471933521211695	0.479352244469554	0.464958437842089	0.000335899928457766	0.000821522494682638	0.000820552029372168
178	0.405465108108164	0.31	1.29078752848517	1.24987532491843	1.33169973205191	0.383815052173477	0.491847905902883	0.478575717566335	0.50512009423943	0.25	0.16	0.39	0.766154863446844	0.787402392875077	0.808649922303309	1.8173014503868	1.86770009417188	1.91809873795696	1.81356128224814	1.86492955444182	1.91468133657646	1.29078752848517	0.311989004881194	0.000971235737514348	-0.688113442976201	-0.381791899945377	-0.378670638358643	-0.384722534636494	0.474293475777239	0.48173698015211	0.467304573528495	0.471933521211695	0.479352244469554	0.464958437842089	0.000335899928457766	0.000821522494682638	0.000820552029372168
178	0.405465108108164	0.31	1.29087283110685	1.25032807496717	1.33141758724654	0.38591618851995	0.494194115765631	0.480917662720774	0.507470568810487	0.25	0.16	0.39	0.775368545723742	0.79677375681855	0.818178967913359	1.85233623069628	1.90347274926579	1.9546092678353	1.84914769125557	1.90101166700426	1.95211362540945	1.29087283110685	0.310886407539436	-0.00578266222381918	-0.695722752430671	-0.381791899945377	-0.378670638358643	-0.384722534636494	0.474293475777239	0.48173698015211	0.467304573528495	0.471933521211695	0.479352244469554	0.464958437842089	0.000335899928457766	0.000821522494682638	0.000820552029372168
178	0.405465108108164	0.31	1.29090114013881	1.25000265443004	1.33179962584757	0.379576559885284	0.487545204573732	0.474270451146184	0.500819958001279	0.25	0.16	0.39	0.763996706662507	0.785380851248984	0.80676499583546	1.82358542580583	1.874627287729	1.92566914965217	1.81922854188047	1.87075267215638	1.92105157296101	1.29090114013881	0.307516149525888	-0.00311926485728385	-0.697504466257155	-0.381791899945377	-0.378670638358643	-0.384722534636494	0.474293475777239	0.48173698015211	0.467304573528495	0.471933521211695	0.479352244469554	0.464958437842089	0.000335899928457766	0.000821522494682638	0.000820552029372168
178	0.405465108108164	0.31	1.29107212965499	1.24960779735651	1.33253646195348	0.379516693520063	0.492506002240392	0.4790944728835	0.505917531597284	0.25	0.16	0.39	0.768300020921397	0.789807424718964	0.811314828516531	1.8255336178333	1.8766366864206	1.92773975500791	1.82159565236288	1.87268447532371	1.92378034754196	1.29107212965499	0.310030222831039	-0.00392258528576354	-0.694341561869342	-0.381791899945377	-0.378670638358643	-0.384722534636494	0.474293475777239	0.48173698015211	0.467304573528495	0.471933521211695	0.479352244469554	0.464958437842089	0.000335899928457766	0.000821522494682638	0.000820552029372168
[truncated: 1,362 more rows]
