# Supplementary material for: Re-expressing coefficients from regression models for inclusion in a meta-analysis
Source: BMC Med Res Methodol. 2024 Jan 8;24:6. doi: 10.1186/s12874-023-02132-y (PMC10773134; doi:10.1186/s12874-023-02132-y)
Supplement: Supplementary file 2 — Additional file 2. [file 12874_2023_2132_MOESM2_ESM.zip › Supp_Files_R1/simdata/simdata_scenario_179.csv]

ex_no	errsd	rsquare	beta	b_low_ci	b_hi_ci	lrsquare	lbeta	lb_low_ci	lb_hi_ci	x_median	x_25	x_75	rbl	rb	rbu	altl	alt	altu	dzl	dz	dzu	observed_beta	xlog	error	ylog	RelBias_rb	RelBias_rbl	RelBias_rbu	RelBias_alt	RelBias_altl	RelBias_altu	RelBias_dz	RelBias_dzl	RelBias_dzu	MC_SE_RelBias_rb	MC_SE_RelBias_alt	MC_SE_RelBias_dz
179	0.405785764645593	0.12	0.367381850746898	0.213370887856665	0.52139281363713	0.210437231297691	0.340577783737654	0.237578591778006	0.443576975697302	0.47	0.32	0.7	0.27019911926508	0.387340528111028	0.504481936956975	0.48290083098444	0.692256375252148	0.901611919519856	0.487098305294884	0.698159865127206	0.909420034111366	0.367381850746898	0.601430723213249	0.0206155513725145	-0.33464614702448	-0.169133887949119	-0.130283553532545	-0.192816815418861	0.450857395653858	0.518694252038302	0.409503013341569	0.44876631533188	0.516524749931408	0.407478433391231	0.00281900589595287	0.00507672199016367	0.00507765765703428
179	0.405785764645593	0.15	0.329558528103556	0.20932228176884	0.449794774438272	0.268552139407309	0.385397087519205	0.286092052566411	0.484702122472	0.59	0.37	0.86	0.284307039818777	0.382992481351534	0.481677922884291	0.4670448073174	0.629160114258369	0.791275421199337	0.467107638239395	0.629393890492425	0.791605453888064	0.329558528103556	0.728358845665767	-0.000216810828667975	-0.273907074576363	-0.169133887949119	-0.130283553532545	-0.192816815418861	0.450857395653858	0.518694252038302	0.409503013341569	0.44876631533188	0.516524749931408	0.407478433391231	0.00281900589595287	0.00507672199016367	0.00507765765703428
179	0.405785764645593	0.15	0.460381110158105	0.291212393829252	0.629549826486959	0.174549800466363	0.314459994383963	0.207693096627714	0.421226892140213	0.45	0.32	0.7	0.242946716033499	0.367836120698979	0.49272552536446	0.442642540706212	0.670187758402392	0.897732976098572	0.446123865291863	0.675432611491249	0.904876362598243	0.460381110158105	0.569098530359359	0.00678452764448127	-0.371412851879575	-0.169133887949119	-0.130283553532545	-0.192816815418861	0.450857395653858	0.518694252038302	0.409503013341569	0.44876631533188	0.516524749931408	0.407478433391231	0.00281900589595287	0.00507672199016367	0.00507765765703428
179	0.405785764645593	0.16	0.459905331351274	0.298205066660989	0.621605596041559	0.262989452090808	0.434141496703141	0.320670610353713	0.547612383052569	0.56	0.35	0.83	0.329752949918337	0.446437667181012	0.563122384443686	0.552724024914497	0.748308163244139	0.943892301573781	0.55191720077296	0.747327132270267	0.942604126261627	0.459905331351274	0.653560975307515	-0.0257671997556743	-0.339255760411188	-0.169133887949119	-0.130283553532545	-0.192816815418861	0.450857395653858	0.518694252038302	0.409503013341569	0.44876631533188	0.516524749931408	0.407478433391231	0.00281900589595287	0.00507672199016367	0.00507765765703428
179	0.405785764645593	0.17	0.312475227676832	0.206228628801465	0.4187218265522	0.312586186283552	0.422273302001061	0.324503818156718	0.520042785845404	0.53	0.38	0.85	0.342524938401215	0.445723990484876	0.548923042568538	0.583349381137496	0.759106228063671	0.934863074989847	0.585779091346656	0.762396434471385	0.938786015941256	0.312475227676832	0.717109125627869	0.00432771392754513	-0.283872936189651	-0.169133887949119	-0.130283553532545	-0.192816815418861	0.450857395653858	0.518694252038302	0.409503013341569	0.44876631533188	0.516524749931408	0.407478433391231	0.00281900589595287	0.00507672199016367	0.00507765765703428
179	0.405785764645593	0.17	0.495952530176204	0.321847611803206	0.670057448549202	0.224258623119942	0.34080312679254	0.241840107954118	0.439766145630963	0.55	0.35	0.8	0.25149763815427	0.354412600081105	0.45732756200794	0.424425781524079	0.598104403187812	0.771783024851545	0.425423998030419	0.59945555086269	0.773286083961625	0.495952530176204	0.619077804055894	0.00302477372378329	-0.330318544444728	-0.169133887949119	-0.130283553532545	-0.192816815418861	0.450857395653858	0.518694252038302	0.409503013341569	0.44876631533188	0.516524749931408	0.407478433391231	0.00281900589595287	0.00507672199016367	0.00507765765703428
179	0.405785764645593	0.18	0.383586085518014	0.256286985677668	0.510885185358359	0.232127997845184	0.365969131817898	0.262046396071998	0.469891867563798	0.51	0.35	0.86	0.284022873783905	0.396661072593273	0.50929927140264	0.491833551655018	0.686885607267218	0.881937662879419	0.490006764232737	0.684254999472859	0.87891123597623	0.383586085518014	0.67366163555778	0.00653824372030315	-0.287470642356451	-0.169133887949119	-0.130283553532545	-0.192816815418861	0.450857395653858	0.518694252038302	0.409503013341569	0.44876631533188	0.516524749931408	0.407478433391231	0.00281900589595287	0.00507672199016367	0.00507765765703428
179	0.405785764645593	0.18	0.45294167275219	0.304031943782816	0.601851401721563	0.249356860094846	0.389514665198322	0.283999380602081	0.495029949794563	0.54	0.38	0.84	0.299089564291287	0.410211357687654	0.521333151084022	0.50865904513758	0.697642921779706	0.886626798421832	0.511700827785444	0.701847293332675	0.892115414708159	0.45294167275219	0.673226338119244	0.0141277719787206	-0.278907716660471	-0.169133887949119	-0.130283553532545	-0.192816815418861	0.450857395653858	0.518694252038302	0.409503013341569	0.44876631533188	0.516524749931408	0.407478433391231	0.00281900589595287	0.00507672199016367	0.00507765765703428
179	0.405785764645593	0.18	0.471884059176726	0.315119994616902	0.62864812373655	0.302486124281252	0.414322370240704	0.31609160187973	0.512553138601679	0.5	0.31	0.82	0.347717909702142	0.455777083814303	0.563836257926463	0.60790373469202	0.796820019063991	0.985736303435963	0.600813600403136	0.787514286873642	0.974361098934486	0.471884059176726	0.619153750321844	-0.101249140550204	-0.456679685560255	-0.169133887949119	-0.130283553532545	-0.192816815418861	0.450857395653858	0.518694252038302	0.409503013341569	0.44876631533188	0.516524749931408	0.407478433391231	0.00281900589595287	0.00507672199016367	0.00507765765703428
179	0.405785764645593	0.18	0.490231534431	0.327893241562346	0.652569827299653	0.22595844159731	0.345383648143664	0.245578007217424	0.445189289069903	0.51	0.36	0.8	0.266306025880547	0.374535764759387	0.482765503638226	0.461300495289719	0.648778161199841	0.836255827109964	0.4637156187975	0.65226706662756	0.84075663737664	0.490231534431	0.641380884663445	-0.0654324778394333	-0.389310524745881	-0.169133887949119	-0.130283553532545	-0.192816815418861	0.450857395653858	0.518694252038302	0.409503013341569	0.44876631533188	0.516524749931408	0.407478433391231	0.00281900589595287	0.00507672199016367	0.00507765765703428
179	0.405785764645593	0.18	0.500776278089836	0.332865786953768	0.668686769225903	0.205033183068384	0.311302049608905	0.215598099111839	0.407006000105971	0.48	0.29	0.79	0.243736903224524	0.351931662902844	0.460126422581163	0.433858660843468	0.626448428430183	0.819038196016898	0.428063979939634	0.618166568133555	0.808197467743037	0.500776278089836	0.590516512090285	-0.0282766696010338	-0.39627053885113	-0.169133887949119	-0.130283553532545	-0.192816815418861	0.450857395653858	0.518694252038302	0.409503013341569	0.44876631533188	0.516524749931408	0.407478433391231	0.00281900589595287	0.00507672199016367	0.00507765765703428
179	0.405785764645593	0.18	0.511210459265941	0.339210636066796	0.683210282465086	0.253925712219949	0.403336220803965	0.295394240064277	0.511278201543652	0.51	0.34	0.78	0.319477825649276	0.436220350132785	0.552962874616294	0.55247023227966	0.754352067074426	0.956233901869191	0.553362910351643	0.755822245856665	0.95837294038352	0.511210459265941	0.613412186659699	-0.00543985462950784	-0.347681449108669	-0.169133887949119	-0.130283553532545	-0.192816815418861	0.450857395653858	0.518694252038302	0.409503013341569	0.44876631533188	0.516524749931408	0.407478433391231	0.00281900589595287	0.00507672199016367	0.00507765765703428
179	0.405785764645593	0.19	0.468518968765487	0.31556873545236	0.621469202078615	0.293583577809124	0.436464160045903	0.330758421897115	0.542169898194691	0.52	0.31	0.74	0.353224379396676	0.46610992148542	0.578995463574164	0.605960870137519	0.799617438879684	0.993274007621848	0.605421587931382	0.798887507729892	0.992462707536229	0.468518968765487	0.609308747352931	-0.0244449281452697	-0.379081957900724	-0.169133887949119	-0.130283553532545	-0.192816815418861	0.450857395653858	0.518694252038302	0.409503013341569	0.44876631533188	0.516524749931408	0.407478433391231	0.00281900589595287	0.00507672199016367	0.00507765765703428
179	0.405785764645593	0.19	0.473860061273204	0.323005556523927	0.624714566022481	0.330621783233907	0.450308312450673	0.350270201769207	0.550346423132138	0.51	0.33	0.77	0.378788934931504	0.486972072424199	0.595155209916894	0.65499360781517	0.842061541950886	1.0291294760866	0.655349747232394	0.842526937585749	1.02989906580722	0.473860061273204	0.626560504450211	-0.0138125120263837	-0.344149177050548	-0.169133887949119	-0.130283553532545	-0.192816815418861	0.450857395653858	0.518694252038302	0.409503013341569	0.44876631533188	0.516524749931408	0.407478433391231	0.00281900589595287	0.00507672199016367	0.00507765765703428
179	0.405785764645593	0.19	0.480837251249073	0.327967877191496	0.63370662530665	0.301888154861518	0.420942092101713	0.321000265256986	0.52088391894644	0.52	0.33	0.76	0.344586492547506	0.451871773273501	0.559157053999495	0.593074968698962	0.77772589345817	0.962376818217378	0.594951448878039	0.780124216548753	0.965295965163196	0.480837251249073	0.637528949604538	0.0358019206875441	-0.296078533970961	-0.169133887949119	-0.130283553532545	-0.192816815418861	0.450857395653858	0.518694252038302	0.409503013341569	0.44876631533188	0.516524749931408	0.407478433391231	0.00281900589595287	0.00507672199016367	0.00507765765703428
179	0.405785764645593	0.19	0.52201746846963	0.354078737970269	0.689956198968992	0.323366747013164	0.427711119504741	0.331113818443371	0.524308420566111	0.49	0.3	0.73	0.369710735956992	0.47756808674577	0.585425437534548	0.65268654466221	0.843097681684036	1.03350881870586	0.651600788984552	0.841633185360743	1.0315894483203	0.52201746846963	0.593025498313181	0.0142110527139837	-0.366873991211225	-0.169133887949119	-0.130283553532545	-0.192816815418861	0.450857395653858	0.518694252038302	0.409503013341569	0.44876631533188	0.516524749931408	0.407478433391231	0.00281900589595287	0.00507672199016367	0.00507765765703428
179	0.405785764645593	0.19	0.565107505570235	0.381634024970193	0.748580986170277	0.313002925130142	0.507758864681643	0.390310703508721	0.625207025854565	0.48	0.33	0.71	0.438043743749658	0.569855225613236	0.701666707476814	0.775945591796579	1.00943491737104	1.24292424294549	0.783236270412413	1.01916746819011	1.25499025381046	0.565107505570235	0.575643413628254	-0.0233752038012534	-0.380936910295814	-0.169133887949119	-0.130283553532545	-0.192816815418861	0.450857395653858	0.518694252038302	0.409503013341569	0.44876631533188	0.516524749931408	0.407478433391231	0.00281900589595287	0.00507672199016367	0.00507765765703428
179	0.405785764645593	0.19	0.579203968382332	0.392668805604847	0.765739131159816	0.223475163267928	0.374362756376529	0.265409267498291	0.483316245254767	0.49	0.32	0.68	0.293836593179855	0.414459818920255	0.535083044660655	0.515847555519642	0.727608777849746	0.93937000017985	0.521299250224456	0.735510082790904	0.949544179326885	0.579203968382332	0.558318089195118	0.0828775407899968	-0.28608594578021	-0.169133887949119	-0.130283553532545	-0.192816815418861	0.450857395653858	0.518694252038302	0.409503013341569	0.44876631533188	0.516524749931408	0.407478433391231	0.00281900589595287	0.00507672199016367	0.00507765765703428
179	0.405785764645593	0.19	0.607147473582123	0.409318212671553	0.804976734492693	0.254632526381667	0.428219973918084	0.31383192267284	0.542608025163328	0.52	0.33	0.75	0.336810924187781	0.4595745516984	0.582338179209019	0.579604867292283	0.790864036522617	1.00212320575295	0.58176310750392	0.793657529312716	1.00557505865345	0.607147473582123	0.592607801865545	0.0270818567465662	-0.317331321546296	-0.169133887949119	-0.130283553532545	-0.192816815418861	0.450857395653858	0.518694252038302	0.409503013341569	0.44876631533188	0.516524749931408	0.407478433391231	0.00281900589595287	0.00507672199016367	0.00507765765703428
179	0.405785764645593	0.19	0.612915023005646	0.414653100128336	0.811176945882957	0.265956545927963	0.420223934985334	0.311225116635097	0.529222753335571	0.51	0.35	0.8	0.339403738203812	0.458271414462871	0.57713909072193	0.590049996093118	0.796700259532874	1.00335052297263	0.591673955246615	0.798841200118886	1.00600381725133	0.612915023005646	0.605073319250155	-0.0179114926948037	-0.363308855623112	-0.169133887949119	-0.130283553532545	-0.192816815418861	0.450857395653858	0.518694252038302	0.409503013341569	0.44876631533188	0.516524749931408	0.407478433391231	0.00281900589595287	0.00507672199016367	0.00507765765703428
179	0.405785764645593	0.19	0.646729245806266	0.441157148557023	0.852301343055508	0.241221915870665	0.40526664589486	0.293045336511272	0.517487955278448	0.5	0.32	0.73	0.323803753465978	0.447803956403433	0.571804159340888	0.567736899728977	0.785150966205731	1.00256503268249	0.569333322632889	0.78728358384351	1.00555370359789	0.646729245806266	0.563163803511406	-0.0239842770077467	-0.398053918629151	-0.169133887949119	-0.130283553532545	-0.192816815418861	0.450857395653858	0.518694252038302	0.409503013341569	0.44876631533188	0.516524749931408	0.407478433391231	0.00281900589595287	0.00507672199016367	0.00507765765703428
179	0.405785764645593	0.19	0.652558105629819	0.442304366206087	0.862811845053552	0.287914587387861	0.475149241571658	0.35848178988788	0.591816693255435	0.55	0.36	0.77	0.373098370181484	0.494522769702749	0.615947169224015	0.629947969688056	0.834963751214536	1.03997953274102	0.635807786788889	0.843211109159433	1.04990429851645	0.652558105629819	0.619364151516233	0.027808148977096	-0.296346773926786	-0.169133887949119	-0.130283553532545	-0.192816815418861	0.450857395653858	0.518694252038302	0.409503013341569	0.44876631533188	0.516524749931408	0.407478433391231	0.00281900589595287	0.00507672199016367	0.00507765765703428
179	0.405785764645593	0.2	0.336156218987709	0.23068641234935	0.441626025626068	0.362678852137567	0.463082253276378	0.367238977697008	0.558925528855748	0.52	0.33	0.73	0.393558058830931	0.496270177586843	0.598982296342755	0.676640848382551	0.853232874932885	1.02982490148322	0.680867339381241	0.858508504002758	1.03657174587891	0.336156218987709	0.678493426046561	0.00906570222569583	-0.319897689399118	-0.169133887949119	-0.130283553532545	-0.192816815418861	0.450857395653858	0.518694252038302	0.409503013341569	0.44876631533188	0.516524749931408	0.407478433391231	0.00281900589595287	0.00507672199016367	0.00507765765703428
179	0.405785764645593	0.2	0.405220928526209	0.278784079900805	0.531657777151614	0.359640569968938	0.488711428724344	0.386895547865875	0.590527309582814	0.49	0.33	0.8	0.427883738388763	0.54048611897798	0.653088499567196	0.75065822048512	0.948202307936958	1.1457463953888	0.749455347650167	0.946531841375277	1.14379758464503	0.405220928526209	0.634839439773123	0.0164974546090256	-0.326059550242476	-0.169133887949119	-0.130283553532545	-0.192816815418861	0.450857395653858	0.518694252038302	0.409503013341569	0.44876631533188	0.516524749931408	0.407478433391231	0.00281900589595287	0.00507672199016367	0.00507765765703428
179	0.405785764645593	0.2	0.407528649676262	0.281957534228327	0.533099765124197	0.282962231355836	0.398201780923893	0.299233633737656	0.49716992811013	0.52	0.37	0.81	0.320753754962208	0.426839439365817	0.532925123769426	0.551550085549791	0.733969051511118	0.916388017472444	0.555870999285969	0.739728841055342	0.923401346938119	0.407528649676262	0.664308585140559	0.014330867818763	-0.299173188549833	-0.169133887949119	-0.130283553532545	-0.192816815418861	0.450857395653858	0.518694252038302	0.409503013341569	0.44876631533188	0.516524749931408	0.407478433391231	0.00281900589595287	0.00507672199016367	0.00507765765703428
179	0.405785764645593	0.2	0.470579247937463	0.322718218533247	0.61844027734168	0.245879004037377	0.361867524167518	0.262922293757174	0.460812754577861	0.6	0.38	0.87	0.25874244011801	0.356114671238342	0.453486902358673	0.422669723735909	0.581732512230941	0.740795300725973	0.423728027809555	0.583250401702207	0.74264356544063	0.470579247937463	0.677501633669897	-0.0206690214093243	-0.306140242117665	-0.169133887949119	-0.130283553532545	-0.192816815418861	0.450857395653858	0.518694252038302	0.409503013341569	0.44876631533188	0.516524749931408	0.407478433391231	0.00281900589595287	0.00507672199016367	0.00507765765703428
179	0.405785764645593	0.2	0.476259262825504	0.328491976892655	0.624026548758353	0.318512507797532	0.421981607007037	0.325610980541288	0.518352233472786	0.49	0.32	0.76	0.360498856071871	0.467195198259345	0.573891540446819	0.632891447739756	0.820207444276799	1.00752344081384	0.632199613101471	0.819144921503952	1.00627147313057	0.476259262825504	0.615654579286702	-0.0398743009525023	-0.383696537655788	-0.169133887949119	-0.130283553532545	-0.192816815418861	0.450857395653858	0.518694252038302	0.409503013341569	0.44876631533188	0.516524749931408	0.407478433391231	0.00281900589595287	0.00507672199016367	0.00507765765703428
179	0.405785764645593	0.2	0.512663048930037	0.352662028368553	0.672664069491522	0.336524050539193	0.46578237840307	0.363671255004461	0.567893501801679	0.5	0.35	0.82	0.401681260259753	0.514464781555076	0.627248302850399	0.704097900868684	0.901793557731699	1.09948921459471	0.70439711959693	0.902107955589361	1.09969557306136	0.512663048930037	0.638101628829216	-0.0188917343407823	-0.349530511882194	-0.169133887949119	-0.130283553532545	-0.192816815418861	0.450857395653858	0.518694252038302	0.409503013341569	0.44876631533188	0.516524749931408	0.407478433391231	0.00281900589595287	0.00507672199016367	0.00507765765703428
179	0.405785764645593	0.2	0.514555272191644	0.353420374741429	0.67569016964186	0.274316196944128	0.413629116090272	0.308591573455617	0.518666658724926	0.55	0.34	0.82	0.321547219573089	0.430994569047849	0.54044191852261	0.543292274834524	0.728216590304265	0.913140905774005	0.541441454658184	0.725976748891441	0.910186447788872	0.514555272191644	0.635182000936613	-0.0139822728216138	-0.339360867337742	-0.169133887949119	-0.130283553532545	-0.192816815418861	0.450857395653858	0.518694252038302	0.409503013341569	0.44876631533188	0.516524749931408	0.407478433391231	0.00281900589595287	0.00507672199016367	0.00507765765703428
179	0.405785764645593	0.2	0.52080713102694	0.359764209685511	0.68185005236837	0.314775409583399	0.422172055312521	0.324921740587251	0.519422370037791	0.49	0.31	0.78	0.36318210123333	0.47188388765024	0.580585674067151	0.641610491923227	0.833646956327843	1.02568342073246	0.637106442514318	0.827683535969286	1.01883790717548	0.52080713102694	0.588033310012193	-0.0297330192666959	-0.3976470486721	-0.169133887949119	-0.130283553532545	-0.192816815418861	0.450857395653858	0.518694252038302	0.409503013341569	0.44876631533188	0.516524749931408	0.407478433391231	0.00281900589595287	0.00507672199016367	0.00507765765703428
179	0.405785764645593	0.2	0.526210152394256	0.362634749616212	0.6897855551723	0.255778827726881	0.39133563935267	0.287115037420188	0.495556241285152	0.54	0.33	0.8	0.30252918432817	0.412345005805613	0.522160827283056	0.514675213828004	0.701498450489004	0.888321687150003	0.513464655647047	0.699796143285565	0.886418853856298	0.526210152394256	0.626096040128861	0.0200895760538742	-0.312078527266305	-0.169133887949119	-0.130283553532545	-0.192816815418861	0.450857395653858	0.518694252038302	0.409503013341569	0.44876631533188	0.516524749931408	0.407478433391231	0.00281900589595287	0.00507672199016367	0.00507765765703428
179	0.405785764645593	0.2	0.530448503947599	0.364119935437563	0.696777072457636	0.244754495034164	0.37211791767091	0.270060451933433	0.474175383408388	0.51	0.32	0.79	0.291423533776865	0.40155423636807	0.511684938959274	0.503237567544628	0.693414064842932	0.883590562141237	0.500919867240919	0.689953136829104	0.879526813715922	0.530448503947599	0.617722133684376	0.0150964281866263	-0.33198023045978	-0.169133887949119	-0.130283553532545	-0.192816815418861	0.450857395653858	0.518694252038302	0.409503013341569	0.44876631533188	0.516524749931408	0.407478433391231	0.00281900589595287	0.00507672199016367	0.00507765765703428
179	0.405785764645593	0.2	0.533123490718338	0.369193169289307	0.69705381214737	0.305233906176335	0.450256079126824	0.344196971838029	0.556315186415619	0.51	0.33	0.69	0.372651198126759	0.487478046231694	0.602304894336628	0.644854226141928	0.843556333225553	1.04225844030918	0.651780021039106	0.852499045945399	1.05353720643016	0.533123490718338	0.604769501808732	-0.00571760166617258	-0.348816674563066	-0.169133887949119	-0.130283553532545	-0.192816815418861	0.450857395653858	0.518694252038302	0.409503013341569	0.44876631533188	0.516524749931408	0.407478433391231	0.00281900589595287	0.00507672199016367	0.00507765765703428
179	0.405785764645593	0.2	0.545060239931485	0.373302504724629	0.716817975138341	0.262956053465351	0.401596226421467	0.296622602532282	0.506569850310653	0.49	0.34	0.71	0.327997323257731	0.444074342858991	0.560151362460251	0.57536532179778	0.778984946107114	0.982604570416448	0.580872323722474	0.786646833513199	0.991994282079872	0.545060239931485	0.599229082893562	-0.0564427373751444	-0.40911505917184	-0.169133887949119	-0.130283553532545	-0.192816815418861	0.450857395653858	0.518694252038302	0.409503013341569	0.44876631533188	0.516524749931408	0.407478433391231	0.00281900589595287	0.00507672199016367	0.00507765765703428
179	0.405785764645593	0.2	0.585225744867896	0.403668320113754	0.766783169622037	0.27769951010883	0.392003663491794	0.293296883363584	0.490710443620003	0.41	0.27	0.63	0.362157517824247	0.484038807777615	0.605920097730982	0.686005346025467	0.916875098476848	1.14774485092823	0.687059111520926	0.912967965580627	1.14931298679803	0.585225744867896	0.515538878249802	0.0183420104645045	-0.41827599537039	-0.169133887949119	-0.130283553532545	-0.192816815418861	0.450857395653858	0.518694252038302	0.409503013341569	0.44876631533188	0.516524749931408	0.407478433391231	0.00281900589595287	0.00507672199016367	0.00507765765703428
179	0.405785764645593	0.2	0.623820599745624	0.429232963713794	0.818408235777454	0.275174692870758	0.483636308924534	0.361085328941076	0.606187288907991	0.52	0.31	0.68	0.385703901150507	0.516610330409367	0.647516759668228	0.661779716956614	0.886385222486425	1.11099072801624	0.666762898649695	0.893052977837156	1.11962522622187	0.623820599745624	0.577486388994665	0.017297351342383	-0.345950530455721	-0.169133887949119	-0.130283553532545	-0.192816815418861	0.450857395653858	0.518694252038302	0.409503013341569	0.44876631533188	0.516524749931408	0.407478433391231	0.00281900589595287	0.00507672199016367	0.00507765765703428
179	0.405785764645593	0.2	0.644173916463482	0.443273807187889	0.845074025739074	0.290093376801353	0.474416092729998	0.358544605510811	0.590287579949185	0.5	0.32	0.74	0.396115382549837	0.524128683492005	0.652141984434174	0.694452021597687	0.918879295939898	1.14330657028211	0.696322218557339	0.921439792365744	1.14655665500999	0.644173916463482	0.583524729318836	-0.0528099049623876	-0.403529217476387	-0.169133887949119	-0.130283553532545	-0.192816815418861	0.450857395653858	0.518694252038302	0.409503013341569	0.44876631533188	0.516524749931408	0.407478433391231	0.00281900589595287	0.00507672199016367	0.00507765765703428
179	0.405785764645593	0.21	0.358884180437514	0.250014839659685	0.467753521215344	0.330497337642084	0.42524473509638	0.330748049015933	0.519741421176828	0.5	0.32	0.78	0.365150076068177	0.469475626024191	0.573801175980205	0.639872592963221	0.822688001031779	1.00550340910034	0.637498952617746	0.819533324714231	1.00153071623355	0.358884180437514	0.647351495390698	-0.0187897640749402	-0.365861657964179	-0.169133887949119	-0.130283553532545	-0.192816815418861	0.450857395653858	0.518694252038302	0.409503013341569	0.44876631533188	0.516524749931408	0.407478433391231	0.00281900589595287	0.00507672199016367	0.00507765765703428
179	0.405785764645593	0.21	0.444657481128621	0.31153101376768	0.577783948489561	0.425370519580649	0.548883643041493	0.449279820010032	0.648487466072953	0.51	0.34	0.79	0.490373453198277	0.599087596314246	0.707801739430215	0.85297385653918	1.04207528792618	1.23117671931318	0.854978959177653	1.04438313524079	1.23412736317341	0.444657481128621	0.656852061587802	-0.0208429152336379	-0.341846834232785	-0.169133887949119	-0.130283553532545	-0.192816815418861	0.450857395653858	0.518694252038302	0.409503013341569	0.44876631533188	0.516524749931408	0.407478433391231	0.00281900589595287	0.00507672199016367	0.00507765765703428
179	0.405785764645593	0.21	0.488289601867353	0.340060520595324	0.636518683139383	0.309915069009556	0.454452708471004	0.348575109777413	0.560330307164595	0.51	0.31	0.79	0.378869610775132	0.493948982427519	0.609028354079906	0.657253747169364	0.85689063038542	1.05652751360148	0.652132559878596	0.850186815632408	1.04830157039945	0.488289601867353	0.653893525437139	0.000233859830508503	-0.31848868852832	-0.169133887949119	-0.130283553532545	-0.192816815418861	0.450857395653858	0.518694252038302	0.409503013341569	0.44876631533188	0.516524749931408	0.407478433391231	0.00281900589595287	0.00507672199016367	0.00507765765703428
179	0.405785764645593	0.21	0.505340995847122	0.350022312391161	0.660659679303083	0.326594454682289	0.434620935045887	0.337182557407316	0.532059312684458	0.45	0.3	0.7	0.39656026814862	0.511157504320717	0.625754740492815	0.725264647579535	0.934850253555564	1.14443585953159	0.725829783001123	0.935567302669444	1.14544902101117	0.505340995847122	0.581763922014513	-0.0119760257604569	-0.395046216973878	-0.169133887949119	-0.130283553532545	-0.192816815418861	0.450857395653858	0.518694252038302	0.409503013341569	0.44876631533188	0.516524749931408	0.407478433391231	0.00281900589595287	0.00507672199016367	0.00507765765703428
179	0.405785764645593	0.21	0.51054207569211	0.355318013411125	0.665766137973094	0.299669506030542	0.460189676296664	0.350351686593813	0.570027665999514	0.55	0.36	0.82	0.36292547100911	0.476705440316969	0.590485409624828	0.611023310387383	0.802583889778399	0.994144469169416	0.61347483341788	0.805550754074327	0.997991332254508	0.51054207569211	0.660590060910699	-0.0350541171692023	-0.330985549063977	-0.169133887949119	-0.130283553532545	-0.192816815418861	0.450857395653858	0.518694252038302	0.409503013341569	0.44876631533188	0.516524749931408	0.407478433391231	0.00281900589595287	0.00507672199016367	0.00507765765703428
179	0.405785764645593	0.21	0.51101728234858	0.355095182495114	0.666939382202045	0.273756295106529	0.377920202470435	0.281815485672725	0.474024919268144	0.49	0.33	0.79	0.315300742402935	0.422824601435762	0.530348460468589	0.557373200316873	0.747448608838934	0.937524017360995	0.556017066820482	0.74561562233951	0.935427514102795	0.51101728234858	0.626037935019641	-0.00609836659464922	-0.349789321015536	-0.169133887949119	-0.130283553532545	-0.192816815418861	0.450857395653858	0.518694252038302	0.409503013341569	0.44876631533188	0.516524749931408	0.407478433391231	0.00281900589595287	0.00507672199016367	0.00507765765703428
179	0.405785764645593	0.21	0.522042634106455	0.364968948652036	0.679116319560873	0.236411123441408	0.355228606840277	0.255552919906715	0.454904293773839	0.49	0.3	0.8	0.284655173896499	0.395681884167246	0.506708594437993	0.5017320515805	0.697427279465697	0.893122507350894	0.4961817769746	0.689513665780228	0.883175762712162	0.522042634106455	0.616771603700916	-0.0729186068482796	-0.419294698329771	-0.169133887949119	-0.130283553532545	-0.192816815418861	0.450857395653858	0.518694252038302	0.409503013341569	0.44876631533188	0.516524749931408	0.407478433391231	0.00281900589595287	0.00507672199016367	0.00507765765703428
179	0.405785764645593	0.21	0.525352298567163	0.365580812467727	0.6851237846666	0.290605626554053	0.404492108685131	0.305821598153082	0.503162619217181	0.48	0.31	0.79	0.344111975076139	0.455136521628796	0.566161068181452	0.61060646060556	0.807612988483163	1.00461951636077	0.606667467765957	0.802534510329665	0.998659782006872	0.525352298567163	0.604286733349777	-0.0738505021971509	-0.43137173682269	-0.169133887949119	-0.130283553532545	-0.192816815418861	0.450857395653858	0.518694252038302	0.409503013341569	0.44876631533188	0.516524749931408	0.407478433391231	0.00281900589595287	0.00507672199016367	0.00507765765703428
179	0.405785764645593	0.21	0.527977900211157	0.367714621913523	0.688241178508791	0.269766021059696	0.429319884273188	0.31903808052045	0.539601688025925	0.51	0.33	0.82	0.345022851066261	0.464286803160721	0.583550755255181	0.596615857502941	0.802847893520639	1.00907992953834	0.593126653061927	0.798391380329991	1.00386549742786	0.527977900211157	0.639090805335581	0.00652682384825029	-0.313671276482973	-0.169133887949119	-0.130283553532545	-0.192816815418861	0.450857395653858	0.518694252038302	0.409503013341569	0.44876631533188	0.516524749931408	0.407478433391231	0.00281900589595287	0.00507672199016367	0.00507765765703428
179	0.405785764645593	0.21	0.534751769774941	0.372743344581516	0.696760194968366	0.258140846603659	0.374252044985324	0.275195766326979	0.473308323643669	0.48	0.31	0.78	0.308096740291941	0.418995672231993	0.529894604172046	0.54487510502069	0.741002032979295	0.9371289609379	0.542474136196736	0.737723216366447	0.933117596272367	0.534751769774941	0.590371401832402	0.060724464441281	-0.306861724183436	-0.169133887949119	-0.130283553532545	-0.192816815418861	0.450857395653858	0.518694252038302	0.409503013341569	0.44876631533188	0.516524749931408	0.407478433391231	0.00281900589595287	0.00507672199016367	0.00507765765703428
179	0.405785764645593	0.21	0.543893179765195	0.380485362911512	0.707300996618877	0.310998099674472	0.44481854692752	0.341447315284342	0.548189778570699	0.47	0.3	0.74	0.387367024512899	0.504640186811763	0.621913349110626	0.691148150372698	0.90038931981178	1.10963048925086	0.688184966738051	0.896488548557933	1.10449161261437	0.543893179765195	0.566896125494901	0.0475783288516336	-0.341043535084961	-0.169133887949119	-0.130283553532545	-0.192816815418861	0.450857395653858	0.518694252038302	0.409503013341569	0.44876631533188	0.516524749931408	0.407478433391231	0.00281900589595287	0.00507672199016367	0.00507765765703428
179	0.405785764645593	0.21	0.567075112884154	0.395850822221936	0.738299403546372	0.232441620574651	0.38070908837134	0.27269573052527	0.48872244621741	0.48	0.31	0.78	0.306474347289277	0.427867239215503	0.54926013114173	0.543391007932062	0.758625354568316	0.97385970120457	0.540623335070206	0.75459977772965	0.968935412964051	0.567075112884154	0.608478181609433	-0.00282544030358015	-0.346449521340282	-0.169133887949119	-0.130283553532545	-0.192816815418861	0.450857395653858	0.518694252038302	0.409503013341569	0.44876631533188	0.516524749931408	0.407478433391231	0.00281900589595287	0.00507672199016367	0.00507765765703428
179	0.405785764645593	0.21	0.579720050427778	0.404205745258413	0.755234355597143	0.281657363143803	0.425091712235219	0.319099643896852	0.531083780573587	0.49	0.3	0.8	0.35435613541631	0.47205899231234	0.58976184920837	0.62333615680463	0.830383359123565	1.0374305614425	0.617196873106791	0.822143469043653	1.02704111154859	0.579720050427778	0.593953891177052	-0.0130893355242626	-0.371175044224424	-0.169133887949119	-0.130283553532545	-0.192816815418861	0.450857395653858	0.518694252038302	0.409503013341569	0.44876631533188	0.516524749931408	0.407478433391231	0.00281900589595287	0.00507672199016367	0.00507765765703428
179	0.405785764645593	0.21	0.611537169559489	0.428193464447726	0.794880874671253	0.266858492270761	0.440780178252911	0.326712944939417	0.554847411566406	0.49	0.36	0.73	0.365048297152576	0.492499779951087	0.619951262749597	0.644748762352336	0.869853731846178	1.09495870134002	0.652604110525637	0.880332480460164	1.1083079391959	0.611537169559489	0.594922558754767	0.0682636968609828	-0.273533893000384	-0.169133887949119	-0.130283553532545	-0.192816815418861	0.450857395653858	0.518694252038302	0.409503013341569	0.44876631533188	0.516524749931408	0.407478433391231	0.00281900589595287	0.00507672199016367	0.00507765765703428
179	0.405785764645593	0.21	0.62101887071354	0.432505620741911	0.809532120685169	0.233516585912893	0.403353143104756	0.289258981445392	0.51744730476412	0.45	0.31	0.67	0.340079758909732	0.47421946581266	0.608359172715588	0.621817420579963	0.867084609698004	1.11235179881604	0.626435117594193	0.873434432991091	1.12050613199181	0.62101887071354	0.559673247800845	-0.00539168358891632	-0.383307022815408	-0.169133887949119	-0.130283553532545	-0.192816815418861	0.450857395653858	0.518694252038302	0.409503013341569	0.44876631533188	0.516524749931408	0.407478433391231	0.00281900589595287	0.00507672199016367	0.00507765765703428
179	0.405785764645593	0.21	0.638030905657987	0.446123490055312	0.829938321260662	0.228028588212809	0.401465461816164	0.286136174089412	0.516794749542916	0.5	0.33	0.78	0.315919232437634	0.443252800701636	0.570586368965638	0.553626923908662	0.776770324088421	0.999913724268179	0.553755767787627	0.777214483058264	1.0004696242025	0.638030905657987	0.587393422399014	-0.0447642664633376	-0.392865742803385	-0.169133887949119	-0.130283553532545	-0.192816815418861	0.450857395653858	0.518694252038302	0.409503013341569	0.44876631533188	0.516524749931408	0.407478433391231	0.00281900589595287	0.00507672199016367	0.00507765765703428
179	0.405785764645593	0.21	0.655894282663125	0.458889274606119	0.852899290720131	0.256795398287209	0.40036251464066	0.294021831385708	0.506703197895612	0.46	0.32	0.75	0.339409909733139	0.462166378306982	0.584922846880825	0.612769258537859	0.834393283269083	1.05601730800031	0.614488477214386	0.836306079174861	1.05803366841838	0.655894282663125	0.563098846374519	-0.0269098849625309	-0.403670507498685	-0.169133887949119	-0.130283553532545	-0.192816815418861	0.450857395653858	0.518694252038302	0.409503013341569	0.44876631533188	0.516524749931408	0.407478433391231	0.00281900589595287	0.00507672199016367	0.00507765765703428
179	0.405785764645593	0.21	0.664624954704771	0.463836946362327	0.865412963047215	0.286692409242359	0.453321201296207	0.341680689646992	0.564961712945422	0.47	0.31	0.7	0.389460824966656	0.516712984904415	0.643965144842175	0.697092462364106	0.924859970225155	1.1526274780862	0.699358949299292	0.927562836943357	1.1556043171148	0.664624954704771	0.568919614047222	0.0201169478090889	-0.357757967054569	-0.169133887949119	-0.130283553532545	-0.192816815418861	0.450857395653858	0.518694252038302	0.409503013341569	0.44876631533188	0.516524749931408	0.407478433391231	0.00281900589595287	0.00507672199016367	0.00507765765703428
179	0.405785764645593	0.21	0.66610869549324	0.467191106166777	0.865026284819703	0.300290207200953	0.468512795070177	0.356853390207951	0.580172199932403	0.44	0.3	0.72	0.4227954364666	0.555088103734844	0.687380771003089	0.777261173654503	1.02046614929507	1.26367112493563	0.775795303085413	1.01870826081673	1.26142660188489	0.66610869549324	0.555081903435008	-0.0237469949937364	-0.41560500742012	-0.169133887949119	-0.130283553532545	-0.192816815418861	0.450857395653858	0.518694252038302	0.409503013341569	0.44876631533188	0.516524749931408	0.407478433391231	0.00281900589595287	0.00507672199016367	0.00507765765703428
179	0.405785764645593	0.21	0.706298787927115	0.492365918181248	0.920231657672981	0.266372651013081	0.461253504459559	0.34173969752586	0.580767311393258	0.51	0.32	0.81	0.369202578866127	0.498320752872503	0.627438926878878	0.638020083527375	0.861149587165866	1.08427909080436	0.634594249865146	0.856520953362065	1.07876266408705	0.706298787927115	0.603205153981234	0.0209320542865393	-0.320627777122424	-0.169133887949119	-0.130283553532545	-0.192816815418861	0.450857395653858	0.518694252038302	0.409503013341569	0.44876631533188	0.516524749931408	0.407478433391231	0.00281900589595287	0.00507672199016367	0.00507765765703428
179	0.405785764645593	0.21	0.707510786311316	0.494916300001283	0.920105272621349	0.246411886514814	0.452734479593412	0.329121172499475	0.57634778668735	0.47	0.32	0.73	0.375524824284449	0.516566693676016	0.657608563067584	0.672608709277148	0.925231128863556	1.17785354844996	0.674283569486527	0.92771305032005	1.18094007996693	0.707510786311316	0.56461700042198	0.041175932196672	-0.327512229245681	-0.169133887949119	-0.130283553532545	-0.192816815418861	0.450857395653858	0.518694252038302	0.409503013341569	0.44876631533188	0.516524749931408	0.407478433391231	0.00281900589595287	0.00507672199016367	0.00507765765703428
179	0.405785764645593	0.22	0.417183289053731	0.29405797309983	0.540308605007632	0.31420589126121	0.425791167416425	0.327577523855185	0.524004810977665	0.53	0.33	0.8	0.346842937921072	0.450832699721008	0.554822461520943	0.591839837173985	0.769284083438098	0.946728329702211	0.591109362318662	0.768321456011598	0.945674655801929	0.417183289053731	0.646467116219456	-0.00502007128429244	-0.343025940688362	-0.169133887949119	-0.130283553532545	-0.192816815418861	0.450857395653858	0.518694252038302	0.409503013341569	0.44876631533188	0.516524749931408	0.407478433391231	0.00281900589595287	0.00507672199016367	0.00507765765703428
179	0.405785764645593	0.22	0.456582042055398	0.324101777622243	0.589062306488552	0.366253989116711	0.436753764630926	0.347054567424621	0.52645296183723	0.51	0.32	0.76	0.375338141387694	0.47234746822992	0.569356795072146	0.649055902367566	0.816809906633853	0.984563910900139	0.648554359420596	0.816150314399903	0.983677393750932	0.456582042055398	0.613686500069863	0.0587427024606533	-0.300923234849994	-0.169133887949119	-0.130283553532545	-0.192816815418861	0.450857395653858	0.518694252038302	0.409503013341569	0.44876631533188	0.516524749931408	0.407478433391231	0.00281900589595287	0.00507672199016367	0.00507765765703428
179	0.405785764645593	0.22	0.463643817425268	0.3279129170009	0.599374717849635	0.333823633329343	0.427130394469758	0.332923647124011	0.521337141815505	0.51	0.29	0.81	0.361043256617061	0.463206954362268	0.565370652107474	0.625427384231864	0.802403336761591	0.979379289291319	0.614791338711091	0.788706616045213	0.962525694648387	0.463643817425268	0.640972852349345	-0.0529651072907407	-0.409260218701515	-0.169133887949119	-0.130283553532545	-0.192816815418861	0.450857395653858	0.518694252038302	0.409503013341569	0.44876631533188	0.516524749931408	0.407478433391231	0.00281900589595287	0.00507672199016367	0.00507765765703428
179	0.405785764645593	0.22	0.464793211313333	0.326740675775495	0.602845746851171	0.336920904591801	0.419396993427417	0.327536354148202	0.511257632706631	0.49	0.34	0.79	0.365556885737031	0.468080739322848	0.570604592908665	0.645167743146815	0.826111081427298	1.00705441970778	0.645639838925437	0.827010004186735	1.00802162791412	0.464793211313333	0.628315047674463	-0.057826699287439	-0.400812841581829	-0.169133887949119	-0.130283553532545	-0.192816815418861	0.450857395653858	0.518694252038302	0.409503013341569	0.44876631533188	0.516524749931408	0.407478433391231	0.00281900589595287	0.00507672199016367	0.00507765765703428
179	0.405785764645593	0.22	0.471841692305687	0.333766154731645	0.609917229879729	0.333481203058518	0.468142199427651	0.364810451977853	0.57147394687745	0.45	0.32	0.68	0.426163632181145	0.54687353118235	0.667583430183556	0.775737906363758	0.99546393941196	1.21518997246016	0.782070443637981	1.00330536206763	1.22502790275443	0.471841692305687	0.596145254624937	0.00483789023772625	-0.366280906570804	-0.169133887949119	-0.130283553532545	-0.192816815418861	0.450857395653858	0.518694252038302	0.409503013341569	0.44876631533188	0.516524749931408	0.407478433391231	0.00281900589595287	0.00507672199016367	0.00507765765703428
179	0.405785764645593	0.22	0.472094843972318	0.333384001552396	0.610805686392241	0.275392883908583	0.397247227055375	0.296641830729451	0.497852623381299	0.45	0.3	0.66	0.346420703460633	0.463908490268921	0.58139627707721	0.630444362199954	0.844258121252761	1.05807188030557	0.634196426043738	0.849405838247058	1.06435439363765	0.472094843972318	0.58446797476451	0.055486220032581	-0.319066043446862	-0.169133887949119	-0.130283553532545	-0.192816815418861	0.450857395653858	0.518694252038302	0.409503013341569	0.44876631533188	0.516524749931408	0.407478433391231	0.00281900589595287	0.00507672199016367	0.00507765765703428
179	0.405785764645593	0.22	0.484747377339433	0.342088838610684	0.627405916068182	0.257470400055647	0.351585433390683	0.258365332954628	0.444805533826738	0.46	0.32	0.8	0.299904434593808	0.408112146496716	0.516319858399623	0.543512038547657	0.739615154403821	0.935718270259984	0.540764569018631	0.735855064280611	0.931005584002205	0.484747377339433	0.600798678558036	0.00125620649159153	-0.35994328455687	-0.169133887949119	-0.130283553532545	-0.192816815418861	0.450857395653858	0.518694252038302	0.409503013341569	0.44876631533188	0.516524749931408	0.407478433391231	0.00281900589595287	0.00507672199016367	0.00507765765703428
179	0.405785764645593	0.22	0.491571438509703	0.347963054260882	0.635179822758524	0.317816246624886	0.403835716221062	0.31146106176983	0.496210370672294	0.45	0.26	0.7	0.364562694542684	0.472686492563631	0.580810290584578	0.664521516823755	0.861608578503929	1.0586956401841	0.656046575861023	0.85064678917805	1.04538782988241	0.491571438509703	0.574856592678912	-0.0374051363073527	-0.449868672771347	-0.169133887949119	-0.130283553532545	-0.192816815418861	0.450857395653858	0.518694252038302	0.409503013341569	0.44876631533188	0.516524749931408	0.407478433391231	0.00281900589595287	0.00507672199016367	0.00507765765703428
179	0.405785764645593	0.22	0.499336533668065	0.352862232382263	0.645810834953868	0.298780608666664	0.386674394112407	0.294187194428179	0.479161593796636	0.52	0.32	0.79	0.317028829734585	0.416697031602827	0.516365233471069	0.546983012837109	0.718944702843629	0.890906392850149	0.544793244093052	0.71626496021545	0.887574961172447	0.499336533668065	0.622939643078153	-0.0215571128665951	-0.365517002076988	-0.169133887949119	-0.130283553532545	-0.192816815418861	0.450857395653858	0.518694252038302	0.409503013341569	0.44876631533188	0.516524749931408	0.407478433391231	0.00281900589595287	0.00507672199016367	0.00507765765703428
179	0.405785764645593	0.22	0.506631414573339	0.359113411867424	0.654149417279253	0.380097364598378	0.481917331969078	0.385828631594584	0.578006032343572	0.5	0.32	0.75	0.421753007880887	0.526788495368739	0.631823982856591	0.734323973320997	0.917203704041426	1.10008343476185	0.735920671448515	0.919260716947036	1.102727998141	0.506631414573339	0.629155687839414	-0.0406014641356238	-0.38499694422268	-0.169133887949119	-0.130283553532545	-0.192816815418861	0.450857395653858	0.518694252038302	0.409503013341569	0.44876631533188	0.516524749931408	0.407478433391231	0.00281900589595287	0.00507672199016367	0.00507765765703428
179	0.405785764645593	0.22	0.513497513351009	0.362752804494953	0.664242222207064	0.26907794935311	0.428291719644013	0.318081563682715	0.538501875605311	0.54	0.35	0.76	0.333267249128506	0.448739001335695	0.564210753542884	0.56499642859891	0.760758621768883	0.956520814938856	0.569178662399226	0.766267925817429	0.963515185073124	0.513497513351009	0.621618469142458	0.0232167417927913	-0.310569166950312	-0.169133887949119	-0.130283553532545	-0.192816815418861	0.450857395653858	0.518694252038302	0.409503013341569	0.44876631533188	0.516524749931408	0.407478433391231	0.00281900589595287	0.00507672199016367	0.00507765765703428
179	0.405785764645593	0.22	0.527552182058257	0.374373680284571	0.680730683831944	0.272361420349787	0.427236247964867	0.318208104370012	0.536264391559722	0.51	0.32	0.72	0.345427071612514	0.463781292790763	0.582135513969011	0.598754823008165	0.803907130333241	1.00905943765832	0.601645935596148	0.807696416591734	1.01405290301801	0.527552182058257	0.606648243574559	0.0515799254783661	-0.29934034041033	-0.169133887949119	-0.130283553532545	-0.192816815418861	0.450857395653858	0.518694252038302	0.409503013341569	0.44876631533188	0.516524749931408	0.407478433391231	0.00281900589595287	0.00507672199016367	0.00507765765703428
179	0.405785764645593	0.22	0.529874058125402	0.376143962965511	0.683604153285292	0.303558466943923	0.386353894239939	0.294986358538538	0.47772142994134	0.52	0.31	0.84	0.316726704908031	0.414827982070958	0.512929259233885	0.545196116361962	0.714062317066151	0.88292851777034	0.536816048592021	0.703008588224832	0.869442835103006	0.529874058125402	0.611716024328467	-0.0275784070527616	-0.378972641797005	-0.169133887949119	-0.130283553532545	-0.192816815418861	0.450857395653858	0.518694252038302	0.409503013341569	0.44876631533188	0.516524749931408	0.407478433391231	0.00281900589595287	0.00507672199016367	0.00507765765703428
179	0.405785764645593	0.22	0.571302083360038	0.402726365763271	0.739877800956804	0.254852376146731	0.421266779970961	0.308801235130468	0.533732324811453	0.52	0.36	0.77	0.331523016004673	0.452263843373371	0.57300467074207	0.57062580094398	0.778447967121822	0.986270133299664	0.575066934449391	0.784698683116382	0.993847753041735	0.571302083360038	0.628460512422131	-0.0139862380857186	-0.334225769839808	-0.169133887949119	-0.130283553532545	-0.192816815418861	0.450857395653858	0.518694252038302	0.409503013341569	0.44876631533188	0.516524749931408	0.407478433391231	0.00281900589595287	0.00507672199016367	0.00507765765703428
179	0.405785764645593	0.22	0.615513673741069	0.432440598171252	0.798586749310886	0.300988467023614	0.45900594015765	0.349793776666629	0.568218103648671	0.51	0.36	0.76	0.381210103979965	0.500231032817035	0.619251961654105	0.66244613229435	0.869274212523677	1.076102292753	0.669206740768717	0.878172457763731	1.0868971364871	0.615513673741069	0.59364743287636	0.0222153621740454	-0.314357635370261	-0.169133887949119	-0.130283553532545	-0.192816815418861	0.450857395653858	0.518694252038302	0.409503013341569	0.44876631533188	0.516524749931408	0.407478433391231	0.00281900589595287	0.00507672199016367	0.00507765765703428
179	0.405785764645593	0.22	0.61662892784421	0.437789898021142	0.795467957667278	0.328445159325668	0.483427069566538	0.375501155425573	0.591352983707504	0.48	0.32	0.71	0.425381719028869	0.547644221345311	0.669906723661754	0.75823392201333	0.976164247882056	1.19409457375078	0.763330745835674	0.983279531864734	1.20258398484384	0.61662892784421	0.579062950911555	-0.0188940534920153	-0.386571764156187	-0.169133887949119	-0.130283553532545	-0.192816815418861	0.450857395653858	0.518694252038302	0.409503013341569	0.44876631533188	0.516524749931408	0.407478433391231	0.00281900589595287	0.00507672199016367	0.00507765765703428
179	0.405785764645593	0.22	0.632601195008051	0.448460794138081	0.816741595878021	0.264742342790719	0.411438041379942	0.304385254023522	0.518490828736363	0.47	0.3	0.73	0.346236035475348	0.468007810523322	0.589779585571296	0.61886348332099	0.836518773801967	1.05417406428294	0.616456219429276	0.833246144643464	1.05007764542542	0.632601195008051	0.559949477245929	0.0371995763109566	-0.348436189003996	-0.169133887949119	-0.130283553532545	-0.192816815418861	0.450857395653858	0.518694252038302	0.409503013341569	0.44876631533188	0.516524749931408	0.407478433391231	0.00281900589595287	0.00507672199016367	0.00507765765703428
179	0.405785764645593	0.22	0.635027620083208	0.449355335457968	0.820699904708448	0.262256192170434	0.417487470671068	0.308162638647565	0.526812302694571	0.42	0.3	0.7	0.373289704305215	0.505719236964895	0.638148769624575	0.697225299769816	0.944575332578454	1.19192536538709	0.697214743075313	0.94453505399207	1.19160249919082	0.635027620083208	0.525876545485205	0.0127763918062988	-0.392952216114103	-0.169133887949119	-0.130283553532545	-0.192816815418861	0.450857395653858	0.518694252038302	0.409503013341569	0.44876631533188	0.516524749931408	0.407478433391231	0.00281900589595287	0.00507672199016367	0.00507765765703428
179	0.405785764645593	0.22	0.646575637710688	0.454809318217295	0.838341957204082	0.299939598211446	0.505694553267217	0.385073090375129	0.626316016159304	0.52	0.34	0.72	0.410976895794809	0.539712545271968	0.668448194749126	0.704765812906204	0.925528793945111	1.14629177498402	0.711979160168125	0.935145576963663	1.1579975638982	0.646575637710688	0.587107137828605	-0.0231606299039301	-0.371503459821104	-0.169133887949119	-0.130283553532545	-0.192816815418861	0.450857395653858	0.518694252038302	0.409503013341569	0.44876631533188	0.516524749931408	0.407478433391231	0.00281900589595287	0.00507672199016367	0.00507765765703428
179	0.405785764645593	0.22	0.653346734745894	0.463907035371593	0.842786434120195	0.276797214159724	0.434641584373157	0.324951865235191	0.544331303511123	0.46	0.31	0.68	0.376840850162058	0.504046050181669	0.631251250201281	0.682498368814703	0.912880349645067	1.14326233047543	0.687588425897064	0.919753238744435	1.15167033982429	0.653346734745894	0.544719285034117	0.0459458149534403	-0.342521685980937	-0.169133887949119	-0.130283553532545	-0.192816815418861	0.450857395653858	0.518694252038302	0.409503013341569	0.44876631533188	0.516524749931408	0.407478433391231	0.00281900589595287	0.00507672199016367	0.00507765765703428
179	0.405785764645593	0.22	0.676769778196195	0.478133364360024	0.875406192032366	0.249294275925089	0.391511375124434	0.285437470285892	0.497585279962976	0.5	0.32	0.78	0.314708379704986	0.431659902177782	0.548611424650578	0.551004178442773	0.755767641106725	0.960531103770676	0.548848354890908	0.752792781988454	0.956835751280596	0.676769778196195	0.570187063729271	-0.0236579834183245	-0.393005249443116	-0.169133887949119	-0.130283553532545	-0.192816815418861	0.450857395653858	0.518694252038302	0.409503013341569	0.44876631533188	0.516524749931408	0.407478433391231	0.00281900589595287	0.00507672199016367	0.00507765765703428
179	0.405785764645593	0.22	0.687803818461674	0.487532552852571	0.888075084070776	0.274951538078336	0.431386266689048	0.322013998756828	0.540758534621269	0.52	0.36	0.75	0.345790404621174	0.463238344551196	0.580686284481218	0.595272744598962	0.797457526522656	0.999642308446351	0.60141358619901	0.805778113962769	1.00996239181305	0.687803818461674	0.587012115581762	-0.0544777710497274	-0.394089648473597	-0.169133887949119	-0.130283553532545	-0.192816815418861	0.450857395653858	0.518694252038302	0.409503013341569	0.44876631533188	0.516524749931408	0.407478433391231	0.00281900589595287	0.00507672199016367	0.00507765765703428
179	0.405785764645593	0.23	0.321607906770446	0.230735564607722	0.41248024893317	0.47789148689974	0.502918209935305	0.420845539814315	0.584990880056295	0.46	0.3	0.71	0.484512097304993	0.579000924605591	0.673489751906189	0.873133479109393	1.0434106692494	1.21368785938941	0.872847448295774	1.04317306582903	1.21383396379124	0.321607906770446	0.647233258953269	0.00901139886325939	-0.365412070704328	-0.169133887949119	-0.130283553532545	-0.192816815418861	0.450857395653858	0.518694252038302	0.409503013341569	0.44876631533188	0.516524749931408	0.407478433391231	0.00281900589595287	0.00507672199016367	0.00507765765703428
179	0.405785764645593	0.23	0.348188711689498	0.248345336642161	0.448032086736835	0.378477895030775	0.438315911557107	0.350619721107689	0.526012102006524	0.51	0.35	0.78	0.382641870443345	0.478347366524138	0.574052862604932	0.665528422286268	0.831988845807028	0.998449269327789	0.669392298366417	0.837052006126809	1.00438328049149	0.348188711689498	0.659905286555703	-0.0497753523786284	-0.385155314579376	-0.169133887949119	-0.130283553532545	-0.192816815418861	0.450857395653858	0.518694252038302	0.409503013341569	0.44876631533188	0.516524749931408	0.407478433391231	0.00281900589595287	0.00507672199016367	0.00507765765703428
179	0.405785764645593	0.23	0.385189153937592	0.274378551259298	0.495999756615886	0.381079231029745	0.473358389298115	0.379172589905919	0.567544188690312	0.5	0.32	0.75	0.416974160374868	0.520549802882523	0.624125445390178	0.728827643793265	0.909867138939348	1.09090663408543	0.730362593818249	0.911695931262094	1.09321568174353	0.385189153937592	0.605620152460638	-0.0232628380191412	-0.374934394653953	-0.169133887949119	-0.130283553532545	-0.192816815418861	0.450857395653858	0.518694252038302	0.409503013341569	0.44876631533188	0.516524749931408	0.407478433391231	0.00281900589595287	0.00507672199016367	0.00507765765703428
179	0.405785764645593	0.23	0.443872547798337	0.318383505909339	0.569361589687335	0.360335689436637	0.469011177514903	0.371446845548542	0.566575509481264	0.48	0.33	0.67	0.419507820249856	0.529695861224867	0.639883902199878	0.746237907264884	0.942244963948204	1.13825202063152	0.755301770810939	0.953662724300064	1.15246608627148	0.443872547798337	0.599316153442068	-0.0114073151350593	-0.383778924807886	-0.169133887949119	-0.130283553532545	-0.192816815418861	0.450857395653858	0.518694252038302	0.409503013341569	0.44876631533188	0.516524749931408	0.407478433391231	0.00281900589595287	0.00507672199016367	0.00507765765703428
179	0.405785764645593	0.23	0.448723525863501	0.32147383908049	0.575973212646513	0.344540991583749	0.442308954835292	0.34705927769518	0.537558631975403	0.54	0.31	0.79	0.364033899852364	0.463942225770819	0.563850551689274	0.617578462993635	0.787071552472416	0.956564641951197	0.614033745940236	0.782692179011262	0.951153962207737	0.448723525863501	0.66461181402471	-0.0210288854592456	-0.342590465330329	-0.169133887949119	-0.130283553532545	-0.192816815418861	0.450857395653858	0.518694252038302	0.409503013341569	0.44876631533188	0.516524749931408	0.407478433391231	0.00281900589595287	0.00507672199016367	0.00507765765703428
179	0.405785764645593	0.23	0.469544822371175	0.336879906544881	0.60220973819747	0.387011615303296	0.47302265242195	0.380076477126054	0.565968827717845	0.44	0.32	0.74	0.448380022467028	0.558029555325585	0.667679088184141	0.821803563807378	1.0227723232476	1.22374108268782	0.824867202396331	1.02602669324015	1.22795080279567	0.469544822371175	0.620331217745064	0.0218355499574928	-0.338431080383869	-0.169133887949119	-0.130283553532545	-0.192816815418861	0.450857395653858	0.518694252038302	0.409503013341569	0.44876631533188	0.516524749931408	0.407478433391231	0.00281900589595287	0.00507672199016367	0.00507765765703428
179	0.405785764645593	0.23	0.478124820655404	0.3429978999421	0.613251741368707	0.330941882415306	0.424382948305573	0.330172419197677	0.518593477413469	0.52	0.32	0.76	0.353284381166065	0.454089616673286	0.554894852180507	0.606803749219824	0.779947533965903	0.953091318711981	0.606367588175391	0.779637353671763	0.952831601937106	0.478124820655404	0.63043285227843	0.0307769330862939	-0.310453581322393	-0.169133887949119	-0.130283553532545	-0.192816815418861	0.450857395653858	0.518694252038302	0.409503013341569	0.44876631533188	0.516524749931408	0.407478433391231	0.00281900589595287	0.00507672199016367	0.00507765765703428
179	0.405785764645593	0.23	0.483098000170327	0.346364150601188	0.619831849739465	0.334263374225769	0.45599574065626	0.355521883173156	0.556469598139364	0.61	0.4	0.86	0.344031282588338	0.441257787319904	0.53848429205147	0.55666541102357	0.713984337987386	0.871303264951201	0.561160316986794	0.719623026346079	0.878244134065755	0.483098000170327	0.698150230075129	0.0290404840504568	-0.247828979276999	-0.169133887949119	-0.130283553532545	-0.192816815418861	0.450857395653858	0.518694252038302	0.409503013341569	0.44876631533188	0.516524749931408	0.407478433391231	0.00281900589595287	0.00507672199016367	0.00507765765703428
179	0.405785764645593	0.23	0.483986816012604	0.347344209699284	0.620629422325925	0.354258132475139	0.442068249373893	0.348883606843782	0.535252891904005	0.47	0.3	0.75	0.398179037616262	0.504530183257419	0.610881328898576	0.713312869170068	0.903834302169079	1.09435573516809	0.709488223359219	0.899040807632905	1.08869588519914	0.483986816012604	0.607656287313873	0.0502086491746705	-0.320875831380167	-0.169133887949119	-0.130283553532545	-0.192816815418861	0.450857395653858	0.518694252038302	0.409503013341569	0.44876631533188	0.516524749931408	0.407478433391231	0.00281900589595287	0.00507672199016367	0.00507765765703428
179	0.405785764645593	0.23	0.484026148046949	0.344296660984453	0.623755635109444	0.310531950317134	0.42651562768835	0.3272898897675	0.5257413656092	0.47	0.36	0.75	0.373471227338273	0.486697939447134	0.599924651555996	0.668973975988172	0.871789395873052	1.07460481575793	0.676015151893047	0.880989205648878	1.0859384912221	0.484026148046949	0.610779321681743	-0.0294749887957285	-0.376364383272255	-0.169133887949119	-0.130283553532545	-0.192816815418861	0.450857395653858	0.518694252038302	0.409503013341569	0.44876631533188	0.516524749931408	0.407478433391231	0.00281900589595287	0.00507672199016367	0.00507765765703428
179	0.405785764645593	0.23	0.495232691564989	0.355493115163826	0.634972267966151	0.292689018048581	0.404439529745187	0.306278061649362	0.502600997841012	0.56	0.35	0.78	0.315287078769314	0.416335917713161	0.517384756657007	0.528813821185725	0.698297527453859	0.867781233721992	0.532190398247758	0.702442955889484	0.873037525491371	0.495232691564989	0.649100738657294	0.0435635567742246	-0.267105710784597	-0.169133887949119	-0.130283553532545	-0.192816815418861	0.450857395653858	0.518694252038302	0.409503013341569	0.44876631533188	0.516524749931408	0.407478433391231	0.00281900589595287	0.00507672199016367	0.00507765765703428
179	0.405785764645593	0.23	0.505813174195451	0.360707757495121	0.650918590895781	0.324854386699279	0.392247603124634	0.303959920568773	0.480535285680495	0.42	0.3	0.64	0.36978489428825	0.477191986972652	0.584599079657055	0.692840419258254	0.894081671338075	1.09532292341789	0.698543351962396	0.901505257576318	1.10452209918294	0.505813174195451	0.54800674227244	0.0463607094147472	-0.370530509494031	-0.169133887949119	-0.130283553532545	-0.192816815418861	0.450857395653858	0.518694252038302	0.409503013341569	0.44876631533188	0.516524749931408	0.407478433391231	0.00281900589595287	0.00507672199016367	0.00507765765703428
179	0.405785764645593	0.23	0.50907064773195	0.364822056035264	0.653319239428637	0.32130145061268	0.416441301767902	0.321943572177012	0.510939031358791	0.51	0.31	0.77	0.348118391293697	0.450299023084662	0.552479654875626	0.601917424348929	0.778593820207815	0.955270216066701	0.598066107809143	0.77364295835676	0.948959263467717	0.50907064773195	0.618195197147176	-0.0113947623363706	-0.359052860926908	-0.169133887949119	-0.130283553532545	-0.192816815418861	0.450857395653858	0.518694252038302	0.409503013341569	0.44876631533188	0.516524749931408	0.407478433391231	0.00281900589595287	0.00507672199016367	0.00507765765703428
179	0.405785764645593	0.23	0.517690377880985	0.369764386023822	0.665616369738148	0.342972610999491	0.477471200788001	0.374291405835359	0.580650995740643	0.52	0.32	0.82	0.400875511912303	0.511383668059604	0.621891824206906	0.688961601888677	0.87888559080438	1.06880957972008	0.683911970759067	0.872255802900147	1.0607714623603	0.517690377880985	0.649041434061559	-0.0164485052770205	-0.349960526238602	-0.169133887949119	-0.130283553532545	-0.192816815418861	0.450857395653858	0.518694252038302	0.409503013341569	0.44876631533188	0.516524749931408	0.407478433391231	0.00281900589595287	0.00507672199016367	0.00507765765703428
179	0.405785764645593	0.23	0.518624323503421	0.371448609987283	0.665800037019559	0.316354694527479	0.478571972599655	0.368731852665409	0.588412092533901	0.54	0.34	0.77	0.384311195769638	0.498792186577109	0.613273177384581	0.649441342260113	0.842900937379058	1.036360532498	0.65169840502791	0.845774800448029	1.04015970057115	0.518624323503421	0.652565514349551	0.0733566098907062	-0.24852119942506	-0.169133887949119	-0.130283553532545	-0.192816815418861	0.450857395653858	0.518694252038302	0.409503013341569	0.44876631533188	0.516524749931408	0.407478433391231	0.00281900589595287	0.00507672199016367	0.00507765765703428
179	0.405785764645593	0.23	0.523735995994482	0.374291070553861	0.673180921435102	0.335516097175699	0.452925895453634	0.353408691668081	0.552443099239186	0.48	0.3	0.78	0.396074348677328	0.507605877473373	0.619137406269419	0.700950656147256	0.898333037893933	1.09571541964061	0.694893030304679	0.890395149600138	1.08595093129783	0.523735995994482	0.62213231309967	-0.0140897448304988	-0.367044354430418	-0.169133887949119	-0.130283553532545	-0.192816815418861	0.450857395653858	0.518694252038302	0.409503013341569	0.44876631533188	0.516524749931408	0.407478433391231	0.00281900589595287	0.00507672199016367	0.00507765765703428
179	0.405785764645593	0.23	0.528283254000619	0.376442618184401	0.680123889816838	0.353513490760584	0.499310384884088	0.393888009479973	0.604732760288203	0.5	0.33	0.76	0.431142249848738	0.546535557139651	0.661928864430564	0.751322960891122	0.952411212694894	1.15349946449867	0.754109675747637	0.955975938568875	1.15807257797001	0.528283254000619	0.619461419257204	-0.0202728086348969	-0.36502017861652	-0.169133887949119	-0.130283553532545	-0.192816815418861	0.450857395653858	0.518694252038302	0.409503013341569	0.44876631533188	0.516524749931408	0.407478433391231	0.00281900589595287	0.00507672199016367	0.00507765765703428
179	0.405785764645593	0.23	0.530531266822296	0.377274274047507	0.683788259597085	0.244563097658482	0.354585751057827	0.257286303202941	0.451885198912713	0.52	0.35	0.81	0.277216762704743	0.38205342758548	0.486890092466217	0.478243231686959	0.659103237852049	0.83996324401714	0.479120300152849	0.660189902938624	0.841193968597901	0.530531266822296	0.627604320893955	-0.0405374531511281	-0.36086165999098	-0.169133887949119	-0.130283553532545	-0.192816815418861	0.450857395653858	0.518694252038302	0.409503013341569	0.44876631533188	0.516524749931408	0.407478433391231	0.00281900589595287	0.00507672199016367	0.00507765765703428
179	0.405785764645593	0.23	0.534449620712912	0.381129654798291	0.687769586627534	0.326003043434194	0.434929718279669	0.337290861539844	0.532568575019495	0.47	0.28	0.7	0.385979431596335	0.497712640892615	0.609445850188895	0.692713168807419	0.893239567720804	1.09376596663419	0.689044967988682	0.8881389817763	1.08763719256369	0.534449620712912	0.598005299276802	-0.0204051050069705	-0.394169565233726	-0.169133887949119	-0.130283553532545	-0.192816815418861	0.450857395653858	0.518694252038302	0.409503013341569	0.44876631533188	0.516524749931408	0.407478433391231	0.00281900589595287	0.00507672199016367	0.00507765765703428
179	0.405785764645593	0.23	0.542887788305034	0.389607435548855	0.696168141061212	0.30267197763559	0.406226975743357	0.309957928688209	0.502496022798506	0.5	0.3	0.75	0.342512406365516	0.448892466088209	0.555272525810903	0.60056335587221	0.787090805615937	0.973618255359665	0.597680597308355	0.783496534384209	0.968996098678685	0.542887788305034	0.593700986107148	0.0369683295844216	-0.328286136142405	-0.169133887949119	-0.130283553532545	-0.192816815418861	0.450857395653858	0.518694252038302	0.409503013341569	0.44876631533188	0.516524749931408	0.407478433391231	0.00281900589595287	0.00507672199016367	0.00507765765703428
179	0.405785764645593	0.23	0.557811307725634	0.397338452113532	0.718284163337736	0.271143935147438	0.404598127112193	0.301029011393819	0.508167242830567	0.49	0.31	0.72	0.336681376029533	0.452516697790617	0.568352019551701	0.595033421082249	0.799754836333964	1.00447625158568	0.596745827479132	0.802213368346543	1.00766758802502	0.557811307725634	0.5887967075654	0.00231721734460796	-0.366166786470696	-0.169133887949119	-0.130283553532545	-0.192816815418861	0.450857395653858	0.518694252038302	0.409503013341569	0.44876631533188	0.516524749931408	0.407478433391231	0.00281900589595287	0.00507672199016367	0.00507765765703428
179	0.405785764645593	0.23	0.566669669380626	0.405708736752287	0.727630602008966	0.357749280804472	0.472476277992956	0.37363726840937	0.571315287576542	0.5	0.31	0.81	0.412680527466847	0.521847728005754	0.63101492854466	0.723368701946176	0.91472286307817	1.10607702421016	0.714811424766304	0.903930722722283	1.09323991047027	0.566669669380626	0.614952919455584	-0.00966363967376918	-0.354407653767309	-0.169133887949119	-0.130283553532545	-0.192816815418861	0.450857395653858	0.518694252038302	0.409503013341569	0.44876631533188	0.516524749931408	0.407478433391231	0.00281900589595287	0.00507672199016367	0.00507765765703428
179	0.405785764645593	0.23	0.573066105858639	0.411524737651726	0.734607474065553	0.329672927991162	0.42113653859502	0.327378152769981	0.514894924420058	0.49	0.32	0.81	0.365915719051298	0.4707109440105	0.575506168969702	0.646425738710074	0.831556705160969	1.01668767161186	0.641289944538218	0.824918695603153	1.00878219515362	0.573066105858639	0.603569474492627	-0.0155785375463601	-0.376813009489135	-0.169133887949119	-0.130283553532545	-0.192816815418861	0.450857395653858	0.518694252038302	0.409503013341569	0.44876631533188	0.516524749931408	0.407478433391231	0.00281900589595287	0.00507672199016367	0.00507765765703428
179	0.405785764645593	0.23	0.579981037066284	0.414444872532263	0.745517201600306	0.293478051095393	0.455939532868815	0.345489022395508	0.566390043342123	0.51	0.36	0.76	0.376439312650606	0.496784422188943	0.61712953172728	0.654067147677309	0.863168003744677	1.07226885981204	0.660570142296569	0.871655692654382	1.08315095719122	0.579981037066284	0.626313362576605	-0.0102675143472357	-0.334558191850722	-0.169133887949119	-0.130283553532545	-0.192816815418861	0.450857395653858	0.518694252038302	0.409503013341569	0.44876631533188	0.516524749931408	0.407478433391231	0.00281900589595287	0.00507672199016367	0.00507765765703428
179	0.405785764645593	0.23	0.596769214785335	0.42858354045142	0.76495488911925	0.241270451010241	0.388146449854151	0.280680096841571	0.495612802866731	0.51	0.31	0.72	0.303936844476438	0.420307704361352	0.536678564246266	0.52600633020512	0.7274028047139	0.928799279222679	0.527514404480537	0.729651116600635	0.93148065177342	0.596769214785335	0.595932537473633	0.0660602434478061	-0.290960674484349	-0.169133887949119	-0.130283553532545	-0.192816815418861	0.450857395653858	0.518694252038302	0.409503013341569	0.44876631533188	0.516524749931408	0.407478433391231	0.00281900589595287	0.00507672199016367	0.00507765765703428
179	0.405785764645593	0.23	0.5974516164873	0.424953069978185	0.769950162996415	0.232313360276757	0.380029541629639	0.27217021185385	0.487888871405428	0.46	0.3	0.71	0.313144893553163	0.437242229963702	0.561339566374241	0.564068596059129	0.787605405264311	1.01114221446949	0.564873442291616	0.788381865485561	1.01259729123922	0.5974516164873	0.571377157177629	0.0729118511721726	-0.301814149306374	-0.169133887949119	-0.130283553532545	-0.192816815418861	0.450857395653858	0.518694252038302	0.409503013341569	0.44876631533188	0.516524749931408	0.407478433391231	0.00281900589595287	0.00507672199016367	0.00507765765703428
179	0.405785764645593	0.23	0.599076610645586	0.429878769816392	0.768274451474781	0.327094968433141	0.439529106202926	0.34110237606911	0.537955836336742	0.52	0.34	0.77	0.36763711638799	0.473720573380865	0.57980403037374	0.634354780247534	0.817400901133745	1.00044702201996	0.637103582863322	0.821064098776145	1.00485414024386	0.599076610645586	0.60386765749163	0.0604016061944809	-0.287979487447252	-0.169133887949119	-0.130283553532545	-0.192816815418861	0.450857395653858	0.518694252038302	0.409503013341569	0.44876631533188	0.516524749931408	0.407478433391231	0.00281900589595287	0.00507672199016367	0.00507765765703428
179	0.405785764645593	0.23	0.59985798051894	0.430740644731791	0.768975316306089	0.28640853267332	0.439556450379551	0.331230634882042	0.54788226587706	0.56	0.36	0.82	0.339618130727054	0.450686996630262	0.561755862533469	0.568262918805614	0.754107878824288	0.939952838842962	0.570502863872191	0.757197886905144	0.943617525334013	0.59985798051894	0.648503231036171	-0.0164280618723535	-0.329469479908164	-0.169133887949119	-0.130283553532545	-0.192816815418861	0.450857395653858	0.518694252038302	0.409503013341569	0.44876631533188	0.516524749931408	0.407478433391231	0.00281900589595287	0.00507672199016367	0.00507765765703428
179	0.405785764645593	0.23	0.602945604676041	0.429665334921836	0.776225874430245	0.328874042197788	0.450874269311421	0.350313605085526	0.551434933537316	0.49	0.31	0.71	0.387699601053183	0.498992250941857	0.610284900830532	0.680474531027659	0.875810852071312	1.07114717311497	0.68157024891144	0.877222719851888	1.07308172562161	0.602945604676041	0.580514874746545	-0.0133021006759463	-0.385204694875725	-0.169133887949119	-0.130283553532545	-0.192816815418861	0.450857395653858	0.518694252038302	0.409503013341569	0.44876631533188	0.516524749931408	0.407478433391231	0.00281900589595287	0.00507672199016367	0.00507765765703428
179	0.405785764645593	0.23	0.604773214312928	0.430563414965541	0.778983013660316	0.281537681071969	0.407462921851307	0.305836346707641	0.509089496994973	0.48	0.29	0.72	0.343546251443674	0.457703477402954	0.571860703362235	0.608916136993175	0.811253309204699	1.01359048141622	0.604947496015026	0.805904773036092	1.00724855419918	0.604773214312928	0.582720889333078	-0.000289191316699103	-0.375475442550268	-0.169133887949119	-0.130283553532545	-0.192816815418861	0.450857395653858	0.518694252038302	0.409503013341569	0.44876631533188	0.516524749931408	0.407478433391231	0.00281900589595287	0.00507672199016367	0.00507765765703428
179	0.405785764645593	0.23	0.606902864603826	0.431842103320871	0.781963625886781	0.301703791252767	0.461892536134549	0.35218009857315	0.571604973695948	0.51	0.33	0.73	0.381239138024814	0.500004154264995	0.618769170505177	0.659654442884173	0.865152417273537	1.0706503916629	0.664012167839963	0.870766863801235	1.07729832462977	0.606902864603826	0.611868596692495	0.0101099010714481	-0.337037858580257	-0.169133887949119	-0.130283553532545	-0.192816815418861	0.450857395653858	0.518694252038302	0.409503013341569	0.44876631533188	0.516524749931408	0.407478433391231	0.00281900589595287	0.00507672199016367	0.00507765765703428
179	0.405785764645593	0.23	0.607326590155513	0.434347371487077	0.780305808823948	0.273436652482088	0.448990243500375	0.334720633820287	0.563259853180463	0.49	0.33	0.68	0.371088745086139	0.497773991745996	0.624459238405853	0.652062751073687	0.874669153319327	1.09727555556497	0.660269204182347	0.885236538548008	1.10986720871879	0.607326590155513	0.582652089327274	-0.0110683883565854	-0.363657183831577	-0.169133887949119	-0.130283553532545	-0.192816815418861	0.450857395653858	0.518694252038302	0.409503013341569	0.44876631533188	0.516524749931408	0.407478433391231	0.00281900589595287	0.00507672199016367	0.00507765765703428
179	0.405785764645593	0.23	0.616833753281449	0.442744358030383	0.790923148532515	0.289299598819083	0.466442087807802	0.352298227348285	0.580585948267319	0.54	0.39	0.83	0.367836848873196	0.487015188956475	0.606193529039755	0.62227708344157	0.823893506873896	1.02550993030622	0.628619567832976	0.832554474024476	1.03591914081767	0.616833753281449	0.644347039158876	0.00554421792300975	-0.300559681884429	-0.169133887949119	-0.130283553532545	-0.192816815418861	0.450857395653858	0.518694252038302	0.409503013341569	0.44876631533188	0.516524749931408	0.407478433391231	0.00281900589595287	0.00507672199016367	0.00507765765703428
179	0.405785764645593	0.23	0.622433255693512	0.443921632717216	0.800944878669808	0.345560640567117	0.475662446250533	0.373461034053394	0.577863858447673	0.49	0.3	0.73	0.417669940752565	0.531969570124621	0.646269199496677	0.738142816761779	0.940143109690446	1.14214340261911	0.735248487252813	0.936049940112533	1.13746007072284	0.622433255693512	0.581898452719386	-0.0507775925428921	-0.424577085406496	-0.169133887949119	-0.130283553532545	-0.192816815418861	0.450857395653858	0.518694252038302	0.409503013341569	0.44876631533188	0.516524749931408	0.407478433391231	0.00281900589595287	0.00507672199016367	0.00507765765703428
179	0.405785764645593	0.23	0.626927543152971	0.44805068387602	0.805804402429922	0.328415840093508	0.455491627073588	0.35379558897666	0.557187665170516	0.53	0.36	0.82	0.374812627724492	0.482549864863405	0.590287102002317	0.639788691885866	0.823691423325238	1.00759415476461	0.64232864333626	0.826783736259084	1.01155223254306	0.626927543152971	0.625749423661849	-0.00859854769355955	-0.334985047477945	-0.169133887949119	-0.130283553532545	-0.192816815418861	0.450857395653858	0.518694252038302	0.409503013341569	0.44876631533188	0.516524749931408	0.407478433391231	0.00281900589595287	0.00507672199016367	0.00507765765703428
179	0.405785764645593	0.23	0.628224402819505	0.45023160777388	0.80621719786513	0.269713079750824	0.415292708814967	0.308599807522625	0.52198561010731	0.51	0.33	0.78	0.334389314237266	0.449998479335385	0.565607644433503	0.578950869699355	0.77911284805516	0.979274826410965	0.579302075244051	0.779246134856282	0.979842209080064	0.628224402819505	0.594714787872998	0.0689252548774108	-0.278591386752593	-0.169133887949119	-0.130283553532545	-0.192816815418861	0.450857395653858	0.518694252038302	0.409503013341569	0.44876631533188	0.516524749931408	0.407478433391231	0.00281900589595287	0.00507672199016367	0.00507765765703428
179	0.405785764645593	0.23	0.629860320745664	0.451293222673344	0.808427418817983	0.349424480594366	0.495565143603568	0.389990795626838	0.601139491580299	0.51	0.32	0.72	0.421405997870095	0.535484750388113	0.649563502906131	0.728315111832712	0.925477183131728	1.12263925443074	0.730256834985878	0.928251088938085	1.12569445237018	0.629860320745664	0.605239392959202	-0.0179680185310703	-0.366266136285403	-0.169133887949119	-0.130283553532545	-0.192816815418861	0.450857395653858	0.518694252038302	0.409503013341569	0.44876631533188	0.516524749931408	0.407478433391231	0.00281900589595287	0.00507672199016367	0.00507765765703428
179	0.405785764645593	0.23	0.630069330108904	0.448549690154043	0.811588970063764	0.253354664618982	0.414072400036373	0.303089908374534	0.525054891698213	0.46	0.32	0.74	0.351215048587522	0.479819532354136	0.608424016120749	0.635746972665255	0.868538567315358	1.10133016196546	0.636084497630713	0.869120925794842	1.1017028724145	0.630069330108904	0.57092899776314	0.0461093729995981	-0.322457445687395	-0.169133887949119	-0.130283553532545	-0.192816815418861	0.450857395653858	0.518694252038302	0.409503013341569	0.44876631533188	0.516524749931408	0.407478433391231	0.00281900589595287	0.00507672199016367	0.00507765765703428
179	0.405785764645593	0.23	0.634571112562653	0.452384970203377	0.816757254921929	0.297782156326271	0.480061601002748	0.364963270055381	0.595159931950115	0.47	0.33	0.75	0.414041071479617	0.544617050436985	0.675193029394352	0.738735176792212	0.971709815166066	1.20468445353992	0.741858549351292	0.975861766619188	1.20961196763723	0.634571112562653	0.588196228366259	0.0459736425752818	-0.306327838552324	-0.169133887949119	-0.130283553532545	-0.192816815418861	0.450857395653858	0.518694252038302	0.409503013341569	0.44876631533188	0.516524749931408	0.407478433391231	0.00281900589595287	0.00507672199016367	0.00507765765703428
179	0.405785764645593	0.23	0.639745951005896	0.455419590106557	0.824072311905236	0.317144132579844	0.486204668399506	0.374816062566348	0.597593274232663	0.5	0.34	0.73	0.413673292668211	0.536609569798989	0.659545846929767	0.724755918121186	0.940140367592475	1.15552481706376	0.73002658138222	0.947170421766707	1.16406815133805	0.639745951005896	0.591870462511278	0.0303548266064808	-0.3239382254881	-0.169133887949119	-0.130283553532545	-0.192816815418861	0.450857395653858	0.518694252038302	0.409503013341569	0.44876631533188	0.516524749931408	0.407478433391231	0.00281900589595287	0.00507672199016367	0.00507765765703428
179	0.405785764645593	0.23	0.660210318879565	0.47129110505054	0.849129532708591	0.277989933976603	0.469531198100087	0.351388466811755	0.587673929388419	0.54	0.31	0.76	0.368754392189954	0.49273584059426	0.616717288998566	0.625774031686424	0.83616981941258	1.04656560713874	0.624654165194191	0.834817595886908	1.04483225614458	0.660210318879565	0.600861355713584	-0.0416733685117433	-0.389196749900227	-0.169133887949119	-0.130283553532545	-0.192816815418861	0.450857395653858	0.518694252038302	0.409503013341569	0.44876631533188	0.516524749931408	0.407478433391231	0.00281900589595287	0.00507672199016367	0.00507765765703428
179	0.405785764645593	0.23	0.674086831082305	0.480610813506778	0.867562848657832	0.316199212985503	0.450765773143465	0.347270432142222	0.554261114144708	0.44	0.3	0.7	0.412507282577303	0.535444849166185	0.658382415755067	0.759737188601664	0.98615801838729	1.21257884817292	0.761839464181938	0.988371778520535	1.21536951171112	0.674086831082305	0.551950150975679	0.0327172886552476	-0.360456797265685	-0.169133887949119	-0.130283553532545	-0.192816815418861	0.450857395653858	0.518694252038302	0.409503013341569	0.44876631533188	0.516524749931408	0.407478433391231	0.00281900589595287	0.00507672199016367	0.00507765765703428
179	0.405785764645593	0.23	0.716952875799773	0.51490438322927	0.919001368370275	0.330860285699062	0.523171534167849	0.407009114303722	0.639333954031976	0.49	0.32	0.72	0.45249019676775	0.581633143139495	0.71077608951124	0.796551913857953	1.02389178072908	1.2512316476002	0.80100521415669	1.02964737032344	1.25847474485613	0.716952875799773	0.579170991311208	0.0241834734070376	-0.334960028315408	-0.169133887949119	-0.130283553532545	-0.192816815418861	0.450857395653858	0.518694252038302	0.409503013341569	0.44876631533188	0.516524749931408	0.407478433391231	0.00281900589595287	0.00507672199016367	0.00507765765703428
179	0.405785764645593	0.23	0.826808518865146	0.588446948789846	1.06517008894044	0.241658607445841	0.447846564748576	0.323982321004991	0.57171080849216	0.48	0.31	0.7	0.364859681942989	0.504352072874089	0.643844463805188	0.647792564382633	0.895455263511009	1.14311796263939	0.650559813250677	0.899235899572843	1.14797734409305	0.826808518865146	0.547704670551208	-0.0350477070631777	-0.418174707510786	-0.169133887949119	-0.130283553532545	-0.192816815418861	0.450857395653858	0.518694252038302	0.409503013341569	0.44876631533188	0.516524749931408	0.407478433391231	0.00281900589595287	0.00507672199016367	0.00507765765703428
179	0.405785764645593	0.24	0.293837076580852	0.211736012395816	0.375938140765887	0.339901977820879	0.422579012022882	0.330635570684657	0.514522453361108	0.54	0.35	0.83	0.347306737041247	0.443886111539275	0.540465486037302	0.589723162743704	0.753713918206709	0.917704673669714	0.589724346870288	0.753664363756011	0.917643080989007	0.293837076580852	0.737935794092508	0.037555979720122	-0.258078993561173	-0.169133887949119	-0.130283553532545	-0.192816815418861	0.450857395653858	0.518694252038302	0.409503013341569	0.44876631533188	0.516524749931408	0.407478433391231	0.00281900589595287	0.00507672199016367	0.00507765765703428
179	0.405785764645593	0.24	0.386686421690686	0.278672652003645	0.494700191377727	0.337261738356356	0.468190041515628	0.365720423197885	0.57065965983337	0.57	0.37	0.8	0.372342433320541	0.476667443918079	0.580992454515616	0.620400139603762	0.794227362468682	0.968054585333602	0.625431722481062	0.80046932499652	0.975455857212619	0.386686421690686	0.668891090814553	0.0021127193424633	-0.29505893476851	-0.169133887949119	-0.130283553532545	-0.192816815418861	0.450857395653858	0.518694252038302	0.409503013341569	0.44876631533188	0.516524749931408	0.407478433391231	0.00281900589595287	0.00507672199016367	0.00507765765703428
179	0.405785764645593	0.24	0.434025337383123	0.313585082657279	0.554465592108967	0.381832760665461	0.471543029830809	0.377868140192381	0.565217919469238	0.46	0.26	0.73	0.436275006864517	0.544429171698925	0.652583336533333	0.787742558886841	0.983026811297349	1.17831106370786	0.773990179036222	0.965873304248454	1.15812414419022	0.434025337383123	0.608242947541987	-0.0027595913579349	-0.397592459283339	-0.169133887949119	-0.130283553532545	-0.192816815418861	0.450857395653858	0.518694252038302	0.409503013341569	0.44876631533188	0.516524749931408	0.407478433391231	0.00281900589595287	0.00507672199016367	0.00507765765703428
179	0.405785764645593	0.24	0.441052708755858	0.318063875957801	0.564041541553915	0.353499291723669	0.444866559031949	0.350936314971038	0.538796803092859	0.55	0.33	0.78	0.362864175111412	0.459986983652867	0.557109792194322	0.610241620014339	0.773576509733012	0.936911399451686	0.609954517674788	0.773193241093345	0.936673458981407	0.441052708755858	0.656254956346406	-0.0417535311400916	-0.372852156060778	-0.169133887949119	-0.130283553532545	-0.192816815418861	0.450857395653858	0.518694252038302	0.409503013341569	0.44876631533188	0.516524749931408	0.407478433391231	0.00281900589595287	0.00507672199016367	0.00507765765703428
179	0.405785764645593	0.24	0.450623011335986	0.32448220925701	0.576763813414961	0.397244274109414	0.532384603274923	0.429995721974604	0.634773484575242	0.53	0.36	0.83	0.456562234361979	0.565277028559531	0.673991822757083	0.78042020462458	0.966250778307348	1.15208135199012	0.782620247433269	0.968994397260946	1.15523851241431	0.450623011335986	0.698312188156686	0.0192106284313702	-0.280207852994145	-0.169133887949119	-0.130283553532545	-0.192816815418861	0.450857395653858	0.518694252038302	0.409503013341569	0.44876631533188	0.516524749931408	0.407478433391231	0.00281900589595287	0.00507672199016367	0.00507765765703428
179	0.405785764645593	0.24	0.454043987233596	0.329315803593417	0.578772170873776	0.368849979768755	0.490811223183824	0.390571152368958	0.59105129399869	0.5	0.35	0.78	0.426933674843375	0.536506185613764	0.646078696384153	0.743340307778209	0.934118568382676	1.12489682898714	0.747082363030896	0.938870844116571	1.13087736899832	0.454043987233596	0.653304019603154	0.0180280177181458	-0.306315790803308	-0.169133887949119	-0.130283553532545	-0.192816815418861	0.450857395653858	0.518694252038302	0.409503013341569	0.44876631533188	0.516524749931408	0.407478433391231	0.00281900589595287	0.00507672199016367	0.00507765765703428
179	0.405785764645593	0.24	0.459185227790075	0.331861539237814	0.586508916342337	0.333192791805238	0.401205701861246	0.312591179227481	0.489820224495012	0.55	0.34	0.87	0.324146479702269	0.416036742355295	0.507927005008321	0.546078696984716	0.700883138918615	0.855687580852514	0.542399875365007	0.696084118537645	0.849837602648832	0.459185227790075	0.68071848589153	-0.0510373586404753	-0.358661117584333	-0.169133887949119	-0.130283553532545	-0.192816815418861	0.450857395653858	0.518694252038302	0.409503013341569	0.44876631533188	0.516524749931408	0.407478433391231	0.00281900589595287	0.00507672199016367	0.00507765765703428
179	0.405785764645593	0.24	0.474508014279389	0.341511943766334	0.607504084792444	0.313453524371549	0.459679691422745	0.353463880038252	0.565895502807238	0.45	0.32	0.73	0.413425599078915	0.537659892689157	0.661894186299398	0.753206331791365	0.979544654288419	1.20588297678547	0.755544062293645	0.982568988572307	1.20966450929505	0.474508014279389	0.594554118961163	0.0132379892550183	-0.358216671234719	-0.169133887949119	-0.130283553532545	-0.192816815418861	0.450857395653858	0.518694252038302	0.409503013341569	0.44876631533188	0.516524749931408	0.407478433391231	0.00281900589595287	0.00507672199016367	0.00507765765703428
179	0.405785764645593	0.24	0.477038240205921	0.344678064316851	0.60939841609499	0.377871557910875	0.48562104800573	0.388334926531782	0.582907169479678	0.53	0.31	0.76	0.410525655365585	0.513371024265978	0.616216393166371	0.699820413984681	0.875140245278016	1.05046007657135	0.696091558311018	0.870571702856174	1.04494545998237	0.477038240205921	0.668274650172127	0.01081175787343	-0.308566651918696	-0.169133887949119	-0.130283553532545	-0.192816815418861	0.450857395653858	0.518694252038302	0.409503013341569	0.44876631533188	0.516524749931408	0.407478433391231	0.00281900589595287	0.00507672199016367	0.00507765765703428
179	0.405785764645593	0.24	0.482063751445786	0.347603619851375	0.616523883040198	0.339424925160608	0.445033603301548	0.348101532236108	0.541965674366988	0.49	0.33	0.68	0.38908221285244	0.497425731090477	0.605769249328514	0.687355861974955	0.878756419255502	1.07015697653605	0.696010947605916	0.889767658426284	1.08340861114511	0.482063751445786	0.614404384010965	0.00742292858999497	-0.347753288184421	-0.169133887949119	-0.130283553532545	-0.192816815418861	0.450857395653858	0.518694252038302	0.409503013341569	0.44876631533188	0.516524749931408	0.407478433391231	0.00281900589595287	0.00507672199016367	0.00507765765703428
179	0.405785764645593	0.24	0.48451321730848	0.34908637594657	0.619940058670391	0.334413938173138	0.433705358602507	0.338175271478045	0.529235445726969	0.53	0.34	0.83	0.35882824597911	0.46019252803108	0.561556810083051	0.613103557441958	0.786297286252347	0.959491015062735	0.611551391371722	0.784270021306083	0.95720989236532	0.48451321730848	0.643425381470509	-0.00283119844218035	-0.324937584605677	-0.169133887949119	-0.130283553532545	-0.192816815418861	0.450857395653858	0.518694252038302	0.409503013341569	0.44876631533188	0.516524749931408	0.407478433391231	0.00281900589595287	0.00507672199016367	0.00507765765703428
179	0.405785764645593	0.24	0.486406685156514	0.350791824747064	0.622021545565964	0.360066770670625	0.47575144097421	0.376727231718535	0.574775650229884	0.55	0.34	0.84	0.390521012453871	0.493170970301522	0.595820928149174	0.657762438542372	0.830657838372153	1.00355323820193	0.655169650802459	0.827583974314061	0.999818619574005	0.486406685156514	0.669530204892218	-0.0185158494811885	-0.327893470140262	-0.169133887949119	-0.130283553532545	-0.192816815418861	0.450857395653858	0.518694252038302	0.409503013341569	0.44876631533188	0.516524749931408	0.407478433391231	0.00281900589595287	0.00507672199016367	0.00507765765703428
179	0.405785764645593	0.24	0.494848681505888	0.359164842333944	0.630532520677833	0.365365459806017	0.486536116343735	0.386421231080291	0.586651001607178	0.45	0.32	0.77	0.450128094347705	0.566748297625587	0.68336850090347	0.8177455058317	1.02960885832443	1.24147221081716	0.817310171676144	1.02950148292175	1.24061721418309	0.494848681505888	0.626335656526894	0.0367692761381487	-0.308692729772249	-0.169133887949119	-0.130283553532545	-0.192816815418861	0.450857395653858	0.518694252038302	0.409503013341569	0.44876631533188	0.516524749931408	0.407478433391231	0.00281900589595287	0.00507672199016367	0.00507765765703428
179	0.405785764645593	0.24	0.498831243671103	0.36020486656127	0.637457620780935	0.347287990667858	0.46384996333458	0.364566045363457	0.563133881305704	0.46	0.34	0.77	0.421136067141607	0.535825954684711	0.650515842227814	0.760679305331584	0.96783853673389	1.1749977681362	0.764162639451709	0.972401394618278	1.18016613941726	0.498831243671103	0.621636177116292	-0.053142052632238	-0.399021156275998	-0.169133887949119	-0.130283553532545	-0.192816815418861	0.450857395653858	0.518694252038302	0.409503013341569	0.44876631533188	0.516524749931408	0.407478433391231	0.00281900589595287	0.00507672199016367	0.00507765765703428
179	0.405785764645593	0.24	0.501480934956611	0.360662819747432	0.642299050165789	0.328022808660577	0.425973437093575	0.330783021184797	0.521163853002352	0.52	0.35	0.82	0.356522907720447	0.459120567495603	0.561718227270759	0.615185947252179	0.792219840861413	0.969253734470647	0.614513807761357	0.791463412962599	0.968587533994722	0.501480934956611	0.648194619589153	-0.00181065773341771	-0.325546968395489	-0.169133887949119	-0.130283553532545	-0.192816815418861	0.450857395653858	0.518694252038302	0.409503013341569	0.44876631533188	0.516524749931408	0.407478433391231	0.00281900589595287	0.00507672199016367	0.00507765765703428
179	0.405785764645593	0.24	0.504349568050669	0.365302556932042	0.643396579169296	0.316363330766695	0.408392704861132	0.314661749777647	0.502123659944617	0.58	0.32	0.85	0.316479244634293	0.410751592273095	0.505023939911898	0.523543697169963	0.679496083497046	0.835448469824129	0.518081449170375	0.672434491098288	0.826755327709439	0.504349568050669	0.668033657004241	-0.0148782726109371	-0.317854890499518	-0.169133887949119	-0.130283553532545	-0.192816815418861	0.450857395653858	0.518694252038302	0.409503013341569	0.44876631533188	0.516524749931408	0.407478433391231	0.00281900589595287	0.00507672199016367	0.00507765765703428
179	0.405785764645593	0.24	0.506010326551833	0.363547020043174	0.648473633060492	0.385339259041648	0.475458741270151	0.38170374812214	0.569213734418163	0.48	0.35	0.77	0.432178288185451	0.538330959326057	0.644483630466663	0.770073769555965	0.959221141944566	1.14836851433317	0.774056837066464	0.964003706751417	1.15380389688346	0.506010326551833	0.63651542146775	0.0446023826078466	-0.292225803348593	-0.169133887949119	-0.130283553532545	-0.192816815418861	0.450857395653858	0.518694252038302	0.409503013341569	0.44876631533188	0.516524749931408	0.407478433391231	0.00281900589595287	0.00507672199016367	0.00507765765703428
179	0.405785764645593	0.24	0.507138111154789	0.36623318520318	0.648043037106399	0.278488382707828	0.410186534052055	0.307104024488116	0.513269043615995	0.5	0.34	0.8	0.336106741717887	0.448924300769379	0.56174185982087	0.585662077914146	0.782245358932523	0.9788286399509	0.585252823961089	0.781576880035666	0.977895810904193	0.507138111154789	0.637726920027712	0.00187764102994149	-0.327321211191377	-0.169133887949119	-0.130283553532545	-0.192816815418861	0.450857395653858	0.518694252038302	0.409503013341569	0.44876631533188	0.516524749931408	0.407478433391231	0.00281900589595287	0.00507672199016367	0.00507765765703428
179	0.405785764645593	0.24	0.51047889669432	0.367856347040991	0.65310144634765	0.328497104710394	0.473557400733005	0.367847354841277	0.579267446624734	0.49	0.33	0.85	0.411221937713234	0.529396744015996	0.647571550318757	0.726549011063735	0.935340859887215	1.1441327087107	0.720357212755429	0.927299267818181	1.13407644759317	0.51047889669432	0.632480186796764	0.0160258693544686	-0.318106199170639	-0.169133887949119	-0.130283553532545	-0.192816815418861	0.450857395653858	0.518694252038302	0.409503013341569	0.44876631533188	0.516524749931408	0.407478433391231	0.00281900589595287	0.00507672199016367	0.00507765765703428
179	0.405785764645593	0.24	0.513247588829794	0.371114668502055	0.655380509157533	0.457199441737552	0.581608041890834	0.482665477654142	0.680550606127527	0.48	0.31	0.68	0.54155840450219	0.652573547921613	0.763588691341035	0.959151957677271	1.15577044103446	1.35238892439166	0.966601569337228	1.16462791138752	1.36272052639591	0.513247588829794	0.602463660869671	-0.00390850238431946	-0.387073406116757	-0.169133887949119	-0.130283553532545	-0.192816815418861	0.450857395653858	0.518694252038302	0.409503013341569	0.44876631533188	0.516524749931408	0.407478433391231	0.00281900589595287	0.00507672199016367	0.00507765765703428
179	0.405785764645593	0.24	0.517889109656873	0.374668355555673	0.661109863758074	0.354310797601507	0.458845687966411	0.362135620906154	0.555555755026669	0.5	0.32	0.77	0.399362429796065	0.506014096015152	0.612665762234239	0.699323256077823	0.886080910082842	1.07283856408786	0.697598989168826	0.884229799096582	1.07023657530632	0.517889109656873	0.634857157082821	-0.0263886806252119	-0.362565899465147	-0.169133887949119	-0.130283553532545	-0.192816815418861	0.450857395653858	0.518694252038302	0.409503013341569	0.44876631533188	0.516524749931408	0.407478433391231	0.00281900589595287	0.00507672199016367	0.00507765765703428
179	0.405785764645593	0.24	0.523125894126774	0.378788456372201	0.667463331881347	0.287653862204581	0.430415674409483	0.324664798700453	0.536166550118513	0.55	0.34	0.82	0.334908790783907	0.443996372960402	0.553083955136896	0.562426526405157	0.745621926483652	0.928817326562147	0.561529611178173	0.744390054737681	0.927135737470663	0.523125894126774	0.654475020321818	0.00232678739535637	-0.312078356058525	-0.169133887949119	-0.130283553532545	-0.192816815418861	0.450857395653858	0.518694252038302	0.409503013341569	0.44876631533188	0.516524749931408	0.407478433391231	0.00281900589595287	0.00507672199016367	0.00507765765703428
179	0.405785764645593	0.24	0.525432685719786	0.380028753079813	0.670836618359759	0.378195176269889	0.487008011351833	0.389511153862196	0.584504868841469	0.53	0.29	0.8	0.411589757536156	0.514613015116332	0.617636272696508	0.701444947795286	0.877020608296699	1.05259626879811	0.69032617281215	0.863117565597527	1.03586395176917	0.525432685719786	0.628815963146614	-0.011925820330699	-0.360671197731956	-0.169133887949119	-0.130283553532545	-0.192816815418861	0.450857395653858	0.518694252038302	0.409503013341569	0.44876631533188	0.516524749931408	0.407478433391231	0.00281900589595287	0.00507672199016367	0.00507765765703428
179	0.405785764645593	0.24	0.527084736774668	0.382127352386145	0.672042121163192	0.406204481963564	0.529875012879841	0.429850831942008	0.629899193817674	0.48	0.35	0.82	0.484509411552984	0.597252375963011	0.709995340373038	0.860727464092046	1.06101452464639	1.26130158520074	0.861000345325555	1.06159307046683	1.26191196934922	0.527084736774668	0.633429011547964	-0.0671276055526542	-0.414817732861214	-0.169133887949119	-0.130283553532545	-0.192816815418861	0.450857395653858	0.518694252038302	0.409503013341569	0.44876631533188	0.516524749931408	0.407478433391231	0.00281900589595287	0.00507672199016367	0.00507765765703428
179	0.405785764645593	0.24	0.530801808949154	0.381782797177108	0.679820820721199	0.378946277120993	0.492676657903104	0.394202288006143	0.591151027800064	0.5	0.32	0.84	0.431697109643903	0.539537936934738	0.647378764225573	0.752527113743529	0.940513423338763	1.128499732934	0.745087350351358	0.931122737115891	1.11732266141949	0.530801808949154	0.646864976017954	-0.0124517958759497	-0.347588133247323	-0.169133887949119	-0.130283553532545	-0.192816815418861	0.450857395653858	0.518694252038302	0.409503013341569	0.44876631533188	0.516524749931408	0.407478433391231	0.00281900589595287	0.00507672199016367	0.00507765765703428
179	0.405785764645593	0.24	0.538222394124031	0.38991106188875	0.686533726359312	0.314720455120489	0.416303271886154	0.320392654912592	0.512213888859716	0.52	0.34	0.79	0.342664539596742	0.445242320028853	0.547820100460965	0.588395242103241	0.764533333376982	0.940671424650723	0.589193457577076	0.765783093855484	0.942107863242382	0.538222394124031	0.637651958830021	-0.0552917669146082	-0.379425697984153	-0.169133887949119	-0.130283553532545	-0.192816815418861	0.450857395653858	0.518694252038302	0.409503013341569	0.44876631533188	0.516524749931408	0.407478433391231	0.00281900589595287	0.00507672199016367	0.00507765765703428
179	0.405785764645593	0.24	0.55026254201564	0.397090580312917	0.703434503718364	0.302496483516496	0.430754939967068	0.328630717319486	0.532879162614651	0.5	0.31	0.73	0.360624450515985	0.472690942586636	0.584757434657288	0.629464826447026	0.825075287359611	1.0206857482722	0.629508820130946	0.825184918573196	1.02063832001817	0.55026254201564	0.603039766764541	0.0422217137160291	-0.312801912769911	-0.169133887949119	-0.130283553532545	-0.192816815418861	0.450857395653858	0.518694252038302	0.409503013341569	0.44876631533188	0.516524749931408	0.407478433391231	0.00281900589595287	0.00507672199016367	0.00507765765703428
179	0.405785764645593	0.24	0.550828184558902	0.398177569480529	0.703478799637276	0.309205348338913	0.424756820011122	0.325633279268863	0.523880360753382	0.54	0.35	0.79	0.339786052361025	0.443217730721672	0.546649409082319	0.574606252255852	0.749517755109997	0.924429257964142	0.57659859166769	0.752281687717693	0.927545198344929	0.550828184558902	0.65298421915341	-0.00414497165884982	-0.32355928717524	-0.169133887949119	-0.130283553532545	-0.192816815418861	0.450857395653858	0.518694252038302	0.409503013341569	0.44876631533188	0.516524749931408	0.407478433391231	0.00281900589595287	0.00507672199016367	0.00507765765703428
179	0.405785764645593	0.24	0.552504531825905	0.400196075435475	0.704812988216335	0.284293610198419	0.45000654825005	0.338528798660696	0.561484297839404	0.51	0.37	0.79	0.366629921018756	0.487361388146485	0.608092855274214	0.634562083102031	0.843523782309927	1.05248548151782	0.64059894115448	0.851531012276064	1.06249775686579	0.552504531825905	0.643448297795893	0.0224917039048781	-0.288763348266487	-0.169133887949119	-0.130283553532545	-0.192816815418861	0.450857395653858	0.518694252038302	0.409503013341569	0.44876631533188	0.516524749931408	0.407478433391231	0.00281900589595287	0.00507672199016367	0.00507765765703428
179	0.405785764645593	0.24	0.554025840507801	0.398815368985536	0.709236312030066	0.32406279443768	0.43919110551112	0.340158640909366	0.538223570112875	0.54	0.28	0.73	0.357658199518904	0.461785417597779	0.565912635676654	0.607664265880352	0.784577278407884	0.961490290935417	0.601443893254012	0.776459260006263	0.951476912699349	0.554025840507801	0.602723734459768	0.0218827425119165	-0.349098353643732	-0.169133887949119	-0.130283553532545	-0.192816815418861	0.450857395653858	0.518694252038302	0.409503013341569	0.44876631533188	0.516524749931408	0.407478433391231	0.00281900589595287	0.00507672199016367	0.00507765765703428
179	0.405785764645593	0.24	0.555413815820806	0.402842674200626	0.707984957440987	0.257582083424796	0.380619897368524	0.27973100697214	0.481508787764908	0.49	0.34	0.76	0.309304944465026	0.420860088025852	0.532415231586678	0.542559432770616	0.738241061842828	0.93392269091504	0.545389327045267	0.741979747935021	0.938667719338201	0.555413815820806	0.618246248578157	-0.0244487214187328	-0.359182025163951	-0.169133887949119	-0.130283553532545	-0.192816815418861	0.450857395653858	0.518694252038302	0.409503013341569	0.44876631533188	0.516524749931408	0.407478433391231	0.00281900589595287	0.00507672199016367	0.00507765765703428
179	0.405785764645593	0.24	0.566351724136834	0.410521578967844	0.722181869305824	0.359249616514878	0.493936342124845	0.390944524311855	0.596928159937835	0.51	0.37	0.75	0.424310171277084	0.536091953956584	0.647873736636083	0.735405717541042	0.929143618878676	1.12288152021631	0.74452539065585	0.940661584025559	1.13663599537215	0.566351724136834	0.623575199795257	0.00433231881916175	-0.323510025040093	-0.169133887949119	-0.130283553532545	-0.192816815418861	0.450857395653858	0.518694252038302	0.409503013341569	0.44876631533188	0.516524749931408	0.407478433391231	0.00281900589595287	0.00507672199016367	0.00507765765703428
179	0.405785764645593	0.24	0.572262103185244	0.414289645986074	0.730234560384415	0.345026407393226	0.436891920920707	0.342909808489583	0.530874033351831	0.5	0.32	0.75	0.375986742441896	0.479034329375705	0.582081916309515	0.655933214628224	0.835706401624626	1.01547958862103	0.65545371103448	0.835119709577711	1.01457256181779	0.572262103185244	0.617886266203957	-0.0173171801983494	-0.373823459870028	-0.169133887949119	-0.130283553532545	-0.192816815418861	0.450857395653858	0.518694252038302	0.409503013341569	0.44876631533188	0.516524749931408	0.407478433391231	0.00281900589595287	0.00507672199016367	0.00507765765703428
179	0.405785764645593	0.24	0.57730587439969	0.415153692066647	0.739458056732733	0.304335883461313	0.426431508620652	0.325771266992372	0.527091750248931	0.49	0.31	0.78	0.362565716629955	0.474595095338041	0.586624474046127	0.638704282043074	0.836057866823704	1.03341145160433	0.63508325220453	0.831263201789108	1.02748784589985	0.57730587439969	0.596305331243594	0.0427181322596806	-0.310691396307643	-0.169133887949119	-0.130283553532545	-0.192816815418861	0.450857395653858	0.518694252038302	0.409503013341569	0.44876631533188	0.516524749931408	0.407478433391231	0.00281900589595287	0.00507672199016367	0.00507765765703428
179	0.405785764645593	0.24	0.587085060513015	0.422418666661708	0.751751454364321	0.340491682882259	0.451207960060097	0.353164394092797	0.549251526027396	0.43	0.3	0.64	0.423464667763617	0.541024610903846	0.658584554044076	0.785152841019963	1.00312267504215	1.22109250906434	0.792269103298525	1.01207165458261	1.23192524185923	0.587085060513015	0.535272673831365	-0.0711513370690382	-0.483278718066213	-0.169133887949119	-0.130283553532545	-0.192816815418861	0.450857395653858	0.518694252038302	0.409503013341569	0.44876631533188	0.516524749931408	0.407478433391231	0.00281900589595287	0.00507672199016367	0.00507765765703428
179	0.405785764645593	0.24	0.587337336613621	0.423741588130905	0.750933085096336	0.268768547072271	0.436737268801578	0.324265396338353	0.549209141264802	0.52	0.33	0.71	0.349131728431105	0.470228520368765	0.591325312306425	0.602032185127731	0.810847827835994	1.01966347054426	0.60753353024259	0.818218397659654	1.02883444403632	0.587337336613621	0.600045702773234	0.0163931694060764	-0.336848335614961	-0.169133887949119	-0.130283553532545	-0.192816815418861	0.450857395653858	0.518694252038302	0.409503013341569	0.44876631533188	0.516524749931408	0.407478433391231	0.00281900589595287	0.00507672199016367	0.00507765765703428
179	0.405785764645593	0.24	0.599662810675756	0.432075474157592	0.76725014719392	0.27322872490265	0.406091606778261	0.3026857412093	0.509497472347222	0.51	0.3	0.75	0.327911941065533	0.439935777936107	0.551959614806681	0.567659907608578	0.761588316196785	0.955516724784992	0.564292582223107	0.757349418206388	0.949691398460681	0.599662810675756	0.597434401925752	0.0119001716582916	-0.346125120951534	-0.169133887949119	-0.130283553532545	-0.192816815418861	0.450857395653858	0.518694252038302	0.409503013341569	0.44876631533188	0.516524749931408	0.407478433391231	0.00281900589595287	0.00507672199016367	0.00507765765703428
179	0.405785764645593	0.24	0.60263884822388	0.436102819942911	0.769174876504848	0.346765074167409	0.467310183245382	0.367170150254787	0.567450216235977	0.45	0.33	0.7	0.429680039758032	0.546868687383421	0.664057335008811	0.783102902546255	0.996682221130828	1.2102615397154	0.78962709226289	1.00484193391626	1.22028305489727	0.60263884822388	0.571683701167028	-0.0381819737489532	-0.41548360024814	-0.169133887949119	-0.130283553532545	-0.192816815418861	0.450857395653858	0.518694252038302	0.409503013341569	0.44876631533188	0.516524749931408	0.407478433391231	0.00281900589595287	0.00507672199016367	0.00507765765703428
179	0.405785764645593	0.24	0.602900139739129	0.43582946100151	0.769970818476747	0.317280834780105	0.488443269985804	0.376577112907076	0.600309427064532	0.52	0.33	0.82	0.403746485500372	0.523683587939505	0.643620690378638	0.694353871453681	0.900618927374451	1.10688398329522	0.690929700926772	0.896111449491608	1.10091452665314	0.602900139739129	0.633726474530522	0.0448065654065595	-0.281885697839137	-0.169133887949119	-0.130283553532545	-0.192816815418861	0.450857395653858	0.518694252038302	0.409503013341569	0.44876631533188	0.516524749931408	0.407478433391231	0.00281900589595287	0.00507672199016367	0.00507765765703428
179	0.405785764645593	0.24	0.610400109597499	0.441897980451118	0.778902238743881	0.340342688977846	0.454172094449308	0.355451699270433	0.552892489628184	0.51	0.32	0.79	0.385319313180274	0.492334907550155	0.599350501920036	0.667309210780848	0.852642489901478	1.03797576902211	0.664449338146966	0.848933744667259	1.03301528808661	0.610400109597499	0.615584142734537	-0.022255812797748	-0.365892039865771	-0.169133887949119	-0.130283553532545	-0.192816815418861	0.450857395653858	0.518694252038302	0.409503013341569	0.44876631533188	0.516524749931408	0.407478433391231	0.00281900589595287	0.00507672199016367	0.00507765765703428
179	0.405785764645593	0.24	0.612344719773583	0.440447750872974	0.784241688674192	0.354309429332506	0.490205722376521	0.386885649206445	0.593525795546596	0.46	0.31	0.69	0.44600183518039	0.565109231227114	0.684216627273837	0.804459417582069	1.01929500545518	1.23413059332829	0.809787592354959	1.0263749258548	1.24236292617868	0.612344719773583	0.561576541355546	0.0182164579516329	-0.365186504454558	-0.169133887949119	-0.130283553532545	-0.192816815418861	0.450857395653858	0.518694252038302	0.409503013341569	0.44876631533188	0.516524749931408	0.407478433391231	0.00281900589595287	0.00507672199016367	0.00507765765703428
179	0.405785764645593	0.24	0.616647174838356	0.445189413993632	0.788104935683081	0.31401076104094	0.449573392595315	0.34582713308843	0.5533196521022	0.52	0.31	0.77	0.37012600102995	0.481161788795278	0.592197576560606	0.63582941279334	0.82657477933721	1.01732014588108	0.633525575049045	0.823660510702555	1.01351318453829	0.616647174838356	0.609841945177665	0.016779144677321	-0.32937259154524	-0.169133887949119	-0.130283553532545	-0.192816815418861	0.450857395653858	0.518694252038302	0.409503013341569	0.44876631533188	0.516524749931408	0.407478433391231	0.00281900589595287	0.00507672199016367	0.00507765765703428
179	0.405785764645593	0.24	0.617395764807112	0.446065300167089	0.788726229447135	0.36190201837082	0.487327238800216	0.386296313388144	0.588358164212289	0.48	0.28	0.71	0.437379861716623	0.551771044480602	0.666162227244581	0.77934420084809	0.983171840660691	1.18699948047329	0.774773902604895	0.977408465588175	1.18000010304363	0.617395764807112	0.563344329526774	-0.0166703395758506	-0.414077185222052	-0.169133887949119	-0.130283553532545	-0.192816815418861	0.450857395653858	0.518694252038302	0.409503013341569	0.44876631533188	0.516524749931408	0.407478433391231	0.00281900589595287	0.00507672199016367	0.00507765765703428
179	0.405785764645593	0.24	0.622900185378823	0.448930174223423	0.796870196534223	0.282989574455539	0.423922369220094	0.318568785687171	0.529275952753018	0.55	0.34	0.78	0.329098567654497	0.437934445479642	0.546770323304786	0.553154252257001	0.736087374835358	0.919020497413715	0.555392460916346	0.738937554277371	0.922658737283374	0.622900185378823	0.622696973967842	-0.0432045090313201	-0.374152437762288	-0.169133887949119	-0.130283553532545	-0.192816815418861	0.450857395653858	0.518694252038302	0.409503013341569	0.44876631533188	0.516524749931408	0.407478433391231	0.00281900589595287	0.00507672199016367	0.00507765765703428
179	0.405785764645593	0.24	0.626220943172431	0.450378243808769	0.802063642536094	0.287525042366339	0.479065936128323	0.361324936921805	0.596806935334841	0.54	0.38	0.8	0.380764880521247	0.504840561201499	0.628916241881751	0.647816899904164	0.858913896827163	1.07001089375016	0.654710728147491	0.867850698155331	1.08127047146074	0.626220943172431	0.641046252536053	0.00819106431768335	-0.297439113432575	-0.169133887949119	-0.130283553532545	-0.192816815418861	0.450857395653858	0.518694252038302	0.409503013341569	0.44876631533188	0.516524749931408	0.407478433391231	0.00281900589595287	0.00507672199016367	0.00507765765703428
179	0.405785764645593	0.24	0.632178107887548	0.45748895299759	0.806867262777505	0.283855456179672	0.423664903395279	0.318599514993912	0.528730291796646	0.46	0.3	0.67	0.366563377922143	0.487445933803758	0.608328489685373	0.660290621926071	0.878036372894236	1.0957821238624	0.664317674803439	0.883232796874601	1.10218687971115	0.632178107887548	0.55959942333379	-0.00104022177091263	-0.392425546637349	-0.169133887949119	-0.130283553532545	-0.192816815418861	0.450857395653858	0.518694252038302	0.409503013341569	0.44876631533188	0.516524749931408	0.407478433391231	0.00281900589595287	0.00507672199016367	0.00507765765703428
179	0.405785764645593	0.24	0.639279336576075	0.460009873643377	0.818548799508773	0.369845313638471	0.51885568460374	0.41311416046799	0.62459720873949	0.48	0.32	0.78	0.465999246119908	0.58527734221569	0.704555438311473	0.828265196568828	1.04026960758821	1.2522740186076	0.824842187716005	1.03603580603422	1.24704468064798	0.639279336576075	0.612772854829301	0.00970997312195408	-0.344961940269768	-0.169133887949119	-0.130283553532545	-0.192816815418861	0.450857395653858	0.518694252038302	0.409503013341569	0.44876631533188	0.516524749931408	0.407478433391231	0.00281900589595287	0.00507672199016367	0.00507765765703428
179	0.405785764645593	0.24	0.643264673293481	0.466446472103738	0.820082874483223	0.356518440774449	0.494547593850699	0.390813717203976	0.598281470497422	0.52	0.3	0.73	0.417597732504073	0.528440903469128	0.639284074434182	0.716651489982007	0.906872646476582	1.09709380297116	0.713449726679887	0.902825732967324	1.09251953391859	0.643264673293481	0.563983094924012	-0.0492114265821813	-0.429777445847997	-0.169133887949119	-0.130283553532545	-0.192816815418861	0.450857395653858	0.518694252038302	0.409503013341569	0.44876631533188	0.516524749931408	0.407478433391231	0.00281900589595287	0.00507672199016367	0.00507765765703428
179	0.405785764645593	0.24	0.681530125467388	0.49466949933364	0.868390751601136	0.297460479060258	0.462096050438035	0.351219817618347	0.572972283257724	0.55	0.38	0.76	0.365376402936936	0.480721714011831	0.596067025086726	0.616741577681927	0.811440109274898	1.00613864086787	0.626109192068621	0.823933162693921	1.02159003526683	0.681530125467388	0.620308810339402	0.0276315685484857	-0.291383032101317	-0.169133887949119	-0.130283553532545	-0.192816815418861	0.450857395653858	0.518694252038302	0.409503013341569	0.44876631533188	0.516524749931408	0.407478433391231	0.00281900589595287	0.00507672199016367	0.00507765765703428
179	0.405785764645593	0.25	0.40737517473825	0.297739947404964	0.517010402071536	0.394444995807089	0.44110023429827	0.355769334862678	0.526431133733863	0.49	0.35	0.67	0.395817587835834	0.490754018474228	0.585690449112622	0.697125993101934	0.864330926698248	1.03153586029456	0.709769979445576	0.879885955235356	1.05044720540964	0.40737517473825	0.632131037102195	0.0465577519358896	-0.295111162502177	-0.169133887949119	-0.130283553532545	-0.192816815418861	0.450857395653858	0.518694252038302	0.409503013341569	0.44876631533188	0.516524749931408	0.407478433391231	0.00281900589595287	0.00507672199016367	0.00507765765703428
179	0.405785764645593	0.25	0.433848602492483	0.316905856009337	0.550791348975629	0.33652173033795	0.385171929646505	0.300732189940114	0.469611669352896	0.52	0.33	0.83	0.323534271255526	0.414376391137517	0.505218511019508	0.557609597385202	0.714175508305373	0.870741419225544	0.554377290423906	0.710056897153778	0.865567878146073	0.433848602492483	0.680193365707501	0.00616054485280596	-0.318767306742072	-0.169133887949119	-0.130283553532545	-0.192816815418861	0.450857395653858	0.518694252038302	0.409503013341569	0.44876631533188	0.516524749931408	0.407478433391231	0.00281900589595287	0.00507672199016367	0.00507765765703428
179	0.405785764645593	0.25	0.477094863749503	0.348873346011298	0.605316381487708	0.329690245800889	0.429723401091218	0.334057055085136	0.5253897470973	0.48	0.33	0.73	0.375609010441539	0.483174891804962	0.590740773168386	0.666173071421586	0.856949894064383	1.04772671670718	0.670379348404195	0.862407339926401	1.05414660717894	0.477094863749503	0.597531271599471	-0.0205461310446181	-0.383989495510071	-0.169133887949119	-0.130283553532545	-0.192816815418861	0.450857395653858	0.518694252038302	0.409503013341569	0.44876631533188	0.516524749931408	0.407478433391231	0.00281900589595287	0.00507672199016367	0.00507765765703428
179	0.405785764645593	0.25	0.489786327899019	0.356861374625794	0.622711281172245	0.347704635183201	0.475604389955596	0.373898004011239	0.577310775899952	0.54	0.35	0.84	0.393231340204733	0.500196710501486	0.60716208079824	0.668206011150452	0.849968999268367	1.03173198738628	0.666373198257574	0.847390233516287	1.02869857917457	0.489786327899019	0.6848549341756	0.0321177140105254	-0.269396605893002	-0.169133887949119	-0.130283553532545	-0.192816815418861	0.450857395653858	0.518694252038302	0.409503013341569	0.44876631533188	0.516524749931408	0.407478433391231	0.00281900589595287	0.00507672199016367	0.00507765765703428
179	0.405785764645593	0.25	0.492813330793121	0.360147827924095	0.625478833662146	0.358611634316359	0.510014263297065	0.403522471385138	0.616506055208991	0.56	0.37	0.84	0.414665575508308	0.524098093673878	0.633530611839448	0.69476496945277	0.878117252909729	1.06146953636669	0.69744685509457	0.881495855507847	1.06552349372499	0.492813330793121	0.681461567827674	-0.0368191746351717	-0.322920370088018	-0.169133887949119	-0.130283553532545	-0.192816815418861	0.450857395653858	0.518694252038302	0.409503013341569	0.44876631533188	0.516524749931408	0.407478433391231	0.00281900589595287	0.00507672199016367	0.00507765765703428
179	0.405785764645593	0.25	0.498807961439506	0.364525118072386	0.633090804806625	0.331900929012525	0.419814372443394	0.32681950833698	0.512809236549808	0.46	0.33	0.74	0.379541399608683	0.487538015413438	0.595534631218192	0.688058347852844	0.883841925404413	1.07962550295598	0.690598604252074	0.88727171362165	1.083279491143	0.498807961439506	0.609392844104956	-0.0134602870106867	-0.369677247947199	-0.169133887949119	-0.130283553532545	-0.192816815418861	0.450857395653858	0.518694252038302	0.409503013341569	0.44876631533188	0.516524749931408	0.407478433391231	0.00281900589595287	0.00507672199016367	0.00507765765703428
179	0.405785764645593	0.25	0.50456416046351	0.36700733517702	0.642120985749999	0.282773772180256	0.42685584821178	0.320716793331628	0.532994903091931	0.52	0.33	0.79	0.34479649435402	0.45890456352171	0.573012632689401	0.5939960878906	0.790575078084059	0.987154068277518	0.593641319813887	0.790030692009689	0.986603749500854	0.50456416046351	0.663636700636344	0.0151971114437893	-0.306954998111648	-0.169133887949119	-0.130283553532545	-0.192816815418861	0.450857395653858	0.518694252038302	0.409503013341569	0.44876631533188	0.516524749931408	0.407478433391231	0.00281900589595287	0.00507672199016367	0.00507765765703428
179	0.405785764645593	0.25	0.507506439598009	0.371815049051922	0.643197830144096	0.342682903673016	0.437657107073419	0.343020166527627	0.532294047619211	0.55	0.37	0.86	0.356084992487349	0.454326430022655	0.552567867557961	0.600278087312684	0.765890745702483	0.931503404092283	0.601039018017613	0.766962620536901	0.932645429871794	0.507506439598009	0.680919405170992	0.0201291111892613	-0.275602165846889	-0.169133887949119	-0.130283553532545	-0.192816815418861	0.450857395653858	0.518694252038302	0.409503013341569	0.44876631533188	0.516524749931408	0.407478433391231	0.00281900589595287	0.00507672199016367	0.00507765765703428
179	0.405785764645593	0.25	0.512432838459286	0.37267878508671	0.652186891831861	0.326832282249014	0.472459489819488	0.366595269010119	0.578323710628858	0.58	0.35	0.89	0.367619502410855	0.473779498098031	0.579939493785207	0.607088598257437	0.782401721065364	0.957714843873292	0.602253496165279	0.776280629661419	0.950193172715546	0.512432838459286	0.712342585253021	0.0239043438723712	-0.253610347459095	-0.169133887949119	-0.130283553532545	-0.192816815418861	0.450857395653858	0.518694252038302	0.409503013341569	0.44876631533188	0.516524749931408	0.407478433391231	0.00281900589595287	0.00507672199016367	0.00507765765703428
179	0.405785764645593	0.25	0.517716696129715	0.379002995962434	0.656430396296996	0.382688483841634	0.525821100585805	0.421552639392133	0.630089561779476	0.49	0.36	0.74	0.46997138226142	0.586215922692058	0.702460463122696	0.828848852304382	1.03385953499525	1.23887021768612	0.839143150487234	1.04679210943359	1.25410229964164	0.517716696129715	0.612653195078605	-0.0494302134113623	-0.389014322755476	-0.169133887949119	-0.130283553532545	-0.192816815418861	0.450857395653858	0.518694252038302	0.409503013341569	0.44876631533188	0.516524749931408	0.407478433391231	0.00281900589595287	0.00507672199016367	0.00507765765703428
179	0.405785764645593	0.25	0.518885490076398	0.380328011114707	0.65744296903809	0.466580979149636	0.553908647776668	0.461440035306534	0.646377260246802	0.45	0.31	0.7	0.537606687775452	0.645338442000542	0.753070196225632	0.976783178245624	1.17252212212929	1.36826106601295	0.981891501903327	1.17873938482763	1.37579509174577	0.518885490076398	0.569489784077761	-0.0221296811889003	-0.420429199169209	-0.169133887949119	-0.130283553532545	-0.192816815418861	0.450857395653858	0.518694252038302	0.409503013341569	0.44876631533188	0.516524749931408	0.407478433391231	0.00281900589595287	0.00507672199016367	0.00507765765703428
179	0.405785764645593	0.25	0.521292322762484	0.381357231961236	0.661227413563731	0.318956618719523	0.424829527027817	0.32790766825119	0.521751385804445	0.5	0.33	0.79	0.360280014638375	0.466770383970246	0.573260753302117	0.629371631225074	0.815399206258434	1.00142678129179	0.62847940749288	0.814004038741869	0.999586100666955	0.521292322762484	0.624819551170847	0.0164569765868126	-0.332868875011851	-0.169133887949119	-0.130283553532545	-0.192816815418861	0.450857395653858	0.518694252038302	0.409503013341569	0.44876631533188	0.516524749931408	0.407478433391231	0.00281900589595287	0.00507672199016367	0.00507765765703428
179	0.405785764645593	0.25	0.526254005284187	0.385543839447763	0.66696417112061	0.364151962938018	0.472304009427591	0.374862852064021	0.569745166791161	0.46	0.31	0.78	0.432916423477371	0.545447918964493	0.657979414451616	0.781816088127425	0.985039917997834	1.18826374786824	0.776325417628918	0.977572209127448	1.17971962369802	0.526254005284187	0.63214389619753	-0.0390394585502671	-0.392266455606016	-0.169133887949119	-0.130283553532545	-0.192816815418861	0.450857395653858	0.518694252038302	0.409503013341569	0.44876631533188	0.516524749931408	0.407478433391231	0.00281900589595287	0.00507672199016367	0.00507765765703428
179	0.405785764645593	0.25	0.531205759141885	0.388493604060194	0.673917914223576	0.32678466204005	0.458571701629864	0.355808203050087	0.561335200209641	0.54	0.38	0.84	0.374220678953574	0.482302015697672	0.590383352441769	0.635916981946864	0.819580689840505	1.00324439773415	0.640059278992489	0.824664859101453	1.00946856231834	0.531205759141885	0.704538760936838	0.0184622794725566	-0.261214129843345	-0.169133887949119	-0.130283553532545	-0.192816815418861	0.450857395653858	0.518694252038302	0.409503013341569	0.44876631533188	0.516524749931408	0.407478433391231	0.00281900589595287	0.00507672199016367	0.00507765765703428
179	0.405785764645593	0.25	0.542336802778432	0.39374688410011	0.690926721456754	0.325828718772336	0.475102529991516	0.368402817690017	0.581802242293015	0.47	0.32	0.71	0.418961925612558	0.540304963129053	0.661648000645548	0.748741178718624	0.965597468956839	1.18245375919505	0.753716567265107	0.971950622944004	1.1900875291314	0.542336802778432	0.597990270086409	0.0065327861427147	-0.351988842442626	-0.169133887949119	-0.130283553532545	-0.192816815418861	0.450857395653858	0.518694252038302	0.409503013341569	0.44876631533188	0.516524749931408	0.407478433391231	0.00281900589595287	0.00507672199016367	0.00507765765703428
179	0.405785764645593	0.25	0.543240284646672	0.394894318703019	0.691586250590324	0.260180576800965	0.379072828330822	0.279272137936722	0.478873518724922	0.5	0.34	0.82	0.30589364169324	0.415207792591702	0.524521943490164	0.533294303577548	0.723872354340132	0.914450405102716	0.53225018032017	0.722683983949167	0.912509939978176	0.543240284646672	0.634363748662744	0.0162257031327006	-0.318926029673392	-0.169133887949119	-0.130283553532545	-0.192816815418861	0.450857395653858	0.518694252038302	0.409503013341569	0.44876631533188	0.516524749931408	0.407478433391231	0.00281900589595287	0.00507672199016367	0.00507765765703428
179	0.405785764645593	0.25	0.548640022929653	0.401263165555444	0.696016880303861	0.329219119973429	0.466975008665939	0.362904683140093	0.571045334191786	0.54	0.33	0.81	0.381918333214001	0.491441211006478	0.600964088798955	0.649242935559397	0.835426599722639	1.02161026388588	0.646354680235461	0.831627496566357	1.0170138063514	0.548640022929653	0.671511303243423	-0.0344757604938128	-0.343994508138416	-0.169133887949119	-0.130283553532545	-0.192816815418861	0.450857395653858	0.518694252038302	0.409503013341569	0.44876631533188	0.516524749931408	0.407478433391231	0.00281900589595287	0.00507672199016367	0.00507765765703428
179	0.405785764645593	0.25	0.551147268199564	0.401962814985614	0.700331721413513	0.350251729589237	0.477488478426124	0.375949969862152	0.579026986990097	0.53	0.35	0.79	0.398796390667833	0.506505378499257	0.614214366330682	0.681273475076458	0.865275332049135	1.04927718902181	0.684102998003106	0.869085442153615	1.05384599132744	0.551147268199564	0.64378760328604	0.021879139301462	-0.309229029269024	-0.169133887949119	-0.130283553532545	-0.192816815418861	0.450857395653858	0.518694252038302	0.409503013341569	0.44876631533188	0.516524749931408	0.407478433391231	0.00281900589595287	0.00507672199016367	0.00507765765703428
179	0.405785764645593	0.25	0.551598659537234	0.402509346241056	0.700687972833412	0.301861827963745	0.432761322677668	0.330006906873703	0.535515738481632	0.5	0.34	0.79	0.360531121972475	0.472789877913021	0.585048633853567	0.627502037629396	0.822887661231155	1.01827328483291	0.627795485240581	0.823361521451123	1.01855879827207	0.551598659537234	0.609464359818527	-0.0440362494161614	-0.39519688910195	-0.169133887949119	-0.130283553532545	-0.192816815418861	0.450857395653858	0.518694252038302	0.409503013341569	0.44876631533188	0.516524749931408	0.407478433391231	0.00281900589595287	0.00507672199016367	0.00507765765703428
179	0.405785764645593	0.25	0.553329690024588	0.404679161592252	0.701980218456924	0.317091023150655	0.395130592708052	0.3045957910283	0.485665394387805	0.44	0.31	0.73	0.360969461539454	0.468260171311229	0.575550881083004	0.663715772446919	0.86099156416862	1.05826735589032	0.663316653338303	0.860436522114193	1.05767257060911	0.553329690024588	0.595496613435533	0.0386990352366496	-0.334814009676604	-0.169133887949119	-0.130283553532545	-0.192816815418861	0.450857395653858	0.518694252038302	0.409503013341569	0.44876631533188	0.516524749931408	0.407478433391231	0.00281900589595287	0.00507672199016367	0.00507765765703428
179	0.405785764645593	0.25	0.563644738071307	0.410004705998416	0.717284770144198	0.293769076207945	0.389823578192196	0.295455764951752	0.48419139143264	0.51	0.31	0.82	0.321229050012998	0.423828784372495	0.526428518731992	0.557366232690546	0.735387577312677	0.913408921934808	0.552014364987144	0.728235811651857	0.90453476595301	0.563644738071307	0.632471045512393	-0.0274782879677393	-0.367192959593143	-0.169133887949119	-0.130283553532545	-0.192816815418861	0.450857395653858	0.518694252038302	0.409503013341569	0.44876631533188	0.516524749931408	0.407478433391231	0.00281900589595287	0.00507672199016367	0.00507765765703428
179	0.405785764645593	0.25	0.568079905424385	0.415014424574221	0.721145386274548	0.304474113304188	0.41432477122729	0.316554274223839	0.51209526823074	0.49	0.34	0.79	0.353007464602247	0.462036841459388	0.571066218316529	0.622679162513552	0.81499895140888	1.00731874030421	0.623238142705934	0.815912816404113	1.00843198721415	0.568079905424385	0.615193645488862	0.0384769421353289	-0.29670588279516	-0.169133887949119	-0.130283553532545	-0.192816815418861	0.450857395653858	0.518694252038302	0.409503013341569	0.44876631533188	0.516524749931408	0.407478433391231	0.00281900589595287	0.00507672199016367	0.00507765765703428
179	0.405785764645593	0.25	0.56904020763858	0.416209505604016	0.721870909673145	0.327796571933473	0.450409269746933	0.3497066104478	0.551111929046065	0.58	0.37	0.82	0.351027787981759	0.452110897884629	0.553194007787498	0.580021190980975	0.747045990160036	0.914070789339097	0.583428330250081	0.751449071831108	0.920500097533887	0.56904020763858	0.672019651198029	-0.030759514002001	-0.321667706801755	-0.169133887949119	-0.130283553532545	-0.192816815418861	0.450857395653858	0.518694252038302	0.409503013341569	0.44876631533188	0.516524749931408	0.407478433391231	0.00281900589595287	0.00507672199016367	0.00507765765703428
179	0.405785764645593	0.25	0.569231600941761	0.41572898675212	0.722734215131402	0.370565981520977	0.508170530270942	0.404766546923629	0.611574513618254	0.56	0.36	0.84	0.416693833749753	0.523144830190713	0.629595826631674	0.698919310197902	0.877469245369434	1.05601918054097	0.699358783941637	0.878095073857886	1.05675731152685	0.569231600941761	0.654327503995784	-0.014270615947984	-0.327341315592353	-0.169133887949119	-0.130283553532545	-0.192816815418861	0.450857395653858	0.518694252038302	0.409503013341569	0.44876631533188	0.516524749931408	0.407478433391231	0.00281900589595287	0.00507672199016367	0.00507765765703428
179	0.405785764645593	0.25	0.571244493455519	0.416195758827963	0.726293228083076	0.366808941718746	0.478331146217996	0.380210239725611	0.576452052710382	0.54	0.32	0.86	0.400543116543829	0.503911331226655	0.60727954590948	0.681337373226993	0.857170198603869	1.03300302398074	0.672334086534926	0.845729267544052	1.01951907612686	0.571244493455519	0.641968360603755	0.0331396316470138	-0.289338212155651	-0.169133887949119	-0.130283553532545	-0.192816815418861	0.450857395653858	0.518694252038302	0.409503013341569	0.44876631533188	0.516524749931408	0.407478433391231	0.00281900589595287	0.00507672199016367	0.00507765765703428
179	0.405785764645593	0.25	0.573611852553077	0.420502410534438	0.726721294571716	0.374750858688326	0.570689428526252	0.455598651300012	0.685780205752492	0.52	0.35	0.78	0.487556779560612	0.610720639992241	0.733884500423871	0.837502646790767	1.04906787042158	1.26063309405239	0.842901596445905	1.05530153846023	1.26834492019579	0.573611852553077	0.66592646589709	-0.00260867967825837	-0.305088680817542	-0.169133887949119	-0.130283553532545	-0.192816815418861	0.450857395653858	0.518694252038302	0.409503013341569	0.44876631533188	0.516524749931408	0.407478433391231	0.00281900589595287	0.00507672199016367	0.00507765765703428
179	0.405785764645593	0.25	0.574478593305726	0.419490665374962	0.72946652123649	0.334831243433043	0.455648170883574	0.355378860995078	0.555917480772069	0.5	0.33	0.71	0.391365397396589	0.501788223901558	0.612211050406526	0.684699039164237	0.877885262863864	1.07107148656349	0.690237137164384	0.884832536245578	1.07929711979696	0.574478593305726	0.593124572014294	0.0105536201221469	-0.351928598362608	-0.169133887949119	-0.130283553532545	-0.192816815418861	0.450857395653858	0.518694252038302	0.409503013341569	0.44876631533188	0.516524749931408	0.407478433391231	0.00281900589595287	0.00507672199016367	0.00507765765703428
179	0.405785764645593	0.25	0.580566623731507	0.4223063812746	0.738826866188413	0.345889811276342	0.500481506967556	0.393025655812778	0.607937358122334	0.48	0.31	0.72	0.44176978002318	0.562552601767171	0.683335423511162	0.783346253885987	0.997518375260993	1.211690496636	0.784989039827919	0.999452406898586	1.21424476684897	0.580566623731507	0.572962668566527	-0.057822925286642	-0.43244376623085	-0.169133887949119	-0.130283553532545	-0.192816815418861	0.450857395653858	0.518694252038302	0.409503013341569	0.44876631533188	0.516524749931408	0.407478433391231	0.00281900589595287	0.00507672199016367	0.00507765765703428
179	0.405785764645593	0.25	0.581384117381417	0.42363470363174	0.739133531131094	0.295366380015093	0.440960917867145	0.334623352789232	0.547298482945057	0.54	0.34	0.79	0.34969993685876	0.460828581896522	0.571957226934283	0.591923288046513	0.780026361663804	0.968129435281096	0.592787845367397	0.781094249246285	0.969404801237631	0.581384117381417	0.666954201453817	-0.0951179250186257	-0.407270607923544	-0.169133887949119	-0.130283553532545	-0.192816815418861	0.450857395653858	0.518694252038302	0.409503013341569	0.44876631533188	0.516524749931408	0.407478433391231	0.00281900589595287	0.00507672199016367	0.00507765765703428
179	0.405785764645593	0.25	0.583998381526546	0.426312963139059	0.741683799914033	0.33192993845312	0.463750594678065	0.361029950712995	0.566471238643135	0.49	0.31	0.73	0.400128783415266	0.513973870838637	0.627818958262008	0.702943771858139	0.902946117297631	1.10294846273712	0.703389902420662	0.903679003473664	1.10359039875291	0.583998381526546	0.609881654846581	-0.0156980607136703	-0.366895251647094	-0.169133887949119	-0.130283553532545	-0.192816815418861	0.450857395653858	0.518694252038302	0.409503013341569	0.44876631533188	0.516524749931408	0.407478433391231	0.00281900589595287	0.00507672199016367	0.00507765765703428
179	0.405785764645593	0.25	0.592413663040613	0.432777470423002	0.752049855658224	0.294581419253125	0.467158895136417	0.35429088812614	0.580026902146695	0.53	0.33	0.76	0.375619998989392	0.495282914689445	0.614945830389498	0.641467018931483	0.845821989426358	1.05017695992123	0.643172658413577	0.847979624555207	1.05314920301783	0.592413663040613	0.62873204365624	-0.0241238644594609	-0.356685859494165	-0.169133887949119	-0.130283553532545	-0.192816815418861	0.450857395653858	0.518694252038302	0.409503013341569	0.44876631533188	0.516524749931408	0.407478433391231	0.00281900589595287	0.00507672199016367	0.00507765765703428
179	0.405785764645593	0.25	0.594177148858168	0.432608544347095	0.755745753369242	0.360666500670987	0.47559919730212	0.37673537395652	0.574463020647719	0.48	0.33	0.73	0.421906226248405	0.532623895741913	0.643341565235421	0.746302082474785	0.942148510351653	1.13799493822852	0.750871759011705	0.94819398116987	1.14475666596131	0.594177148858168	0.587367513115645	0.0133766510223764	-0.353911038659585	-0.169133887949119	-0.130283553532545	-0.192816815418861	0.450857395653858	0.518694252038302	0.409503013341569	0.44876631533188	0.516524749931408	0.407478433391231	0.00281900589595287	0.00507672199016367	0.00507765765703428
179	0.405785764645593	0.25	0.594873755808681	0.432271296100087	0.757476215517275	0.314545136960958	0.458730891605192	0.353002556839317	0.564459226371067	0.5	0.36	0.76	0.386961957667731	0.502861524425191	0.61876109118265	0.674977507387253	0.877141051185491	1.07930459498373	0.681307188987277	0.885509338583177	1.08972496033014	0.594873755808681	0.618204710506155	0.0168682105557921	-0.324897438760221	-0.169133887949119	-0.130283553532545	-0.192816815418861	0.450857395653858	0.518694252038302	0.409503013341569	0.44876631533188	0.516524749931408	0.407478433391231	0.00281900589595287	0.00507672199016367	0.00507765765703428
179	0.405785764645593	0.25	0.595811264589873	0.436252251060591	0.755370278119154	0.376633308931614	0.518050146140764	0.413993530800952	0.622106761480577	0.57	0.39	0.87	0.418236323743474	0.523359358339483	0.628482392935491	0.693683056693829	0.868039189405576	1.04239532211732	0.696792527626332	0.872018561130261	1.04730694812401	0.595811264589873	0.692979608908394	-0.0422007928856945	-0.318871543238127	-0.169133887949119	-0.130283553532545	-0.192816815418861	0.450857395653858	0.518694252038302	0.409503013341569	0.44876631533188	0.516524749931408	0.407478433391231	0.00281900589595287	0.00507672199016367	0.00507765765703428
179	0.405785764645593	0.25	0.599515938974297	0.438538138056824	0.760493739891769	0.349652072870773	0.504066780386438	0.396734992163179	0.611398568609697	0.49	0.32	0.69	0.44100750093999	0.560316673639057	0.679625846338125	0.776268142794247	0.986277971906033	1.19628780101782	0.781618838463043	0.993221172996527	1.2044271737785	0.599515938974297	0.57825950001762	-0.0300043163135554	-0.389315140553469	-0.169133887949119	-0.130283553532545	-0.192816815418861	0.450857395653858	0.518694252038302	0.409503013341569	0.44876631533188	0.516524749931408	0.407478433391231	0.00281900589595287	0.00507672199016367	0.00507765765703428
179	0.405785764645593	0.25	0.602784984235975	0.437945875382234	0.767624093089715	0.29759853713623	0.429203024785938	0.326253216272903	0.532152833298973	0.49	0.32	0.7	0.36358807387723	0.47831896606857	0.593049858259909	0.64106934152987	0.843359963237862	1.04565058494586	0.645399543330869	0.848758776158432	1.05230938911564	0.602784984235975	0.582750910048414	-0.0358279828349158	-0.397484342017531	-0.169133887949119	-0.130283553532545	-0.192816815418861	0.450857395653858	0.518694252038302	0.409503013341569	0.44876631533188	0.516524749931408	0.407478433391231	0.00281900589595287	0.00507672199016367	0.00507765765703428
179	0.405785764645593	0.25	0.603520912925942	0.44000176463317	0.767040061218713	0.325125901004457	0.491768101825024	0.381148672762376	0.602387530887672	0.52	0.34	0.7	0.406754085244332	0.524804882463504	0.642855679682676	0.697487335605501	0.899916614143775	1.10234589268205	0.705614025571826	0.910577818276643	1.11519154532929	0.603520912925942	0.604348439917117	-0.00201614963701773	-0.34763465219433	-0.169133887949119	-0.130283553532545	-0.192816815418861	0.450857395653858	0.518694252038302	0.409503013341569	0.44876631533188	0.516524749931408	0.407478433391231	0.00281900589595287	0.00507672199016367	0.00507765765703428
179	0.405785764645593	0.25	0.609809286279357	0.444158810339892	0.775459762218821	0.29000186792293	0.471622211124887	0.356407504829043	0.58683691742073	0.48	0.32	0.7	0.403678818240749	0.534174769788599	0.664670721336449	0.719461771094339	0.952039860850003	1.18461795060567	0.724796893815887	0.95819968906161	1.19330955154666	0.609809286279357	0.595208715918054	0.0209718930312893	-0.336186030634813	-0.169133887949119	-0.130283553532545	-0.192816815418861	0.450857395653858	0.518694252038302	0.409503013341569	0.44876631533188	0.516524749931408	0.407478433391231	0.00281900589595287	0.00507672199016367	0.00507765765703428
179	0.405785764645593	0.25	0.612006935979296	0.446451897617086	0.777561974341506	0.359504596079534	0.466600688576479	0.369362553209866	0.563838823943091	0.49	0.34	0.8	0.409418805962359	0.5172021232744	0.624985440586441	0.71932769347275	0.908697414423087	1.09806713537342	0.720769139631338	0.910273691762038	1.09996514761034	0.612006935979296	0.61018652894126	0.0131276761702936	-0.329575429308939	-0.169133887949119	-0.130283553532545	-0.192816815418861	0.450857395653858	0.518694252038302	0.409503013341569	0.44876631533188	0.516524749931408	0.407478433391231	0.00281900589595287	0.00507672199016367	0.00507765765703428
179	0.405785764645593	0.25	0.614337764670144	0.447472662570179	0.78120286677011	0.322354418202281	0.423240943583127	0.32743165232669	0.519050234839563	0.5	0.32	0.86	0.358933471302164	0.463960463192861	0.568987455083558	0.626090117990965	0.809289420932893	0.99248872387482	0.61850481401653	0.799377962938414	0.980248390728857	0.614337764670144	0.619470988618736	0.0579512330379547	-0.279287047092893	-0.169133887949119	-0.130283553532545	-0.192816815418861	0.450857395653858	0.518694252038302	0.409503013341569	0.44876631533188	0.516524749931408	0.407478433391231	0.00281900589595287	0.00507672199016367	0.00507765765703428
179	0.405785764645593	0.25	0.623903926087317	0.456248355799457	0.791559496375178	0.33463650039755	0.467059393165357	0.364233994085943	0.569884792244771	0.53	0.34	0.78	0.386725346451876	0.495900186606022	0.605075026760167	0.661032217820512	0.847645501328878	1.03425878483724	0.662749299701704	0.850261997592181	1.03752441055894	0.623903926087317	0.618284755715975	-0.0175057894594939	-0.353032112887249	-0.169133887949119	-0.130283553532545	-0.192816815418861	0.450857395653858	0.518694252038302	0.409503013341569	0.44876631533188	0.516524749931408	0.407478433391231	0.00281900589595287	0.00507672199016367	0.00507765765703428
179	0.405785764645593	0.25	0.628611773453531	0.457979322977138	0.799244223929925	0.301659405437833	0.424211985637708	0.323439120788144	0.524984850487273	0.58	0.33	0.78	0.325067650008478	0.426347910359935	0.527628170711393	0.53751926244101	0.704992374091859	0.872465485742709	0.53765256226759	0.705026250831406	0.872549921887601	0.628611773453531	0.632765240292334	-0.00189385887936616	-0.326051287082141	-0.169133887949119	-0.130283553532545	-0.192816815418861	0.450857395653858	0.518694252038302	0.409503013341569	0.44876631533188	0.516524749931408	0.407478433391231	0.00281900589595287	0.00507672199016367	0.00507765765703428
179	0.405785764645593	0.25	0.63726345568328	0.464192491249537	0.810334420117023	0.312482921303046	0.442343111304826	0.339902223807763	0.544783998801888	0.54	0.34	0.82	0.355953666975179	0.46323219297092	0.57051071896666	0.603274300684922	0.785091159880538	0.966908019076154	0.602356393586829	0.7840455182025	0.965425910931162	0.63726345568328	0.62492638891888	0.016206931005484	-0.306288104964189	-0.169133887949119	-0.130283553532545	-0.192816815418861	0.450857395653858	0.518694252038302	0.409503013341569	0.44876631533188	0.516524749931408	0.407478433391231	0.00281900589595287	0.00507672199016367	0.00507765765703428
179	0.405785764645593	0.25	0.638283745196501	0.46699967995139	0.809567810441612	0.398574994374425	0.498797821488727	0.403134440540187	0.594461202437267	0.45	0.31	0.7	0.47074734608624	0.582455198778804	0.694163051471368	0.856658138353276	1.05994221827993	1.26322629820658	0.859269909223556	1.06377202808656	1.26730609991841	0.638283745196501	0.551599374957307	0.0500868213952252	-0.347049758558576	-0.169133887949119	-0.130283553532545	-0.192816815418861	0.450857395653858	0.518694252038302	0.409503013341569	0.44876631533188	0.516524749931408	0.407478433391231	0.00281900589595287	0.00507672199016367	0.00507765765703428
179	0.405785764645593	0.25	0.641432751134775	0.465884711167341	0.816980791102209	0.326412237872524	0.499797725798146	0.387700822623191	0.611894628973102	0.51	0.33	0.73	0.421696911708571	0.5436231886794	0.66554946565023	0.731884243359458	0.943495755060784	1.15510726676211	0.736089806130795	0.948771536275053	1.1615064340999	0.641432751134775	0.604526025314287	-0.0617171208627768	-0.406826958690361	-0.169133887949119	-0.130283553532545	-0.192816815418861	0.450857395653858	0.518694252038302	0.409503013341569	0.44876631533188	0.516524749931408	0.407478433391231	0.00281900589595287	0.00507672199016367	0.00507765765703428
179	0.405785764645593	0.25	0.645568923357552	0.472574942695151	0.818562904019953	0.336303049056697	0.467035105874744	0.364598661135376	0.569471550614111	0.47	0.29	0.76	0.415932889268486	0.532792030479148	0.649651171689809	0.744897636080301	0.954181634263974	1.16346563244765	0.737181617532615	0.944139681757032	1.15101702923297	0.645568923357552	0.577410174257558	0.0793397790427821	-0.312533381741594	-0.169133887949119	-0.130283553532545	-0.192816815418861	0.450857395653858	0.518694252038302	0.409503013341569	0.44876631533188	0.516524749931408	0.407478433391231	0.00281900589595287	0.00507672199016367	0.00507765765703428
179	0.405785764645593	0.25	0.64636566238345	0.47366821849494	0.81906310627196	0.299890367879965	0.422741222174905	0.321894490438278	0.523587953911532	0.54	0.34	0.77	0.335582089286717	0.44071702616568	0.545851963044643	0.567184720344286	0.744878738218884	0.922572756093482	0.57008041359793	0.748691833973187	0.927441260374019	0.64636566238345	0.614815450717796	-0.022708769389584	-0.355654362211045	-0.169133887949119	-0.130283553532545	-0.192816815418861	0.450857395653858	0.518694252038302	0.409503013341569	0.44876631533188	0.516524749931408	0.407478433391231	0.00281900589595287	0.00507672199016367	0.00507765765703428
179	0.405785764645593	0.25	0.654747164409431	0.479311925265552	0.830182403553311	0.296315287645548	0.445757685304214	0.338507925075902	0.553007445532526	0.47	0.3	0.7	0.385390989525047	0.507494751826757	0.629598514128468	0.689260286064154	0.907639221797203	1.12601815753025	0.689698591732263	0.908064346202434	1.1265701031204	0.654747164409431	0.577674167501674	0.0223176743563838	-0.351068094621945	-0.169133887949119	-0.130283553532545	-0.192816815418861	0.450857395653858	0.518694252038302	0.409503013341569	0.44876631533188	0.516524749931408	0.407478433391231	0.00281900589595287	0.00507672199016367	0.00507765765703428
179	0.405785764645593	0.25	0.655266991307295	0.479198010874748	0.831335971739842	0.348826698065971	0.463692940531948	0.364778572599199	0.562607308464696	0.53	0.33	0.72	0.388713137221217	0.494117667979218	0.59952219873722	0.665938829104523	0.846516646198852	1.02709446329318	0.670921483322995	0.852734464988399	1.0344000224542	0.655266991307295	0.589195436449787	-0.0290749673527633	-0.382542314420815	-0.169133887949119	-0.130283553532545	-0.192816815418861	0.450857395653858	0.518694252038302	0.409503013341569	0.44876631533188	0.516524749931408	0.407478433391231	0.00281900589595287	0.00507672199016367	0.00507765765703428
179	0.405785764645593	0.25	0.666662841543481	0.486649381148985	0.846676301937977	0.314209820572754	0.453186397952521	0.348654681584268	0.557718114320774	0.48	0.32	0.82	0.392346652667971	0.509977853913749	0.627609055159527	0.69624177327398	0.904985127118822	1.11372848096366	0.689633878656553	0.89663743672708	1.10328131156268	0.666662841543481	0.600590378344872	-0.0274813088929112	-0.378236925804276	-0.169133887949119	-0.130283553532545	-0.192816815418861	0.450857395653858	0.518694252038302	0.409503013341569	0.44876631533188	0.516524749931408	0.407478433391231	0.00281900589595287	0.00507672199016367	0.00507765765703428
179	0.405785764645593	0.25	0.667106399578979	0.487999374720494	0.846213424437463	0.283690473716644	0.430077500439277	0.323378544032348	0.536776456846205	0.53	0.37	0.79	0.34122347197515	0.453810373713613	0.566397275452077	0.581013075374594	0.772718709360774	0.964424343346955	0.586790732987166	0.780457654131963	0.97406561065407	0.667106399578979	0.61810454848695	0.0234947402558916	-0.298071385951314	-0.169133887949119	-0.130283553532545	-0.192816815418861	0.450857395653858	0.518694252038302	0.409503013341569	0.44876631533188	0.516524749931408	0.407478433391231	0.00281900589595287	0.00507672199016367	0.00507765765703428
179	0.405785764645593	0.25	0.669531663271108	0.487689131776954	0.851374194765263	0.281833195882529	0.416214949466986	0.312481283253865	0.519948615680107	0.54	0.34	0.79	0.328147693870507	0.437082101045589	0.546016508220671	0.557097923048454	0.742036391668932	0.92697486028941	0.558546187834395	0.743836375674851	0.929208311050315	0.669531663271108	0.610503535179836	0.0222626205314439	-0.311488436777807	-0.169133887949119	-0.130283553532545	-0.192816815418861	0.450857395653858	0.518694252038302	0.409503013341569	0.44876631533188	0.516524749931408	0.407478433391231	0.00281900589595287	0.00507672199016367	0.00507765765703428
179	0.405785764645593	0.25	0.676792178344236	0.491549627592535	0.862034729095937	0.34616220782873	0.505430571816939	0.39697742629679	0.613883717337087	0.49	0.32	0.68	0.441655239914577	0.562314241739989	0.682973243565402	0.777846065430953	0.99035147994132	1.20285689445169	0.784742466350554	0.998974127862769	1.21362768147528	0.676792178344236	0.58344031323684	-0.00774530625630671	-0.370915663975746	-0.169133887949119	-0.130283553532545	-0.192816815418861	0.450857395653858	0.518694252038302	0.409503013341569	0.44876631533188	0.516524749931408	0.407478433391231	0.00281900589595287	0.00507672199016367	0.00507765765703428
179	0.405785764645593	0.25	0.686377299652634	0.500785423906241	0.871969175399027	0.298874158177146	0.457762390360815	0.348296358776058	0.567228421945572	0.46	0.3	0.68	0.404173845725501	0.531201607707839	0.658229369690178	0.732327266211212	0.962490337496715	1.19265340878222	0.734468997224619	0.965767878490599	1.19646526235825	0.686377299652634	0.545814047939847	-0.00353786322704764	-0.395196270384617	-0.169133887949119	-0.130283553532545	-0.192816815418861	0.450857395653858	0.518694252038302	0.409503013341569	0.44876631533188	0.516524749931408	0.407478433391231	0.00281900589595287	0.00507672199016367	0.00507765765703428
179	0.405785764645593	0.25	0.693160330187437	0.506150214452184	0.880170445922689	0.301351352294148	0.441355792539768	0.336433654592791	0.546277930486745	0.46	0.31	0.72	0.390744540380103	0.512604384091077	0.63446422780205	0.708415815199831	0.92934645299878	1.15027709079773	0.709813729959328	0.931450728104386	1.15287441299165	0.693160330187437	0.564570974610989	-0.0343224039649661	-0.410761436288586	-0.169133887949119	-0.130283553532545	-0.192816815418861	0.450857395653858	0.518694252038302	0.409503013341569	0.44876631533188	0.516524749931408	0.407478433391231	0.00281900589595287	0.00507672199016367	0.00507765765703428
179	0.405785764645593	0.25	0.694863534916432	0.505041047748896	0.884686022083968	0.282584484094266	0.432828709785469	0.325154238473728	0.54050318109721	0.52	0.35	0.77	0.347948458958471	0.463171211514149	0.578393964069827	0.597674939863672	0.795594344107566	0.99351374835146	0.601933518753946	0.801310688679159	1.00079278539011	0.694863534916432	0.607001806640362	0.0312891325224043	-0.301682779235326	-0.169133887949119	-0.130283553532545	-0.192816815418861	0.450857395653858	0.518694252038302	0.409503013341569	0.44876631533188	0.516524749931408	0.407478433391231	0.00281900589595287	0.00507672199016367	0.00507765765703428
179	0.405785764645593	0.25	0.725589941044289	0.531467645789311	0.919712236299266	0.364626966420554	0.534802230654127	0.424580133800621	0.645024327507633	0.5	0.34	0.7	0.468851255976073	0.590566250230491	0.712281244484909	0.821718787380737	1.03503910210737	1.24835941683401	0.832419419808929	1.04835124476238	1.2645717042865	0.725589941044289	0.568716047082433	-0.0439956745102067	-0.41270348017782	-0.169133887949119	-0.130283553532545	-0.192816815418861	0.450857395653858	0.518694252038302	0.409503013341569	0.44876631533188	0.516524749931408	0.407478433391231	0.00281900589595287	0.00507672199016367	0.00507765765703428
179	0.405785764645593	0.25	0.730341780721126	0.532209840149606	0.928473721292645	0.291287270134194	0.423338944973297	0.320241465270539	0.526436424676055	0.49	0.29	0.69	0.357636655301745	0.472773018982148	0.587909382662552	0.631447486159542	0.834733604441241	1.03801972272294	0.631517931470751	0.834711413467894	1.03818595676567	0.730341780721126	0.541500073901699	-0.0227110676674156	-0.412056996085567	-0.169133887949119	-0.130283553532545	-0.192816815418861	0.450857395653858	0.518694252038302	0.409503013341569	0.44876631533188	0.516524749931408	0.407478433391231	0.00281900589595287	0.00507672199016367	0.00507765765703428
179	0.405785764645593	0.25	0.735325662655659	0.536801107896011	0.933850217415308	0.271774223723656	0.444298595893514	0.330748032357813	0.557849159429216	0.49	0.34	0.74	0.367795394834802	0.494064851531515	0.620334308228227	0.647559234492087	0.869875647004486	1.09219205951689	0.65282738876634	0.876816279611249	1.1008092899785	0.735325662655659	0.575646955289694	0.0253732868106321	-0.340025266615209	-0.169133887949119	-0.130283553532545	-0.192816815418861	0.450857395653858	0.518694252038302	0.409503013341569	0.44876631533188	0.516524749931408	0.407478433391231	0.00281900589595287	0.00507672199016367	0.00507765765703428
179	0.405785764645593	0.26	0.414573820217444	0.306525185471396	0.522622454963492	0.389281643882228	0.452417749510523	0.363944165497898	0.540891333523149	0.51	0.31	0.8	0.394807912689141	0.490784368265413	0.586760823841684	0.684054416389897	0.850345709437234	1.01663700248457	0.678498966763921	0.843589689356518	1.00861709645535	0.414573820217444	0.654378549236207	0.0286978864535049	-0.314421602126011	-0.169133887949119	-0.130283553532545	-0.192816815418861	0.450857395653858	0.518694252038302	0.409503013341569	0.44876631533188	0.516524749931408	0.407478433391231	0.00281900589595287	0.00507672199016367	0.00507765765703428
179	0.405785764645593	0.26	0.435502151515697	0.31934698591936	0.551657317112035	0.369203310734354	0.460562590726645	0.366571642673747	0.554553538779543	0.5	0.34	0.8	0.402336978454207	0.505498351673973	0.60865972489374	0.70236142936931	0.882450691431964	1.06253995349462	0.702690718377066	0.882869662101626	1.06281825076393	0.435502151515697	0.66309519628443	0.0149405452779707	-0.303020938352269	-0.169133887949119	-0.130283553532545	-0.192816815418861	0.450857395653858	0.518694252038302	0.409503013341569	0.44876631533188	0.516524749931408	0.407478433391231	0.00281900589595287	0.00507672199016367	0.00507765765703428
179	0.405785764645593	0.26	0.463776973384988	0.341254572918859	0.586299373851116	0.416598111369623	0.474335699038694	0.386696875314131	0.561974522763256	0.57	0.36	0.87	0.393856547945229	0.483117999954886	0.572379451964542	0.65640344569829	0.805167062738165	0.953930679778039	0.654316597674367	0.802601133241492	0.951141657690374	0.463776973384988	0.67778572808284	0.0154439885078745	-0.284306994296598	-0.169133887949119	-0.130283553532545	-0.192816815418861	0.450857395653858	0.518694252038302	0.409503013341569	0.44876631533188	0.516524749931408	0.407478433391231	0.00281900589595287	0.00507672199016367	0.00507765765703428
179	0.405785764645593	0.26	0.469421213395976	0.346650558850622	0.592191867941331	0.407877751011805	0.441818203303499	0.358705052093392	0.524931354513607	0.5	0.33	0.79	0.393241557496549	0.484356931644666	0.575472305792782	0.685963159022994	0.844903099867756	1.00384304071252	0.684340611805375	0.842763982899319	1.00146286754053	0.469421213395976	0.626517714841878	0.00205494775219867	-0.355296388334962	-0.169133887949119	-0.130283553532545	-0.192816815418861	0.450857395653858	0.518694252038302	0.409503013341569	0.44876631533188	0.516524749931408	0.407478433391231	0.00281900589595287	0.00507672199016367	0.00507765765703428
179	0.405785764645593	0.26	0.478898327376113	0.353514973827943	0.604281680924283	0.391320825330706	0.48651074305477	0.391776794910192	0.581244691199348	0.52	0.35	0.8	0.418737947042446	0.519991261370007	0.621244575697568	0.718727994066602	0.892520677565301	1.066313361064	0.721160441595328	0.895439717362722	1.07011462896591	0.478898327376113	0.657895592577941	0.0363838777833889	-0.284474873606195	-0.169133887949119	-0.130283553532545	-0.192816815418861	0.450857395653858	0.518694252038302	0.409503013341569	0.44876631533188	0.516524749931408	0.407478433391231	0.00281900589595287	0.00507672199016367	0.00507765765703428
179	0.405785764645593	0.26	0.484207977063012	0.355213074899722	0.613202879226302	0.374059443019244	0.469879254558487	0.374978871112335	0.564779638004639	0.51	0.32	0.76	0.407177877153932	0.510227247797331	0.61327661844073	0.705929542909366	0.884587567318416	1.06324559172747	0.706240105463782	0.884805830587996	1.06360960184557	0.484207977063012	0.630885606053712	-0.00662021921065135	-0.362764768931268	-0.169133887949119	-0.130283553532545	-0.192816815418861	0.450857395653858	0.518694252038302	0.409503013341569	0.44876631533188	0.516524749931408	0.407478433391231	0.00281900589595287	0.00507672199016367	0.00507765765703428
179	0.405785764645593	0.26	0.495475777223237	0.365860267819762	0.625091286626711	0.35018022920808	0.465112817417749	0.366190468913939	0.564035165921559	0.49	0.33	0.89	0.404969751526043	0.514367898923963	0.623766046321883	0.710441424840532	0.902359402465819	1.09427738009111	0.701053930927949	0.890537558441108	1.07991543230038	0.495475777223237	0.678692913306407	-0.0353818553958333	-0.351960135691358	-0.169133887949119	-0.130283553532545	-0.192816815418861	0.450857395653858	0.518694252038302	0.409503013341569	0.44876631533188	0.516524749931408	0.407478433391231	0.00281900589595287	0.00507672199016367	0.00507765765703428
179	0.405785764645593	0.26	0.512852867563924	0.377297267957451	0.648408467170397	0.386575785220507	0.501559883303673	0.402915721093322	0.600204045514024	0.49	0.31	0.79	0.450275922326425	0.560515083510944	0.670754244695462	0.795375330219892	0.99010372870338	1.18483212718687	0.790765872743647	0.98417041588109	1.17800607183996	0.512852867563924	0.639730785545709	0.0292483767632174	-0.317635228750915	-0.169133887949119	-0.130283553532545	-0.192816815418861	0.450857395653858	0.518694252038302	0.409503013341569	0.44876631533188	0.516524749931408	0.407478433391231	0.00281900589595287	0.00507672199016367	0.00507765765703428
179	0.405785764645593	0.26	0.515191836660693	0.380665881901815	0.649717791419571	0.380349460294881	0.451495454591628	0.36152066122268	0.541470247960575	0.54	0.32	0.8	0.377887685206906	0.47193588228137	0.565984079355834	0.639716983683696	0.798928917040095	0.958140850396495	0.637164771861614	0.795641991145511	0.954300964878632	0.515191836660693	0.6405433650237	-0.0234100124113532	-0.359253091883478	-0.169133887949119	-0.130283553532545	-0.192816815418861	0.450857395653858	0.518694252038302	0.409503013341569	0.44876631533188	0.516524749931408	0.407478433391231	0.00281900589595287	0.00507672199016367	0.00507765765703428
179	0.405785764645593	0.26	0.517745588377329	0.38007133875987	0.655419837994788	0.367178288240566	0.439936553108755	0.349763308132828	0.530109798084682	0.5	0.33	0.8	0.383490866378593	0.482359487059796	0.581228107740999	0.669012846828454	0.841492515010785	1.01397218319312	0.667775974892672	0.839995697617238	1.01184871325954	0.517745588377329	0.646029597650329	0.0263983698577012	-0.297999354435161	-0.169133887949119	-0.130283553532545	-0.192816815418861	0.450857395653858	0.518694252038302	0.409503013341569	0.44876631533188	0.516524749931408	0.407478433391231	0.00281900589595287	0.00507672199016367	0.00507765765703428
179	0.405785764645593	0.26	0.519727624922837	0.382848740284202	0.656606509561472	0.355068273068206	0.444499030735811	0.350967677685133	0.538030383786488	0.46	0.31	0.75	0.407368429473968	0.515930336513773	0.624492243553578	0.738234006434413	0.934970144489208	1.131706282544	0.73634718973078	0.932643245738476	1.12854881361315	0.519727624922837	0.620355637043987	0.0617314132888043	-0.296958004258183	-0.169133887949119	-0.130283553532545	-0.192816815418861	0.450857395653858	0.518694252038302	0.409503013341569	0.44876631533188	0.516524749931408	0.407478433391231	0.00281900589595287	0.00507672199016367	0.00507765765703428
179	0.405785764645593	0.26	0.525403225322671	0.388776043818049	0.662030406827294	0.323266908413227	0.409842683551145	0.317259794262059	0.50242557284023	0.51	0.35	0.73	0.344249756924663	0.444708868698607	0.545167980472551	0.596550364278116	0.77063594754526	0.944721530812403	0.602572455705214	0.778409203306447	0.954419071453878	0.525403225322671	0.621752927610303	-0.0611969152747142	-0.401703570994881	-0.169133887949119	-0.130283553532545	-0.192816815418861	0.450857395653858	0.518694252038302	0.409503013341569	0.44876631533188	0.516524749931408	0.407478433391231	0.00281900589595287	0.00507672199016367	0.00507765765703428
179	0.405785764645593	0.26	0.528537879591999	0.388531218279949	0.668544540904049	0.410370085951288	0.571054874518643	0.46418256089541	0.677927188141877	0.49	0.35	0.74	0.513556780161406	0.631796899236269	0.750037018311131	0.901185874106211	1.10867281455594	1.31615975500566	0.909243162327819	1.11875866741379	1.32786560086585	0.528537879591999	0.619799843830601	0.0138913572868192	-0.327208115802471	-0.169133887949119	-0.130283553532545	-0.192816815418861	0.450857395653858	0.518694252038302	0.409503013341569	0.44876631533188	0.516524749931408	0.407478433391231	0.00281900589595287	0.00507672199016367	0.00507765765703428
179	0.405785764645593	0.26	0.528538377482122	0.387749440024307	0.669327314939937	0.307662795790725	0.396690548385774	0.303781361680306	0.489599735091242	0.51	0.32	0.82	0.330807356765974	0.431982235643689	0.533157114521404	0.574571721581761	0.750300051525522	0.926028381469283	0.570379066098934	0.744759134893427	0.919025547996476	0.528538377482122	0.62229427290443	-0.0693241404474391	-0.406942003473221	-0.169133887949119	-0.130283553532545	-0.192816815418861	0.450857395653858	0.518694252038302	0.409503013341569	0.44876631533188	0.516524749931408	0.407478433391231	0.00281900589595287	0.00507672199016367	0.00507765765703428
179	0.405785764645593	0.26	0.535889026566848	0.396031464844219	0.675746588289477	0.290939469210217	0.441173673389902	0.333642252468785	0.548705094311019	0.56	0.34	0.84	0.341193437303118	0.451158571666898	0.561123706030679	0.570002939182441	0.753712363051756	0.93742178692107	0.567439603091054	0.750453600413144	0.933226935379266	0.535889026566848	0.67734971563171	-0.0472442278408199	-0.341406223598673	-0.169133887949119	-0.130283553532545	-0.192816815418861	0.450857395653858	0.518694252038302	0.409503013341569	0.44876631533188	0.516524749931408	0.407478433391231	0.00281900589595287	0.00507672199016367	0.00507765765703428
179	0.405785764645593	0.26	0.539884338266902	0.395823453822411	0.683945222711393	0.313862451039035	0.405392178418474	0.311809226713008	0.498975130123941	0.48	0.31	0.73	0.35098370719566	0.456324051566319	0.561664395936978	0.622958876371925	0.809926821665165	0.996894766958406	0.623317570641423	0.810292752023648	0.997570486430674	0.539884338266902	0.599741016245578	0.00163599296685767	-0.363687206946577	-0.169133887949119	-0.130283553532545	-0.192816815418861	0.450857395653858	0.518694252038302	0.409503013341569	0.44876631533188	0.516524749931408	0.407478433391231	0.00281900589595287	0.00507672199016367	0.00507765765703428
179	0.405785764645593	0.26	0.542479644672617	0.40013639984125	0.684822889503984	0.321871629018242	0.398377900388834	0.308097119243438	0.48865868153423	0.52	0.34	0.79	0.332400510197664	0.429802841603632	0.5272051730096	0.57392250821638	0.742097311297741	0.910272114379102	0.575031806222518	0.743453826574434	0.912024372104446	0.542479644672617	0.623713985107493	0.0288421705969828	-0.307397950032116	-0.169133887949119	-0.130283553532545	-0.192816815418861	0.450857395653858	0.518694252038302	0.409503013341569	0.44876631533188	0.516524749931408	0.407478433391231	0.00281900589595287	0.00507672199016367	0.00507765765703428
179	0.405785764645593	0.26	0.544291375862077	0.399242895507752	0.689339856216401	0.388498306299905	0.466036961919387	0.374749718871057	0.557324204967716	0.49	0.29	0.7	0.418474524457363	0.520412921472726	0.622351318488089	0.738822266409019	0.918795844525041	1.09876942264106	0.737786939360231	0.917408002016423	1.09714786662855	0.544291375862077	0.568389246646752	-0.0648781689228263	-0.450573603234953	-0.169133887949119	-0.130283553532545	-0.192816815418861	0.450857395653858	0.518694252038302	0.409503013341569	0.44876631533188	0.516524749931408	0.407478433391231	0.00281900589595287	0.00507672199016367	0.00507765765703428
179	0.405785764645593	0.26	0.545607073963158	0.401775366672498	0.689438781253819	0.311026209175675	0.434509122481764	0.333540317207103	0.535477927756425	0.48	0.31	0.74	0.375664611742925	0.489385217843148	0.603105823943371	0.667024765059612	0.868945462924937	1.07086616079026	0.666018458184271	0.867389563728882	1.06920386261739	0.545607073963158	0.621301871323794	-0.021809411613943	-0.371378822491978	-0.169133887949119	-0.130283553532545	-0.192816815418861	0.450857395653858	0.518694252038302	0.409503013341569	0.44876631533188	0.516524749931408	0.407478433391231	0.00281900589595287	0.00507672199016367	0.00507765765703428
179	0.405785764645593	0.26	0.548087976945592	0.402402123786659	0.693773830104526	0.353651113219152	0.486962318317446	0.38417801283154	0.589746623803353	0.54	0.35	0.74	0.404220202023957	0.512366663666007	0.620513125308057	0.687064861104279	0.87088455461532	1.05470424812636	0.693333207974999	0.878602972928507	1.06406237048617	0.548087976945592	0.642571247163745	0.0612880358171693	-0.258843433002764	-0.169133887949119	-0.130283553532545	-0.192816815418861	0.450857395653858	0.518694252038302	0.409503013341569	0.44876631533188	0.516524749931408	0.407478433391231	0.00281900589595287	0.00507672199016367	0.00507765765703428
179	0.405785764645593	0.26	0.548724975258152	0.405412386838257	0.692037563678048	0.303858676936427	0.431755929698698	0.329723868932517	0.533787990464879	0.5	0.32	0.75	0.364218707341349	0.476925092232272	0.589631477123195	0.638468281097107	0.836040372753936	1.03361246441076	0.639157928012986	0.836844168552178	1.03477494308172	0.548724975258152	0.614508820127554	0.00579486812154004	-0.341287536625024	-0.169133887949119	-0.130283553532545	-0.192816815418861	0.450857395653858	0.518694252038302	0.409503013341569	0.44876631533188	0.516524749931408	0.407478433391231	0.00281900589595287	0.00507672199016367	0.00507765765703428
179	0.405785764645593	0.26	0.550334531682772	0.405970068676323	0.694698994689221	0.356233853330488	0.477458349140442	0.377246880530073	0.577669817750812	0.56	0.35	0.78	0.38660195666624	0.4892984979623	0.59199503925836	0.646680286233511	0.818463764240742	0.990247242247973	0.649467665600765	0.822205641815293	0.994561754406671	0.550334531682772	0.644798882699941	-0.0475639271851839	-0.361864646217467	-0.169133887949119	-0.130283553532545	-0.192816815418861	0.450857395653858	0.518694252038302	0.409503013341569	0.44876631533188	0.516524749931408	0.407478433391231	0.00281900589595287	0.00507672199016367	0.00507765765703428
179	0.405785764645593	0.26	0.55431437951032	0.40715874799317	0.70147001102747	0.315510219365416	0.458090039736565	0.352745245421042	0.563434834052088	0.47	0.32	0.74	0.401297689975625	0.521142317673774	0.640986945371922	0.717344177806033	0.931573783577798	1.14580338934956	0.717424477548829	0.931569565572399	1.14562120155533	0.55431437951032	0.591999261197522	-0.037594088447486	-0.397748834809886	-0.169133887949119	-0.130283553532545	-0.192816815418861	0.450857395653858	0.518694252038302	0.409503013341569	0.44876631533188	0.516524749931408	0.407478433391231	0.00281900589595287	0.00507672199016367	0.00507765765703428
179	0.405785764645593	0.26	0.555333243168868	0.410815852210843	0.699850634126894	0.415935148728226	0.520307062037023	0.424043283020324	0.616570841053723	0.56	0.37	0.82	0.433862759233643	0.532355697220922	0.630848635208201	0.725039560389366	0.889633720500946	1.05422788061252	0.728678131919533	0.894095274557295	1.05947618697446	0.555333243168868	0.663502099255617	-0.0267559034358367	-0.335555992707023	-0.169133887949119	-0.130283553532545	-0.192816815418861	0.450857395653858	0.518694252038302	0.409503013341569	0.44876631533188	0.516524749931408	0.407478433391231	0.00281900589595287	0.00507672199016367	0.00507765765703428
179	0.405785764645593	0.26	0.561063949106758	0.414129004707534	0.707998893505983	0.382117592886952	0.443007706552683	0.355054608614241	0.530960804491125	0.45	0.31	0.77	0.414036606272629	0.516600553615055	0.619164500957481	0.752741110325509	0.939207955122001	1.12567479991849	0.74793712232869	0.932971858495023	1.11845859632829	0.561063949106758	0.599716818330813	-0.0213731225793189	-0.398402521120601	-0.169133887949119	-0.130283553532545	-0.192816815418861	0.450857395653858	0.518694252038302	0.409503013341569	0.44876631533188	0.516524749931408	0.407478433391231	0.00281900589595287	0.00507672199016367	0.00507765765703428
179	0.405785764645593	0.26	0.563492907767241	0.414227801197503	0.712758014336979	0.353083888259989	0.452697601393723	0.357026959359008	0.548368243428438	0.49	0.32	0.78	0.397610796678626	0.504156476776492	0.610702156874358	0.700741064179131	0.888514972430958	1.07628888068278	0.699088450872674	0.886144213848703	1.07317698404011	0.563492907767241	0.603234704329078	-0.00141906171711966	-0.360665627824971	-0.169133887949119	-0.130283553532545	-0.192816815418861	0.450857395653858	0.518694252038302	0.409503013341569	0.44876631533188	0.516524749931408	0.407478433391231	0.00281900589595287	0.00507672199016367	0.00507765765703428
179	0.405785764645593	0.26	0.565088521302991	0.414817130511577	0.715359912094406	0.359902228835605	0.547866284478878	0.433791166701143	0.661941402256614	0.51	0.35	0.78	0.473090394849083	0.597500126200541	0.721909857551999	0.82248899972879	1.03878093169336	1.25507286365792	0.827257528866029	1.0444645205891	1.26198755395999	0.565088521302991	0.632182324381524	-0.0170972214946264	-0.349239759512185	-0.169133887949119	-0.130283553532545	-0.192816815418861	0.450857395653858	0.518694252038302	0.409503013341569	0.44876631533188	0.516524749931408	0.407478433391231	0.00281900589595287	0.00507672199016367	0.00507765765703428
179	0.405785764645593	0.26	0.570854310338974	0.418771752168394	0.722936868509553	0.380915823693078	0.475976960420778	0.38123731879454	0.570716602047016	0.53	0.32	0.84	0.405198105201995	0.505892138503483	0.606586171804972	0.693055245865281	0.865283415521061	1.03751158517684	0.685559549648664	0.855624762626364	1.02585540112053	0.570854310338974	0.651176374243779	-0.00405708301392738	-0.337260298533414	-0.169133887949119	-0.130283553532545	-0.192816815418861	0.450857395653858	0.518694252038302	0.409503013341569	0.44876631533188	0.516524749931408	0.407478433391231	0.00281900589595287	0.00507672199016367	0.00507765765703428
179	0.405785764645593	0.26	0.571174628748343	0.422094088526992	0.720255168969694	0.348561364493064	0.475073334192504	0.373672098296428	0.57647457008858	0.53	0.34	0.77	0.394252382418296	0.501238370974696	0.608224359531096	0.671265131417383	0.853422467354379	1.03557980329137	0.673996880222822	0.857051255334345	1.0401152140193	0.571174628748343	0.643519742511737	0.0255412064613494	-0.299413583636223	-0.169133887949119	-0.130283553532545	-0.192816815418861	0.450857395653858	0.518694252038302	0.409503013341569	0.44876631533188	0.516524749931408	0.407478433391231	0.00281900589595287	0.00507672199016367	0.00507765765703428
179	0.405785764645593	0.26	0.574389352103858	0.423765042929712	0.725013661278004	0.371711126179484	0.50699189909479	0.404080522937259	0.609903275252321	0.56	0.36	0.82	0.412196095736971	0.517174348959137	0.622152602181304	0.687597497119623	0.862715080507926	1.03783266389623	0.689445703365394	0.864946916295886	1.04032386357926	0.574389352103858	0.664939685302189	-0.0173517707819921	-0.32423102636292	-0.169133887949119	-0.130283553532545	-0.192816815418861	0.450857395653858	0.518694252038302	0.409503013341569	0.44876631533188	0.516524749931408	0.407478433391231	0.00281900589595287	0.00507672199016367	0.00507765765703428
179	0.405785764645593	0.26	0.580349875345562	0.427154440376336	0.733545310314788	0.290910016640117	0.436955044972263	0.330444266916428	0.543465823028097	0.48	0.33	0.7	0.371267943115918	0.4909372533372	0.610606563558481	0.658145047084247	0.870282306092181	1.08241956510012	0.664461316565198	0.879048497231926	1.09262375664985	0.580349875345562	0.598175870458528	-0.0499276455436547	-0.401215598067275	-0.169133887949119	-0.130283553532545	-0.192816815418861	0.450857395653858	0.518694252038302	0.409503013341569	0.44876631533188	0.516524749931408	0.407478433391231	0.00281900589595287	0.00507672199016367	0.00507765765703428
179	0.405785764645593	0.26	0.583957833251173	0.431733593179648	0.736182073322699	0.385551083232316	0.488739745190288	0.392408971750519	0.585070518630058	0.52	0.32	0.72	0.419754978026911	0.522798803727801	0.62584262942869	0.720841906558989	0.897798254108486	1.07475460165798	0.723889005788472	0.901719266115425	1.07949804405391	0.583957833251173	0.617742469018449	0.00202880173320395	-0.347047288637515	-0.169133887949119	-0.130283553532545	-0.192816815418861	0.450857395653858	0.518694252038302	0.409503013341569	0.44876631533188	0.516524749931408	0.407478433391231	0.00281900589595287	0.00507672199016367	0.00507765765703428
179	0.405785764645593	0.26	0.584859378649522	0.428950739126144	0.740768018172899	0.345592147822065	0.475639271573351	0.373449957374029	0.577828585772672	0.57	0.35	0.9	0.378776692825047	0.482423593059425	0.586070493293802	0.629707843144174	0.802018513867822	0.97432918459147	0.624473202437629	0.795211057550243	0.966010644272004	0.584859378649522	0.67944122168007	-0.0236401330812718	-0.326981719106048	-0.169133887949119	-0.130283553532545	-0.192816815418861	0.450857395653858	0.518694252038302	0.409503013341569	0.44876631533188	0.516524749931408	0.407478433391231	0.00281900589595287	0.00507672199016367	0.00507765765703428
179	0.405785764645593	0.26	0.585713889613252	0.429973144560421	0.741454634666084	0.32743934132905	0.494216585845263	0.383629840002793	0.604803331687733	0.52	0.34	0.74	0.413579496902095	0.532799656390302	0.65201981587851	0.713744672288413	0.919491703515705	1.125238734743	0.719285257554922	0.926521720427625	1.1334465852734	0.585713889613252	0.603242325298047	0.0434587495099984	-0.304200440583445	-0.169133887949119	-0.130283553532545	-0.192816815418861	0.450857395653858	0.518694252038302	0.409503013341569	0.44876631533188	0.516524749931408	0.407478433391231	0.00281900589595287	0.00507672199016367	0.00507765765703428
179	0.405785764645593	0.26	0.587638600702648	0.434586769838923	0.740690431566373	0.35020934324301	0.473716177300589	0.372970471320633	0.574461883280545	0.55	0.32	0.76	0.386831225742381	0.49132095865479	0.595810691567198	0.651756668104152	0.827807295980398	1.00385792385664	0.650834106510735	0.826641298773061	1.00230729902449	0.587638600702648	0.617241968120019	0.0446911699802632	-0.290686267381458	-0.169133887949119	-0.130283553532545	-0.192816815418861	0.450857395653858	0.518694252038302	0.409503013341569	0.44876631533188	0.516524749931408	0.407478433391231	0.00281900589595287	0.00507672199016367	0.00507765765703428
179	0.405785764645593	0.26	0.591177808116388	0.433781751399018	0.748573864833757	0.368018711889013	0.491159690676712	0.390669114078433	0.591650267274991	0.46	0.29	0.72	0.450870825626638	0.566846897462885	0.682822969299131	0.813869398661785	1.023218441624	1.23256748458622	0.810739432895793	1.01950125109345	1.22800056249598	0.591177808116388	0.589568542949901	-0.0154109153299178	-0.382719925783275	-0.169133887949119	-0.130283553532545	-0.192816815418861	0.450857395653858	0.518694252038302	0.409503013341569	0.44876631533188	0.516524749931408	0.407478433391231	0.00281900589595287	0.00507672199016367	0.00507765765703428
179	0.405785764645593	0.26	0.592294882859748	0.435331730092756	0.749258035626739	0.346807341936429	0.491414561423219	0.386119018422028	0.59671010442441	0.52	0.35	0.82	0.413304860655725	0.526014045263176	0.638723229870627	0.710065646809442	0.903702179277707	1.09733871174597	0.710743631964919	0.904657143147141	1.09888046828315	0.592294882859748	0.644596932908794	0.0668178522218031	-0.259605941283749	-0.169133887949119	-0.130283553532545	-0.192816815418861	0.450857395653858	0.518694252038302	0.409503013341569	0.44876631533188	0.516524749931408	0.407478433391231	0.00281900589595287	0.00507672199016367	0.00507765765703428
179	0.405785764645593	0.26	0.595290661524919	0.437578646555323	0.753002676494515	0.345930016322572	0.470327017593296	0.369354455880992	0.571299579305601	0.47	0.3	0.77	0.419526899357292	0.534215391836112	0.648903884314933	0.74912875341069	0.953922409152032	1.15871606489337	0.744222980347924	0.94806159388655	1.15108065660748	0.595290661524919	0.59600166640523	-0.0462209858234624	-0.411169947583849	-0.169133887949119	-0.130283553532545	-0.192816815418861	0.450857395653858	0.518694252038302	0.409503013341569	0.44876631533188	0.516524749931408	0.407478433391231	0.00281900589595287	0.00507672199016367	0.00507765765703428
179	0.405785764645593	0.26	0.597615874324601	0.439759418218054	0.755472330431147	0.391213129632793	0.527056811204376	0.424404479299059	0.629709143109692	0.48	0.31	0.78	0.475502475588351	0.59051407496287	0.70552567433739	0.841355538870033	1.04485741559175	1.24835929231347	0.837868375887238	1.04070211186445	1.24334778054823	0.597615874324601	0.613409846327985	0.0189417212963154	-0.332021828802894	-0.169133887949119	-0.130283553532545	-0.192816815418861	0.450857395653858	0.518694252038302	0.409503013341569	0.44876631533188	0.516524749931408	0.407478433391231	0.00281900589595287	0.00507672199016367	0.00507765765703428
179	0.405785764645593	0.26	0.59837881530282	0.441843782930401	0.754913847675239	0.333683308045931	0.469883166972724	0.366214275648643	0.573552058296804	0.49	0.31	0.81	0.407229353614336	0.522508900073973	0.63778844653361	0.716983009301423	0.919948427677944	1.12291384605447	0.709483405071316	0.910248783622202	1.11093325284866	0.59837881530282	0.621017042619783	0.0388996773852154	-0.30846006013065	-0.169133887949119	-0.130283553532545	-0.192816815418861	0.450857395653858	0.518694252038302	0.409503013341569	0.44876631533188	0.516524749931408	0.407478433391231	0.00281900589595287	0.00507672199016367	0.00507765765703428
179	0.405785764645593	0.26	0.598495370269523	0.440320914866561	0.756669825672486	0.348272487974978	0.4699284338389	0.369561506616824	0.570295361060977	0.54	0.38	0.77	0.386960063992789	0.492052157961557	0.597144251930324	0.655768680197021	0.833864846116417	1.01196101203581	0.663965839329171	0.844168227311079	1.02454899687676	0.598495370269523	0.621788703496382	0.0750156204808755	-0.250672174313654	-0.169133887949119	-0.130283553532545	-0.192816815418861	0.450857395653858	0.518694252038302	0.409503013341569	0.44876631533188	0.516524749931408	0.407478433391231	0.00281900589595287	0.00507672199016367	0.00507765765703428
179	0.405785764645593	0.26	0.598718016703308	0.439816900248171	0.757619133158445	0.333738771299553	0.43298348077951	0.337467568434897	0.528499393124122	0.45	0.29	0.81	0.396604954040796	0.508858952851079	0.621112951661361	0.724974442002379	0.930169256945737	1.13536407188909	0.713168499951373	0.914687838640407	1.11669044211799	0.598718016703308	0.594378411696756	-0.00854793344631717	-0.372630378845661	-0.169133887949119	-0.130283553532545	-0.192816815418861	0.450857395653858	0.518694252038302	0.409503013341569	0.44876631533188	0.516524749931408	0.407478433391231	0.00281900589595287	0.00507672199016367	0.00507765765703428
179	0.405785764645593	0.26	0.599751898276177	0.443625953991046	0.755877842561307	0.336147961532165	0.501229559166416	0.391254920936104	0.611204197396728	0.5	0.32	0.81	0.427324158758066	0.547437203353269	0.667550247948472	0.743620296391587	0.952638429328343	1.1616565622651	0.738094094374744	0.945433972131017	1.15313923382637	0.599751898276177	0.641772319791329	0.0103654859076156	-0.316130584130836	-0.169133887949119	-0.130283553532545	-0.192816815418861	0.450857395653858	0.518694252038302	0.409503013341569	0.44876631533188	0.516524749931408	0.407478433391231	0.00281900589595287	0.00507672199016367	0.00507765765703428
179	0.405785764645593	0.26	0.6037740343478	0.446172504964035	0.761375563731564	0.409165953593479	0.587611847304635	0.477366818077579	0.697856876531691	0.55	0.38	0.81	0.497383523398377	0.612251291742508	0.727119060086639	0.840363219259241	1.03444010973453	1.22851700020981	0.847428411895357	1.04305508050158	1.23894159235419	0.6037740343478	0.661551183765299	-0.00689443517946771	-0.309847414051322	-0.169133887949119	-0.130283553532545	-0.192816815418861	0.450857395653858	0.518694252038302	0.409503013341569	0.44876631533188	0.516524749931408	0.407478433391231	0.00281900589595287	0.00507672199016367	0.00507765765703428
179	0.405785764645593	0.26	0.603832879742458	0.446272640758967	0.76139311872595	0.2745849993101	0.428579382248877	0.319818781413296	0.537339983084457	0.52	0.35	0.79	0.343428613398166	0.460218197087581	0.577007780776997	0.591202082995048	0.792251857112895	0.993301631230743	0.594229378143011	0.796389247366997	0.998348266914547	0.603832879742458	0.636469437115978	0.0113845553526451	-0.312041281436006	-0.169133887949119	-0.130283553532545	-0.192816815418861	0.450857395653858	0.518694252038302	0.409503013341569	0.44876631533188	0.516524749931408	0.407478433391231	0.00281900589595287	0.00507672199016367	0.00507765765703428
179	0.405785764645593	0.26	0.604556707450366	0.443963583081865	0.765149831818867	0.338520558782089	0.449835153593818	0.351659341135092	0.548010966052544	0.51	0.3	0.75	0.380750853586326	0.487048397893079	0.593345942199832	0.658892750267173	0.842841599377353	1.02679044848753	0.653853832983489	0.836304917886929	1.01865178256023	0.604556707450366	0.580195616657358	-0.00894421589023482	-0.385928574605304	-0.169133887949119	-0.130283553532545	-0.192816815418861	0.450857395653858	0.518694252038302	0.409503013341569	0.44876631533188	0.516524749931408	0.407478433391231	0.00281900589595287	0.00507672199016367	0.00507765765703428
179	0.405785764645593	0.26	0.611246085355213	0.449449336150603	0.773042834559823	0.326764574641753	0.495284793539043	0.384289017430967	0.606280569647119	0.49	0.31	0.8	0.426952517622671	0.550270967813193	0.673589418003715	0.75127406590212	0.9682676416544	1.18526121740668	0.744475893993479	0.959612779716555	1.17498940600441	0.611246085355213	0.638549241571966	-0.027604798555488	-0.375869836049694	-0.169133887949119	-0.130283553532545	-0.192816815418861	0.450857395653858	0.518694252038302	0.409503013341569	0.44876631533188	0.516524749931408	0.407478433391231	0.00281900589595287	0.00507672199016367	0.00507765765703428
179	0.405785764645593	0.26	0.614631438078415	0.453625011992911	0.775637864163918	0.331419433574477	0.510566636239856	0.397345950130682	0.62378732234903	0.55	0.36	0.8	0.410468509813028	0.527428368827463	0.644388227841898	0.68991093911911	0.886495778742114	1.08308061836512	0.693931756866972	0.891774048982032	1.0896886144491	0.614631438078415	0.646749905394397	0.0324717067896145	-0.274902606161582	-0.169133887949119	-0.130283553532545	-0.192816815418861	0.450857395653858	0.518694252038302	0.409503013341569	0.44876631533188	0.516524749931408	0.407478433391231	0.00281900589595287	0.00507672199016367	0.00507765765703428
179	0.405785764645593	0.26	0.61608216600602	0.454059894349539	0.778104437662501	0.39352014712286	0.47811016719251	0.385440384642573	0.570779949742447	0.54	0.34	0.78	0.401651278412161	0.498218576791845	0.594785875171528	0.678667385794069	0.841836481641645	1.00500557748922	0.681076067699541	0.845090577655628	1.00832686242195	0.61608216600602	0.622951663022589	-0.0586715252316673	-0.392028505225379	-0.169133887949119	-0.130283553532545	-0.192816815418861	0.450857395653858	0.518694252038302	0.409503013341569	0.44876631533188	0.516524749931408	0.407478433391231	0.00281900589595287	0.00507672199016367	0.00507765765703428
179	0.405785764645593	0.26	0.621415509870989	0.457854557565371	0.784976462176607	0.336270647721263	0.477171763441791	0.372504413183294	0.581839113700289	0.54	0.32	0.77	0.389432566753613	0.498856437784127	0.608280308814641	0.659327225754274	0.844586866259604	1.02984650676493	0.658593979658166	0.843417024922979	1.02847941774648	0.621415509870989	0.625667712653072	0.0257650519387932	-0.308254182629842	-0.169133887949119	-0.130283553532545	-0.192816815418861	0.450857395653858	0.518694252038302	0.409503013341569	0.44876631533188	0.516524749931408	0.407478433391231	0.00281900589595287	0.00507672199016367	0.00507765765703428
179	0.405785764645593	0.26	0.622327474885085	0.460462293323476	0.784192656446695	0.287049087319524	0.442294355048129	0.333464365472871	0.551124344623386	0.47	0.34	0.77	0.382314211097144	0.507086918217359	0.631859625337574	0.687007166616954	0.911219977707058	1.13543278879716	0.690279526153063	0.915364238558317	1.14078925207404	0.622327474885085	0.607542341055008	0.0338966474745784	-0.30692976091013	-0.169133887949119	-0.130283553532545	-0.192816815418861	0.450857395653858	0.518694252038302	0.409503013341569	0.44876631533188	0.516524749931408	0.407478433391231	0.00281900589595287	0.00507672199016367	0.00507765765703428
179	0.405785764645593	0.26	0.626897215469118	0.461798549397427	0.79199588154081	0.29978007262317	0.451408041589119	0.343694425526338	0.5591216576519	0.52	0.34	0.8	0.367304299665932	0.482417235384446	0.59753017110296	0.630400877666489	0.827968114896542	1.02553535212659	0.629999707667592	0.827616324844256	1.02514763724634	0.626897215469118	0.631476707031439	-0.03431739959727	-0.357540688591559	-0.169133887949119	-0.130283553532545	-0.192816815418861	0.450857395653858	0.518694252038302	0.409503013341569	0.44876631533188	0.516524749931408	0.407478433391231	0.00281900589595287	0.00507672199016367	0.00507765765703428
179	0.405785764645593	0.26	0.627099426464258	0.463854365023487	0.790344487905028	0.315293699115731	0.447232231632223	0.344332776987738	0.550131686276709	0.53	0.32	0.88	0.366522643334101	0.476053256259972	0.585583869185844	0.627490822714421	0.815008444523724	1.00252606633303	0.618425862541823	0.803222273018655	0.988231124292452	0.627099426464258	0.657980623355074	0.050728835549817	-0.269975254721255	-0.169133887949119	-0.130283553532545	-0.192816815418861	0.450857395653858	0.518694252038302	0.409503013341569	0.44876631533188	0.516524749931408	0.407478433391231	0.00281900589595287	0.00507672199016367	0.00507765765703428
179	0.405785764645593	0.26	0.635303158047412	0.466965737649896	0.803640578444927	0.361407716457875	0.444962400199643	0.352615590086398	0.537309210312887	0.46	0.31	0.75	0.408649452000629	0.515671019985009	0.622692587969389	0.739767105177492	0.933505369481439	1.12724363378539	0.737444708694562	0.930720354712259	1.12375296146973	0.635303158047412	0.575840453211899	0.00255133179191778	-0.372029590120001	-0.169133887949119	-0.130283553532545	-0.192816815418861	0.450857395653858	0.518694252038302	0.409503013341569	0.44876631533188	0.516524749931408	0.407478433391231	0.00281900589595287	0.00507672199016367	0.00507765765703428
179	0.405785764645593	0.26	0.640853803782707	0.470862110638418	0.810845496926995	0.352710474064908	0.513024856468239	0.404516301345186	0.621533411591292	0.54	0.36	0.75	0.426217520662517	0.540547269998761	0.654877019335006	0.725082379731129	0.919580453376551	1.11407852702197	0.7323699351217	0.929169475220141	1.12514043780861	0.640853803782707	0.626727690095655	0.00037633680035152	-0.328686718197879	-0.169133887949119	-0.130283553532545	-0.192816815418861	0.450857395653858	0.518694252038302	0.409503013341569	0.44876631533188	0.516524749931408	0.407478433391231	0.00281900589595287	0.00507672199016367	0.00507765765703428
179	0.405785764645593	0.26	0.64176421854048	0.471046968079707	0.812481469001254	0.306850756749907	0.463877245557687	0.355024770431064	0.572729720684309	0.54	0.34	0.84	0.374145189669712	0.488860086612869	0.603574983556026	0.636574874072501	0.831752102303859	1.02692933053522	0.634520981711678	0.829246887355767	1.02353083313776	0.64176421854048	0.622347145488875	0.0279702879329324	-0.30158215141076	-0.169133887949119	-0.130283553532545	-0.192816815418861	0.450857395653858	0.518694252038302	0.409503013341569	0.44876631533188	0.516524749931408	0.407478433391231	0.00281900589595287	0.00507672199016367	0.00507765765703428
179	0.405785764645593	0.26	0.645651968475142	0.477213807929282	0.814090129021001	0.339415125620815	0.481897530248009	0.376933891323683	0.586861169172335	0.51	0.34	0.7	0.407121493416592	0.520491382452692	0.633861271488793	0.703434170184832	0.899317352742459	1.09520053530009	0.711855320874036	0.9103006722834	1.10838707159558	0.645651968475142	0.612635534476436	-0.0104952795790085	-0.363136558528017	-0.169133887949119	-0.130283553532545	-0.192816815418861	0.450857395653858	0.518694252038302	0.409503013341569	0.44876631533188	0.516524749931408	0.407478433391231	0.00281900589595287	0.00507672199016367	0.00507765765703428
179	0.405785764645593	0.26	0.647640104599021	0.478421083351621	0.81685912584642	0.368696296700853	0.44023646733428	0.35029576861602	0.53017716605254	0.48	0.29	0.74	0.394403645001402	0.495669325567868	0.596935006134335	0.700140706628193	0.879906350398393	1.05967199416859	0.694755230628072	0.872727365999646	1.0512055692622	0.647640104599021	0.581265354098534	0.0375788822762881	-0.337765875159282	-0.169133887949119	-0.130283553532545	-0.192816815418861	0.450857395653858	0.518694252038302	0.409503013341569	0.44876631533188	0.516524749931408	0.407478433391231	0.00281900589595287	0.00507672199016367	0.00507765765703428
179	0.405785764645593	0.26	0.648213087632483	0.477794399094447	0.81863177617052	0.274498076342057	0.400201117791918	0.298619905763906	0.501782329819929	0.45	0.3	0.73	0.348599858204293	0.467182696875408	0.585765535546524	0.634244730160344	0.849995077570219	1.06574542498009	0.631788525104984	0.846684325772563	1.06131363969549	0.648213087632483	0.572153458701794	-0.0376134071931247	-0.417067329683413	-0.169133887949119	-0.130283553532545	-0.192816815418861	0.450857395653858	0.518694252038302	0.409503013341569	0.44876631533188	0.516524749931408	0.407478433391231	0.00281900589595287	0.00507672199016367	0.00507765765703428
179	0.405785764645593	0.26	0.652038159098874	0.481973870613837	0.822102447583912	0.305487642245239	0.477506727899618	0.365095906281	0.589917549518237	0.52	0.35	0.73	0.389350644297374	0.509229353070187	0.629108061843	0.667352223901618	0.87282593781408	1.07829965172654	0.674234499579515	0.881861362291937	1.08947226713118	0.652038159098874	0.604371935690797	0.000180468607430864	-0.341551673323311	-0.169133887949119	-0.130283553532545	-0.192816815418861	0.450857395653858	0.518694252038302	0.409503013341569	0.44876631533188	0.516524749931408	0.407478433391231	0.00281900589595287	0.00507672199016367	0.00507765765703428
179	0.405785764645593	0.26	0.654099138788351	0.482099025989862	0.82609925158684	0.307289533217737	0.410025365999175	0.313908815190159	0.506141916808192	0.45	0.29	0.66	0.365813057201383	0.477822301917237	0.589831546633091	0.664762337784446	0.868307634774189	1.07185293176393	0.666978913659048	0.871126506225668	1.07550870788797	0.654099138788351	0.556973936096983	0.0708613721145343	-0.324384808494776	-0.169133887949119	-0.130283553532545	-0.192816815418861	0.450857395653858	0.518694252038302	0.409503013341569	0.44876631533188	0.516524749931408	0.407478433391231	0.00281900589595287	0.00507672199016367	0.00507765765703428
179	0.405785764645593	0.26	0.656537989484757	0.483643224614748	0.829432754354766	0.336974993375187	0.480512518344818	0.375278468178028	0.585746568511608	0.47	0.31	0.73	0.425984703050391	0.545437587807489	0.664890472564586	0.760334769459888	0.973544729683183	1.18675468990648	0.761976092830323	0.975665017405118	1.18943593483699	0.656537989484757	0.591642203183011	-0.0281796128894711	-0.393770715638367	-0.169133887949119	-0.130283553532545	-0.192816815418861	0.450857395653858	0.518694252038302	0.409503013341569	0.44876631533188	0.516524749931408	0.407478433391231	0.00281900589595287	0.00507672199016367	0.00507765765703428
179	0.405785764645593	0.26	0.659336074576272	0.486547545898021	0.832124603254522	0.31252992237796	0.447674067122284	0.344009939604316	0.551338194640251	0.47	0.28	0.71	0.390419275272408	0.508068415247442	0.625717555222476	0.696768041459644	0.90673247209033	1.11669690272102	0.692693801239547	0.901257651572302	1.10998230482871	0.659336074576272	0.566733350176118	-0.00772217711941083	-0.396341539983865	-0.169133887949119	-0.130283553532545	-0.192816815418861	0.450857395653858	0.518694252038302	0.409503013341569	0.44876631533188	0.516524749931408	0.407478433391231	0.00281900589595287	0.00507672199016367	0.00507765765703428
179	0.405785764645593	0.26	0.660277073474094	0.488355344085568	0.83219880286262	0.313356431696483	0.493287548585747	0.379280425532281	0.607294671639212	0.52	0.36	0.84	0.408573493574777	0.53138575970476	0.654198025834744	0.704758903051981	0.916600932259033	1.12844296146608	0.706188401844431	0.918695550460502	1.13089343552101	0.660277073474094	0.641565847792245	0.0554663737595387	-0.249185598671951	-0.169133887949119	-0.130283553532545	-0.192816815418861	0.450857395653858	0.518694252038302	0.409503013341569	0.44876631533188	0.516524749931408	0.407478433391231	0.00281900589595287	0.00507672199016367	0.00507765765703428
179	0.405785764645593	0.26	0.661623571151646	0.487403385024216	0.835843757279077	0.293999692119608	0.425434791962091	0.322503488496317	0.528366095427864	0.49	0.32	0.75	0.357869897836216	0.472088864047075	0.586307830257934	0.629210300529195	0.830031186807146	1.0308520730851	0.62976732789454	0.830705891405126	1.03196455107463	0.661623571151646	0.596407790489006	-0.0126275639187063	-0.369271693439392	-0.169133887949119	-0.130283553532545	-0.192816815418861	0.450857395653858	0.518694252038302	0.409503013341569	0.44876631533188	0.516524749931408	0.407478433391231	0.00281900589595287	0.00507672199016367	0.00507765765703428
179	0.405785764645593	0.26	0.66434899793266	0.491015155708118	0.837682840157203	0.308098210678683	0.452754684348669	0.346822957326023	0.558686411371316	0.44	0.31	0.67	0.409512801212781	0.534592174864431	0.659671548516081	0.751034166416597	0.980425977486177	1.20981778855576	0.756173073013326	0.986957474054258	1.2176779793892	0.66434899793266	0.553185800712767	-0.0259127383056872	-0.418008266846546	-0.169133887949119	-0.130283553532545	-0.192816815418861	0.450857395653858	0.518694252038302	0.409503013341569	0.44876631533188	0.516524749931408	0.407478433391231	0.00281900589595287	0.00507672199016367	0.00507765765703428
179	0.405785764645593	0.26	0.666261509572601	0.49012927062609	0.842393748519111	0.353908941802618	0.515648650321029	0.406870806923646	0.624426493718413	0.48	0.35	0.81	0.455760008722181	0.577608492348766	0.699456975975352	0.806308571652871	1.02187701756913	1.23744546348539	0.807973361407005	1.02377839007495	1.23981533132355	0.666261509572601	0.622455947354169	-0.0130378366132472	-0.340561171293488	-0.169133887949119	-0.130283553532545	-0.192816815418861	0.450857395653858	0.518694252038302	0.409503013341569	0.44876631533188	0.516524749931408	0.407478433391231	0.00281900589595287	0.00507672199016367	0.00507765765703428
179	0.405785764645593	0.26	0.675788590849659	0.4963995357611	0.855177645938218	0.291046895885147	0.471585479458712	0.356671423348051	0.586499535569372	0.57	0.39	0.84	0.36059608820183	0.476774611067323	0.592953133932816	0.598344750910422	0.791122242401639	0.983899733892856	0.602996177907135	0.797177442335084	0.992011443157548	0.675788590849659	0.647511982730008	-0.0299001730701061	-0.321539926199259	-0.169133887949119	-0.130283553532545	-0.192816815418861	0.450857395653858	0.518694252038302	0.409503013341569	0.44876631533188	0.516524749931408	0.407478433391231	0.00281900589595287	0.00507672199016367	0.00507765765703428
179	0.405785764645593	0.26	0.678083229482414	0.501498662890322	0.854667796074506	0.363726002717641	0.447852803074361	0.355371131469912	0.540334474678809	0.45	0.32	0.71	0.414256370849346	0.522062318649536	0.629868266449726	0.75295235421941	0.948900438321485	1.14484852242356	0.756434279550349	0.953663515176817	1.15014752988862	0.678083229482414	0.554478345509418	-0.0151901163225855	-0.412733101812148	-0.169133887949119	-0.130283553532545	-0.192816815418861	0.450857395653858	0.518694252038302	0.409503013341569	0.44876631533188	0.516524749931408	0.407478433391231	0.00281900589595287	0.00507672199016367	0.00507765765703428
179	0.405785764645593	0.26	0.679945698000232	0.501256446301701	0.858634949698762	0.327381707751385	0.454276633357265	0.352613616749067	0.555939649965462	0.48	0.3	0.84	0.398955746612083	0.51397979210328	0.629003837594477	0.710535339214803	0.915391767214608	1.12024819521441	0.698294734404374	0.899613536347702	1.10165948098984	0.679945698000232	0.586014988364055	-0.0416870669600196	-0.413607817612008	-0.169133887949119	-0.130283553532545	-0.192816815418861	0.450857395653858	0.518694252038302	0.409503013341569	0.44876631533188	0.516524749931408	0.407478433391231	0.00281900589595287	0.00507672199016367	0.00507765765703428
179	0.405785764645593	0.26	0.68468683409498	0.506510650648904	0.862863017541056	0.355419535941169	0.488538164802419	0.385818905324977	0.591257424279862	0.5	0.32	0.69	0.421758512861291	0.534046224846085	0.646333936830878	0.734351658767507	0.929863225317346	1.12537479186718	0.739850483659886	0.936743216591605	1.13386907786518	0.68468683409498	0.589962378612702	0.00686207665320533	-0.355493480196654	-0.169133887949119	-0.130283553532545	-0.192816815418861	0.450857395653858	0.518694252038302	0.409503013341569	0.44876631533188	0.516524749931408	0.407478433391231	0.00281900589595287	0.00507672199016367	0.00507765765703428
179	0.405785764645593	0.26	0.68555655324756	0.505123524939801	0.865989581555319	0.333751769695824	0.468409121104611	0.365081352572795	0.571736889636428	0.49	0.32	0.72	0.407455519863521	0.522776308906216	0.638097097948911	0.71910887270092	0.922635880103471	1.12616288750602	0.721824123635042	0.926378704314129	1.13052783268369	0.68555655324756	0.578014319277306	-0.0508524358666479	-0.417788154482066	-0.169133887949119	-0.130283553532545	-0.192816815418861	0.450857395653858	0.518694252038302	0.409503013341569	0.44876631533188	0.516524749931408	0.407478433391231	0.00281900589595287	0.00507672199016367	0.00507765765703428
179	0.405785764645593	0.26	0.685970497747433	0.506428386334082	0.865512609160785	0.333878635597381	0.457086501280251	0.35628518022163	0.557887822338873	0.46	0.3	0.66	0.412966297928109	0.529804018649322	0.646641739370535	0.747661767600888	0.959192580732975	1.17072339386506	0.751624658038598	0.964285266632904	1.17712531518546	0.685970497747433	0.54401619193488	0.0488232402912731	-0.353517122507623	-0.169133887949119	-0.130283553532545	-0.192816815418861	0.450857395653858	0.518694252038302	0.409503013341569	0.44876631533188	0.516524749931408	0.407478433391231	0.00281900589595287	0.00507672199016367	0.00507765765703428
179	0.405785764645593	0.26	0.687934036877285	0.504878044509808	0.870990029244761	0.322268511734687	0.477625033450984	0.369483521336421	0.585766545565548	0.52	0.32	0.8	0.398582867064686	0.515241260357649	0.631899653650612	0.688142153642108	0.889549601464042	1.09095704928598	0.685340372440449	0.885809952029231	1.08616079184121	0.687934036877285	0.610422475550752	0.00577376106517008	-0.329200440792269	-0.169133887949119	-0.130283553532545	-0.192816815418861	0.450857395653858	0.518694252038302	0.409503013341569	0.44876631533188	0.516524749931408	0.407478433391231	0.00281900589595287	0.00507672199016367	0.00507765765703428
179	0.405785764645593	0.26	0.688949613171902	0.507517931075137	0.870381295268668	0.32809142449658	0.48202751777859	0.374327705648844	0.589727329908336	0.49	0.31	0.72	0.414829516270806	0.534182319427061	0.653535122583317	0.728727227971405	0.938393208773736	1.14805918957607	0.730358762260153	0.940406309060358	1.15065385706672	0.688949613171902	0.575943482318641	0.0410930198859554	-0.321747585056829	-0.169133887949119	-0.130283553532545	-0.192816815418861	0.450857395653858	0.518694252038302	0.409503013341569	0.44876631533188	0.516524749931408	0.407478433391231	0.00281900589595287	0.00507672199016367	0.00507765765703428
179	0.405785764645593	0.26	0.695683667709185	0.514541329206483	0.876826006211888	0.329178581815459	0.44834843834993	0.348420069537896	0.548276807161963	0.44	0.3	0.7	0.411046020131431	0.528935779905859	0.646825539680287	0.753391416453845	0.969467302734075	1.1855431890143	0.752582471430719	0.968844037630788	1.18451023148373	0.695683667709185	0.554586454425627	0.0770614995974801	-0.314279212946619	-0.169133887949119	-0.130283553532545	-0.192816815418861	0.450857395653858	0.518694252038302	0.409503013341569	0.44876631533188	0.516524749931408	0.407478433391231	0.00281900589595287	0.00507672199016367	0.00507765765703428
179	0.405785764645593	0.26	0.698419837332322	0.515417786844677	0.881421887819968	0.284103128979165	0.461979226886481	0.347481956567528	0.576476497205434	0.53	0.33	0.79	0.368275698797539	0.489624624806965	0.61097355081639	0.628791539574923	0.835981908802022	1.04317227802912	0.628046149032349	0.834735998511941	1.04190968249007	0.698419837332322	0.618094386362837	0.047106584384167	-0.285164170066888	-0.169133887949119	-0.130283553532545	-0.192816815418861	0.450857395653858	0.518694252038302	0.409503013341569	0.44876631533188	0.516524749931408	0.407478433391231	0.00281900589595287	0.00507672199016367	0.00507765765703428
179	0.405785764645593	0.26	0.704483040680523	0.518646930652894	0.890319150708153	0.323826356194201	0.511939328442373	0.39644065963621	0.627437997248536	0.48	0.31	0.69	0.446049334333802	0.576000950257114	0.705952566180426	0.791455630058102	1.0220376086441	1.25261958723009	0.796827845736116	1.02903367633187	1.2608782039596	0.704483040680523	0.582165081579538	0.0417051642693565	-0.326346342718387	-0.169133887949119	-0.130283553532545	-0.192816815418861	0.450857395653858	0.518694252038302	0.409503013341569	0.44876631533188	0.516524749931408	0.407478433391231	0.00281900589595287	0.00507672199016367	0.00507765765703428
179	0.405785764645593	0.26	0.707159708888113	0.519882464068817	0.894436953707408	0.339463469525847	0.49301751509993	0.385643372827642	0.600391657372217	0.52	0.32	0.78	0.415254293111014	0.530872962299472	0.64649163148793	0.716093219112746	0.915474047636921	1.1148548761611	0.714814695206213	0.913837521346987	1.11258755799907	0.707159708888113	0.602627556494629	0.0207344598022976	-0.328945413232274	-0.169133887949119	-0.130283553532545	-0.192816815418861	0.450857395653858	0.518694252038302	0.409503013341569	0.44876631533188	0.516524749931408	0.407478433391231	0.00281900589595287	0.00507672199016367	0.00507765765703428
179	0.405785764645593	0.26	0.712482192892164	0.522410338793005	0.902554046991323	0.289745590606531	0.41135064669931	0.310797376923902	0.511903916474719	0.47	0.3	0.75	0.353637910646827	0.468051515369072	0.582465120091318	0.632224004771533	0.836769459882779	1.04131491499402	0.628062422529849	0.831292969715548	1.03473240146705	0.712482192892164	0.564663422292792	0.0333530346653015	-0.353113542724825	-0.169133887949119	-0.130283553532545	-0.192816815418861	0.450857395653858	0.518694252038302	0.409503013341569	0.44876631533188	0.516524749931408	0.407478433391231	0.00281900589595287	0.00507672199016367	0.00507765765703428
179	0.405785764645593	0.26	0.715412691570129	0.525336541439719	0.905488841700539	0.318080661727335	0.488257969263067	0.376640371282591	0.599875567243544	0.52	0.37	0.73	0.402026202786514	0.521166907027628	0.640307611268742	0.689469665274424	0.893794410538106	1.09811915580179	0.70040974431469	0.907793368973557	1.11549288715923	0.715412691570129	0.602142153406274	0.0191475566142373	-0.316110875526972	-0.169133887949119	-0.130283553532545	-0.192816815418861	0.450857395653858	0.518694252038302	0.409503013341569	0.44876631533188	0.516524749931408	0.407478433391231	0.00281900589595287	0.00507672199016367	0.00507765765703428
179	0.405785764645593	0.26	0.717220433027164	0.529662191659724	0.904778674394604	0.289707867421064	0.451740505990579	0.341303950374804	0.562177061606355	0.48	0.32	0.66	0.386521581400271	0.511589316696428	0.636657051992585	0.688822735215348	0.911706795664935	1.13459085611452	0.69747983600383	0.922738277715941	1.14845481435347	0.717220433027164	0.550514233016318	0.0494465140481594	-0.330176779280362	-0.169133887949119	-0.130283553532545	-0.192816815418861	0.450857395653858	0.518694252038302	0.409503013341569	0.44876631533188	0.516524749931408	0.407478433391231	0.00281900589595287	0.00507672199016367	0.00507765765703428
179	0.405785764645593	0.26	0.720513585844262	0.529867062535861	0.911160109152663	0.354425509527399	0.519993810439817	0.410423137198937	0.629564483680697	0.47	0.34	0.71	0.465689535588718	0.59001468032576	0.714339825062802	0.830977284062396	1.05282330639924	1.27466932873609	0.839490610043661	1.06320665056827	1.28761670195672	0.720513585844262	0.57946096254249	0.0222931027078839	-0.33954457764777	-0.169133887949119	-0.130283553532545	-0.192816815418861	0.450857395653858	0.518694252038302	0.409503013341569	0.44876631533188	0.516524749931408	0.407478433391231	0.00281900589595287	0.00507672199016367	0.00507765765703428
179	0.405785764645593	0.26	0.733955576206242	0.541068554806893	0.926842597605592	0.304332919844096	0.463940424049168	0.354425341082326	0.57345550701601	0.48	0.3	0.63	0.397400591921982	0.520194742764878	0.642988893607774	0.703517129865929	0.920899263464456	1.13828139706298	0.71023682377978	0.929705987601636	1.1490749153398	0.733955576206242	0.547585678613337	-0.0177723830064129	-0.417170885526177	-0.169133887949119	-0.130283553532545	-0.192816815418861	0.450857395653858	0.518694252038302	0.409503013341569	0.44876631533188	0.516524749931408	0.407478433391231	0.00281900589595287	0.00507672199016367	0.00507765765703428
179	0.405785764645593	0.26	0.745141775928204	0.547832420989668	0.94245113086674	0.360722045985938	0.498911574719808	0.395214247596449	0.602608901843167	0.48	0.32	0.65	0.447707169900871	0.565177724505191	0.682648279109511	0.798021059105204	1.00740786972915	1.21679468035309	0.809127342248348	1.02093305997959	1.23350992097383	0.745141775928204	0.535627470025829	0.0824632156850319	-0.320658966670002	-0.169133887949119	-0.130283553532545	-0.192816815418861	0.450857395653858	0.518694252038302	0.409503013341569	0.44876631533188	0.516524749931408	0.407478433391231	0.00281900589595287	0.00507672199016367	0.00507765765703428
179	0.405785764645593	0.26	0.767253168704141	0.567501010404161	0.96700532700412	0.362158068193922	0.549068937905165	0.435301025859042	0.662836849951287	0.52	0.33	0.7	0.468540014378847	0.590995087947184	0.713450161515522	0.807781119910571	1.01889840643923	1.2300156929679	0.815802418100888	1.02903390621642	1.2426493228866	0.767253168704141	0.572294593510768	-0.0109157699528422	-0.374527383873602	-0.169133887949119	-0.130283553532545	-0.192816815418861	0.450857395653858	0.518694252038302	0.409503013341569	0.44876631533188	0.516524749931408	0.407478433391231	0.00281900589595287	0.00507672199016367	0.00507765765703428
179	0.405785764645593	0.26	0.783357064414024	0.574597322949119	0.992116805878929	0.272814918388251	0.441333743005627	0.328836723149028	0.553830762862227	0.53	0.38	0.76	0.34804561205838	0.467114108288921	0.586182604519462	0.593753708139564	0.796880421162532	1.0000071341855	0.601951658441869	0.807994626841285	1.01395484200412	0.783357064414024	0.58210039611916	-0.000408840522825284	-0.34973660470601	-0.169133887949119	-0.130283553532545	-0.192816815418861	0.450857395653858	0.518694252038302	0.409503013341569	0.44876631533188	0.516524749931408	0.407478433391231	0.00281900589595287	0.00507672199016367	0.00507765765703428
179	0.405785764645593	0.26	0.791195079603599	0.584976810502826	0.997413348704373	0.303869833520615	0.490614194371417	0.374675874190446	0.606552514552389	0.46	0.31	0.71	0.434219504463977	0.568582785916624	0.702946067369271	0.786061104070913	1.02929695202214	1.27253279997337	0.788380911380919	1.03229817947414	1.27640343751573	0.791195079603599	0.548971438320084	-0.0248984066468661	-0.404021829876161	-0.169133887949119	-0.130283553532545	-0.192816815418861	0.450857395653858	0.518694252038302	0.409503013341569	0.44876631533188	0.516524749931408	0.407478433391231	0.00281900589595287	0.00507672199016367	0.00507765765703428
179	0.405785764645593	0.26	0.805558866068836	0.594640215653133	1.01647751648454	0.3401887239952	0.528470610312395	0.413561037251541	0.643380183373248	0.48	0.32	0.68	0.464731551695538	0.593859054973273	0.722986558251009	0.8239200435815	1.05284949272263	1.28177894186376	0.831885755105869	1.06322248975134	1.29433176355321	0.805558866068836	0.559895692007467	-0.0497820844104587	-0.418210085970557	-0.169133887949119	-0.130283553532545	-0.192816815418861	0.450857395653858	0.518694252038302	0.409503013341569	0.44876631533188	0.516524749931408	0.407478433391231	0.00281900589595287	0.00507672199016367	0.00507765765703428
179	0.405785764645593	0.26	0.854535102950523	0.627008562157368	1.08206164374368	0.31995453099278	0.499367672431882	0.385701632713413	0.613033712150351	0.46	0.34	0.66	0.444264562342095	0.575189062281161	0.706113562220227	0.80086653697974	1.03688142486374	1.27289631274774	0.813281258865261	1.05289032856367	1.29338131450061	0.854535102950523	0.525466695744519	0.000152406566289646	-0.397052442968055	-0.169133887949119	-0.130283553532545	-0.192816815418861	0.450857395653858	0.518694252038302	0.409503013341569	0.44876631533188	0.516524749931408	0.407478433391231	0.00281900589595287	0.00507672199016367	0.00507765765703428
179	0.405785764645593	0.27	0.321882226511618	0.239087750512765	0.40467670251047	0.459606846873014	0.470144032133014	0.390550447710369	0.54973761655566	0.56	0.31	0.89	0.402127466540443	0.484080429709205	0.566033392877967	0.674556455312429	0.812030030079823	0.949503604847217	0.661057657247807	0.795905217811229	0.930554550666748	0.321882226511618	0.733908666401343	0.0227764582681849	-0.284705180089007	-0.169133887949119	-0.130283553532545	-0.192816815418861	0.450857395653858	0.518694252038302	0.409503013341569	0.44876631533188	0.516524749931408	0.407478433391231	0.00281900589595287	0.00507672199016367	0.00507765765703428
179	0.405785764645593	0.27	0.370020061750343	0.275339206522768	0.464700916977918	0.448245462153744	0.496313734328129	0.410341787582401	0.582285681073857	0.51	0.33	0.81	0.446741450529122	0.540339600550065	0.633937750571007	0.775816376171108	0.938360007346504	1.1009036385219	0.773102060324973	0.934971971526893	1.09689576796511	0.370020061750343	0.6760224452579	0.0257258802731954	-0.302255643447152	-0.169133887949119	-0.130283553532545	-0.192816815418861	0.450857395653858	0.518694252038302	0.409503013341569	0.44876631533188	0.516524749931408	0.407478433391231	0.00281900589595287	0.00507672199016367	0.00507765765703428
179	0.405785764645593	0.27	0.395046898444904	0.29300990288604	0.497083894003767	0.394791937858747	0.496027273462462	0.400140383537292	0.591914163387633	0.49	0.34	0.78	0.444041135257391	0.550448099439013	0.656855063620635	0.780741044398055	0.96783245947209	1.15492387454612	0.78251769649786	0.969990452325642	1.15735720213762	0.395046898444904	0.648928116211249	0.0254871987879885	-0.312243107338778	-0.169133887949119	-0.130283553532545	-0.192816815418861	0.450857395653858	0.518694252038302	0.409503013341569	0.44876631533188	0.516524749931408	0.407478433391231	0.00281900589595287	0.00507672199016367	0.00507765765703428
179	0.405785764645593	0.27	0.399853921686875	0.296873081647225	0.502834761726525	0.340742151487033	0.448064223927525	0.350758037110226	0.545370410744824	0.49	0.34	0.75	0.39234911409383	0.501193366126232	0.610037618158634	0.693475078981761	0.885856745114004	1.07823841124625	0.697213144082479	0.890795288777728	1.08387840551291	0.399853921686875	0.643627675869748	-0.0147765017490375	-0.365795546378886	-0.169133887949119	-0.130283553532545	-0.192816815418861	0.450857395653858	0.518694252038302	0.409503013341569	0.44876631533188	0.516524749931408	0.407478433391231	0.00281900589595287	0.00507672199016367	0.00507765765703428
179	0.405785764645593	0.27	0.43484675968211	0.322614234566807	0.547079284797414	0.345994855824673	0.442438104855035	0.347466506714274	0.537409702995796	0.47	0.34	0.79	0.396489401757128	0.504860227155022	0.613231052552915	0.710198332602912	0.90431393609521	1.09842953958751	0.711880826317111	0.906133394887729	1.10075052741067	0.43484675968211	0.648563104601283	-0.0576303769810636	-0.388681015142937	-0.169133887949119	-0.130283553532545	-0.192816815418861	0.450857395653858	0.518694252038302	0.409503013341569	0.44876631533188	0.516524749931408	0.407478433391231	0.00281900589595287	0.00507672199016367	0.00507765765703428
179	0.405785764645593	0.27	0.462393188469666	0.345132186823207	0.579654190116126	0.424478388224097	0.472367995166699	0.386492559599443	0.558243430733954	0.5	0.28	0.82	0.425796329253733	0.520404735882567	0.6150131425114	0.745125874212773	0.910686652580073	1.07624743094737	0.728998963610266	0.890804277361347	1.05278030684435	0.462393188469666	0.64312686976065	0.056022430125436	-0.294731308445731	-0.169133887949119	-0.130283553532545	-0.192816815418861	0.450857395653858	0.518694252038302	0.409503013341569	0.44876631533188	0.516524749931408	0.407478433391231	0.00281900589595287	0.00507672199016367	0.00507765765703428
179	0.405785764645593	0.27	0.478219689210753	0.356203842337521	0.600235536083985	0.390357869279148	0.438526924344817	0.352963581941581	0.524090266748054	0.46	0.29	0.74	0.40635323360137	0.504858979355761	0.603364725110152	0.732275013494458	0.909788788055289	1.08730256261612	0.727910091367315	0.904374174755844	1.0806564337292	0.478219689210753	0.630228755524926	0.0566017302906126	-0.309162488974777	-0.169133887949119	-0.130283553532545	-0.192816815418861	0.450857395653858	0.518694252038302	0.409503013341569	0.44876631533188	0.516524749931408	0.407478433391231	0.00281900589595287	0.00507672199016367	0.00507765765703428
179	0.405785764645593	0.27	0.481559819019727	0.357172192320542	0.605947445718912	0.333641646525385	0.471529457398371	0.367487602579538	0.575571312217203	0.45	0.32	0.76	0.428584137056717	0.549923437355041	0.671262737653365	0.779251336622167	0.999870355775819	1.22048937492947	0.779505292424125	1.00039124509349	1.22061954037672	0.481559819019727	0.625125315629622	-0.00688384815708181	-0.363070471545064	-0.169133887949119	-0.130283553532545	-0.192816815418861	0.450857395653858	0.518694252038302	0.409503013341569	0.44876631533188	0.516524749931408	0.407478433391231	0.00281900589595287	0.00507672199016367	0.00507765765703428
179	0.405785764645593	0.27	0.482302413506158	0.359741772274779	0.604863054737538	0.455086398751012	0.53790896033513	0.446009886110518	0.629808034559742	0.51	0.33	0.69	0.483783613854609	0.583465857730385	0.683148101606161	0.838161279844321	1.01086203843137	1.18356279701842	0.846900083643475	1.02149854815894	1.19592663658629	0.482302413506158	0.617987050752148	0.0283880741655	-0.336393138785033	-0.169133887949119	-0.130283553532545	-0.192816815418861	0.450857395653858	0.518694252038302	0.409503013341569	0.44876631533188	0.516524749931408	0.407478433391231	0.00281900589595287	0.00507672199016367	0.00507765765703428
179	0.405785764645593	0.27	0.500699037490899	0.373744513417459	0.627653561564338	0.421197038887142	0.532811754851355	0.435294385613246	0.630329124089463	0.52	0.33	0.74	0.46683671137124	0.571420389592953	0.676004067814665	0.80300306893627	0.982896835915308	1.16279060289435	0.806243641512782	0.986711516406388	1.16711777983362	0.500699037490899	0.649737487411027	-0.0940465079484647	-0.42065656858835	-0.169133887949119	-0.130283553532545	-0.192816815418861	0.450857395653858	0.518694252038302	0.409503013341569	0.44876631533188	0.516524749931408	0.407478433391231	0.00281900589595287	0.00507672199016367	0.00507765765703428
179	0.405785764645593	0.27	0.508894743180845	0.37746160525799	0.640327881103699	0.400744850610287	0.457758687952799	0.370362202322353	0.545155173583246	0.52	0.38	0.77	0.397905053801283	0.491800983512162	0.585696913223041	0.685201049829923	0.846891857719943	1.00858266560996	0.694975056300905	0.858872737250908	1.02344538747963	0.508894743180845	0.632122269301922	0.0165657326083813	-0.317042530649461	-0.169133887949119	-0.130283553532545	-0.192816815418861	0.450857395653858	0.518694252038302	0.409503013341569	0.44876631533188	0.516524749931408	0.407478433391231	0.00281900589595287	0.00507672199016367	0.00507765765703428
179	0.405785764645593	0.27	0.509001522719144	0.376669978312532	0.641333067125756	0.300873381293149	0.368156149923888	0.280536087812081	0.455776212035695	0.58	0.34	0.83	0.279961698205074	0.367402360748594	0.454843023292113	0.461029202662175	0.605022824615283	0.74901644656839	0.459674532767181	0.60309277318282	0.746816094219817	0.509001522719144	0.672457856867677	-0.0110311988233754	-0.31433739721679	-0.169133887949119	-0.130283553532545	-0.192816815418861	0.450857395653858	0.518694252038302	0.409503013341569	0.44876631533188	0.516524749931408	0.407478433391231	0.00281900589595287	0.00507672199016367	0.00507765765703428
179	0.405785764645593	0.27	0.510479275550967	0.380852217547249	0.640106333554684	0.440249674048409	0.512892071600784	0.422598027797733	0.603186115403835	0.5	0.31	0.74	0.465405356818285	0.564845791724523	0.66428622663076	0.814248877219478	0.988224662599692	1.16220044797991	0.813700422634005	0.98725247829716	1.16113947823869	0.510479275550967	0.624123867111664	0.00901053470238823	-0.340164197179006	-0.169133887949119	-0.130283553532545	-0.192816815418861	0.450857395653858	0.518694252038302	0.409503013341569	0.44876631533188	0.516524749931408	0.407478433391231	0.00281900589595287	0.00507672199016367	0.00507765765703428
179	0.405785764645593	0.27	0.518786570421804	0.385671028102624	0.651902112740983	0.377182041131124	0.497346774207266	0.397565320407619	0.597128228006914	0.54	0.35	0.81	0.417106351186256	0.521792237942572	0.626478124698889	0.707715423773031	0.885338748131664	1.0629620724903	0.708280604015103	0.886596819879296	1.06394625943759	0.518786570421804	0.667718359414883	0.0425059269923965	-0.269687227056936	-0.169133887949119	-0.130283553532545	-0.192816815418861	0.450857395653858	0.518694252038302	0.409503013341569	0.44876631533188	0.516524749931408	0.407478433391231	0.00281900589595287	0.00507672199016367	0.00507765765703428
179	0.405785764645593	0.27	0.52101725580862	0.387994426699571	0.65404008491767	0.305702565703895	0.392434049106129	0.30009712969811	0.484770968514148	0.5	0.35	0.83	0.327810431869488	0.428674460322845	0.529538488776202	0.570502165382911	0.746040040470404	0.921577915557897	0.570048653121597	0.745677502992901	0.920860391248531	0.52101725580862	0.654936850046195	0.0202881753096184	-0.295935901174411	-0.169133887949119	-0.130283553532545	-0.192816815418861	0.450857395653858	0.518694252038302	0.409503013341569	0.44876631533188	0.516524749931408	0.407478433391231	0.00281900589595287	0.00507672199016367	0.00507765765703428
179	0.405785764645593	0.27	0.525935369368743	0.391179837001922	0.660690901735563	0.324634689252909	0.456916139415189	0.354021233913532	0.559811044916847	0.48	0.34	0.78	0.397907938641212	0.513558345517221	0.62920875239323	0.705546861053378	0.910611333578236	1.11567580610309	0.707901536946534	0.913864100657483	1.11950158653822	0.525935369368743	0.642444185654527	0.00729270079322264	-0.320603379624762	-0.169133887949119	-0.130283553532545	-0.192816815418861	0.450857395653858	0.518694252038302	0.409503013341569	0.44876631533188	0.516524749931408	0.407478433391231	0.00281900589595287	0.00507672199016367	0.00507765765703428
179	0.405785764645593	0.27	0.528298928698971	0.391486263366027	0.665111594031915	0.369582212041057	0.447691244409158	0.356401338059432	0.538981150758885	0.49	0.33	0.75	0.393959497562942	0.494869684471693	0.595779871380444	0.690914929787403	0.867888337292966	1.04486174479853	0.694352089546796	0.872306581130682	1.05000801244289	0.528298928698971	0.622803771612304	-0.00264539408568334	-0.355709515093076	-0.169133887949119	-0.130283553532545	-0.192816815418861	0.450857395653858	0.518694252038302	0.409503013341569	0.44876631533188	0.516524749931408	0.407478433391231	0.00281900589595287	0.00507672199016367	0.00507765765703428
179	0.405785764645593	0.27	0.530608565439	0.39417330287114	0.66704382800686	0.360083108376977	0.449234552717604	0.355732956147634	0.542736149287574	0.56	0.33	0.83	0.366061874247866	0.462278345322776	0.558494816397685	0.613839701477889	0.775182616533521	0.936525531589152	0.609976124234496	0.770357462354036	0.930733876546651	0.530608565439	0.660473705722729	0.00695465798217651	-0.302297665417013	-0.169133887949119	-0.130283553532545	-0.192816815418861	0.450857395653858	0.518694252038302	0.409503013341569	0.44876631533188	0.516524749931408	0.407478433391231	0.00281900589595287	0.00507672199016367	0.00507765765703428
179	0.405785764645593	0.27	0.531315550413366	0.393972368738719	0.668658732088013	0.266056884071093	0.413409170303736	0.306205533696943	0.520612806910529	0.55	0.36	0.79	0.31744023254954	0.428577176822721	0.539714121095901	0.534694547734647	0.721892993493993	0.909091439253339	0.53816255047708	0.72643823258433	0.914822469644491	0.531315550413366	0.637750801230897	-0.025212123364612	-0.334276985903036	-0.169133887949119	-0.130283553532545	-0.192816815418861	0.450857395653858	0.518694252038302	0.409503013341569	0.44876631533188	0.516524749931408	0.407478433391231	0.00281900589595287	0.00507672199016367	0.00507765765703428
179	0.405785764645593	0.27	0.533424340079889	0.395870264177574	0.670978415982204	0.255953081489824	0.359961441050868	0.264140281231271	0.455782600870465	0.52	0.35	0.79	0.283480070960959	0.386317052350546	0.489154033740134	0.487829050531169	0.664796929862916	0.841764809194663	0.490254421301261	0.668174270856517	0.846056262124997	0.533424340079889	0.643842021577903	-0.0321373029784787	-0.345773832315516	-0.169133887949119	-0.130283553532545	-0.192816815418861	0.450857395653858	0.518694252038302	0.409503013341569	0.44876631533188	0.516524749931408	0.407478433391231	0.00281900589595287	0.00507672199016367	0.00507765765703428
179	0.405785764645593	0.27	0.535779816503822	0.3994374570524	0.672122175955245	0.407531442368499	0.514423640808663	0.417582817472359	0.611264464144968	0.49	0.3	0.73	0.464328450101656	0.572009962666025	0.679691475230394	0.81748765163057	1.00706963139296	1.19665161115535	0.816156919478485	1.00519203769237	1.19478582526768	0.535779816503822	0.62743885535959	-0.00307120020868756	-0.355204804025353	-0.169133887949119	-0.130283553532545	-0.192816815418861	0.450857395653858	0.518694252038302	0.409503013341569	0.44876631533188	0.516524749931408	0.407478433391231	0.00281900589595287	0.00507672199016367	0.00507765765703428
179	0.405785764645593	0.27	0.538431447654688	0.399304424401797	0.677558470907578	0.346227293372457	0.453756291029264	0.35640519095245	0.551107391106077	0.55	0.35	0.86	0.37029135237602	0.471435419347665	0.57257948631931	0.624546061634734	0.795139104868198	0.965732148101663	0.621602685131253	0.791460002859966	0.961396199660848	0.538431447654688	0.669796389451977	-0.0262041156942202	-0.33239082997918	-0.169133887949119	-0.130283553532545	-0.192816815418861	0.450857395653858	0.518694252038302	0.409503013341569	0.44876631533188	0.516524749931408	0.407478433391231	0.00281900589595287	0.00507672199016367	0.00507765765703428
179	0.405785764645593	0.27	0.53890871208503	0.400640132562374	0.677177291607685	0.325515446420863	0.434915333066703	0.337171270901423	0.532659395231982	0.46	0.34	0.76	0.387537924243041	0.499882996992996	0.612228069742951	0.697588966022269	0.899816098477538	1.10204323093281	0.701843201876416	0.905202691743975	1.1085147907439	0.53890871208503	0.629202109753278	0.0519272112111527	-0.300062527031146	-0.169133887949119	-0.130283553532545	-0.192816815418861	0.450857395653858	0.518694252038302	0.409503013341569	0.44876631533188	0.516524749931408	0.407478433391231	0.00281900589595287	0.00507672199016367	0.00507765765703428
179	0.405785764645593	0.27	0.545772995891896	0.4057414951004	0.685804496683393	0.34365430809516	0.422659720682703	0.331462469890643	0.513856971474763	0.47	0.3	0.73	0.375647767173082	0.479001982941956	0.582356198710829	0.669769395906995	0.854047053620488	1.03832471133398	0.668757344185098	0.852724602672954	1.03641094110135	0.545772995891896	0.586589295749479	-0.0499159915350512	-0.419157799837883	-0.169133887949119	-0.130283553532545	-0.192816815418861	0.450857395653858	0.518694252038302	0.409503013341569	0.44876631533188	0.516524749931408	0.407478433391231	0.00281900589595287	0.00507672199016367	0.00507765765703428
179	0.405785764645593	0.27	0.546259306060781	0.405911742679078	0.686606869442484	0.316762313464257	0.405388573505515	0.312432853638911	0.498344293372119	0.5	0.35	0.85	0.341336615771248	0.44289184745158	0.544447079131911	0.594099808658511	0.770857709574684	0.947615610490857	0.592419004195923	0.76860919913079	0.945037512211869	0.546259306060781	0.655752512778189	-0.0451267692189371	-0.36142306909641	-0.169133887949119	-0.130283553532545	-0.192816815418861	0.450857395653858	0.518694252038302	0.409503013341569	0.44876631533188	0.516524749931408	0.407478433391231	0.00281900589595287	0.00507672199016367	0.00507765765703428
179	0.405785764645593	0.27	0.548010793986706	0.405811776445981	0.69020981152743	0.351910020731811	0.461063690662741	0.363374115645643	0.558753265679838	0.46	0.33	0.85	0.418050788705494	0.530439652209542	0.642828515713589	0.753000656456321	0.955437514090254	1.15787437172419	0.74746722196643	0.948348688062878	1.14930187539678	0.548010793986706	0.632104413929707	-0.0511599604814549	-0.390270742621031	-0.169133887949119	-0.130283553532545	-0.192816815418861	0.450857395653858	0.518694252038302	0.409503013341569	0.44876631533188	0.516524749931408	0.407478433391231	0.00281900589595287	0.00507672199016367	0.00507765765703428
179	0.405785764645593	0.27	0.548012566906374	0.407141604065919	0.688883529746828	0.346586903547738	0.473674650985587	0.372130842316144	0.575218459655031	0.51	0.32	0.82	0.402363053742131	0.512156363779392	0.621949673816654	0.695684420748651	0.885516699296525	1.0753489778444	0.690399372656965	0.878751758602389	1.06684363516904	0.548012566906374	0.665918740427129	0.026130069909701	-0.298370143502878	-0.169133887949119	-0.130283553532545	-0.192816815418861	0.450857395653858	0.518694252038302	0.409503013341569	0.44876631533188	0.516524749931408	0.407478433391231	0.00281900589595287	0.00507672199016367	0.00507765765703428
179	0.405785764645593	0.27	0.549553457078398	0.409390651135587	0.689716263021209	0.409056120400034	0.523126098250787	0.424957289585841	0.621294906915734	0.52	0.34	0.78	0.457101616746522	0.562696042950059	0.668290469153596	0.787728570606711	0.969700682211544	1.15167279381638	0.789284487366211	0.971805715067207	1.15400658978433	0.549553457078398	0.643028846274927	-0.0869196679551577	-0.426170029265487	-0.169133887949119	-0.130283553532545	-0.192816815418861	0.450857395653858	0.518694252038302	0.409503013341569	0.44876631533188	0.516524749931408	0.407478433391231	0.00281900589595287	0.00507672199016367	0.00507765765703428
179	0.405785764645593	0.27	0.551792270737569	0.410553118521135	0.693031422954002	0.348817178457349	0.446816284286726	0.351500025135842	0.54213254343761	0.51	0.31	0.73	0.382156032699605	0.485785281189108	0.589414529678612	0.663074135855908	0.842879944248283	1.02268575264066	0.662995522283711	0.842847191950068	1.023161601792	0.551792270737569	0.603308796891042	-0.0297822100640962	-0.385997915076529	-0.169133887949119	-0.130283553532545	-0.192816815418861	0.450857395653858	0.518694252038302	0.409503013341569	0.44876631533188	0.516524749931408	0.407478433391231	0.00281900589595287	0.00507672199016367	0.00507765765703428
179	0.405785764645593	0.27	0.553369480119301	0.412243218216879	0.694495742021723	0.384370660799541	0.489111535495547	0.392466865728385	0.58575620526271	0.51	0.31	0.75	0.424834632556831	0.529449840500331	0.634065048443831	0.73507032657124	0.916080840249311	1.09709135392738	0.733555430929045	0.913986687869838	1.09464964948368	0.553369480119301	0.629817490079687	-0.0207698670128719	-0.375671903860101	-0.169133887949119	-0.130283553532545	-0.192816815418861	0.450857395653858	0.518694252038302	0.409503013341569	0.44876631533188	0.516524749931408	0.407478433391231	0.00281900589595287	0.00507672199016367	0.00507765765703428
179	0.405785764645593	0.27	0.557159503243698	0.412668236576212	0.701650769911185	0.416412741703719	0.528034706339408	0.430437176559334	0.625632236119481	0.48	0.3	0.75	0.486274518679599	0.596532633923	0.706790749166401	0.865176299049293	1.06134678387227	1.25751726869524	0.861162423130736	1.0558378388899	1.25087233435124	0.557159503243698	0.623506100324781	-0.00997053058368118	-0.366657528880003	-0.169133887949119	-0.130283553532545	-0.192816815418861	0.450857395653858	0.518694252038302	0.409503013341569	0.44876631533188	0.516524749931408	0.407478433391231	0.00281900589595287	0.00507672199016367	0.00507765765703428
179	0.405785764645593	0.27	0.557213498515119	0.415818693129723	0.698608303900515	0.302171264059683	0.426070745482936	0.324979156817625	0.527162334148247	0.55	0.4	0.84	0.337605887976872	0.442625286428625	0.547644684880378	0.569381743127001	0.746499886743929	0.923618030360857	0.575085732417199	0.753946677474117	0.932853587026316	0.557213498515119	0.694327199941962	-0.0268840908023269	-0.305875397903665	-0.169133887949119	-0.130283553532545	-0.192816815418861	0.450857395653858	0.518694252038302	0.409503013341569	0.44876631533188	0.516524749931408	0.407478433391231	0.00281900589595287	0.00507672199016367	0.00507765765703428
179	0.405785764645593	0.27	0.566644379104143	0.420287441537657	0.713001316670629	0.355212498017232	0.481000034579043	0.379820015808042	0.582180053350045	0.54	0.34	0.89	0.398380766154053	0.504505171714197	0.610629577274341	0.675830563097496	0.855864648227912	1.03589873335833	0.668857402792991	0.847098570529567	1.02522788214138	0.566644379104143	0.697724560848069	-0.00542447036259827	-0.30460313387889	-0.169133887949119	-0.130283553532545	-0.192816815418861	0.450857395653858	0.518694252038302	0.409503013341569	0.44876631533188	0.516524749931408	0.407478433391231	0.00281900589595287	0.00507672199016367	0.00507765765703428
179	0.405785764645593	0.27	0.567681677976443	0.423543956956607	0.711819398996279	0.353409800097832	0.496124820844435	0.391351265487573	0.600898376201297	0.52	0.37	0.77	0.419719191218523	0.532087479744903	0.644455768271282	0.721967135519243	0.915254011811617	1.10854088810399	0.729789128632671	0.925269610087928	1.12070420045032	0.567681677976443	0.651176067147301	-0.00398033043742051	-0.316995888944718	-0.169133887949119	-0.130283553532545	-0.192816815418861	0.450857395653858	0.518694252038302	0.409503013341569	0.44876631533188	0.516524749931408	0.407478433391231	0.00281900589595287	0.00507672199016367	0.00507765765703428
179	0.405785764645593	0.27	0.567731018673683	0.421293910267574	0.714168127079792	0.383765831778309	0.461939446732225	0.370547012207964	0.553331881256486	0.52	0.33	0.78	0.396242710612094	0.493972782080076	0.591702853548057	0.68032769235487	0.84812503528335	1.01592237821183	0.680513927482852	0.848692357112393	1.01640413890707	0.567731018673683	0.62771407434973	0.0168842006484718	-0.32434692914588	-0.169133887949119	-0.130283553532545	-0.192816815418861	0.450857395653858	0.518694252038302	0.409503013341569	0.44876631533188	0.516524749931408	0.407478433391231	0.00281900589595287	0.00507672199016367	0.00507765765703428
179	0.405785764645593	0.27	0.568231648108306	0.421408373790276	0.715054922426336	0.380786032490162	0.539316531552622	0.431940076611216	0.646692986494029	0.54	0.36	0.79	0.45021647769179	0.562136283119486	0.674056088547182	0.760840881659634	0.949979146596878	1.13911741153412	0.767183303067096	0.957682734360292	1.14905640764873	0.568231648108306	0.635180743412181	-0.0246591563053021	-0.357259922214641	-0.169133887949119	-0.130283553532545	-0.192816815418861	0.450857395653858	0.518694252038302	0.409503013341569	0.44876631533188	0.516524749931408	0.407478433391231	0.00281900589595287	0.00507672199016367	0.00507765765703428
179	0.405785764645593	0.27	0.573200196945621	0.424903457583298	0.721496936307945	0.417269354719255	0.516398767706145	0.421119953701023	0.611677581711266	0.5	0.3	0.76	0.464224972298813	0.569256340210657	0.674287708122502	0.812693015050987	0.996565628884141	1.1804382427173	0.806125211077662	0.988030055319232	1.17053656214801	0.573200196945621	0.584929973631182	-0.00813970153577858	-0.390163752600596	-0.169133887949119	-0.130283553532545	-0.192816815418861	0.450857395653858	0.518694252038302	0.409503013341569	0.44876631533188	0.516524749931408	0.407478433391231	0.00281900589595287	0.00507672199016367	0.00507765765703428
179	0.405785764645593	0.27	0.577768421630969	0.430622607511129	0.72491423575081	0.422898415636973	0.502426999671814	0.410790912754372	0.594063086589256	0.52	0.32	0.81	0.438211499095964	0.53596436015643	0.633717221216897	0.751240144528995	0.918821035543236	1.08640192655748	0.746860677668898	0.913564104852486	1.08013521494522	0.577768421630969	0.651688393263209	0.049337955725713	-0.28309693057246	-0.169133887949119	-0.130283553532545	-0.192816815418861	0.450857395653858	0.518694252038302	0.409503013341569	0.44876631533188	0.516524749931408	0.407478433391231	0.00281900589595287	0.00507672199016367	0.00507765765703428
179	0.405785764645593	0.27	0.578659092590564	0.430764567868983	0.726553617312145	0.382134017708746	0.493351114807717	0.395406431188633	0.591295798426801	0.52	0.33	0.91	0.423052751143249	0.527845603754038	0.632638456364827	0.726603844316179	0.906588230088617	1.08657261586106	0.714149392400563	0.891057537997627	1.06763235974714	0.578659092590564	0.650435789458338	0.0152554752232806	-0.309180237648883	-0.169133887949119	-0.130283553532545	-0.192816815418861	0.450857395653858	0.518694252038302	0.409503013341569	0.44876631533188	0.516524749931408	0.407478433391231	0.00281900589595287	0.00507672199016367	0.00507765765703428
179	0.405785764645593	0.27	0.57873545768193	0.428294799287254	0.729176116076606	0.334858056066577	0.440276288583157	0.343395525654121	0.537157051512194	0.53	0.35	0.74	0.363991116935651	0.466682429063104	0.569373741190556	0.621525328557092	0.796873705317773	0.972222082078455	0.627447399289566	0.804534503402777	0.98151554032629	0.57873545768193	0.629202085399175	0.0504742843619855	-0.280921141779321	-0.169133887949119	-0.130283553532545	-0.192816815418861	0.450857395653858	0.518694252038302	0.409503013341569	0.44876631533188	0.516524749931408	0.407478433391231	0.00281900589595287	0.00507672199016367	0.00507765765703428
179	0.405785764645593	0.27	0.581967053732981	0.431909971504523	0.732024135961439	0.317113719564517	0.422691749825374	0.325847038095869	0.519536461554879	0.58	0.35	0.84	0.32579201254877	0.422620370183797	0.519448727818823	0.537087435062169	0.69671471946557	0.85634200386897	0.535974777999846	0.69529089909942	0.854578762320317	0.581967053732981	0.659731941999423	0.0220073929627072	-0.282790888058237	-0.169133887949119	-0.130283553532545	-0.192816815418861	0.450857395653858	0.518694252038302	0.409503013341569	0.44876631533188	0.516524749931408	0.407478433391231	0.00281900589595287	0.00507672199016367	0.00507765765703428
179	0.405785764645593	0.27	0.582257094118679	0.430995557418601	0.733518630818757	0.32687706628342	0.437339956346848	0.339354958641751	0.535324954051945	0.53	0.35	0.72	0.358045551497837	0.461427251539156	0.564808951580475	0.60961873948615	0.7856394200992	0.96166010071225	0.617597872359676	0.795636681193368	0.974014560121028	0.582257094118679	0.631175995187657	0.038384359737206	-0.293315546184471	-0.169133887949119	-0.130283553532545	-0.192816815418861	0.450857395653858	0.518694252038302	0.409503013341569	0.44876631533188	0.516524749931408	0.407478433391231	0.00281900589595287	0.00507672199016367	0.00507765765703428
179	0.405785764645593	0.27	0.584319519169648	0.432588859386605	0.736050178952691	0.409589987036301	0.509253993137289	0.413793846730704	0.604714139543874	0.5	0.3	0.78	0.452242825898606	0.556572957225339	0.660903088552073	0.787321660571825	0.968952783366588	1.15058390616135	0.780719068520676	0.960987840935001	1.1399997253262	0.584319519169648	0.620362204092511	-0.0102125739641957	-0.36211443059192	-0.169133887949119	-0.130283553532545	-0.192816815418861	0.450857395653858	0.518694252038302	0.409503013341569	0.44876631533188	0.516524749931408	0.407478433391231	0.00281900589595287	0.00507672199016367	0.00507765765703428
179	0.405785764645593	0.27	0.586938066824012	0.434840482818513	0.739035650829511	0.369941364062774	0.469635569760467	0.373944704497504	0.565326435023429	0.52	0.34	0.77	0.401951350374319	0.504808997636955	0.607666644899591	0.692383664917797	0.869561710744002	1.04673975657021	0.695331411093366	0.873204146839764	1.05119593477002	0.586938066824012	0.62496599018981	-0.0403088573943706	-0.378742194185268	-0.169133887949119	-0.130283553532545	-0.192816815418861	0.450857395653858	0.518694252038302	0.409503013341569	0.44876631533188	0.516524749931408	0.407478433391231	0.00281900589595287	0.00507672199016367	0.00507765765703428
179	0.405785764645593	0.27	0.589254384539841	0.439145734765807	0.739363034313876	0.290588396240897	0.440765568610853	0.33324213296804	0.548289004253667	0.52	0.35	0.78	0.357177240946949	0.472423544702063	0.587669848457177	0.614148482463425	0.812308763821427	1.01046904517943	0.618101499512736	0.817228851676555	1.01687980296635	0.589254384539841	0.635035254322992	0.0303684994167505	-0.294884085793339	-0.169133887949119	-0.130283553532545	-0.192816815418861	0.450857395653858	0.518694252038302	0.409503013341569	0.44876631533188	0.516524749931408	0.407478433391231	0.00281900589595287	0.00507672199016367	0.00507765765703428
179	0.405785764645593	0.27	0.593347166805426	0.442233118674939	0.744461214935914	0.322451866712063	0.475565756848353	0.367935676120721	0.583195837575984	0.52	0.33	0.76	0.395286448266497	0.510917291097576	0.626548133928655	0.680679112214554	0.879794209096944	1.07890930597933	0.681939842196152	0.88143021832583	1.08096433298219	0.593347166805426	0.639280124630322	0.0447840597671174	-0.275419270606202	-0.169133887949119	-0.130283553532545	-0.192816815418861	0.450857395653858	0.518694252038302	0.409503013341569	0.44876631533188	0.516524749931408	0.407478433391231	0.00281900589595287	0.00507672199016367	0.00507765765703428
179	0.405785764645593	0.27	0.601369306536108	0.448782454540952	0.753956158531264	0.315875854997352	0.447224849774071	0.344465669220016	0.549984030328125	0.5	0.32	0.83	0.380329765497089	0.493787733982866	0.607245702468643	0.666513064961731	0.865343725036285	1.06417438511084	0.660734171623235	0.857876877412472	1.05464325657515	0.601369306536108	0.630936814181293	0.00343145288905709	-0.325415845234974	-0.169133887949119	-0.130283553532545	-0.192816815418861	0.450857395653858	0.518694252038302	0.409503013341569	0.44876631533188	0.516524749931408	0.407478433391231	0.00281900589595287	0.00507672199016367	0.00507765765703428
179	0.405785764645593	0.27	0.602319539805408	0.448210403737585	0.75642867587323	0.357530885235042	0.429333875370703	0.339477279150052	0.519190471591353	0.51	0.35	0.82	0.369316250122408	0.467070954790892	0.564825659459377	0.641053402746532	0.810734498667559	0.980415594588585	0.640740029660009	0.810636414270641	0.98011359724674	0.602319539805408	0.639104817627132	-0.0330547289986552	-0.367622775307382	-0.169133887949119	-0.130283553532545	-0.192816815418861	0.450857395653858	0.518694252038302	0.409503013341569	0.44876631533188	0.516524749931408	0.407478433391231	0.00281900589595287	0.00507672199016367	0.00507765765703428
179	0.405785764645593	0.27	0.604750109702716	0.450062392600852	0.759437826804581	0.298410708406159	0.424572293384564	0.322930718576136	0.526213868192993	0.47	0.3	0.73	0.366447168050026	0.481785428246887	0.597123688443747	0.653926848892798	0.859748565154538	1.06557028141628	0.65200042993566	0.856943405830967	1.06217966020679	0.604750109702716	0.598360853760161	0.0230655936422428	-0.337838636908357	-0.169133887949119	-0.130283553532545	-0.192816815418861	0.450857395653858	0.518694252038302	0.409503013341569	0.44876631533188	0.516524749931408	0.407478433391231	0.00281900589595287	0.00507672199016367	0.00507765765703428
179	0.405785764645593	0.27	0.604818148920216	0.448879102895196	0.760757194945236	0.307125561159812	0.417499280030121	0.319593015535565	0.515405544524677	0.52	0.35	0.75	0.344710569605595	0.45031151381058	0.555912458015566	0.595075558995923	0.777374990589154	0.959674422182386	0.599657964188011	0.783369902789626	0.967172071114232	0.604818148920216	0.594547870436331	-0.0114237870127705	-0.357856739451474	-0.169133887949119	-0.130283553532545	-0.192816815418861	0.450857395653858	0.518694252038302	0.409503013341569	0.44876631533188	0.516524749931408	0.407478433391231	0.00281900589595287	0.00507672199016367	0.00507765765703428
179	0.405785764645593	0.27	0.605336913533903	0.449885755670424	0.760788071397383	0.336632376802706	0.420795381168752	0.328568904075259	0.513021858262244	0.49	0.3	0.72	0.36343882526267	0.46545299056328	0.567467155863889	0.63766903008151	0.81665726501981	0.995645499958109	0.635688925486417	0.814121279323695	0.992511611181545	0.605336913533903	0.594682218021393	0.0573344134253185	-0.309394932358272	-0.169133887949119	-0.130283553532545	-0.192816815418861	0.450857395653858	0.518694252038302	0.409503013341569	0.44876631533188	0.516524749931408	0.407478433391231	0.00281900589595287	0.00507672199016367	0.00507765765703428
179	0.405785764645593	0.27	0.60725653836765	0.451283727970188	0.763229348765113	0.354021368451569	0.467724631065377	0.369080775086331	0.566368487044423	0.52	0.29	0.79	0.396654021345336	0.502667351749627	0.608680682153917	0.683183504289033	0.865777287963037	1.04837107163704	0.671780896128854	0.851340964250678	1.03100581665772	0.60725653836765	0.624725419990169	-0.0382745542921528	-0.39327070674868	-0.169133887949119	-0.130283553532545	-0.192816815418861	0.450857395653858	0.518694252038302	0.409503013341569	0.44876631533188	0.516524749931408	0.407478433391231	0.00281900589595287	0.00507672199016367	0.00507765765703428
179	0.405785764645593	0.27	0.60777149282161	0.451185479070646	0.764357506572573	0.364140008998156	0.521746804936462	0.4141023135116	0.629391296361323	0.47	0.31	0.68	0.470249911752048	0.592489780841108	0.714729649930168	0.839578214109755	1.05782372233415	1.27606923055855	0.846104301580588	1.06599721894199	1.28605340844774	0.60777149282161	0.60071715873707	-0.0615320413705485	-0.426373404704949	-0.169133887949119	-0.130283553532545	-0.192816815418861	0.450857395653858	0.518694252038302	0.409503013341569	0.44876631533188	0.516524749931408	0.407478433391231	0.00281900589595287	0.00507672199016367	0.00507765765703428
179	0.405785764645593	0.27	0.612810251177216	0.455714737399759	0.769905764954673	0.355775410857875	0.422898552372322	0.334049593275914	0.51174751146873	0.53	0.33	0.84	0.35542729420624	0.449962194892658	0.544497095579077	0.60833562912795	0.770137913930115	0.93194019873228	0.604945501724362	0.765686200614257	0.926509886218998	0.612810251177216	0.623717346403341	-0.0629377747773213	-0.396010333854579	-0.169133887949119	-0.130283553532545	-0.192816815418861	0.450857395653858	0.518694252038302	0.409503013341569	0.44876631533188	0.516524749931408	0.407478433391231	0.00281900589595287	0.00507672199016367	0.00507765765703428
179	0.405785764645593	0.27	0.615229062123214	0.458223467065663	0.772234657180765	0.335287538118003	0.457460323252452	0.35689526754274	0.558025378962164	0.5	0.35	0.77	0.391555622281684	0.501887186046375	0.612218749811066	0.683358698314972	0.875913802894865	1.06846890747476	0.68795976698363	0.88168525263751	1.07541820133004	0.615229062123214	0.619446750258649	-0.040509620942668	-0.371101423733257	-0.169133887949119	-0.130283553532545	-0.192816815418861	0.450857395653858	0.518694252038302	0.409503013341569	0.44876631533188	0.516524749931408	0.407478433391231	0.00281900589595287	0.00507672199016367	0.00507765765703428
179	0.405785764645593	0.27	0.620917653152934	0.462360105170433	0.779475201135435	0.320324505025088	0.457264726119255	0.353270581641214	0.561258870597295	0.52	0.32	0.75	0.380642502576709	0.492694265346041	0.604746028115372	0.656675860049565	0.849985033850492	1.04329420765142	0.65699323635311	0.850544979323788	1.04389289178171	0.620917653152934	0.628132237292355	-0.0566091108864169	-0.395375812073725	-0.169133887949119	-0.130283553532545	-0.192816815418861	0.450857395653858	0.518694252038302	0.409503013341569	0.44876631533188	0.516524749931408	0.407478433391231	0.00281900589595287	0.00507672199016367	0.00507765765703428
179	0.405785764645593	0.27	0.621823082875052	0.463324370750522	0.780321794999582	0.342738461352456	0.442068522325113	0.346489465267583	0.537647579382642	0.47	0.33	0.8	0.394739284056131	0.503628045001612	0.612516805947093	0.706295194877274	0.901126598130762	1.09595800138425	0.705406144524983	0.899950160892495	1.09455179847542	0.621823082875052	0.602819519517921	0.00889012235241988	-0.344038185742327	-0.169133887949119	-0.130283553532545	-0.192816815418861	0.450857395653858	0.518694252038302	0.409503013341569	0.44876631533188	0.516524749931408	0.407478433391231	0.00281900589595287	0.00507672199016367	0.00507765765703428
179	0.405785764645593	0.27	0.623259173808621	0.461280796452649	0.785237551164593	0.353346194610285	0.455598883426879	0.359370359931672	0.551827406922087	0.5	0.33	0.68	0.394214904547514	0.4997737442126	0.605332583877685	0.687936367882137	0.872144940209973	1.05635351253781	0.69597883804371	0.882240231938569	1.0692703597364	0.623259173808621	0.595991918688783	0.0224232764496769	-0.338181016405529	-0.169133887949119	-0.130283553532545	-0.192816815418861	0.450857395653858	0.518694252038302	0.409503013341569	0.44876631533188	0.516524749931408	0.407478433391231	0.00281900589595287	0.00507672199016367	0.00507765765703428
179	0.405785764645593	0.27	0.625117209949456	0.464879653847173	0.785354766051738	0.384503249324614	0.470831028261938	0.377824504520595	0.56383755200328	0.52	0.32	0.71	0.40569223602461	0.505558772286936	0.605425308549261	0.698360720572573	0.870271494386381	1.04218226820019	0.703152630247158	0.876067184646835	1.04901416647081	0.625117209949456	0.588974310058014	-0.0525833161342812	-0.421975357200258	-0.169133887949119	-0.130283553532545	-0.192816815418861	0.450857395653858	0.518694252038302	0.409503013341569	0.44876631533188	0.516524749931408	0.407478433391231	0.00281900589595287	0.00507672199016367	0.00507765765703428
179	0.405785764645593	0.27	0.626421080413651	0.466023344718888	0.786818816108415	0.338039786612106	0.476625473817412	0.372490947527132	0.580760000107692	0.52	0.32	0.75	0.40131829445779	0.513511867918904	0.625705441380018	0.692308328798809	0.885851823868654	1.0793953189385	0.692388675270103	0.885773303518271	1.0795588820135	0.626421080413651	0.590353973362166	0.0399342767358905	-0.323683708246628	-0.169133887949119	-0.130283553532545	-0.192816815418861	0.450857395653858	0.518694252038302	0.409503013341569	0.44876631533188	0.516524749931408	0.407478433391231	0.00281900589595287	0.00507672199016367	0.00507765765703428
179	0.405785764645593	0.27	0.628150163103596	0.466513804184228	0.789786522022965	0.327380915037702	0.444125753626105	0.344734233521215	0.543517273730996	0.52	0.32	0.77	0.368160610723725	0.474306270726256	0.580451930728787	0.631596157989433	0.813693832461079	0.995791506932724	0.630220587125633	0.812003922099801	0.99343825902549	0.628150163103596	0.620345304861448	-0.0358412265446907	-0.377568984494754	-0.169133887949119	-0.130283553532545	-0.192816815418861	0.450857395653858	0.518694252038302	0.409503013341569	0.44876631533188	0.516524749931408	0.407478433391231	0.00281900589595287	0.00507672199016367	0.00507765765703428
179	0.405785764645593	0.27	0.628907893143672	0.468618349518065	0.789197436769279	0.322609012687153	0.444854544410744	0.344211225047127	0.545497863774361	0.52	0.32	0.75	0.369732478735972	0.477837912925201	0.58594334711443	0.636603747504587	0.822739206217206	1.00887466492983	0.636418494293488	0.822478644995864	1.0083980707534	0.628907893143672	0.607787304898046	0.00889695923852101	-0.346816796660092	-0.169133887949119	-0.130283553532545	-0.192816815418861	0.450857395653858	0.518694252038302	0.409503013341569	0.44876631533188	0.516524749931408	0.407478433391231	0.00281900589595287	0.00507672199016367	0.00507765765703428
179	0.405785764645593	0.27	0.62954295986684	0.46893941675349	0.790146502980191	0.352564719232585	0.508397022080436	0.400832954951544	0.615961089209328	0.5	0.33	0.84	0.439476313958517	0.557410378890644	0.675344443822772	0.766671406870665	0.97240871877509	1.17814603067951	0.759867158572105	0.964016035092323	1.16767241980534	0.62954295986684	0.633349306631461	-0.0434312432479835	-0.379208943300396	-0.169133887949119	-0.130283553532545	-0.192816815418861	0.450857395653858	0.518694252038302	0.409503013341569	0.44876631533188	0.516524749931408	0.407478433391231	0.00281900589595287	0.00507672199016367	0.00507765765703428
179	0.405785764645593	0.27	0.632532632259933	0.471095353967283	0.793969910552583	0.316793762667122	0.466898159773838	0.359846051678447	0.573950267869229	0.5	0.33	0.7	0.396601393888363	0.514588002581957	0.632574611275552	0.694219585601524	0.900745875866787	1.10727216613205	0.701340134602172	0.910122578931069	1.11881877079337	0.632532632259933	0.59953788996859	-0.000852428498827643	-0.368292655364113	-0.169133887949119	-0.130283553532545	-0.192816815418861	0.450857395653858	0.518694252038302	0.409503013341569	0.44876631533188	0.516524749931408	0.407478433391231	0.00281900589595287	0.00507672199016367	0.00507765765703428
179	0.405785764645593	0.27	0.633499727993571	0.471095273360754	0.795904182626389	0.346563657842595	0.45777509997927	0.359634714206249	0.55591548575229	0.47	0.3	0.76	0.408416725553955	0.519869189453288	0.631321653352622	0.729205587962901	0.928197828932941	1.12719006990298	0.724134640318605	0.921921960136038	1.11927851066873	0.633499727993571	0.595618434193031	-0.0312861544318133	-0.399850064337442	-0.169133887949119	-0.130283553532545	-0.192816815418861	0.450857395653858	0.518694252038302	0.409503013341569	0.44876631533188	0.516524749931408	0.407478433391231	0.00281900589595287	0.00507672199016367	0.00507765765703428
179	0.405785764645593	0.27	0.640156772649379	0.474893400580943	0.805420144717816	0.343137166676212	0.490275482272471	0.384367400697194	0.596183563847748	0.45	0.31	0.68	0.448714192960056	0.572352303959581	0.695990414959106	0.816412707298047	1.04136597712993	1.26631924696181	0.822078421522689	1.0486990200983	1.27513622166662	0.640156772649379	0.567457111772441	-0.00407543368041117	-0.38455190132781	-0.169133887949119	-0.130283553532545	-0.192816815418861	0.450857395653858	0.518694252038302	0.409503013341569	0.44876631533188	0.516524749931408	0.407478433391231	0.00281900589595287	0.00507672199016367	0.00507765765703428
179	0.405785764645593	0.27	0.640743640228558	0.474502082153593	0.806985198303523	0.329694484468568	0.467976299155416	0.363794974359071	0.572157623951761	0.48	0.31	0.71	0.410204970100168	0.52767689861807	0.645148827135972	0.728905116739151	0.937644395907332	1.14638367507551	0.731222638053498	0.940645353587347	1.14991444361833	0.640743640228558	0.586067788758059	-0.0299239092971879	-0.393405602170569	-0.169133887949119	-0.130283553532545	-0.192816815418861	0.450857395653858	0.518694252038302	0.409503013341569	0.44876631533188	0.516524749931408	0.407478433391231	0.00281900589595287	0.00507672199016367	0.00507765765703428
179	0.405785764645593	0.27	0.642011823806297	0.476570889942957	0.807452757669636	0.350431589342355	0.502055646904089	0.395335075523273	0.608776218284905	0.54	0.36	0.89	0.41583011944227	0.52808332107254	0.64033652270281	0.706663209793198	0.897426706867447	1.0881902039417	0.70330197663592	0.893017705981861	1.082849646411	0.642011823806297	0.658104700562173	-0.0397392300447012	-0.339018498769634	-0.169133887949119	-0.130283553532545	-0.192816815418861	0.450857395653858	0.518694252038302	0.409503013341569	0.44876631533188	0.516524749931408	0.407478433391231	0.00281900589595287	0.00507672199016367	0.00507765765703428
179	0.405785764645593	0.27	0.645149598009242	0.478617522759953	0.81168167325853	0.277570369111698	0.401108617798718	0.300076681081925	0.50214055451551	0.5	0.31	0.81	0.330371848907627	0.441603776731876	0.552835704556126	0.577886226586076	0.772453043519147	0.967019860452218	0.572537804386181	0.765104786104057	0.957953365392769	0.645149598009242	0.593232986908679	-0.0362639202133169	-0.394068804591537	-0.169133887949119	-0.130283553532545	-0.192816815418861	0.450857395653858	0.518694252038302	0.409503013341569	0.44876631533188	0.516524749931408	0.407478433391231	0.00281900589595287	0.00507672199016367	0.00507765765703428
179	0.405785764645593	0.27	0.648448951945096	0.483574021597068	0.813323882293125	0.309138182037823	0.440951772167321	0.338032708814544	0.543870835520098	0.47	0.32	0.78	0.384801307696868	0.501959763468711	0.619118219240555	0.688146938786805	0.897663463496474	1.10717998820614	0.687243960192618	0.896459239540391	1.10543874707023	0.648448951945096	0.599292537321129	-0.00110903477384762	-0.350398466391617	-0.169133887949119	-0.130283553532545	-0.192816815418861	0.450857395653858	0.518694252038302	0.409503013341569	0.44876631533188	0.516524749931408	0.407478433391231	0.00281900589595287	0.00507672199016367	0.00507765765703428
179	0.405785764645593	0.27	0.649346298797406	0.484426865963482	0.814265731631329	0.345337263299205	0.496412813456187	0.389700254620665	0.603125372291708	0.5	0.36	0.78	0.427930462833321	0.545111691614051	0.662292920394781	0.747275571380894	0.951903839984296	1.1565321085877	0.753998388151756	0.960616099343819	1.16732129142525	0.649346298797406	0.622883185519847	-0.0378090991472336	-0.371871463640679	-0.169133887949119	-0.130283553532545	-0.192816815418861	0.450857395653858	0.518694252038302	0.409503013341569	0.44876631533188	0.516524749931408	0.407478433391231	0.00281900589595287	0.00507672199016367	0.00507765765703428
179	0.405785764645593	0.27	0.652126558207779	0.483179662535346	0.821073453880212	0.377263792141138	0.561310738273805	0.44871594493147	0.673905531616139	0.57	0.38	0.82	0.453655613055416	0.567489900821512	0.681324188587607	0.752762532685951	0.94165072077245	1.13053890885895	0.758654468077995	0.948912723521534	1.13926976259527	0.652126558207779	0.662262013787605	0.0232428497803573	-0.276136001122885	-0.169133887949119	-0.130283553532545	-0.192816815418861	0.450857395653858	0.518694252038302	0.409503013341569	0.44876631533188	0.516524749931408	0.407478433391231	0.00281900589595287	0.00507672199016367	0.00507765765703428
179	0.405785764645593	0.27	0.652666416094814	0.484455179492132	0.820877652697497	0.370177029160577	0.493231556190836	0.392783663268617	0.593679449113056	0.5	0.31	0.79	0.43348162750916	0.544337348293077	0.655193069076993	0.759435067061583	0.953647961922772	1.14786085678396	0.755186939943191	0.948228431561714	1.14147539315817	0.652666416094814	0.599893070977534	-0.0069859470310887	-0.355256277580571	-0.169133887949119	-0.130283553532545	-0.192816815418861	0.450857395653858	0.518694252038302	0.409503013341569	0.44876631533188	0.516524749931408	0.407478433391231	0.00281900589595287	0.00507672199016367	0.00507765765703428
179	0.405785764645593	0.27	0.663188326915437	0.492040869946965	0.83433578388391	0.326154859200632	0.473472332509997	0.367217622253207	0.579727042766786	0.47	0.33	0.75	0.420950536010746	0.542752907481419	0.664555278952092	0.75636028407965	0.975213732183541	1.19406718028743	0.759559414856722	0.978984143811432	1.19863773832255	0.663188326915437	0.605778000529623	-0.013775357062558	-0.36028190969469	-0.169133887949119	-0.130283553532545	-0.192816815418861	0.450857395653858	0.518694252038302	0.409503013341569	0.44876631533188	0.516524749931408	0.407478433391231	0.00281900589595287	0.00507672199016367	0.00507765765703428
179	0.405785764645593	0.27	0.663287296637426	0.492238833691216	0.834335759583637	0.388712921369138	0.535127531717687	0.430354170605423	0.639900892829952	0.47	0.31	0.72	0.493409511269502	0.613534228145696	0.733658945021889	0.886656661637061	1.10252072184033	1.31838478204359	0.888582338639508	1.10502116906119	1.32137139939804	0.663287296637426	0.588680107993426	-0.0173190070246889	-0.38698794377631	-0.169133887949119	-0.130283553532545	-0.192816815418861	0.450857395653858	0.518694252038302	0.409503013341569	0.44876631533188	0.516524749931408	0.407478433391231	0.00281900589595287	0.00507672199016367	0.00507765765703428
179	0.405785764645593	0.27	0.664855092026946	0.495369838517421	0.834340345536471	0.353340931828598	0.493463466390916	0.389236240739872	0.597690692041961	0.54	0.32	0.89	0.407576478486652	0.51671473733053	0.625852996174409	0.690722671473151	0.875680032085512	1.06063739269787	0.678136194465136	0.85986091102248	1.04140513935154	0.664855092026946	0.645707228162516	-0.00057720328835546	-0.323482958945383	-0.169133887949119	-0.130283553532545	-0.192816815418861	0.450857395653858	0.518694252038302	0.409503013341569	0.44876631533188	0.516524749931408	0.407478433391231	0.00281900589595287	0.00507672199016367	0.00507765765703428
179	0.405785764645593	0.27	0.665879366191967	0.492879457064085	0.838879275319849	0.356462821594489	0.490203490526292	0.38736834625978	0.593038634792803	0.47	0.32	0.73	0.441804634774642	0.559091046515149	0.676377458255656	0.791105789213226	1.0011216016804	1.21113741414758	0.793013078468902	1.00347625455886	1.21355527535608	0.665879366191967	0.591523333262224	-0.0184470116544764	-0.379561633586591	-0.169133887949119	-0.130283553532545	-0.192816815418861	0.450857395653858	0.518694252038302	0.409503013341569	0.44876631533188	0.516524749931408	0.407478433391231	0.00281900589595287	0.00507672199016367	0.00507765765703428
179	0.405785764645593	0.27	0.676995481110239	0.502985250466074	0.851005711754404	0.27692658310531	0.452564421171665	0.338388442177484	0.566740400165846	0.5	0.36	0.8	0.369645615381158	0.494368108104223	0.619090600827287	0.643318365936878	0.860381052130087	1.0774437383233	0.647340008440428	0.865483889737912	1.08408033660837	0.676995481110239	0.644962642578323	-0.0155402017338345	-0.331964881060921	-0.169133887949119	-0.130283553532545	-0.192816815418861	0.450857395653858	0.518694252038302	0.409503013341569	0.44876631533188	0.516524749931408	0.407478433391231	0.00281900589595287	0.00507672199016367	0.00507765765703428
179	0.405785764645593	0.27	0.678081737151293	0.505505094936268	0.850658379366317	0.316016383420616	0.426432930480816	0.328482974142422	0.52438288681921	0.52	0.29	0.85	0.351906288626052	0.456840815890723	0.561775343155394	0.604901388436006	0.785276230514279	0.965651072592552	0.591509828021159	0.767659547260521	0.944064386992555	0.678081737151293	0.598712609199232	-0.0559334093079566	-0.415408362736985	-0.169133887949119	-0.130283553532545	-0.192816815418861	0.450857395653858	0.518694252038302	0.409503013341569	0.44876631533188	0.516524749931408	0.407478433391231	0.00281900589595287	0.00507672199016367	0.00507765765703428
179	0.405785764645593	0.27	0.679606315326096	0.506646483738944	0.852566146913249	0.297734615531061	0.438160390831391	0.333096242870443	0.543224538792338	0.45	0.29	0.78	0.388885281043742	0.511546228388339	0.634207175732936	0.707589313243331	0.930774863646245	1.15396041404916	0.697984839708474	0.918317137612934	1.13783019388347	0.679606315326096	0.582342109388994	-0.00680132259034827	-0.381452717806832	-0.169133887949119	-0.130283553532545	-0.192816815418861	0.450857395653858	0.518694252038302	0.409503013341569	0.44876631533188	0.516524749931408	0.407478433391231	0.00281900589595287	0.00507672199016367	0.00507765765703428
179	0.405785764645593	0.27	0.690303934210024	0.512850400570483	0.867757467849565	0.383644367779924	0.514710006533098	0.412851021563191	0.616568991503004	0.48	0.3	0.77	0.463660342617422	0.578055050158629	0.692449757699836	0.821698932263024	1.02442925099703	1.22715956973105	0.814282499973092	1.01507115709974	1.21629461006885	0.690303934210024	0.579721960895538	-0.0229872165785485	-0.39660283895676	-0.169133887949119	-0.130283553532545	-0.192816815418861	0.450857395653858	0.518694252038302	0.409503013341569	0.44876631533188	0.516524749931408	0.407478433391231	0.00281900589595287	0.00507672199016367	0.00507765765703428
179	0.405785764645593	0.27	0.691728757155258	0.513079575281373	0.870377939029144	0.347347424553984	0.495444666344905	0.389412018806844	0.601477313882966	0.49	0.3	0.79	0.433875151143527	0.552014624901125	0.670154098658724	0.76488244932747	0.973151601897764	1.18142075446806	0.756960041261896	0.96110792943214	1.16927166532018	0.691728757155258	0.609714022773693	-0.0476449508945287	-0.408637740334502	-0.169133887949119	-0.130283553532545	-0.192816815418861	0.450857395653858	0.518694252038302	0.409503013341569	0.44876631533188	0.516524749931408	0.407478433391231	0.00281900589595287	0.00507672199016367	0.00507765765703428
179	0.405785764645593	0.27	0.694580019031501	0.518432180321382	0.870727857741619	0.314043872691785	0.500869582798705	0.385294788913131	0.61644437668428	0.52	0.34	0.79	0.413723813482895	0.537826308104539	0.661928802726183	0.712197507434592	0.92583154167566	1.13946557591673	0.713494829457242	0.927433936308577	1.14138628870686	0.694580019031501	0.615723371653902	-0.0203386602475947	-0.350054933432025	-0.169133887949119	-0.130283553532545	-0.192816815418861	0.450857395653858	0.518694252038302	0.409503013341569	0.44876631533188	0.516524749931408	0.407478433391231	0.00281900589595287	0.00507672199016367	0.00507765765703428
179	0.405785764645593	0.27	0.694636827015626	0.518179433178764	0.871094220852488	0.351195557146963	0.437531780268332	0.344682729921619	0.530380830615045	0.45	0.28	0.7	0.404546224947595	0.513521028577222	0.622495832206848	0.738803104492126	0.937818490789247	1.13683387708637	0.735532140504775	0.933957820829176	1.13202737108054	0.694636827015626	0.541585638426758	-0.0194035448003456	-0.423156975087165	-0.169133887949119	-0.130283553532545	-0.192816815418861	0.450857395653858	0.518694252038302	0.409503013341569	0.44876631533188	0.516524749931408	0.407478433391231	0.00281900589595287	0.00507672199016367	0.00507765765703428
179	0.405785764645593	0.27	0.695356000372693	0.517924791793069	0.872787208952317	0.389044158778926	0.526932339633692	0.423835399411082	0.630029279856303	0.52	0.35	0.76	0.453771245313294	0.56415000795985	0.674528770606406	0.779689772448444	0.969347431940763	1.15900509143308	0.785760085962287	0.977031635405413	1.16814354861259	0.695356000372693	0.613524293940703	-0.0344419147403947	-0.365382816630645	-0.169133887949119	-0.130283553532545	-0.192816815418861	0.450857395653858	0.518694252038302	0.409503013341569	0.44876631533188	0.516524749931408	0.407478433391231	0.00281900589595287	0.00507672199016367	0.00507765765703428
179	0.405785764645593	0.27	0.697323055068676	0.51933079947411	0.875315310663242	0.280572688746485	0.434778394532174	0.32607973725842	0.543477051805927	0.48	0.32	0.69	0.368232979984303	0.490983417729183	0.613733855474063	0.654983194879575	0.873321796409604	1.09166039793963	0.660948718047522	0.881156508343908	1.10129228767364	0.697323055068676	0.582356325462993	-0.0141490911588657	-0.375037346443238	-0.169133887949119	-0.130283553532545	-0.192816815418861	0.450857395653858	0.518694252038302	0.409503013341569	0.44876631533188	0.516524749931408	0.407478433391231	0.00281900589595287	0.00507672199016367	0.00507765765703428
179	0.405785764645593	0.27	0.702418354636214	0.521529973731856	0.883306735540571	0.3795274794066	0.503509765131339	0.402994268600746	0.604025261661932	0.48	0.29	0.76	0.453599261987014	0.566736739606344	0.679874217225674	0.805060320460795	1.00585979616839	1.20665927187598	0.797765665026299	0.99645859068387	1.1957240121123	0.702418354636214	0.576362335181967	-0.00756967524933029	-0.38398889448096	-0.169133887949119	-0.130283553532545	-0.192816815418861	0.450857395653858	0.518694252038302	0.409503013341569	0.44876631533188	0.516524749931408	0.407478433391231	0.00281900589595287	0.00507672199016367	0.00507765765703428
179	0.405785764645593	0.27	0.703277656604443	0.520902881231506	0.885652431977379	0.305310927737938	0.491701416516104	0.375900771042217	0.60750206198999	0.53	0.35	0.75	0.398168934988924	0.520829549787686	0.643490164586449	0.679591097009472	0.888947112624468	1.09830312823946	0.685998697579417	0.897444756739028	1.10859439241845	0.703277656604443	0.607745797476377	0.0253691393427216	-0.299479634934201	-0.169133887949119	-0.130283553532545	-0.192816815418861	0.450857395653858	0.518694252038302	0.409503013341569	0.44876631533188	0.516524749931408	0.407478433391231	0.00281900589595287	0.00507672199016367	0.00507765765703428
179	0.405785764645593	0.27	0.705338406687596	0.525043322905086	0.885633490470105	0.347115583937272	0.539409236284236	0.423908451440186	0.654910021128285	0.49	0.35	0.71	0.470360722681739	0.598518187919775	0.72667565315781	0.826953094004232	1.05226997802059	1.27758686203695	0.837800688126982	1.06620803472391	1.2943742110827	0.705338406687596	0.574376910205289	-0.0140810688986253	-0.388062279716519	-0.169133887949119	-0.130283553532545	-0.192816815418861	0.450857395653858	0.518694252038302	0.409503013341569	0.44876631533188	0.516524749931408	0.407478433391231	0.00281900589595287	0.00507672199016367	0.00507765765703428
179	0.405785764645593	0.27	0.705667274783019	0.523674333000093	0.887660216565944	0.360146802094649	0.504209936516453	0.399280521262604	0.609139351770303	0.5	0.36	0.77	0.440101822527255	0.555758921811511	0.671416021095766	0.770406985902686	0.972867036502256	1.17532708710183	0.776945680658684	0.980439359843478	1.1851227483971	0.705667274783019	0.609623966165147	-0.0217619107160183	-0.36072087989162	-0.169133887949119	-0.130283553532545	-0.192816815418861	0.450857395653858	0.518694252038302	0.409503013341569	0.44876631533188	0.516524749931408	0.407478433391231	0.00281900589595287	0.00507672199016367	0.00507765765703428
179	0.405785764645593	0.27	0.716411924962779	0.532516923309096	0.900306926616461	0.332680027535749	0.45757236821381	0.356391372429344	0.558753363998275	0.52	0.33	0.79	0.381019071970889	0.489191974283586	0.597364876596283	0.654096383846319	0.839797072966422	1.02549776208652	0.652852321646099	0.838156989616488	1.02364920749652	0.716411924962779	0.591750556489451	-0.00721869892857553	-0.347078638737512	-0.169133887949119	-0.130283553532545	-0.192816815418861	0.450857395653858	0.518694252038302	0.409503013341569	0.44876631533188	0.516524749931408	0.407478433391231	0.00281900589595287	0.00507672199016367	0.00507765765703428
179	0.405785764645593	0.27	0.719419925088563	0.533221587384361	0.905618262792765	0.307835184987782	0.434768537715585	0.332982267452122	0.536554807979049	0.5	0.32	0.69	0.363817416176585	0.475029397922219	0.586241379667852	0.63326184722113	0.826837805550677	1.02041376388022	0.639135104678779	0.834703151597834	1.0298341517148	0.719419925088563	0.563303635830133	0.0499313966763196	-0.321961844242012	-0.169133887949119	-0.130283553532545	-0.192816815418861	0.450857395653858	0.518694252038302	0.409503013341569	0.44876631533188	0.516524749931408	0.407478433391231	0.00281900589595287	0.00507672199016367	0.00507765765703428
179	0.405785764645593	0.27	0.733754757740056	0.547477507761321	0.92003200771879	0.30839296132558	0.445258610219682	0.341152729734522	0.549364490704843	0.44	0.28	0.67	0.403371846897395	0.526464460920613	0.649557074943831	0.740488720176784	0.96645563611887	1.19242255206096	0.740450768896125	0.966338181838076	1.19274867829474	0.733754757740056	0.538386471813756	0.0448722973057458	-0.363670674953683	-0.169133887949119	-0.130283553532545	-0.192816815418861	0.450857395653858	0.518694252038302	0.409503013341569	0.44876631533188	0.516524749931408	0.407478433391231	0.00281900589595287	0.00507672199016367	0.00507765765703428
179	0.405785764645593	0.27	0.738704954216259	0.549655731041205	0.927754177391313	0.293979678455223	0.470325990181987	0.356528054072238	0.584123926291735	0.55	0.36	0.8	0.368980814664018	0.486753468718196	0.604526122772373	0.620869044220271	0.819040310182932	1.01721157614559	0.624119874021415	0.823178266670029	1.02244167353319	0.738704954216259	0.614591228326045	0.0115233458504665	-0.316069417086203	-0.169133887949119	-0.130283553532545	-0.192816815418861	0.450857395653858	0.518694252038302	0.409503013341569	0.44876631533188	0.516524749931408	0.407478433391231	0.00281900589595287	0.00507672199016367	0.00507765765703428
179	0.405785764645593	0.27	0.748816843679081	0.557215571746363	0.940418115611798	0.36662863398132	0.51864447404052	0.412212715243838	0.625076232837202	0.51	0.32	0.71	0.44813691619429	0.563844167349959	0.679551418505629	0.777526912497266	0.978281410717648	1.17903590893803	0.781465501921802	0.98278960333083	1.1842169825376	0.748816843679081	0.584591954135852	0.0858239712151551	-0.277123778907714	-0.169133887949119	-0.130283553532545	-0.192816815418861	0.450857395653858	0.518694252038302	0.409503013341569	0.44876631533188	0.516524749931408	0.407478433391231	0.00281900589595287	0.00507672199016367	0.00507765765703428
179	0.405785764645593	0.27	0.766265166821497	0.567125293194659	0.965405040448335	0.282714883551663	0.44721624612733	0.335998367562823	0.558434124691836	0.52	0.37	0.75	0.358577987819025	0.477269883242311	0.595961778665597	0.61488462839738	0.818415867040957	1.02194710568453	0.623446163707495	0.829856879487537	1.03626936143303	0.766265166821497	0.589866153986861	0.00467300025994548	-0.34225189665945	-0.169133887949119	-0.130283553532545	-0.192816815418861	0.450857395653858	0.518694252038302	0.409503013341569	0.44876631533188	0.516524749931408	0.407478433391231	0.00281900589595287	0.00507672199016367	0.00507765765703428
179	0.405785764645593	0.27	0.788874773891225	0.58802309674213	0.98972645104032	0.333407344836879	0.504824995815812	0.393377839254703	0.61627215237692	0.53	0.36	0.82	0.414767151455232	0.53227407495711	0.649780998458988	0.705903413832033	0.905891619643043	1.10587982545405	0.708530570224914	0.909131750299264	1.10986450565368	0.788874773891225	0.607552401604293	-0.0259037335909216	-0.351741380012802	-0.169133887949119	-0.130283553532545	-0.192816815418861	0.450857395653858	0.518694252038302	0.409503013341569	0.44876631533188	0.516524749931408	0.407478433391231	0.00281900589595287	0.00507672199016367	0.00507765765703428
179	0.405785764645593	0.27	0.804831307957531	0.598316205434177	1.01134641048089	0.346122478331433	0.487039056587892	0.382523111354686	0.591555001821097	0.5	0.31	0.76	0.42151808130959	0.536688536095809	0.651858990882029	0.737747061452448	0.939320062355986	1.14089306325952	0.735624937897228	0.936599822198607	1.13763937981639	0.804831307957531	0.562879348692252	-0.0272605797906532	-0.40171457707057	-0.169133887949119	-0.130283553532545	-0.192816815418861	0.450857395653858	0.518694252038302	0.409503013341569	0.44876631533188	0.516524749931408	0.407478433391231	0.00281900589595287	0.00507672199016367	0.00507765765703428
179	0.405785764645593	0.28	0.431945939325924	0.324225099729509	0.539666778922339	0.367835573950664	0.45446894107268	0.361448620402231	0.547489261743128	0.53	0.31	0.81	0.382915310183265	0.481460173636426	0.580005037089588	0.65361433884014	0.82182473434823	0.99003512985632	0.648768438478396	0.815356364356142	0.982058943259257	0.431945939325924	0.667869372119073	-0.00752087487343888	-0.331674361420437	-0.169133887949119	-0.130283553532545	-0.192816815418861	0.450857395653858	0.518694252038302	0.409503013341569	0.44876631533188	0.516524749931408	0.407478433391231	0.00281900589595287	0.00507672199016367	0.00507765765703428
179	0.405785764645593	0.28	0.454310425314037	0.340344100934828	0.568276749693245	0.379552535275379	0.500770754400033	0.400807363873769	0.600734144926298	0.51	0.35	0.84	0.437211722669948	0.546254545021089	0.655297367372231	0.760216549183781	0.949818414419274	1.13942027965477	0.759166606024982	0.948341328451841	1.13807561214487	0.454310425314037	0.684540065003878	-0.00901688345203678	-0.330731381018041	-0.169133887949119	-0.130283553532545	-0.192816815418861	0.450857395653858	0.518694252038302	0.409503013341569	0.44876631533188	0.516524749931408	0.407478433391231	0.00281900589595287	0.00507672199016367	0.00507765765703428
179	0.405785764645593	0.28	0.454633653348076	0.341335600031733	0.567931706664419	0.448110935140397	0.540462892336711	0.446817919909455	0.634107864763966	0.53	0.36	0.79	0.475194779092519	0.574787029096082	0.674379279099646	0.813092640781066	0.983502184655621	1.15391172853017	0.819349094157167	0.991290139875556	1.16291672933858	0.454633653348076	0.656410385129425	-0.00869784885734467	-0.329476710196626	-0.169133887949119	-0.130283553532545	-0.192816815418861	0.450857395653858	0.518694252038302	0.409503013341569	0.44876631533188	0.516524749931408	0.407478433391231	0.00281900589595287	0.00507672199016367	0.00507765765703428
179	0.405785764645593	0.28	0.460364043205514	0.345667406596679	0.575060679814348	0.38802176977256	0.453859162372481	0.364868075816955	0.542850248928006	0.44	0.32	0.7	0.433452445779275	0.539171215594036	0.644889985408797	0.798367480848876	0.993088790550363	1.18781010025185	0.805233254236151	1.00156494458064	1.19791143358055	0.460364043205514	0.623826570731504	0.0115642574509154	-0.347747744865332	-0.169133887949119	-0.130283553532545	-0.192816815418861	0.450857395653858	0.518694252038302	0.409503013341569	0.44876631533188	0.516524749931408	0.407478433391231	0.00281900589595287	0.00507672199016367	0.00507765765703428
179	0.405785764645593	0.28	0.460993600802621	0.344244526282433	0.57774267532281	0.333741360433725	0.449314249628072	0.350196355926572	0.548432143329573	0.54	0.35	0.91	0.365209374371893	0.46857648066861	0.571943586965327	0.61738518724944	0.792126923783963	0.966868660318486	0.612002657541592	0.78518968725164	0.958391081206924	0.460993600802621	0.7186125557507	0.0317876969656821	-0.251592665977477	-0.169133887949119	-0.130283553532545	-0.192816815418861	0.450857395653858	0.518694252038302	0.409503013341569	0.44876631533188	0.516524749931408	0.407478433391231	0.00281900589595287	0.00507672199016367	0.00507765765703428
179	0.405785764645593	0.28	0.471558365175324	0.352372693272313	0.590744037078336	0.357008784129547	0.443399360918763	0.350493397053992	0.536305324783534	0.49	0.31	0.83	0.389987593775991	0.493362360888879	0.596737128001766	0.686904168928942	0.868983187916115	1.05106220690329	0.67872966821614	0.858838925337659	1.03888804260266	0.471558365175324	0.672251771015954	-0.0197014802174958	-0.350449366583564	-0.169133887949119	-0.130283553532545	-0.192816815418861	0.450857395653858	0.518694252038302	0.409503013341569	0.44876631533188	0.516524749931408	0.407478433391231	0.00281900589595287	0.00507672199016367	0.00507765765703428
179	0.405785764645593	0.28	0.48427346734314	0.363281787162751	0.60526514752353	0.440997743894557	0.504300933109202	0.415653976579396	0.592947889639007	0.55	0.34	0.93	0.429113067428771	0.520630458282996	0.612147849137222	0.720976609097682	0.874740041488375	1.02850347387907	0.710204753248388	0.861779485349386	1.01310637997057	0.48427346734314	0.712502825536715	-0.00567705946016782	-0.304756762919146	-0.169133887949119	-0.130283553532545	-0.192816815418861	0.450857395653858	0.518694252038302	0.409503013341569	0.44876631533188	0.516524749931408	0.407478433391231	0.00281900589595287	0.00507672199016367	0.00507765765703428
179	0.405785764645593	0.28	0.485171928373369	0.365097095992088	0.605246760754651	0.390832240012873	0.485979340109318	0.391251740418685	0.580706939799951	0.53	0.31	0.81	0.412423870585148	0.512277543501322	0.612131216417497	0.70180849058199	0.871726287456697	1.04164408433141	0.695706832047111	0.864195773923926	1.03261261924518	0.485171928373369	0.653763589317249	-0.000309201886803541	-0.337455767056192	-0.169133887949119	-0.130283553532545	-0.192816815418861	0.450857395653858	0.518694252038302	0.409503013341569	0.44876631533188	0.516524749931408	0.407478433391231	0.00281900589595287	0.00507672199016367	0.00507765765703428
179	0.405785764645593	0.28	0.486139322559578	0.363709129630221	0.608569515488935	0.313816604620595	0.416259682396	0.320157787108894	0.512361577683105	0.53	0.37	0.81	0.340034637454572	0.442102975125627	0.544171312796681	0.581337693525042	0.755838069274419	0.930338445023796	0.584570755760154	0.76037154034842	0.935434164558366	0.486139322559578	0.679306769077759	-0.0136586295267637	-0.315700969696886	-0.169133887949119	-0.130283553532545	-0.192816815418861	0.450857395653858	0.518694252038302	0.409503013341569	0.44876631533188	0.516524749931408	0.407478433391231	0.00281900589595287	0.00507672199016367	0.00507765765703428
179	0.405785764645593	0.28	0.488593023846256	0.365201630751477	0.611984416941034	0.349785217069816	0.460825566558017	0.362729922866216	0.558921210249818	0.53	0.31	0.83	0.383180597946105	0.486806863760398	0.590433129574691	0.652913100585441	0.829485053543292	1.00605700650114	0.645284059030739	0.819850135589856	0.994539002562147	0.488593023846256	0.652726941147025	0.0276756013086799	-0.303234761365701	-0.169133887949119	-0.130283553532545	-0.192816815418861	0.450857395653858	0.518694252038302	0.409503013341569	0.44876631533188	0.516524749931408	0.407478433391231	0.00281900589595287	0.00507672199016367	0.00507765765703428
179	0.405785764645593	0.28	0.490816521074768	0.367845737862311	0.613787304287225	0.339179553193633	0.460441243211803	0.360098358163488	0.560784128260118	0.44	0.31	0.79	0.425742248752933	0.544377073262273	0.663011897771612	0.781515632674176	0.999288170413109	1.21706070815204	0.775335327623242	0.99132598317956	1.2078307496422	0.490816521074768	0.628998000132787	-0.022907812525678	-0.391979939058441	-0.169133887949119	-0.130283553532545	-0.192816815418861	0.450857395653858	0.518694252038302	0.409503013341569	0.44876631533188	0.516524749931408	0.407478433391231	0.00281900589595287	0.00507672199016367	0.00507765765703428
179	0.405785764645593	0.28	0.491395260054849	0.367144372832615	0.615646147277083	0.339279926123751	0.420730982552552	0.329062588179449	0.512399376925655	0.53	0.34	0.85	0.347764298402175	0.444642509417252	0.54152072043233	0.592723770589219	0.757841405678915	0.922959040768611	0.589762953741399	0.754125969707001	0.91847384113999	0.491395260054849	0.668266147743691	-0.0164560998377591	-0.331963745828344	-0.169133887949119	-0.130283553532545	-0.192816815418861	0.450857395653858	0.518694252038302	0.409503013341569	0.44876631533188	0.516524749931408	0.407478433391231	0.00281900589595287	0.00507672199016367	0.00507765765703428
179	0.405785764645593	0.28	0.493008850460239	0.369854689856525	0.616163011063954	0.403450660927584	0.468696273939241	0.379713706726085	0.557678841152396	0.51	0.33	0.83	0.410610000218522	0.506832842048131	0.60305568387774	0.709996220748386	0.876377589960861	1.04275895917333	0.705561118137187	0.870672634010542	1.03633130023689	0.493008850460239	0.668231315674319	-0.0378614337034061	-0.370795467965279	-0.169133887949119	-0.130283553532545	-0.192816815418861	0.450857395653858	0.518694252038302	0.409503013341569	0.44876631533188	0.516524749931408	0.407478433391231	0.00281900589595287	0.00507672199016367	0.00507765765703428
179	0.405785764645593	0.28	0.493840713167447	0.370000562696898	0.617680863637997	0.407690928948461	0.498591646485055	0.404762205888291	0.592421087081819	0.47	0.3	0.71	0.459155256261479	0.565593753273644	0.672032250285809	0.81918429547196	1.00908247042904	1.19898064538612	0.818335587222588	1.00841982415914	1.19800937377193	0.493840713167447	0.587939605072024	0.0215444315959042	-0.352604170477606	-0.169133887949119	-0.130283553532545	-0.192816815418861	0.450857395653858	0.518694252038302	0.409503013341569	0.44876631533188	0.516524749931408	0.407478433391231	0.00281900589595287	0.00507672199016367	0.00507765765703428
179	0.405785764645593	0.28	0.497278565327738	0.374183128806692	0.620374001848784	0.416338073896374	0.521315496713219	0.424945085036466	0.617685908389971	0.51	0.33	0.79	0.459602968814521	0.563833206725643	0.668063444636766	0.794800607880516	0.97504804332457	1.15529547876862	0.793087642107548	0.973481136375051	1.15311812987961	0.497278565327738	0.659142675420488	-0.0172487079152948	-0.342216723549226	-0.169133887949119	-0.130283553532545	-0.192816815418861	0.450857395653858	0.518694252038302	0.409503013341569	0.44876631533188	0.516524749931408	0.407478433391231	0.00281900589595287	0.00507672199016367	0.00507765765703428
179	0.405785764645593	0.28	0.507872368122093	0.381532400908997	0.634212335335189	0.400058215557529	0.477155882171255	0.385925666394775	0.568386097947735	0.49	0.32	0.77	0.431284975165532	0.533237824565438	0.635190673965345	0.761824929281284	0.941915186898765	1.12200544451625	0.759685690888465	0.939497718259736	1.11907586159016	0.507872368122093	0.653817256524817	-0.037303236941863	-0.37648530700452	-0.169133887949119	-0.130283553532545	-0.192816815418861	0.450857395653858	0.518694252038302	0.409503013341569	0.44876631533188	0.516524749931408	0.407478433391231	0.00281900589595287	0.00507672199016367	0.00507765765703428
179	0.405785764645593	0.28	0.524192645271324	0.391724064770483	0.656661225772165	0.368930341541451	0.431393848587988	0.343303998151454	0.519483699024522	0.51	0.33	0.74	0.37432414469765	0.470373588044513	0.566423031391377	0.650688503677657	0.817651467343609	0.984614431009561	0.654237227989978	0.821865039276448	0.989579087704351	0.524192645271324	0.61091978930368	-0.0207888417155481	-0.368418262503665	-0.169133887949119	-0.130283553532545	-0.192816815418861	0.450857395653858	0.518694252038302	0.409503013341569	0.44876631533188	0.516524749931408	0.407478433391231	0.00281900589595287	0.00507672199016367	0.00507765765703428
179	0.405785764645593	0.28	0.526346387959578	0.394231548094315	0.658461227824842	0.423194672318119	0.487266021603926	0.398449016413568	0.576083026794284	0.46	0.33	0.82	0.458516736083541	0.560723245953122	0.662929755822702	0.826028183568666	1.01015550336421	1.19428282315975	0.821673308874088	1.00514484614832	1.1880193918564	0.526346387959578	0.662361354887275	0.00436546793571994	-0.338685496837743	-0.169133887949119	-0.130283553532545	-0.192816815418861	0.450857395653858	0.518694252038302	0.409503013341569	0.44876631533188	0.516524749931408	0.407478433391231	0.00281900589595287	0.00507672199016367	0.00507765765703428
179	0.405785764645593	0.28	0.534739199345758	0.4001493433346	0.669329055356916	0.396019111219873	0.515086235034542	0.415770300920498	0.614402169148585	0.54	0.32	0.83	0.437057737975577	0.54145864735442	0.645859556733263	0.742458008186732	0.919810528220666	1.0971630482546	0.73571487059988	0.91119049073536	1.08716179012609	0.534739199345758	0.684985869013271	0.0262353088108379	-0.293137353435126	-0.169133887949119	-0.130283553532545	-0.192816815418861	0.450857395653858	0.518694252038302	0.409503013341569	0.44876631533188	0.516524749931408	0.407478433391231	0.00281900589595287	0.00507672199016367	0.00507765765703428
179	0.405785764645593	0.28	0.540275884012197	0.403493021075946	0.677058746948448	0.328402186601162	0.451842900935265	0.350958378720641	0.552727423149889	0.5	0.32	0.76	0.38326769628143	0.493439673256596	0.603611650231761	0.666903756549688	0.858608160610113	1.05031256467054	0.666476156780147	0.85798875962995	1.04985540544388	0.540275884012197	0.64955136063102	0.0207991007756116	-0.302093562545548	-0.169133887949119	-0.130283553532545	-0.192816815418861	0.450857395653858	0.518694252038302	0.409503013341569	0.44876631533188	0.516524749931408	0.407478433391231	0.00281900589595287	0.00507672199016367	0.00507765765703428
179	0.405785764645593	0.28	0.544794177630081	0.41003156051074	0.679556794749421	0.383443406324861	0.497202613164498	0.398766444819719	0.595638781509277	0.5	0.35	0.74	0.43607414254011	0.543719778885689	0.651365415231269	0.7594593686466	0.946933192571062	1.13440701649553	0.7655866599511	0.955048950960178	1.14401043011024	0.544794177630081	0.651594288838676	-0.027827526026156	-0.352839640857274	-0.169133887949119	-0.130283553532545	-0.192816815418861	0.450857395653858	0.518694252038302	0.409503013341569	0.44876631533188	0.516524749931408	0.407478433391231	0.00281900589595287	0.00507672199016367	0.00507765765703428
179	0.405785764645593	0.28	0.54934075274761	0.412325376407968	0.686356129087251	0.372721447536264	0.419302011246328	0.334374101684166	0.504229920808489	0.56	0.32	0.83	0.342624140343481	0.429647482935933	0.516670825528386	0.573075418760422	0.718631241091287	0.864187063422153	0.566836329123362	0.710901294241356	0.854745283553431	0.54934075274761	0.650316610290464	-0.0683984083120093	-0.387900091603703	-0.169133887949119	-0.130283553532545	-0.192816815418861	0.450857395653858	0.518694252038302	0.409503013341569	0.44876631533188	0.516524749931408	0.407478433391231	0.00281900589595287	0.00507672199016367	0.00507765765703428
179	0.405785764645593	0.28	0.552957033134233	0.414379464506662	0.691534601761804	0.372744549683071	0.457093313179025	0.36451550371673	0.549671122641319	0.48	0.32	0.69	0.411127791021988	0.515543954158538	0.619960117295087	0.730675877550344	0.916249252292499	1.10182262703465	0.73797443038545	0.925431526392549	1.11263371627832	0.552957033134233	0.572203551537707	0.00712889514754781	-0.374432201100107	-0.169133887949119	-0.130283553532545	-0.192816815418861	0.450857395653858	0.518694252038302	0.409503013341569	0.44876631533188	0.516524749931408	0.407478433391231	0.00281900589595287	0.00507672199016367	0.00507765765703428
179	0.405785764645593	0.28	0.556368141646172	0.417696997199164	0.695039286093179	0.331931099976096	0.450577543951215	0.35077498889857	0.550380099003859	0.5	0.31	0.73	0.384379983630124	0.493743837073144	0.603107690516164	0.67031590231089	0.861034288342656	1.05175267437442	0.671151925728154	0.862129087263424	1.05275369268202	0.556368141646172	0.621247896778164	0.0217428538349563	-0.328712464098275	-0.169133887949119	-0.130283553532545	-0.192816815418861	0.450857395653858	0.518694252038302	0.409503013341569	0.44876631533188	0.516524749931408	0.407478433391231	0.00281900589595287	0.00507672199016367	0.00507765765703428
179	0.405785764645593	0.28	0.557283058457292	0.418134781472909	0.696431335441676	0.391474428671294	0.52147547594703	0.419965887361105	0.622985064532956	0.54	0.36	0.81	0.44109557546773	0.547712402548977	0.654329229630224	0.748927910291396	0.929950622711913	1.11097333513243	0.751890677925408	0.933742749508271	1.11553218294885	0.557283058457292	0.673422510716191	0.000758561652691884	-0.313060339966266	-0.169133887949119	-0.130283553532545	-0.192816815418861	0.450857395653858	0.518694252038302	0.409503013341569	0.44876631533188	0.516524749931408	0.407478433391231	0.00281900589595287	0.00507672199016367	0.00507765765703428
179	0.405785764645593	0.28	0.557887918506084	0.419820620974076	0.695955216038091	0.411886709038733	0.525950661853578	0.427827377679936	0.62407394602722	0.54	0.35	0.78	0.448523624739886	0.551393645185068	0.65426366563025	0.760675825834477	0.935138738019155	1.10960165020383	0.764187069794553	0.939475768237207	1.11498422135324	0.557887918506084	0.668016685154915	0.0316695221229328	-0.287981096912656	-0.169133887949119	-0.130283553532545	-0.192816815418861	0.450857395653858	0.518694252038302	0.409503013341569	0.44876631533188	0.516524749931408	0.407478433391231	0.00281900589595287	0.00507672199016367	0.00507765765703428
179	0.405785764645593	0.28	0.559707131773431	0.418763139226691	0.700651124320172	0.445687690767346	0.552306623464135	0.45613927217425	0.648473974754019	0.48	0.32	0.8	0.511526977861531	0.619371659464546	0.727216341067561	0.905647879217295	1.0965846458116	1.2875214124059	0.901721499734716	1.0916343231957	1.28189174678601	0.559707131773431	0.630519269609555	-0.0247195584564068	-0.365785861969541	-0.169133887949119	-0.130283553532545	-0.192816815418861	0.450857395653858	0.518694252038302	0.409503013341569	0.44876631533188	0.516524749931408	0.407478433391231	0.00281900589595287	0.00507672199016367	0.00507765765703428
179	0.405785764645593	0.28	0.561255600318512	0.419844227088191	0.702666973548833	0.34643605001992	0.447800869922967	0.351771760816823	0.54382997902911	0.47	0.33	0.73	0.403007045047091	0.513022719442069	0.623038393837047	0.723829461655752	0.921425477282988	1.11902149291022	0.728750883032449	0.927867058238089	1.12729024193423	0.561255600318512	0.619932157390034	0.0138196811958998	-0.340619713608323	-0.169133887949119	-0.130283553532545	-0.192816815418861	0.450857395653858	0.518694252038302	0.409503013341569	0.44876631533188	0.516524749931408	0.407478433391231	0.00281900589595287	0.00507672199016367	0.00507765765703428
179	0.405785764645593	0.28	0.56619192103762	0.425872522240082	0.706511319835157	0.415002833372185	0.492484064210727	0.401192847749238	0.583775280672216	0.49	0.33	0.76	0.447595467822057	0.549445575493132	0.651295683164206	0.789761334333419	0.969471100671554	1.14918086700969	0.79277134174274	0.973340608735222	1.15369929341762	0.56619192103762	0.602101340076996	0.0169316639533352	-0.350459497172807	-0.169133887949119	-0.130283553532545	-0.192816815418861	0.450857395653858	0.518694252038302	0.409503013341569	0.44876631533188	0.516524749931408	0.407478433391231	0.00281900589595287	0.00507672199016367	0.00507765765703428
179	0.405785764645593	0.28	0.566516204783068	0.425939158883233	0.707093250682903	0.366328378201048	0.469736540374784	0.373278895507044	0.566194185242523	0.5	0.37	0.83	0.409377527615561	0.515163289015056	0.620949050414551	0.714289739773166	0.898866759478825	1.08344377918448	0.717813720511336	0.903604695348452	1.08908712073288	0.566516204783068	0.648724426540533	-0.009503361507437	-0.327140190872112	-0.169133887949119	-0.130283553532545	-0.192816815418861	0.450857395653858	0.518694252038302	0.409503013341569	0.44876631533188	0.516524749931408	0.407478433391231	0.00281900589595287	0.00507672199016367	0.00507765765703428
179	0.405785764645593	0.28	0.568581346521647	0.425442906097238	0.711719786946057	0.390437815139962	0.470734456766232	0.378902355444886	0.562566558087578	0.51	0.32	0.8	0.411326784650753	0.511017384145392	0.610707983640031	0.712999038620578	0.885803981677077	1.05860892473358	0.709094642025334	0.880954513539835	1.05260022309673	0.568581346521647	0.629581025870743	0.0555737508045533	-0.288145329766386	-0.169133887949119	-0.130283553532545	-0.192816815418861	0.450857395653858	0.518694252038302	0.409503013341569	0.44876631533188	0.516524749931408	0.407478433391231	0.00281900589595287	0.00507672199016367	0.00507765765703428
179	0.405785764645593	0.28	0.572113232757069	0.42940901127917	0.714817454234969	0.374761814709029	0.496592274192589	0.396446990646098	0.596737557739079	0.58	0.37	0.87	0.39662135223478	0.496810680738478	0.597000009242177	0.654085462839774	0.819312027009108	0.984538591178441	0.654110490536482	0.819400863578471	0.984625937455481	0.572113232757069	0.70013987066356	-0.000226926134356553	-0.279224756833769	-0.169133887949119	-0.130283553532545	-0.192816815418861	0.450857395653858	0.518694252038302	0.409503013341569	0.44876631533188	0.516524749931408	0.407478433391231	0.00281900589595287	0.00507672199016367	0.00507765765703428
179	0.405785764645593	0.28	0.572396889130587	0.427701953017183	0.71709182524399	0.384809152888285	0.476808757594387	0.382682255239793	0.570935259948981	0.51	0.34	0.84	0.413738356521939	0.515503577814851	0.617268799107764	0.715315640176426	0.89125836646551	1.06720109275459	0.712871159107492	0.888168879947538	1.06364021582666	0.572396889130587	0.635979933946742	-0.031752539856823	-0.362927915894579	-0.169133887949119	-0.130283553532545	-0.192816815418861	0.450857395653858	0.518694252038302	0.409503013341569	0.44876631533188	0.516524749931408	0.407478433391231	0.00281900589595287	0.00507672199016367	0.00507765765703428
179	0.405785764645593	0.28	0.574035184936216	0.430177849711544	0.717892520160888	0.383318297606302	0.469586392664436	0.376593079449527	0.562579705879345	0.45	0.32	0.8	0.439924924407779	0.548556969229996	0.657189014052212	0.800783644617496	0.998523667854624	1.19626369109175	0.795528840927033	0.992244743916673	1.18840512696725	0.574035184936216	0.616123486681682	-0.0649214959902315	-0.415086089963037	-0.169133887949119	-0.130283553532545	-0.192816815418861	0.450857395653858	0.518694252038302	0.409503013341569	0.44876631533188	0.516524749931408	0.407478433391231	0.00281900589595287	0.00507672199016367	0.00507765765703428
179	0.405785764645593	0.28	0.578988917017921	0.432435207817609	0.725542626218233	0.371912518235018	0.50768132026961	0.404674420497904	0.610688220041316	0.48	0.34	0.73	0.45766207217059	0.574156589267529	0.690651106364468	0.814856132371276	1.02227177246104	1.22968741255081	0.821579494287813	1.03059177768354	1.23994090199726	0.578988917017921	0.589986117834256	0.0643820732516771	-0.287997784718584	-0.169133887949119	-0.130283553532545	-0.192816815418861	0.450857395653858	0.518694252038302	0.409503013341569	0.44876631533188	0.516524749931408	0.407478433391231	0.00281900589595287	0.00507672199016367	0.00507765765703428
179	0.405785764645593	0.28	0.586068352163598	0.440958330252242	0.731178374074954	0.374131007475643	0.471587102404515	0.37635634320259	0.566817861606441	0.49	0.32	0.75	0.420161309033735	0.52647619164226	0.632791074250785	0.741675296185583	0.929343985215878	1.11701267424617	0.741934801173497	0.92963648170412	1.1174743063574	0.586068352163598	0.605589109380377	-0.0304071153491313	-0.387818676440974	-0.169133887949119	-0.130283553532545	-0.192816815418861	0.450857395653858	0.518694252038302	0.409503013341569	0.44876631533188	0.516524749931408	0.407478433391231	0.00281900589595287	0.00507672199016367	0.00507765765703428
179	0.405785764645593	0.28	0.587333331649953	0.440768499264627	0.733898164035279	0.396528499415287	0.530814642073244	0.428574949531425	0.633054334615062	0.49	0.3	0.67	0.478174552318131	0.592246593308345	0.706318634298558	0.84375152585675	1.04503463089964	1.24631773594253	0.846883698168588	1.04868143027234	1.24999871506493	0.587333331649953	0.574427836744736	-0.0110592943748859	-0.396904006134245	-0.169133887949119	-0.130283553532545	-0.192816815418861	0.450857395653858	0.518694252038302	0.409503013341569	0.44876631533188	0.516524749931408	0.407478433391231	0.00281900589595287	0.00507672199016367	0.00507765765703428
179	0.405785764645593	0.28	0.58794990168855	0.439864008032293	0.736035795344807	0.339021133359685	0.466374862591296	0.364702949145528	0.568046776037065	0.53	0.33	0.81	0.384732475587153	0.491988221802861	0.599243968018569	0.654996483673704	0.837596448799794	1.02019641392588	0.65206097616015	0.833865995805638	1.0156725386285	0.58794990168855	0.657012836121182	0.0205659908819952	-0.300621818656925	-0.169133887949119	-0.130283553532545	-0.192816815418861	0.450857395653858	0.518694252038302	0.409503013341569	0.44876631533188	0.516524749931408	0.407478433391231	0.00281900589595287	0.00507672199016367	0.00507765765703428
179	0.405785764645593	0.28	0.588697326309203	0.44166348767616	0.735731164942246	0.329916844993867	0.392199119783528	0.304931288928135	0.479466950638922	0.49	0.32	0.75	0.340753932793247	0.438273792676565	0.535793652559883	0.601890292228471	0.774144377403957	0.946398462579443	0.602322218489303	0.774621352587357	0.946939553323109	0.588697326309203	0.602150096744356	-0.013428601474202	-0.371198786351633	-0.169133887949119	-0.130283553532545	-0.192816815418861	0.450857395653858	0.518694252038302	0.409503013341569	0.44876631533188	0.516524749931408	0.407478433391231	0.00281900589595287	0.00507672199016367	0.00507765765703428
179	0.405785764645593	0.28	0.589858333306344	0.442096568617203	0.737620097995485	0.383025874611418	0.460204140755961	0.369012421724368	0.551395859787555	0.52	0.33	0.8	0.393891161159497	0.491231006603277	0.588570852047057	0.675525741526135	0.842464169593128	1.00940259766012	0.674773062736282	0.841554924067099	1.00837902881306	0.589858333306344	0.619318573539712	-0.0162787670635669	-0.351280045322783	-0.169133887949119	-0.130283553532545	-0.192816815418861	0.450857395653858	0.518694252038302	0.409503013341569	0.44876631533188	0.516524749931408	0.407478433391231	0.00281900589595287	0.00507672199016367	0.00507765765703428
179	0.405785764645593	0.28	0.593066237760147	0.44469694341664	0.741435532103655	0.259800117892776	0.368232430957148	0.271189851812874	0.465275010101422	0.5	0.31	0.8	0.296178177097766	0.402162578798937	0.508146980500108	0.515389127882169	0.699815978290696	0.884242828699223	0.511324355418628	0.69404381015933	0.877136570188551	0.593066237760147	0.612696102921248	0.0289988908766198	-0.311455782047349	-0.169133887949119	-0.130283553532545	-0.192816815418861	0.450857395653858	0.518694252038302	0.409503013341569	0.44876631533188	0.516524749931408	0.407478433391231	0.00281900589595287	0.00507672199016367	0.00507765765703428
179	0.405785764645593	0.28	0.593834077117708	0.444628878679462	0.743039275555954	0.417863695884896	0.481016255426525	0.392374114612174	0.569658396240877	0.5	0.3	0.7	0.432076746024687	0.529688199832192	0.627299653639698	0.755889841751763	0.926654658536185	1.09741947532061	0.757326909364329	0.92908454445605	1.09977472293161	0.593834077117708	0.586714245246703	0.0138177542586549	-0.365319533466147	-0.169133887949119	-0.130283553532545	-0.192816815418861	0.450857395653858	0.518694252038302	0.409503013341569	0.44876631533188	0.516524749931408	0.407478433391231	0.00281900589595287	0.00507672199016367	0.00507765765703428
179	0.405785764645593	0.28	0.596358641234011	0.447910251821014	0.744807030647009	0.394635118061715	0.501450952905466	0.40448379444448	0.598418111366451	0.48	0.33	0.73	0.455826456234784	0.565102023808838	0.674377591382893	0.809665365953813	1.00376696141734	1.19786855688087	0.814063398835884	1.00947128639905	1.20467989624929	0.596358641234011	0.593902167662513	0.0288579349480392	-0.335455471765482	-0.169133887949119	-0.130283553532545	-0.192816815418861	0.450857395653858	0.518694252038302	0.409503013341569	0.44876631533188	0.516524749931408	0.407478433391231	0.00281900589595287	0.00507672199016367	0.00507765765703428
179	0.405785764645593	0.28	0.597152585581076	0.448478941911843	0.745826229250309	0.322616983768223	0.427171199413727	0.330530299771874	0.52381209905558	0.46	0.31	0.71	0.38107657388368	0.492496262057417	0.603915950231153	0.687403751477387	0.888387797435681	1.08937184339398	0.689513014028376	0.891175252496669	1.09257272575938	0.597152585581076	0.589119343224314	-0.0174475682847178	-0.381440101805461	-0.169133887949119	-0.130283553532545	-0.192816815418861	0.450857395653858	0.518694252038302	0.409503013341569	0.44876631533188	0.516524749931408	0.407478433391231	0.00281900589595287	0.00507672199016367	0.00507765765703428
179	0.405785764645593	0.28	0.597166621457308	0.447600143314151	0.746733099600466	0.354378384306078	0.50862536310162	0.401439158344346	0.615811567858893	0.48	0.33	0.77	0.454139187363389	0.575396555792005	0.696653924220622	0.808745990215213	1.02468509705609	1.24062420389697	0.810015504315991	1.02597452250966	1.24239747207348	0.597166621457308	0.612376027943519	-0.0311447440856259	-0.382775327568001	-0.169133887949119	-0.130283553532545	-0.192816815418861	0.450857395653858	0.518694252038302	0.409503013341569	0.44876631533188	0.516524749931408	0.407478433391231	0.00281900589595287	0.00507672199016367	0.00507765765703428
179	0.405785764645593	0.28	0.601674952296603	0.45046858602749	0.752881318565716	0.376282880557515	0.490477527509221	0.391885640792865	0.589069414225577	0.51	0.34	0.81	0.426884085844531	0.534280997217573	0.641677908590615	0.74159479242464	0.928167665103114	1.11474053778159	0.74136507692629	0.928134185534773	1.11421320447358	0.601674952296603	0.641973926663112	-0.014413658529091	-0.347937468915769	-0.169133887949119	-0.130283553532545	-0.192816815418861	0.450857395653858	0.518694252038302	0.409503013341569	0.44876631533188	0.516524749931408	0.407478433391231	0.00281900589595287	0.00507672199016367	0.00507765765703428
179	0.405785764645593	0.28	0.604895390529619	0.453906159040058	0.755884622019181	0.364431813341089	0.474930793420528	0.377006888188883	0.572854698652173	0.52	0.35	0.75	0.403652119938477	0.508496867283265	0.613341614628053	0.693591172324628	0.873744793799562	1.0538984152745	0.699560122887667	0.881259896304884	1.06341614453904	0.604895390529619	0.634903287018659	-0.0182780692978625	-0.348934750141364	-0.169133887949119	-0.130283553532545	-0.192816815418861	0.450857395653858	0.518694252038302	0.409503013341569	0.44876631533188	0.516524749931408	0.407478433391231	0.00281900589595287	0.00507672199016367	0.00507765765703428
179	0.405785764645593	0.28	0.60490466997514	0.453703864341533	0.756105475608746	0.353595008812211	0.450000989105478	0.355006542422807	0.544995435788149	0.5	0.32	0.77	0.391659075270865	0.496461192126761	0.601263308982657	0.686014724844647	0.869582015627611	1.05314930641058	0.685704371305561	0.86902781234437	1.05212664580066	0.60490466997514	0.623994038413409	-0.031899235055983	-0.373964034254643	-0.169133887949119	-0.130283553532545	-0.192816815418861	0.450857395653858	0.518694252038302	0.409503013341569	0.44876631533188	0.516524749931408	0.407478433391231	0.00281900589595287	0.00507672199016367	0.00507765765703428
179	0.405785764645593	0.28	0.605297842775434	0.454616474015768	0.7559792115351	0.403053206419755	0.522441558323493	0.423173437783064	0.621709678863922	0.51	0.32	0.83	0.460581716357217	0.56862507932818	0.676668442299143	0.799707252692148	0.987302760513212	1.17489826833428	0.790668716067584	0.976686842707331	1.16226512696644	0.605297842775434	0.636918723190794	-0.0496101647741797	-0.388656630836035	-0.169133887949119	-0.130283553532545	-0.192816815418861	0.450857395653858	0.518694252038302	0.409503013341569	0.44876631533188	0.516524749931408	0.407478433391231	0.00281900589595287	0.00507672199016367	0.00507765765703428
179	0.405785764645593	0.28	0.61139964762305	0.458619478677216	0.764179816568884	0.318542431004638	0.436472774757557	0.33679957835203	0.536145971163084	0.53	0.33	0.89	0.357466174415295	0.463255488004004	0.569044801592714	0.610880198086346	0.791665406494373	0.9724506149024	0.602800718740894	0.781106467959825	0.959653141439651	0.61139964762305	0.663153975426732	-0.0138971531020689	-0.317274817209248	-0.169133887949119	-0.130283553532545	-0.192816815418861	0.450857395653858	0.518694252038302	0.409503013341569	0.44876631533188	0.516524749931408	0.407478433391231	0.00281900589595287	0.00507672199016367	0.00507765765703428
179	0.405785764645593	0.28	0.61153149157272	0.457926888079592	0.765136095065848	0.359314216801285	0.509645281465531	0.403392865886301	0.615897697044762	0.51	0.37	0.75	0.437999516486315	0.55336721528524	0.668734914084165	0.759329694344308	0.959334754096312	1.15933981384831	0.76946246313692	0.971955798053162	1.17494909524456	0.61153149157272	0.607288763491647	0.00197615804609578	-0.332274361313903	-0.169133887949119	-0.130283553532545	-0.192816815418861	0.450857395653858	0.518694252038302	0.409503013341569	0.44876631533188	0.516524749931408	0.407478433391231	0.00281900589595287	0.00507672199016367	0.00507765765703428
179	0.405785764645593	0.28	0.612858760320593	0.460511814529622	0.765205706111564	0.369040615290151	0.477827389832261	0.380278996347792	0.57537578331673	0.5	0.35	0.77	0.420134391769839	0.527906410099351	0.635678428428862	0.73656925108248	0.925512494919806	1.11445573875713	0.741713033714992	0.931981626828378	1.12208054773345	0.612858760320593	0.615230291415432	-0.00363774144354582	-0.341384366939754	-0.169133887949119	-0.130283553532545	-0.192816815418861	0.450857395653858	0.518694252038302	0.409503013341569	0.44876631533188	0.516524749931408	0.407478433391231	0.00281900589595287	0.00507672199016367	0.00507765765703428
179	0.405785764645593	0.28	0.614043137236345	0.458463113255204	0.769623161217486	0.282830397515734	0.419512889876315	0.315214245005992	0.523811534746638	0.54	0.33	0.81	0.331461797951324	0.441136461772266	0.550811125593207	0.56318909827039	0.74953809957972	0.935887100889049	0.560293922472351	0.745921796419995	0.931151585527403	0.614043137236345	0.639816574651803	0.00991252628642814	-0.316426695070228	-0.169133887949119	-0.130283553532545	-0.192816815418861	0.450857395653858	0.518694252038302	0.409503013341569	0.44876631533188	0.516524749931408	0.407478433391231	0.00281900589595287	0.00507672199016367	0.00507765765703428
179	0.405785764645593	0.28	0.616496172587686	0.463879886983653	0.769112458191719	0.380844654595793	0.443778494891735	0.355434385770144	0.532122604013325	0.47	0.3	0.71	0.405759861025212	0.506612493394762	0.607465125764311	0.727020151274113	0.907722835508191	1.08842551974227	0.726598054566107	0.907226649653943	1.08802230136528	0.616496172587686	0.579486381212434	0.0164664244982414	-0.36215306240091	-0.169133887949119	-0.130283553532545	-0.192816815418861	0.450857395653858	0.518694252038302	0.409503013341569	0.44876631533188	0.516524749931408	0.407478433391231	0.00281900589595287	0.00507672199016367	0.00507765765703428
179	0.405785764645593	0.28	0.621327216261285	0.467245854537728	0.775408577984841	0.371552971125775	0.482574293324083	0.384586130688682	0.580562455959484	0.47	0.32	0.7	0.440952433302065	0.553302087387368	0.66565174147267	0.792411957912751	0.994309492977647	1.19620702804254	0.797448577312447	1.00088367127534	1.20395577056828	0.621327216261285	0.578245143777775	0.0509557583731533	-0.335109612498904	-0.169133887949119	-0.130283553532545	-0.192816815418861	0.450857395653858	0.518694252038302	0.409503013341569	0.44876631533188	0.516524749931408	0.407478433391231	0.00281900589595287	0.00507672199016367	0.00507765765703428
179	0.405785764645593	0.28	0.621624516576854	0.46497180249348	0.778277230660227	0.359508971527181	0.438129443017147	0.346825494348343	0.529433391685952	0.52	0.31	0.85	0.371254911545154	0.468990054835154	0.566725198125153	0.637833999018643	0.805747729856218	0.973661460693792	0.627892326651885	0.792999948400813	0.95841870242478	0.621624516576854	0.61831738109572	-9.32897512882408e-05	-0.350173853721437	-0.169133887949119	-0.130283553532545	-0.192816815418861	0.450857395653858	0.518694252038302	0.409503013341569	0.44876631533188	0.516524749931408	0.407478433391231	0.00281900589595287	0.00507672199016367	0.00507765765703428
179	0.405785764645593	0.28	0.623040554912448	0.467854143472039	0.778226966352858	0.290789078192259	0.421215039447703	0.318510889371026	0.52391918952438	0.51	0.33	0.75	0.344617604533011	0.455739890634174	0.566862176735338	0.59609665317096	0.788308606264216	0.980520559357472	0.598592712868372	0.79178371701447	0.984638273927477	0.623040554912448	0.622717037274631	0.0756748598549149	-0.256283933673861	-0.169133887949119	-0.130283553532545	-0.192816815418861	0.450857395653858	0.518694252038302	0.409503013341569	0.44876631533188	0.516524749931408	0.407478433391231	0.00281900589595287	0.00507672199016367	0.00507765765703428
179	0.405785764645593	0.28	0.624533367768478	0.467273777183063	0.781792958353893	0.348175633770681	0.416567119340741	0.327578072166454	0.505556166515029	0.45	0.28	0.73	0.38162619625271	0.485297822856641	0.588969449460572	0.693351791345565	0.881706020492732	1.0700602496399	0.687223968359933	0.873745211548389	1.06050023555479	0.624533367768478	0.578623055803026	-0.00805984556876796	-0.392900995864962	-0.169133887949119	-0.130283553532545	-0.192816815418861	0.450857395653858	0.518694252038302	0.409503013341569	0.44876631533188	0.516524749931408	0.407478433391231	0.00281900589595287	0.00507672199016367	0.00507765765703428
179	0.405785764645593	0.28	0.626205817998003	0.470258906226806	0.7821527297692	0.377777734785389	0.517004439449931	0.413410504787677	0.620598374112185	0.51	0.34	0.75	0.447060125025731	0.559086106092177	0.671112087158624	0.773035722604739	0.966745875616531	1.16045602862832	0.777910986879206	0.972580674811209	1.16843094127498	0.626205817998003	0.632804094155743	0.0792958444920736	-0.253601638784778	-0.169133887949119	-0.130283553532545	-0.192816815418861	0.450857395653858	0.518694252038302	0.409503013341569	0.44876631533188	0.516524749931408	0.407478433391231	0.00281900589595287	0.00507672199016367	0.00507765765703428
179	0.405785764645593	0.28	0.62940310432309	0.470283912000054	0.788522296646125	0.40827757172696	0.512908629196722	0.41650203932496	0.609315219068485	0.48	0.32	0.7	0.471049648190928	0.580082224156179	0.68911480012143	0.83870581508883	1.03283876019848	1.22697170530814	0.845727953286895	1.04142731840369	1.23727014054679	0.62940310432309	0.596309845103266	-0.0439084565434375	-0.404178270794246	-0.169133887949119	-0.130283553532545	-0.192816815418861	0.450857395653858	0.518694252038302	0.409503013341569	0.44876631533188	0.516524749931408	0.407478433391231	0.00281900589595287	0.00507672199016367	0.00507765765703428
179	0.405785764645593	0.28	0.632066438567266	0.475657132652664	0.788475744481868	0.337680399017568	0.453723161193914	0.354512741101222	0.552933581286606	0.51	0.3	0.73	0.382871466515657	0.490018078275029	0.5971646900344	0.66149792201399	0.846618170526334	1.03173841903868	0.660339995520061	0.845035645123296	1.02979535875493	0.632066438567266	0.609059782586323	-0.0161761440150691	-0.371567817261962	-0.169133887949119	-0.130283553532545	-0.192816815418861	0.450857395653858	0.518694252038302	0.409503013341569	0.44876631533188	0.516524749931408	0.407478433391231	0.00281900589595287	0.00507672199016367	0.00507765765703428
179	0.405785764645593	0.28	0.633651221897603	0.473720422848571	0.793582020946636	0.325619400473397	0.461324920515502	0.357670035312327	0.564979805718678	0.51	0.34	0.82	0.389305207827077	0.502128152559018	0.614951097290959	0.675969289825481	0.871869175809912	1.06776906179434	0.674784041743397	0.870234261774139	1.06597952927789	0.633651221897603	0.615613890330868	0.016278106358649	-0.319308097351374	-0.169133887949119	-0.130283553532545	-0.192816815418861	0.450857395653858	0.518694252038302	0.409503013341569	0.44876631533188	0.516524749931408	0.407478433391231	0.00281900589595287	0.00507672199016367	0.00507765765703428
179	0.405785764645593	0.28	0.634701893786057	0.476241523314077	0.793162264258038	0.39603102426987	0.476423795544782	0.384564815894868	0.568282775194696	0.54	0.34	0.79	0.402170083003173	0.498234340427316	0.594298597851459	0.681026227858062	0.843699389364791	1.00637255087152	0.681752258194495	0.844699044470894	1.00737151042843	0.634701893786057	0.629508514452228	0.0160592834211298	-0.311043416330594	-0.169133887949119	-0.130283553532545	-0.192816815418861	0.450857395653858	0.518694252038302	0.409503013341569	0.44876631533188	0.516524749931408	0.407478433391231	0.00281900589595287	0.00507672199016367	0.00507765765703428
179	0.405785764645593	0.28	0.636211236008689	0.478014946052121	0.794407525965256	0.403098385872094	0.504926934702659	0.408995741379693	0.600858128025625	0.52	0.33	0.79	0.440814887888894	0.544209358665187	0.647603829441481	0.760625591747888	0.939032634428126	1.11743967710836	0.759441636612941	0.937395203406038	1.11589893668728	0.636211236008689	0.623762368274922	0.00249145996858749	-0.335433065323659	-0.169133887949119	-0.130283553532545	-0.192816815418861	0.450857395653858	0.518694252038302	0.409503013341569	0.44876631533188	0.516524749931408	0.407478433391231	0.00281900589595287	0.00507672199016367	0.00507765765703428
179	0.405785764645593	0.28	0.63699087317239	0.478927131662315	0.795054614682465	0.336248331719264	0.473125151673441	0.369340234924001	0.576910068422881	0.49	0.32	0.74	0.410130510833166	0.525377529431029	0.640624548028892	0.721427207095269	0.924148859245001	1.12687051139473	0.723278683248662	0.926656036661249	1.12956456125628	0.63699087317239	0.601372434428352	0.00667935434039114	-0.344336388362811	-0.169133887949119	-0.130283553532545	-0.192816815418861	0.450857395653858	0.518694252038302	0.409503013341569	0.44876631533188	0.516524749931408	0.407478433391231	0.00281900589595287	0.00507672199016367	0.00507765765703428
179	0.405785764645593	0.28	0.638504643405711	0.478756427542851	0.798252859268571	0.289768598093553	0.441990936506322	0.333953791113454	0.550028081899189	0.51	0.32	0.77	0.362966733230475	0.480389834193184	0.597812935155894	0.629653803207362	0.833352642072093	1.03705148093682	0.629073178778563	0.832716454972216	1.03614337516538	0.638504643405711	0.614328856915498	0.0220943898890432	-0.314155385874956	-0.169133887949119	-0.130283553532545	-0.192816815418861	0.450857395653858	0.518694252038302	0.409503013341569	0.44876631533188	0.516524749931408	0.407478433391231	0.00281900589595287	0.00507672199016367	0.00507765765703428
179	0.405785764645593	0.28	0.638957882220362	0.480571690031519	0.797344074409206	0.37831822834176	0.474672250815743	0.379669815448857	0.569674686182629	0.52	0.35	0.82	0.408004197653062	0.510096570656505	0.612188943659948	0.70270007818186	0.87853238310411	1.05436468802636	0.703246257237284	0.879139037929977	1.05488861886316	0.638957882220362	0.626687320708288	0.0189489314779866	-0.317300730787016	-0.169133887949119	-0.130283553532545	-0.192816815418861	0.450857395653858	0.518694252038302	0.409503013341569	0.44876631533188	0.516524749931408	0.407478433391231	0.00281900589595287	0.00507672199016367	0.00507765765703428
179	0.405785764645593	0.28	0.643858468597025	0.482832040664857	0.804884896529193	0.382144466116759	0.529179491996428	0.424124147906552	0.634234836086304	0.49	0.32	0.79	0.472690454277917	0.589775648712797	0.706860843147676	0.833472575213789	1.03992332462467	1.24637407403555	0.829711041069876	1.03547068691005	1.24118501660069	0.643858468597025	0.613937268020149	0.0199264946669356	-0.342145735941212	-0.169133887949119	-0.130283553532545	-0.192816815418861	0.450857395653858	0.518694252038302	0.409503013341569	0.44876631533188	0.516524749931408	0.407478433391231	0.00281900589595287	0.00507672199016367	0.00507765765703428
179	0.405785764645593	0.28	0.646270881075122	0.485837488899886	0.806704273250357	0.378272859504771	0.492493610961142	0.393914843403503	0.591072378518782	0.52	0.34	0.81	0.420621505120143	0.525883721757431	0.63114593839472	0.721528725955984	0.902094180021183	1.08265963408638	0.719912406411143	0.900217979880479	1.08042168642169	0.646270881075122	0.628490958947835	-0.0474454647998952	-0.381290075318884	-0.169133887949119	-0.130283553532545	-0.192816815418861	0.450857395653858	0.518694252038302	0.409503013341569	0.44876631533188	0.516524749931408	0.407478433391231	0.00281900589595287	0.00507672199016367	0.00507765765703428
179	0.405785764645593	0.28	0.64947327645847	0.488259877420275	0.810686675496664	0.35397357026348	0.497182191221272	0.39231473089501	0.602049651547533	0.45	0.32	0.71	0.456721933240271	0.57880572322425	0.700889513208228	0.829383233915575	1.0510810355237	1.27277883713183	0.83337464589471	1.05593461233858	1.27852972482615	0.64947327645847	0.563311598555148	-0.038580416125151	-0.411121561041399	-0.169133887949119	-0.130283553532545	-0.192816815418861	0.450857395653858	0.518694252038302	0.409503013341569	0.44876631533188	0.516524749931408	0.407478433391231	0.00281900589595287	0.00507672199016367	0.00507765765703428
179	0.405785764645593	0.28	0.651269039241226	0.488470760966769	0.814067317515683	0.397476572856806	0.547366560271593	0.442147377570023	0.652585742973163	0.5	0.34	0.78	0.48710101256136	0.603017951199532	0.718934889837705	0.852395299025261	1.05524245192485	1.25808960482444	0.854618742852856	1.05766116892801	1.26119796539424	0.651269039241226	0.640031809303795	-0.0255460796678856	-0.349383602481066	-0.169133887949119	-0.130283553532545	-0.192816815418861	0.450857395653858	0.518694252038302	0.409503013341569	0.44876631533188	0.516524749931408	0.407478433391231	0.00281900589595287	0.00507672199016367	0.00507765765703428
179	0.405785764645593	0.28	0.652799139411134	0.488897093924328	0.816701184897941	0.364421062364561	0.505464774100671	0.401242782020404	0.609686766180938	0.47	0.29	0.75	0.456034047067621	0.574487958194668	0.692941869321714	0.814663295352361	1.02627042031737	1.23787754528237	0.80807869106437	1.01830309456254	1.22772702577113	0.652799139411134	0.593975712133211	0.0116751837038896	-0.353193229860728	-0.169133887949119	-0.130283553532545	-0.192816815418861	0.450857395653858	0.518694252038302	0.409503013341569	0.44876631533188	0.516524749931408	0.407478433391231	0.00281900589595287	0.00507672199016367	0.00507765765703428
179	0.405785764645593	0.28	0.655980164710528	0.491859707016847	0.820100622404209	0.300474305753112	0.435728224507408	0.331927754642115	0.539528694372701	0.52	0.35	0.84	0.358043092352699	0.470010352391873	0.581977612431046	0.61812263065814	0.81142198149388	1.00472133232962	0.617507325131539	0.810607891045514	1.00396562347681	0.655980164710528	0.616467611421889	-0.0592603541970872	-0.390652891933285	-0.169133887949119	-0.130283553532545	-0.192816815418861	0.450857395653858	0.518694252038302	0.409503013341569	0.44876631533188	0.516524749931408	0.407478433391231	0.00281900589595287	0.00507672199016367	0.00507765765703428
179	0.405785764645593	0.28	0.659829228610994	0.496499573832183	0.823158883389806	0.318445668187632	0.460649582861073	0.355431905134126	0.565867260588021	0.53	0.34	0.83	0.37578376399755	0.487026155027114	0.598268546056678	0.640639812897475	0.830286922227915	1.01993403155836	0.639401421849461	0.828513281732621	1.01779740778009	0.659829228610994	0.644054553723981	-0.0134651477581557	-0.336436710614908	-0.169133887949119	-0.130283553532545	-0.192816815418861	0.450857395653858	0.518694252038302	0.409503013341569	0.44876631533188	0.516524749931408	0.407478433391231	0.00281900589595287	0.00507672199016367	0.00507765765703428
179	0.405785764645593	0.28	0.660047890497766	0.495636553537919	0.824459227457613	0.363895039332137	0.463975139955187	0.368199183751763	0.55975109615861	0.54	0.29	0.82	0.387431382915228	0.488210017956792	0.588988652998356	0.65855316546364	0.829855987187425	1.00115880891121	0.646973022581038	0.81515056324601	0.983442845682949	0.660047890497766	0.611126481839226	-0.00981135086213107	-0.364018488984713	-0.169133887949119	-0.130283553532545	-0.192816815418861	0.450857395653858	0.518694252038302	0.409503013341569	0.44876631533188	0.516524749931408	0.407478433391231	0.00281900589595287	0.00507672199016367	0.00507765765703428
179	0.405785764645593	0.28	0.660789296178187	0.494621552602641	0.826957039753734	0.401406242714452	0.527995038326514	0.427327526734913	0.628662549918116	0.46	0.31	0.7	0.494030194550891	0.610411160496491	0.72679212644209	0.892833619313162	1.1031625429103	1.31349146650743	0.897249113147301	1.10852401815074	1.31993034426635	0.660789296178187	0.586784453446405	-0.00272665466587328	-0.375720990212958	-0.169133887949119	-0.130283553532545	-0.192816815418861	0.450857395653858	0.518694252038302	0.409503013341569	0.44876631533188	0.516524749931408	0.407478433391231	0.00281900589595287	0.00507672199016367	0.00507765765703428
179	0.405785764645593	0.28	0.663035778697467	0.497996562425021	0.828074994969913	0.392927308930737	0.526521082560472	0.424341183684001	0.628700981436943	0.47	0.3	0.72	0.483942514626057	0.600474209186582	0.717005903747107	0.866521697347044	1.07517714445803	1.28383259156901	0.866223194813773	1.0747545595644	1.28349082420141	0.663035778697467	0.589370743841721	0.0702593016486043	-0.296873323222833	-0.169133887949119	-0.130283553532545	-0.192816815418861	0.450857395653858	0.518694252038302	0.409503013341569	0.44876631533188	0.516524749931408	0.407478433391231	0.00281900589595287	0.00507672199016367	0.00507765765703428
179	0.405785764645593	0.28	0.665698947097393	0.500804391832028	0.830593502362759	0.330516419777182	0.47586479632148	0.370124022508138	0.581605570134822	0.58	0.37	0.83	0.370916327052553	0.476883454440717	0.582850581828881	0.61230008146107	0.787228160921901	0.962156240382732	0.615421971944774	0.791412410503881	0.967047422923687	0.665698947097393	0.664744788795989	0.0195537445022824	-0.28264566336768	-0.169133887949119	-0.130283553532545	-0.192816815418861	0.450857395653858	0.518694252038302	0.409503013341569	0.44876631533188	0.516524749931408	0.407478433391231	0.00281900589595287	0.00507672199016367	0.00507765765703428
179	0.405785764645593	0.28	0.667750301875571	0.498633166741031	0.83686743701011	0.337926147570295	0.463405793046053	0.362133827355944	0.564677758736162	0.47	0.28	0.72	0.414667060129921	0.530630124373072	0.646593188616224	0.744513873190043	0.952719728942377	1.16092558469471	0.738709540757573	0.9453073621655	1.15186490961906	0.667750301875571	0.573258160083632	0.0411631305955709	-0.337364537500224	-0.169133887949119	-0.130283553532545	-0.192816815418861	0.450857395653858	0.518694252038302	0.409503013341569	0.44876631533188	0.516524749931408	0.407478433391231	0.00281900589595287	0.00507672199016367	0.00507765765703428
179	0.405785764645593	0.28	0.670883964250247	0.504171562791352	0.837596365709141	0.387657563479038	0.512948699809335	0.412294374303272	0.613603025315399	0.54	0.34	0.82	0.431840263730118	0.537266369884413	0.642692476038708	0.731966601647274	0.910663205757565	1.08935980986786	0.730206714721945	0.90864039301027	1.08730559070536	0.670883964250247	0.638897142710343	-0.0220571778756768	-0.350847472183196	-0.169133887949119	-0.130283553532545	-0.192816815418861	0.450857395653858	0.518694252038302	0.409503013341569	0.44876631533188	0.516524749931408	0.407478433391231	0.00281900589595287	0.00507672199016367	0.00507765765703428
179	0.405785764645593	0.28	0.671397234097566	0.503512517513339	0.839281950681794	0.34095834050522	0.47971696440414	0.375586857757424	0.583847071050856	0.47	0.29	0.76	0.430489579122243	0.549841267975134	0.669192956828026	0.77343295739661	0.987864465513462	1.20229597363031	0.766540578385532	0.979147107523523	1.19175206364906	0.671397234097566	0.593669489724469	-0.0180798806471631	-0.38600786499728	-0.169133887949119	-0.130283553532545	-0.192816815418861	0.450857395653858	0.518694252038302	0.409503013341569	0.44876631533188	0.516524749931408	0.407478433391231	0.00281900589595287	0.00507672199016367	0.00507765765703428
179	0.405785764645593	0.28	0.671736400862633	0.505022436974895	0.83845036475037	0.296696488145063	0.436143138714797	0.331302490780319	0.540983786649275	0.52	0.35	0.75	0.354284946062968	0.466398390218456	0.578511834373943	0.608297262304029	0.800792884557022	0.993288506810014	0.613399990162794	0.807201427364943	1.0014614946724	0.671736400862633	0.610555823314417	0.0303099640602074	-0.302678228627382	-0.169133887949119	-0.130283553532545	-0.192816815418861	0.450857395653858	0.518694252038302	0.409503013341569	0.44876631533188	0.516524749931408	0.407478433391231	0.00281900589595287	0.00507672199016367	0.00507765765703428
179	0.405785764645593	0.28	0.672612829355964	0.502827894029161	0.842397764682766	0.33246244658736	0.499647334399235	0.389108319627871	0.610186349170599	0.54	0.37	0.8	0.408551993432498	0.524614623190955	0.640677252949413	0.693533354499576	0.890554312033405	1.08757526956723	0.699512081819059	0.898053593319172	1.09637053699517	0.672612829355964	0.650221262817449	0.00241781305178687	-0.301263849033637	-0.169133887949119	-0.130283553532545	-0.192816815418861	0.450857395653858	0.518694252038302	0.409503013341569	0.44876631533188	0.516524749931408	0.407478433391231	0.00281900589595287	0.00507672199016367	0.00507765765703428
179	0.405785764645593	0.28	0.673539450014053	0.502894645898987	0.844184254129118	0.329143777204374	0.48115249305094	0.373904270347995	0.588400715753884	0.54	0.39	0.77	0.390642467888441	0.502691764234628	0.614741060580815	0.661113062908094	0.850742352075085	1.04037164124208	0.671207505503916	0.86368009904349	1.05651314787306	0.673539450014053	0.631716808070112	-0.0145003510186796	-0.336333680442244	-0.169133887949119	-0.130283553532545	-0.192816815418861	0.450857395653858	0.518694252038302	0.409503013341569	0.44876631533188	0.516524749931408	0.407478433391231	0.00281900589595287	0.00507672199016367	0.00507765765703428
179	0.405785764645593	0.28	0.685064796579216	0.513923441119779	0.856206152038653	0.376934298501355	0.493595484161594	0.394514403857987	0.592676564465201	0.45	0.32	0.73	0.460647677169858	0.576337925857879	0.692028174545899	0.83823606417047	1.04875647603698	1.25927688790349	0.840354113401261	1.05167609797941	1.26305011647018	0.685064796579216	0.568879155721934	0.0210612282134653	-0.359175734954744	-0.169133887949119	-0.130283553532545	-0.192816815418861	0.450857395653858	0.518694252038302	0.409503013341569	0.44876631533188	0.516524749931408	0.407478433391231	0.00281900589595287	0.00507672199016367	0.00507765765703428
179	0.405785764645593	0.28	0.686407694012065	0.513080129732902	0.859735258291229	0.387149193907037	0.522040553653493	0.419492386103914	0.624588721203072	0.48	0.3	0.86	0.474349790427521	0.590308275962034	0.706266761496547	0.844484146702477	1.05092484655241	1.25736554640233	0.826759539508763	1.02882234172092	1.2309357002778	0.686407694012065	0.62168830205481	0.0348432121815457	-0.316379363776422	-0.169133887949119	-0.130283553532545	-0.192816815418861	0.450857395653858	0.518694252038302	0.409503013341569	0.44876631533188	0.516524749931408	0.407478433391231	0.00281900589595287	0.00507672199016367	0.00507765765703428
179	0.405785764645593	0.28	0.687920255087419	0.514357200979542	0.861483309195296	0.332180205156392	0.501237948876621	0.390276485640335	0.612199412112908	0.48	0.3	0.76	0.4389582456325	0.563760663987529	0.688563082342557	0.778689719348377	1.00008289532767	1.22147607130696	0.774547390108513	0.994763249846802	1.21533140386133	0.687920255087419	0.604718890837233	0.00767677786858886	-0.351988275926978	-0.169133887949119	-0.130283553532545	-0.192816815418861	0.450857395653858	0.518694252038302	0.409503013341569	0.44876631533188	0.516524749931408	0.407478433391231	0.00281900589595287	0.00507672199016367	0.00507765765703428
179	0.405785764645593	0.28	0.690112034034121	0.517616114267905	0.862607953800336	0.311654872549429	0.475728712782124	0.365343477819058	0.586113947745191	0.44	0.33	0.66	0.431186052427389	0.561465027144894	0.691744001862398	0.79053075139019	1.02938248417233	1.26823421695447	0.801977740624179	1.04425792447494	1.28602413438858	0.690112034034121	0.560318899608523	-0.0167604770823373	-0.394364492374914	-0.169133887949119	-0.130283553532545	-0.192816815418861	0.450857395653858	0.518694252038302	0.409503013341569	0.44876631533188	0.516524749931408	0.407478433391231	0.00281900589595287	0.00507672199016367	0.00507765765703428
179	0.405785764645593	0.28	0.697061501594692	0.52403485560927	0.870088147580114	0.336703311745812	0.51176903355398	0.399621510555951	0.623916556552009	0.49	0.35	0.69	0.441776933706066	0.56575471649327	0.689732499280473	0.774824598621285	0.992266996485285	1.20970939434928	0.78588856746342	1.00612430458552	1.22652357976886	0.697061501594692	0.598063155188332	-0.0398761447687128	-0.388202874312361	-0.169133887949119	-0.130283553532545	-0.192816815418861	0.450857395653858	0.518694252038302	0.409503013341569	0.44876631533188	0.516524749931408	0.407478433391231	0.00281900589595287	0.00507672199016367	0.00507765765703428
179	0.405785764645593	0.28	0.700416066433732	0.525876725816475	0.874955407050988	0.427114631856743	0.506683699761738	0.415065018790033	0.598302380733443	0.49	0.32	0.75	0.461716316286792	0.563632493189932	0.665548670093073	0.813105784393334	0.992585326354603	1.17206486831587	0.814392106611409	0.994091565459849	1.17377615030609	0.700416066433732	0.584227249873667	-0.00668216399803613	-0.388914289965657	-0.169133887949119	-0.130283553532545	-0.192816815418861	0.450857395653858	0.518694252038302	0.409503013341569	0.44876631533188	0.516524749931408	0.407478433391231	0.00281900589595287	0.00507672199016367	0.00507765765703428
179	0.405785764645593	0.28	0.706937965668482	0.531948569061569	0.881927362275394	0.288220816708702	0.439691773798197	0.331811070013622	0.547572477582772	0.53	0.35	0.82	0.352638664744078	0.467290979787944	0.58194329483181	0.603128468414697	0.799221756207715	0.995315044000733	0.603822776593748	0.800148946814795	0.996359988207153	0.706937965668482	0.62229051497413	-0.0210459997171702	-0.345367089787238	-0.169133887949119	-0.130283553532545	-0.192816815418861	0.450857395653858	0.518694252038302	0.409503013341569	0.44876631533188	0.516524749931408	0.407478433391231	0.00281900589595287	0.00507672199016367	0.00507765765703428
179	0.405785764645593	0.28	0.70958543769919	0.533145934780935	0.886024940617445	0.32207846681269	0.488391592719438	0.377764242496534	0.599018942942341	0.53	0.36	0.85	0.400346451623668	0.517586947499015	0.634827443374361	0.68352381543635	0.883692121510649	1.08386042758495	0.684065350526504	0.884610160774264	1.08458451535862	0.70958543769919	0.654001194328987	-0.00991257750070097	-0.315982062610139	-0.169133887949119	-0.130283553532545	-0.192816815418861	0.450857395653858	0.518694252038302	0.409503013341569	0.44876631533188	0.516524749931408	0.407478433391231	0.00281900589595287	0.00507672199016367	0.00507765765703428
179	0.405785764645593	0.28	0.720274106233049	0.539677094749424	0.900871117716674	0.329428585298922	0.474875808456366	0.369094877463134	0.580656739449599	0.53	0.35	0.8	0.390485002813723	0.502396247479144	0.614307492144565	0.665973426505051	0.856838413731794	1.04770340095854	0.667018162278221	0.858161284587755	1.04971639218838	0.720274106233049	0.614863742535199	0.0275744099332592	-0.309338604434066	-0.169133887949119	-0.130283553532545	-0.192816815418861	0.450857395653858	0.518694252038302	0.409503013341569	0.44876631533188	0.516524749931408	0.407478433391231	0.00281900589595287	0.00507672199016367	0.00507765765703428
179	0.405785764645593	0.28	0.722668828472969	0.541850108208135	0.903487548737803	0.344763858362292	0.483179350306329	0.379179699041404	0.587179001571254	0.48	0.33	0.75	0.425480101566512	0.542178812744745	0.658877523922978	0.753606578176696	0.960302299280616	1.16699802038453	0.756875375008284	0.964505200676244	1.17216515545304	0.722668828472969	0.581795692573273	-0.0500990809582148	-0.414554857523416	-0.169133887949119	-0.130283553532545	-0.192816815418861	0.450857395653858	0.518694252038302	0.409503013341569	0.44876631533188	0.516524749931408	0.407478433391231	0.00281900589595287	0.00507672199016367	0.00507765765703428
179	0.405785764645593	0.28	0.726874388446806	0.545889777366446	0.907858999527166	0.319199150091498	0.469193756448222	0.36221024032229	0.576177272574154	0.51	0.32	0.78	0.391181603937499	0.506722189967806	0.622262775998112	0.675852166783556	0.875473914416916	1.07509566205028	0.67292784644066	0.871656114939893	1.07051074506432	0.726874388446806	0.609219696478755	-0.00910358982677285	-0.358090768168921	-0.169133887949119	-0.130283553532545	-0.192816815418861	0.450857395653858	0.518694252038302	0.409503013341569	0.44876631533188	0.516524749931408	0.407478433391231	0.00281900589595287	0.00507672199016367	0.00507765765703428
179	0.405785764645593	0.28	0.728018276692965	0.546009873467709	0.910026679918222	0.339058454845298	0.494871668449518	0.386996300756962	0.602747036142075	0.51	0.32	0.8	0.419140998877273	0.535976713535193	0.652812428193114	0.725470523383265	0.927695710825637	1.12992089826801	0.720666659640153	0.921336270723568	1.12179441324752	0.728018276692965	0.609141366789901	0.0307492973456695	-0.314257549495478	-0.169133887949119	-0.130283553532545	-0.192816815418861	0.450857395653858	0.518694252038302	0.409503013341569	0.44876631533188	0.516524749931408	0.407478433391231	0.00281900589595287	0.00507672199016367	0.00507765765703428
179	0.405785764645593	0.28	0.728736288651829	0.54759141439557	0.909881162908088	0.336963247693173	0.489945588815728	0.382642840187526	0.59724833744393	0.48	0.3	0.73	0.430406271000811	0.551103095963138	0.671799920925466	0.763558941936915	0.977680217979396	1.19180149402188	0.760939370964438	0.974228895565646	1.1879244438917	0.728736288651829	0.584529307172127	0.00398297231636423	-0.369207126605178	-0.169133887949119	-0.130283553532545	-0.192816815418861	0.450857395653858	0.518694252038302	0.409503013341569	0.44876631533188	0.516524749931408	0.407478433391231	0.00281900589595287	0.00507672199016367	0.00507765765703428
179	0.405785764645593	0.28	0.739350554182394	0.552752521247489	0.9259485871173	0.36123459258339	0.518509493768874	0.410858460613231	0.626160526924516	0.52	0.31	0.72	0.442519311651063	0.558465959115639	0.674412606580214	0.763235248072448	0.963214245397143	1.16319324272184	0.764292873837678	0.964054039990356	1.16491040880431	0.739350554182394	0.573468584168646	0.0219299984632191	-0.334762792862899	-0.169133887949119	-0.130283553532545	-0.192816815418861	0.450857395653858	0.518694252038302	0.409503013341569	0.44876631533188	0.516524749931408	0.407478433391231	0.00281900589595287	0.00507672199016367	0.00507765765703428
179	0.405785764645593	0.28	0.746319851077279	0.561296331838266	0.931343370316292	0.377973475549716	0.555812179467779	0.444488561869631	0.667135797065928	0.52	0.32	0.77	0.475269240588551	0.594301980087841	0.713334719587132	0.815966192713329	1.02032760086421	1.22468900901508	0.81389541835083	1.01820454023312	1.22200115462074	0.746319851077279	0.606151010198379	-0.00738820388403381	-0.351403842460149	-0.169133887949119	-0.130283553532545	-0.192816815418861	0.450857395653858	0.518694252038302	0.409503013341569	0.44876631533188	0.516524749931408	0.407478433391231	0.00281900589595287	0.00507672199016367	0.00507765765703428
179	0.405785764645593	0.28	0.749739730545911	0.563001163550913	0.936478297540908	0.325234415495729	0.485645537758117	0.376430339495333	0.594860736020901	0.48	0.31	0.72	0.426143444741656	0.549782099554235	0.673420754366814	0.759244027436881	0.979526449670759	1.19980887190464	0.760504739284279	0.981185947923627	1.20148949694325	0.749739730545911	0.575117055102786	-0.0159241996863298	-0.38075813544852	-0.169133887949119	-0.130283553532545	-0.192816815418861	0.450857395653858	0.518694252038302	0.409503013341569	0.44876631533188	0.516524749931408	0.407478433391231	0.00281900589595287	0.00507672199016367	0.00507765765703428
179	0.405785764645593	0.28	0.752586089364898	0.565106257471392	0.940065921258405	0.348148740199668	0.475752773464662	0.374114183628635	0.57739136330069	0.48	0.32	0.73	0.419617992228037	0.53361896537002	0.647619938512002	0.743014425210452	0.944875091581712	1.14673575795297	0.746225466156913	0.948867573210651	1.15162985148346	0.752586089364898	0.569784561005551	0.0951750543893819	-0.278525259084051	-0.169133887949119	-0.130283553532545	-0.192816815418861	0.450857395653858	0.518694252038302	0.409503013341569	0.44876631533188	0.516524749931408	0.407478433391231	0.00281900589595287	0.00507672199016367	0.00507765765703428
179	0.405785764645593	0.28	0.768373122686315	0.575778746996233	0.960967498376397	0.364676191091731	0.562141558143424	0.446297166004267	0.677985950282582	0.53	0.34	0.79	0.47097053260149	0.593219337255905	0.715468141910321	0.801985792707435	1.01015551399925	1.21832523529106	0.803514157029568	1.01201868189898	1.22061786463892	0.768373122686315	0.612717522928747	0.0761248620556328	-0.265119500859996	-0.169133887949119	-0.130283553532545	-0.192816815418861	0.450857395653858	0.518694252038302	0.409503013341569	0.44876631533188	0.516524749931408	0.407478433391231	0.00281900589595287	0.00507672199016367	0.00507765765703428
179	0.405785764645593	0.28	0.771691331620374	0.577829837788348	0.9655528254524	0.312232513452693	0.473404199818856	0.363706044125015	0.583102355512698	0.42	0.3	0.7	0.443583080516079	0.577373119520438	0.711163158524797	0.832636814849216	1.08377018045355	1.33490354605789	0.833883987889414	1.08581104532359	1.33688641620043	0.771691331620374	0.537356761436655	0.0697507831543575	-0.334566336748373	-0.169133887949119	-0.130283553532545	-0.192816815418861	0.450857395653858	0.518694252038302	0.409503013341569	0.44876631533188	0.516524749931408	0.407478433391231	0.00281900589595287	0.00507672199016367	0.00507765765703428
179	0.405785764645593	0.28	0.772185103640197	0.579861057671713	0.964509149608681	0.333443478826911	0.504010407798353	0.392752127481215	0.615268688115492	0.5	0.32	0.75	0.431535015833359	0.553779659207175	0.676024302580992	0.753856697454071	0.967408181699842	1.18095966594561	0.75465982173531	0.968209148533997	1.18218998415566	0.772185103640197	0.580746300498825	0.0189752897134096	-0.349597356348562	-0.169133887949119	-0.130283553532545	-0.192816815418861	0.450857395653858	0.518694252038302	0.409503013341569	0.44876631533188	0.516524749931408	0.407478433391231	0.00281900589595287	0.00507672199016367	0.00507765765703428
179	0.405785764645593	0.28	0.777942482470312	0.580751269189307	0.975133695751317	0.312408832776774	0.451597534415089	0.346995407302166	0.556199661528012	0.51	0.29	0.78	0.377456647090284	0.491241346679042	0.6050260462678	0.655140511556655	0.852633301445367	1.05012609133408	0.647680930843575	0.843046470654489	1.03834641687547	0.777942482470312	0.581439564186631	0.030107961901382	-0.342013218939087	-0.169133887949119	-0.130283553532545	-0.192816815418861	0.450857395653858	0.518694252038302	0.409503013341569	0.44876631533188	0.516524749931408	0.407478433391231	0.00281900589595287	0.00507672199016367	0.00507765765703428
179	0.405785764645593	0.28	0.778725487168604	0.584879109653499	0.972571864683708	0.348736102761214	0.473225877934036	0.372257822050617	0.574193933817455	0.52	0.31	0.71	0.400034171902615	0.508536049449323	0.617037926996031	0.688968098822049	0.875837965304797	1.06270783178754	0.689730221627596	0.87675085427126	1.06412265764453	0.778725487168604	0.566232280677839	0.00159379686192552	-0.373231104505838	-0.169133887949119	-0.130283553532545	-0.192816815418861	0.450857395653858	0.518694252038302	0.409503013341569	0.44876631533188	0.516524749931408	0.407478433391231	0.00281900589595287	0.00507672199016367	0.00507765765703428
179	0.405785764645593	0.28	0.785526251166446	0.588343153663783	0.982709348669108	0.323298869465321	0.505972374843768	0.391682271504031	0.620262478183504	0.53	0.32	0.77	0.414775303267023	0.535803789164861	0.656832275062698	0.70781804715499	0.914354323214759	1.12089059927453	0.705811268495259	0.911830744446944	1.11783049034092	0.785526251166446	0.606227324377178	-0.0245137244805087	-0.367483825083359	-0.169133887949119	-0.130283553532545	-0.192816815418861	0.450857395653858	0.518694252038302	0.409503013341569	0.44876631533188	0.516524749931408	0.407478433391231	0.00281900589595287	0.00507672199016367	0.00507765765703428
179	0.405785764645593	0.28	0.787713907339513	0.590233523130937	0.98519429154809	0.35061628041235	0.455409707786779	0.358643793417124	0.552175622156434	0.49	0.31	0.78	0.398640616477025	0.506198099601841	0.613755582726657	0.701664400992502	0.890980927833124	1.08029745467375	0.696626777594586	0.884743121550619	1.072576284003	0.787713907339513	0.563872104804848	0.0508878092496583	-0.326516523708763	-0.169133887949119	-0.130283553532545	-0.192816815418861	0.450857395653858	0.518694252038302	0.409503013341569	0.44876631533188	0.516524749931408	0.407478433391231	0.00281900589595287	0.00507672199016367	0.00507765765703428
179	0.405785764645593	0.28	0.85762734223262	0.640377574561406	1.07487710990383	0.287829998999134	0.449715055399151	0.33926989295346	0.560160217844842	0.44	0.29	0.74	0.402153909910281	0.533070194646173	0.663986479382065	0.739562639106315	0.980318207199314	1.22107377529231	0.735219303563841	0.974726995509682	1.21353506419109	0.85762734223262	0.533613162932279	0.000897041161644948	-0.408435055150204	-0.169133887949119	-0.130283553532545	-0.192816815418861	0.450857395653858	0.518694252038302	0.409503013341569	0.44876631533188	0.516524749931408	0.407478433391231	0.00281900589595287	0.00507672199016367	0.00507765765703428
179	0.405785764645593	0.29	0.430742204292993	0.326499221000771	0.534985187585215	0.410149166133266	0.463637098887124	0.376828284737854	0.550445913036394	0.5	0.37	0.78	0.411803463799465	0.506669406200424	0.601535348601384	0.716875936825954	0.882020519885318	1.04716510294468	0.724077710335542	0.890941458204299	1.05771361789448	0.430742204292993	0.688289470394351	0.00221144682976614	-0.309424495776686	-0.169133887949119	-0.130283553532545	-0.192816815418861	0.450857395653858	0.518694252038302	0.409503013341569	0.44876631533188	0.516524749931408	0.407478433391231	0.00281900589595287	0.00507672199016367	0.00507765765703428
179	0.405785764645593	0.29	0.441250341324006	0.333009218394797	0.549491464253215	0.431955919015135	0.515118147303402	0.422889972011679	0.607346322595124	0.49	0.3	0.78	0.469362442849558	0.571725810437959	0.67408917802636	0.825349915650299	1.00535067645222	1.18535143725414	0.817636162757808	0.995894123374774	1.17440949893357	0.441250341324006	0.659860605044078	-0.000292136490488193	-0.3485674538598	-0.169133887949119	-0.130283553532545	-0.192816815418861	0.450857395653858	0.518694252038302	0.409503013341569	0.44876631533188	0.516524749931408	0.407478433391231	0.00281900589595287	0.00507672199016367	0.00507765765703428
179	0.405785764645593	0.29	0.442272698285385	0.334139799596225	0.550405596974545	0.4172124197448	0.498117786328333	0.406201167402497	0.590034405254169	0.55	0.38	0.8	0.420895875401831	0.516137664178946	0.611379452956061	0.708741509249615	0.869118013431513	1.02949451761341	0.715883198474876	0.877657706493333	1.03961772796863	0.442272698285385	0.704770945100539	-0.0127105911421297	-0.29647046492084	-0.169133887949119	-0.130283553532545	-0.192816815418861	0.450857395653858	0.518694252038302	0.409503013341569	0.44876631533188	0.516524749931408	0.407478433391231	0.00281900589595287	0.00507672199016367	0.00507765765703428
179	0.405785764645593	0.29	0.454100763898982	0.343129894642053	0.565071633155911	0.397100032492672	0.426067612548536	0.344101063069516	0.508034162027556	0.49	0.3	0.72	0.38371259505351	0.475114804414958	0.566517013776406	0.676824657944092	0.838047588553834	0.999270519163576	0.676356788385949	0.837693513660605	0.99894243159215	0.454100763898982	0.588827829333648	-0.0443030928035853	-0.415860982050714	-0.169133887949119	-0.130283553532545	-0.192816815418861	0.450857395653858	0.518694252038302	0.409503013341569	0.44876631533188	0.516524749931408	0.407478433391231	0.00281900589595287	0.00507672199016367	0.00507765765703428
179	0.405785764645593	0.29	0.456442944013154	0.345020941327631	0.567864946698676	0.423894211957201	0.442276403084842	0.361775341699675	0.522777464470009	0.43	0.31	0.81	0.433125899686942	0.529503653003112	0.625881406319282	0.802185912749161	0.980685688607695	1.15918546446623	0.794840672610863	0.97208904446386	1.14915118633842	0.456442944013154	0.657152415698482	-0.00620193015149059	-0.36169889701924	-0.169133887949119	-0.130283553532545	-0.192816815418861	0.450857395653858	0.518694252038302	0.409503013341569	0.44876631533188	0.516524749931408	0.407478433391231	0.00281900589595287	0.00507672199016367	0.00507765765703428
179	0.405785764645593	0.29	0.474729459086283	0.358682374986985	0.590776543185582	0.37899831076253	0.469371177387468	0.375565390128821	0.563176964646115	0.57	0.37	0.87	0.379035515340803	0.473708043348071	0.568380571355338	0.628295505044398	0.785226244752716	0.942156984461034	0.628369722877643	0.785341061389737	0.942253631761895	0.474729459086283	0.736258861422026	0.00442316229115511	-0.263035244578052	-0.169133887949119	-0.130283553532545	-0.192816815418861	0.450857395653858	0.518694252038302	0.409503013341569	0.44876631533188	0.516524749931408	0.407478433391231	0.00281900589595287	0.00507672199016367	0.00507765765703428
179	0.405785764645593	0.29	0.493422852990566	0.374091581881275	0.612754124099858	0.377330726381637	0.431134748447313	0.344664616669263	0.517604880225363	0.56	0.34	0.92	0.352288113844625	0.440670843474272	0.529053573103918	0.588361316994359	0.735970552619578	0.883579788244798	0.581180750443127	0.726975799355245	0.872798479421102	0.493422852990566	0.69562524578668	-0.0019827733566632	-0.293549558828322	-0.169133887949119	-0.130283553532545	-0.192816815418861	0.450857395653858	0.518694252038302	0.409503013341569	0.44876631533188	0.516524749931408	0.407478433391231	0.00281900589595287	0.00507672199016367	0.00507765765703428
179	0.405785764645593	0.29	0.494200204042468	0.37420495328803	0.614195454796906	0.422186996834098	0.463862864395719	0.379136943882626	0.548588784908812	0.52	0.32	0.82	0.406406396265871	0.497226234800769	0.588046073335666	0.698836670601709	0.855006047288368	1.01117542397503	0.692056759601711	0.846889914963907	1.00139838321623	0.494200204042468	0.646328072223895	0.026638348949872	-0.316089963952361	-0.169133887949119	-0.130283553532545	-0.192816815418861	0.450857395653858	0.518694252038302	0.409503013341569	0.44876631533188	0.516524749931408	0.407478433391231	0.00281900589595287	0.00507672199016367	0.00507765765703428
179	0.405785764645593	0.29	0.511100553298112	0.386275554744023	0.635925551852201	0.417404206972961	0.50561853345216	0.412354604462703	0.598882462441618	0.48	0.3	0.7	0.462387791107263	0.566967930746084	0.671548070384905	0.818603497107623	1.00375040124914	1.18889730539065	0.819666010890685	1.00525222846976	1.1905247151743	0.511100553298112	0.626201713503307	-0.0133202624788709	-0.371847138267005	-0.169133887949119	-0.130283553532545	-0.192816815418861	0.450857395653858	0.518694252038302	0.409503013341569	0.44876631533188	0.516524749931408	0.407478433391231	0.00281900589595287	0.00507672199016367	0.00507765765703428
179	0.405785764645593	0.29	0.51319455522622	0.388209876256034	0.638179234196407	0.335523239405748	0.373335094809006	0.291306952957627	0.455363236660385	0.51	0.31	0.79	0.317633394001618	0.407074709546494	0.49651602509137	0.552148009423212	0.707625504141684	0.863102998860155	0.548093359854954	0.702335019297146	0.856743049866899	0.51319455522622	0.627504169795383	-0.0261094848611249	-0.373901466028032	-0.169133887949119	-0.130283553532545	-0.192816815418861	0.450857395653858	0.518694252038302	0.409503013341569	0.44876631533188	0.516524749931408	0.407478433391231	0.00281900589595287	0.00507672199016367	0.00507765765703428
179	0.405785764645593	0.29	0.515887444403842	0.388878387201324	0.64289650160636	0.350989664648787	0.41080320221865	0.323586848883838	0.498019555553462	0.52	0.35	0.76	0.348466078179942	0.442388129414626	0.536310180649311	0.60095526556923	0.762930719643128	0.924906173717026	0.605162366753226	0.768198910196986	0.931561734532605	0.515887444403842	0.639607233844712	-0.131686900670421	-0.462671807625456	-0.169133887949119	-0.130283553532545	-0.192816815418861	0.450857395653858	0.518694252038302	0.409503013341569	0.44876631533188	0.516524749931408	0.407478433391231	0.00281900589595287	0.00507672199016367	0.00507765765703428
179	0.405785764645593	0.29	0.516993136236176	0.392005550532238	0.641980721940114	0.402132425922106	0.492766605000707	0.39895756701086	0.586575642990554	0.52	0.33	0.8	0.427992759318047	0.528628998201952	0.629265237085856	0.73632437554544	0.909460285301257	1.08259619505707	0.734050827119328	0.906423954732996	1.07908919927587	0.516993136236176	0.648700944657351	0.0365498717135852	-0.297827962015038	-0.169133887949119	-0.130283553532545	-0.192816815418861	0.450857395653858	0.518694252038302	0.409503013341569	0.44876631533188	0.516524749931408	0.407478433391231	0.00281900589595287	0.00507672199016367	0.00507765765703428
179	0.405785764645593	0.29	0.517553252572524	0.391075275135475	0.644031230009574	0.365153253240777	0.410202152424733	0.325755923839827	0.49464838100964	0.45	0.29	0.74	0.379855888906914	0.478326537869629	0.576797186832343	0.690579897592208	0.869600027758398	1.04862015792459	0.686247136727472	0.86411297924831	1.04194586798577	0.517553252572524	0.590785805835758	0.0728117797091156	-0.313184151972412	-0.169133887949119	-0.130283553532545	-0.192816815418861	0.450857395653858	0.518694252038302	0.409503013341569	0.44876631533188	0.516524749931408	0.407478433391231	0.00281900589595287	0.00507672199016367	0.00507765765703428
179	0.405785764645593	0.29	0.525397150308332	0.396823387900025	0.653970912716639	0.307103681596799	0.400352274651726	0.306462266372801	0.49424228293065	0.46	0.31	0.81	0.354800678676036	0.463499994427156	0.572199310178276	0.641836210007069	0.838473818233755	1.03511142646044	0.636030313206603	0.830705279019474	1.02565442786672	0.525397150308332	0.621522314978942	-0.0139363507098686	-0.372581797922962	-0.169133887949119	-0.130283553532545	-0.192816815418861	0.450857395653858	0.518694252038302	0.409503013341569	0.44876631533188	0.516524749931408	0.407478433391231	0.00281900589595287	0.00507672199016367	0.00507765765703428
179	0.405785764645593	0.29	0.528130768129839	0.397606553949538	0.65865498231014	0.411441343592129	0.464980989572791	0.378152635214857	0.551809343930725	0.56	0.3	0.79	0.387938348739747	0.477013619613552	0.566088890487357	0.649324880820611	0.79841761638566	0.947510351950709	0.643250472741617	0.790784210040074	0.938590264277414	0.528130768129839	0.656553509871196	-0.0149328399555779	-0.349148725603806	-0.169133887949119	-0.130283553532545	-0.192816815418861	0.450857395653858	0.518694252038302	0.409503013341569	0.44876631533188	0.516524749931408	0.407478433391231	0.00281900589595287	0.00507672199016367	0.00507765765703428
179	0.405785764645593	0.29	0.532357340673652	0.402522720217073	0.662191961130232	0.326940378808703	0.426997059422938	0.331343126033041	0.522650992812834	0.51	0.35	0.74	0.358803517789746	0.462384866229426	0.565966214669105	0.620967356326234	0.800231585678034	0.979495815029835	0.627285049175782	0.808671190473558	0.989627967505327	0.532357340673652	0.619749819870031	0.0343341221260706	-0.312868724478164	-0.169133887949119	-0.130283553532545	-0.192816815418861	0.450857395653858	0.518694252038302	0.409503013341569	0.44876631533188	0.516524749931408	0.407478433391231	0.00281900589595287	0.00507672199016367	0.00507765765703428
179	0.405785764645593	0.29	0.535020444708877	0.405612741205452	0.664428148212302	0.441233802208058	0.499784469152106	0.411973475229403	0.58759546307481	0.51	0.33	0.83	0.444694080226973	0.539479379582784	0.634264678938596	0.768053264511875	0.93176166953676	1.09547007456165	0.762414818181024	0.925001596285557	1.08772104929249	0.535020444708877	0.669472139271735	-0.0347852553710391	-0.349755089806067	-0.169133887949119	-0.130283553532545	-0.192816815418861	0.450857395653858	0.518694252038302	0.409503013341569	0.44876631533188	0.516524749931408	0.407478433391231	0.00281900589595287	0.00507672199016367	0.00507765765703428
179	0.405785764645593	0.29	0.542598810815516	0.408820799828129	0.676376821802903	0.325990157958716	0.458105005256885	0.355260433677161	0.560949576836609	0.53	0.35	0.8	0.376253462411013	0.485175319389358	0.594097176367703	0.642130389444128	0.828021129139378	1.01391186883463	0.645015380449429	0.831549351562793	1.01786773464411	0.542598810815516	0.659970219510424	-0.0674329555306562	-0.379023885842307	-0.169133887949119	-0.130283553532545	-0.192816815418861	0.450857395653858	0.518694252038302	0.409503013341569	0.44876631533188	0.516524749931408	0.407478433391231	0.00281900589595287	0.00507672199016367	0.00507765765703428
179	0.405785764645593	0.29	0.545837366891137	0.41146890589045	0.680205827891824	0.3897299303129	0.513520638266319	0.413192554029099	0.613848722503539	0.44	0.34	0.71	0.487241717335315	0.605549822319371	0.723857927303428	0.892765445008944	1.10953955165131	1.32631365829368	0.902148689768397	1.12139933638084	1.3402159689061	0.545837366891137	0.591950066625345	-0.0643144995681158	-0.423008722101052	-0.169133887949119	-0.130283553532545	-0.192816815418861	0.450857395653858	0.518694252038302	0.409503013341569	0.44876631533188	0.516524749931408	0.407478433391231	0.00281900589595287	0.00507672199016367	0.00507765765703428
179	0.405785764645593	0.29	0.547451649228762	0.413762718031263	0.681140580426261	0.414461667385124	0.48678761383123	0.396451695952402	0.577123531710058	0.53	0.33	0.8	0.420540415019002	0.51636521482121	0.612190014623417	0.718415499715651	0.882114442733873	1.0458133857521	0.717502168015821	0.88119767476106	1.04478433058612	0.547451649228762	0.640630003520948	-0.0200837174363669	-0.347276325791609	-0.169133887949119	-0.130283553532545	-0.192816815418861	0.450857395653858	0.518694252038302	0.409503013341569	0.44876631533188	0.516524749931408	0.407478433391231	0.00281900589595287	0.00507672199016367	0.00507765765703428
179	0.405785764645593	0.29	0.549496590773369	0.414093421561979	0.684899759984758	0.34384474919685	0.425926110977784	0.334062855425757	0.51778936652981	0.55	0.35	0.84	0.34447463797655	0.439201008136145	0.53392737829574	0.578360573992106	0.737402755267065	0.896444936542023	0.577827274160709	0.73666915523654	0.895735970027452	0.549496590773369	0.671896437396411	0.0646372779662267	-0.246672966883787	-0.169133887949119	-0.130283553532545	-0.192816815418861	0.450857395653858	0.518694252038302	0.409503013341569	0.44876631533188	0.516524749931408	0.407478433391231	0.00281900589595287	0.00507672199016367	0.00507765765703428
179	0.405785764645593	0.29	0.550850378274152	0.414990489118049	0.686710267430255	0.407558749879083	0.504582181615785	0.409599395220396	0.599564968011173	0.5	0.32	0.78	0.450249182537195	0.55465832578463	0.659067469032064	0.786779104170419	0.969226813966385	1.15167452376235	0.78504348330128	0.967203142943701	1.14938019303523	0.550850378274152	0.642358148135219	0.0149192161335218	-0.317906081394662	-0.169133887949119	-0.130283553532545	-0.192816815418861	0.450857395653858	0.518694252038302	0.409503013341569	0.44876631533188	0.516524749931408	0.407478433391231	0.00281900589595287	0.00507672199016367	0.00507765765703428
179	0.405785764645593	0.29	0.553783956283135	0.416924036775655	0.690643875790614	0.395657585538859	0.494446279786611	0.399037934309584	0.589854625263638	0.52	0.35	0.87	0.426996443571956	0.529089554785208	0.631182665998461	0.733440166595595	0.908802724349292	1.08416528210299	0.730547760116915	0.9053766338809	1.08025084362237	0.553783956283135	0.67939671197717	0.0125732656429765	-0.289480035731231	-0.169133887949119	-0.130283553532545	-0.192816815418861	0.450857395653858	0.518694252038302	0.409503013341569	0.44876631533188	0.516524749931408	0.407478433391231	0.00281900589595287	0.00507672199016367	0.00507765765703428
179	0.405785764645593	0.29	0.554437272766458	0.42002493395294	0.688849611579975	0.381380861269735	0.497642729889213	0.398688274314235	0.596597185464191	0.53	0.34	0.8	0.423592416026041	0.528728081191124	0.633863746356207	0.724353435997145	0.90413800585	1.08392257570286	0.72564473576336	0.905671380949623	1.08608155330121	0.554437272766458	0.651290089642277	-0.064386156647642	-0.380900930075036	-0.169133887949119	-0.130283553532545	-0.192816815418861	0.450857395653858	0.518694252038302	0.409503013341569	0.44876631533188	0.516524749931408	0.407478433391231	0.00281900589595287	0.00507672199016367	0.00507765765703428
179	0.405785764645593	0.29	0.558155961235373	0.420933593791835	0.695378328678911	0.366616510156248	0.446036997090652	0.354502730820173	0.537571263361132	0.49	0.31	0.77	0.394045779193485	0.495790245849656	0.597534712505828	0.693586132005668	0.872673321381152	1.05176051075664	0.690841518108549	0.868820935420643	1.04715379994825	0.558155961235373	0.610789768705194	-0.0165193030292766	-0.372746460873114	-0.169133887949119	-0.130283553532545	-0.192816815418861	0.450857395653858	0.518694252038302	0.409503013341569	0.44876631533188	0.516524749931408	0.407478433391231	0.00281900589595287	0.00507672199016367	0.00507765765703428
179	0.405785764645593	0.29	0.559507954229242	0.422143937671278	0.696871970787206	0.372731438883603	0.520190507351182	0.414830296297489	0.625550718404875	0.54	0.34	0.81	0.433792225847399	0.543968461471128	0.654144697094857	0.734544539434242	0.921107016654154	1.10766949387407	0.733711350818536	0.920045437765174	1.1064505800519	0.559507954229242	0.678065029208217	-0.0457353493692047	-0.344629952372118	-0.169133887949119	-0.130283553532545	-0.192816815418861	0.450857395653858	0.518694252038302	0.409503013341569	0.44876631533188	0.516524749931408	0.407478433391231	0.00281900589595287	0.00507672199016367	0.00507765765703428
179	0.405785764645593	0.29	0.55968271410184	0.423262396833941	0.696103031369739	0.357215435788369	0.446986912811654	0.353371387144442	0.540602438478865	0.51	0.31	0.74	0.382911346871102	0.484352630249901	0.585793913628699	0.6629701991997	0.838604973144788	1.01423974708988	0.662515802287801	0.838037163603213	1.0137485510512	0.55968271410184	0.611863362850207	0.0143253119628789	-0.347874620609943	-0.169133887949119	-0.130283553532545	-0.192816815418861	0.450857395653858	0.518694252038302	0.409503013341569	0.44876631533188	0.516524749931408	0.407478433391231	0.00281900589595287	0.00507672199016367	0.00507765765703428
179	0.405785764645593	0.29	0.560432023509763	0.422563375793694	0.698300671225832	0.341138243764825	0.476116512356536	0.372809298186643	0.579423726526428	0.55	0.37	0.74	0.386347468889816	0.49340617398846	0.600464879087104	0.650618368159013	0.830907785373654	1.0111972025883	0.659544014591018	0.842312739511476	1.02508897565938	0.560432023509763	0.66674319543483	0.00303174994468923	-0.301181050825386	-0.169133887949119	-0.130283553532545	-0.192816815418861	0.450857395653858	0.518694252038302	0.409503013341569	0.44876631533188	0.516524749931408	0.407478433391231	0.00281900589595287	0.00507672199016367	0.00507765765703428
179	0.405785764645593	0.29	0.563539097625785	0.424643480780235	0.702434714471335	0.371170669906886	0.475682863328089	0.379014906989882	0.572350819666297	0.45	0.28	0.77	0.441897357618374	0.554603516886571	0.667309676154767	0.803292761953945	1.00817301391046	1.21305326586697	0.79024237621191	0.991737211407008	1.19344045528642	0.563539097625785	0.601273791688263	0.00803719570208617	-0.375895849440997	-0.169133887949119	-0.130283553532545	-0.192816815418861	0.450857395653858	0.518694252038302	0.409503013341569	0.44876631533188	0.516524749931408	0.407478433391231	0.00281900589595287	0.00507672199016367	0.00507765765703428
179	0.405785764645593	0.29	0.564806865949572	0.427361659255297	0.702252072643847	0.379201365252255	0.473959773238447	0.379277783725695	0.568641762751199	0.44	0.3	0.71	0.447723666689608	0.559492321045527	0.671260975401446	0.820969370259607	1.02591418021301	1.23085899016641	0.820419160044202	1.02516114270379	1.23029835519708	0.564806865949572	0.605297463044582	0.0360431071040801	-0.338707197919841	-0.169133887949119	-0.130283553532545	-0.192816815418861	0.450857395653858	0.518694252038302	0.409503013341569	0.44876631533188	0.516524749931408	0.407478433391231	0.00281900589595287	0.00507672199016367	0.00507765765703428
179	0.405785764645593	0.29	0.569814268920963	0.430580760871707	0.70904777697022	0.351651753257714	0.444640399541034	0.350377204058003	0.538903595024066	0.48	0.31	0.71	0.393559540574446	0.499440229950686	0.605320919326926	0.697538872274536	0.885200176470978	1.07286148066742	0.700120495947317	0.888475158168823	1.07659304032	0.569814268920963	0.602847379555039	0.0176880288108243	-0.345195014401701	-0.169133887949119	-0.130283553532545	-0.192816815418861	0.450857395653858	0.518694252038302	0.409503013341569	0.44876631533188	0.516524749931408	0.407478433391231	0.00281900589595287	0.00507672199016367	0.00507765765703428
179	0.405785764645593	0.29	0.570351612145264	0.431476126247068	0.709227098043459	0.368112436304598	0.435494032877854	0.346410521060312	0.524577544695396	0.56	0.32	0.81	0.356713505846164	0.448446550547745	0.540179595249326	0.59841065383497	0.752298943340384	0.906187232845798	0.594513267865794	0.747611053939741	0.900326020226275	0.570351612145264	0.619870923639942	-0.00430585620727356	-0.340161394848859	-0.169133887949119	-0.130283553532545	-0.192816815418861	0.450857395653858	0.518694252038302	0.409503013341569	0.44876631533188	0.516524749931408	0.407478433391231	0.00281900589595287	0.00507672199016367	0.00507765765703428
179	0.405785764645593	0.29	0.571606260778523	0.431150896967049	0.712061624589997	0.310344495803444	0.422726730630788	0.324339383172444	0.521114078089133	0.55	0.34	0.86	0.335452866851698	0.437211455167469	0.538970043483239	0.564234191649739	0.735392886343949	0.906551581038159	0.559697331775405	0.729578101222365	0.899300327328476	0.571606260778523	0.666180365978256	-0.0639996817434984	-0.366490186906878	-0.169133887949119	-0.130283553532545	-0.192816815418861	0.450857395653858	0.518694252038302	0.409503013341569	0.44876631533188	0.516524749931408	0.407478433391231	0.00281900589595287	0.00507672199016367	0.00507765765703428
179	0.405785764645593	0.29	0.57531681098132	0.435864194886608	0.714769427076033	0.321965478268921	0.414836238949077	0.320845860419031	0.508826617479122	0.57	0.38	0.84	0.325876901939116	0.421341101874416	0.516805301809717	0.542210972832443	0.701049283892799	0.859887594953154	0.546205778522491	0.706224107303139	0.866326599519326	0.57531681098132	0.663872087216488	0.0104364219119236	-0.277937143108784	-0.169133887949119	-0.130283553532545	-0.192816815418861	0.450857395653858	0.518694252038302	0.409503013341569	0.44876631533188	0.516524749931408	0.407478433391231	0.00281900589595287	0.00507672199016367	0.00507765765703428
179	0.405785764645593	0.29	0.579437960999703	0.438742955876709	0.720132966122697	0.381239834162522	0.526021180288857	0.421392504074491	0.630649856503223	0.49	0.35	0.72	0.465938903830778	0.58162812524125	0.697317346651722	0.817309905245879	1.02024197597785	1.22317404670981	0.826146202501709	1.03065184752786	1.23640005283863	0.579437960999703	0.633751457543432	0.00208770912699552	-0.329379733765889	-0.169133887949119	-0.130283553532545	-0.192816815418861	0.450857395653858	0.518694252038302	0.409503013341569	0.44876631533188	0.516524749931408	0.407478433391231	0.00281900589595287	0.00507672199016367	0.00507765765703428
179	0.405785764645593	0.29	0.581890049547871	0.441209914754246	0.722570184341496	0.436798404197262	0.515982636029146	0.424505625112701	0.60745964694559	0.5	0.33	0.75	0.468541226407874	0.569507499520364	0.670473772632854	0.82091544704581	0.997815084809034	1.17471472257226	0.824119122053509	1.00192317642386	1.17916021692563	0.581890049547871	0.635064155542006	0.0888690771402822	-0.263135154650557	-0.169133887949119	-0.130283553532545	-0.192816815418861	0.450857395653858	0.518694252038302	0.409503013341569	0.44876631533188	0.516524749931408	0.407478433391231	0.00281900589595287	0.00507672199016367	0.00507765765703428
179	0.405785764645593	0.29	0.58215779768319	0.439877475588007	0.724438119778374	0.383241863921929	0.548768519831184	0.440077009547708	0.657460030114659	0.56	0.39	0.84	0.451063016291338	0.562467882735311	0.673872749179284	0.754579106939021	0.940947267470404	1.12731542800179	0.760774805919818	0.94862622727658	1.13683877666267	0.58215779768319	0.681982945316366	0.118325739498114	-0.167442299338844	-0.169133887949119	-0.130283553532545	-0.192816815418861	0.450857395653858	0.518694252038302	0.409503013341569	0.44876631533188	0.516524749931408	0.407478433391231	0.00281900589595287	0.00507672199016367	0.00507765765703428
179	0.405785764645593	0.29	0.58350213988937	0.440977834145966	0.726026445632775	0.368003740719539	0.493311630069849	0.392377521196269	0.594245738943429	0.52	0.34	0.78	0.420357261792412	0.528488801790424	0.636620341788436	0.722563931352528	0.908434279615362	1.0943046278782	0.723747358485927	0.909963251437791	1.0962558624337	0.58350213988937	0.645538258512889	-0.00445211831811675	-0.32485467172639	-0.169133887949119	-0.130283553532545	-0.192816815418861	0.450857395653858	0.518694252038302	0.409503013341569	0.44876631533188	0.516524749931408	0.407478433391231	0.00281900589595287	0.00507672199016367	0.00507765765703428
179	0.405785764645593	0.29	0.585591661727201	0.442957200377595	0.728226123076807	0.371084512950486	0.529393755009778	0.421790847797085	0.636996662222471	0.49	0.35	0.77	0.466478619627193	0.585481807786926	0.70448499594666	0.81837031225237	1.02714445999604	1.2359186077397	0.823872993514646	1.03408106247771	1.24429447599226	0.585591661727201	0.650588359425506	0.00661362328742958	-0.320240613360186	-0.169133887949119	-0.130283553532545	-0.192816815418861	0.450857395653858	0.518694252038302	0.409503013341569	0.44876631533188	0.516524749931408	0.407478433391231	0.00281900589595287	0.00507672199016367	0.00507765765703428
179	0.405785764645593	0.29	0.586978197077955	0.441927123549912	0.732029270605998	0.304361628912312	0.459640868760183	0.351148069871393	0.568133667648974	0.47	0.31	0.78	0.398756792661445	0.521959066071639	0.645161339481832	0.711931714483561	0.931894376816591	1.15185703914962	0.708577916754654	0.927344751892588	1.1465816951949	0.586978197077955	0.613873737390019	0.0107630617107883	-0.347296274129346	-0.169133887949119	-0.130283553532545	-0.192816815418861	0.450857395653858	0.518694252038302	0.409503013341569	0.44876631533188	0.516524749931408	0.407478433391231	0.00281900589595287	0.00507672199016367	0.00507765765703428
179	0.405785764645593	0.29	0.587285315385299	0.443971523626445	0.730599107144154	0.347881051977156	0.451147625744415	0.354708745309211	0.547586506179618	0.53	0.31	0.78	0.374796277692797	0.476696594191806	0.578596910690815	0.638720875149196	0.81237750731451	0.986034139479825	0.635393695931995	0.80807469409778	0.980906062542855	0.587285315385299	0.62518323668001	-0.0553288007288184	-0.398266949476685	-0.169133887949119	-0.130283553532545	-0.192816815418861	0.450857395653858	0.518694252038302	0.409503013341569	0.44876631533188	0.516524749931408	0.407478433391231	0.00281900589595287	0.00507672199016367	0.00507765765703428
179	0.405785764645593	0.29	0.58800301152187	0.442982637726057	0.733023385317682	0.334654620683158	0.456404756089124	0.355929115753319	0.556880396424929	0.53	0.34	0.81	0.375560430415461	0.481577817194622	0.587595203973782	0.639469438437974	0.819986003277709	1.00050256811744	0.638712601412819	0.819133748343344	0.999221094523963	0.58800301152187	0.65403393685752	-0.020208867808161	-0.336629911246292	-0.169133887949119	-0.130283553532545	-0.192816815418861	0.450857395653858	0.518694252038302	0.409503013341569	0.44876631533188	0.516524749931408	0.407478433391231	0.00281900589595287	0.00507672199016367	0.00507765765703428
179	0.405785764645593	0.29	0.588982867317336	0.445321899915977	0.732643834718695	0.381410220903543	0.455451753381399	0.36489245557132	0.546011051191479	0.54	0.31	0.84	0.382381107616115	0.477280752902937	0.572180398189759	0.648331319242104	0.809234698093607	0.97013807694511	0.639148861662599	0.797846246443599	0.956657821879888	0.588982867317336	0.638646595928656	0.00811083631801429	-0.328643243505497	-0.169133887949119	-0.130283553532545	-0.192816815418861	0.450857395653858	0.518694252038302	0.409503013341569	0.44876631533188	0.516524749931408	0.407478433391231	0.00281900589595287	0.00507672199016367	0.00507765765703428
179	0.405785764645593	0.29	0.590169627874569	0.446043924271563	0.734295331477576	0.37010332348392	0.478303356327119	0.380880231385725	0.575726481268512	0.5	0.32	0.72	0.418466783097406	0.525503952091968	0.632541121086529	0.731000355200522	0.917978657218987	1.10495695923745	0.733149602702324	0.920782515249588	1.10830409188443	0.590169627874569	0.624598190895936	0.014477380580298	-0.325523664538449	-0.169133887949119	-0.130283553532545	-0.192816815418861	0.450857395653858	0.518694252038302	0.409503013341569	0.44876631533188	0.516524749931408	0.407478433391231	0.00281900589595287	0.00507672199016367	0.00507765765703428
179	0.405785764645593	0.29	0.590569386255202	0.444951265689508	0.736187506820896	0.405932822640254	0.539844719140653	0.437881153651981	0.641808284629326	0.45	0.31	0.69	0.509074147001759	0.627615478807188	0.746156810612618	0.923579816674005	1.13864157563772	1.35370333460144	0.928080976450755	1.1439618559047	1.36034757212908	0.590569386255202	0.60730534260712	-0.00366678829120759	-0.371913480148318	-0.169133887949119	-0.130283553532545	-0.192816815418861	0.450857395653858	0.518694252038302	0.409503013341569	0.44876631533188	0.516524749931408	0.407478433391231	0.00281900589595287	0.00507672199016367	0.00507765765703428
179	0.405785764645593	0.29	0.591203538968852	0.445691929781304	0.736715148156401	0.420210698215988	0.514917304723182	0.420484150706316	0.609350458740049	0.49	0.32	0.78	0.468838154930318	0.574130745909427	0.679423336888536	0.826917671113293	1.01262846107848	1.19833925104366	0.823244809193268	1.00802010123159	1.19277669822537	0.591203538968852	0.605132840446058	-0.00437471932471679	-0.361876726174956	-0.169133887949119	-0.130283553532545	-0.192816815418861	0.450857395653858	0.518694252038302	0.409503013341569	0.44876631533188	0.516524749931408	0.407478433391231	0.00281900589595287	0.00507672199016367	0.00507765765703428
179	0.405785764645593	0.29	0.591499501703725	0.447741767291448	0.735257236116002	0.348975832696307	0.469367645158623	0.369275616877854	0.569459673439391	0.5	0.32	0.81	0.407447187554522	0.517885606869698	0.628324026184873	0.713720838118121	0.907174624526992	1.10062841093586	0.71036187945761	0.903011005368227	1.09519765176594	0.591499501703725	0.64358733562445	0.0381948002935086	-0.290758497201111	-0.169133887949119	-0.130283553532545	-0.192816815418861	0.450857395653858	0.518694252038302	0.409503013341569	0.44876631533188	0.516524749931408	0.407478433391231	0.00281900589595287	0.00507672199016367	0.00507765765703428
179	0.405785764645593	0.29	0.591760441960953	0.447020396855106	0.7365004870668	0.334379188240341	0.457325448504776	0.356584819734409	0.558066077275144	0.52	0.34	0.74	0.383447705152226	0.491777507150979	0.600107309149732	0.660680455924193	0.847332721703957	1.03398498748372	0.665982810313265	0.853698910055203	1.04201759602888	0.591760441960953	0.637712280240028	-0.0365605601084409	-0.367739919369988	-0.169133887949119	-0.130283553532545	-0.192816815418861	0.450857395653858	0.518694252038302	0.409503013341569	0.44876631533188	0.516524749931408	0.407478433391231	0.00281900589595287	0.00507672199016367	0.00507765765703428
179	0.405785764645593	0.29	0.59335470577617	0.448008689566409	0.738700721985931	0.375014165197404	0.508506314209147	0.406013583903573	0.610999044514721	0.47	0.33	0.7	0.464195582049424	0.581375584113912	0.6985555861784	0.832567412003695	1.04273798412911	1.25290855625453	0.839981277011931	1.05226659551473	1.26407058443456	0.59335470577617	0.599351733726587	-0.0551992664690573	-0.412566630465743	-0.169133887949119	-0.130283553532545	-0.192816815418861	0.450857395653858	0.518694252038302	0.409503013341569	0.44876631533188	0.516524749931408	0.407478433391231	0.00281900589595287	0.00507672199016367	0.00507765765703428
179	0.405785764645593	0.29	0.593647281450798	0.449072937551575	0.738221625350021	0.332156112768798	0.450980970963823	0.351139715876326	0.550822226051321	0.55	0.34	0.85	0.365724830850451	0.469713142276985	0.573701453703518	0.617774086901623	0.793428783331676	0.969083479761729	0.613455096228876	0.78785439871414	0.962300096029742	0.593647281450798	0.664941207216516	0.00337756669412447	-0.309530424124211	-0.169133887949119	-0.130283553532545	-0.192816815418861	0.450857395653858	0.518694252038302	0.409503013341569	0.44876631533188	0.516524749931408	0.407478433391231	0.00281900589595287	0.00507672199016367	0.00507765765703428
179	0.405785764645593	0.29	0.595847002884175	0.451923499309576	0.739770506458774	0.353096619142304	0.486699813943875	0.383846196079437	0.589553431808313	0.5	0.34	0.77	0.420120761844733	0.532694341411358	0.645267920977983	0.732082918084809	0.928248406946902	1.12441389580899	0.734569135181954	0.931773997768879	1.12833344462352	0.595847002884175	0.646460110112805	-0.000713064238501024	-0.323770246279763	-0.169133887949119	-0.130283553532545	-0.192816815418861	0.450857395653858	0.518694252038302	0.409503013341569	0.44876631533188	0.516524749931408	0.407478433391231	0.00281900589595287	0.00507672199016367	0.00507765765703428
179	0.405785764645593	0.29	0.596461472355542	0.451378583993772	0.741544360717312	0.387694369195915	0.483919549363686	0.388968884844998	0.578870213882374	0.47	0.32	0.71	0.445968119730105	0.554832789816499	0.663697459902893	0.80141385991162	0.997045905347383	1.19267795078315	0.806314104635945	1.00317145741544	1.1994951760239	0.596461472355542	0.597722690740435	-0.0144869165975274	-0.375291343338351	-0.169133887949119	-0.130283553532545	-0.192816815418861	0.450857395653858	0.518694252038302	0.409503013341569	0.44876631533188	0.516524749931408	0.407478433391231	0.00281900589595287	0.00507672199016367	0.00507765765703428
179	0.405785764645593	0.29	0.597391169972478	0.452228110408083	0.742554229536873	0.409389131298522	0.520397070528617	0.422807621116606	0.617986519940628	0.47	0.29	0.68	0.48442197672282	0.596232813685998	0.708043650649177	0.870096498304056	1.07092598661972	1.27175547493539	0.872199880363098	1.07381732105673	1.27477712462969	0.597391169972478	0.594816484827531	0.0104702657554643	-0.368460590197625	-0.169133887949119	-0.130283553532545	-0.192816815418861	0.450857395653858	0.518694252038302	0.409503013341569	0.44876631533188	0.516524749931408	0.407478433391231	0.00281900589595287	0.00507672199016367	0.00507765765703428
179	0.405785764645593	0.29	0.599442038788471	0.453485250206848	0.745398827370094	0.448571933037021	0.55460400540699	0.458598342933646	0.650609667880334	0.47	0.29	0.69	0.523868713156922	0.633538457129297	0.743208201101672	0.93905216291196	1.13563884139988	1.3322255198878	0.939211881923943	1.13599335346646	1.33294132562909	0.599442038788471	0.584710071490394	0.0368298935885334	-0.340625530378805	-0.169133887949119	-0.130283553532545	-0.192816815418861	0.450857395653858	0.518694252038302	0.409503013341569	0.44876631533188	0.516524749931408	0.407478433391231	0.00281900589595287	0.00507672199016367	0.00507765765703428
179	0.405785764645593	0.29	0.603861760373005	0.458010145581123	0.749713375164888	0.390045088770753	0.513302705622427	0.413083611167722	0.613521800077132	0.57	0.32	0.8	0.420467127235687	0.522477552244832	0.624487977253977	0.700490848186678	0.870438424370166	1.04038600055365	0.696930087560883	0.866430912809672	1.03528289332893	0.603861760373005	0.673378433142777	-0.0670939871572769	-0.381938816402035	-0.169133887949119	-0.130283553532545	-0.192816815418861	0.450857395653858	0.518694252038302	0.409503013341569	0.44876631533188	0.516524749931408	0.407478433391231	0.00281900589595287	0.00507672199016367	0.00507765765703428
179	0.405785764645593	0.29	0.605596976030237	0.456176999933699	0.755016952126776	0.355857173943104	0.453577474972775	0.358300016245827	0.548854933699722	0.48	0.3	0.79	0.405841727484956	0.513761254939265	0.621680782393574	0.723339832647232	0.915686966126901	1.10803409960657	0.715415533011644	0.905455586555829	1.0956272245577	0.605596976030237	0.594728016833883	0.0115674119461603	-0.352534566507928	-0.169133887949119	-0.130283553532545	-0.192816815418861	0.450857395653858	0.518694252038302	0.409503013341569	0.44876631533188	0.516524749931408	0.407478433391231	0.00281900589595287	0.00507672199016367	0.00507765765703428
179	0.405785764645593	0.29	0.610024102446516	0.46029918705819	0.759749017834843	0.391393712626086	0.509972818248088	0.410685498963659	0.609260137532518	0.53	0.31	0.78	0.434124202811976	0.539078062742407	0.644031922672839	0.740017834416364	0.918924533550564	1.09783123268476	0.735085529330994	0.91276394073701	1.09022569072422	0.610024102446516	0.640757182372964	-0.00749230611426798	-0.337823774903528	-0.169133887949119	-0.130283553532545	-0.192816815418861	0.450857395653858	0.518694252038302	0.409503013341569	0.44876631533188	0.516524749931408	0.407478433391231	0.00281900589595287	0.00507672199016367	0.00507765765703428
179	0.405785764645593	0.29	0.610421384734127	0.462298525924402	0.758544243543852	0.376469654300243	0.464880551609803	0.371471137328694	0.558289965890911	0.51	0.31	0.82	0.405054598468445	0.506908844983776	0.608763091499106	0.704127641311086	0.881186217185876	1.05824479306067	0.696467633486657	0.871636571348075	1.04705527357755	0.610421384734127	0.644638574423039	0.0109242722438002	-0.323442341545438	-0.169133887949119	-0.130283553532545	-0.192816815418861	0.450857395653858	0.518694252038302	0.409503013341569	0.44876631533188	0.516524749931408	0.407478433391231	0.00281900589595287	0.00507672199016367	0.00507765765703428
179	0.405785764645593	0.29	0.610750021478457	0.461415204116987	0.760084838839927	0.363148156502682	0.461837880034426	0.366349110794007	0.557326649274846	0.46	0.29	0.68	0.425389500900822	0.53626712743792	0.647144753975018	0.771101864527408	0.972089299280912	1.17307673403442	0.772547039044552	0.974014392269328	1.17532537428207	0.610750021478457	0.568695944405502	-0.0317885967734341	-0.426310516805264	-0.169133887949119	-0.130283553532545	-0.192816815418861	0.450857395653858	0.518694252038302	0.409503013341569	0.44876631533188	0.516524749931408	0.407478433391231	0.00281900589595287	0.00507672199016367	0.00507765765703428
179	0.405785764645593	0.29	0.613564130573688	0.46285034770267	0.764277913444707	0.375167132727343	0.472146365186733	0.377013264248547	0.567279466124919	0.54	0.36	0.77	0.393996103329183	0.493414544592717	0.59283298585625	0.666897892691121	0.835178615299922	1.00345933790872	0.672295931445274	0.842184054372965	1.01158645342486	0.613564130573688	0.640448103485097	0.0511282505513279	-0.263687677708185	-0.169133887949119	-0.130283553532545	-0.192816815418861	0.450857395653858	0.518694252038302	0.409503013341569	0.44876631533188	0.516524749931408	0.407478433391231	0.00281900589595287	0.00507672199016367	0.00507765765703428
179	0.405785764645593	0.29	0.616080862827505	0.464396307532732	0.767765418122278	0.358611553387034	0.470993001342573	0.372648893884458	0.569337108800689	0.55	0.34	0.81	0.387953051794438	0.490336011305396	0.592718970816355	0.655142055902751	0.828037673744052	1.00093329158535	0.653518621658666	0.825994831773344	0.998562837234795	0.616080862827505	0.645831748184071	0.012556345961695	-0.311844175625319	-0.169133887949119	-0.130283553532545	-0.192816815418861	0.450857395653858	0.518694252038302	0.409503013341569	0.44876631533188	0.516524749931408	0.407478433391231	0.00281900589595287	0.00507672199016367	0.00507765765703428
179	0.405785764645593	0.29	0.61610688030029	0.464775130899855	0.767438629700725	0.354667275999473	0.457711759041478	0.361315802782403	0.554107715300553	0.49	0.31	0.77	0.400195767856373	0.506964565224979	0.613733362593586	0.702774458405254	0.890268654426417	1.07776285044758	0.699371015973196	0.885824172780595	1.07257602444515	0.61610688030029	0.614555923362925	-0.0386076670682006	-0.38237012772271	-0.169133887949119	-0.130283553532545	-0.192816815418861	0.450857395653858	0.518694252038302	0.409503013341569	0.44876631533188	0.516524749931408	0.407478433391231	0.00281900589595287	0.00507672199016367	0.00507765765703428
179	0.405785764645593	0.29	0.616251144343409	0.465964699634336	0.766537589052482	0.371803216835931	0.463161357044545	0.369165424296467	0.557157289792624	0.49	0.33	0.79	0.411871693903717	0.516741385085631	0.621611076267545	0.726737702468703	0.91177775148446	1.09681780050022	0.726525525229783	0.911467227929855	1.09655095835369	0.616251144343409	0.61673419593691	-0.0415222351014905	-0.394611401969371	-0.169133887949119	-0.130283553532545	-0.192816815418861	0.450857395653858	0.518694252038302	0.409503013341569	0.44876631533188	0.516524749931408	0.407478433391231	0.00281900589595287	0.00507672199016367	0.00507765765703428
179	0.405785764645593	0.29	0.617296989343177	0.467051950761115	0.767542027925239	0.390438506502569	0.545794347388764	0.439319522166239	0.652269172611288	0.44	0.29	0.72	0.518088902574481	0.643654516138253	0.769220129702026	0.94933513771366	1.17941890992402	1.40950268213439	0.946218298872054	1.17574762885857	1.40507686983119	0.617296989343177	0.5918008366575	-0.0272494202849197	-0.401775562534179	-0.169133887949119	-0.130283553532545	-0.192816815418861	0.450857395653858	0.518694252038302	0.409503013341569	0.44876631533188	0.516524749931408	0.407478433391231	0.00281900589595287	0.00507672199016367	0.00507765765703428
179	0.405785764645593	0.29	0.619772140364708	0.467732463534531	0.771811817194885	0.312231201330263	0.457507238739196	0.35149243436265	0.563522043115741	0.53	0.33	0.83	0.372021406988578	0.484228023205784	0.596434639422991	0.634652040432474	0.826071557144479	1.01749107385648	0.63157548668574	0.821844081091422	1.0124249075578	0.619772140364708	0.630228815455301	0.0232842669782724	-0.304149244082323	-0.169133887949119	-0.130283553532545	-0.192816815418861	0.450857395653858	0.518694252038302	0.409503013341569	0.44876631533188	0.516524749931408	0.407478433391231	0.00281900589595287	0.00507672199016367	0.00507765765703428
179	0.405785764645593	0.29	0.62049030078555	0.469449561437592	0.771531040133507	0.372666775108202	0.475582334955768	0.379243812027209	0.571920857884327	0.48	0.3	0.81	0.427111282056669	0.535609479613312	0.644107677169955	0.758338509924377	0.950977676626765	1.14361684332915	0.747380594643262	0.937492245616566	1.12731146407691	0.62049030078555	0.628281512178149	0.00268839460563564	-0.34111005429422	-0.169133887949119	-0.130283553532545	-0.192816815418861	0.450857395653858	0.518694252038302	0.409503013341569	0.44876631533188	0.516524749931408	0.407478433391231	0.00281900589595287	0.00507672199016367	0.00507765765703428
179	0.405785764645593	0.29	0.621007438646234	0.470044629467393	0.771970247825075	0.374403669335377	0.478713158909088	0.382099645605247	0.575326672212928	0.52	0.33	0.77	0.412177644933822	0.516396350290853	0.620615055647884	0.711596777655563	0.891523311311714	1.07144984496786	0.711949064176707	0.892024471442302	1.07190199618708	0.621007438646234	0.617736899607182	-0.0349856772293529	-0.384698718998915	-0.169133887949119	-0.130283553532545	-0.192816815418861	0.450857395653858	0.518694252038302	0.409503013341569	0.44876631533188	0.516524749931408	0.407478433391231	0.00281900589595287	0.00507672199016367	0.00507765765703428
179	0.405785764645593	0.29	0.622210359307222	0.471123453375052	0.773297265239392	0.347098254105558	0.456665810765598	0.358878689688265	0.55445293184293	0.54	0.33	0.83	0.373957658443574	0.475853490864781	0.577749323285987	0.631858425919044	0.804026955771705	0.976195485624367	0.628000657597089	0.799312358423521	0.970127386718645	0.622210359307222	0.642054298378931	0.00987300587749804	-0.315446863799167	-0.169133887949119	-0.130283553532545	-0.192816815418861	0.450857395653858	0.518694252038302	0.409503013341569	0.44876631533188	0.516524749931408	0.407478433391231	0.00281900589595287	0.00507672199016367	0.00507765765703428
179	0.405785764645593	0.29	0.623211916846118	0.469859722007976	0.776564111684261	0.37806616341202	0.486953770580255	0.38944102555007	0.584466515610439	0.53	0.35	0.77	0.41470894050836	0.518548558125458	0.622388175742556	0.710169488218618	0.887989932623686	1.06581037702875	0.71505353640614	0.894345837753246	1.07334137485794	0.623211916846118	0.623038392194768	0.00246305094250368	-0.333840566347659	-0.169133887949119	-0.130283553532545	-0.192816815418861	0.450857395653858	0.518694252038302	0.409503013341569	0.44876631533188	0.516524749931408	0.407478433391231	0.00281900589595287	0.00507672199016367	0.00507765765703428
179	0.405785764645593	0.29	0.628446403070988	0.474792963433355	0.782099842708621	0.367322391059077	0.455494395585814	0.362161222643321	0.548827568528306	0.49	0.3	0.75	0.404518517186063	0.508767659177035	0.613016801168006	0.714300838628574	0.898384499540959	1.08246816045334	0.711036007134001	0.894363221919397	1.07744681593429	0.628446403070988	0.597717305405879	-0.00950903209130602	-0.381236433133136	-0.169133887949119	-0.130283553532545	-0.192816815418861	0.450857395653858	0.518694252038302	0.409503013341569	0.44876631533188	0.516524749931408	0.407478433391231	0.00281900589595287	0.00507672199016367	0.00507765765703428
179	0.405785764645593	0.29	0.628732238619495	0.474310904766745	0.783153572472245	0.314736683691943	0.387051372669748	0.297883350607763	0.476219394731733	0.47	0.32	0.77	0.33897851693039	0.440447913640608	0.541917310350826	0.60605821501369	0.787474907745693	0.968891600477696	0.604511343406648	0.785476737509163	0.966786017472495	0.628732238619495	0.577078298642477	-0.028264552520722	-0.400961946836292	-0.169133887949119	-0.130283553532545	-0.192816815418861	0.450857395653858	0.518694252038302	0.409503013341569	0.44876631533188	0.516524749931408	0.407478433391231	0.00281900589595287	0.00507672199016367	0.00507765765703428
179	0.405785764645593	0.29	0.630620702968387	0.476169274107242	0.785072131829532	0.356230550522076	0.460283156531525	0.363675811982465	0.556890501080585	0.46	0.29	0.7	0.419774519331432	0.531284001914021	0.642793484496611	0.757807396626918	0.959112399202379	1.16041740177784	0.756388855556906	0.957086236062871	1.15841776705131	0.630620702968387	0.573240885331046	-0.0466241179817813	-0.440339903092857	-0.169133887949119	-0.130283553532545	-0.192816815418861	0.450857395653858	0.518694252038302	0.409503013341569	0.44876631533188	0.516524749931408	0.407478433391231	0.00281900589595287	0.00507672199016367	0.00507765765703428
179	0.405785764645593	0.29	0.631915908888344	0.476698366600545	0.787133451176142	0.358773040830896	0.451754116582048	0.357460223632519	0.546048009531577	0.5	0.33	0.83	0.392105395112062	0.495538285563222	0.598971176014383	0.684239117068211	0.864733521175781	1.04522792528335	0.680024910347413	0.859778514601503	1.03822359029509	0.631915908888344	0.625328169773047	-0.0332952710875075	-0.370550950745803	-0.169133887949119	-0.130283553532545	-0.192816815418861	0.450857395653858	0.518694252038302	0.409503013341569	0.44876631533188	0.516524749931408	0.407478433391231	0.00281900589595287	0.00507672199016367	0.00507765765703428
179	0.405785764645593	0.29	0.632821270439801	0.477673996075484	0.787968544804118	0.418575610987844	0.540273304349266	0.440856766891709	0.639689841806822	0.54	0.35	0.89	0.464596515773629	0.569366546272911	0.674136576772193	0.790466331255439	0.968722471416938	1.14697861157844	0.784674180941752	0.961776998113233	1.13843004930323	0.632821270439801	0.683818147670677	0.0079646148282562	-0.293432405939356	-0.169133887949119	-0.130283553532545	-0.192816815418861	0.450857395653858	0.518694252038302	0.409503013341569	0.44876631533188	0.516524749931408	0.407478433391231	0.00281900589595287	0.00507672199016367	0.00507765765703428
179	0.405785764645593	0.29	0.634163368096935	0.479803421707358	0.788523314486512	0.345677363987946	0.467928899851758	0.367415067541402	0.568442732162114	0.42	0.28	0.7	0.445032222749895	0.566779799705615	0.688527376661335	0.831181218013761	1.05856767259224	1.28595412717072	0.828148322055606	1.0544538576351	1.28138234155813	0.634163368096935	0.564447039369199	0.00581382607099104	-0.384684924650465	-0.169133887949119	-0.130283553532545	-0.192816815418861	0.450857395653858	0.518694252038302	0.409503013341569	0.44876631533188	0.516524749931408	0.407478433391231	0.00281900589595287	0.00507672199016367	0.00507765765703428
179	0.405785764645593	0.29	0.640601257355304	0.482411544963129	0.798790969747479	0.352917438477184	0.460888942227141	0.363451687595969	0.558326196858313	0.46	0.3	0.75	0.421718414452267	0.534776314398844	0.647834214345421	0.764063793813696	0.968900587734557	1.17373738165542	0.759027755163746	0.962783928265981	1.16598727569249	0.640601257355304	0.614295903588987	0.00107659331256782	-0.364856419497282	-0.169133887949119	-0.130283553532545	-0.192816815418861	0.450857395653858	0.518694252038302	0.409503013341569	0.44876631533188	0.516524749931408	0.407478433391231	0.00281900589595287	0.00507672199016367	0.00507765765703428
179	0.405785764645593	0.29	0.640607941711323	0.48357660041006	0.797639283012586	0.415236520110733	0.478401034688672	0.389763040166405	0.567039029210938	0.51	0.29	0.85	0.422923553932745	0.519102749478898	0.615281945025052	0.732886996831659	0.899556554783768	1.06622611273588	0.715632721769761	0.878443904402474	1.0413530027458	0.640607941711323	0.605112110271832	-0.0428896530819139	-0.404380118597187	-0.169133887949119	-0.130283553532545	-0.192816815418861	0.450857395653858	0.518694252038302	0.409503013341569	0.44876631533188	0.516524749931408	0.407478433391231	0.00281900589595287	0.00507672199016367	0.00507765765703428
179	0.405785764645593	0.29	0.641665346707747	0.48313968021111	0.800191013204384	0.329587795965394	0.481384735073721	0.374192538466789	0.588576931680653	0.52	0.39	0.81	0.401926530309559	0.517063480487704	0.632200430665849	0.692024232970641	0.890263347896055	1.08850246282147	0.700403881713068	0.901469530921597	1.10199736076118	0.641665346707747	0.640910117367746	-0.0163939769318846	-0.333913259510539	-0.169133887949119	-0.130283553532545	-0.192816815418861	0.450857395653858	0.518694252038302	0.409503013341569	0.44876631533188	0.516524749931408	0.407478433391231	0.00281900589595287	0.00507672199016367	0.00507765765703428
179	0.405785764645593	0.29	0.646913218219432	0.489264701360527	0.804561735078337	0.299615539723262	0.43203836142693	0.328906262773764	0.535170460080095	0.52	0.35	0.77	0.353378023116712	0.464183505610676	0.57498898810464	0.608537464071874	0.799350935513664	0.990164406955453	0.612314450653322	0.804303190197765	0.996253345107436	0.646913218219432	0.611534165272994	0.00333454124634772	-0.339182785833524	-0.169133887949119	-0.130283553532545	-0.192816815418861	0.450857395653858	0.518694252038302	0.409503013341569	0.44876631533188	0.516524749931408	0.407478433391231	0.00281900589595287	0.00507672199016367	0.00507765765703428
179	0.405785764645593	0.29	0.648296525837148	0.489842822947842	0.806750228726454	0.373773859123736	0.473125461683584	0.377511147078874	0.568739776288293	0.49	0.34	0.8	0.418506309147418	0.524503692844584	0.630501076541751	0.735357483600203	0.921605498600372	1.10785351360054	0.735451745511388	0.921623065197905	1.10797726856899	0.648296525837148	0.625038822477567	-0.0333511825338125	-0.373053134469892	-0.169133887949119	-0.130283553532545	-0.192816815418861	0.450857395653858	0.518694252038302	0.409503013341569	0.44876631533188	0.516524749931408	0.407478433391231	0.00281900589595287	0.00507672199016367	0.00507765765703428
179	0.405785764645593	0.29	0.648887307401396	0.489501153371819	0.808273461430972	0.358279761224077	0.449559421930525	0.355622938991654	0.543495904869396	0.48	0.3	0.77	0.399452043620268	0.504965822306275	0.610479600992281	0.707982955586497	0.894994032591356	1.08200510959622	0.703568996508632	0.889453349212808	1.07509854086245	0.648887307401396	0.593691335349511	0.0278018059453102	-0.337572844781857	-0.169133887949119	-0.130283553532545	-0.192816815418861	0.450857395653858	0.518694252038302	0.409503013341569	0.44876631533188	0.516524749931408	0.407478433391231	0.00281900589595287	0.00507672199016367	0.00507765765703428
179	0.405785764645593	0.29	0.648907903200993	0.489654189310921	0.808161617091065	0.363721701326831	0.491897728482633	0.390319829145364	0.593475627819903	0.51	0.31	0.86	0.423470904651863	0.533676130502609	0.643881356353355	0.733772631326449	0.924731626785435	1.11569062224442	0.722296162637519	0.910475007625802	1.09843277067571	0.648907903200993	0.655794909574408	-0.0442734632296436	-0.358397005453223	-0.169133887949119	-0.130283553532545	-0.192816815418861	0.450857395653858	0.518694252038302	0.409503013341569	0.44876631533188	0.516524749931408	0.407478433391231	0.00281900589595287	0.00507672199016367	0.00507765765703428
179	0.405785764645593	0.29	0.649913208637471	0.489663027507062	0.810163389767881	0.359037496944044	0.49507474870264	0.391797979073727	0.598351518331553	0.52	0.37	0.74	0.419725692160997	0.530364123015411	0.641002553869825	0.721466729058613	0.911643190274844	1.10181965149107	0.731033511715345	0.923763819636409	1.11638483405518	0.649913208637471	0.628591939337675	0.0577013983308582	-0.261669069939696	-0.169133887949119	-0.130283553532545	-0.192816815418861	0.450857395653858	0.518694252038302	0.409503013341569	0.44876631533188	0.516524749931408	0.407478433391231	0.00281900589595287	0.00507672199016367	0.00507765765703428
179	0.405785764645593	0.29	0.650273392434837	0.489693686895197	0.810853097974476	0.369109364180784	0.476835054373011	0.379503615097065	0.574166493648956	0.53	0.35	0.76	0.401412468754527	0.50436288022082	0.607313291687113	0.684520861911531	0.860080192715848	1.03563952352016	0.690115621741091	0.867290467728282	1.04452166771814	0.650273392434837	0.621440636629358	0.0178691893145654	-0.309528609139768	-0.169133887949119	-0.130283553532545	-0.192816815418861	0.450857395653858	0.518694252038302	0.409503013341569	0.44876631533188	0.516524749931408	0.407478433391231	0.00281900589595287	0.00507672199016367	0.00507765765703428
179	0.405785764645593	0.29	0.651038617567921	0.491657409899638	0.810419825236204	0.376578982504056	0.514482387930498	0.411130442755684	0.617834333105312	0.44	0.33	0.72	0.485376335113488	0.607392569278886	0.729408803444284	0.890078061083907	1.1138301587244	1.33758225636489	0.897016519091841	1.12248623901523	1.34771221163917	0.651038617567921	0.591984445318392	-0.00310900449418504	-0.368490010742322	-0.169133887949119	-0.130283553532545	-0.192816815418861	0.450857395653858	0.518694252038302	0.409503013341569	0.44876631533188	0.516524749931408	0.407478433391231	0.00281900589595287	0.00507672199016367	0.00507765765703428
179	0.405785764645593	0.29	0.652403661028779	0.494142007365843	0.810665314691716	0.367900555558433	0.474162278960698	0.377124701554455	0.571199856366941	0.43	0.29	0.75	0.456183256916171	0.573563311635401	0.69094336635463	0.851183771358568	1.07020101090743	1.28921825045629	0.844486818547427	1.06166478922109	1.27869713955442	0.652403661028779	0.589961021315718	0.0520161964508302	-0.327625368464811	-0.169133887949119	-0.130283553532545	-0.192816815418861	0.450857395653858	0.518694252038302	0.409503013341569	0.44876631533188	0.516524749931408	0.407478433391231	0.00281900589595287	0.00507672199016367	0.00507765765703428
179	0.405785764645593	0.29	0.653193384495411	0.493152041051914	0.813234727938907	0.341125116595544	0.477391410168662	0.373804545181453	0.580978275155872	0.5	0.32	0.74	0.408278627627055	0.521418779672657	0.63455893171826	0.710492871775487	0.90738113900417	1.10426940623285	0.711953489081058	0.909032805238125	1.10648487095881	0.653193384495411	0.622152037974196	0.0218852237165971	-0.322039277286163	-0.169133887949119	-0.130283553532545	-0.192816815418861	0.450857395653858	0.518694252038302	0.409503013341569	0.44876631533188	0.516524749931408	0.407478433391231	0.00281900589595287	0.00507672199016367	0.00507765765703428
179	0.405785764645593	0.29	0.65393218384159	0.493246376252566	0.814617991430614	0.329477219206049	0.443418053715013	0.344655364757888	0.542180742672137	0.5	0.32	0.75	0.379964027188031	0.488844586927553	0.597725146667075	0.665216665427396	0.855837770840489	1.04645887625358	0.665702578387142	0.856129052815256	1.04704692840057	0.65393218384159	0.595837678739984	-0.0568701878254617	-0.413316701348818	-0.169133887949119	-0.130283553532545	-0.192816815418861	0.450857395653858	0.518694252038302	0.409503013341569	0.44876631533188	0.516524749931408	0.407478433391231	0.00281900589595287	0.00507672199016367	0.00507765765703428
179	0.405785764645593	0.29	0.669086837321131	0.506608166859711	0.83156550778255	0.378056322232883	0.522670148934325	0.418002990272157	0.627337307596493	0.51	0.32	0.72	0.455639213881171	0.569730411795701	0.683821609710231	0.791889613245916	0.990177275586723	1.18846493792753	0.795960895076883	0.995334431139615	1.19496649674312	0.669086837321131	0.620020701065197	0.00264188903707872	-0.338955540356317	-0.169133887949119	-0.130283553532545	-0.192816815418861	0.450857395653858	0.518694252038302	0.409503013341569	0.44876631533188	0.516524749931408	0.407478433391231	0.00281900589595287	0.00507672199016367	0.00507765765703428
179	0.405785764645593	0.29	0.671928049547278	0.505929342490695	0.837926756603862	0.358985627254235	0.510905917951176	0.404314620653157	0.617497215249196	0.49	0.34	0.81	0.448536824192318	0.566786621588606	0.685036418984895	0.788488388255644	0.996361158408799	1.20423392856195	0.78746275773239	0.994829290389044	1.20264636944415	0.671928049547278	0.624418272973191	-0.0441549159446869	-0.383973815844025	-0.169133887949119	-0.130283553532545	-0.192816815418861	0.450857395653858	0.518694252038302	0.409503013341569	0.44876631533188	0.516524749931408	0.407478433391231	0.00281900589595287	0.00507672199016367	0.00507765765703428
179	0.405785764645593	0.29	0.672310238841573	0.506228136388178	0.838392341294969	0.344298557644367	0.481467159460478	0.377729224411629	0.585205094509328	0.46	0.3	0.69	0.437438665855038	0.557574945956241	0.677711226057444	0.791490723021982	1.00886234245259	1.22623396188319	0.792716727252724	1.01044669283596	1.22821980615021	0.672310238841573	0.567491289890048	0.0244707840562528	-0.361607181740288	-0.169133887949119	-0.130283553532545	-0.192816815418861	0.450857395653858	0.518694252038302	0.409503013341569	0.44876631533188	0.516524749931408	0.407478433391231	0.00281900589595287	0.00507672199016367	0.00507765765703428
179	0.405785764645593	0.29	0.674866494411788	0.510599015166325	0.839133973657252	0.342410977534686	0.490437503811189	0.384323531486709	0.596551476135669	0.49	0.32	0.78	0.426976842450204	0.544867643119332	0.662758443788459	0.751300676725639	0.958739182791158	1.16617768885668	0.748602626910246	0.955386539031257	1.16201029397604	0.674866494411788	0.600209644813647	-0.056447021336401	-0.403329881143902	-0.169133887949119	-0.130283553532545	-0.192816815418861	0.450857395653858	0.518694252038302	0.409503013341569	0.44876631533188	0.516524749931408	0.407478433391231	0.00281900589595287	0.00507672199016367	0.00507765765703428
179	0.405785764645593	0.29	0.676154452244532	0.509538972226321	0.842769932262743	0.366176365481983	0.490127233774974	0.389449517412529	0.59080495013742	0.55	0.35	0.82	0.405406224078058	0.510208954635986	0.615011685193915	0.684576981486441	0.861548948554883	1.03852091562333	0.685499790204634	0.862577798902659	1.03982364214261	0.676154452244532	0.628060697993003	0.00228601559658176	-0.327566609044837	-0.169133887949119	-0.130283553532545	-0.192816815418861	0.450857395653858	0.518694252038302	0.409503013341569	0.44876631533188	0.516524749931408	0.407478433391231	0.00281900589595287	0.00507672199016367	0.00507765765703428
179	0.405785764645593	0.29	0.677269137180652	0.509951327181134	0.84458694718017	0.360509445533353	0.476665616691597	0.377546361323392	0.575784872059802	0.56	0.37	0.82	0.388331461606909	0.490282186745943	0.592232911884977	0.651004471854416	0.821916140199989	0.992827808545562	0.655013419726072	0.82701264070793	0.999173552881147	0.677269137180652	0.650519751613259	0.016072496084276	-0.292808397296782	-0.169133887949119	-0.130283553532545	-0.192816815418861	0.450857395653858	0.518694252038302	0.409503013341569	0.44876631533188	0.516524749931408	0.407478433391231	0.00281900589595287	0.00507672199016367	0.00507765765703428
179	0.405785764645593	0.29	0.681714539199846	0.515941856986364	0.847487221413329	0.351692891765449	0.47239119038056	0.372253897205281	0.572528483555839	0.43	0.31	0.76	0.448303456137846	0.568898283904043	0.68949311167024	0.833813035098316	1.05811096985698	1.28240890461565	0.830022039026393	1.05341979663023	1.2760910797515	0.681714539199846	0.584598317807219	0.0240237525136148	-0.34972161676943	-0.169133887949119	-0.130283553532545	-0.192816815418861	0.450857395653858	0.518694252038302	0.409503013341569	0.44876631533188	0.516524749931408	0.407478433391231	0.00281900589595287	0.00507672199016367	0.00507765765703428
179	0.405785764645593	0.29	0.681871823099697	0.515493397719706	0.848250248479689	0.366824365944454	0.518824729545962	0.412400837117877	0.625248621974046	0.47	0.31	0.7	0.468704406760267	0.58965796183602	0.710611516911773	0.837284054673192	1.05335303452548	1.26942201437777	0.840282878261366	1.057109841416	1.27387640586465	0.681871823099697	0.588583185344741	-0.00700752436415494	-0.37334396628502	-0.169133887949119	-0.130283553532545	-0.192816815418861	0.450857395653858	0.518694252038302	0.409503013341569	0.44876631533188	0.516524749931408	0.407478433391231	0.00281900589595287	0.00507672199016367	0.00507765765703428
179	0.405785764645593	0.29	0.682220730686224	0.516211773611431	0.848229687761017	0.310225047187179	0.407102938484895	0.312325497355753	0.501880379614036	0.51	0.31	0.83	0.339037367942004	0.44192072025474	0.544804072567476	0.5876747372807	0.766008905599537	0.944343073918374	0.580410959793778	0.756390149370386	0.932670371095441	0.682220730686224	0.61850312514094	0.0161273755775855	-0.330766563327385	-0.169133887949119	-0.130283553532545	-0.192816815418861	0.450857395653858	0.518694252038302	0.409503013341569	0.44876631533188	0.516524749931408	0.407478433391231	0.00281900589595287	0.00507672199016367	0.00507765765703428
179	0.405785764645593	0.29	0.682903591171994	0.515466095013968	0.85034108733002	0.308997784233705	0.453499573015615	0.347617025591285	0.559382120439946	0.48	0.31	0.75	0.390976156496803	0.51006569580127	0.629155235105736	0.693570228390736	0.904828530468352	1.11608683254597	0.692023417186151	0.902821414311094	1.11365146405353	0.682903591171994	0.572116408544012	0.0296476185479131	-0.341671868307638	-0.169133887949119	-0.130283553532545	-0.192816815418861	0.450857395653858	0.518694252038302	0.409503013341569	0.44876631533188	0.516524749931408	0.407478433391231	0.00281900589595287	0.00507672199016367	0.00507765765703428
179	0.405785764645593	0.29	0.684544846154778	0.518694768519069	0.850394923790486	0.317073637822916	0.440275517743893	0.339392777780791	0.541158257706995	0.55	0.37	0.76	0.353557767935263	0.458650977631037	0.563744187326811	0.597291592912352	0.77483341582304	0.952375238733728	0.6041452418312	0.783939650123686	0.963505590226501	0.684544846154778	0.623245154372127	-0.00749880479772853	-0.329505375227914	-0.169133887949119	-0.130283553532545	-0.192816815418861	0.450857395653858	0.518694252038302	0.409503013341569	0.44876631533188	0.516524749931408	0.407478433391231	0.00281900589595287	0.00507672199016367	0.00507765765703428
179	0.405785764645593	0.29	0.687678604788412	0.52108020765157	0.854277001925254	0.36763355852833	0.497871558128036	0.395923346470471	0.599819769785601	0.47	0.3	0.75	0.451622435130603	0.567912873712844	0.684203312295086	0.80875915796107	1.01701045344753	1.22526174893399	0.803683489079737	1.01046600208006	1.21760781004372	0.687678604788412	0.586512844102333	-0.0148725060020653	-0.385905876838081	-0.169133887949119	-0.130283553532545	-0.192816815418861	0.450857395653858	0.518694252038302	0.409503013341569	0.44876631533188	0.516524749931408	0.407478433391231	0.00281900589595287	0.00507672199016367	0.00507765765703428
179	0.405785764645593	0.29	0.688503716650962	0.521021978283085	0.85598545501884	0.402027025552924	0.53646574208769	0.434315215648952	0.638616268526428	0.51	0.33	0.74	0.46932122598652	0.57970513282654	0.69008903966656	0.811149220070786	1.00193074663277	1.19271227319475	0.816271678534374	1.0083956897619	1.2005097309918	0.688503716650962	0.60949948378159	0.0358762132080001	-0.306248155450637	-0.169133887949119	-0.130283553532545	-0.192816815418861	0.450857395653858	0.518694252038302	0.409503013341569	0.44876631533188	0.516524749931408	0.407478433391231	0.00281900589595287	0.00507672199016367	0.00507765765703428
179	0.405785764645593	0.29	0.693461852810111	0.524620302717602	0.862303402902621	0.360880177021234	0.470666828733226	0.372873622866646	0.568460034599807	0.44	0.28	0.75	0.44224386266357	0.558230734494827	0.674217606326084	0.813623657769442	1.02701195069952	1.2404002436296	0.804179286048219	1.01483831621319	1.22583243749626	0.693461852810111	0.568159164277057	0.0500454496207537	-0.33697878132591	-0.169133887949119	-0.130283553532545	-0.192816815418861	0.450857395653858	0.518694252038302	0.409503013341569	0.44876631533188	0.516524749931408	0.407478433391231	0.00281900589595287	0.00507672199016367	0.00507765765703428
179	0.405785764645593	0.29	0.693868115891995	0.525997652360096	0.861738579423893	0.368252681672853	0.482643275009258	0.383944794810439	0.581341755208077	0.45	0.28	0.7	0.45212744373412	0.56835324534908	0.684579046964041	0.827622817960681	1.04037505582059	1.25312729368049	0.821643244577386	1.03290792702264	1.24448052272346	0.693868115891995	0.556917518524021	-0.0171862107731531	-0.421626939387495	-0.169133887949119	-0.130283553532545	-0.192816815418861	0.450857395653858	0.518694252038302	0.409503013341569	0.44876631533188	0.516524749931408	0.407478433391231	0.00281900589595287	0.00507672199016367	0.00507765765703428
179	0.405785764645593	0.29	0.699890310600304	0.528501505868431	0.871279115332177	0.35716682676792	0.481832736827553	0.380908529365686	0.582756944289421	0.51	0.34	0.79	0.415923406092493	0.526125034275059	0.636326662457625	0.723668389045601	0.915409064297104	1.10714973954861	0.725381268096196	0.917491362315541	1.10951925259871	0.699890310600304	0.618075685641935	0.0432522112536366	-0.300269611350553	-0.169133887949119	-0.130283553532545	-0.192816815418861	0.450857395653858	0.518694252038302	0.409503013341569	0.44876631533188	0.516524749931408	0.407478433391231	0.00281900589595287	0.00507672199016367	0.00507765765703428
[truncated: 1,367 more rows]
