# Supplementary material for: Re-expressing coefficients from regression models for inclusion in a meta-analysis
Source: BMC Med Res Methodol. 2024 Jan 8;24:6. doi: 10.1186/s12874-023-02132-y (PMC10773134; doi:10.1186/s12874-023-02132-y)
Supplement: Supplementary file 2 — Additional file 2. [file 12874_2023_2132_MOESM2_ESM.zip › Supp_Files_R1/simdata/simdata_scenario_18.csv]

ex_no	errsd	rsquare	beta	b_low_ci	b_hi_ci	lrsquare	lbeta	lb_low_ci	lb_hi_ci	x_median	x_25	x_75	rbl	rb	rbu	altl	alt	altu	dzl	dz	dzu	observed_beta	xlog	error	ylog	RelBias_rb	RelBias_rbl	RelBias_rbu	RelBias_alt	RelBias_altl	RelBias_altu	RelBias_dz	RelBias_dzl	RelBias_dzu	MC_SE_RelBias_rb	MC_SE_RelBias_alt	MC_SE_RelBias_dz
18	0.405465108108164	0.07	1.64096857237411	1.50927686221386	1.77266028253435	0.067517265889625	0.43533433007522	0.400879266118192	0.469789394032248	0.25	0.21	0.3	0.643645922166199	0.698966471988245	0.75428702181029	1.53120750406863	1.66281284498594	1.79441818590325	1.58685412911425	1.72126881726398	1.85844720363871	1.64096857237411	0.258547536287844	0.00159383506016118	-0.69018919859759	-0.57159639502418	-0.571040352025481	-0.572079070140661	0.0216306352739883	0.0229566375346347	0.0204795940805316	0.0568522547448042	0.058964288753342	0.0553867439915532	7.50607605718561e-05	0.000185941205118717	0.000667091649894644
18	0.405465108108164	0.07	1.65303161456886	1.52130077539862	1.7847624537391	0.0684128237192334	0.43751517433647	0.403131421137828	0.471898927535112	0.25	0.21	0.3	0.648348048609582	0.703646738122031	0.75894542763448	1.545007504274	1.67678377853977	1.80856005280554	1.60042884922536	1.73613928947232	1.87129666291459	1.65303161456886	0.257386394413392	-0.00516770520319485	-0.699691136941049	-0.57159639502418	-0.571040352025481	-0.572079070140661	0.0216306352739883	0.0229566375346347	0.0204795940805316	0.0568522547448042	0.058964288753342	0.0553867439915532	7.50607605718561e-05	0.000185941205118717	0.000667091649894644
18	0.405465108108164	0.07	1.68830225380469	1.55508539155431	1.82151911605508	0.0701493198129487	0.450946796602416	0.415981489388511	0.48591210381632	0.25	0.21	0.3	0.669610433592732	0.725894511421826	0.782178589250921	1.59711312565211	1.73135840463285	1.86560368361359	1.65369931929544	1.79152533974703	1.93081947111393	1.68830225380469	0.258196769004229	-0.00548343200902581	-0.698089488449962	-0.57159639502418	-0.571040352025481	-0.572079070140661	0.0216306352739883	0.0229566375346347	0.0204795940805316	0.0568522547448042	0.058964288753342	0.0553867439915532	7.50607605718561e-05	0.000185941205118717	0.000667091649894644
18	0.405465108108164	0.07	1.69351561513278	1.56119542533721	1.82583580492834	0.0695379355191608	0.44264031410293	0.408157192596119	0.477123435609742	0.25	0.21	0.29	0.657837487722306	0.713414825160802	0.768992162599299	1.57102092181122	1.70374847462484	1.83647602743845	1.62603098068139	1.76315485931071	1.90400874429181	1.69351561513278	0.257213242528479	-0.00516618939015328	-0.69987721006202	-0.57159639502418	-0.571040352025481	-0.572079070140661	0.0216306352739883	0.0229566375346347	0.0204795940805316	0.0568522547448042	0.058964288753342	0.0553867439915532	7.50607605718561e-05	0.000185941205118717	0.000667091649894644
18	0.405465108108164	0.07	1.69812524463683	1.56891078870685	1.8273397005668	0.0753505145163056	0.455258431573609	0.4212942916953	0.489222571451919	0.25	0.21	0.3	0.678354080901106	0.73304201127404	0.787729941646975	1.61843053129201	1.74890607304913	1.87938161480626	1.67628706673977	1.80922527510023	1.94519938056443	1.69812524463683	0.258481725858549	-0.0036476724912807	-0.69590072178731	-0.57159639502418	-0.571040352025481	-0.572079070140661	0.0216306352739883	0.0229566375346347	0.0204795940805316	0.0568522547448042	0.058964288753342	0.0553867439915532	7.50607605718561e-05	0.000185941205118717	0.000667091649894644
18	0.405465108108164	0.07	1.70321194959125	1.57260607456221	1.83381782462029	0.0746152835390918	0.457540326115487	0.423224551268089	0.491856100962884	0.25	0.21	0.3	0.681838767672987	0.737123428176702	0.792408088680417	1.62765487273117	1.75962793047217	1.89160098821317	1.68520847690687	1.82285413383013	1.95772839263362	1.70321194959125	0.257979542033876	0.00990438403535435	-0.683119666624398	-0.57159639502418	-0.571040352025481	-0.572079070140661	0.0216306352739883	0.0229566375346347	0.0204795940805316	0.0568522547448042	0.058964288753342	0.0553867439915532	7.50607605718561e-05	0.000185941205118717	0.000667091649894644
18	0.405465108108164	0.07	1.70482695873574	1.57456856131538	1.8350853561561	0.0745731602861996	0.457542664981122	0.423216243026817	0.491869086935427	0.25	0.21	0.3	0.682204253356998	0.737536796579519	0.792869339802039	1.62944434584074	1.76160608369455	1.89376782154837	1.68761506982139	1.82418518476478	1.96240719642064	1.70482695873574	0.258193977737991	-0.00655076256659483	-0.69925432802495	-0.57159639502418	-0.571040352025481	-0.572079070140661	0.0216306352739883	0.0229566375346347	0.0204795940805316	0.0568522547448042	0.058964288753342	0.0553867439915532	7.50607605718561e-05	0.000185941205118717	0.000667091649894644
18	0.405465108108164	0.07	1.70550496772921	1.57553286197684	1.83547707348157	0.0766757661867899	0.459130860621445	0.42519946617362	0.49306225506927	0.25	0.21	0.3	0.684690117525977	0.739329157083978	0.793968196641979	1.63366324931897	1.76403140948247	1.89439956964597	1.69263916482853	1.82521017989547	1.95875168556096	1.70550496772921	0.257393971836285	0.00140454520248974	-0.692955965883493	-0.57159639502418	-0.571040352025481	-0.572079070140661	0.0216306352739883	0.0229566375346347	0.0204795940805316	0.0568522547448042	0.058964288753342	0.0553867439915532	7.50607605718561e-05	0.000185941205118717	0.000667091649894644
18	0.405465108108164	0.07	1.70698772616023	1.57295954215985	1.8410159101606	0.0685877742816989	0.44894463773399	0.41371099318951	0.484178282278469	0.25	0.21	0.29	0.666433432080328	0.72319015125148	0.779946870422633	1.59069026640692	1.72616120227657	1.86163213814622	1.64673076051039	1.78814390389434	1.92644950625563	1.70698772616023	0.257270658278589	-0.000387327956625891	-0.69454198843774	-0.57159639502418	-0.571040352025481	-0.572079070140661	0.0216306352739883	0.0229566375346347	0.0204795940805316	0.0568522547448042	0.058964288753342	0.0553867439915532	7.50607605718561e-05	0.000185941205118717	0.000667091649894644
18	0.405465108108164	0.07	1.70815111059364	1.57260699456999	1.84369522661728	0.0704713864592108	0.456754229115516	0.42142576812903	0.492082690102001	0.25	0.21	0.3	0.676823542667706	0.733562204444434	0.790300866221162	1.61058824434695	1.74560515185195	1.88062205935696	1.66890694447097	1.80707394572766	1.94765598772866	1.70815111059364	0.258186512429055	-0.00410129537444653	-0.69649280980275	-0.57159639502418	-0.571040352025481	-0.572079070140661	0.0216306352739883	0.0229566375346347	0.0204795940805316	0.0568522547448042	0.058964288753342	0.0553867439915532	7.50607605718561e-05	0.000185941205118717	0.000667091649894644
18	0.405465108108164	0.07	1.70925447772106	1.57777852634869	1.84073042909343	0.0731408620394135	0.453278032792675	0.418913640280679	0.487642425304671	0.25	0.21	0.3	0.673935020969669	0.729219369248863	0.784503717528057	1.60647452026439	1.73825710184349	1.87003968342259	1.66422201805261	1.80024432341026	1.93743219103029	1.70925447772106	0.257780772243219	-0.00239365874107445	-0.695960976999131	-0.57159639502418	-0.571040352025481	-0.572079070140661	0.0216306352739883	0.0229566375346347	0.0204795940805316	0.0568522547448042	0.058964288753342	0.0553867439915532	7.50607605718561e-05	0.000185941205118717	0.000667091649894644
18	0.405465108108164	0.07	1.70995672327895	1.58053430461216	1.83937914194574	0.0772127641894447	0.465867578386489	0.431568228045305	0.500166928727674	0.25	0.21	0.3	0.694585188527057	0.749788095448616	0.804991002370176	1.65640286582474	1.78804726990515	1.91969167398557	1.71646940458895	1.84963820723975	1.98666582938967	1.70995672327895	0.258811336133229	-0.000410478393422196	-0.69206798647461	-0.57159639502418	-0.571040352025481	-0.572079070140661	0.0216306352739883	0.0229566375346347	0.0204795940805316	0.0568522547448042	0.058964288753342	0.0553867439915532	7.50607605718561e-05	0.000185941205118717	0.000667091649894644
18	0.405465108108164	0.07	1.71106414457084	1.57792240501314	1.84420588412855	0.0731580120323779	0.459141112067043	0.424336623865271	0.493945600268815	0.25	0.21	0.3	0.682376341743146	0.738345489819575	0.794314637896005	1.62591452066931	1.75927355585288	1.89263259103644	1.68455658329387	1.82227628491189	1.95988275116824	1.71106414457084	0.257989322125367	0.00456222612360578	-0.688716062513534	-0.57159639502418	-0.571040352025481	-0.572079070140661	0.0216306352739883	0.0229566375346347	0.0204795940805316	0.0568522547448042	0.058964288753342	0.0553867439915532	7.50607605718561e-05	0.000185941205118717	0.000667091649894644
18	0.405465108108164	0.07	1.7113896944987	1.57774615690554	1.84503323209186	0.0702926526573142	0.453268930127495	0.418162126994095	0.488375733260896	0.25	0.21	0.3	0.672630475533747	0.729101169940804	0.785571864347861	1.6031345966235	1.73772576843662	1.87231694024975	1.66100931159758	1.79842199818259	1.93814426123689	1.7113896944987	0.258356995322377	-0.000165460039623634	-0.692238294879738	-0.57159639502418	-0.571040352025481	-0.572079070140661	0.0216306352739883	0.0229566375346347	0.0204795940805316	0.0568522547448042	0.058964288753342	0.0553867439915532	7.50607605718561e-05	0.000185941205118717	0.000667091649894644
18	0.405465108108164	0.07	1.71339460063817	1.57973523550514	1.8470539657712	0.0740804016698844	0.463002540084596	0.428141887274789	0.497863192894402	0.25	0.21	0.3	0.68897096525335	0.745069138147887	0.801167311042423	1.6427738703874	1.7765336618087	1.91029345323	1.70199416223452	1.84045807580897	1.97871432430877	1.71339460063817	0.257621225766128	-0.00606184223495204	-0.699785275497954	-0.57159639502418	-0.571040352025481	-0.572079070140661	0.0216306352739883	0.0229566375346347	0.0204795940805316	0.0568522547448042	0.058964288753342	0.0553867439915532	7.50607605718561e-05	0.000185941205118717	0.000667091649894644
18	0.405465108108164	0.07	1.71359004201768	1.57849587419472	1.84868420984063	0.0706004615894225	0.451507852495392	0.416619542569318	0.486396162421466	0.25	0.21	0.29	0.672385506437562	0.728692020034415	0.784998533631268	1.60796891758662	1.74262250969199	1.87727610179736	1.66592921127839	1.8048189410264	1.94426568613791	1.71359004201768	0.255832202743824	-0.0023878649954349	-0.699386082142542	-0.57159639502418	-0.571040352025481	-0.572079070140661	0.0216306352739883	0.0229566375346347	0.0204795940805316	0.0568522547448042	0.058964288753342	0.0553867439915532	7.50607605718561e-05	0.000185941205118717	0.000667091649894644
18	0.405465108108164	0.07	1.71464365546523	1.58468181736194	1.84460549356852	0.0753202901347602	0.458021614554852	0.423843916149809	0.492199312959894	0.25	0.21	0.3	0.680225933757991	0.735077627802484	0.789929321846977	1.61753022069418	1.74796375515687	1.87839728961956	1.67344023159972	1.81028703393205	1.94641911289104	1.71464365546523	0.259162106751113	-0.000846285634151929	-0.692077591010955	-0.57159639502418	-0.571040352025481	-0.572079070140661	0.0216306352739883	0.0229566375346347	0.0204795940805316	0.0568522547448042	0.058964288753342	0.0553867439915532	7.50607605718561e-05	0.000185941205118717	0.000667091649894644
18	0.405465108108164	0.07	1.71598688186913	1.58400911768411	1.84796464605415	0.074146110114173	0.463063453147254	0.428214902875871	0.497912003418637	0.25	0.21	0.3	0.688162126023244	0.744165437170344	0.800168748317444	1.63861565616474	1.77196781108936	1.90531996601397	1.69734041142984	1.83735736995225	1.97443528384848	1.71598688186913	0.258646409855004	0.0033059494574819	-0.688664838965412	-0.57159639502418	-0.571040352025481	-0.572079070140661	0.0216306352739883	0.0229566375346347	0.0204795940805316	0.0568522547448042	0.058964288753342	0.0553867439915532	7.50607605718561e-05	0.000185941205118717	0.000667091649894644
18	0.405465108108164	0.07	1.71642572401463	1.58677998808552	1.84607145994373	0.0793947514440352	0.470253125439739	0.436150353155415	0.504355897724063	0.25	0.21	0.3	0.702166339195205	0.75706900887792	0.811971678560635	1.67498034638099	1.80594773622739	1.93691512607378	1.73478018168785	1.87015982025277	2.00744580126488	1.71642572401463	0.258311570567364	0.00644171388010611	-0.686386262656582	-0.57159639502418	-0.571040352025481	-0.572079070140661	0.0216306352739883	0.0229566375346347	0.0204795940805316	0.0568522547448042	0.058964288753342	0.0553867439915532	7.50607605718561e-05	0.000185941205118717	0.000667091649894644
18	0.405465108108164	0.07	1.71912553798575	1.5877170915304	1.85053398444109	0.0759150938731842	0.4619958832053	0.427667990421627	0.496323775988972	0.25	0.21	0.3	0.687463704289656	0.742644781344911	0.797825858400165	1.63738687724707	1.76881602889369	1.90024518054031	1.69678182362196	1.82986438291713	1.96855139898649	1.71912553798575	0.257727737961461	-0.00271164669907028	-0.696349373660733	-0.57159639502418	-0.571040352025481	-0.572079070140661	0.0216306352739883	0.0229566375346347	0.0204795940805316	0.0568522547448042	0.058964288753342	0.0553867439915532	7.50607605718561e-05	0.000185941205118717	0.000667091649894644
18	0.405465108108164	0.07	1.72052259799658	1.58911427729204	1.85193091870112	0.0736829393256426	0.454888976253939	0.420539593251766	0.489238359256111	0.25	0.21	0.3	0.67639836086018	0.731646110969926	0.786893861079673	1.61197908872521	1.74364442535135	1.87530976197749	1.66741578077583	1.80620848255175	1.94111000418908	1.72052259799658	0.257672470366829	0.00324647347620963	-0.690384783612346	-0.57159639502418	-0.571040352025481	-0.572079070140661	0.0216306352739883	0.0229566375346347	0.0204795940805316	0.0568522547448042	0.058964288753342	0.0553867439915532	7.50607605718561e-05	0.000185941205118717	0.000667091649894644
18	0.405465108108164	0.07	1.72152987638419	1.59161818061729	1.85144157215109	0.0752437430190288	0.460432143603299	0.426055676151857	0.494808611054741	0.25	0.21	0.3	0.685607351036109	0.740925846027739	0.79624434101937	1.63473813120818	1.76663761126365	1.89853709131911	1.69348631008844	1.8319283092584	1.96419116571073	1.72152987638419	0.259032833360726	-0.0024776027535996	-0.693692912099878	-0.57159639502418	-0.571040352025481	-0.572079070140661	0.0216306352739883	0.0229566375346347	0.0204795940805316	0.0568522547448042	0.058964288753342	0.0553867439915532	7.50607605718561e-05	0.000185941205118717	0.000667091649894644
18	0.405465108108164	0.07	1.72381580310697	1.59125334923476	1.85637825697918	0.0725564115421087	0.456575102872895	0.421810662119898	0.491339543625892	0.25	0.21	0.3	0.679256291008606	0.735238671743583	0.791221052478561	1.62075399296217	1.75433194919576	1.88790990542936	1.67802884690519	1.8155546440389	1.95353756051498	1.72381580310697	0.257614305715724	0.00380883129145254	-0.690005536167391	-0.57159639502418	-0.571040352025481	-0.572079070140661	0.0216306352739883	0.0229566375346347	0.0204795940805316	0.0568522547448042	0.058964288753342	0.0553867439915532	7.50607605718561e-05	0.000185941205118717	0.000667091649894644
18	0.405465108108164	0.07	1.72417613377841	1.59439773533931	1.8539545322175	0.0758288726969493	0.459586589275112	0.425416712416168	0.493756466134057	0.25	0.21	0.3	0.685012715792389	0.740033591706026	0.795054467619663	1.6343671941404	1.76564112893459	1.89691506372877	1.68939956747045	1.82784311871345	1.96375817027316	1.72417613377841	0.258656320002878	-0.00560161087231145	-0.697602074477248	-0.57159639502418	-0.571040352025481	-0.572079070140661	0.0216306352739883	0.0229566375346347	0.0204795940805316	0.0568522547448042	0.058964288753342	0.0553867439915532	7.50607605718561e-05	0.000185941205118717	0.000667091649894644
18	0.405465108108164	0.07	1.72489617548804	1.59335126554588	1.85644108543019	0.0744053202945217	0.458836581863624	0.424371157262327	0.493302006464922	0.25	0.21	0.29	0.683988495846084	0.739538816663872	0.79508913748166	1.63351858597071	1.7661852639391	1.89885194190748	1.69110851875926	1.83152369259038	1.96674222562069	1.72489617548804	0.257729601095776	-0.00277519000960285	-0.69609238472809	-0.57159639502418	-0.571040352025481	-0.572079070140661	0.0216306352739883	0.0229566375346347	0.0204795940805316	0.0568522547448042	0.058964288753342	0.0553867439915532	7.50607605718561e-05	0.000185941205118717	0.000667091649894644
18	0.405465108108164	0.07	1.72504766498943	1.59165334745262	1.85844198252623	0.0742642227926552	0.461277775287181	0.426593437879779	0.495962112694583	0.25	0.21	0.3	0.685335694362699	0.741057166729349	0.796778639095998	1.63135509607889	1.76399302615327	1.89663095622765	1.68758606320761	1.82773202144587	1.96284978376967	1.72504766498943	0.257550895999649	-0.00538611098404111	-0.699234153680875	-0.57159639502418	-0.571040352025481	-0.572079070140661	0.0216306352739883	0.0229566375346347	0.0204795940805316	0.0568522547448042	0.058964288753342	0.0553867439915532	7.50607605718561e-05	0.000185941205118717	0.000667091649894644
18	0.405465108108164	0.07	1.72610981920121	1.59374896384445	1.85847067455796	0.0749189884020435	0.461635842688199	0.427088820402577	0.496182864973821	0.25	0.21	0.29	0.688875558849484	0.744598392477301	0.800321226105117	1.64641821967859	1.77959624778309	1.91277427588758	1.70715077106212	1.84245131912757	1.97947258975979	1.72610981920121	0.256816389883209	-0.00805677232910516	-0.70336542878573	-0.57159639502418	-0.571040352025481	-0.572079070140661	0.0216306352739883	0.0229566375346347	0.0204795940805316	0.0568522547448042	0.058964288753342	0.0553867439915532	7.50607605718561e-05	0.000185941205118717	0.000667091649894644
18	0.405465108108164	0.07	1.72849451598352	1.59436815677974	1.86262087518731	0.0725290660173833	0.458922868757469	0.423972563020761	0.493873174494177	0.25	0.21	0.3	0.680476415848051	0.736571693832687	0.792666971817324	1.61823141018346	1.75163080314344	1.88503019610342	1.67653751914514	1.81455889978697	1.95177943845008	1.72849451598352	0.258122215662932	0.00344338357231417	-0.689268474600963	-0.57159639502418	-0.571040352025481	-0.572079070140661	0.0216306352739883	0.0229566375346347	0.0204795940805316	0.0568522547448042	0.058964288753342	0.0553867439915532	7.50607605718561e-05	0.000185941205118717	0.000667091649894644
18	0.405465108108164	0.07	1.72948308683072	1.5984442745574	1.86052189910403	0.0758258596055289	0.463503211947216	0.429041396621594	0.497965027272838	0.25	0.21	0.3	0.690863258707664	0.746355344609668	0.801847430511671	1.64835982804012	1.7807607395405	1.91316165104087	1.70812327974711	1.84560440971377	1.98235354961008	1.72948308683072	0.258413211526119	0.00108649535825957	-0.691060007402136	-0.57159639502418	-0.571040352025481	-0.572079070140661	0.0216306352739883	0.0229566375346347	0.0204795940805316	0.0568522547448042	0.058964288753342	0.0553867439915532	7.50607605718561e-05	0.000185941205118717	0.000667091649894644
18	0.405465108108164	0.07	1.73131893981814	1.60113144731918	1.86150643231711	0.0771942441221593	0.464637966260427	0.430424699035135	0.49885123348572	0.25	0.21	0.29	0.69330721548668	0.748416285867265	0.80352535624785	1.65471418327425	1.78624283081876	1.91777147836327	1.71495425346685	1.85094035666226	1.98726572712616	1.73131893981814	0.25794892163542	0.0050434192639749	-0.687952680746287	-0.57159639502418	-0.571040352025481	-0.572079070140661	0.0216306352739883	0.0229566375346347	0.0204795940805316	0.0568522547448042	0.058964288753342	0.0553867439915532	7.50607605718561e-05	0.000185941205118717	0.000667091649894644
18	0.405465108108164	0.07	1.73142056455425	1.59844977435964	1.86439135474887	0.0744269833875937	0.464032152401672	0.429181944323369	0.498882360479975	0.25	0.21	0.3	0.691583656112808	0.747741270937642	0.803898885762476	1.65127348986638	1.78535933731915	1.91944518477193	1.71118388347068	1.84999623045846	1.98735262016896	1.73142056455425	0.257687006296245	0.00313499086998284	-0.690587595057744	-0.57159639502418	-0.571040352025481	-0.572079070140661	0.0216306352739883	0.0229566375346347	0.0204795940805316	0.0568522547448042	0.058964288753342	0.0553867439915532	7.50607605718561e-05	0.000185941205118717	0.000667091649894644
18	0.405465108108164	0.07	1.7318200185328	1.59897286984462	1.86466716722099	0.0757106094156702	0.464668371216662	0.430091484021047	0.499245258412276	0.25	0.21	0.29	0.690885734439402	0.746428982776775	0.801972231114148	1.64439883066413	1.77659906011506	1.90879928956599	1.70253566247585	1.84059503406245	1.97527080512684	1.7318200185328	0.257338802904592	0.00561894294146594	-0.688419413963194	-0.57159639502418	-0.571040352025481	-0.572079070140661	0.0216306352739883	0.0229566375346347	0.0204795940805316	0.0568522547448042	0.058964288753342	0.0553867439915532	7.50607605718561e-05	0.000185941205118717	0.000667091649894644
18	0.405465108108164	0.07	1.73437276691466	1.60146691139885	1.86727862243047	0.0734812458092639	0.458075229340429	0.423434037353927	0.492716421326932	0.25	0.21	0.3	0.680466291314025	0.736135324406066	0.791804357498107	1.62026006999167	1.75281375061544	1.88536743123921	1.67713413200585	1.81430095740855	1.95106794795157	1.73437276691466	0.258059332324037	0.0052596024134628	-0.687548228604554	-0.57159639502418	-0.571040352025481	-0.572079070140661	0.0216306352739883	0.0229566375346347	0.0204795940805316	0.0568522547448042	0.058964288753342	0.0553867439915532	7.50607605718561e-05	0.000185941205118717	0.000667091649894644
18	0.405465108108164	0.07	1.73456753602982	1.60256273171872	1.86657234034093	0.0760425742839731	0.467514460332304	0.432808042509043	0.502220878155565	0.25	0.21	0.3	0.695572798348588	0.751350043212232	0.807127288075875	1.65633197002938	1.78915147373503	1.92197097744068	1.71451852098157	1.85081265309796	1.98910959596539	1.73456753602982	0.258533393591104	0.00195332940140236	-0.689586990174627	-0.57159639502418	-0.571040352025481	-0.572079070140661	0.0216306352739883	0.0229566375346347	0.0204795940805316	0.0568522547448042	0.058964288753342	0.0553867439915532	7.50607605718561e-05	0.000185941205118717	0.000667091649894644
18	0.405465108108164	0.07	1.73539987223621	1.60555771817537	1.86524202629705	0.0777520163399373	0.466414995908827	0.432204631522062	0.500625360295591	0.25	0.21	0.3	0.695916321231556	0.751000300429528	0.8060842796275	1.66031824676654	1.79173769042185	1.92315713407716	1.72037405970893	1.85263843642302	1.99146960588849	1.73539987223621	0.258398107949009	-0.00703331890436885	-0.699404896694955	-0.57159639502418	-0.571040352025481	-0.572079070140661	0.0216306352739883	0.0229566375346347	0.0204795940805316	0.0568522547448042	0.058964288753342	0.0553867439915532	7.50607605718561e-05	0.000185941205118717	0.000667091649894644
18	0.405465108108164	0.07	1.73570031959615	1.60171806242861	1.8696825767637	0.073446635406392	0.464246617418075	0.429129797387031	0.49936343744912	0.25	0.21	0.29	0.693707405046268	0.750475306612521	0.807243208178773	1.66171301096316	1.79769535734078	1.93367770371839	1.72207044462863	1.8626773505645	2.00421767661642	1.73570031959615	0.256679736770421	0.00439274643997333	-0.690876297689523	-0.57159639502418	-0.571040352025481	-0.572079070140661	0.0216306352739883	0.0229566375346347	0.0204795940805316	0.0568522547448042	0.058964288753342	0.0553867439915532	7.50607605718561e-05	0.000185941205118717	0.000667091649894644
18	0.405465108108164	0.07	1.73609236026585	1.6037756592266	1.86840906130511	0.0741326459056814	0.459424763537463	0.424846657366991	0.494002869707935	0.25	0.21	0.29	0.683898618385259	0.739560864106866	0.795223109828473	1.63123542174774	1.76400104582444	1.89676666990114	1.68909546870939	1.82644818994993	1.96593571410086	1.73609236026585	0.257440344206284	-0.00375951870058873	-0.697889646574318	-0.57159639502418	-0.571040352025481	-0.572079070140661	0.0216306352739883	0.0229566375346347	0.0204795940805316	0.0568522547448042	0.058964288753342	0.0553867439915532	7.50607605718561e-05	0.000185941205118717	0.000667091649894644
18	0.405465108108164	0.07	1.73630393398318	1.60351134869476	1.8690965192716	0.0756987842013255	0.470495189892051	0.435481759228088	0.505508620556014	0.25	0.21	0.3	0.701256701899121	0.757638863469118	0.814021025039114	1.67321320287636	1.80774222326239	1.94227124364842	1.73373964823344	1.87091525788893	2.01101352479682	1.73630393398318	0.258694197608416	-0.000253557529515945	-0.69189208860529	-0.57159639502418	-0.571040352025481	-0.572079070140661	0.0216306352739883	0.0229566375346347	0.0204795940805316	0.0568522547448042	0.058964288753342	0.0553867439915532	7.50607605718561e-05	0.000185941205118717	0.000667091649894644
18	0.405465108108164	0.07	1.73655937273447	1.60539828934011	1.86772045612882	0.0789066975586988	0.469311249612769	0.435162641164178	0.50345985806136	0.25	0.21	0.29	0.702259555546022	0.757368115709796	0.81247667587357	1.67928271627005	1.81106141813421	1.94284011999836	1.7373039446736	1.87454528390146	2.01470122937298	1.73655937273447	0.256681349333646	-0.00502184067101545	-0.700729391617547	-0.57159639502418	-0.571040352025481	-0.572079070140661	0.0216306352739883	0.0229566375346347	0.0204795940805316	0.0568522547448042	0.058964288753342	0.0553867439915532	7.50607605718561e-05	0.000185941205118717	0.000667091649894644
18	0.405465108108164	0.07	1.73863295476279	1.60831005682125	1.86895585270432	0.0783775568377408	0.471380539767702	0.436955894205038	0.505805185330366	0.25	0.21	0.3	0.703804794502444	0.759252566044991	0.814700337587538	1.67971420991186	1.81204693980439	1.94437966969693	1.73964149595819	1.87771600095377	2.0140724692031	1.73863295476279	0.258725869542885	-0.000494672797493345	-0.6921224810839	-0.57159639502418	-0.571040352025481	-0.572079070140661	0.0216306352739883	0.0229566375346347	0.0204795940805316	0.0568522547448042	0.058964288753342	0.0553867439915532	7.50607605718561e-05	0.000185941205118717	0.000667091649894644
18	0.405465108108164	0.07	1.73930305727503	1.60793546581006	1.87067064874	0.0763337419028718	0.464292577415323	0.42989655906388	0.498688595766765	0.25	0.21	0.3	0.690532535740913	0.745782035349221	0.801031534957528	1.64346188445921	1.77495524942321	1.90644861438721	1.7004577888641	1.8401249892834	1.97568453047387	1.73930305727503	0.258530458203918	0.00267457419367389	-0.689357785344927	-0.57159639502418	-0.571040352025481	-0.572079070140661	0.0216306352739883	0.0229566375346347	0.0204795940805316	0.0568522547448042	0.058964288753342	0.0553867439915532	7.50607605718561e-05	0.000185941205118717	0.000667091649894644
18	0.405465108108164	0.07	1.73953057485209	1.60433762825373	1.87472352145045	0.0729524337505558	0.461226932647281	0.426211222081302	0.496242643213259	0.25	0.21	0.3	0.686738133176602	0.743157632382902	0.799577131589202	1.63956246369148	1.77426197817895	1.90896149266642	1.69603255194574	1.83649962560277	1.97677905100118	1.73953057485209	0.256948639665981	0.00467077398946327	-0.689956693219046	-0.57159639502418	-0.571040352025481	-0.572079070140661	0.0216306352739883	0.0229566375346347	0.0204795940805316	0.0568522547448042	0.058964288753342	0.0553867439915532	7.50607605718561e-05	0.000185941205118717	0.000667091649894644
18	0.405465108108164	0.07	1.74010844586271	1.60789684491441	1.87232004681101	0.0757000722380714	0.465810058718117	0.431145606401757	0.500474511034477	0.25	0.21	0.3	0.69369117063019	0.749464496739845	0.805237822849501	1.65375517192199	1.78671841322336	1.91968165452473	1.712757056696	1.85060701808569	1.98880666981371	1.74010844586271	0.258412340579524	0.00227942538289811	-0.690115812362463	-0.57159639502418	-0.571040352025481	-0.572079070140661	0.0216306352739883	0.0229566375346347	0.0204795940805316	0.0568522547448042	0.058964288753342	0.0553867439915532	7.50607605718561e-05	0.000185941205118717	0.000667091649894644
18	0.405465108108164	0.07	1.74024309117756	1.60981817842436	1.87066800393075	0.0759156720357949	0.464218352780029	0.429725464954044	0.498711240606013	0.25	0.21	0.3	0.691712631529017	0.74723451271355	0.802756393898084	1.64977766732307	1.78220080874168	1.9146239501603	1.705683934212	1.84523735518022	1.98042327497177	1.74024309117756	0.258631759021823	-0.00384611259916284	-0.69583255134474	-0.57159639502418	-0.571040352025481	-0.572079070140661	0.0216306352739883	0.0229566375346347	0.0204795940805316	0.0568522547448042	0.058964288753342	0.0553867439915532	7.50607605718561e-05	0.000185941205118717	0.000667091649894644
18	0.405465108108164	0.07	1.74206750781667	1.60982654683211	1.87430846880123	0.0743066695373734	0.45768146109916	0.423278156690982	0.492084765507338	0.25	0.21	0.29	0.682716021186407	0.73820597910163	0.793695937016854	1.63166510472661	1.76428397579935	1.8969028468721	1.68827235527782	1.82827590427426	1.96376491814353	1.74206750781667	0.256462987709699	-0.000727707014453778	-0.696724491546083	-0.57159639502418	-0.571040352025481	-0.572079070140661	0.0216306352739883	0.0229566375346347	0.0204795940805316	0.0568522547448042	0.058964288753342	0.0553867439915532	7.50607605718561e-05	0.000185941205118717	0.000667091649894644
18	0.405465108108164	0.07	1.74216254269373	1.6078545170862	1.87647056830127	0.0735117909337316	0.466129513489146	0.430887134586833	0.50137189239146	0.25	0.21	0.3	0.694722092696656	0.75154360640024	0.808365120103824	1.65971311183873	1.79546151011162	1.93120990838451	1.71891683883656	1.85801948815476	2.00158254981958	1.74216254269373	0.25798390041457	-0.0029232484516233	-0.695585306339707	-0.57159639502418	-0.571040352025481	-0.572079070140661	0.0216306352739883	0.0229566375346347	0.0204795940805316	0.0568522547448042	0.058964288753342	0.0553867439915532	7.50607605718561e-05	0.000185941205118717	0.000667091649894644
18	0.405465108108164	0.07	1.74349733409467	1.61068537085958	1.87630929732975	0.0738148558828682	0.46571874715976	0.430585531171429	0.500851963148091	0.25	0.21	0.3	0.692545087454421	0.749052643741785	0.805560200029149	1.65043261420294	1.78509809019148	1.91976356618002	1.71052846614064	1.84988679044003	1.98959698123545	1.74349733409467	0.258690913537725	-0.00352310450564933	-0.694801860475457	-0.57159639502418	-0.571040352025481	-0.572079070140661	0.0216306352739883	0.0229566375346347	0.0204795940805316	0.0568522547448042	0.058964288753342	0.0553867439915532	7.50607605718561e-05	0.000185941205118717	0.000667091649894644
18	0.405465108108164	0.07	1.74411050678302	1.61224404511782	1.87597696844822	0.0768481807703223	0.465769493915122	0.431389327233326	0.500149660596917	0.25	0.21	0.29	0.694790399469257	0.750162677443451	0.805534955417646	1.65808348620238	1.79022673368041	1.92236998115843	1.71827077876625	1.8553738965685	1.99117341846108	1.74411050678302	0.257191762841585	0.00244951258755902	-0.691806949295044	-0.57159639502418	-0.571040352025481	-0.572079070140661	0.0216306352739883	0.0229566375346347	0.0204795940805316	0.0568522547448042	0.058964288753342	0.0553867439915532	7.50607605718561e-05	0.000185941205118717	0.000667091649894644
18	0.405465108108164	0.07	1.74482953243731	1.6140491544578	1.87560991041683	0.0777759640437515	0.467121994989763	0.432865493956273	0.501378496023253	0.25	0.21	0.3	0.69570236479253	0.750759487874103	0.805816610955677	1.6567300664293	1.78784186911455	1.9189536717998	1.71315129469194	1.85231899271937	1.98835866120478	1.74482953243731	0.258196176624072	0.00135493555566568	-0.691616774720401	-0.57159639502418	-0.571040352025481	-0.572079070140661	0.0216306352739883	0.0229566375346347	0.0204795940805316	0.0568522547448042	0.058964288753342	0.0553867439915532	7.50607605718561e-05	0.000185941205118717	0.000667091649894644
18	0.405465108108164	0.07	1.7475360855731	1.6161012687292	1.878970902417	0.0772748463670772	0.466609588358887	0.432270565611101	0.500948611106673	0.25	0.21	0.3	0.696280422635666	0.751592051911009	0.806903681186353	1.66181026678147	1.79382235618395	1.92583444558643	1.72258834336921	1.85820125159957	1.99417134657363	1.7475360855731	0.257067967637625	0.000934050012572803	-0.693711247425913	-0.57159639502418	-0.571040352025481	-0.572079070140661	0.0216306352739883	0.0229566375346347	0.0204795940805316	0.0568522547448042	0.058964288753342	0.0553867439915532	7.50607605718561e-05	0.000185941205118717	0.000667091649894644
18	0.405465108108164	0.07	1.74857354152501	1.6156682673359	1.88147881571411	0.0755739932163778	0.467700725048111	0.432864177873047	0.502537272223176	0.25	0.21	0.3	0.697262271072947	0.753377355760665	0.809492440448383	1.66421573464328	1.79815042573797	1.93208511683267	1.7243510574507	1.86282073511098	1.99822031998269	1.74857354152501	0.25810105595464	-0.00838537890014022	-0.701151905166239	-0.57159639502418	-0.571040352025481	-0.572079070140661	0.0216306352739883	0.0229566375346347	0.0204795940805316	0.0568522547448042	0.058964288753342	0.0553867439915532	7.50607605718561e-05	0.000185941205118717	0.000667091649894644
18	0.405465108108164	0.07	1.74964814931962	1.61643442844528	1.88286187019396	0.0751391597158673	0.465328476595749	0.430560307013072	0.500096646178426	0.25	0.21	0.3	0.692530070907917	0.748452557384819	0.804375043861722	1.65045839913979	1.78373454321478	1.91701068728976	1.71375949643107	1.84742607129031	1.98641475907426	1.74964814931962	0.257743121931392	-0.00374053851724949	-0.697222681971541	-0.57159639502418	-0.571040352025481	-0.572079070140661	0.0216306352739883	0.0229566375346347	0.0204795940805316	0.0568522547448042	0.058964288753342	0.0553867439915532	7.50607605718561e-05	0.000185941205118717	0.000667091649894644
18	0.405465108108164	0.07	1.74971877628019	1.61595345746929	1.88348409509108	0.0742335912995478	0.46606935520072	0.431016920442676	0.501121789958764	0.25	0.21	0.3	0.69361927380905	0.750027835025494	0.806436396241937	1.65390975755653	1.7884139060547	1.92291805455286	1.7108463045907	1.85291981481618	1.9900914797278	1.74971877628019	0.258320067216076	0.0071000983546161	-0.68504035033171	-0.57159639502418	-0.571040352025481	-0.572079070140661	0.0216306352739883	0.0229566375346347	0.0204795940805316	0.0568522547448042	0.058964288753342	0.0553867439915532	7.50607605718561e-05	0.000185941205118717	0.000667091649894644
18	0.405465108108164	0.07	1.75003911005102	1.61844723566642	1.88163098443562	0.0766913029761424	0.466968682494183	0.432461831525723	0.501475533462643	0.25	0.21	0.3	0.695607827511548	0.751111536478769	0.80661524544599	1.65783983539779	1.79012164146567	1.92240344753355	1.71551117743979	1.85365115963586	1.9921413942039	1.75003911005102	0.258579114906283	0.000481323561257512	-0.691294001548488	-0.57159639502418	-0.571040352025481	-0.572079070140661	0.0216306352739883	0.0229566375346347	0.0204795940805316	0.0568522547448042	0.058964288753342	0.0553867439915532	7.50607605718561e-05	0.000185941205118717	0.000667091649894644
18	0.405465108108164	0.07	1.75050550801304	1.61637378131725	1.88463723470882	0.0749528367437006	0.468859008727079	0.433779998291132	0.503938019163025	0.25	0.21	0.3	0.696598569033395	0.75293124589506	0.809263922756724	1.65748631590842	1.79152426141591	1.92556220692341	1.71748929157957	1.85680798922327	1.99310150738023	1.75050550801304	0.258401434591579	0.00710357996430514	-0.684968062601006	-0.57159639502418	-0.571040352025481	-0.572079070140661	0.0216306352739883	0.0229566375346347	0.0204795940805316	0.0568522547448042	0.058964288753342	0.0553867439915532	7.50607605718561e-05	0.000185941205118717	0.000667091649894644
18	0.405465108108164	0.07	1.75074989159734	1.61911400692459	1.88238577627009	0.076838814177737	0.465389319192854	0.431034946643804	0.499743691741905	0.25	0.21	0.29	0.694528688994442	0.74988405522055	0.805239421446658	1.65820632798217	1.79036878580202	1.92253124362186	1.71721914074914	1.8534530732524	1.99039873730693	1.75074989159734	0.257205517696509	-0.00246171202231735	-0.69724203202638	-0.57159639502418	-0.571040352025481	-0.572079070140661	0.0216306352739883	0.0229566375346347	0.0204795940805316	0.0568522547448042	0.058964288753342	0.0553867439915532	7.50607605718561e-05	0.000185941205118717	0.000667091649894644
18	0.405465108108164	0.07	1.75178743569923	1.61959673009157	1.88397814130689	0.0776484397743498	0.470008052302161	0.435509224186765	0.504506880417557	0.25	0.21	0.3	0.701759726167126	0.757349566351464	0.812939406535801	1.67552291088786	1.80824932331705	1.94097573574623	1.73579526884595	1.8716640610962	2.00809397857507	1.75178743569923	0.257318686832503	-0.000631231743195898	-0.694864891153635	-0.57159639502418	-0.571040352025481	-0.572079070140661	0.0216306352739883	0.0229566375346347	0.0204795940805316	0.0568522547448042	0.058964288753342	0.0553867439915532	7.50607605718561e-05	0.000185941205118717	0.000667091649894644
18	0.405465108108164	0.07	1.75193622683281	1.62010052963671	1.88377192402891	0.0767575784126416	0.463452385485358	0.429221389699419	0.497683381271298	0.25	0.21	0.29	0.690163532285982	0.745205022603682	0.800246512921383	1.64430547724456	1.77544109912438	1.90657672100421	1.70484076963755	1.8406922115126	1.97542149269239	1.75193622683281	0.257298523415683	0.0033297550607627	-0.691228917913943	-0.57159639502418	-0.571040352025481	-0.572079070140661	0.0216306352739883	0.0229566375346347	0.0204795940805316	0.0568522547448042	0.058964288753342	0.0553867439915532	7.50607605718561e-05	0.000185941205118717	0.000667091649894644
18	0.405465108108164	0.07	1.75211479968213	1.62101669915958	1.88321290020468	0.0776079329564447	0.46980690405006	0.435313084750263	0.504300723349856	0.25	0.21	0.3	0.700093693506401	0.7555684913076	0.811043289108799	1.66828927739722	1.80048302688522	1.93267677637323	1.72891189478685	1.86611928906296	2.00086623751523	1.75211479968213	0.258658173616486	0.00106247064338373	-0.690818951783078	-0.57159639502418	-0.571040352025481	-0.572079070140661	0.0216306352739883	0.0229566375346347	0.0204795940805316	0.0568522547448042	0.058964288753342	0.0553867439915532	7.50607605718561e-05	0.000185941205118717	0.000667091649894644
18	0.405465108108164	0.07	1.75299822157111	1.61981002403239	1.88618641910982	0.0750520935560173	0.466140366997155	0.431289698514923	0.500991035479387	0.25	0.21	0.3	0.692892623104497	0.748882300541144	0.80487197797779	1.6493728260718	1.78265156136958	1.91593029666736	1.71046118766234	1.84792376869542	1.98458371635	1.75299822157111	0.258322984777271	-0.00679348470503274	-0.699350864130168	-0.57159639502418	-0.571040352025481	-0.572079070140661	0.0216306352739883	0.0229566375346347	0.0204795940805316	0.0568522547448042	0.058964288753342	0.0553867439915532	7.50607605718561e-05	0.000185941205118717	0.000667091649894644
18	0.405465108108164	0.07	1.75645302679332	1.6235990699937	1.88930698359294	0.0765029184174099	0.46819900375362	0.433555132547889	0.50284287495935	0.25	0.21	0.3	0.698034077188505	0.753811533968257	0.809588990748009	1.66523372278639	1.79829671360054	1.9313597044147	1.72463419378393	1.8615923483727	1.99909755214704	1.75645302679332	0.257503822125356	-0.00886997478788985	-0.702912142985368	-0.57159639502418	-0.571040352025481	-0.572079070140661	0.0216306352739883	0.0229566375346347	0.0204795940805316	0.0568522547448042	0.058964288753342	0.0553867439915532	7.50607605718561e-05	0.000185941205118717	0.000667091649894644
18	0.405465108108164	0.07	1.75700852538761	1.6214589445813	1.89255810619392	0.071685983268828	0.459363584174193	0.424158607385045	0.494568560963341	0.25	0.21	0.3	0.681706592813364	0.738287938468381	0.794869284123397	1.62339592875473	1.7581370727427	1.89287821673068	1.67938784591198	1.81926467024694	1.96137862110035	1.75700852538761	0.257524213024385	0.00365341357554759	-0.689987038453225	-0.57159639502418	-0.571040352025481	-0.572079070140661	0.0216306352739883	0.0229566375346347	0.0204795940805316	0.0568522547448042	0.058964288753342	0.0553867439915532	7.50607605718561e-05	0.000185941205118717	0.000667091649894644
18	0.405465108108164	0.07	1.75707593410158	1.62475991467237	1.88939195353079	0.0744488441087321	0.462390490575965	0.42766908515078	0.497111896001151	0.25	0.21	0.29	0.689654599355272	0.745645966931247	0.801637334507223	1.64789986658833	1.78168882013813	1.91547777368793	1.70677204848915	1.84622658324332	1.98532321733031	1.75707593410158	0.25722037131432	0.00159915565963431	-0.69266853912741	-0.57159639502418	-0.571040352025481	-0.572079070140661	0.0216306352739883	0.0229566375346347	0.0204795940805316	0.0568522547448042	0.058964288753342	0.0553867439915532	7.50607605718561e-05	0.000185941205118717	0.000667091649894644
18	0.405465108108164	0.07	1.75777726784861	1.62489786693872	1.89065666875849	0.0751198213007973	0.468605218429271	0.433587346384444	0.503623090474098	0.25	0.21	0.3	0.697290092349071	0.753605424047786	0.8099207557465	1.66154055975035	1.79573177912933	1.92992299850832	1.72075504955786	1.85906407672283	1.99827773927797	1.75777726784861	0.258148240712344	-0.00469671770448779	-0.697136697470535	-0.57159639502418	-0.571040352025481	-0.572079070140661	0.0216306352739883	0.0229566375346347	0.0204795940805316	0.0568522547448042	0.058964288753342	0.0553867439915532	7.50607605718561e-05	0.000185941205118717	0.000667091649894644
18	0.405465108108164	0.07	1.75845512688342	1.62693549991176	1.88997475385509	0.0769542333672736	0.467258307734735	0.432794000035064	0.501722615434405	0.25	0.21	0.3	0.695465949293117	0.750847383576263	0.806228817859408	1.65587486102518	1.78773570178984	1.91959654255449	1.71521774221375	1.85009862997818	1.98620530930286	1.75845512688342	0.258503636094696	-0.00381343577015718	-0.695824067239429	-0.57159639502418	-0.571040352025481	-0.572079070140661	0.0216306352739883	0.0229566375346347	0.0204795940805316	0.0568522547448042	0.058964288753342	0.0553867439915532	7.50607605718561e-05	0.000185941205118717	0.000667091649894644
18	0.405465108108164	0.07	1.75909665896885	1.62622104649754	1.89197227144015	0.0774667562991114	0.472293013595927	0.437582421981062	0.507003605210791	0.25	0.21	0.3	0.703925572494646	0.75976344862208	0.815601324749514	1.67785957643659	1.81095335630351	1.94404713617043	1.73737039900137	1.87594900149361	2.01119914718363	1.75909665896885	0.25846261181581	0.00190448058292645	-0.690478932878066	-0.57159639502418	-0.571040352025481	-0.572079070140661	0.0216306352739883	0.0229566375346347	0.0204795940805316	0.0568522547448042	0.058964288753342	0.0553867439915532	7.50607605718561e-05	0.000185941205118717	0.000667091649894644
18	0.405465108108164	0.07	1.76103398746782	1.62878368127874	1.89328429365689	0.0757612833438066	0.466911151380844	0.432179947966006	0.501642354795683	0.25	0.21	0.3	0.696229659580668	0.752180644914773	0.808131630248877	1.66191927683217	1.7954758121003	1.92903234736843	1.72122798193685	1.8591252625557	1.99854528596549	1.76103398746782	0.258546756944172	0.000632932220053194	-0.691433493021307	-0.57159639502418	-0.571040352025481	-0.572079070140661	0.0216306352739883	0.0229566375346347	0.0204795940805316	0.0568522547448042	0.058964288753342	0.0553867439915532	7.50607605718561e-05	0.000185941205118717	0.000667091649894644
18	0.405465108108164	0.07	1.76158650553019	1.62814480568199	1.8950282053784	0.0755626888724192	0.468946115521531	0.434013979578569	0.503878251464492	0.25	0.21	0.3	0.700089774182417	0.756437339732642	0.812784905282867	1.67332754880198	1.80800732448251	1.94268710016303	1.7318786804983	1.87246732849098	2.01231056326211	1.76158650553019	0.257161957345518	0.00540761538490622	-0.689179582061897	-0.57159639502418	-0.571040352025481	-0.572079070140661	0.0216306352739883	0.0229566375346347	0.0204795940805316	0.0568522547448042	0.058964288753342	0.0553867439915532	7.50607605718561e-05	0.000185941205118717	0.000667091649894644
18	0.405465108108164	0.07	1.76294180431282	1.63055492257529	1.89532868605035	0.075927639841697	0.467885278316425	0.433122891449149	0.502647665183701	0.25	0.21	0.3	0.696782338453186	0.752705998203778	0.808629657954371	1.66090708852987	1.79421127517514	1.92751546182041	1.7197664257278	1.85804766760015	1.99590079385703	1.76294180431282	0.258455338317673	0.00174966896162001	-0.690282378608445	-0.57159639502418	-0.571040352025481	-0.572079070140661	0.0216306352739883	0.0229566375346347	0.0204795940805316	0.0568522547448042	0.058964288753342	0.0553867439915532	7.50607605718561e-05	0.000185941205118717	0.000667091649894644
18	0.405465108108164	0.07	1.76309199879558	1.63072639324336	1.89545760434779	0.0780773531341111	0.475493202367257	0.440695851580926	0.510290553153588	0.25	0.21	0.3	0.708204703472254	0.764124557055736	0.820044410639218	1.68630412946503	1.81945472780838	1.95260532615174	1.74758504735916	1.88578741478626	2.0231661962561	1.76309199879558	0.258876724634026	-0.000499496874759762	-0.691777906248885	-0.57159639502418	-0.571040352025481	-0.572079070140661	0.0216306352739883	0.0229566375346347	0.0204795940805316	0.0568522547448042	0.058964288753342	0.0553867439915532	7.50607605718561e-05	0.000185941205118717	0.000667091649894644
18	0.405465108108164	0.07	1.76357558010166	1.63123468407943	1.89591647612389	0.0782079542445269	0.473688226101759	0.439054375979641	0.508322076223878	0.25	0.21	0.3	0.706337167018872	0.762055039147193	0.817772911275515	1.68371315150902	1.81652920375288	1.94934525599673	1.7421565210075	1.88340122518875	2.01975825931114	1.76357558010166	0.258137840077959	0.00548687192098217	-0.687232066288361	-0.57159639502418	-0.571040352025481	-0.572079070140661	0.0216306352739883	0.0229566375346347	0.0204795940805316	0.0568522547448042	0.058964288753342	0.0553867439915532	7.50607605718561e-05	0.000185941205118717	0.000667091649894644
18	0.405465108108164	0.07	1.76423336795571	1.62927332033605	1.89919341557536	0.0739088117984963	0.467002060836732	0.431796219231507	0.502207902441956	0.25	0.21	0.3	0.692835011285333	0.749324249911082	0.805813488536832	1.64714566020274	1.7814431520081	1.91574064381346	1.70418085751298	1.84630573518457	1.98212409571742	1.76423336795571	0.257689560350197	-0.00246940975758513	-0.695672066538311	-0.57159639502418	-0.571040352025481	-0.572079070140661	0.0216306352739883	0.0229566375346347	0.0204795940805316	0.0568522547448042	0.058964288753342	0.0553867439915532	7.50607605718561e-05	0.000185941205118717	0.000667091649894644
18	0.405465108108164	0.07	1.76432897510125	1.63133500237988	1.89732294782261	0.0764659398875967	0.470457345916123	0.435637257866754	0.505277433965492	0.25	0.21	0.3	0.699249430646268	0.755139798845724	0.81103016704518	1.66299797961944	1.79591988891578	1.92884179821212	1.7235611183541	1.86038912384466	1.99533811299641	1.76432897510125	0.258943568711489	-0.000502974200663635	-0.691424513364111	-0.57159639502418	-0.571040352025481	-0.572079070140661	0.0216306352739883	0.0229566375346347	0.0204795940805316	0.0568522547448042	0.058964288753342	0.0553867439915532	7.50607605718561e-05	0.000185941205118717	0.000667091649894644
18	0.405465108108164	0.07	1.7648794261768	1.63119096552231	1.89856788683128	0.0758326023318601	0.469699799918034	0.434778943587811	0.504620656248256	0.25	0.21	0.3	0.699533320464174	0.755718890033274	0.811904459602374	1.66767388889189	1.80161919866031	1.93556450842874	1.72737589398479	1.86746955628556	2.0046547424364	1.7648794261768	0.257958359367728	0.00210373914073903	-0.690660388112225	-0.57159639502418	-0.571040352025481	-0.572079070140661	0.0216306352739883	0.0229566375346347	0.0204795940805316	0.0568522547448042	0.058964288753342	0.0553867439915532	7.50607605718561e-05	0.000185941205118717	0.000667091649894644
18	0.405465108108164	0.07	1.76499743933758	1.63199267747063	1.89800220120452	0.0788010819595617	0.476901117287022	0.442175008045035	0.511627226529009	0.25	0.21	0.3	0.710875434180151	0.766703867573362	0.822532300966573	1.69337018910681	1.82635861473953	1.95934704037226	1.7533399879609	1.89341962302439	2.02969705464064	1.76499743933758	0.258108352950566	-0.00536737611277497	-0.697719664041315	-0.57159639502418	-0.571040352025481	-0.572079070140661	0.0216306352739883	0.0229566375346347	0.0204795940805316	0.0568522547448042	0.058964288753342	0.0553867439915532	7.50607605718561e-05	0.000185941205118717	0.000667091649894644
18	0.405465108108164	0.07	1.76538676228305	1.63111420606525	1.89965931850085	0.0750697462064025	0.467107039697665	0.432188538107464	0.502025541287865	0.25	0.21	0.3	0.695742115093673	0.751954323447581	0.808166531801488	1.65954458599157	1.79362683287093	1.92770907975029	1.71937361396988	1.85636774453307	1.9980137957279	1.76538676228305	0.257711827204997	-0.00221257853408879	-0.695625422185711	-0.57159639502418	-0.571040352025481	-0.572079070140661	0.0216306352739883	0.0229566375346347	0.0204795940805316	0.0568522547448042	0.058964288753342	0.0553867439915532	7.50607605718561e-05	0.000185941205118717	0.000667091649894644
18	0.405465108108164	0.07	1.76617040275909	1.63366620922535	1.89867459629284	0.0747689605205197	0.463079025272722	0.428386436848122	0.497771613697321	0.25	0.21	0.3	0.690339626990369	0.746246318921559	0.80215301085275	1.64839474228886	1.78188888551211	1.91538302873536	1.7059529650655	1.8436068651119	1.98222711177883	1.76617040275909	0.257893680192455	-0.0065989484222605	-0.70005149973582	-0.57159639502418	-0.571040352025481	-0.572079070140661	0.0216306352739883	0.0229566375346347	0.0204795940805316	0.0568522547448042	0.058964288753342	0.0553867439915532	7.50607605718561e-05	0.000185941205118717	0.000667091649894644
18	0.405465108108164	0.07	1.76773956171915	1.63093536066309	1.90454376277522	0.0742935390187739	0.473389334371649	0.437801893313474	0.508976775429824	0.25	0.21	0.29	0.704774433059624	0.762063172507489	0.819351911955354	1.68107929503695	1.81772856777869	1.95437784052044	1.74086478601318	1.88162809284874	2.02444971358987	1.76773956171915	0.257305517813191	0.000225748748395563	-0.69358361508908	-0.57159639502418	-0.571040352025481	-0.572079070140661	0.0216306352739883	0.0229566375346347	0.0204795940805316	0.0568522547448042	0.058964288753342	0.0553867439915532	7.50607605718561e-05	0.000185941205118717	0.000667091649894644
18	0.405465108108164	0.07	1.76782990634839	1.63387840841501	1.90178140428177	0.0750571720683704	0.467559309860188	0.432603833680997	0.50251478603938	0.25	0.21	0.3	0.698302131745354	0.754726697668417	0.81115126359148	1.67023701691902	1.80519636242858	1.94015570793815	1.72856196396022	1.87025663149697	2.00863385442181	1.76782990634839	0.257136683943492	0.00314193537641298	-0.691336589028834	-0.57159639502418	-0.571040352025481	-0.572079070140661	0.0216306352739883	0.0229566375346347	0.0204795940805316	0.0568522547448042	0.058964288753342	0.0553867439915532	7.50607605718561e-05	0.000185941205118717	0.000667091649894644
18	0.405465108108164	0.07	1.76793533842921	1.63459767813428	1.90127299872414	0.0766517680494452	0.470774176725708	0.435976401937293	0.505571951514123	0.25	0.21	0.3	0.701098399989235	0.757057080594275	0.813015761199316	1.67053392809449	1.80386881307434	1.93720369805419	1.73035792473822	1.86700838746947	2.00561099000625	1.76793533842921	0.258126333226872	-0.00848463694418081	-0.701288752854649	-0.57159639502418	-0.571040352025481	-0.572079070140661	0.0216306352739883	0.0229566375346347	0.0204795940805316	0.0568522547448042	0.058964288753342	0.0553867439915532	7.50607605718561e-05	0.000185941205118717	0.000667091649894644
18	0.405465108108164	0.07	1.76864309492404	1.63487756785069	1.9024086219974	0.0757481497985487	0.467560769683886	0.432777982273776	0.502343557093997	0.25	0.21	0.3	0.698400814087972	0.754531966869451	0.810663119650931	1.67003020550526	1.80425215760495	1.93847410970464	1.72848916283242	1.87004733265321	2.00562425642789	1.76864309492404	0.257077523092435	0.0032528714891125	-0.691197964086778	-0.57159639502418	-0.571040352025481	-0.572079070140661	0.0216306352739883	0.0229566375346347	0.0204795940805316	0.0568522547448042	0.058964288753342	0.0553867439915532	7.50607605718561e-05	0.000185941205118717	0.000667091649894644
18	0.405465108108164	0.07	1.7704691696122	1.63676685572574	1.90417148349866	0.0769044499373318	0.473535356357051	0.438595817199642	0.508474895514461	0.25	0.21	0.29	0.706559673249459	0.762845821914003	0.819131970578546	1.68656335128193	1.82091881921551	1.95527428714909	1.74738420333811	1.88770835239704	2.02662632056281	1.7704691696122	0.25713372063289	0.00121491372103209	-0.693245788479695	-0.57159639502418	-0.571040352025481	-0.572079070140661	0.0216306352739883	0.0229566375346347	0.0204795940805316	0.0568522547448042	0.058964288753342	0.0553867439915532	7.50607605718561e-05	0.000185941205118717	0.000667091649894644
18	0.405465108108164	0.07	1.77091143547343	1.63491580315435	1.90690706779251	0.0737576484370938	0.466527598053403	0.431318630164726	0.501736565942079	0.25	0.21	0.3	0.695789009677984	0.752586957148257	0.80938490461853	1.66316198422401	1.7989275477793	1.9346931113346	1.72309144599879	1.86450762412954	2.00422221527664	1.77091143547343	0.256370631943333	0.00249126411164861	-0.693151257962008	-0.57159639502418	-0.571040352025481	-0.572079070140661	0.0216306352739883	0.0229566375346347	0.0204795940805316	0.0568522547448042	0.058964288753342	0.0553867439915532	7.50607605718561e-05	0.000185941205118717	0.000667091649894644
18	0.405465108108164	0.07	1.77135850923193	1.63804717805714	1.90466984040673	0.0763759197146376	0.469286032230045	0.434530480029267	0.504041584430823	0.25	0.21	0.3	0.699877967504987	0.755857113621862	0.811836259738736	1.6702935157785	1.80389052714201	1.93748753850552	1.72646426814514	1.86666553289151	2.00508490874731	1.77135850923193	0.257405432107323	5.46388883960785e-05	-0.693918330838423	-0.57159639502418	-0.571040352025481	-0.572079070140661	0.0216306352739883	0.0229566375346347	0.0204795940805316	0.0568522547448042	0.058964288753342	0.0553867439915532	7.50607605718561e-05	0.000185941205118717	0.000667091649894644
18	0.405465108108164	0.07	1.77234682814634	1.63675762620993	1.90793603008275	0.0756194685582317	0.475146118968524	0.439766517316979	0.510525720620068	0.25	0.21	0.3	0.70878239775489	0.765804562705478	0.822826727656066	1.69268391341468	1.82886181741692	1.96503972141915	1.75635922211348	1.8948500226226	2.03429481929553	1.77234682814634	0.257607837467125	-0.0026646374412961	-0.696018094913362	-0.57159639502418	-0.571040352025481	-0.572079070140661	0.0216306352739883	0.0229566375346347	0.0204795940805316	0.0568522547448042	0.058964288753342	0.0553867439915532	7.50607605718561e-05	0.000185941205118717	0.000667091649894644
18	0.405465108108164	0.07	1.77407957053637	1.64049148607539	1.90766765499734	0.0754603919382084	0.466956903230293	0.432147450096329	0.501766356364257	0.25	0.21	0.3	0.695212655535912	0.751211996375761	0.80721133721561	1.65716437765101	1.7906488763476	1.92413337504419	1.71956253091862	1.85352944880301	1.99363996705023	1.77407957053637	0.258075368325525	0.00409200701169717	-0.688552948453466	-0.57159639502418	-0.571040352025481	-0.572079070140661	0.0216306352739883	0.0229566375346347	0.0204795940805316	0.0568522547448042	0.058964288753342	0.0553867439915532	7.50607605718561e-05	0.000185941205118717	0.000667091649894644
18	0.405465108108164	0.07	1.77479702167916	1.64162880733445	1.90796523602388	0.0750916422343173	0.467653393396145	0.432699560258342	0.502607226533948	0.25	0.21	0.29	0.698041371065483	0.754429738072232	0.810818105078981	1.66860574264377	1.80339711304944	1.9381884834551	1.72698279970261	1.86930034470042	2.00922884961118	1.77479702167916	0.257427791663117	0.00257044830519221	-0.691584428845882	-0.57159639502418	-0.571040352025481	-0.572079070140661	0.0216306352739883	0.0229566375346347	0.0204795940805316	0.0568522547448042	0.058964288753342	0.0553867439915532	7.50607605718561e-05	0.000185941205118717	0.000667091649894644
18	0.405465108108164	0.07	1.7748706597173	1.64205056957591	1.90769074985868	0.0782328125751228	0.478116267283414	0.443164685248649	0.51306784931818	0.25	0.21	0.29	0.715031505981992	0.771424723155308	0.827817940328624	1.70948004173188	1.84430358228963	1.97912712284738	1.76889399231735	1.91010436768838	2.049108269551	1.7748706597173	0.257677655134919	0.00468964551159332	-0.689149795989221	-0.57159639502418	-0.571040352025481	-0.572079070140661	0.0216306352739883	0.0229566375346347	0.0204795940805316	0.0568522547448042	0.058964288753342	0.0553867439915532	7.50607605718561e-05	0.000185941205118717	0.000667091649894644
18	0.405465108108164	0.07	1.77937149224701	1.64593520156252	1.9128077829315	0.0764979463531264	0.471359248717152	0.436480311324105	0.506238186110198	0.25	0.21	0.29	0.703351091183417	0.759555547692112	0.815760004200808	1.67938681009646	1.81358582409177	1.94778483808709	1.7406360862259	1.87925299914478	2.0187884132522	1.77937149224701	0.257113819401394	-0.00387599339316153	-0.69830835142341	-0.57159639502418	-0.571040352025481	-0.572079070140661	0.0216306352739883	0.0229566375346347	0.0204795940805316	0.0568522547448042	0.058964288753342	0.0553867439915532	7.50607605718561e-05	0.000185941205118717	0.000667091649894644
18	0.405465108108164	0.07	1.7793731167088	1.64533716043752	1.91340907298008	0.0778085319237628	0.474951411828281	0.4401286437682	0.509774179888363	0.25	0.21	0.3	0.708843276252799	0.764926617678994	0.821009959105188	1.69156547586862	1.82540132831462	1.95923718076061	1.75218742679378	1.8888466564845	2.02971220371329	1.7793731167088	0.257737043341785	4.67421972126654e-05	-0.693072638869458	-0.57159639502418	-0.571040352025481	-0.572079070140661	0.0216306352739883	0.0229566375346347	0.0204795940805316	0.0568522547448042	0.058964288753342	0.0553867439915532	7.50607605718561e-05	0.000185941205118717	0.000667091649894644
18	0.405465108108164	0.07	1.7806238180412	1.64696460853977	1.91428302754263	0.077646925095354	0.473163534059898	0.438432724728241	0.507894343391556	0.25	0.21	0.29	0.705772756095648	0.761681126162298	0.817589496228948	1.68341906994761	1.81677249784208	1.95012592573656	1.74332028277515	1.88017286032922	2.02040003523565	1.7806238180412	0.257537323055965	-0.00274343625747046	-0.696459667881193	-0.57159639502418	-0.571040352025481	-0.572079070140661	0.0216306352739883	0.0229566375346347	0.0204795940805316	0.0568522547448042	0.058964288753342	0.0553867439915532	7.50607605718561e-05	0.000185941205118717	0.000667091649894644
18	0.405465108108164	0.07	1.78127230820599	1.64786449584182	1.91468012057016	0.0760083046481814	0.469123004073902	0.434288678338603	0.503957329809201	0.25	0.21	0.3	0.698199743492721	0.754202394508562	0.810205045524403	1.66318274635959	1.79658675257421	1.92999075878882	1.72227884301282	1.8598301256724	1.99806387131958	1.78127230820599	0.257811574143638	-0.00494965204606912	-0.698266960050258	-0.57159639502418	-0.571040352025481	-0.572079070140661	0.0216306352739883	0.0229566375346347	0.0204795940805316	0.0568522547448042	0.058964288753342	0.0553867439915532	7.50607605718561e-05	0.000185941205118717	0.000667091649894644
18	0.405465108108164	0.07	1.781621755946	1.64804059586742	1.91520291602458	0.0781899260023463	0.472414801724452	0.437869738783688	0.506959864665215	0.25	0.21	0.29	0.705723622686703	0.761400607883753	0.817077593080804	1.68537498439122	1.81834006454568	1.95130514470013	1.74373376334399	1.88237937669043	2.02112129313182	1.781621755946	0.256606249623667	0.00509734821967225	-0.690488897810145	-0.57159639502418	-0.571040352025481	-0.572079070140661	0.0216306352739883	0.0229566375346347	0.0204795940805316	0.0568522547448042	0.058964288753342	0.0553867439915532	7.50607605718561e-05	0.000185941205118717	0.000667091649894644
18	0.405465108108164	0.07	1.7817104463303	1.64799356090596	1.91542733175465	0.0778351943123911	0.477047856523643	0.442077876726523	0.512017836320764	0.25	0.21	0.3	0.712314500105277	0.768661186943187	0.825007873781097	1.70065177726246	1.83517956393475	1.96970735060704	1.76109523097723	1.89789633519932	2.04085069748544	1.7817104463303	0.25773485965179	-0.00283073666738368	-0.696415972946025	-0.57159639502418	-0.571040352025481	-0.572079070140661	0.0216306352739883	0.0229566375346347	0.0204795940805316	0.0568522547448042	0.058964288753342	0.0553867439915532	7.50607605718561e-05	0.000185941205118717	0.000667091649894644
18	0.405465108108164	0.07	1.78337115295747	1.64904537672205	1.9176969291929	0.0770659565609003	0.476594424358276	0.441469113913379	0.511719734803172	0.25	0.21	0.29	0.713850469213441	0.770647691379423	0.827444913545405	1.71044165776213	1.84653225240012	1.98262284703811	1.77314500783994	1.91248799407429	2.05632622685536	1.78337115295747	0.256678111395529	0.000583836560212401	-0.695027119950532	-0.57159639502418	-0.571040352025481	-0.572079070140661	0.0216306352739883	0.0229566375346347	0.0204795940805316	0.0568522547448042	0.058964288753342	0.0553867439915532	7.50607605718561e-05	0.000185941205118717	0.000667091649894644
18	0.405465108108164	0.07	1.78337733676862	1.64846545001258	1.91828922352467	0.0751655987856256	0.46894924470786	0.433917204084878	0.503981285330842	0.25	0.21	0.29	0.699041814579124	0.755478528807004	0.811915243034883	1.66866457356524	1.80338318941398	1.93810180526272	1.72697395188503	1.86990138513843	2.00988874501893	1.78337733676862	0.256984222789261	-0.00376413576049899	-0.698396396080867	-0.57159639502418	-0.571040352025481	-0.572079070140661	0.0216306352739883	0.0229566375346347	0.0204795940805316	0.0568522547448042	0.058964288753342	0.0553867439915532	7.50607605718561e-05	0.000185941205118717	0.000667091649894644
18	0.405465108108164	0.07	1.78485906960701	1.64940251517395	1.92031562404008	0.0758561287994404	0.473534837999372	0.438334765366609	0.508734910632135	0.25	0.21	0.3	0.705190663604385	0.761820355201079	0.818450046797774	1.68100716476076	1.81599890844845	1.95099065213614	1.73922623184287	1.88045405515416	2.01987401763712	1.78485906960701	0.257771201934687	-0.0014728016787159	-0.694737648120694	-0.57159639502418	-0.571040352025481	-0.572079070140661	0.0216306352739883	0.0229566375346347	0.0204795940805316	0.0568522547448042	0.058964288753342	0.0553867439915532	7.50607605718561e-05	0.000185941205118717	0.000667091649894644
18	0.405465108108164	0.07	1.78980038412552	1.65468310677295	1.92491766147809	0.0754337146698402	0.474563330627516	0.439180088508332	0.509946572746701	0.25	0.21	0.29	0.707189025314076	0.764164833556446	0.821140641798816	1.6873120514577	1.82325302967947	1.95919400790124	1.74910759078725	1.88992279274057	2.02818102588283	1.78980038412552	0.257832040229802	0.00862887035147278	-0.684526540537284	-0.57159639502418	-0.571040352025481	-0.572079070140661	0.0216306352739883	0.0229566375346347	0.0204795940805316	0.0568522547448042	0.058964288753342	0.0553867439915532	7.50607605718561e-05	0.000185941205118717	0.000667091649894644
18	0.405465108108164	0.07	1.79029714609513	1.65453982956525	1.926054462625	0.0748767289912326	0.471611046790818	0.436306754671162	0.506915338910474	0.25	0.21	0.29	0.702380310838637	0.759214268615961	0.816048226393285	1.67539945311134	1.81096643912863	1.94653342514592	1.73390542839666	1.87277689509025	2.01600154560432	1.79029714609513	0.257379626372156	-0.000657643186998251	-0.694559631592298	-0.57159639502418	-0.571040352025481	-0.572079070140661	0.0216306352739883	0.0229566375346347	0.0204795940805316	0.0568522547448042	0.058964288753342	0.0553867439915532	7.50607605718561e-05	0.000185941205118717	0.000667091649894644
18	0.405465108108164	0.07	1.79598087944556	1.66139238659215	1.93056937229896	0.0766951073914637	0.476266776991103	0.441073784747103	0.511459769235104	0.25	0.21	0.3	0.711496109665827	0.768265924456481	0.825035739247135	1.70063529423645	1.83632788533944	1.97202047644243	1.76148800532599	1.90094767905334	2.04259862587114	1.79598087944556	0.257382327137853	-0.00863755604418359	-0.702781204576068	-0.57159639502418	-0.571040352025481	-0.572079070140661	0.0216306352739883	0.0229566375346347	0.0204795940805316	0.0568522547448042	0.058964288753342	0.0553867439915532	7.50607605718561e-05	0.000185941205118717	0.000667091649894644
18	0.405465108108164	0.07	1.79940464432403	1.66426301519358	1.93454627345449	0.077943024075672	0.482742444469085	0.447381577355369	0.518103311582801	0.25	0.21	0.29	0.720804562984009	0.777776677297048	0.834748791610087	1.72078703788249	1.8567973808592	1.99280772383592	1.78316649293153	1.92119775807757	2.0636636419704	1.79940464432403	0.25740069581989	-0.00379107681105495	-0.697672256224708	-0.57159639502418	-0.571040352025481	-0.572079070140661	0.0216306352739883	0.0229566375346347	0.0204795940805316	0.0568522547448042	0.058964288753342	0.0553867439915532	7.50607605718561e-05	0.000185941205118717	0.000667091649894644
18	0.405465108108164	0.07	1.80185592027934	1.66590884397826	1.93780299658041	0.0757959401772903	0.475083102975293	0.439752771177178	0.510413434773409	0.25	0.21	0.3	0.705662657161154	0.762356548477187	0.81905043979322	1.67778838701506	1.81258417293265	1.94737995885024	1.73657213922019	1.87650454035348	2.01536930646647	1.80185592027934	0.258237131314234	-0.000921863781386476	-0.693053365888587	-0.57159639502418	-0.571040352025481	-0.572079070140661	0.0216306352739883	0.0229566375346347	0.0204795940805316	0.0568522547448042	0.058964288753342	0.0553867439915532	7.50607605718561e-05	0.000185941205118717	0.000667091649894644
18	0.405465108108164	0.07	1.80359795208335	1.66857888679715	1.93861701736955	0.0780201492935403	0.480130448932776	0.444979767938388	0.515281129927164	0.25	0.21	0.29	0.716275707108993	0.772857108553978	0.829438509998963	1.70838339034867	1.84333523287508	1.97828707540148	1.76942160468685	1.91334238986887	2.04884782194779	1.80359795208335	0.257737610083612	-0.00358943302351371	-0.696665507818133	-0.57159639502418	-0.571040352025481	-0.572079070140661	0.0216306352739883	0.0229566375346347	0.0204795940805316	0.0568522547448042	0.058964288753342	0.0553867439915532	7.50607605718561e-05	0.000185941205118717	0.000667091649894644
18	0.405465108108164	0.07	1.80711480099235	1.67193018014531	1.94229942183939	0.0774838542183779	0.478691345571802	0.44351472422291	0.513867966920694	0.25	0.21	0.3	0.712549884232537	0.769064574953937	0.825579265675337	1.69620621581559	1.83073794728837	1.96526967876116	1.75602498190788	1.89585487227486	2.0336532045284	1.80711480099235	0.257881369605889	-0.00163534656192082	-0.694355555910826	-0.57159639502418	-0.571040352025481	-0.572079070140661	0.0216306352739883	0.0229566375346347	0.0204795940805316	0.0568522547448042	0.058964288753342	0.0553867439915532	7.50607605718561e-05	0.000185941205118717	0.000667091649894644
18	0.405465108108164	0.07	1.81635631396712	1.68009644142268	1.95261618651156	0.0778680576871472	0.485830032386812	0.450224425886728	0.521435638886896	0.25	0.21	0.3	0.725605442104624	0.782989316369137	0.840373190633651	1.73278200745098	1.86981756296579	2.0068531184806	1.79383686627672	1.93755747412487	2.07892156231776	1.81635631396712	0.257445111236084	-0.00201166503831773	-0.695553451045726	-0.57159639502418	-0.571040352025481	-0.572079070140661	0.0216306352739883	0.0229566375346347	0.0204795940805316	0.0568522547448042	0.058964288753342	0.0553867439915532	7.50607605718561e-05	0.000185941205118717	0.000667091649894644
18	0.405465108108164	0.08	1.72373716276415	1.59568549480549	1.85178883072281	0.0795320353781756	0.462830045539899	0.429297076902942	0.496363014176856	0.25	0.21	0.3	0.690522029174723	0.74445962808523	0.798397226995737	1.64573009370399	1.77428027162553	1.90283044954708	1.70176883154233	1.8362772557874	1.96939558584968	1.72373716276415	0.258048893243385	-0.00238088563391424	-0.695524277591979	-0.57159639502418	-0.571040352025481	-0.572079070140661	0.0216306352739883	0.0229566375346347	0.0204795940805316	0.0568522547448042	0.058964288753342	0.0553867439915532	7.50607605718561e-05	0.000185941205118717	0.000667091649894644
18	0.405465108108164	0.08	1.73737763215618	1.60795993795951	1.86679532635285	0.0800264995809933	0.471364899986139	0.437328379512053	0.505401420460226	0.25	0.21	0.3	0.704413080039176	0.759236346363028	0.81405961268688	1.68118607451417	1.81202991389591	1.94287375327765	1.73989731562337	1.87628449957125	2.01027714401358	1.73737763215618	0.258071451021081	0.00204586974690534	-0.691249434256277	-0.57159639502418	-0.571040352025481	-0.572079070140661	0.0216306352739883	0.0229566375346347	0.0204795940805316	0.0568522547448042	0.058964288753342	0.0553867439915532	7.50607605718561e-05	0.000185941205118717	0.000667091649894644
18	0.405465108108164	0.08	1.73883329016364	1.61020106870135	1.86746551162593	0.0789364204600229	0.466593561821256	0.432649641403006	0.500537482239505	0.25	0.21	0.3	0.695019168081778	0.74954752792052	0.804075887759263	1.65429482735164	1.78408402996337	1.9138732325751	1.71269562440031	1.84544265231022	1.9774848537586	1.73883329016364	0.259578798047059	-0.00414532723017149	-0.69445808001114	-0.57159639502418	-0.571040352025481	-0.572079070140661	0.0216306352739883	0.0229566375346347	0.0204795940805316	0.0568522547448042	0.058964288753342	0.0553867439915532	7.50607605718561e-05	0.000185941205118717	0.000667091649894644
18	0.405465108108164	0.08	1.7420012061356	1.61182069406143	1.87218171820977	0.0785179715627905	0.467689096389541	0.433567188057058	0.501811004722025	0.25	0.21	0.3	0.696644212713334	0.751470386421459	0.806296560129584	1.65852593190139	1.78905257546266	1.91957921902393	1.7165474964751	1.85338959232313	1.9873914828688	1.7420012061356	0.258686197942423	-0.00538724445897725	-0.697361218056234	-0.57159639502418	-0.571040352025481	-0.572079070140661	0.0216306352739883	0.0229566375346347	0.0204795940805316	0.0568522547448042	0.058964288753342	0.0553867439915532	7.50607605718561e-05	0.000185941205118717	0.000667091649894644
18	0.405465108108164	0.08	1.74403824821493	1.61439691662676	1.87367957980311	0.0801940225756132	0.47223918671041	0.438178272167918	0.506300101252901	0.25	0.21	0.3	0.703686622372351	0.75838629926581	0.813085976159268	1.67441154802525	1.80456859201576	1.93472563600628	1.73447118842719	1.86775264056743	2.00526093650119	1.74403824821493	0.259225253181181	-0.00364783969784853	-0.694739160651069	-0.57159639502418	-0.571040352025481	-0.572079070140661	0.0216306352739883	0.0229566375346347	0.0204795940805316	0.0568522547448042	0.058964288753342	0.0553867439915532	7.50607605718561e-05	0.000185941205118717	0.000667091649894644
18	0.405465108108164	0.08	1.74752623321408	1.61901356407035	1.87603890235781	0.0812349551838584	0.470372090791634	0.436682985874778	0.50406119570849	0.25	0.21	0.3	0.703014060833302	0.757250005945736	0.811485951058169	1.6769789443058	1.80635407781346	1.93572921132113	1.73408735764564	1.87117486679398	2.00549525567492	1.74752623321408	0.258389272484145	-0.00764966429492853	-0.700449910365078	-0.57159639502418	-0.571040352025481	-0.572079070140661	0.0216306352739883	0.0229566375346347	0.0204795940805316	0.0568522547448042	0.058964288753342	0.0553867439915532	7.50607605718561e-05	0.000185941205118717	0.000667091649894644
18	0.405465108108164	0.08	1.75217605249447	1.62311106806392	1.88124103692503	0.0816504769858163	0.476514227513362	0.442479860384383	0.510548594642342	0.25	0.21	0.3	0.709918975995901	0.764524044438755	0.819129112881609	1.68762116090898	1.81742846584511	1.94723577078123	1.74807701492526	1.88219700302683	2.0150531274839	1.75217605249447	0.259515956472642	0.00365145245068411	-0.686640370477685	-0.57159639502418	-0.571040352025481	-0.572079070140661	0.0216306352739883	0.0229566375346347	0.0204795940805316	0.0568522547448042	0.058964288753342	0.0553867439915532	7.50607605718561e-05	0.000185941205118717	0.000667091649894644
18	0.405465108108164	0.08	1.75338400014656	1.62364004487809	1.88312795541503	0.0806710929738664	0.472805111721486	0.438813182117188	0.506797041325784	0.25	0.21	0.3	0.705779313982367	0.760451328713802	0.815123343445236	1.68197414489615	1.81226546033409	1.94255677577204	1.74079235973394	1.87461097592968	2.01136985049078	1.75338400014656	0.258561111095586	0.0147418450846564	-0.67740811240258	-0.57159639502418	-0.571040352025481	-0.572079070140661	0.0216306352739883	0.0229566375346347	0.0204795940805316	0.0568522547448042	0.058964288753342	0.0553867439915532	7.50607605718561e-05	0.000185941205118717	0.000667091649894644
18	0.405465108108164	0.08	1.75482800210441	1.62474531995314	1.88491068425567	0.078442161918059	0.47047564158651	0.436132435785488	0.504818847387531	0.25	0.21	0.3	0.702609597041988	0.757936520721781	0.813263444401573	1.67717880852939	1.80924808900539	1.9413173694814	1.7365334979856	1.87451546849379	2.00996828573837	1.75482800210441	0.258243347325017	-0.00314316768085225	-0.695832934908905	-0.57159639502418	-0.571040352025481	-0.572079070140661	0.0216306352739883	0.0229566375346347	0.0204795940805316	0.0568522547448042	0.058964288753342	0.0553867439915532	7.50607605718561e-05	0.000185941205118717	0.000667091649894644
18	0.405465108108164	0.08	1.75631593949053	1.62522705466163	1.88740482431944	0.0772607014593685	0.464058403546993	0.429903741324561	0.498213065769425	0.25	0.21	0.3	0.693166006334277	0.748236126769786	0.803306247205296	1.65606690250173	1.78763683371104	1.91920676492035	1.71306740732841	1.85235943111045	1.98629611242254	1.75631593949053	0.25724317728323	-0.0093713400978311	-0.703825342921914	-0.57159639502418	-0.571040352025481	-0.572079070140661	0.0216306352739883	0.0229566375346347	0.0204795940805316	0.0568522547448042	0.058964288753342	0.0553867439915532	7.50607605718561e-05	0.000185941205118717	0.000667091649894644
18	0.405465108108164	0.08	1.75698681943021	1.62601896069397	1.88795467816644	0.078361607431199	0.471938877368215	0.437469651183736	0.506408103552694	0.25	0.21	0.3	0.702583629814578	0.757941787766933	0.813299945719288	1.67187106667832	1.80360158053839	1.93533209439847	1.73247394231436	1.86700012325685	2.00395116834724	1.75698681943021	0.259051563413481	-0.00977260353165988	-0.700623230323297	-0.57159639502418	-0.571040352025481	-0.572079070140661	0.0216306352739883	0.0229566375346347	0.0204795940805316	0.0568522547448042	0.058964288753342	0.0553867439915532	7.50607605718561e-05	0.000185941205118717	0.000667091649894644
18	0.405465108108164	0.08	1.75723570197395	1.62688601999392	1.88758538395397	0.0801000679815595	0.471564301535264	0.437530384211166	0.505598218859362	0.25	0.21	0.3	0.704810772756916	0.759635471645863	0.81446017053481	1.6823100594325	1.81317091742629	1.94403177542008	1.74020992806755	1.8785557839242	2.01137933251755	1.75723570197395	0.25716095606721	-0.000424458243353082	-0.695447256439816	-0.57159639502418	-0.571040352025481	-0.572079070140661	0.0216306352739883	0.0229566375346347	0.0204795940805316	0.0568522547448042	0.058964288753342	0.0553867439915532	7.50607605718561e-05	0.000185941205118717	0.000667091649894644
18	0.405465108108164	0.08	1.75759648940687	1.62656728417008	1.88862569464366	0.0792630871909956	0.472690171701109	0.438379752374895	0.507000591027322	0.25	0.21	0.3	0.706636245476066	0.761942143529156	0.817248041582246	1.68777385584514	1.81986989451516	1.95196593318518	1.74651241108198	1.88615826643056	2.02174872946647	1.75759648940687	0.25768311287786	-0.000550661585940574	-0.694268516290947	-0.57159639502418	-0.571040352025481	-0.572079070140661	0.0216306352739883	0.0229566375346347	0.0204795940805316	0.0568522547448042	0.058964288753342	0.0553867439915532	7.50607605718561e-05	0.000185941205118717	0.000667091649894644
18	0.405465108108164	0.08	1.75819216136258	1.62725182521258	1.88913249751257	0.0789779717464178	0.472886007988444	0.438494148917501	0.507277867059388	0.25	0.21	0.3	0.706122246514123	0.761504642947286	0.81688703938045	1.68485798369039	1.81700432697155	1.94915067025272	1.74370817557259	1.88207479925419	2.01873595311573	1.75819216136258	0.258326697126351	-0.0022575347552229	-0.69475081325436	-0.57159639502418	-0.571040352025481	-0.572079070140661	0.0216306352739883	0.0229566375346347	0.0204795940805316	0.0568522547448042	0.058964288753342	0.0553867439915532	7.50607605718561e-05	0.000185941205118717	0.000667091649894644
18	0.405465108108164	0.08	1.75962988565291	1.62835726611978	1.89090250518603	0.0780259713223489	0.468824999805476	0.434503387453347	0.503146612157606	0.25	0.21	0.3	0.697634399732944	0.752740845672253	0.807847291611563	1.65964888473179	1.79074527501833	1.92184166530487	1.71686313513701	1.85628377240001	1.99138562005375	1.75962988565291	0.258741770203388	0.0046604738208505	-0.686974462996727	-0.57159639502418	-0.571040352025481	-0.572079070140661	0.0216306352739883	0.0229566375346347	0.0204795940805316	0.0568522547448042	0.058964288753342	0.0553867439915532	7.50607605718561e-05	0.000185941205118717	0.000667091649894644
18	0.405465108108164	0.08	1.75992687570958	1.63031785623918	1.88953589517999	0.082132122408945	0.475361303473254	0.441517859135045	0.509204747811462	0.25	0.21	0.3	0.711174512260223	0.765687811150518	0.820201110040813	1.69735552235268	1.82746205361606	1.95756858487944	1.75738263475213	1.89134722566195	2.02748349822226	1.75992687570958	0.258094058889412	-0.00527217012745341	-0.698489358722412	-0.57159639502418	-0.571040352025481	-0.572079070140661	0.0216306352739883	0.0229566375346347	0.0204795940805316	0.0568522547448042	0.058964288753342	0.0553867439915532	7.50607605718561e-05	0.000185941205118717	0.000667091649894644
18	0.405465108108164	0.08	1.76141193861895	1.63003561583176	1.89278826140613	0.0777186211438553	0.466742579182112	0.432500213075606	0.500984945288617	0.25	0.21	0.3	0.69405945242365	0.749010264356352	0.803961076289054	1.65028403673924	1.78094207679867	1.9116001168581	1.70911904257876	1.84380578515609	1.97852072993005	1.76141193861895	0.258865853465339	0.00546822845760917	-0.685788766201783	-0.57159639502418	-0.571040352025481	-0.572079070140661	0.0216306352739883	0.0229566375346347	0.0204795940805316	0.0568522547448042	0.058964288753342	0.0553867439915532	7.50607605718561e-05	0.000185941205118717	0.000667091649894644
18	0.405465108108164	0.08	1.76209645426705	1.63264896522108	1.89154394331302	0.0790295169313932	0.468759446289598	0.434679775369832	0.502839117209363	0.25	0.21	0.3	0.700191429161968	0.755087688060551	0.809983946959135	1.67121806533813	1.80224454719695	1.93327102905577	1.7323335313811	1.86712380181353	2.00338343278062	1.76209645426705	0.25821265863461	0.0106451634568323	-0.68203788700425	-0.57159639502418	-0.571040352025481	-0.572079070140661	0.0216306352739883	0.0229566375346347	0.0204795940805316	0.0568522547448042	0.058964288753342	0.0553867439915532	7.50607605718561e-05	0.000185941205118717	0.000667091649894644
18	0.405465108108164	0.08	1.76296344916365	1.63210359477808	1.89382330354922	0.0814071867773215	0.478708044175719	0.444461398421369	0.512954689930068	0.25	0.21	0.3	0.714498303553387	0.769551836617869	0.824605369682351	1.70187284673623	1.83300557661589	1.96413830649554	1.76284458690592	1.89658468395787	2.03517773038871	1.76296344916365	0.258297070941924	-0.000704291055686773	-0.69331702051151	-0.57159639502418	-0.571040352025481	-0.572079070140661	0.0216306352739883	0.0229566375346347	0.0204795940805316	0.0568522547448042	0.058964288753342	0.0553867439915532	7.50607605718561e-05	0.000185941205118717	0.000667091649894644
18	0.405465108108164	0.08	1.76356507812555	1.63168913701596	1.89544101923515	0.0780431750292417	0.476636430189862	0.441747132435204	0.51152572794452	0.25	0.21	0.3	0.710350392537795	0.766454042195383	0.822557691852972	1.69251161396511	1.82618659975918	1.95986158555325	1.75181846418901	1.89080254057843	2.0301758111941	1.76356507812555	0.25936016846262	-0.00266413567682887	-0.693118221847696	-0.57159639502418	-0.571040352025481	-0.572079070140661	0.0216306352739883	0.0229566375346347	0.0204795940805316	0.0568522547448042	0.058964288753342	0.0553867439915532	7.50607605718561e-05	0.000185941205118717	0.000667091649894644
18	0.405465108108164	0.08	1.76447850526938	1.63417614094832	1.89478086959044	0.0791111962567488	0.471669666603694	0.437397643980328	0.50594168922706	0.25	0.21	0.3	0.704888156554628	0.760119233312484	0.81535031007034	1.6831992787955	1.81508532015037	1.94697136150525	1.7421040290003	1.87689235455757	2.01697134731201	1.76447850526938	0.257804280100825	0.006586423657476	-0.686781166005652	-0.57159639502418	-0.571040352025481	-0.572079070140661	0.0216306352739883	0.0229566375346347	0.0204795940805316	0.0568522547448042	0.058964288753342	0.0553867439915532	7.50607605718561e-05	0.000185941205118717	0.000667091649894644
18	0.405465108108164	0.08	1.76657757623355	1.63496921005428	1.89818594241282	0.0786924156598737	0.472677326048112	0.438232989620388	0.507121662475837	0.25	0.21	0.3	0.705361533284368	0.760801699887681	0.816241866490994	1.68222173796195	1.81444138563974	1.94666103331753	1.74352371870401	1.87641908072753	2.01661729319903	1.76657757623355	0.258037747936671	0.00980513346652764	-0.683188686953997	-0.57159639502418	-0.571040352025481	-0.572079070140661	0.0216306352739883	0.0229566375346347	0.0204795940805316	0.0568522547448042	0.058964288753342	0.0553867439915532	7.50607605718561e-05	0.000185941205118717	0.000667091649894644
18	0.405465108108164	0.08	1.76779245879861	1.63717857730715	1.89840634029008	0.081787985100275	0.47717320848738	0.44312298626879	0.51122343070597	0.25	0.21	0.3	0.712373828910925	0.76711368201891	0.821853535126894	1.69687776485116	1.82726834886821	1.95765893288526	1.75681714084055	1.89120024169149	2.02823670314991	1.76779245879861	0.258366527151752	-0.0068253683256829	-0.699105457454176	-0.57159639502418	-0.571040352025481	-0.572079070140661	0.0216306352739883	0.0229566375346347	0.0204795940805316	0.0568522547448042	0.058964288753342	0.0553867439915532	7.50607605718561e-05	0.000185941205118717	0.000667091649894644
18	0.405465108108164	0.08	1.76794656083911	1.63863820520313	1.89725491647509	0.0812488734465894	0.472551323901651	0.438709292788688	0.506393355014613	0.25	0.21	0.3	0.705086149844996	0.759476489444815	0.813866829044634	1.67905624202069	1.80857862624392	1.93810101046715	1.73961719248967	1.87363341705499	2.00868408897659	1.76794656083911	0.25833166300077	0.00208760709317413	-0.690539486132243	-0.57159639502418	-0.571040352025481	-0.572079070140661	0.0216306352739883	0.0229566375346347	0.0204795940805316	0.0568522547448042	0.058964288753342	0.0553867439915532	7.50607605718561e-05	0.000185941205118717	0.000667091649894644
18	0.405465108108164	0.08	1.76989105398884	1.63872823183134	1.90105387614635	0.0791887903560812	0.471180977534698	0.43696268293321	0.505399272136186	0.25	0.21	0.3	0.704747063880395	0.759935398246878	0.81512373261336	1.684218879334	1.81610908423566	1.94799928913732	1.74449799686322	1.88279225738584	2.01654947113777	1.76989105398884	0.2572119235106	0.00124554921705464	-0.693729403524231	-0.57159639502418	-0.571040352025481	-0.572079070140661	0.0216306352739883	0.0229566375346347	0.0204795940805316	0.0568522547448042	0.058964288753342	0.0553867439915532	7.50607605718561e-05	0.000185941205118717	0.000667091649894644
18	0.405465108108164	0.08	1.7699661927879	1.63838127794194	1.90155110763386	0.0786643767189964	0.476678432112959	0.44193581350847	0.511421050717449	0.25	0.21	0.29	0.713438772698184	0.769525494841677	0.825612216985171	1.7066192379001	1.84078447066259	1.97494970342509	1.76789925553918	1.90607368492902	2.04609816296681	1.7699661927879	0.257264294398103	0.00648178584318182	-0.687906334597508	-0.57159639502418	-0.571040352025481	-0.572079070140661	0.0216306352739883	0.0229566375346347	0.0204795940805316	0.0568522547448042	0.058964288753342	0.0553867439915532	7.50607605718561e-05	0.000185941205118717	0.000667091649894644
18	0.405465108108164	0.08	1.77005789506798	1.63968478430404	1.90043100583193	0.0812469240628512	0.47826174242694	0.44401030922019	0.51251317563369	0.25	0.21	0.3	0.71212438622455	0.767058427941974	0.821992469659398	1.6922649873556	1.82280813011355	1.95335127287149	1.75461406624291	1.88873823890717	2.02202282256043	1.77005789506798	0.259476543796617	0.00420797156593511	-0.685935619549532	-0.57159639502418	-0.571040352025481	-0.572079070140661	0.0216306352739883	0.0229566375346347	0.0204795940805316	0.0568522547448042	0.058964288753342	0.0553867439915532	7.50607605718561e-05	0.000185941205118717	0.000667091649894644
18	0.405465108108164	0.08	1.77072627607248	1.63965303960203	1.90179951254294	0.0795608428339278	0.474394505336388	0.440030429128652	0.508758581544124	0.25	0.21	0.3	0.707974169591803	0.763263251224493	0.818552332857184	1.68777627006928	1.81958277372659	1.95138927738389	1.7489425758251	1.88721684480717	2.02291652366678	1.77072627607248	0.258164438249461	-0.00139417895838666	-0.694172741929045	-0.57159639502418	-0.571040352025481	-0.572079070140661	0.0216306352739883	0.0229566375346347	0.0204795940805316	0.0568522547448042	0.058964288753342	0.0553867439915532	7.50607605718561e-05	0.000185941205118717	0.000667091649894644
18	0.405465108108164	0.08	1.77152750938096	1.63996206481137	1.90309295395055	0.0772150967796369	0.467782897102599	0.433343095774354	0.502222698430844	0.25	0.21	0.3	0.697384937567926	0.752809378232503	0.80823381889708	1.66294249080011	1.79510430337292	1.92726611594573	1.72656352696585	1.85771741478593	2.00247659219167	1.77152750938096	0.258141471990769	4.11210039646066e-05	-0.692556575214517	-0.57159639502418	-0.571040352025481	-0.572079070140661	0.0216306352739883	0.0229566375346347	0.0204795940805316	0.0568522547448042	0.058964288753342	0.0553867439915532	7.50607605718561e-05	0.000185941205118717	0.000667091649894644
18	0.405465108108164	0.08	1.77162329364418	1.63944333465542	1.90380325263293	0.0786767170002455	0.475603687761228	0.440942352443563	0.510265023078894	0.25	0.21	0.3	0.709667860570688	0.765453011493698	0.821238162416707	1.69236030140988	1.82539235777825	1.95842441414662	1.75132622812812	1.8906440016091	2.02744282910636	1.77162329364418	0.258191000145147	0.0030122216595784	-0.689771512548755	-0.57159639502418	-0.571040352025481	-0.572079070140661	0.0216306352739883	0.0229566375346347	0.0204795940805316	0.0568522547448042	0.058964288753342	0.0553867439915532	7.50607605718561e-05	0.000185941205118717	0.000667091649894644
18	0.405465108108164	0.08	1.7717621273955	1.63983388616433	1.90369036862668	0.0782111795341751	0.47514788460206	0.440408088234582	0.509887680969538	0.25	0.21	0.3	0.708231385408416	0.764097330579341	0.819963275750266	1.687545240669	1.82066036636242	1.95377549205585	1.74910637981801	1.88580400008608	2.02415818214513	1.7717621273955	0.258121149828948	0.00379016824185321	-0.688863956615962	-0.57159639502418	-0.571040352025481	-0.572079070140661	0.0216306352739883	0.0229566375346347	0.0204795940805316	0.0568522547448042	0.058964288753342	0.0553867439915532	7.50607605718561e-05	0.000185941205118717	0.000667091649894644
18	0.405465108108164	0.08	1.77263926969893	1.64109918148877	1.90417935790909	0.0812807825529945	0.479498174928466	0.445165978496179	0.513830371360754	0.25	0.21	0.3	0.716107002984844	0.771334777524276	0.826562552063708	1.70685153194613	1.83848774159872	1.97012395125132	1.76605713755817	1.90420928447977	2.04084891859292	1.77263926969893	0.25745347769882	-0.00113485527252723	-0.695058638353335	-0.57159639502418	-0.571040352025481	-0.572079070140661	0.0216306352739883	0.0229566375346347	0.0204795940805316	0.0568522547448042	0.058964288753342	0.0553867439915532	7.50607605718561e-05	0.000185941205118717	0.000667091649894644
18	0.405465108108164	0.08	1.77322609004874	1.64355663788487	1.90289554221261	0.0812444119676563	0.476259900256101	0.442151258042895	0.510368542469307	0.25	0.21	0.3	0.710837542468696	0.765673309565908	0.820509076663119	1.69328062724277	1.82390448509816	1.95452834295354	1.75397183319411	1.88948087018628	2.02523625458772	1.77322609004874	0.25828389652552	-0.00403412618478634	-0.696764004430851	-0.57159639502418	-0.571040352025481	-0.572079070140661	0.0216306352739883	0.0229566375346347	0.0204795940805316	0.0568522547448042	0.058964288753342	0.0553867439915532	7.50607605718561e-05	0.000185941205118717	0.000667091649894644
18	0.405465108108164	0.08	1.7732291780896	1.64191234994139	1.9045460062378	0.0789079663610801	0.474169050937141	0.439667274263482	0.508670827610799	0.25	0.21	0.3	0.707092312592036	0.762579592370997	0.818066872149958	1.68495696184703	1.81717969527598	1.94940242870493	1.74522781415258	1.88372321161562	2.01621467697512	1.7732291780896	0.258275492309765	-0.000497833659402212	-0.692926816254746	-0.57159639502418	-0.571040352025481	-0.572079070140661	0.0216306352739883	0.0229566375346347	0.0204795940805316	0.0568522547448042	0.058964288753342	0.0553867439915532	7.50607605718561e-05	0.000185941205118717	0.000667091649894644
18	0.405465108108164	0.08	1.77369093151771	1.64146062918912	1.9059212338463	0.0785653314244998	0.480083987623669	0.44506922474237	0.515098750504969	0.25	0.21	0.3	0.715037988553758	0.771291901941779	0.8275458153298	1.70210660264297	1.83601579199376	1.96992498134456	1.7634939402009	1.90143153430019	2.04194863500982	1.77369093151771	0.258796554000316	-0.00140060590359495	-0.692757926672841	-0.57159639502418	-0.571040352025481	-0.572079070140661	0.0216306352739883	0.0229566375346347	0.0204795940805316	0.0568522547448042	0.058964288753342	0.0553867439915532	7.50607605718561e-05	0.000185941205118717	0.000667091649894644
18	0.405465108108164	0.08	1.77382990349182	1.64452030561528	1.90313950136836	0.0810349434875593	0.473076640737579	0.43914834818747	0.507004933287688	0.25	0.21	0.3	0.705518242709732	0.760026085986136	0.814533929262541	1.67942760882062	1.80917900482148	1.93893040082234	1.73705688634415	1.87111414236315	2.00699584984596	1.77382990349182	0.259027242954592	0.000682465859133023	-0.690615296592158	-0.57159639502418	-0.571040352025481	-0.572079070140661	0.0216306352739883	0.0229566375346347	0.0204795940805316	0.0568522547448042	0.058964288753342	0.0553867439915532	7.50607605718561e-05	0.000185941205118717	0.000667091649894644
18	0.405465108108164	0.08	1.77407401085346	1.64163186342402	1.90651615828289	0.0793385327073597	0.474449907104619	0.440029544979736	0.508870269229502	0.25	0.21	0.3	0.709244323668117	0.764723431228493	0.820202538788869	1.69387904345759	1.8263790783683	1.95887911327902	1.75479702587394	1.89043838380273	2.02926609207485	1.77407401085346	0.257299037311163	-0.0027481800317565	-0.696791432969929	-0.57159639502418	-0.571040352025481	-0.572079070140661	0.0216306352739883	0.0229566375346347	0.0204795940805316	0.0568522547448042	0.058964288753342	0.0553867439915532	7.50607605718561e-05	0.000185941205118717	0.000667091649894644
18	0.405465108108164	0.08	1.77431680472269	1.64231515721144	1.90631845223394	0.0791023398052134	0.476343109110067	0.4417294051735	0.510956813046634	0.25	0.21	0.3	0.710076031638947	0.765717248283669	0.821358464928391	1.69126615130733	1.82379295426331	1.95631975721929	1.75065506463832	1.88778068048941	2.02424787327501	1.77431680472269	0.258174996325445	-0.00375434996688026	-0.696493911324466	-0.57159639502418	-0.571040352025481	-0.572079070140661	0.0216306352739883	0.0229566375346347	0.0204795940805316	0.0568522547448042	0.058964288753342	0.0553867439915532	7.50607605718561e-05	0.000185941205118717	0.000667091649894644
18	0.405465108108164	0.08	1.77432448235653	1.64336897057335	1.90527999413972	0.0790652685009296	0.473895337972436	0.439450737231016	0.508339938713856	0.25	0.21	0.3	0.706067269447606	0.761409548188448	0.81675182692929	1.68088648636602	1.81263609789094	1.94438570941586	1.74164319000316	1.87714383874053	2.01198649489732	1.77432448235653	0.258518901364895	0.000250441979688707	-0.691815444634214	-0.57159639502418	-0.571040352025481	-0.572079070140661	0.0216306352739883	0.0229566375346347	0.0204795940805316	0.0568522547448042	0.058964288753342	0.0553867439915532	7.50607605718561e-05	0.000185941205118717	0.000667091649894644
18	0.405465108108164	0.08	1.77441416042221	1.64353226455576	1.90529605628866	0.0805417323345245	0.478526843275491	0.444093515188125	0.512960171362857	0.25	0.21	0.3	0.713562115372131	0.768889017452462	0.824215919532793	1.69881376286876	1.83053334366789	1.96225292446702	1.76067331293654	1.89595360659184	2.0296352367184	1.77441416042221	0.258886553932558	-0.00294268711997768	-0.694399364771466	-0.57159639502418	-0.571040352025481	-0.572079070140661	0.0216306352739883	0.0229566375346347	0.0204795940805316	0.0568522547448042	0.058964288753342	0.0553867439915532	7.50607605718561e-05	0.000185941205118717	0.000667091649894644
18	0.405465108108164	0.08	1.77600590004796	1.64381092654274	1.90820087355319	0.0775920395852338	0.469716974720532	0.43522592912887	0.504208020312194	0.25	0.21	0.3	0.699512817549352	0.75494822906157	0.810383640573788	1.6658445019963	1.79786034669098	1.92987619138566	1.72619455887564	1.86255114557159	1.99900773342602	1.77600590004796	0.258043830269067	0.00221278866041819	-0.690594058932221	-0.57159639502418	-0.571040352025481	-0.572079070140661	0.0216306352739883	0.0229566375346347	0.0204795940805316	0.0568522547448042	0.058964288753342	0.0553867439915532	7.50607605718561e-05	0.000185941205118717	0.000667091649894644
18	0.405465108108164	0.08	1.77652767568634	1.64730836019554	1.90574699117714	0.0821671347011787	0.474637231954698	0.440853182714067	0.508421281195329	0.25	0.21	0.3	0.708814452921592	0.763133267708295	0.817452082494998	1.68861503328751	1.81801923330223	1.94742343331694	1.74840016034906	1.88310160486081	2.01713229503928	1.77652767568634	0.258587464426417	0.00685622412398395	-0.685110281466881	-0.57159639502418	-0.571040352025481	-0.572079070140661	0.0216306352739883	0.0229566375346347	0.0204795940805316	0.0568522547448042	0.058964288753342	0.0553867439915532	7.50607605718561e-05	0.000185941205118717	0.000667091649894644
18	0.405465108108164	0.08	1.77688797784799	1.64506918877012	1.90870676692586	0.0772672817583963	0.468848583690679	0.434342957016406	0.503354210364953	0.25	0.21	0.3	0.700884366426869	0.756564915401091	0.812245464375312	1.67586712892602	1.80900350093866	1.94213987295131	1.73382193989788	1.87379117157925	2.00998596613506	1.77688797784799	0.257588330518024	0.00940454823786417	-0.684535444228706	-0.57159639502418	-0.571040352025481	-0.572079070140661	0.0216306352739883	0.0229566375346347	0.0204795940805316	0.0568522547448042	0.058964288753342	0.0553867439915532	7.50607605718561e-05	0.000185941205118717	0.000667091649894644
18	0.405465108108164	0.08	1.77753063791784	1.64903312666244	1.90602814917324	0.0819731412342636	0.473517059209651	0.439769318585456	0.507264799833846	0.25	0.21	0.3	0.705385900579675	0.759516962949596	0.813648025319518	1.67640377059131	1.80505039790336	1.93369702521541	1.73632117127206	1.87050354664906	2.00413829499959	1.77753063791784	0.259148886119607	0.00253588214002728	-0.688860560864623	-0.57159639502418	-0.571040352025481	-0.572079070140661	0.0216306352739883	0.0229566375346347	0.0204795940805316	0.0568522547448042	0.058964288753342	0.0553867439915532	7.50607605718561e-05	0.000185941205118717	0.000667091649894644
18	0.405465108108164	0.08	1.77802600263536	1.64595832161567	1.91009368365504	0.0792798314307404	0.475253832727176	0.440761285699973	0.509746379754379	0.25	0.21	0.3	0.707046077123249	0.762377207276485	0.81770833742972	1.68051475373969	1.81202638158427	1.94353800942885	1.74250347039592	1.87626999326196	2.01463684322597	1.77802600263536	0.258993135603925	-0.00090632650784402	-0.691773775151638	-0.57159639502418	-0.571040352025481	-0.572079070140661	0.0216306352739883	0.0229566375346347	0.0204795940805316	0.0568522547448042	0.058964288753342	0.0553867439915532	7.50607605718561e-05	0.000185941205118717	0.000667091649894644
18	0.405465108108164	0.08	1.77805608957594	1.64726897839769	1.90884320075418	0.079427120866965	0.472841123108911	0.438558259885601	0.50712398633222	0.25	0.21	0.3	0.705873437438797	0.761052793802976	0.816232150167155	1.68341449878417	1.81500994296759	1.94660538715101	1.74377709450305	1.87879834570702	2.01661729319903	1.77805608957594	0.258431710599985	-0.00212414977846551	-0.694363525819597	-0.57159639502418	-0.571040352025481	-0.572079070140661	0.0216306352739883	0.0229566375346347	0.0204795940805316	0.0568522547448042	0.058964288753342	0.0553867439915532	7.50607605718561e-05	0.000185941205118717	0.000667091649894644
18	0.405465108108164	0.08	1.77857905203193	1.64559761891578	1.91156048514808	0.0790071650301555	0.479265640948201	0.444416799104359	0.514114482792042	0.25	0.21	0.3	0.713500624193565	0.76944961275141	0.825398601309254	1.697272539316	1.83036377800842	1.96345501670084	1.76023105748001	1.89413876901972	2.03337104593971	1.77857905203193	0.258713622352628	0.00122199933783408	-0.690111526360395	-0.57159639502418	-0.571040352025481	-0.572079070140661	0.0216306352739883	0.0229566375346347	0.0204795940805316	0.0568522547448042	0.058964288753342	0.0553867439915532	7.50607605718561e-05	0.000185941205118717	0.000667091649894644
18	0.405465108108164	0.08	1.7787664684481	1.64743484346829	1.9100980934279	0.0790845520882254	0.471410163106877	0.437150731093917	0.505669595119838	0.25	0.21	0.29	0.702472211765425	0.757524845258107	0.81257747875079	1.67256930992006	1.80364829591828	1.93472728191649	1.73307344971578	1.86881076000094	2.00212544544433	1.7787664684481	0.257663972014775	-0.00300539608703419	-0.696466936778859	-0.57159639502418	-0.571040352025481	-0.572079070140661	0.0216306352739883	0.0229566375346347	0.0204795940805316	0.0568522547448042	0.058964288753342	0.0553867439915532	7.50607605718561e-05	0.000185941205118717	0.000667091649894644
18	0.405465108108164	0.08	1.77915452203352	1.64714934242106	1.91115970164599	0.0780983260359644	0.475317389684421	0.440537971667781	0.510096807701062	0.25	0.21	0.3	0.708360944449404	0.764284344878203	0.820207745307002	1.68766296262013	1.82089991249293	1.95413686236574	1.74670850371797	1.8862423126369	2.0219861223173	1.77915452203352	0.257984760998475	-0.00575520483904699	-0.698850604719041	-0.57159639502418	-0.571040352025481	-0.572079070140661	0.0216306352739883	0.0229566375346347	0.0204795940805316	0.0568522547448042	0.058964288753342	0.0553867439915532	7.50607605718561e-05	0.000185941205118717	0.000667091649894644
18	0.405465108108164	0.08	1.77929574008991	1.64853739825974	1.91005408192008	0.0811033188807749	0.477196635255635	0.44298856552539	0.511404704985879	0.25	0.21	0.29	0.715144069716997	0.770368290177487	0.825592510637976	1.71071254322069	1.84281566849547	1.97491879377026	1.77113676881474	1.90912015661983	2.04596828629324	1.77929574008991	0.257147977487538	0.00826979862388431	-0.686559211426099	-0.57159639502418	-0.571040352025481	-0.572079070140661	0.0216306352739883	0.0229566375346347	0.0204795940805316	0.0568522547448042	0.058964288753342	0.0553867439915532	7.50607605718561e-05	0.000185941205118717	0.000667091649894644
18	0.405465108108164	0.08	1.77955219399166	1.64726466049689	1.91183972748643	0.0786946237772815	0.475974599481805	0.441290516550237	0.510658682413373	0.25	0.21	0.3	0.707896334772457	0.763534818404828	0.819173302037199	1.68253875348118	1.81478114590221	1.94702353832325	1.74298726089156	1.87977795836324	2.01549953881381	1.77955219399166	0.259608648496347	-0.000724244050155763	-0.690662826499501	-0.57159639502418	-0.571040352025481	-0.572079070140661	0.0216306352739883	0.0229566375346347	0.0204795940805316	0.0568522547448042	0.058964288753342	0.0553867439915532	7.50607605718561e-05	0.000185941205118717	0.000667091649894644
18	0.405465108108164	0.08	1.7798400060595	1.64821910267385	1.91146090944515	0.0794844400707543	0.474239324074512	0.439868555925981	0.508610092223043	0.25	0.21	0.3	0.706099920141784	0.761273667657788	0.816447415173793	1.67943118520111	1.81065979681769	1.94188840843428	1.73847962323648	1.87622755927275	2.01068397471272	1.7798400060595	0.258285475382835	-0.00628922567370141	-0.69876458797666	-0.57159639502418	-0.571040352025481	-0.572079070140661	0.0216306352739883	0.0229566375346347	0.0204795940805316	0.0568522547448042	0.058964288753342	0.0553867439915532	7.50607605718561e-05	0.000185941205118717	0.000667091649894644
18	0.405465108108164	0.08	1.78015273944504	1.64780120495344	1.91250427393665	0.0790883483287797	0.478536293854854	0.443759881193151	0.513312706516556	0.25	0.21	0.3	0.712571217876107	0.768413739415194	0.824256260954281	1.69536235685204	1.82822389623788	1.96108543562373	1.75683649194005	1.89172260256964	2.03231752246041	1.78015273944504	0.258670236005788	-0.00571407158379272	-0.697461309257691	-0.57159639502418	-0.571040352025481	-0.572079070140661	0.0216306352739883	0.0229566375346347	0.0204795940805316	0.0568522547448042	0.058964288753342	0.0553867439915532	7.50607605718561e-05	0.000185941205118717	0.000667091649894644
18	0.405465108108164	0.08	1.78029525430865	1.64852194704715	1.91206856157014	0.0787753199977695	0.474520046321236	0.439961184865816	0.509078907776656	0.25	0.21	0.3	0.705305225946551	0.760706807780877	0.816108389615203	1.67528259821321	1.80687570506418	1.93846881191515	1.73651484259702	1.87063597830901	2.00696421028789	1.78029525430865	0.259173992184598	0.00267543390319581	-0.687880388979613	-0.57159639502418	-0.571040352025481	-0.572079070140661	0.0216306352739883	0.0229566375346347	0.0204795940805316	0.0568522547448042	0.058964288753342	0.0553867439915532	7.50607605718561e-05	0.000185941205118717	0.000667091649894644
18	0.405465108108164	0.08	1.7804172869989	1.64882297944416	1.91201159455365	0.0792289753935351	0.471767662313708	0.437516198349388	0.506019126278028	0.25	0.21	0.29	0.704517101494838	0.759671041406401	0.814824981317965	1.68095475677562	1.81255025311282	1.94414574945002	1.74150200307138	1.87590549669139	2.01631845403999	1.7804172869989	0.256807470684376	0.00212352173415981	-0.693111990259416	-0.57159639502418	-0.571040352025481	-0.572079070140661	0.0216306352739883	0.0229566375346347	0.0204795940805316	0.0568522547448042	0.058964288753342	0.0553867439915532	7.50607605718561e-05	0.000185941205118717	0.000667091649894644
18	0.405465108108164	0.08	1.78055228986008	1.64841418915226	1.91269039056789	0.080433221920968	0.478989814872292	0.44449789645366	0.513481733290924	0.25	0.21	0.3	0.715805481649816	0.771350186076215	0.826894890502615	1.70799957849115	1.8405360484956	1.97307251850006	1.76893446907829	1.90630509172047	2.04438533661629	1.78055228986008	0.257803943359625	-0.0055289264628379	-0.698914218982386	-0.57159639502418	-0.571040352025481	-0.572079070140661	0.0216306352739883	0.0229566375346347	0.0204795940805316	0.0568522547448042	0.058964288753342	0.0553867439915532	7.50607605718561e-05	0.000185941205118717	0.000667091649894644
18	0.405465108108164	0.08	1.78105084699159	1.64990127552996	1.91220041845321	0.0813672529529466	0.479430580574536	0.445123083540067	0.513738077609006	0.25	0.21	0.3	0.716594863523381	0.771825825619804	0.827056787716227	1.70935817212635	1.8411055529961	1.97285293386585	1.76861125430541	1.90527103929266	2.04348807054462	1.78105084699159	0.257997157093627	0.00545584762441099	-0.687478875790213	-0.57159639502418	-0.571040352025481	-0.572079070140661	0.0216306352739883	0.0229566375346347	0.0204795940805316	0.0568522547448042	0.058964288753342	0.0553867439915532	7.50607605718561e-05	0.000185941205118717	0.000667091649894644
18	0.405465108108164	0.08	1.78125993084619	1.64943457145389	1.9130852902385	0.0795897625857385	0.474307617600226	0.439956617696626	0.508658617503827	0.25	0.21	0.3	0.707687564464073	0.762942502066687	0.818197439669302	1.68668846225847	1.81838198128719	1.95007550031592	1.7462021053328	1.8818816801043	2.01855183545692	1.78125993084619	0.257695534806615	0.00118404111951832	-0.692598562487101	-0.57159639502418	-0.571040352025481	-0.572079070140661	0.0216306352739883	0.0229566375346347	0.0204795940805316	0.0568522547448042	0.058964288753342	0.0553867439915532	7.50607605718561e-05	0.000185941205118717	0.000667091649894644
18	0.405465108108164	0.08	1.78139607773005	1.64831019132624	1.91448196413387	0.0785105294963848	0.475471566666866	0.440780076575622	0.510163056758111	0.25	0.21	0.3	0.708518505487171	0.764282284339264	0.820046063191356	1.68748064886187	1.82029340814981	1.95310616743775	1.74868283033136	1.88566929497977	2.02354105434759	1.78139607773005	0.257837490377531	0.00594963897387305	-0.687439109746202	-0.57159639502418	-0.571040352025481	-0.572079070140661	0.0216306352739883	0.0229566375346347	0.0204795940805316	0.0568522547448042	0.058964288753342	0.0553867439915532	7.50607605718561e-05	0.000185941205118717	0.000667091649894644
18	0.405465108108164	0.08	1.78187258694658	1.64867868752257	1.91506648637058	0.0779804405973796	0.475177776285882	0.44038007838619	0.509975474185573	0.25	0.21	0.29	0.707883275669192	0.763818386233796	0.8197534967984	1.68598633266737	1.81920862392578	1.95243091518419	1.74512728581247	1.88481190750511	2.02246518040463	1.78187258694658	0.257634585105453	-0.00215524861692086	-0.69579770689233	-0.57159639502418	-0.571040352025481	-0.572079070140661	0.0216306352739883	0.0229566375346347	0.0204795940805316	0.0568522547448042	0.058964288753342	0.0553867439915532	7.50607605718561e-05	0.000185941205118717	0.000667091649894644
18	0.405465108108164	0.08	1.78199886159177	1.650601293999	1.91339642918453	0.079453415133463	0.474696153712017	0.440284980341784	0.509107327082249	0.25	0.21	0.29	0.707649963001503	0.762957472113851	0.818264981226199	1.68523709947762	1.81694948711132	1.94866187474502	1.74651776258244	1.88114179912177	2.01745967110506	1.78199886159177	0.257664613905224	-0.00544905715390268	-0.698896688205128	-0.57159639502418	-0.571040352025481	-0.572079070140661	0.0216306352739883	0.0229566375346347	0.0204795940805316	0.0568522547448042	0.058964288753342	0.0553867439915532	7.50607605718561e-05	0.000185941205118717	0.000667091649894644
18	0.405465108108164	0.08	1.78227811015406	1.65093215915287	1.91362406115524	0.079362604369694	0.474428797052007	0.440015636535861	0.508841957568152	0.25	0.21	0.3	0.708177764064394	0.763563602759985	0.818949441455576	1.68881019497438	1.82089026553392	1.95297033609346	1.74807931245148	1.88472865816876	2.02369038062875	1.78227811015406	0.258131743434025	0.001933246921672	-0.69070210886284	-0.57159639502418	-0.571040352025481	-0.572079070140661	0.0216306352739883	0.0229566375346347	0.0204795940805316	0.0568522547448042	0.058964288753342	0.0553867439915532	7.50607605718561e-05	0.000185941205118717	0.000667091649894644
18	0.405465108108164	0.08	1.78271838598326	1.64973069467831	1.91570607728821	0.0796089928309017	0.480426818389339	0.445637210886592	0.515216425892086	0.25	0.21	0.3	0.717088364355663	0.773069377904976	0.82905039145429	1.70972914162645	1.84320274822869	1.97667635483092	1.76679823226283	1.90948248484222	2.04812302848183	1.78271838598326	0.258046953492972	0.00253971384748073	-0.690275150545813	-0.57159639502418	-0.571040352025481	-0.572079070140661	0.0216306352739883	0.0229566375346347	0.0204795940805316	0.0568522547448042	0.058964288753342	0.0553867439915532	7.50607605718561e-05	0.000185941205118717	0.000667091649894644
18	0.405465108108164	0.08	1.78283254211986	1.65289011591349	1.91277496832622	0.0816887649962943	0.473719653023975	0.439893519871076	0.507545786176874	0.25	0.21	0.3	0.70729783008057	0.761686334339678	0.816074838598785	1.68506540289876	1.81464050258766	1.94421560227656	1.74631358644879	1.87776352348191	2.01499182543136	1.78283254211986	0.257879222298619	0.00217869985820165	-0.691047223736312	-0.57159639502418	-0.571040352025481	-0.572079070140661	0.0216306352739883	0.0229566375346347	0.0204795940805316	0.0568522547448042	0.058964288753342	0.0553867439915532	7.50607605718561e-05	0.000185941205118717	0.000667091649894644
18	0.405465108108164	0.08	1.782875065826	1.64958670141996	1.91616343023204	0.0772157800868733	0.470733629251846	0.436076750953363	0.505390507550329	0.25	0.21	0.29	0.701758184631562	0.757529899006542	0.813301613381522	1.67330780660109	1.80629271093844	1.93927761527579	1.73219396478583	1.87155208015426	2.00758617993503	1.782875065826	0.2568905257802	0.0060928130192481	-0.688942441185503	-0.57159639502418	-0.571040352025481	-0.572079070140661	0.0216306352739883	0.0229566375346347	0.0204795940805316	0.0568522547448042	0.058964288753342	0.0553867439915532	7.50607605718561e-05	0.000185941205118717	0.000667091649894644
18	0.405465108108164	0.08	1.78288312818766	1.65029857827721	1.9154676780981	0.0801515992298722	0.482063829298642	0.447284296243127	0.516843362354156	0.25	0.21	0.3	0.717060538974342	0.772817092306381	0.828573645638419	1.70324177081831	1.83568092409793	1.96812007737754	1.76209747458602	1.90052977284628	2.03806883319958	1.78288312818766	0.25878337656175	-0.00154545921353558	-0.692746009356543	-0.57159639502418	-0.571040352025481	-0.572079070140661	0.0216306352739883	0.0229566375346347	0.0204795940805316	0.0568522547448042	0.058964288753342	0.0553867439915532	7.50607605718561e-05	0.000185941205118717	0.000667091649894644
18	0.405465108108164	0.08	1.78316168682997	1.65254493280485	1.9137784408551	0.0803257992738569	0.477869519314351	0.44343325980631	0.512305778822391	0.25	0.21	0.3	0.712685808685169	0.76803175514462	0.823377701604072	1.69717143247026	1.82897082862676	1.96077022478325	1.75775996374262	1.89632883795046	2.03579999250005	1.78316168682997	0.25837036527062	-0.00646598517715386	-0.698694372967622	-0.57159639502418	-0.571040352025481	-0.572079070140661	0.0216306352739883	0.0229566375346347	0.0204795940805316	0.0568522547448042	0.058964288753342	0.0553867439915532	7.50607605718561e-05	0.000185941205118717	0.000667091649894644
18	0.405465108108164	0.08	1.78321735174532	1.65245674064087	1.91397796284977	0.0809925908111622	0.478984734162893	0.44462295039098	0.513346517934805	0.25	0.21	0.3	0.714120795789088	0.769310174453308	0.824499553117529	1.6994422806193	1.83078023366049	1.96211818670168	1.76008618756436	1.89748544749964	2.03297465803252	1.78321735174532	0.258782045889007	0.00296694123096416	-0.688387743045883	-0.57159639502418	-0.571040352025481	-0.572079070140661	0.0216306352739883	0.0229566375346347	0.0204795940805316	0.0568522547448042	0.058964288753342	0.0553867439915532	7.50607605718561e-05	0.000185941205118717	0.000667091649894644
18	0.405465108108164	0.08	1.78353786950803	1.65067179436976	1.91640394464631	0.0781055239776328	0.474724637550984	0.439990327976217	0.509458947125751	0.25	0.21	0.3	0.710106284948691	0.766164452513067	0.822222620077443	1.69818189554249	1.83224205987689	1.96630222421129	1.75912157754625	1.89627402580901	2.0343404445074	1.78353786950803	0.257122518785521	0.00592926385659524	-0.688766982304636	-0.57159639502418	-0.571040352025481	-0.572079070140661	0.0216306352739883	0.0229566375346347	0.0204795940805316	0.0568522547448042	0.058964288753342	0.0553867439915532	7.50607605718561e-05	0.000185941205118717	0.000667091649894644
18	0.405465108108164	0.08	1.78358058211441	1.65155970835889	1.91560145586993	0.0774723843259804	0.470161644897949	0.435609056108078	0.50471423368782	0.25	0.21	0.3	0.701418369878827	0.757055001313026	0.812691632747225	1.67349431200728	1.80623618225579	1.9389780525043	1.73189592922825	1.87077432563558	2.01017351315106	1.78358058211441	0.257893866715552	-0.000298324038117511	-0.693605925505454	-0.57159639502418	-0.571040352025481	-0.572079070140661	0.0216306352739883	0.0229566375346347	0.0204795940805316	0.0568522547448042	0.058964288753342	0.0553867439915532	7.50607605718561e-05	0.000185941205118717	0.000667091649894644
18	0.405465108108164	0.08	1.78378587321502	1.65234521203255	1.91522653439749	0.0798495508623014	0.476444404144264	0.44199969032794	0.510889117960587	0.25	0.21	0.3	0.710247712926724	0.765596799692617	0.820945886458511	1.69104302448706	1.82282477525329	1.95460652601952	1.75130713643177	1.88766834863759	2.0250753261058	1.78378587321502	0.258342537455974	0.0073360462996635	-0.685019634778107	-0.57159639502418	-0.571040352025481	-0.572079070140661	0.0216306352739883	0.0229566375346347	0.0204795940805316	0.0568522547448042	0.058964288753342	0.0553867439915532	7.50607605718561e-05	0.000185941205118717	0.000667091649894644
18	0.405465108108164	0.08	1.78390549827821	1.65116782831344	1.91664316824299	0.0774619435826128	0.472171500250824	0.437468670598108	0.50687432990354	0.25	0.21	0.3	0.702955456378012	0.758718406037427	0.814481355696842	1.67365338887663	1.80641834407324	1.93918329926984	1.73258267368169	1.87081339114472	2.01016890158159	1.78390549827821	0.258567880856812	0.00538373219052888	-0.686482817061697	-0.57159639502418	-0.571040352025481	-0.572079070140661	0.0216306352739883	0.0229566375346347	0.0204795940805316	0.0568522547448042	0.058964288753342	0.0553867439915532	7.50607605718561e-05	0.000185941205118717	0.000667091649894644
18	0.405465108108164	0.08	1.78443944614042	1.65373470904554	1.91514418323529	0.0828867814615695	0.483351204826562	0.449110017796169	0.517592391856956	0.25	0.21	0.3	0.723810804025962	0.778995814676339	0.834180825326716	1.72849971235999	1.86028453030578	1.99206934825157	1.79041621707307	1.92737939576111	2.06310598155038	1.78443944614042	0.257495624507073	-0.00601896615636036	-0.700259878371247	-0.57159639502418	-0.571040352025481	-0.572079070140661	0.0216306352739883	0.0229566375346347	0.0204795940805316	0.0568522547448042	0.058964288753342	0.0553867439915532	7.50607605718561e-05	0.000185941205118717	0.000667091649894644
18	0.405465108108164	0.08	1.78451654437286	1.65155525875496	1.91747782999075	0.0765197300086966	0.467389044272522	0.432809219184917	0.501968869360128	0.25	0.21	0.29	0.697178137970379	0.752880043099201	0.808581948228023	1.66402555134983	1.7969749201626	1.92992428897537	1.72412815448787	1.85924732798421	1.99939306165435	1.78451654437286	0.256804374526547	0.00569760649802277	-0.689430025486766	-0.57159639502418	-0.571040352025481	-0.572079070140661	0.0216306352739883	0.0229566375346347	0.0204795940805316	0.0568522547448042	0.058964288753342	0.0553867439915532	7.50607605718561e-05	0.000185941205118717	0.000667091649894644
18	0.405465108108164	0.08	1.7847550560132	1.65338994793056	1.91612016409583	0.0794263996584304	0.474314341802636	0.439924494757451	0.508704188847822	0.25	0.21	0.3	0.707626796877038	0.76294351053967	0.818260224202301	1.68652170863707	1.81836074985797	1.95019979107888	1.74866759572998	1.88194495459716	2.01923429117749	1.7847550560132	0.25791811644396	-0.00206851170587853	-0.695089237892829	-0.57159639502418	-0.571040352025481	-0.572079070140661	0.0216306352739883	0.0229566375346347	0.0204795940805316	0.0568522547448042	0.058964288753342	0.0553867439915532	7.50607605718561e-05	0.000185941205118717	0.000667091649894644
18	0.405465108108164	0.08	1.784770792613	1.65374498120191	1.91579660402408	0.0804285302674073	0.477598647672535	0.443205815990967	0.511991479354102	0.25	0.21	0.3	0.71328677046689	0.7686379209984	0.823989071529909	1.70093252130037	1.83292511660508	1.96491771190978	1.76286995302456	1.90242435070414	2.03533362165991	1.784770792613	0.258787845756278	-0.0025834874104763	-0.693803037754837	-0.57159639502418	-0.571040352025481	-0.572079070140661	0.0216306352739883	0.0229566375346347	0.0204795940805316	0.0568522547448042	0.058964288753342	0.0553867439915532	7.50607605718561e-05	0.000185941205118717	0.000667091649894644
18	0.405465108108164	0.08	1.78488852643989	1.65414774244012	1.91562931043966	0.0803552827759095	0.47434530130356	0.440169823571974	0.508520779035146	0.25	0.21	0.3	0.708386955061798	0.763387232935462	0.818387510809127	1.68921505323985	1.82036836803863	1.95152168283741	1.74923373668546	1.88520132662795	2.01903214128425	1.78488852643989	0.258226619051259	0.00301513253111217	-0.689867841462285	-0.57159639502418	-0.571040352025481	-0.572079070140661	0.0216306352739883	0.0229566375346347	0.0204795940805316	0.0568522547448042	0.058964288753342	0.0553867439915532	7.50607605718561e-05	0.000185941205118717	0.000667091649894644
18	0.405465108108164	0.08	1.78502708804856	1.6545069437074	1.91554723238971	0.0807004120872906	0.477459584567874	0.443139808914875	0.511779360220874	0.25	0.21	0.3	0.711073522288024	0.766143916025547	0.821214309763071	1.69059517283321	1.82152641819742	1.95245766356162	1.74855462259481	1.88665605055086	2.02191043487888	1.78502708804856	0.259272861638739	-0.00203852178987581	-0.692776512899241	-0.57159639502418	-0.571040352025481	-0.572079070140661	0.0216306352739883	0.0229566375346347	0.0204795940805316	0.0568522547448042	0.058964288753342	0.0553867439915532	7.50607605718561e-05	0.000185941205118717	0.000667091649894644
18	0.405465108108164	0.08	1.78522419472943	1.65661105379535	1.91383733566351	0.0831566006929031	0.478477906700467	0.444641964474784	0.51231384892615	0.25	0.21	0.3	0.717821998883691	0.772446136106641	0.827070273329591	1.7171397202257	1.84780898900605	1.97847825778641	1.77678611725653	1.91282413824214	2.05023076696707	1.78522419472943	0.257613176689186	0.000135241864272952	-0.694153663385756	-0.57159639502418	-0.571040352025481	-0.572079070140661	0.0216306352739883	0.0229566375346347	0.0204795940805316	0.0568522547448042	0.058964288753342	0.0553867439915532	7.50607605718561e-05	0.000185941205118717	0.000667091649894644
18	0.405465108108164	0.08	1.78527738112792	1.65540905190266	1.91514571035317	0.0802039188023645	0.47224265654485	0.438183776397302	0.506301536692399	0.25	0.21	0.3	0.705541604579642	0.760381510217086	0.81522141585453	1.68327727562504	1.81411402055652	1.944950765488	1.7416735965749	1.87631951395206	2.01592040215112	1.78527738112792	0.257647175743535	0.000358194719333151	-0.693326924482564	-0.57159639502418	-0.571040352025481	-0.572079070140661	0.0216306352739883	0.0229566375346347	0.0204795940805316	0.0568522547448042	0.058964288753342	0.0553867439915532	7.50607605718561e-05	0.000185941205118717	0.000667091649894644
18	0.405465108108164	0.08	1.78556645107203	1.65502121427255	1.91611168787152	0.0814563854624458	0.477227264378471	0.443097779067199	0.511356749689743	0.25	0.21	0.3	0.712696060432669	0.76759127967106	0.822486498909451	1.69851913887121	1.82934711125026	1.9601750836293	1.75808068249603	1.89250954915075	2.02657019723073	1.78556645107203	0.258176024754491	-0.00202357963184476	-0.695004041170919	-0.57159639502418	-0.571040352025481	-0.572079070140661	0.0216306352739883	0.0229566375346347	0.0204795940805316	0.0568522547448042	0.058964288753342	0.0553867439915532	7.50607605718561e-05	0.000185941205118717	0.000667091649894644
18	0.405465108108164	0.08	1.78556817233501	1.65235515491251	1.91878118975751	0.0790478798514816	0.479698028875616	0.444827501573357	0.514568556177875	0.25	0.21	0.29	0.717781270948918	0.774048950706004	0.830316630463089	1.71621636652795	1.850752494474	1.98528862242005	1.77922244936769	1.91655207750667	2.05473213868719	1.78556817233501	0.25698162633727	-0.00109690133414834	-0.696238451262024	-0.57159639502418	-0.571040352025481	-0.572079070140661	0.0216306352739883	0.0229566375346347	0.0204795940805316	0.0568522547448042	0.058964288753342	0.0553867439915532	7.50607605718561e-05	0.000185941205118717	0.000667091649894644
18	0.405465108108164	0.08	1.78581612273232	1.65288378585314	1.91874845961149	0.077693759007877	0.473331097969772	0.438599344222694	0.508062851716851	0.25	0.21	0.3	0.704786497265822	0.760597048261251	0.81640759925668	1.67804701099155	1.81092800210445	1.94380899321735	1.73906803088592	1.87449339697853	2.01241139662652	1.78581612273232	0.25821913566577	0.00337229774647092	-0.68899311470614	-0.57159639502418	-0.571040352025481	-0.572079070140661	0.0216306352739883	0.0229566375346347	0.0204795940805316	0.0568522547448042	0.058964288753342	0.0553867439915532	7.50607605718561e-05	0.000185941205118717	0.000667091649894644
18	0.405465108108164	0.08	1.7858551182866	1.65447491828647	1.91723531828672	0.0798689808838446	0.474496150912357	0.440196821748629	0.508795480076085	0.25	0.21	0.3	0.706942676993544	0.762026354067285	0.817110031141026	1.68219384014514	1.81326729953799	1.94434075893085	1.74186606052413	1.87556380169754	2.01433549625791	1.7858551182866	0.258376273004908	-0.00328942227767819	-0.695679224936456	-0.57159639502418	-0.571040352025481	-0.572079070140661	0.0216306352739883	0.0229566375346347	0.0204795940805316	0.0568522547448042	0.058964288753342	0.0553867439915532	7.50607605718561e-05	0.000185941205118717	0.000667091649894644
18	0.405465108108164	0.08	1.78590871569992	1.65571278479163	1.9161046466082	0.081002846830354	0.472683215619004	0.438775831120807	0.506590600117201	0.25	0.21	0.3	0.706733499761267	0.76134791289553	0.815962326029794	1.68669746900051	1.81704079139237	1.94738411378423	1.74445883744725	1.88349636084442	2.01713151288964	1.78590871569992	0.257853916810608	-0.00118560739286737	-0.694361999504695	-0.57159639502418	-0.571040352025481	-0.572079070140661	0.0216306352739883	0.0229566375346347	0.0204795940805316	0.0568522547448042	0.058964288753342	0.0553867439915532	7.50607605718561e-05	0.000185941205118717	0.000667091649894644
18	0.405465108108164	0.08	1.78663487826699	1.65361157641401	1.91965818011998	0.0813263231494342	0.483528704022127	0.4489184731991	0.518138934845154	0.25	0.21	0.3	0.722368470722989	0.77806085364685	0.833753236570712	1.72231862544657	1.8551040836896	1.98788954193263	1.78394207088057	1.92045954051412	2.05679485709023	1.78663487826699	0.257370390968332	-0.00381173995840303	-0.698041467744406	-0.57159639502418	-0.571040352025481	-0.572079070140661	0.0216306352739883	0.0229566375346347	0.0204795940805316	0.0568522547448042	0.058964288753342	0.0553867439915532	7.50607605718561e-05	0.000185941205118717	0.000667091649894644
18	0.405465108108164	0.08	1.78681350497834	1.65654554060248	1.9170814693542	0.0811054940475504	0.473558902631519	0.439612100907304	0.507505704355734	0.25	0.21	0.3	0.707418162097627	0.762044920631511	0.816671679165396	1.68673307439111	1.81698243085754	1.94723178732397	1.74685084088926	1.88032141571167	2.01500732271918	1.78681350497834	0.258308223203865	-0.0042756794790819	-0.697105882500233	-0.57159639502418	-0.571040352025481	-0.572079070140661	0.0216306352739883	0.0229566375346347	0.0204795940805316	0.0568522547448042	0.058964288753342	0.0553867439915532	7.50607605718561e-05	0.000185941205118717	0.000667091649894644
18	0.405465108108164	0.08	1.7869521438264	1.65384235098226	1.92006193667054	0.0786536278824477	0.47783331904371	0.44300394391217	0.51266269417525	0.25	0.21	0.29	0.71396869249724	0.770101563919468	0.826234435341696	1.70499325624582	1.83904138501441	1.973089513783	1.76648221191673	1.9074814202023	2.04396693912835	1.7869521438264	0.257493723148665	-0.00111993078474164	-0.694870937449211	-0.57159639502418	-0.571040352025481	-0.572079070140661	0.0216306352739883	0.0229566375346347	0.0204795940805316	0.0568522547448042	0.058964288753342	0.0553867439915532	7.50607605718561e-05	0.000185941205118717	0.000667091649894644
18	0.405465108108164	0.08	1.78697822638425	1.65452208817215	1.91943436459636	0.0776774256327713	0.475245298154344	0.440369110641844	0.510121485666844	0.25	0.21	0.3	0.70660883258907	0.762570573655436	0.818532314721803	1.67993530389855	1.81298218945835	1.94602907501814	1.73878397566272	1.8777817612856	2.01536917433514	1.78697822638425	0.259186854297005	-0.00415446860990542	-0.694880445836829	-0.57159639502418	-0.571040352025481	-0.572079070140661	0.0216306352739883	0.0229566375346347	0.0204795940805316	0.0568522547448042	0.058964288753342	0.0553867439915532	7.50607605718561e-05	0.000185941205118717	0.000667091649894644
18	0.405465108108164	0.08	1.78704852538702	1.65374436474206	1.92035268603198	0.0761387214931113	0.469038100753481	0.434242376298274	0.503833825208688	0.25	0.21	0.29	0.699998262652663	0.756088934581133	0.812179606509603	1.67199474708978	1.80597123507382	1.93994772305787	1.72967017729595	1.86983079819834	2.00828432108733	1.78704852538702	0.257172683245069	-0.00340055258694599	-0.697850247130239	-0.57159639502418	-0.571040352025481	-0.572079070140661	0.0216306352739883	0.0229566375346347	0.0204795940805316	0.0568522547448042	0.058964288753342	0.0553867439915532	7.50607605718561e-05	0.000185941205118717	0.000667091649894644
18	0.405465108108164	0.08	1.78721891973907	1.65462784932788	1.91980999015025	0.078833111443193	0.472755512759435	0.438338862773958	0.507172162744912	0.25	0.21	0.29	0.70502108955193	0.760376583057422	0.815732076562914	1.68017841997586	1.81209944615984	1.94402047234383	1.74222016549126	1.87748605023498	2.014001908808	1.78721891973907	0.25717904558014	0.0041625218961764	-0.690189306247064	-0.57159639502418	-0.571040352025481	-0.572079070140661	0.0216306352739883	0.0229566375346347	0.0204795940805316	0.0568522547448042	0.058964288753342	0.0553867439915532	7.50607605718561e-05	0.000185941205118717	0.000667091649894644
18	0.405465108108164	0.08	1.78729606386799	1.65426598003629	1.9203261476997	0.0785136484512861	0.477685318371923	0.442833059163556	0.512537577580291	0.25	0.21	0.3	0.713136889479192	0.769262852093916	0.825388814708641	1.70166197226177	1.83558775516134	1.96951353806091	1.76266877331402	1.90223992134385	2.04079304159568	1.78729606386799	0.258370608260261	-0.00219798832471104	-0.694352302981783	-0.57159639502418	-0.571040352025481	-0.572079070140661	0.0216306352739883	0.0229566375346347	0.0204795940805316	0.0568522547448042	0.058964288753342	0.0553867439915532	7.50607605718561e-05	0.000185941205118717	0.000667091649894644
18	0.405465108108164	0.08	1.78755673906459	1.65551766093303	1.91959581719615	0.079548194406481	0.475568540225428	0.441116444191183	0.510020636259673	0.25	0.21	0.29	0.709185162873482	0.764573973830594	0.819962784787706	1.68937163364762	1.82131501169755	1.95325838974748	1.75034117281546	1.88749100397441	2.0247877068093	1.78755673906459	0.2574560250364	-0.00265722877504313	-0.69641108031661	-0.57159639502418	-0.571040352025481	-0.572079070140661	0.0216306352739883	0.0229566375346347	0.0204795940805316	0.0568522547448042	0.058964288753342	0.0553867439915532	7.50607605718561e-05	0.000185941205118717	0.000667091649894644
18	0.405465108108164	0.08	1.78790814578383	1.65521332627178	1.92060296529588	0.0785644925522998	0.477684410143372	0.44284445777282	0.512524362513923	0.25	0.21	0.3	0.713120282963257	0.769223676054968	0.825327069146679	1.70153788203863	1.83540316526935	1.96926844850007	1.76001097816932	1.89877181569997	2.04114751632675	1.78790814578383	0.258097922483451	-0.000451265043569636	-0.6932607587982	-0.57159639502418	-0.571040352025481	-0.572079070140661	0.0216306352739883	0.0229566375346347	0.0204795940805316	0.0568522547448042	0.058964288753342	0.0553867439915532	7.50607605718561e-05	0.000185941205118717	0.000667091649894644
18	0.405465108108164	0.08	1.78857968994409	1.65652810361365	1.92063127627454	0.0804132588984885	0.480150282930677	0.44557013268677	0.514730433174585	0.25	0.21	0.29	0.717852649535927	0.773564311186709	0.829275972837491	1.71365916456353	1.84665414566814	1.97964912677275	1.77410990116537	1.9133528573005	2.05063266074736	1.78857968994409	0.257615819318469	0.000751160104701425	-0.692924075673799	-0.57159639502418	-0.571040352025481	-0.572079070140661	0.0216306352739883	0.0229566375346347	0.0204795940805316	0.0568522547448042	0.058964288753342	0.0553867439915532	7.50607605718561e-05	0.000185941205118717	0.000667091649894644
18	0.405465108108164	0.08	1.78862628104516	1.65904093130832	1.91821163078199	0.0823797106206539	0.479948183079283	0.445834163641381	0.514062202517186	0.25	0.21	0.3	0.714883225739036	0.769584148744812	0.824285071750588	1.69842283119283	1.82838153378273	1.95834023637264	1.75865641684434	1.89338851324788	2.02689431490306	1.78862628104516	0.259218659147848	0.00134752506868593	-0.68940849396972	-0.57159639502418	-0.571040352025481	-0.572079070140661	0.0216306352739883	0.0229566375346347	0.0204795940805316	0.0568522547448042	0.058964288753342	0.0553867439915532	7.50607605718561e-05	0.000185941205118717	0.000667091649894644
18	0.405465108108164	0.08	1.78872453882789	1.65731034474991	1.92013873290586	0.0804173038942776	0.477244490100974	0.442874553435228	0.511614426766719	0.25	0.21	0.3	0.715042798824122	0.770534755899224	0.826026712974325	1.71067142736391	1.84343062104153	1.97618981471915	1.77260222792941	1.90883504667534	2.04448913092743	1.78872453882789	0.257160235235369	0.00409689049718545	-0.69096739746962	-0.57159639502418	-0.571040352025481	-0.572079070140661	0.0216306352739883	0.0229566375346347	0.0204795940805316	0.0568522547448042	0.058964288753342	0.0553867439915532	7.50607605718561e-05	0.000185941205118717	0.000667091649894644
18	0.405465108108164	0.08	1.78893541536513	1.65541942087056	1.92245140985971	0.0771031667780625	0.474741284048248	0.439761700230728	0.509720867865767	0.25	0.21	0.29	0.708468046026694	0.764821105843006	0.821174165659317	1.69119163692796	1.82571262769266	1.96023361845737	1.75225975930625	1.89069837922715	2.03042856550624	1.78893541536513	0.257363009386988	0.00335312371424774	-0.690803441938703	-0.57159639502418	-0.571040352025481	-0.572079070140661	0.0216306352739883	0.0229566375346347	0.0204795940805316	0.0568522547448042	0.058964288753342	0.0553867439915532	7.50607605718561e-05	0.000185941205118717	0.000667091649894644
18	0.405465108108164	0.08	1.78921328433442	1.65671929685355	1.9217072718153	0.0798072548642239	0.477788675029098	0.443236830606467	0.51234051945173	0.25	0.21	0.3	0.710966123362216	0.766388392424471	0.821810661486726	1.68970958538679	1.82142829349556	1.95314700160434	1.74939565255687	1.88502606132439	2.02026979855289	1.78921328433442	0.258779589286583	0.00305211095058226	-0.688451765158202	-0.57159639502418	-0.571040352025481	-0.572079070140661	0.0216306352739883	0.0229566375346347	0.0204795940805316	0.0568522547448042	0.058964288753342	0.0553867439915532	7.50607605718561e-05	0.000185941205118717	0.000667091649894644
18	0.405465108108164	0.08	1.78923870827276	1.65801589925203	1.92046151729349	0.0806626695673944	0.476985351185239	0.442690939143502	0.511279763226976	0.25	0.21	0.3	0.712394107047519	0.76758190260182	0.82276969815612	1.69864937719776	1.83024046367621	1.96183155015467	1.75944607830276	1.89577100968766	2.03147664700169	1.78923870827276	0.257833675957252	-0.0061417779078004	-0.699945952329869	-0.57159639502418	-0.571040352025481	-0.572079070140661	0.0216306352739883	0.0229566375346347	0.0204795940805316	0.0568522547448042	0.058964288753342	0.0553867439915532	7.50607605718561e-05	0.000185941205118717	0.000667091649894644
18	0.405465108108164	0.08	1.78937954067022	1.65892395390963	1.91983512743081	0.0816500670405692	0.479256773519024	0.445026430278325	0.513487116759724	0.25	0.21	0.3	0.715643118819115	0.770688635058909	0.825734151298703	1.70516915860819	1.83632659468701	1.96748403076583	1.76626134734927	1.90093985866681	2.03557465936185	1.78937954067022	0.258646949616248	-0.00221302582486967	-0.694050644807551	-0.57159639502418	-0.571040352025481	-0.572079070140661	0.0216306352739883	0.0229566375346347	0.0204795940805316	0.0568522547448042	0.058964288753342	0.0553867439915532	7.50607605718561e-05	0.000185941205118717	0.000667091649894644
18	0.405465108108164	0.08	1.78939266842637	1.65804492220782	1.92074041464493	0.081424927345294	0.478451767212385	0.444227514904252	0.512676019520519	0.25	0.21	0.29	0.713892151529372	0.768891952971216	0.82389175441306	1.69987538642387	1.83083747716671	1.96179956790955	1.75897373333037	1.89656234410879	2.0317546723064	1.78939266842637	0.257969360540702	-0.000274488780983094	-0.693142434634198	-0.57159639502418	-0.571040352025481	-0.572079070140661	0.0216306352739883	0.0229566375346347	0.0204795940805316	0.0568522547448042	0.058964288753342	0.0553867439915532	7.50607605718561e-05	0.000185941205118717	0.000667091649894644
18	0.405465108108164	0.08	1.78960305229679	1.65616991188928	1.92303619270429	0.0790028774397095	0.479425024373	0.444563566187713	0.514286482558286	0.25	0.21	0.3	0.71580169285293	0.771932902610711	0.828064112368492	1.70772595850306	1.8416411544891	1.97555635047515	1.769686383537	1.90564555130318	2.0487795753447	1.78960305229679	0.257870972259051	-0.00114183170750292	-0.694385099388168	-0.57159639502418	-0.571040352025481	-0.572079070140661	0.0216306352739883	0.0229566375346347	0.0204795940805316	0.0568522547448042	0.058964288753342	0.0553867439915532	7.50607605718561e-05	0.000185941205118717	0.000667091649894644
18	0.405465108108164	0.08	1.78963022534721	1.65645819850167	1.92280225219275	0.078599704694682	0.476634035915051	0.44187914451004	0.511388927320061	0.25	0.21	0.3	0.710719327830383	0.76661916688157	0.822519005932757	1.69376805361011	1.82698711474903	1.96020617588794	1.75524174183111	1.8931784009421	2.02901477698056	1.78963022534721	0.258366483282945	0.00532091072503434	-0.686729275394211	-0.57159639502418	-0.571040352025481	-0.572079070140661	0.0216306352739883	0.0229566375346347	0.0204795940805316	0.0568522547448042	0.058964288753342	0.0553867439915532	7.50607605718561e-05	0.000185941205118717	0.000667091649894644
18	0.405465108108164	0.08	1.78970079521173	1.65791908927864	1.92148250114481	0.0810805031194265	0.479228062070566	0.444869108821567	0.513587015319564	0.25	0.21	0.29	0.71824973869142	0.773722930026677	0.829196121361934	1.71831124343613	1.8510230332856	1.98373482313507	1.77940564934525	1.91868654124539	2.05584560785456	1.78970079521173	0.256226936917036	-0.00574519210540522	-0.702302814210051	-0.57159639502418	-0.571040352025481	-0.572079070140661	0.0216306352739883	0.0229566375346347	0.0204795940805316	0.0568522547448042	0.058964288753342	0.0553867439915532	7.50607605718561e-05	0.000185941205118717	0.000667091649894644
18	0.405465108108164	0.08	1.78991303770743	1.65778955876671	1.92203651664815	0.0785843796424824	0.477458324264925	0.442639643842251	0.5122770046876	0.25	0.21	0.3	0.71039840422835	0.766279379540223	0.822160354852096	1.68929567496644	1.82217813830726	1.95506060164809	1.74870491843764	1.8867197989408	2.02580530941837	1.78991303770743	0.259086292325693	0.00495490722908002	-0.68576717881253	-0.57159639502418	-0.571040352025481	-0.572079070140661	0.0216306352739883	0.0229566375346347	0.0204795940805316	0.0568522547448042	0.058964288753342	0.0553867439915532	7.50607605718561e-05	0.000185941205118717	0.000667091649894644
18	0.405465108108164	0.08	1.79042896551914	1.66000199254525	1.92085593849302	0.0807724578237411	0.475796220990663	0.441612603412415	0.509979838568911	0.25	0.21	0.3	0.710914419282869	0.76594370615522	0.820972993027571	1.695738107222	1.82699899634116	1.95825988546031	1.75628874980823	1.89271893531231	2.0260221698416	1.79042896551914	0.25848112159458	0.00328863182934496	-0.689087594094575	-0.57159639502418	-0.571040352025481	-0.572079070140661	0.0216306352739883	0.0229566375346347	0.0204795940805316	0.0568522547448042	0.058964288753342	0.0553867439915532	7.50607605718561e-05	0.000185941205118717	0.000667091649894644
18	0.405465108108164	0.08	1.79055699785364	1.66066007713198	1.92045391857529	0.0823856926763547	0.480030506253352	0.445911985366104	0.514149027140599	0.25	0.21	0.3	0.716320459762251	0.771129021474929	0.825937583187607	1.70498766005571	1.83544312885041	1.96589859764511	1.76407472032709	1.90195935977532	2.03625062226837	1.79055699785364	0.258979404668819	0.000560084314478877	-0.690921755998052	-0.57159639502418	-0.571040352025481	-0.572079070140661	0.0216306352739883	0.0229566375346347	0.0204795940805316	0.0568522547448042	0.058964288753342	0.0553867439915532	7.50607605718561e-05	0.000185941205118717	0.000667091649894644
18	0.405465108108164	0.08	1.79058470885064	1.65856458691724	1.92260483078404	0.0796007068984387	0.479898389281857	0.445145082337085	0.514651696226628	0.25	0.21	0.3	0.715652229579736	0.771524534109568	0.827396838639401	1.70475345215947	1.83784673419014	1.97094001622082	1.76526793632763	1.90194277196918	2.04199611013233	1.79058470885064	0.258725628022822	0.00121395898008449	-0.690399034024435	-0.57159639502418	-0.571040352025481	-0.572079070140661	0.0216306352739883	0.0229566375346347	0.0204795940805316	0.0568522547448042	0.058964288753342	0.0553867439915532	7.50607605718561e-05	0.000185941205118717	0.000667091649894644
18	0.405465108108164	0.08	1.79078087664421	1.65965286350305	1.92190888978536	0.0801901494051916	0.477546617828366	0.443101993039578	0.511991242617154	0.25	0.21	0.3	0.712902922864633	0.768320578561589	0.823738234258546	1.69949447386584	1.83160502719775	1.96371558052965	1.75765726582	1.89635714796376	2.03551237410514	1.79078087664421	0.25865123772687	-0.00309853494160765	-0.69485131946504	-0.57159639502418	-0.571040352025481	-0.572079070140661	0.0216306352739883	0.0229566375346347	0.0204795940805316	0.0568522547448042	0.058964288753342	0.0553867439915532	7.50607605718561e-05	0.000185941205118717	0.000667091649894644
18	0.405465108108164	0.08	1.79105414324634	1.65763676433428	1.92447152215841	0.0787428722467999	0.479404864769049	0.444482438507703	0.514327291030395	0.25	0.21	0.29	0.714280711402565	0.77040084869664	0.826520985990716	1.70074982725791	1.83437560250973	1.96800137776155	1.76079668186058	1.9020669324312	2.03851436463117	1.79105414324634	0.257938352258075	-0.00343047264186289	-0.696394166785554	-0.57159639502418	-0.571040352025481	-0.572079070140661	0.0216306352739883	0.0229566375346347	0.0204795940805316	0.0568522547448042	0.058964288753342	0.0553867439915532	7.50607605718561e-05	0.000185941205118717	0.000667091649894644
18	0.405465108108164	0.08	1.79128179295911	1.6577106011209	1.92485298479731	0.0774557806283783	0.476529025300139	0.441504423633478	0.5115536269668	0.25	0.21	0.29	0.71101884566486	0.767424060457396	0.823829275249932	1.69666012706298	1.83125638914578	1.96585265122859	1.75621414055371	1.89604449472759	2.0347708519013	1.79128179295911	0.257407438511957	-0.00962922292168495	-0.703467938786952	-0.57159639502418	-0.571040352025481	-0.572079070140661	0.0216306352739883	0.0229566375346347	0.0204795940805316	0.0568522547448042	0.058964288753342	0.0553867439915532	7.50607605718561e-05	0.000185941205118717	0.000667091649894644
18	0.405465108108164	0.08	1.79135576189013	1.66089924341326	1.921812280367	0.0817959303655656	0.479429535943569	0.445220115860006	0.513638956027131	0.25	0.21	0.3	0.716655415456987	0.771721135286765	0.826786855116543	1.70927171127072	1.84060718315267	1.97194265503462	1.76871845780397	1.90608476210366	2.03938027180917	1.79135576189013	0.25764344016992	0.00232794156217253	-0.6916444703412	-0.57159639502418	-0.571040352025481	-0.572079070140661	0.0216306352739883	0.0229566375346347	0.0204795940805316	0.0568522547448042	0.058964288753342	0.0553867439915532	7.50607605718561e-05	0.000185941205118717	0.000667091649894644
18	0.405465108108164	0.08	1.79140650985231	1.65994298188159	1.92287003782304	0.080552163052402	0.478199029141505	0.443791712658367	0.512606345624644	0.25	0.21	0.3	0.715015631356606	0.770451026873819	0.825886422391031	1.70695476436725	1.83929552496454	1.97163628556184	1.76818035687728	1.90521354751345	2.04085886079866	1.79140650985231	0.25757635776658	0.00845262041301111	-0.685331939696767	-0.57159639502418	-0.571040352025481	-0.572079070140661	0.0216306352739883	0.0229566375346347	0.0204795940805316	0.0568522547448042	0.058964288753342	0.0553867439915532	7.50607605718561e-05	0.000185941205118717	0.000667091649894644
18	0.405465108108164	0.08	1.79157520099485	1.65976455129445	1.92338585069524	0.0814949076157882	0.479279500543226	0.445012067707782	0.51354693337867	0.25	0.21	0.29	0.717277026386886	0.772509780978745	0.827742535570603	1.71306784751963	1.84497985995068	1.97689187238173	1.77470959987034	1.91055776109942	2.04575605649591	1.79157520099485	0.256962322169212	-4.65076028533371e-05	-0.695272143941815	-0.57159639502418	-0.571040352025481	-0.572079070140661	0.0216306352739883	0.0229566375346347	0.0204795940805316	0.0568522547448042	0.058964288753342	0.0553867439915532	7.50607605718561e-05	0.000185941205118717	0.000667091649894644
18	0.405465108108164	0.08	1.79355484284632	1.66066798843241	1.92644169726024	0.077723705486727	0.473174886997558	0.43846184855793	0.507887925437187	0.25	0.21	0.3	0.707436306035119	0.763444060793606	0.819451815552094	1.69130383989821	1.82520441847893	1.95910499705965	1.75234402310958	1.89012084867166	2.02978016714941	1.79355484284632	0.257064819395535	0.00246240757836574	-0.692488705910858	-0.57159639502418	-0.571040352025481	-0.572079070140661	0.0216306352739883	0.0229566375346347	0.0204795940805316	0.0568522547448042	0.058964288753342	0.0553867439915532	7.50607605718561e-05	0.000185941205118717	0.000667091649894644
18	0.405465108108164	0.08	1.79374293930376	1.66351201431998	1.92397386428754	0.0820580728030434	0.478578232607623	0.444489013228732	0.512667451986513	0.25	0.21	0.29	0.716066306945252	0.770983618061618	0.825900929177984	1.70928704525218	1.84037748693451	1.97146792861684	1.77075895712892	1.90504036893697	2.03729071397355	1.79374293930376	0.257434460601444	0.00572632566286451	-0.688725617718325	-0.57159639502418	-0.571040352025481	-0.572079070140661	0.0216306352739883	0.0229566375346347	0.0204795940805316	0.0568522547448042	0.058964288753342	0.0553867439915532	7.50607605718561e-05	0.000185941205118717	0.000667091649894644
18	0.405465108108164	0.08	1.79392674803316	1.66481962539077	1.92303387067556	0.0844308280919223	0.483256823197259	0.449365367834536	0.517148278559981	0.25	0.21	0.3	0.722227105099268	0.776697986583025	0.831168868066782	1.71991018103589	1.84962702906396	1.97934387709203	1.77358512364822	1.91370386475231	2.05008047273043	1.79392674803316	0.259006711554667	-0.00208171734444326	-0.693347712437816	-0.57159639502418	-0.571040352025481	-0.572079070140661	0.0216306352739883	0.0229566375346347	0.0204795940805316	0.0568522547448042	0.058964288753342	0.0553867439915532	7.50607605718561e-05	0.000185941205118717	0.000667091649894644
18	0.405465108108164	0.08	1.79400969518832	1.66100557512199	1.92701381525465	0.0799830219750211	0.48265368712249	0.447791726131978	0.517515648113003	0.25	0.21	0.3	0.719159994735403	0.775148808773949	0.831137622812494	1.71131370795901	1.84454473534921	1.97777576273941	1.77250191215131	1.90997061770591	2.04670328974737	1.79400969518832	0.258467595991998	0.000264930387454296	-0.691831608393696	-0.57159639502418	-0.571040352025481	-0.572079070140661	0.0216306352739883	0.0229566375346347	0.0204795940805316	0.0568522547448042	0.058964288753342	0.0553867439915532	7.50607605718561e-05	0.000185941205118717	0.000667091649894644
18	0.405465108108164	0.08	1.79412960091822	1.66176372771678	1.92649547411965	0.0816938108316646	0.484203366473318	0.44962980250866	0.518776930437975	0.25	0.21	0.3	0.724531658546223	0.780243360709659	0.835955062873096	1.72993840353212	1.8629592480485	1.99598009256488	1.79230158878407	1.92857848996991	2.06893410102958	1.79412960091822	0.25736978652205	0.00180201646496745	-0.692682719608315	-0.57159639502418	-0.571040352025481	-0.572079070140661	0.0216306352739883	0.0229566375346347	0.0204795940805316	0.0568522547448042	0.058964288753342	0.0553867439915532	7.50607605718561e-05	0.000185941205118717	0.000667091649894644
18	0.405465108108164	0.08	1.79423344328589	1.66037252616918	1.92809436040259	0.0769797113016852	0.473823485118998	0.438881205458464	0.508765764779532	0.25	0.21	0.3	0.705616252383712	0.76179510013832	0.817973947892927	1.6809294690809	1.81475955081543	1.94858963254997	1.74007175858226	1.87897653187072	2.01873789794425	1.79423344328589	0.258243706795827	-0.00019675652186607	-0.692324459570581	-0.57159639502418	-0.571040352025481	-0.572079070140661	0.0216306352739883	0.0229566375346347	0.0204795940805316	0.0568522547448042	0.058964288753342	0.0553867439915532	7.50607605718561e-05	0.000185941205118717	0.000667091649894644
18	0.405465108108164	0.08	1.79460039976781	1.66195175910758	1.92724904042804	0.0787376583074253	0.474771475661087	0.440185327414662	0.509357623907513	0.25	0.21	0.3	0.707569637350406	0.763164648923833	0.818759660497259	1.68523791529341	1.81765007158032	1.95006222786723	1.74691380420899	1.88167481891017	2.01682193552547	1.79460039976781	0.258387792520491	0.00439400515856686	-0.687725002627259	-0.57159639502418	-0.571040352025481	-0.572079070140661	0.0216306352739883	0.0229566375346347	0.0204795940805316	0.0568522547448042	0.058964288753342	0.0553867439915532	7.50607605718561e-05	0.000185941205118717	0.000667091649894644
18	0.405465108108164	0.08	1.79496092326776	1.66192615175391	1.92799569478162	0.0794757913910093	0.48101553754287	0.44615159882962	0.515879476256119	0.25	0.21	0.3	0.719017658319184	0.775204361760669	0.831391065202154	1.71699245199642	1.85116460284055	1.98533675368467	1.77645023103835	1.91737173423257	2.05604481088029	1.79496092326776	0.257235702337314	0.00809377695635011	-0.686392133469504	-0.57159639502418	-0.571040352025481	-0.572079070140661	0.0216306352739883	0.0229566375346347	0.0204795940805316	0.0568522547448042	0.058964288753342	0.0553867439915532	7.50607605718561e-05	0.000185941205118717	0.000667091649894644
18	0.405465108108164	0.08	1.79498303871344	1.66542021646415	1.92454586096274	0.0822171666445811	0.476860601814739	0.442929549994008	0.510791653635469	0.25	0.21	0.3	0.711850419376885	0.766382417679578	0.82091441598227	1.69511993511027	1.82497625732078	1.95483257953129	1.75629902013579	1.89092109323478	2.02427921196993	1.79498303871344	0.258565865094124	0.00975792732970883	-0.682426171787353	-0.57159639502418	-0.571040352025481	-0.572079070140661	0.0216306352739883	0.0229566375346347	0.0204795940805316	0.0568522547448042	0.058964288753342	0.0553867439915532	7.50607605718561e-05	0.000185941205118717	0.000667091649894644
18	0.405465108108164	0.08	1.79500400601203	1.66388632776042	1.92612168426363	0.0803034220188129	0.47765235977914	0.443226534952388	0.512078184605892	0.25	0.21	0.3	0.712409605105503	0.767743133981187	0.823076662856872	1.69664851984436	1.8284288175718	1.96020911529925	1.75787408208683	1.89367925348262	2.02914448870849	1.79500400601203	0.259042585029308	-0.000917217031120103	-0.691952740525912	-0.57159639502418	-0.571040352025481	-0.572079070140661	0.0216306352739883	0.0229566375346347	0.0204795940805316	0.0568522547448042	0.058964288753342	0.0553867439915532	7.50607605718561e-05	0.000185941205118717	0.000667091649894644
18	0.405465108108164	0.08	1.79562971066967	1.66333071485806	1.92792870648128	0.0778393798470512	0.471664491624062	0.437090147299605	0.50623883594852	0.25	0.21	0.3	0.702504702833375	0.758073650418604	0.813642598003833	1.67295898996157	1.80529201214699	1.93762503433241	1.73312836246042	1.86787724069382	2.00741157968692	1.79562971066967	0.258065031571358	-0.00256825801669101	-0.695038740306282	-0.57159639502418	-0.571040352025481	-0.572079070140661	0.0216306352739883	0.0229566375346347	0.0204795940805316	0.0568522547448042	0.058964288753342	0.0553867439915532	7.50607605718561e-05	0.000185941205118717	0.000667091649894644
18	0.405465108108164	0.08	1.79585063691579	1.66592555220914	1.92577572162244	0.0827829871680335	0.48143756369796	0.447308635905267	0.515566491490653	0.25	0.21	0.3	0.718609358616037	0.773438094175157	0.828266829734276	1.71054455606103	1.84105634804073	1.97156814002043	1.7722411258919	1.90817853755823	2.04084736934674	1.79585063691579	0.258682083220643	0.00104072622430185	-0.690720997010971	-0.57159639502418	-0.571040352025481	-0.572079070140661	0.0216306352739883	0.0229566375346347	0.0204795940805316	0.0568522547448042	0.058964288753342	0.0553867439915532	7.50607605718561e-05	0.000185941205118717	0.000667091649894644
18	0.405465108108164	0.08	1.79590497860613	1.66636990826935	1.92544004894291	0.0833026598317622	0.479696478822892	0.445806815856544	0.513586141789239	0.25	0.21	0.3	0.715083648025796	0.769443390771718	0.82380313351764	1.6994839232563	1.82867651369533	1.95786910413435	1.75695765555998	1.8927462607468	2.02885830341109	1.79590497860613	0.259563427819721	0.00430699162615951	-0.68579602375495	-0.57159639502418	-0.571040352025481	-0.572079070140661	0.0216306352739883	0.0229566375346347	0.0204795940805316	0.0568522547448042	0.058964288753342	0.0553867439915532	7.50607605718561e-05	0.000185941205118717	0.000667091649894644
18	0.405465108108164	0.08	1.79615958538214	1.66374594175155	1.92857322901273	0.0810646279201652	0.481969475479534	0.447410290686538	0.51652866027253	0.25	0.21	0.3	0.72113931637937	0.776842073814849	0.832544831250328	1.72228437923656	1.85531829769381	1.98835221615106	1.78345254395403	1.92459921077422	2.05838386216836	1.79615958538214	0.258039738259444	0.00198210939751011	-0.691184414612322	-0.57159639502418	-0.571040352025481	-0.572079070140661	0.0216306352739883	0.0229566375346347	0.0204795940805316	0.0568522547448042	0.058964288753342	0.0553867439915532	7.50607605718561e-05	0.000185941205118717	0.000667091649894644
18	0.405465108108164	0.08	1.79626232946682	1.66472783051714	1.92779682841651	0.0808047770530188	0.476330487004264	0.442115931051187	0.51054504295734	0.25	0.21	0.3	0.712644891130315	0.767795196264715	0.822945501399115	1.70209186233564	1.83381368724861	1.96553551216158	1.76202141845056	1.89909688445365	2.03641424860663	1.79626232946682	0.256920065443657	0.00440910141854446	-0.690657953299981	-0.57159639502418	-0.571040352025481	-0.572079070140661	0.0216306352739883	0.0229566375346347	0.0204795940805316	0.0568522547448042	0.058964288753342	0.0553867439915532	7.50607605718561e-05	0.000185941205118717	0.000667091649894644
18	0.405465108108164	0.08	1.79645610988658	1.66382365628687	1.92908856348628	0.0794813400245173	0.479361017427719	0.444618315580149	0.51410371927529	0.25	0.21	0.3	0.717063743320754	0.773095469785708	0.829127196250663	1.71357944619128	1.84747941770609	1.98137938922091	1.7746162695754	1.91519513063645	2.05148651643706	1.79645610988658	0.257824221470482	-0.00339882922131614	-0.696749204448657	-0.57159639502418	-0.571040352025481	-0.572079070140661	0.0216306352739883	0.0229566375346347	0.0204795940805316	0.0568522547448042	0.058964288753342	0.0553867439915532	7.50607605718561e-05	0.000185941205118717	0.000667091649894644
18	0.405465108108164	0.08	1.79654147120141	1.66651136338449	1.92657157901834	0.0808982126346319	0.473575030754975	0.439579775523789	0.507570285986161	0.25	0.21	0.3	0.705595282257902	0.76016306049951	0.814730838741119	1.67813239624726	1.80791211382906	1.93769183141086	1.74026055926717	1.87084154403333	2.00208692893973	1.79654147120141	0.258948025323707	0.0039241983862088	-0.687605658243395	-0.57159639502418	-0.571040352025481	-0.572079070140661	0.0216306352739883	0.0229566375346347	0.0204795940805316	0.0568522547448042	0.058964288753342	0.0553867439915532	7.50607605718561e-05	0.000185941205118717	0.000667091649894644
18	0.405465108108164	0.08	1.79673694262296	1.66499513285173	1.92847875239419	0.0800782144057144	0.477720207612216	0.443236890030464	0.512203525193968	0.25	0.21	0.3	0.713461024369445	0.768967467174426	0.824473909979407	1.70164789749381	1.83403413650376	1.96642037551371	1.76090158837849	1.89986721711034	2.03861737255648	1.79673694262296	0.257599784453954	0.00170371811312687	-0.691970109352963	-0.57159639502418	-0.571040352025481	-0.572079070140661	0.0216306352739883	0.0229566375346347	0.0204795940805316	0.0568522547448042	0.058964288753342	0.0553867439915532	7.50607605718561e-05	0.000185941205118717	0.000667091649894644
18	0.405465108108164	0.08	1.79715378542349	1.66718780980884	1.92711976103814	0.0842573617839821	0.486900104610309	0.452714770769893	0.521085438450726	0.25	0.21	0.3	0.726782507886077	0.78166320598923	0.836543904092383	1.72877069794888	1.85931338676464	1.98985607558039	1.78825904545505	1.92691400119562	2.05923863037588	1.79715378542349	0.259178269384457	0.00581540757749096	-0.685441241496933	-0.57159639502418	-0.571040352025481	-0.572079070140661	0.0216306352739883	0.0229566375346347	0.0204795940805316	0.0568522547448042	0.058964288753342	0.0553867439915532	7.50607605718561e-05	0.000185941205118717	0.000667091649894644
18	0.405465108108164	0.08	1.79716354637972	1.66533119852246	1.92899589423698	0.0799276498442692	0.477558459605118	0.443051541062847	0.512065378147388	0.25	0.21	0.29	0.713773822362706	0.76936585367985	0.824957884996994	1.7038710247379	1.83657643981471	1.96928185489152	1.76277464517713	1.89973116529692	2.03882620077238	1.79716354637972	0.257272730949324	-0.000251086498645665	-0.694688630790423	-0.57159639502418	-0.571040352025481	-0.572079070140661	0.0216306352739883	0.0229566375346347	0.0204795940805316	0.0568522547448042	0.058964288753342	0.0553867439915532	7.50607605718561e-05	0.000185941205118717	0.000667091649894644
18	0.405465108108164	0.08	1.7971834276351	1.66741041054075	1.92695644472946	0.0811750620340485	0.475693499286317	0.441609585607334	0.5097774129653	0.25	0.21	0.3	0.711167022264946	0.766055675474052	0.820944328683158	1.6969625368074	1.82793597240769	1.95890940800798	1.755496912722	1.89362291160423	2.02838228921561	1.7971834276351	0.257816951210493	-0.00653819603839498	-0.700156947011893	-0.57159639502418	-0.571040352025481	-0.572079070140661	0.0216306352739883	0.0229566375346347	0.0204795940805316	0.0568522547448042	0.058964288753342	0.0553867439915532	7.50607605718561e-05	0.000185941205118717	0.000667091649894644
18	0.405465108108164	0.08	1.7972133818835	1.66660937840541	1.9278173853616	0.0832100912929024	0.485524109696013	0.451201928374343	0.519846291017683	0.25	0.21	0.29	0.727114649384774	0.782425053149542	0.83773545691431	1.73622590824168	1.86829772950529	2.0003695507689	1.79761008104075	1.93343529598179	2.07315142002208	1.7972133818835	0.257885806568468	-0.00456059926321006	-0.697877680720456	-0.57159639502418	-0.571040352025481	-0.572079070140661	0.0216306352739883	0.0229566375346347	0.0204795940805316	0.0568522547448042	0.058964288753342	0.0553867439915532	7.50607605718561e-05	0.000185941205118717	0.000667091649894644
18	0.405465108108164	0.08	1.7972680540903	1.66355272216911	1.9309833860115	0.0774838367378558	0.475752851367395	0.440792160915509	0.510713541819281	0.25	0.21	0.3	0.709811414130064	0.766108915149764	0.822406416169464	1.69363305999575	1.82796072368789	1.96228838738003	1.75307444132661	1.88860515995546	2.03248185709392	1.7972680540903	0.257484533510788	0.00146650296711857	-0.69248986701584	-0.57159639502418	-0.571040352025481	-0.572079070140661	0.0216306352739883	0.0229566375346347	0.0204795940805316	0.0568522547448042	0.058964288753342	0.0553867439915532	7.50607605718561e-05	0.000185941205118717	0.000667091649894644
18	0.405465108108164	0.08	1.79756830125637	1.66458038273252	1.93055621978021	0.0786863088724278	0.475686580187898	0.441021497278937	0.510351663096859	0.25	0.21	0.3	0.71002489332771	0.765834126996572	0.821643360665433	1.69376613330824	1.82689919780007	1.9600322622919	1.75632484991035	1.88921054532211	2.02868890242581	1.79756830125637	0.25754681404454	0.00110861275665707	-0.692683058232483	-0.57159639502418	-0.571040352025481	-0.572079070140661	0.0216306352739883	0.0229566375346347	0.0204795940805316	0.0568522547448042	0.058964288753342	0.0553867439915532	7.50607605718561e-05	0.000185941205118717	0.000667091649894644
18	0.405465108108164	0.08	1.79780027047757	1.66515620847128	1.93044433248385	0.0812068212717587	0.481149977591644	0.446682439563485	0.515617515619804	0.25	0.21	0.3	0.716899399439836	0.772217798203631	0.827536196967426	1.70478510370166	1.83633212724057	1.96787915077949	1.76714249270353	1.89927168991495	2.03879328695476	1.79780027047757	0.258163989769401	0.00475445039118664	-0.687740249944537	-0.57159639502418	-0.571040352025481	-0.572079070140661	0.0216306352739883	0.0229566375346347	0.0204795940805316	0.0568522547448042	0.058964288753342	0.0553867439915532	7.50607605718561e-05	0.000185941205118717	0.000667091649894644
18	0.405465108108164	0.08	1.79795568048843	1.66459452989566	1.93131683108121	0.0792700329934808	0.483372131605285	0.448288027137972	0.518456236072598	0.25	0.21	0.3	0.720822843165072	0.77723618102173	0.833649518878388	1.71735387621163	1.85175814122184	1.98616240623204	1.77665185964135	1.91717565301984	2.05789395477776	1.79795568048843	0.258300527830459	-0.00324524721959388	-0.695542812970782	-0.57159639502418	-0.571040352025481	-0.572079070140661	0.0216306352739883	0.0229566375346347	0.0204795940805316	0.0568522547448042	0.058964288753342	0.0553867439915532	7.50607605718561e-05	0.000185941205118717	0.000667091649894644
18	0.405465108108164	0.08	1.79815873037644	1.66551583888092	1.93080162187196	0.0798254343096327	0.482042046006079	0.447186928084107	0.516897163928051	0.25	0.21	0.3	0.719501130367917	0.775581250713585	0.831661371059252	1.71528665878162	1.84898135110629	1.98267604343096	1.77868938477465	1.91375573782841	2.05544347164274	1.79815873037644	0.258460559359352	0.00601111240304078	-0.685808984240032	-0.57159639502418	-0.571040352025481	-0.572079070140661	0.0216306352739883	0.0229566375346347	0.0204795940805316	0.0568522547448042	0.058964288753342	0.0553867439915532	7.50607605718561e-05	0.000185941205118717	0.000667091649894644
18	0.405465108108164	0.08	1.79839528542471	1.66718716904724	1.92960340180217	0.0812691219686938	0.478978591388686	0.444680919367128	0.513276263410244	0.25	0.21	0.3	0.716780434040698	0.772064794505694	0.82734915497069	1.71197179426908	1.84401399476098	1.97605619525289	1.7716127605057	1.90945565322905	2.04466650076002	1.79839528542471	0.2578216783383	0.000666216350332267	-0.693103380572777	-0.57159639502418	-0.571040352025481	-0.572079070140661	0.0216306352739883	0.0229566375346347	0.0204795940805316	0.0568522547448042	0.058964288753342	0.0553867439915532	7.50607605718561e-05	0.000185941205118717	0.000667091649894644
18	0.405465108108164	0.08	1.79844672935309	1.66581060570193	1.93108285300426	0.0802738028483138	0.482291957531813	0.447524771012919	0.517059144050708	0.25	0.21	0.3	0.72022293419138	0.776175423774341	0.832127913357301	1.71743736620474	1.85086118788551	1.98428500956629	1.77824999143911	1.9196781217613	2.05410611492669	1.79844672935309	0.258127135965085	0.00409123220572323	-0.688461840505019	-0.57159639502418	-0.571040352025481	-0.572079070140661	0.0216306352739883	0.0229566375346347	0.0204795940805316	0.0568522547448042	0.058964288753342	0.0553867439915532	7.50607605718561e-05	0.000185941205118717	0.000667091649894644
18	0.405465108108164	0.08	1.79857154111337	1.66814758287748	1.92899549934926	0.0814363873448309	0.480166469821426	0.445822193724183	0.51451074591867	0.25	0.21	0.3	0.716510645109038	0.771707626705388	0.826904608301739	1.70624454112158	1.8376864801605	1.96912841919942	1.76730791025878	1.90197576054217	2.04125780984643	1.79857154111337	0.258959004817291	-0.0011083662788409	-0.692380115598484	-0.57159639502418	-0.571040352025481	-0.572079070140661	0.0216306352739883	0.0229566375346347	0.0204795940805316	0.0568522547448042	0.058964288753342	0.0553867439915532	7.50607605718561e-05	0.000185941205118717	0.000667091649894644
18	0.405465108108164	0.08	1.79871966535858	1.66786441526418	1.92957491545299	0.0822404635465633	0.481503677789389	0.447247535431437	0.515759820147342	0.25	0.21	0.3	0.718643027070202	0.773686232207418	0.828729437344633	1.71094160549946	1.84198818387266	1.97303476224585	1.77304531373877	1.90599022859505	2.04315902778579	1.79871966535858	0.258511378402849	-0.00398693093918989	-0.695905022306358	-0.57159639502418	-0.571040352025481	-0.572079070140661	0.0216306352739883	0.0229566375346347	0.0204795940805316	0.0568522547448042	0.058964288753342	0.0553867439915532	7.50607605718561e-05	0.000185941205118717	0.000667091649894644
18	0.405465108108164	0.08	1.79879231521438	1.66741629717905	1.93016833324971	0.0814846835803863	0.480442893460145	0.446089934440541	0.514795852479748	0.25	0.21	0.3	0.718047336967125	0.773343475338646	0.828639613710166	1.71257175830684	1.84445527077619	1.97633878324555	1.77454825112318	1.91180694515152	2.0456392648382	1.79879231521438	0.258072820496519	0.00416672547500729	-0.688592262235847	-0.57159639502418	-0.571040352025481	-0.572079070140661	0.0216306352739883	0.0229566375346347	0.0204795940805316	0.0568522547448042	0.058964288753342	0.0553867439915532	7.50607605718561e-05	0.000185941205118717	0.000667091649894644
18	0.405465108108164	0.08	1.79915109772097	1.66787482049422	1.93042737494771	0.0795139326689357	0.472382743325765	0.438153430173507	0.506612056478023	0.25	0.21	0.29	0.705695457753097	0.760825622554025	0.815955787354952	1.68413416247184	1.8157016720879	1.94726918170397	1.74282913138206	1.88224159301046	2.01955319092104	1.79915109772097	0.257031879918239	0.00261230441297283	-0.692285596270821	-0.57159639502418	-0.571040352025481	-0.572079070140661	0.0216306352739883	0.0229566375346347	0.0204795940805316	0.0568522547448042	0.058964288753342	0.0553867439915532	7.50607605718561e-05	0.000185941205118717	0.000667091649894644
18	0.405465108108164	0.08	1.79929318271586	1.66677374861691	1.93181261681482	0.0796804680657768	0.481941079340995	0.447058828958279	0.516823329723712	0.25	0.21	0.3	0.719381462792036	0.775511982268117	0.831642501744199	1.71520983422296	1.84904094328678	1.98287205235061	1.77506429081	1.91362584447641	2.05225602359874	1.79929318271586	0.258326729019706	0.00606391129989057	-0.686360903571209	-0.57159639502418	-0.571040352025481	-0.572079070140661	0.0216306352739883	0.0229566375346347	0.0204795940805316	0.0568522547448042	0.058964288753342	0.0553867439915532	7.50607605718561e-05	0.000185941205118717	0.000667091649894644
18	0.405465108108164	0.08	1.79931420107795	1.6676288327509	1.93099956940501	0.0788103534640617	0.476454494913842	0.441763122370855	0.51114586745683	0.25	0.21	0.3	0.710135906425486	0.765902420284189	0.821668934142893	1.69142241769016	1.82424872719454	1.95707503669891	1.7532377711356	1.8872424230241	2.02447598230637	1.79931420107795	0.258680986413466	-0.00486604206851318	-0.696564094786734	-0.57159639502418	-0.571040352025481	-0.572079070140661	0.0216306352739883	0.0229566375346347	0.0204795940805316	0.0568522547448042	0.058964288753342	0.0553867439915532	7.50607605718561e-05	0.000185941205118717	0.000667091649894644
18	0.405465108108164	0.08	1.79939154242965	1.66722575226448	1.93155733259482	0.0803804630309806	0.477878648414129	0.443454465768841	0.512302831059417	0.25	0.21	0.3	0.712575560040263	0.767890892551045	0.823206225061826	1.69656181562957	1.82826136613245	1.95996091663534	1.75555068118484	1.89271432540026	2.03047562625637	1.79939154242965	0.258204424313875	0.00171508740339338	-0.690681197272463	-0.57159639502418	-0.571040352025481	-0.572079070140661	0.0216306352739883	0.0229566375346347	0.0204795940805316	0.0568522547448042	0.058964288753342	0.0553867439915532	7.50607605718561e-05	0.000185941205118717	0.000667091649894644
18	0.405465108108164	0.08	1.79959637735557	1.67027736442462	1.92891539028651	0.0817436317323584	0.475094075685931	0.441182201458524	0.509005949913337	0.25	0.21	0.3	0.711195617076938	0.765862319944059	0.820529022811181	1.69876550404662	1.82934267131364	1.95991983858067	1.75839415629046	1.89451724630511	2.03108931990389	1.79959637735557	0.25782760325942	-0.00131435342786982	-0.694917133750692	-0.57159639502418	-0.571040352025481	-0.572079070140661	0.0216306352739883	0.0229566375346347	0.0204795940805316	0.0568522547448042	0.058964288753342	0.0553867439915532	7.50607605718561e-05	0.000185941205118717	0.000667091649894644
18	0.405465108108164	0.08	1.79963074250406	1.67040704888992	1.9288544361182	0.0866070811763635	0.489198058883122	0.455364006916817	0.523032110849427	0.25	0.21	0.3	0.73147054151197	0.785819615961015	0.84016869041006	1.74096669976811	1.87032246108616	1.99967822240421	1.80108664764365	1.93531684357872	2.07073985779095	1.79963074250406	0.25869108123069	0.0102526317453546	-0.681882703862988	-0.57159639502418	-0.571040352025481	-0.572079070140661	0.0216306352739883	0.0229566375346347	0.0204795940805316	0.0568522547448042	0.058964288753342	0.0553867439915532	7.50607605718561e-05	0.000185941205118717	0.000667091649894644
18	0.405465108108164	0.08	1.79989395584922	1.66880041125826	1.93098750044017	0.0848338872112159	0.489594943446618	0.455348192682778	0.523841694210457	0.25	0.21	0.3	0.733035060025272	0.788166648126974	0.843298236228676	1.74852374130691	1.88003026254814	2.01153678378937	1.81118905382622	1.94653217077491	2.08263688979231	1.79989395584922	0.257765191966631	0.00116690615419232	-0.692625611580073	-0.57159639502418	-0.571040352025481	-0.572079070140661	0.0216306352739883	0.0229566375346347	0.0204795940805316	0.0568522547448042	0.058964288753342	0.0553867439915532	7.50607605718561e-05	0.000185941205118717	0.000667091649894644
18	0.405465108108164	0.08	1.79994871585859	1.66741197280706	1.93248545891012	0.0801529303650606	0.479403897649739	0.444816583324318	0.51399121197516	0.25	0.21	0.3	0.71485503757638	0.770439556698811	0.826024075821242	1.70220718098597	1.83456459980285	1.96692201861973	1.76174108365082	1.89943350319324	2.03713507331588	1.79994871585859	0.258074524101976	0.0043861739184924	-0.688364290727592	-0.57159639502418	-0.571040352025481	-0.572079070140661	0.0216306352739883	0.0229566375346347	0.0204795940805316	0.0568522547448042	0.058964288753342	0.0553867439915532	7.50607605718561e-05	0.000185941205118717	0.000667091649894644
18	0.405465108108164	0.08	1.8001661590095	1.66703800083461	1.93329431718438	0.0801979873494077	0.485371073213435	0.450363943726561	0.520378202700309	0.25	0.21	0.29	0.725921004486806	0.782347392423271	0.838773780359737	1.73375515946867	1.86852125744676	2.00328735542486	1.79715762181244	1.93488124995243	2.07487026287152	1.8001661590095	0.257953002222321	-0.00446546989559215	-0.697316105194916	-0.57159639502418	-0.571040352025481	-0.572079070140661	0.0216306352739883	0.0229566375346347	0.0204795940805316	0.0568522547448042	0.058964288753342	0.0553867439915532	7.50607605718561e-05	0.000185941205118717	0.000667091649894644
18	0.405465108108164	0.08	1.80018537737416	1.66731119295184	1.93305956179648	0.0800032347288891	0.481612213587727	0.446830254766792	0.516394172408661	0.25	0.21	0.3	0.718918291820096	0.774880004696397	0.830841717572697	1.71387554832249	1.84728627445398	1.98069700058548	1.77713296533699	1.91427721066834	2.049611302245	1.80018537737416	0.25770158161287	0.00278322162833258	-0.690873496965408	-0.57159639502418	-0.571040352025481	-0.572079070140661	0.0216306352739883	0.0229566375346347	0.0204795940805316	0.0568522547448042	0.058964288753342	0.0553867439915532	7.50607605718561e-05	0.000185941205118717	0.000667091649894644
18	0.405465108108164	0.08	1.80027433967005	1.66851827692137	1.93203040241872	0.0807674134800831	0.482200393346456	0.447555490611379	0.516845296081533	0.25	0.21	0.3	0.721565889925911	0.777421712495048	0.833277535064186	1.72376943364837	1.85720500894399	1.99064058423962	1.78422929534091	1.92275937630711	2.06203599382951	1.80027433967005	0.257999852889649	-0.00403645240475008	-0.697058390267374	-0.57159639502418	-0.571040352025481	-0.572079070140661	0.0216306352739883	0.0229566375346347	0.0204795940805316	0.0568522547448042	0.058964288753342	0.0553867439915532	7.50607605718561e-05	0.000185941205118717	0.000667091649894644
18	0.405465108108164	0.08	1.80028058231959	1.66816344985232	1.93239771478686	0.080361831331261	0.482123965926993	0.447389592451423	0.516858339402563	0.25	0.21	0.3	0.71855778384187	0.774345077173803	0.830132370505736	1.70998545783579	1.84274508061738	1.97550470339897	1.77088333991626	1.91020890934259	2.04695348214645	1.80028058231959	0.25890512763445	0.00180755771874411	-0.689257296229866	-0.57159639502418	-0.571040352025481	-0.572079070140661	0.0216306352739883	0.0229566375346347	0.0204795940805316	0.0568522547448042	0.058964288753342	0.0553867439915532	7.50607605718561e-05	0.000185941205118717	0.000667091649894644
18	0.405465108108164	0.08	1.80042250661529	1.66933901006086	1.93150600316973	0.0806446643936965	0.477750746109895	0.44339713280133	0.51210435941846	0.25	0.21	0.3	0.714617878856876	0.769985188335253	0.82535249781363	1.70658106551255	1.83880390068051	1.97102673584847	1.76753526188362	1.90259447659756	2.03874527679042	1.80042250661529	0.25808311476667	-0.00279028854130777	-0.695909753447414	-0.57159639502418	-0.571040352025481	-0.572079070140661	0.0216306352739883	0.0229566375346347	0.0204795940805316	0.0568522547448042	0.058964288753342	0.0553867439915532	7.50607605718561e-05	0.000185941205118717	0.000667091649894644
18	0.405465108108164	0.08	1.80049034278392	1.66994971559579	1.93103096997204	0.082220182216553	0.481199830807848	0.446960704982235	0.51543895663346	0.25	0.21	0.3	0.717334556465106	0.772285490325935	0.827236424186765	1.70579246611714	1.8364635569507	1.96713464778427	1.76631460702798	1.89959802226072	2.03581855260026	1.80049034278392	0.259138175374439	0.00144752641535459	-0.68967791827467	-0.57159639502418	-0.571040352025481	-0.572079070140661	0.0216306352739883	0.0229566375346347	0.0204795940805316	0.0568522547448042	0.058964288753342	0.0553867439915532	7.50607605718561e-05	0.000185941205118717	0.000667091649894644
18	0.405465108108164	0.08	1.80052828856231	1.66854987550161	1.93250670162302	0.0794633893678412	0.482650972639413	0.447665532357667	0.517636412921159	0.25	0.21	0.3	0.717207374656763	0.773257738068782	0.8293081014808	1.70248091880284	1.83553124367798	1.96858156855312	1.76390312224496	1.90229536093035	2.03934626323818	1.80052828856231	0.260344267390205	-0.00645200749725545	-0.695064809089841	-0.57159639502418	-0.571040352025481	-0.572079070140661	0.0216306352739883	0.0229566375346347	0.0204795940805316	0.0568522547448042	0.058964288753342	0.0553867439915532	7.50607605718561e-05	0.000185941205118717	0.000667091649894644
18	0.405465108108164	0.08	1.80075414524144	1.67168850267335	1.92981978780952	0.085120467244553	0.486530983657774	0.452561212050673	0.520500755264874	0.25	0.21	0.3	0.729384596638432	0.784133053867619	0.838881511096805	1.74183844154902	1.87258286343126	2.00332728531349	1.80383711222406	1.9392723146473	2.07339175366153	1.80075414524144	0.258455867637199	0.000117329103144002	-0.69214470665767	-0.57159639502418	-0.571040352025481	-0.572079070140661	0.0216306352739883	0.0229566375346347	0.0204795940805316	0.0568522547448042	0.058964288753342	0.0553867439915532	7.50607605718561e-05	0.000185941205118717	0.000667091649894644
18	0.405465108108164	0.08	1.80092746276818	1.66856725090698	1.93328767462938	0.0793610039411619	0.47551259986477	0.4410204468764	0.510004752853139	0.25	0.21	0.29	0.711351570625197	0.766986286376591	0.822621002127985	1.70014797247799	1.83311632889982	1.96608468532165	1.75959816520101	1.89620136344612	2.0343763044878	1.80092746276818	0.256440354974583	0.000609919949874121	-0.695199116667212	-0.57159639502418	-0.571040352025481	-0.572079070140661	0.0216306352739883	0.0229566375346347	0.0204795940805316	0.0568522547448042	0.058964288753342	0.0553867439915532	7.50607605718561e-05	0.000185941205118717	0.000667091649894644
18	0.405465108108164	0.08	1.80101164566521	1.67237989409722	1.9296433972332	0.0846506580580231	0.485971361027717	0.451937900392767	0.520004821662667	0.25	0.21	0.3	0.727010670041942	0.781758654219764	0.836506638397586	1.73286505958286	1.86335952517147	1.99385399076009	1.79417437071664	1.92646280655988	2.06561713048116	1.80101164566521	0.258924695035439	-0.00126304206912896	-0.69275032433745	-0.57159639502418	-0.571040352025481	-0.572079070140661	0.0216306352739883	0.0229566375346347	0.0204795940805316	0.0568522547448042	0.058964288753342	0.0553867439915532	7.50607605718561e-05	0.000185941205118717	0.000667091649894644
18	0.405465108108164	0.08	1.80130214068662	1.66967303557634	1.9329312457969	0.0814039538941966	0.48205734340799	0.447570344205707	0.516544342610274	0.25	0.21	0.3	0.720849951912112	0.776394185435174	0.831938418958237	1.72026996535793	1.85282331633631	1.98537666731468	1.78188633562425	1.91765263699657	2.05738538736872	1.80130214068662	0.257874483866563	0.000853008389340245	-0.692331193597477	-0.57159639502418	-0.571040352025481	-0.572079070140661	0.0216306352739883	0.0229566375346347	0.0204795940805316	0.0568522547448042	0.058964288753342	0.0553867439915532	7.50607605718561e-05	0.000185941205118717	0.000667091649894644
18	0.405465108108164	0.08	1.80171592728204	1.6678581160475	1.93557373851658	0.078434165666788	0.475658936999518	0.440935446828696	0.51038242717034	0.25	0.21	0.3	0.709303816451826	0.765161208448392	0.821018600444958	1.69064126816124	1.82377859218361	1.95691591620599	1.75188558862035	1.89025537532881	2.02795927041935	1.80171592728204	0.257774542795372	0.00742379347604577	-0.686065128791758	-0.57159639502418	-0.571040352025481	-0.572079070140661	0.0216306352739883	0.0229566375346347	0.0204795940805316	0.0568522547448042	0.058964288753342	0.0553867439915532	7.50607605718561e-05	0.000185941205118717	0.000667091649894644
18	0.405465108108164	0.08	1.80192259807774	1.67114884460358	1.93269635155191	0.0814945714594439	0.484772171680085	0.450111947081169	0.519432396279001	0.25	0.21	0.3	0.724134658611102	0.77989560890375	0.835656559196397	1.72615774445243	1.85907804462186	1.9919983447913	1.78846571734705	1.9252766726512	2.06240664370437	1.80192259807774	0.258998621850956	0.00534912104471323	-0.685860412963322	-0.57159639502418	-0.571040352025481	-0.572079070140661	0.0216306352739883	0.0229566375346347	0.0204795940805316	0.0568522547448042	0.058964288753342	0.0553867439915532	7.50607605718561e-05	0.000185941205118717	0.000667091649894644
18	0.405465108108164	0.08	1.80193122521437	1.67249426402364	1.9313681864051	0.0836004462779955	0.48187760156158	0.447900052788901	0.51585515033426	0.25	0.21	0.3	0.72115870290509	0.775865561830933	0.830572420756776	1.72046989395486	1.85098416688201	1.98149843980917	1.78137681575658	1.917618860042	2.05148594869872	1.80193122521437	0.257530684916562	0.00320301140613195	-0.691101688439295	-0.57159639502418	-0.571040352025481	-0.572079070140661	0.0216306352739883	0.0229566375346347	0.0204795940805316	0.0568522547448042	0.058964288753342	0.0553867439915532	7.50607605718561e-05	0.000185941205118717	0.000667091649894644
18	0.405465108108164	0.08	1.8020280610419	1.6703310784009	1.93372504368291	0.0820966281613784	0.484953787811597	0.450419274009798	0.519488301613396	0.25	0.21	0.3	0.723192227605756	0.778640769457145	0.834089311308535	1.72045834814599	1.85236920542466	1.98428006270333	1.78096269882626	1.91719632520913	2.0552083619703	1.8020280610419	0.258986721431033	0.000267364100209375	-0.69084233255122	-0.57159639502418	-0.571040352025481	-0.572079070140661	0.0216306352739883	0.0229566375346347	0.0204795940805316	0.0568522547448042	0.058964288753342	0.0553867439915532	7.50607605718561e-05	0.000185941205118717	0.000667091649894644
18	0.405465108108164	0.08	1.80208272288597	1.66797681969646	1.93618862607549	0.078518473545798	0.479865902505938	0.444855713765554	0.514876091246321	0.25	0.21	0.3	0.715003019925663	0.771273828421412	0.827544636917162	1.70276425926133	1.8367719751396	1.97077969101787	1.76303449826846	1.90185903693097	2.04019751524837	1.80208272288597	0.258309070963808	-0.00878307256796376	-0.700942620019859	-0.57159639502418	-0.571040352025481	-0.572079070140661	0.0216306352739883	0.0229566375346347	0.0204795940805316	0.0568522547448042	0.058964288753342	0.0553867439915532	7.50607605718561e-05	0.000185941205118717	0.000667091649894644
18	0.405465108108164	0.08	1.80222153488143	1.67024840142976	1.93419466833311	0.080244575230771	0.479934527018668	0.445330431646064	0.514538622391272	0.25	0.21	0.3	0.717902417409975	0.773686531755033	0.82947064610009	1.71483325095257	1.84808319110316	1.98133313125375	1.77614525928175	1.91203311694077	2.05200506276562	1.80222153488143	0.257505039558646	0.00016446589506866	-0.6938897619391	-0.57159639502418	-0.571040352025481	-0.572079070140661	0.0216306352739883	0.0229566375346347	0.0204795940805316	0.0568522547448042	0.058964288753342	0.0553867439915532	7.50607605718561e-05	0.000185941205118717	0.000667091649894644
18	0.405465108108164	0.08	1.80237645785094	1.67216249919897	1.93259041650291	0.0828440782591865	0.482361965271758	0.448181255563854	0.516542674979662	0.25	0.21	0.3	0.720944155046371	0.775927228464396	0.830910301882421	1.7183488741994	1.84939938850978	1.98044990282015	1.77878569308782	1.91492200060983	2.05154879911883	1.80237645785094	0.258108959252952	-0.00890767093374337	-0.702098595145788	-0.57159639502418	-0.571040352025481	-0.572079070140661	0.0216306352739883	0.0229566375346347	0.0204795940805316	0.0568522547448042	0.058964288753342	0.0553867439915532	7.50607605718561e-05	0.000185941205118717	0.000667091649894644
18	0.405465108108164	0.08	1.80245059472568	1.67018240219914	1.93471878725222	0.0830616527169022	0.48790382070223	0.453379815716921	0.522427825687539	0.25	0.21	0.3	0.72829898235667	0.783757555557414	0.839216128758159	1.73345589799748	1.86545524598266	1.99745459396785	1.79590757553777	1.93062139867939	2.0667637015458	1.80245059472568	0.258049277912309	-0.00292864818412598	-0.695719550079325	-0.57159639502418	-0.571040352025481	-0.572079070140661	0.0216306352739883	0.0229566375346347	0.0204795940805316	0.0568522547448042	0.058964288753342	0.0553867439915532	7.50607605718561e-05	0.000185941205118717	0.000667091649894644
18	0.405465108108164	0.08	1.80245651648115	1.67226256646331	1.932650466499	0.0820577464147432	0.476965532404359	0.442991112363306	0.510939952445413	0.25	0.21	0.3	0.714799144423762	0.769619400857535	0.824439657291308	1.70904024031367	1.84011205952403	1.9711838787344	1.76944562468291	1.90648263442972	2.04161233897873	1.80245651648115	0.256992123664489	0.000901773069354958	-0.694316918420173	-0.57159639502418	-0.571040352025481	-0.572079070140661	0.0216306352739883	0.0229566375346347	0.0204795940805316	0.0568522547448042	0.058964288753342	0.0553867439915532	7.50607605718561e-05	0.000185941205118717	0.000667091649894644
18	0.405465108108164	0.08	1.80265373529107	1.67151577090259	1.93379169967955	0.0805878794478087	0.478471020960202	0.444052432489671	0.512889609430733	0.25	0.21	0.3	0.716453417002121	0.77198585757416	0.827518298146198	1.71285418429214	1.84561783778378	1.97838149127542	1.77443703740907	1.91183859046057	2.05004225207545	1.80265373529107	0.257337266935416	-0.00350663470209678	-0.697852798402721	-0.57159639502418	-0.571040352025481	-0.572079070140661	0.0216306352739883	0.0229566375346347	0.0204795940805316	0.0568522547448042	0.058964288753342	0.0553867439915532	7.50607605718561e-05	0.000185941205118717	0.000667091649894644
18	0.405465108108164	0.08	1.80289838473021	1.67288092473311	1.93291584472731	0.0829433075088962	0.47894825958626	0.445031591230151	0.512864927942368	0.25	0.21	0.29	0.717366924972843	0.772038765272295	0.826710605571746	1.71342401294792	1.84400717860569	1.97459034426346	1.77428480684791	1.91028201011478	2.04564638775545	1.80289838473021	0.257084237597769	-0.000218864695659537	-0.695221981906157	-0.57159639502418	-0.571040352025481	-0.572079070140661	0.0216306352739883	0.0229566375346347	0.0204795940805316	0.0568522547448042	0.058964288753342	0.0553867439915532	7.50607605718561e-05	0.000185941205118717	0.000667091649894644
18	0.405465108108164	0.08	1.80317047140185	1.6710278793325	1.9353130634712	0.0797391949239505	0.482158734485173	0.447274696892187	0.517042772078158	0.25	0.21	0.3	0.719768085587603	0.775904542960065	0.832041000332526	1.7162263529295	1.8500790055156	1.9839316581017	1.77697044351918	1.91533773208788	2.05461616529806	1.80317047140185	0.258658035829408	-0.00225047555112699	-0.693934798939073	-0.57159639502418	-0.571040352025481	-0.572079070140661	0.0216306352739883	0.0229566375346347	0.0204795940805316	0.0568522547448042	0.058964288753342	0.0553867439915532	7.50607605718561e-05	0.000185941205118717	0.000667091649894644
18	0.405465108108164	0.08	1.80328275741646	1.67495701498122	1.9316084998517	0.0851306080921439	0.484445133465441	0.450623198775359	0.518267068155523	0.25	0.21	0.3	0.723511207994166	0.777815000810034	0.832118793625903	1.72119693608473	1.85038294008815	1.97956894409157	1.78319670747667	1.91543419433756	2.05087815928814	1.80328275741646	0.259258294932527	-0.0141065484984348	-0.705033932574855	-0.57159639502418	-0.571040352025481	-0.572079070140661	0.0216306352739883	0.0229566375346347	0.0204795940805316	0.0568522547448042	0.058964288753342	0.0553867439915532	7.50607605718561e-05	0.000185941205118717	0.000667091649894644
18	0.405465108108164	0.08	1.80340191250396	1.67213670403091	1.93466712097702	0.0827663446687117	0.485818020880879	0.45137478931563	0.520261252446128	0.25	0.21	0.29	0.726395158202834	0.781824475998341	0.837253793793847	1.73209819692053	1.86427008755877	1.99644197819701	1.79500252334197	1.93162589220005	2.06832537947399	1.80340191250396	0.258196956996825	-0.0012445125704461	-0.693760766485961	-0.57159639502418	-0.571040352025481	-0.572079070140661	0.0216306352739883	0.0229566375346347	0.0204795940805316	0.0568522547448042	0.058964288753342	0.0553867439915532	7.50607605718561e-05	0.000185941205118717	0.000667091649894644
18	0.405465108108164	0.08	1.80359043793745	1.66951429514021	1.9376665807347	0.077596501607446	0.47938710594356	0.444187085448353	0.514587126438767	0.25	0.21	0.3	0.714767205304472	0.771409600142726	0.828051994980981	1.70422450453231	1.8392773672859	1.97433023003948	1.76497042006237	1.9029202348437	2.04071101422684	1.80359043793745	0.257869446860384	-0.00890485541607424	-0.70187644649331	-0.57159639502418	-0.571040352025481	-0.572079070140661	0.0216306352739883	0.0229566375346347	0.0204795940805316	0.0568522547448042	0.058964288753342	0.0553867439915532	7.50607605718561e-05	0.000185941205118717	0.000667091649894644
18	0.405465108108164	0.08	1.80363340058083	1.6731962871977	1.93407051396396	0.0815181141081601	0.481729685910987	0.44729240813588	0.516166963686093	0.25	0.21	0.3	0.719569415223815	0.774969442990451	0.830369470757088	1.71520493835275	1.84725946874251	1.97931399913227	1.77641673203256	1.91307508268026	2.04996995701287	1.80363340058083	0.258921712694069	-0.0023524446440753	-0.693851997906261	-0.57159639502418	-0.571040352025481	-0.572079070140661	0.0216306352739883	0.0229566375346347	0.0204795940805316	0.0568522547448042	0.058964288753342	0.0553867439915532	7.50607605718561e-05	0.000185941205118717	0.000667091649894644
18	0.405465108108164	0.08	1.80368846828049	1.67269875059854	1.93467818596243	0.079884388379234	0.4765439048154	0.442100162657237	0.510987646973563	0.25	0.21	0.3	0.712553581082459	0.768068176854522	0.823582772626586	1.70171427398907	1.83429374948135	1.96687322497362	1.76493936601992	1.90078161407314	2.03838590074469	1.80368846828049	0.25765011543482	0.00438111263903852	-0.689221234058676	-0.57159639502418	-0.571040352025481	-0.572079070140661	0.0216306352739883	0.0229566375346347	0.0204795940805316	0.0568522547448042	0.058964288753342	0.0553867439915532	7.50607605718561e-05	0.000185941205118717	0.000667091649894644
18	0.405465108108164	0.08	1.80384678531785	1.67289308025031	1.93480049038538	0.0830943708110206	0.482544566387427	0.448407113387996	0.516682019386859	0.25	0.21	0.3	0.722343175434213	0.777335514905662	0.832327854377111	1.72418528567822	1.85544835531918	1.98671142496014	1.78615730564807	1.92292315251662	2.0562376963358	1.80384678531785	0.257952261878124	0.00475265508652116	-0.688590223706661	-0.57159639502418	-0.571040352025481	-0.572079070140661	0.0216306352739883	0.0229566375346347	0.0204795940805316	0.0568522547448042	0.058964288753342	0.0553867439915532	7.50607605718561e-05	0.000185941205118717	0.000667091649894644
18	0.405465108108164	0.08	1.80396786665002	1.66944968844369	1.93848604485634	0.0785896022405815	0.479951310421504	0.444952090985467	0.514950529857541	0.25	0.21	0.3	0.716827926448281	0.77321246402867	0.829597001609058	1.71114280868958	1.8457385637406	1.98033431879163	1.77143426489476	1.91005754490993	2.05207258220677	1.80396786665002	0.257404653319989	0.00227590860856689	-0.691734503091786	-0.57159639502418	-0.571040352025481	-0.572079070140661	0.0216306352739883	0.0229566375346347	0.0204795940805316	0.0568522547448042	0.058964288753342	0.0553867439915532	7.50607605718561e-05	0.000185941205118717	0.000667091649894644
18	0.405465108108164	0.08	1.80409035172958	1.67530216859216	1.93287853486701	0.0835857690387976	0.481003396542611	0.447084239392085	0.514922553693137	0.25	0.21	0.3	0.718289947745951	0.772784800103901	0.827279652461851	1.70988299429282	1.83960751795595	1.96933204161908	1.77066963031013	1.90713250449043	2.04102273017244	1.80409035172958	0.259019077920495	-0.00956897986283934	-0.700879046483699	-0.57159639502418	-0.571040352025481	-0.572079070140661	0.0216306352739883	0.0229566375346347	0.0204795940805316	0.0568522547448042	0.058964288753342	0.0553867439915532	7.50607605718561e-05	0.000185941205118717	0.000667091649894644
18	0.405465108108164	0.08	1.80420732933498	1.67242129254202	1.93599336612795	0.0814615065946584	0.484677655625183	0.450016532742882	0.519338778507484	0.25	0.21	0.3	0.72619739858425	0.782130493121284	0.838063587658318	1.73644374448715	1.87018791970451	2.00393209492187	1.79619154834353	1.93424776131729	2.07243626501763	1.80420732933498	0.257752099628344	-0.00335724374785101	-0.69718658080385	-0.57159639502418	-0.571040352025481	-0.572079070140661	0.0216306352739883	0.0229566375346347	0.0204795940805316	0.0568522547448042	0.058964288753342	0.0553867439915532	7.50607605718561e-05	0.000185941205118717	0.000667091649894644
18	0.405465108108164	0.08	1.80428077810104	1.6730687968628	1.93549275933928	0.0814980163932453	0.481337660036822	0.446923787937645	0.515751532135999	0.25	0.21	0.3	0.720352992613245	0.77582136646832	0.831289740323396	1.72040115118622	1.8528748900521	1.98534862891798	1.78031218387153	1.92119027984272	2.05449337621014	1.80428077810104	0.257807526761837	-0.00736621225952375	-0.701013109755671	-0.57159639502418	-0.571040352025481	-0.572079070140661	0.0216306352739883	0.0229566375346347	0.0204795940805316	0.0568522547448042	0.058964288753342	0.0553867439915532	7.50607605718561e-05	0.000185941205118717	0.000667091649894644
18	0.405465108108164	0.08	1.80432302079562	1.67419242827923	1.93445361331201	0.0822600155857524	0.479763907798597	0.445635959967771	0.513891855629424	0.25	0.21	0.3	0.716765853156039	0.771657625456452	0.826549397756865	1.70818774933034	1.83900516002273	1.96982257071512	1.76964306057049	1.90315392968445	2.03834616432471	1.80432302079562	0.258259209572402	-0.00346776092418786	-0.696151860188094	-0.57159639502418	-0.571040352025481	-0.572079070140661	0.0216306352739883	0.0229566375346347	0.0204795940805316	0.0568522547448042	0.058964288753342	0.0553867439915532	7.50607605718561e-05	0.000185941205118717	0.000667091649894644
18	0.405465108108164	0.08	1.80467968009454	1.67402941309947	1.93532994708962	0.0844331129876932	0.492704102708646	0.458150607504335	0.527257597912958	0.25	0.21	0.3	0.735735059816553	0.791223838931124	0.846712618045696	1.75060819222311	1.88263820764557	2.01466822306804	1.81366200968862	1.95110278019995	2.0841750947551	1.80467968009454	0.259985873158335	-0.000789518098196179	-0.68994523541283	-0.57159639502418	-0.571040352025481	-0.572079070140661	0.0216306352739883	0.0229566375346347	0.0204795940805316	0.0568522547448042	0.058964288753342	0.0553867439915532	7.50607605718561e-05	0.000185941205118717	0.000667091649894644
18	0.405465108108164	0.08	1.80472200827879	1.67358515901142	1.93585885754616	0.0804952419996668	0.477915188104632	0.443515073796711	0.512315302412553	0.25	0.21	0.3	0.712486022695276	0.767748181912773	0.823010341130269	1.69589937590711	1.8274374809968	1.9589755860865	1.75796561388391	1.8934279589313	2.03009194288561	1.80472200827879	0.25831105636657	-3.83618103084361e-05	-0.692368965251559	-0.57159639502418	-0.571040352025481	-0.572079070140661	0.0216306352739883	0.0229566375346347	0.0204795940805316	0.0568522547448042	0.058964288753342	0.0553867439915532	7.50607605718561e-05	0.000185941205118717	0.000667091649894644
18	0.405465108108164	0.08	1.80499467142308	1.67197504082858	1.93801430201759	0.0796281052324402	0.482062696630111	0.447159180692113	0.516966212568109	0.25	0.21	0.3	0.718972622076058	0.775092843816278	0.831213065556497	1.7128612358117	1.84656055816755	1.9802598805234	1.77468012699419	1.91311616532969	2.04876600751435	1.80499467142308	0.258601875015169	-0.00291717798120787	-0.694428486383894	-0.57159639502418	-0.571040352025481	-0.572079070140661	0.0216306352739883	0.0229566375346347	0.0204795940805316	0.0568522547448042	0.058964288753342	0.0553867439915532	7.50607605718561e-05	0.000185941205118717	0.000667091649894644
18	0.405465108108164	0.08	1.80506551617474	1.67442034180125	1.93571069054823	0.0813295700434172	0.478046630021776	0.443829541017143	0.512263719026409	0.25	0.21	0.29	0.716848786315551	0.77211432512581	0.827379863936069	1.71563419167653	1.84790120504715	1.98016821841776	1.77511544786885	1.91416796561273	2.0486915802725	1.80506551617474	0.256357624794991	-0.00157618205835774	-0.698060648358338	-0.57159639502418	-0.571040352025481	-0.572079070140661	0.0216306352739883	0.0229566375346347	0.0204795940805316	0.0568522547448042	0.058964288753342	0.0553867439915532	7.50607605718561e-05	0.000185941205118717	0.000667091649894644
18	0.405465108108164	0.08	1.80509240183161	1.67299311004475	1.93719169361847	0.081095419473303	0.481093277195174	0.446604046926289	0.515582507464059	0.25	0.21	0.3	0.720404865298267	0.776038506455571	0.831672147612876	1.72189985263506	1.85487446611251	1.98784907958996	1.78298615801374	1.92160645240436	2.0556185651112	1.80509240183161	0.257139252484333	0.00544480753091923	-0.68931438384912	-0.57159639502418	-0.571040352025481	-0.572079070140661	0.0216306352739883	0.0229566375346347	0.0204795940805316	0.0568522547448042	0.058964288753342	0.0553867439915532	7.50607605718561e-05	0.000185941205118717	0.000667091649894644
18	0.405465108108164	0.08	1.80517127463611	1.67298013646793	1.93736241280429	0.0810524226048331	0.481060718526216	0.446563869184851	0.51555756786758	0.25	0.21	0.29	0.720052522041265	0.775676241479357	0.831299960917449	1.72036090037078	1.85325797263324	1.98615504489571	1.78202949194599	1.91828992836536	2.05845353616477	1.80517127463611	0.257396951619239	-0.00884509807876133	-0.703151835941431	-0.57159639502418	-0.571040352025481	-0.572079070140661	0.0216306352739883	0.0229566375346347	0.0204795940805316	0.0568522547448042	0.058964288753342	0.0553867439915532	7.50607605718561e-05	0.000185941205118717	0.000667091649894644
18	0.405465108108164	0.08	1.80547698298441	1.6757062035955	1.93524776237332	0.0858803233533649	0.490449707016495	0.456372315768859	0.524527098264131	0.25	0.21	0.3	0.735483862030448	0.790402555511032	0.845321248991616	1.75629994465774	1.88744313256447	2.01858632047119	1.81951187709149	1.95316830000633	2.09065739267305	1.80547698298441	0.258020710630801	0.00821342969253715	-0.68531387257201	-0.57159639502418	-0.571040352025481	-0.572079070140661	0.0216306352739883	0.0229566375346347	0.0204795940805316	0.0568522547448042	0.058964288753342	0.0553867439915532	7.50607605718561e-05	0.000185941205118717	0.000667091649894644
18	0.405465108108164	0.08	1.80549625374169	1.67221233572861	1.93878017175477	0.0781543469005323	0.473147138381536	0.438539981427093	0.50775429533598	0.25	0.21	0.3	0.704558659950685	0.760158544023237	0.81575842809579	1.6771861717635	1.80954045540067	1.94189473903784	1.73593069037553	1.87574296334026	2.01212252265291	1.80549625374169	0.257921866653801	0.00260400475581642	-0.690464458001289	-0.57159639502418	-0.571040352025481	-0.572079070140661	0.0216306352739883	0.0229566375346347	0.0204795940805316	0.0568522547448042	0.058964288753342	0.0553867439915532	7.50607605718561e-05	0.000185941205118717	0.000667091649894644
18	0.405465108108164	0.08	1.80552837714562	1.67238267885994	1.93867407543129	0.0800328386492216	0.481581154533928	0.446808431323968	0.516353877743888	0.25	0.21	0.3	0.721302640109724	0.777437787293111	0.833572934476497	1.72542498043972	1.85970562748704	1.99398627453436	1.78817841107554	1.92604402520811	2.0636910881001	1.80552837714562	0.256655675493903	0.00268740623023352	-0.693002065184338	-0.57159639502418	-0.571040352025481	-0.572079070140661	0.0216306352739883	0.0229566375346347	0.0204795940805316	0.0568522547448042	0.058964288753342	0.0553867439915532	7.50607605718561e-05	0.000185941205118717	0.000667091649894644
18	0.405465108108164	0.08	1.80614749758908	1.67163399415976	1.9406610010184	0.0781841130445824	0.479872079303924	0.444780292095619	0.514963866512229	0.25	0.21	0.3	0.717613778354887	0.774231282446916	0.830848786538946	1.71559434559856	1.85094942490719	1.98630450421581	1.7759401934669	1.91442993815509	2.05745395076461	1.80614749758908	0.256869613379791	0.00352962705754295	-0.691654519639637	-0.57159639502418	-0.571040352025481	-0.572079070140661	0.0216306352739883	0.0229566375346347	0.0204795940805316	0.0568522547448042	0.058964288753342	0.0553867439915532	7.50607605718561e-05	0.000185941205118717	0.000667091649894644
18	0.405465108108164	0.08	1.8062759585202	1.67444236021416	1.93810955682625	0.082900309727946	0.485798318097451	0.451386836511432	0.520209799683471	0.25	0.21	0.3	0.726499619197884	0.78188432749264	0.837269035787396	1.73255255426165	1.86463372166689	1.99671488907213	1.79363396115387	1.92943920874194	2.06521259783	1.8062759585202	0.257504279345759	-0.0022132374598051	-0.696292938222063	-0.57159639502418	-0.571040352025481	-0.572079070140661	0.0216306352739883	0.0229566375346347	0.0204795940805316	0.0568522547448042	0.058964288753342	0.0553867439915532	7.50607605718561e-05	0.000185941205118717	0.000667091649894644
18	0.405465108108164	0.08	1.80657527941541	1.67536577229017	1.93778478654064	0.0820392964610053	0.483128544458479	0.448710915628179	0.517546173288778	0.25	0.21	0.3	0.722105879404106	0.777493816866501	0.832881754328895	1.72186476116918	1.85393755053497	1.98601033990077	1.78384852294947	1.9170705680126	2.05580770117168	1.80657527941541	0.257776762633971	0.00290573698255501	-0.690597603482492	-0.57159639502418	-0.571040352025481	-0.572079070140661	0.0216306352739883	0.0229566375346347	0.0204795940805316	0.0568522547448042	0.058964288753342	0.0553867439915532	7.50607605718561e-05	0.000185941205118717	0.000667091649894644
18	0.405465108108164	0.08	1.80660572853927	1.67586740314138	1.93734405393715	0.0818218404214074	0.482546943866102	0.448121020755925	0.516972866976278	0.25	0.21	0.3	0.721086758018574	0.776482680409	0.831878602799427	1.71926628094013	1.85134517492668	1.98342406891322	1.78266452971652	1.9177930975554	2.05250059174738	1.80660572853927	0.258642873177432	-0.00595451841766486	-0.697671022670313	-0.57159639502418	-0.571040352025481	-0.572079070140661	0.0216306352739883	0.0229566375346347	0.0204795940805316	0.0568522547448042	0.058964288753342	0.0553867439915532	7.50607605718561e-05	0.000185941205118717	0.000667091649894644
18	0.405465108108164	0.08	1.80661995492355	1.67214922198068	1.94109068786642	0.0797194672206521	0.483935768411235	0.448918455713678	0.518953081108793	0.25	0.21	0.3	0.724218028655469	0.780709734104113	0.837201439552757	1.73120768148556	1.86624833297898	2.0012889844724	1.79170895583293	1.93174480824706	2.07306257472166	1.80661995492355	0.256769374510177	-0.00138622906656717	-0.696900311398163	-0.57159639502418	-0.571040352025481	-0.572079070140661	0.0216306352739883	0.0229566375346347	0.0204795940805316	0.0568522547448042	0.058964288753342	0.0553867439915532	7.50607605718561e-05	0.000185941205118717	0.000667091649894644
18	0.405465108108164	0.08	1.80664770778938	1.67476616560564	1.93852924997312	0.0805478159862604	0.482116614090442	0.447426401967455	0.516806826213429	0.25	0.21	0.3	0.718314869783782	0.774007817482715	0.829700765181648	1.70868241206789	1.8411613070656	1.97364020206332	1.76944932814228	1.90566933293522	2.04552765363446	1.80664770778938	0.258964308460279	0.00846179142965611	-0.682942435175949	-0.57159639502418	-0.571040352025481	-0.572079070140661	0.0216306352739883	0.0229566375346347	0.0204795940805316	0.0568522547448042	0.058964288753342	0.0553867439915532	7.50607605718561e-05	0.000185941205118717	0.000667091649894644
18	0.405465108108164	0.08	1.80668678184143	1.67629952841488	1.93707403526798	0.0816884537738712	0.477851885794301	0.443730618198136	0.511973153390466	0.25	0.21	0.3	0.712253073972073	0.767022739928143	0.821792405884213	1.69395484488858	1.82421379973144	1.9544727545743	1.75558868951227	1.88758225453929	2.02243799753435	1.80668678184143	0.258762600040657	-0.00175910522105766	-0.693762472953392	-0.57159639502418	-0.571040352025481	-0.572079070140661	0.0216306352739883	0.0229566375346347	0.0204795940805316	0.0568522547448042	0.058964288753342	0.0553867439915532	7.50607605718561e-05	0.000185941205118717	0.000667091649894644
18	0.405465108108164	0.08	1.80671579853356	1.67544478896744	1.93798680809969	0.0809108308803494	0.478225595686374	0.443899415466774	0.512551775905973	0.25	0.21	0.3	0.71424937341737	0.769481373864768	0.824713374312166	1.70285737390731	1.83453718034173	1.96621698677615	1.76407651280209	1.89882973246914	2.03762830825689	1.80671579853356	0.257809610552059	0.00309137278118891	-0.69039491649225	-0.57159639502418	-0.571040352025481	-0.572079070140661	0.0216306352739883	0.0229566375346347	0.0204795940805316	0.0568522547448042	0.058964288753342	0.0553867439915532	7.50607605718561e-05	0.000185941205118717	0.000667091649894644
18	0.405465108108164	0.08	1.80693220379689	1.676558902759	1.93730550483478	0.0840999151525426	0.486885228605534	0.452666013992356	0.521104443218711	0.25	0.21	0.3	0.730597294276957	0.785826679377408	0.841056064477858	1.74726652203224	1.87935085409091	2.01143518614958	1.80831826153761	1.94679485537558	2.08485422975936	1.80693220379689	0.257615343963181	0.00214313428739116	-0.691677355417241	-0.57159639502418	-0.571040352025481	-0.572079070140661	0.0216306352739883	0.0229566375346347	0.0204795940805316	0.0568522547448042	0.058964288753342	0.0553867439915532	7.50607605718561e-05	0.000185941205118717	0.000667091649894644
18	0.405465108108164	0.08	1.80697403339869	1.67693843199408	1.93700963480331	0.0826927911296556	0.483001281004973	0.448741149293918	0.517261412716027	0.25	0.21	0.3	0.721158426064444	0.776216854961326	0.831275283858209	1.71720787094389	1.84831188921003	1.97941590747617	1.77771707556437	1.91257169010023	2.05039650805359	1.80697403339869	0.259047440209703	0.00222507965065774	-0.688799888071081	-0.57159639502418	-0.571040352025481	-0.572079070140661	0.0216306352739883	0.0229566375346347	0.0204795940805316	0.0568522547448042	0.058964288753342	0.0553867439915532	7.50607605718561e-05	0.000185941205118717	0.000667091649894644
18	0.405465108108164	0.08	1.80703314340252	1.67757304486229	1.93649324194275	0.0845782145340275	0.482109993893209	0.44833115885633	0.515888828930088	0.25	0.21	0.3	0.720704606741693	0.775005008443747	0.829305410145802	1.7166206612853	1.84595685617831	1.97529305107133	1.77628740065113	1.91205882848561	2.04754651958079	1.80703314340252	0.258538089532238	-0.00785646785767241	-0.700305132977019	-0.57159639502418	-0.571040352025481	-0.572079070140661	0.0216306352739883	0.0229566375346347	0.0204795940805316	0.0568522547448042	0.058964288753342	0.0553867439915532	7.50607605718561e-05	0.000185941205118717	0.000667091649894644
18	0.405465108108164	0.08	1.80751916067128	1.67754656087781	1.93749176046476	0.0823643987127018	0.480932320301398	0.446744887259991	0.515119753342806	0.25	0.21	0.3	0.719880212793758	0.774969498143315	0.830058783492871	1.71882576838142	1.8503599896834	1.98189421098539	1.77763998119075	1.91655196100547	2.05178157511557	1.80751916067128	0.258155047019005	-0.00113778847437327	-0.69403881654332	-0.57159639502418	-0.571040352025481	-0.572079070140661	0.0216306352739883	0.0229566375346347	0.0204795940805316	0.0568522547448042	0.058964288753342	0.0553867439915532	7.50607605718561e-05	0.000185941205118717	0.000667091649894644
18	0.405465108108164	0.08	1.80783784735258	1.67749851160792	1.93817718309724	0.0843925063805183	0.486851637958404	0.452699607435008	0.5210036684818	0.25	0.21	0.3	0.727958783025478	0.78287659203027	0.837794401035063	1.73445719305079	1.86530606949276	1.99615494593474	1.79784684161638	1.93174974228307	2.06519841678065	1.80783784735258	0.258148325678932	0.000178365730002887	-0.692761076142244	-0.57159639502418	-0.571040352025481	-0.572079070140661	0.0216306352739883	0.0229566375346347	0.0204795940805316	0.0568522547448042	0.058964288753342	0.0553867439915532	7.50607605718561e-05	0.000185941205118717	0.000667091649894644
18	0.405465108108164	0.08	1.80793418004292	1.6765590853414	1.93930927474444	0.0819303851030744	0.482417125493943	0.448025302786382	0.516808948201504	0.25	0.21	0.29	0.722480349514348	0.777940199517599	0.833400049520851	1.72633444173921	1.85885326977191	1.99137209780462	1.78637558802331	1.92331806361607	2.06203599382951	1.80793418004292	0.257313168020657	-0.00353519943561815	-0.697925787872735	-0.57159639502418	-0.571040352025481	-0.572079070140661	0.0216306352739883	0.0229566375346347	0.0204795940805316	0.0568522547448042	0.058964288753342	0.0553867439915532	7.50607605718561e-05	0.000185941205118717	0.000667091649894644
18	0.405465108108164	0.08	1.80816465770461	1.67945833219043	1.93687098321878	0.0848086179622789	0.483485377470933	0.449660480718213	0.517310274223653	0.25	0.21	0.3	0.725632043696669	0.780216402365018	0.834800761033367	1.7351142535971	1.86563508653388	1.99615591947067	1.79681094931821	1.93175682647998	2.06618151714704	1.80816465770461	0.258366486071931	0.000830455275814534	-0.692080036255679	-0.57159639502418	-0.571040352025481	-0.572079070140661	0.0216306352739883	0.0229566375346347	0.0204795940805316	0.0568522547448042	0.058964288753342	0.0553867439915532	7.50607605718561e-05	0.000185941205118717	0.000667091649894644
18	0.405465108108164	0.08	1.80839026108293	1.6760727707788	1.94070775138705	0.0815110928770937	0.484438855126469	0.449806283849734	0.519071426403205	0.25	0.21	0.3	0.724360701785506	0.780132429605639	0.835904157425771	1.72842971249752	1.86150914549827	1.99458857849902	1.78899345161936	1.93889013286232	2.06809617422069	1.80839026108293	0.257706146384828	0.00255666867870273	-0.690912544897645	-0.57159639502418	-0.571040352025481	-0.572079070140661	0.0216306352739883	0.0229566375346347	0.0204795940805316	0.0568522547448042	0.058964288753342	0.0553867439915532	7.50607605718561e-05	0.000185941205118717	0.000667091649894644
18	0.405465108108164	0.08	1.80843463190252	1.6778801149709	1.93898914883413	0.0827670772016863	0.484897229417451	0.450519445426833	0.519275013408068	0.25	0.21	0.3	0.722744415949386	0.777894868752578	0.83304532155577	1.71793409139165	1.84902447539944	1.98011485940722	1.77780205560809	1.91570758960162	2.04982547864149	1.80843463190252	0.259574152717968	0.00790572463911733	-0.682182199556483	-0.57159639502418	-0.571040352025481	-0.572079070140661	0.0216306352739883	0.0229566375346347	0.0204795940805316	0.0568522547448042	0.058964288753342	0.0553867439915532	7.50607605718561e-05	0.000185941205118717	0.000667091649894644
18	0.405465108108164	0.08	1.80848013669645	1.67589457470146	1.94106569869144	0.0800252924300088	0.479591596557648	0.444960755307105	0.514222437808192	0.25	0.21	0.3	0.716158782814894	0.771896689634851	0.827634596454808	1.70789620784546	1.8408200258246	1.97374384380373	1.76829462549566	1.90509761103805	2.04469023661469	1.80848013669645	0.258198052371168	-0.000146328342780042	-0.692739313497119	-0.57159639502418	-0.571040352025481	-0.572079070140661	0.0216306352739883	0.0229566375346347	0.0204795940805316	0.0568522547448042	0.058964288753342	0.0553867439915532	7.50607605718561e-05	0.000185941205118717	0.000667091649894644
18	0.405465108108164	0.08	1.80891040444093	1.67855375525911	1.93926705362274	0.0825340939885844	0.480423870245291	0.446310862057348	0.514536878433233	0.25	0.21	0.3	0.719749729508502	0.77476257034059	0.829775411172678	1.71989230732191	1.85134933727542	1.98280636722893	1.77781314331588	1.91779066727284	2.05230191864818	1.80891040444093	0.257649806365519	-6.9887032962963e-05	-0.694165692503392	-0.57159639502418	-0.571040352025481	-0.572079070140661	0.0216306352739883	0.0229566375346347	0.0204795940805316	0.0568522547448042	0.058964288753342	0.0553867439915532	7.50607605718561e-05	0.000185941205118717	0.000667091649894644
18	0.405465108108164	0.08	1.80891975494024	1.67865721492477	1.93918229495571	0.084671249316001	0.488833706064982	0.454604338135063	0.523063073994901	0.25	0.21	0.3	0.732738897402815	0.787910366770343	0.84308183613787	1.74999752651967	1.88176333732874	2.01352914813782	1.81230628529031	1.94869134222639	2.08677948652281	1.80891975494024	0.257661281116943	-0.00983773894425076	-0.703829881181473	-0.57159639502418	-0.571040352025481	-0.572079070140661	0.0216306352739883	0.0229566375346347	0.0204795940805316	0.0568522547448042	0.058964288753342	0.0553867439915532	7.50607605718561e-05	0.000185941205118717	0.000667091649894644
18	0.405465108108164	0.08	1.80942299758138	1.67763926870348	1.94120672645928	0.0837868514588286	0.488503751465923	0.454100824322917	0.522906678608928	0.25	0.21	0.3	0.730920881707197	0.78629584800057	0.841670814293943	1.74322461073351	1.87529226193494	2.00735991313637	1.80583743305492	1.94012366889918	2.07793929668996	1.80942299758138	0.258491321743878	0.00352168202617608	-0.688770717155992	-0.57159639502418	-0.571040352025481	-0.572079070140661	0.0216306352739883	0.0229566375346347	0.0204795940805316	0.0568522547448042	0.058964288753342	0.0553867439915532	7.50607605718561e-05	0.000185941205118717	0.000667091649894644
18	0.405465108108164	0.08	1.80958120513534	1.67858249041108	1.94057991985961	0.0823422411775579	0.483793910196014	0.449398016822032	0.518189803569996	0.25	0.21	0.29	0.725049262448785	0.780542869871508	0.836036477294232	1.73333438463737	1.86599982249811	1.99866526035884	1.79445787233387	1.93044211349163	2.06835639155021	1.80958120513534	0.257109903933059	0.00758223245272832	-0.68730089263846	-0.57159639502418	-0.571040352025481	-0.572079070140661	0.0216306352739883	0.0229566375346347	0.0204795940805316	0.0568522547448042	0.058964288753342	0.0553867439915532	7.50607605718561e-05	0.000185941205118717	0.000667091649894644
18	0.405465108108164	0.08	1.80964085690915	1.67695741442726	1.94232429939104	0.0811239651368197	0.482714304270162	0.448115490121569	0.517313118418755	0.25	0.21	0.3	0.719783344633058	0.775357522980376	0.830931701327694	1.71304536585173	1.84530889957857	1.9775724333054	1.77274081997571	1.91425344900579	2.04714468553484	1.80964085690915	0.257978193709401	-0.00178622186658237	-0.694592258753149	-0.57159639502418	-0.571040352025481	-0.572079070140661	0.0216306352739883	0.0229566375346347	0.0204795940805316	0.0568522547448042	0.058964288753342	0.0553867439915532	7.50607605718561e-05	0.000185941205118717	0.000667091649894644
18	0.405465108108164	0.08	1.809660056261	1.67706158755196	1.94225852497005	0.0810451589669513	0.485705372308618	0.450873756555006	0.520536988062231	0.25	0.21	0.3	0.724833547633731	0.7808295404132	0.836825533192668	1.72655547054344	1.85993807676735	1.99332068299125	1.78831371679129	1.92632793533737	2.06504016165955	1.809660056261	0.258322465694505	0.00597195855607991	-0.686144065425711	-0.57159639502418	-0.571040352025481	-0.572079070140661	0.0216306352739883	0.0229566375346347	0.0204795940805316	0.0568522547448042	0.058964288753342	0.0553867439915532	7.50607605718561e-05	0.000185941205118717	0.000667091649894644
18	0.405465108108164	0.08	1.80968564952605	1.67697985529504	1.94239144375706	0.0779617793635931	0.475975945219953	0.441115272509923	0.510836617929983	0.25	0.21	0.3	0.70893633521642	0.764962501378399	0.820988667540379	1.68818479349546	1.82159948400308	1.9550141745107	1.7492645998434	1.887047240334	2.0250753261058	1.80968564952605	0.258735685750966	-0.00402291987268009	-0.695261161889978	-0.57159639502418	-0.571040352025481	-0.572079070140661	0.0216306352739883	0.0229566375346347	0.0204795940805316	0.0568522547448042	0.058964288753342	0.0553867439915532	7.50607605718561e-05	0.000185941205118717	0.000667091649894644
18	0.405465108108164	0.08	1.81004716301858	1.68018094722385	1.93991337881331	0.0829701471053903	0.481517973630912	0.447425345809885	0.51561060145194	0.25	0.21	0.3	0.717792207583787	0.772486075097466	0.827179942611146	1.70619042487189	1.8361976220316	1.96620481919132	1.76727626770315	1.89874558409954	2.0347904361385	1.81004716301858	0.259197174151701	-3.08616403103239e-05	-0.691143523335963	-0.57159639502418	-0.571040352025481	-0.572079070140661	0.0216306352739883	0.0229566375346347	0.0204795940805316	0.0568522547448042	0.058964288753342	0.0553867439915532	7.50607605718561e-05	0.000185941205118717	0.000667091649894644
18	0.405465108108164	0.08	1.81006284567862	1.67722858689766	1.94289710445958	0.0825995152889283	0.489719621672362	0.454961571449195	0.52447767189553	0.25	0.21	0.29	0.731674692531514	0.787573008578347	0.84347132462518	1.74350011293335	1.87669963634893	2.00989915976451	1.80697680196753	1.94323338062701	2.08363262962592	1.81006284567862	0.257564603670867	0.000841734302297965	-0.693367545349009	-0.57159639502418	-0.571040352025481	-0.572079070140661	0.0216306352739883	0.0229566375346347	0.0204795940805316	0.0568522547448042	0.058964288753342	0.0553867439915532	7.50607605718561e-05	0.000185941205118717	0.000667091649894644
18	0.405465108108164	0.08	1.81018822380046	1.67835358094218	1.94202286665875	0.0821677383882296	0.484943997616	0.450426464605505	0.519461530626495	0.25	0.21	0.3	0.724642332690779	0.780173851384653	0.835705370078527	1.72737196882389	1.85974567161576	1.99211937440764	1.78736712807831	1.92739460209613	2.06228715338593	1.81018822380046	0.258520035741752	-0.00128539930896428	-0.693169725649355	-0.57159639502418	-0.571040352025481	-0.572079070140661	0.0216306352739883	0.0229566375346347	0.0204795940805316	0.0568522547448042	0.058964288753342	0.0553867439915532	7.50607605718561e-05	0.000185941205118717	0.000667091649894644
18	0.405465108108164	0.08	1.81035215138322	1.67774070126016	1.94296360150629	0.0803053160466522	0.481050250568548	0.446379974219221	0.515720526917875	0.25	0.21	0.29	0.718747003577382	0.774571992776025	0.830396981974667	1.71480266903761	1.84799117625971	1.98117968348181	1.77530128120453	1.91302506341609	2.05222964049383	1.81035215138322	0.257838925891081	-0.000760999239535963	-0.694053276125195	-0.57159639502418	-0.571040352025481	-0.572079070140661	0.0216306352739883	0.0229566375346347	0.0204795940805316	0.0568522547448042	0.058964288753342	0.0553867439915532	7.50607605718561e-05	0.000185941205118717	0.000667091649894644
18	0.405465108108164	0.08	1.81036890006821	1.67800713485971	1.9427306652767	0.0808114875515757	0.481672903833133	0.447076167846477	0.51626963981979	0.25	0.21	0.3	0.719871105782348	0.775577923506809	0.83128474123127	1.71749209626391	1.85039924919901	1.98330640213411	1.77655177137435	1.91625310482318	2.05376108237367	1.81036890006821	0.25731355019555	0.00217244078224173	-0.691966895741773	-0.57159639502418	-0.571040352025481	-0.572079070140661	0.0216306352739883	0.0229566375346347	0.0204795940805316	0.0568522547448042	0.058964288753342	0.0553867439915532	7.50607605718561e-05	0.000185941205118717	0.000667091649894644
18	0.405465108108164	0.08	1.81037273070358	1.67677946903274	1.94396599237442	0.0793725864632216	0.483604843420643	0.448528485360602	0.518681201480683	0.25	0.21	0.3	0.720246513673334	0.776572088145579	0.832897662617823	1.71366694046416	1.84768116065588	1.9816953808476	1.77601287299621	1.91023028989926	2.05069683416693	1.81037273070358	0.258538005282963	-0.00255278261014766	-0.694398493452089	-0.57159639502418	-0.571040352025481	-0.572079070140661	0.0216306352739883	0.0229566375346347	0.0204795940805316	0.0568522547448042	0.058964288753342	0.0553867439915532	7.50607605718561e-05	0.000185941205118717	0.000667091649894644
18	0.405465108108164	0.08	1.81072270280948	1.67934308420863	1.94210232141032	0.0825283396060971	0.483831527018749	0.4494752490947	0.518187804942797	0.25	0.21	0.3	0.722843138772803	0.778094678921431	0.833346219070058	1.72243529921235	1.85409208335145	1.98574886749056	1.78111129789115	1.91881012951226	2.05797512452535	1.81072270280948	0.257862845722079	0.00927061259069805	-0.684193685658007	-0.57159639502418	-0.571040352025481	-0.572079070140661	0.0216306352739883	0.0229566375346347	0.0204795940805316	0.0568522547448042	0.058964288753342	0.0553867439915532	7.50607605718561e-05	0.000185941205118717	0.000667091649894644
18	0.405465108108164	0.08	1.81074213349284	1.67836068090493	1.94312358608075	0.0789106177524899	0.476645690578189	0.441964339722532	0.511327041433845	0.25	0.21	0.3	0.709412385041226	0.765080631584396	0.820748878127565	1.68718550449517	1.81958051282709	1.95197552115901	1.7467164351381	1.88372385354111	2.02676097361118	1.81074213349284	0.258214965368863	-0.00155738442746399	-0.693895415406167	-0.57159639502418	-0.571040352025481	-0.572079070140661	0.0216306352739883	0.0229566375346347	0.0204795940805316	0.0568522547448042	0.058964288753342	0.0553867439915532	7.50607605718561e-05	0.000185941205118717	0.000667091649894644
18	0.405465108108164	0.08	1.81080066911855	1.67572997550792	1.94587136272919	0.0766251761151336	0.478441719192862	0.443070544604904	0.51381289378082	0.25	0.21	0.29	0.71305700373792	0.769981717144158	0.826906430550397	1.70035550553168	1.83609815911157	1.97184081269146	1.75857200677468	1.90137507431063	2.04105210542077	1.81080066911855	0.257602725526951	0.0014479997186729	-0.691737436833635	-0.57159639502418	-0.571040352025481	-0.572079070140661	0.0216306352739883	0.0229566375346347	0.0204795940805316	0.0568522547448042	0.058964288753342	0.0553867439915532	7.50607605718561e-05	0.000185941205118717	0.000667091649894644
18	0.405465108108164	0.08	1.81082294762321	1.67892802637177	1.94271786887465	0.0816146744495322	0.484753920560889	0.450122776446153	0.519385064675624	0.25	0.21	0.3	0.723900179150969	0.779594964531062	0.835289749911155	1.72499187784574	1.85770776214308	1.99042364644041	1.78519307706522	1.92457530496493	2.06118738573994	1.81082294762321	0.258786717379441	0.000921913972837268	-0.690463678207256	-0.57159639502418	-0.571040352025481	-0.572079070140661	0.0216306352739883	0.0229566375346347	0.0204795940805316	0.0568522547448042	0.058964288753342	0.0553867439915532	7.50607605718561e-05	0.000185941205118717	0.000667091649894644
18	0.405465108108164	0.08	1.81088228741316	1.67883643994329	1.94292813488303	0.0822952399522181	0.485499694634608	0.45097178684304	0.520027602426176	0.25	0.21	0.3	0.725225725669132	0.780751431965017	0.836277138260901	1.72805454157526	1.86036017490101	1.99266580822675	1.79060771210713	1.92905258032765	2.06473002648334	1.81088228741316	0.257887862931461	-0.0015313483715581	-0.694992144342397	-0.57159639502418	-0.571040352025481	-0.572079070140661	0.0216306352739883	0.0229566375346347	0.0204795940805316	0.0568522547448042	0.058964288753342	0.0553867439915532	7.50607605718561e-05	0.000185941205118717	0.000667091649894644
18	0.405465108108164	0.08	1.81099312071542	1.6811968580236	1.94078938340724	0.0843190277544597	0.482913687005163	0.449021781865846	0.516805592144479	0.25	0.21	0.3	0.721523358278137	0.775983525250326	0.830443692222514	1.71786989061857	1.84753371924755	1.97719754787653	1.7775050808379	1.91677802733652	2.04984070052987	1.81099312071542	0.258565048560202	0.00580414772644559	-0.6865336848112	-0.57159639502418	-0.571040352025481	-0.572079070140661	0.0216306352739883	0.0229566375346347	0.0204795940805316	0.0568522547448042	0.058964288753342	0.0553867439915532	7.50607605718561e-05	0.000185941205118717	0.000667091649894644
18	0.405465108108164	0.08	1.81103315656161	1.67941031479162	1.94265599833161	0.0823024263023402	0.487407612684546	0.452745666123804	0.522069559245288	0.25	0.21	0.3	0.729706105755104	0.785571983521042	0.841437861286979	1.74266487642149	1.87608229228978	2.00949970815806	1.8069604431834	1.94188076668034	2.08101539391511	1.81103315656161	0.258106912815696	-0.00168724478397326	-0.694524227381155	-0.57159639502418	-0.571040352025481	-0.572079070140661	0.0216306352739883	0.0229566375346347	0.0204795940805316	0.0568522547448042	0.058964288753342	0.0553867439915532	7.50607605718561e-05	0.000185941205118717	0.000667091649894644
18	0.405465108108164	0.08	1.81118011995873	1.67978453758738	1.94257570233008	0.0803482783816403	0.47735171908591	0.442958005915766	0.511745432256054	0.25	0.21	0.3	0.711137853857885	0.766354535898554	0.821571217939224	1.6916022863558	1.82294765783091	1.95429302930603	1.75239372749416	1.88892002300976	2.02574980798302	1.81118011995873	0.258442325877298	0.00232980475876504	-0.689715043083865	-0.57159639502418	-0.571040352025481	-0.572079070140661	0.0216306352739883	0.0229566375346347	0.0204795940805316	0.0568522547448042	0.058964288753342	0.0553867439915532	7.50607605718561e-05	0.000185941205118717	0.000667091649894644
18	0.405465108108164	0.08	1.81127918596126	1.67788493573603	1.9446734361865	0.0796807824281406	0.481550407838701	0.446696508443484	0.516404307233919	0.25	0.21	0.29	0.720711978207736	0.776946182654308	0.83318038710088	1.72301709039514	1.85745705844891	1.99189702650268	1.7855763772521	1.92347514999118	2.06255742509206	1.81127918596126	0.25665711540107	-0.00184980331585097	-0.697415834693485	-0.57159639502418	-0.571040352025481	-0.572079070140661	0.0216306352739883	0.0229566375346347	0.0204795940805316	0.0568522547448042	0.058964288753342	0.0553867439915532	7.50607605718561e-05	0.000185941205118717	0.000667091649894644
18	0.405465108108164	0.08	1.81130728603367	1.68235709176344	1.9402574803039	0.0851145172605453	0.491173218270557	0.456878013973969	0.525468422567145	0.25	0.21	0.3	0.734145560890286	0.789253644939172	0.844361728988058	1.74791766097609	1.87912378480635	2.0103299086366	1.80991482638435	1.9463976627344	2.08348079478795	1.81130728603367	0.259683798407301	-0.00386994712417442	-0.693890850134475	-0.57159639502418	-0.571040352025481	-0.572079070140661	0.0216306352739883	0.0229566375346347	0.0204795940805316	0.0568522547448042	0.058964288753342	0.0553867439915532	7.50607605718561e-05	0.000185941205118717	0.000667091649894644
18	0.405465108108164	0.08	1.81138769628605	1.67605332927219	1.94672206329992	0.0783117958336513	0.479306033814938	0.444286651049985	0.514325416579891	0.25	0.21	0.3	0.715333230795565	0.77171693747349	0.828100644151415	1.70655375736408	1.84106704759431	1.97558033782453	1.76757061842915	1.90564555130318	2.04481120171122	1.81138769628605	0.257189563426712	0.00286161190188079	-0.691825836152433	-0.57159639502418	-0.571040352025481	-0.572079070140661	0.0216306352739883	0.0229566375346347	0.0204795940805316	0.0568522547448042	0.058964288753342	0.0553867439915532	7.50607605718561e-05	0.000185941205118717	0.000667091649894644
18	0.405465108108164	0.08	1.8115386499178	1.67902940626953	1.94404789356607	0.0807019855244338	0.481730329799116	0.447103940342575	0.516356719255657	0.25	0.21	0.29	0.722590505495775	0.778552213732398	0.834513921969021	1.7304787581131	1.86449732967564	1.99851590123818	1.79281797027163	1.92808462774048	2.07084199155331	1.8115386499178	0.256758231174036	-0.000894662584232961	-0.696392248596346	-0.57159639502418	-0.571040352025481	-0.572079070140661	0.0216306352739883	0.0229566375346347	0.0204795940805316	0.0568522547448042	0.058964288753342	0.0553867439915532	7.50607605718561e-05	0.000185941205118717	0.000667091649894644
18	0.405465108108164	0.08	1.81168490921674	1.6772316109612	1.94613820747228	0.0785989338126119	0.478300773938221	0.443424162791798	0.513177385084645	0.25	0.21	0.29	0.714663581557464	0.770873968644992	0.827084355732519	1.70669538477912	1.84093198322151	1.9751685816639	1.76900224508824	1.90505138903315	2.04659826827398	1.81168490921674	0.256456084661189	0.000358447438752051	-0.695573663649967	-0.57159639502418	-0.571040352025481	-0.572079070140661	0.0216306352739883	0.0229566375346347	0.0204795940805316	0.0568522547448042	0.058964288753342	0.0553867439915532	7.50607605718561e-05	0.000185941205118717	0.000667091649894644
18	0.405465108108164	0.08	1.81173546829834	1.67830169172955	1.94516924486714	0.0794429087978423	0.48102940631658	0.446156624746464	0.515902187886696	0.25	0.21	0.3	0.717297984607465	0.773363891848258	0.829429799089051	1.70872077833655	1.84227891277221	1.97583704720787	1.76855096365867	1.90901579435941	2.04545850996273	1.81173546829834	0.258206293749455	0.00341343539345049	-0.689190961793373	-0.57159639502418	-0.571040352025481	-0.572079070140661	0.0216306352739883	0.0229566375346347	0.0204795940805316	0.0568522547448042	0.058964288753342	0.0553867439915532	7.50607605718561e-05	0.000185941205118717	0.000667091649894644
18	0.405465108108164	0.08	1.81181086313806	1.67695540286502	1.9466663234111	0.0784775997431931	0.481832629379193	0.446669018370514	0.516996240387871	0.25	0.21	0.29	0.720587065423743	0.777314624811861	0.834042184199979	1.72252305331228	1.8581271093561	1.99373116539992	1.78306072915845	1.92132668380904	2.06393977499669	1.81181086313806	0.256896232473648	0.00123002246030141	-0.693733754065483	-0.57159639502418	-0.571040352025481	-0.572079070140661	0.0216306352739883	0.0229566375346347	0.0204795940805316	0.0568522547448042	0.058964288753342	0.0553867439915532	7.50607605718561e-05	0.000185941205118717	0.000667091649894644
18	0.405465108108164	0.08	1.81241979349048	1.68287109163098	1.94196849534999	0.0844739087341842	0.484640194378662	0.450661188718353	0.518619200038972	0.25	0.21	0.3	0.724195001883967	0.77879794237273	0.833400882861493	1.72432051992331	1.85433104262506	1.9843415653268	1.78310633985456	1.9244909242825	2.05528930219338	1.81241979349048	0.259193755814567	-0.00547442656199785	-0.696532184151762	-0.57159639502418	-0.571040352025481	-0.572079070140661	0.0216306352739883	0.0229566375346347	0.0204795940805316	0.0568522547448042	0.058964288753342	0.0553867439915532	7.50607605718561e-05	0.000185941205118717	0.000667091649894644
18	0.405465108108164	0.08	1.81254517897965	1.68288877681933	1.94220158113998	0.0836485177157676	0.483985421098643	0.44986995051647	0.518100891680816	0.25	0.21	0.3	0.727187642893911	0.782333243551137	0.837478844208362	1.74179703139087	1.87388459428835	2.00597215718583	1.80447746126202	1.93953476421337	2.07859070065008	1.81254517897965	0.256912560013673	-0.00102124520962487	-0.696362247133763	-0.57159639502418	-0.571040352025481	-0.572079070140661	0.0216306352739883	0.0229566375346347	0.0204795940805316	0.0568522547448042	0.058964288753342	0.0553867439915532	7.50607605718561e-05	0.000185941205118717	0.000667091649894644
18	0.405465108108164	0.08	1.81301810649936	1.67997711444569	1.94605909855303	0.0810515230282924	0.486104244945713	0.451245513974112	0.520962975917314	0.25	0.21	0.3	0.726850633736242	0.782999869381392	0.839149105026542	1.73478728763856	1.86879966334101	2.00281203904347	1.79619209804319	1.93768421467252	2.07477021608033	1.81301810649936	0.257816411122655	0.00695291094460973	-0.686465929829129	-0.57159639502418	-0.571040352025481	-0.572079070140661	0.0216306352739883	0.0229566375346347	0.0204795940805316	0.0568522547448042	0.058964288753342	0.0553867439915532	7.50607605718561e-05	0.000185941205118717	0.000667091649894644
18	0.405465108108164	0.08	1.81318178172637	1.68351516281613	1.94284840063661	0.0842292445722192	0.487353971769453	0.453130535776037	0.521577407762868	0.25	0.21	0.3	0.728627314984387	0.783658102602167	0.838688890219948	1.73599125708311	1.86710487883488	1.99821850058664	1.79865510868844	1.93476081049287	2.06975122253154	1.81318178172637	0.259284903897695	-0.00445625107431209	-0.695391276811005	-0.57159639502418	-0.571040352025481	-0.572079070140661	0.0216306352739883	0.0229566375346347	0.0204795940805316	0.0568522547448042	0.058964288753342	0.0553867439915532	7.50607605718561e-05	0.000185941205118717	0.000667091649894644
18	0.405465108108164	0.08	1.81384795247538	1.68276673337971	1.94492917157105	0.0833603845739443	0.486006176481083	0.451683716047483	0.520328636914682	0.25	0.21	0.3	0.727277905668159	0.782542167483838	0.837806429299516	1.73513410960354	1.8669831661624	1.99883222272125	1.79549733120965	1.93440555724521	2.07014806030835	1.81384795247538	0.258158527232316	-0.00327106607113232	-0.696426355254388	-0.57159639502418	-0.571040352025481	-0.572079070140661	0.0216306352739883	0.0229566375346347	0.0204795940805316	0.0568522547448042	0.058964288753342	0.0553867439915532	7.50607605718561e-05	0.000185941205118717	0.000667091649894644
18	0.405465108108164	0.08	1.8138746416346	1.68203174053823	1.94571754273097	0.0827605032411663	0.489591710078436	0.454879598290115	0.524303821866756	0.25	0.21	0.29	0.733830631139763	0.789829649336159	0.845828667532554	1.75417591269887	1.88803803930747	2.02190016591607	1.81545894082225	1.95687880675046	2.09336906851981	1.8138746416346	0.257605495128338	-0.00179025227527957	-0.695684553356067	-0.57159639502418	-0.571040352025481	-0.572079070140661	0.0216306352739883	0.0229566375346347	0.0204795940805316	0.0568522547448042	0.058964288753342	0.0553867439915532	7.50607605718561e-05	0.000185941205118717	0.000667091649894644
18	0.405465108108164	0.08	1.81392198838537	1.68202608578054	1.9458178909902	0.0797494754131349	0.479334552539979	0.444657272696245	0.514011832383712	0.25	0.21	0.3	0.715054313538085	0.770818921600545	0.826583529663006	1.70377784904966	1.8366495794608	1.96952130987194	1.76521564778524	1.90094411320741	2.04008579759934	1.81392198838537	0.258622123813549	-0.000330273938473369	-0.692283465546355	-0.57159639502418	-0.571040352025481	-0.572079070140661	0.0216306352739883	0.0229566375346347	0.0204795940805316	0.0568522547448042	0.058964288753342	0.0553867439915532	7.50607605718561e-05	0.000185941205118717	0.000667091649894644
18	0.405465108108164	0.08	1.81416696504965	1.68428100733789	1.94405292276142	0.0848636806604596	0.486036852766965	0.452045509148624	0.520028196385306	0.25	0.21	0.3	0.727974037643968	0.78271369362549	0.837453349607012	1.73706935086767	1.86768744130161	1.99830553173555	1.79872752886097	1.93344426651403	2.06885644030313	1.81416696504965	0.257484100889686	0.001368152880917	-0.692934996798944	-0.57159639502418	-0.571040352025481	-0.572079070140661	0.0216306352739883	0.0229566375346347	0.0204795940805316	0.0568522547448042	0.058964288753342	0.0553867439915532	7.50607605718561e-05	0.000185941205118717	0.000667091649894644
18	0.405465108108164	0.08	1.81426054013709	1.68098548026189	1.94753560001229	0.0815852966840358	0.485994512052517	0.451267933341729	0.520721090763305	0.25	0.21	0.3	0.726312324463196	0.782204490160214	0.838096655857232	1.73211573494823	1.86540784139251	1.99869994783679	1.79299310110341	1.93050460956349	2.06891199146258	1.81426054013709	0.257816062566364	0.00603552468516731	-0.687627889392488	-0.57159639502418	-0.571040352025481	-0.572079070140661	0.0216306352739883	0.0229566375346347	0.0204795940805316	0.0568522547448042	0.058964288753342	0.0553867439915532	7.50607605718561e-05	0.000185941205118717	0.000667091649894644
18	0.405465108108164	0.08	1.81438365476076	1.68470128537646	1.94406602414506	0.0825105209215357	0.477993958689648	0.444048204859555	0.511939712519742	0.25	0.21	0.3	0.715594640036012	0.770299060022306	0.8250034800086	1.70873807447356	1.83936443756072	1.96999080064789	1.76824871064161	1.90494093020017	2.04085069748544	1.81438365476076	0.257946126404071	0.00915695558363316	-0.684258247733445	-0.57159639502418	-0.571040352025481	-0.572079070140661	0.0216306352739883	0.0229566375346347	0.0204795940805316	0.0568522547448042	0.058964288753342	0.0553867439915532	7.50607605718561e-05	0.000185941205118717	0.000667091649894644
18	0.405465108108164	0.08	1.8144790874059	1.6803677099853	1.94859046482651	0.08023296380494	0.483921784088395	0.449027455755042	0.518816112421748	0.25	0.21	0.3	0.723429391096323	0.779647741166845	0.835866091237366	1.72698815146234	1.86119395739375	1.99539976332517	1.78817398310911	1.92805709606968	2.06461700233953	1.8144790874059	0.257698579965641	0.000230564476313539	-0.693191481245281	-0.57159639502418	-0.571040352025481	-0.572079070140661	0.0216306352739883	0.0229566375346347	0.0204795940805316	0.0568522547448042	0.058964288753342	0.0553867439915532	7.50607605718561e-05	0.000185941205118717	0.000667091649894644
18	0.405465108108164	0.08	1.81461445874711	1.68666019336361	1.94256872413062	0.0868917221347306	0.48941073910458	0.455622730175113	0.523198748034046	0.25	0.21	0.3	0.731277936261597	0.785507946759169	0.83973795725674	1.73904891157471	1.86801306604189	1.99697722050908	1.80193211333205	1.93329228432767	2.06814144597157	1.81461445874711	0.258967393427784	0.000861436636188819	-0.690565717708885	-0.57159639502418	-0.571040352025481	-0.572079070140661	0.0216306352739883	0.0229566375346347	0.0204795940805316	0.0568522547448042	0.058964288753342	0.0553867439915532	7.50607605718561e-05	0.000185941205118717	0.000667091649894644
18	0.405465108108164	0.08	1.81465840899933	1.68397087331248	1.94534594468617	0.084870290152011	0.490215930654094	0.455933778948608	0.524498082359579	0.25	0.21	0.29	0.736398560056725	0.791769160607054	0.847139761157384	1.76242189149976	1.89494029097609	2.02745869045242	1.82520909335965	1.96078278145182	2.09983037437078	1.81465840899933	0.256829185145934	-0.00462449348851232	-0.700313074558388	-0.57159639502418	-0.571040352025481	-0.572079070140661	0.0216306352739883	0.0229566375346347	0.0204795940805316	0.0568522547448042	0.058964288753342	0.0553867439915532	7.50607605718561e-05	0.000185941205118717	0.000667091649894644
18	0.405465108108164	0.08	1.81487053441509	1.68354067360432	1.94620039522586	0.0810500164659426	0.481541405289276	0.447009528143151	0.516073282435401	0.25	0.21	0.3	0.71751085863623	0.772939200229661	0.828367541823091	1.70644662751142	1.83827112248901	1.97009561746661	1.76739689065788	1.90205228381566	2.0418465468006	1.81487053441509	0.259338132132015	0.00067028408791418	-0.689754951949943	-0.57159639502418	-0.571040352025481	-0.572079070140661	0.0216306352739883	0.0229566375346347	0.0204795940805316	0.0568522547448042	0.058964288753342	0.0553867439915532	7.50607605718561e-05	0.000185941205118717	0.000667091649894644
18	0.405465108108164	0.08	1.81492318993318	1.68475541320197	1.94509096666438	0.084012402486952	0.484359640123579	0.450298576131935	0.518420704115223	0.25	0.21	0.3	0.723507252466891	0.778234111779618	0.832960971092344	1.72243043343808	1.85271690629004	1.983003379142	1.78430057256031	1.91890018603846	2.05339867855265	1.81492318993318	0.258863459038657	0.00256923163022223	-0.689015784707124	-0.57159639502418	-0.571040352025481	-0.572079070140661	0.0216306352739883	0.0229566375346347	0.0204795940805316	0.0568522547448042	0.058964288753342	0.0553867439915532	7.50607605718561e-05	0.000185941205118717	0.000667091649894644
18	0.405465108108164	0.08	1.81505270915325	1.6832320513676	1.94687336693891	0.0820525600011794	0.484525371091072	0.450011272883606	0.519039469298537	0.25	0.21	0.3	0.723813171258362	0.77932680032056	0.834840429382757	1.72500696671122	1.8573082299132	1.98960949311518	1.78486100576509	1.92261728898205	2.0618386843983	1.81505270915325	0.258321448221413	0.00768920138831396	-0.684661697809204	-0.57159639502418	-0.571040352025481	-0.572079070140661	0.0216306352739883	0.0229566375346347	0.0204795940805316	0.0568522547448042	0.058964288753342	0.0553867439915532	7.50607605718561e-05	0.000185941205118717	0.000667091649894644
18	0.405465108108164	0.08	1.81522101183815	1.68418733830959	1.9462546853667	0.0832142639424779	0.487529065197365	0.453066094088446	0.521992036306284	0.25	0.21	0.3	0.72891616016691	0.784361970163348	0.839807780159786	1.73762534791608	1.86979973250304	2.00197411709	1.80014859627541	1.93764854040227	2.06939404033027	1.81522101183815	0.258183174491299	0.00419599065599164	-0.688466032024756	-0.57159639502418	-0.571040352025481	-0.572079070140661	0.0216306352739883	0.0229566375346347	0.0204795940805316	0.0568522547448042	0.058964288753342	0.0553867439915532	7.50607605718561e-05	0.000185941205118717	0.000667091649894644
18	0.405465108108164	0.08	1.81527659830427	1.68195454039256	1.94859865621597	0.0800797335288819	0.481641298730928	0.446875303170367	0.516407294291488	0.25	0.21	0.3	0.718915087418141	0.774845228467064	0.830775369515987	1.71368545165289	1.84700671685077	1.98032798204865	1.77485551727422	1.91200031791289	2.05067185667874	1.81527659830427	0.258150000172728	0.00191122812825174	-0.690823629494825	-0.57159639502418	-0.571040352025481	-0.572079070140661	0.0216306352739883	0.0229566375346347	0.0204795940805316	0.0568522547448042	0.058964288753342	0.0553867439915532	7.50607605718561e-05	0.000185941205118717	0.000667091649894644
18	0.405465108108164	0.08	1.81531054404585	1.68412538629805	1.94649570179364	0.0834092112735397	0.484978399482653	0.45073946028076	0.519217338684546	0.25	0.21	0.3	0.726173037000254	0.781334381091181	0.836495725182108	1.73350261653976	1.86518243586833	1.9968622551969	1.79463506363	1.93048017925782	2.06746242294774	1.81531054404585	0.257983827986428	-0.00264690745025515	-0.695743413621017	-0.57159639502418	-0.571040352025481	-0.572079070140661	0.0216306352739883	0.0229566375346347	0.0204795940805316	0.0568522547448042	0.058964288753342	0.0553867439915532	7.50607605718561e-05	0.000185941205118717	0.000667091649894644
18	0.405465108108164	0.08	1.81555686017877	1.68408490705254	1.94702881330501	0.0822055939629944	0.48417598484605	0.449721764262026	0.518630205430074	0.25	0.21	0.29	0.725325367349474	0.780894214996542	0.836463062643609	1.73339746982403	1.86619704398542	1.99899661814681	1.79469166776504	1.9275341963903	2.06965742854287	1.81555686017877	0.257773072772182	-0.000684950073504702	-0.694197747065614	-0.57159639502418	-0.571040352025481	-0.572079070140661	0.0216306352739883	0.0229566375346347	0.0204795940805316	0.0568522547448042	0.058964288753342	0.0553867439915532	7.50607605718561e-05	0.000185941205118717	0.000667091649894644
18	0.405465108108164	0.08	1.81576160112429	1.68166951054605	1.94985369170252	0.0808016554280337	0.489717210915923	0.454540354766613	0.524894067065232	0.25	0.21	0.3	0.730147311695633	0.786653376959101	0.84315944222257	1.73781690177328	1.87230646804932	2.00679603432535	1.80133168083517	1.94005486343807	2.07923511829166	1.81576160112429	0.258944096517116	-0.00397454639252327	-0.695130172026051	-0.57159639502418	-0.571040352025481	-0.572079070140661	0.0216306352739883	0.0229566375346347	0.0204795940805316	0.0568522547448042	0.058964288753342	0.0553867439915532	7.50607605718561e-05	0.000185941205118717	0.000667091649894644
18	0.405465108108164	0.08	1.81578136438406	1.68594526033229	1.94561746843582	0.084168755962281	0.484791487403307	0.45073464129749	0.518848333509125	0.25	0.21	0.29	0.72538117499564	0.780189908963302	0.834998642930965	1.72971943262067	1.86041448715083	1.99110954168098	1.79240868865731	1.92713481631739	2.06175185729162	1.81578136438406	0.257561574937282	0.00622945809598871	-0.687597340178599	-0.57159639502418	-0.571040352025481	-0.572079070140661	0.0216306352739883	0.0229566375346347	0.0204795940805316	0.0568522547448042	0.058964288753342	0.0553867439915532	7.50607605718561e-05	0.000185941205118717	0.000667091649894644
18	0.405465108108164	0.08	1.81589115965867	1.6838857691287	1.94789655018865	0.0829867556006998	0.486851911096713	0.452385389339995	0.521318432853432	0.25	0.21	0.3	0.727201543346306	0.782605869847283	0.83801019634826	1.73204651239722	1.86400837546774	1.99597023853826	1.79305710604955	1.92933091583331	2.06626949234528	1.81589115965867	0.257988134687638	-3.06439086497708e-05	-0.692990799742273	-0.57159639502418	-0.571040352025481	-0.572079070140661	0.0216306352739883	0.0229566375346347	0.0204795940805316	0.0568522547448042	0.058964288753342	0.0553867439915532	7.50607605718561e-05	0.000185941205118717	0.000667091649894644
18	0.405465108108164	0.08	1.81589221522757	1.68415100774956	1.94763342270559	0.0827886777461883	0.485184681440699	0.450791410668012	0.519577952213386	0.25	0.21	0.3	0.726190772861993	0.781595723561161	0.837000674260329	1.73338547088463	1.86563465408275	1.99788383728088	1.79328754597725	1.9329536517488	2.06687503127491	1.81589221522757	0.257769195487301	0.00222816632977616	-0.691396733929322	-0.57159639502418	-0.571040352025481	-0.572079070140661	0.0216306352739883	0.0229566375346347	0.0204795940805316	0.0568522547448042	0.058964288753342	0.0553867439915532	7.50607605718561e-05	0.000185941205118717	0.000667091649894644
18	0.405465108108164	0.08	1.8162907274621	1.6818369335681	1.9507445213561	0.0804039493924038	0.48674001841302	0.451683072385217	0.521796964440824	0.25	0.21	0.3	0.726959315508547	0.783381561650322	0.839803807792097	1.7336075978753	1.86815987956956	2.00271216126382	1.79605948593713	1.93466779188982	2.07464360695246	1.8162907274621	0.257709575074258	-0.0114446205438453	-0.704785412496302	-0.57159639502418	-0.571040352025481	-0.572079070140661	0.0216306352739883	0.0229566375346347	0.0204795940805316	0.0568522547448042	0.058964288753342	0.0553867439915532	7.50607605718561e-05	0.000185941205118717	0.000667091649894644
18	0.405465108108164	0.08	1.81652243493161	1.68807133506432	1.94497353479891	0.0852367616424855	0.48447067152662	0.450669983545259	0.518271359507981	0.25	0.21	0.3	0.724015433108595	0.778317296205133	0.83261915930167	1.72342736791145	1.85268610012845	1.98194483234544	1.78850868167129	1.92006021300299	2.05222192374822	1.81652243493161	0.258417612364695	0.00242380633938321	-0.69055807067304	-0.57159639502418	-0.571040352025481	-0.572079070140661	0.0216306352739883	0.0229566375346347	0.0204795940805316	0.0568522547448042	0.058964288753342	0.0553867439915532	7.50607605718561e-05	0.000185941205118717	0.000667091649894644
18	0.405465108108164	0.08	1.81654931661074	1.68560580632222	1.94749282689926	0.0841732276969838	0.488196625628742	0.453901561582278	0.522491689675206	0.25	0.21	0.3	0.730120611433796	0.785285729270093	0.84045084710639	1.74015989239123	1.87163971095058	2.00311952950994	1.80363040997185	1.9377834641502	2.06932302437208	1.81654931661074	0.258087308050156	0.00356415612726218	-0.689396887844917	-0.57159639502418	-0.571040352025481	-0.572079070140661	0.0216306352739883	0.0229566375346347	0.0204795940805316	0.0568522547448042	0.058964288753342	0.0553867439915532	7.50607605718561e-05	0.000185941205118717	0.000667091649894644
18	0.405465108108164	0.08	1.81675154335402	1.68580074102129	1.94770234568676	0.0831037384511574	0.484106783547121	0.449860917268044	0.518352649826197	0.25	0.21	0.3	0.724740872046373	0.779912099504422	0.835083326962471	1.7300432340465	1.86174355958262	1.99344388511874	1.79254346005461	1.92865071105637	2.06109722375378	1.81675154335402	0.258159753557472	0.00332307239595763	-0.690009247325789	-0.57159639502418	-0.571040352025481	-0.572079070140661	0.0216306352739883	0.0229566375346347	0.0204795940805316	0.0568522547448042	0.058964288753342	0.0553867439915532	7.50607605718561e-05	0.000185941205118717	0.000667091649894644
18	0.405465108108164	0.08	1.81686917974046	1.68448464534381	1.94925371413711	0.0817328052642581	0.488976746704126	0.454071420044769	0.523882073363483	0.25	0.21	0.3	0.729895640665097	0.786004095502761	0.842112550340424	1.73842440154989	1.87206036481469	2.00569632807948	1.80058595692898	1.93691442150961	2.07804508446903	1.81686917974046	0.258902112435749	-0.00669436604131403	-0.697842420052473	-0.57159639502418	-0.571040352025481	-0.572079070140661	0.0216306352739883	0.0229566375346347	0.0204795940805316	0.0568522547448042	0.058964288753342	0.0553867439915532	7.50607605718561e-05	0.000185941205118717	0.000667091649894644
18	0.405465108108164	0.08	1.81699916104725	1.68701336423498	1.94698495785952	0.0842111017600104	0.485321799222678	0.451237059706184	0.519406538739172	0.25	0.21	0.3	0.724384275547801	0.779101521861674	0.833818768175546	1.72300388574584	1.85315307754714	1.98330226934843	1.78466748344114	1.91698318894455	2.05222264203314	1.81699916104725	0.258555812415683	0.00204517625879381	-0.690085004128921	-0.57159639502418	-0.571040352025481	-0.572079070140661	0.0216306352739883	0.0229566375346347	0.0204795940805316	0.0568522547448042	0.058964288753342	0.0553867439915532	7.50607605718561e-05	0.000185941205118717	0.000667091649894644
18	0.405465108108164	0.08	1.81707009105564	1.68502747036175	1.94911271174954	0.0777601331847167	0.470284557109743	0.435792322300819	0.504776791918667	0.25	0.21	0.3	0.70141464393717	0.756930442080117	0.812446240223065	1.67276414681923	1.80516063656788	1.93755712631652	1.73234219653985	1.86817768311208	2.0050015135052	1.81707009105564	0.257771735995712	0.00524455279466459	-0.687932585013278	-0.57159639502418	-0.571040352025481	-0.572079070140661	0.0216306352739883	0.0229566375346347	0.0204795940805316	0.0568522547448042	0.058964288753342	0.0553867439915532	7.50607605718561e-05	0.000185941205118717	0.000667091649894644
18	0.405465108108164	0.08	1.81713749612059	1.68446067167578	1.9498143205654	0.0824101071283908	0.486175944353107	0.451626210550872	0.520725678155341	0.25	0.21	0.3	0.726481632686823	0.782058006323169	0.837634379959515	1.73153746505006	1.86400134134525	1.99646521764043	1.79267113427948	1.92874941257462	2.06701861606051	1.81713749612059	0.258246614052768	0.00951628666853713	-0.683273205885561	-0.57159639502418	-0.571040352025481	-0.572079070140661	0.0216306352739883	0.0229566375346347	0.0204795940805316	0.0568522547448042	0.058964288753342	0.0553867439915532	7.50607605718561e-05	0.000185941205118717	0.000667091649894644
18	0.405465108108164	0.08	1.81720498312708	1.68659225363901	1.94781771261515	0.0839367134464766	0.485014171297859	0.450890295318005	0.519138047277712	0.25	0.21	0.3	0.724473314727972	0.779302256045183	0.834131197362393	1.72476716173521	1.85529944715436	1.98583173257352	1.78669413496322	1.91778705863591	2.05719238470837	1.81720498312708	0.258245208326003	-0.00212687059505916	-0.694609508002902	-0.57159639502418	-0.571040352025481	-0.572079070140661	0.0216306352739883	0.0229566375346347	0.0204795940805316	0.0568522547448042	0.058964288753342	0.0553867439915532	7.50607605718561e-05	0.000185941205118717	0.000667091649894644
18	0.405465108108164	0.08	1.81729743580148	1.68581674121729	1.94877813038566	0.0827659612275124	0.487924079695465	0.453331446687686	0.522516712703245	0.25	0.21	0.3	0.730703311662121	0.786461524957461	0.8422197382528	1.74517487627585	1.8783449761454	2.01151507601495	1.80874586005351	1.94190924950928	2.08266455094233	1.81729743580148	0.258019539400421	0.000887863116473905	-0.691878705679946	-0.57159639502418	-0.571040352025481	-0.572079070140661	0.0216306352739883	0.0229566375346347	0.0204795940805316	0.0568522547448042	0.058964288753342	0.0553867439915532	7.50607605718561e-05	0.000185941205118717	0.000667091649894644
18	0.405465108108164	0.08	1.81738046382115	1.68746844828615	1.94729247935614	0.0854998423313897	0.489118454722181	0.455050939974164	0.523185969470197	0.25	0.21	0.3	0.732437225198672	0.787271341073411	0.84210545694815	1.74680976082319	1.87758515773194	2.0083605546407	1.80792821188473	1.94575691661401	2.07766079182512	1.81738046382115	0.258287960424039	-0.00151555113117968	-0.694352059940742	-0.57159639502418	-0.571040352025481	-0.572079070140661	0.0216306352739883	0.0229566375346347	0.0204795940805316	0.0568522547448042	0.058964288753342	0.0553867439915532	7.50607605718561e-05	0.000185941205118717	0.000667091649894644
18	0.405465108108164	0.08	1.81752928450112	1.68486838689684	1.95019018210541	0.0803217226641773	0.480103111501951	0.445504940116335	0.514701282887568	0.25	0.21	0.3	0.717673721974669	0.773408678416114	0.82914363485756	1.71305335310596	1.84609006755404	1.97912678200212	1.77509158673032	1.91292818188866	2.04828972627113	1.81752928450112	0.257379382016691	-0.00772870081564138	-0.701796793692265	-0.57159639502418	-0.571040352025481	-0.572079070140661	0.0216306352739883	0.0229566375346347	0.0204795940805316	0.0568522547448042	0.058964288753342	0.0553867439915532	7.50607605718561e-05	0.000185941205118717	0.000667091649894644
18	0.405465108108164	0.08	1.81766583469128	1.68538282045578	1.94994884892678	0.0815046450502643	0.483144300588309	0.448602789672649	0.517685811503968	0.25	0.21	0.3	0.719899458388783	0.775330266160307	0.83076107393183	1.71172265135043	1.84352184655684	1.97532104176324	1.77121845525239	1.91136944581653	2.04710549281987	1.81766583469128	0.258949301236598	-0.00772915271691078	-0.698597121229573	-0.57159639502418	-0.571040352025481	-0.572079070140661	0.0216306352739883	0.0229566375346347	0.0204795940805316	0.0568522547448042	0.058964288753342	0.0553867439915532	7.50607605718561e-05	0.000185941205118717	0.000667091649894644
18	0.405465108108164	0.08	1.81783482169732	1.68391639165238	1.95175325174225	0.0804783474243314	0.489240278719996	0.454020969951963	0.524459587488028	0.25	0.21	0.29	0.731864462262308	0.788636642797259	0.84540882333221	1.74806853748038	1.8836696873033	2.01927083712622	1.81130492206781	1.95177079833498	2.09215735524901	1.81783482169732	0.257965262057402	0.00822364623968078	-0.684551164311809	-0.57159639502418	-0.571040352025481	-0.572079070140661	0.0216306352739883	0.0229566375346347	0.0204795940805316	0.0568522547448042	0.058964288753342	0.0553867439915532	7.50607605718561e-05	0.000185941205118717	0.000667091649894644
18	0.405465108108164	0.08	1.8178861823923	1.68458601651009	1.95118634827451	0.0804732885786578	0.483247526316777	0.448458433205863	0.518036619427692	0.25	0.21	0.29	0.722864756032833	0.778940876899715	0.835016997766598	1.72649245424226	1.86042483748802	1.99435722073379	1.78791161669265	1.92822965222761	2.06347681643007	1.8178861823923	0.256629886978026	-0.00185539413953868	-0.697453060300649	-0.57159639502418	-0.571040352025481	-0.572079070140661	0.0216306352739883	0.0229566375346347	0.0204795940805316	0.0568522547448042	0.058964288753342	0.0553867439915532	7.50607605718561e-05	0.000185941205118717	0.000667091649894644
18	0.405465108108164	0.08	1.81791082152645	1.68556304126167	1.95025860179122	0.0815210617689911	0.486499863196832	0.451722265640537	0.521277460753126	0.25	0.21	0.29	0.727876416337622	0.783914816486467	0.839953216635313	1.73785917460996	1.87165503011954	2.00545088562911	1.79857573912009	1.9387970767807	2.07727520617586	1.81791082152645	0.257729736003023	0.00786467975943636	-0.685580813355117	-0.57159639502418	-0.571040352025481	-0.572079070140661	0.0216306352739883	0.0229566375346347	0.0204795940805316	0.0568522547448042	0.058964288753342	0.0553867439915532	7.50607605718561e-05	0.000185941205118717	0.000667091649894644
18	0.405465108108164	0.08	1.81802415141375	1.68580274409233	1.95024555873517	0.0803141833943875	0.48070106114389	0.446058031205541	0.51534409108224	0.25	0.21	0.3	0.718228372730137	0.774009471328038	0.829790569925939	1.71356470819339	1.84664845365763	1.97973219912188	1.7725526876716	1.91171209939187	2.04932574748762	1.81802415141375	0.257861090944012	-0.00101938804069271	-0.694461484547702	-0.57159639502418	-0.571040352025481	-0.572079070140661	0.0216306352739883	0.0229566375346347	0.0204795940805316	0.0568522547448042	0.058964288753342	0.0553867439915532	7.50607605718561e-05	0.000185941205118717	0.000667091649894644
18	0.405465108108164	0.08	1.81808537855444	1.68548993858252	1.95068081852636	0.0829150722917061	0.489132850616086	0.454488531097805	0.523777170134367	0.25	0.21	0.29	0.730282994651348	0.785950312249786	0.841617629848223	1.73866610636407	1.87119949280396	2.00373287924385	1.80202551957532	1.93806860848048	2.07667666715047	1.81808537855444	0.257694185736732	0.00723253764568372	-0.686106090500582	-0.57159639502418	-0.571040352025481	-0.572079070140661	0.0216306352739883	0.0229566375346347	0.0204795940805316	0.0568522547448042	0.058964288753342	0.0553867439915532	7.50607605718561e-05	0.000185941205118717	0.000667091649894644
18	0.405465108108164	0.08	1.81829365819821	1.68735558425147	1.94923173214494	0.0818085461832147	0.480104468876907	0.44584976622478	0.514359171529034	0.25	0.21	0.3	0.718317843909877	0.773506308762507	0.828694773615138	1.71480517974158	1.8465539121358	1.97830264453002	1.7753039457149	1.91292818188866	2.04779458696072	1.81829365819821	0.25785380292333	-0.00517754982998316	-0.698569974746837	-0.57159639502418	-0.571040352025481	-0.572079070140661	0.0216306352739883	0.0229566375346347	0.0204795940805316	0.0568522547448042	0.058964288753342	0.0553867439915532	7.50607605718561e-05	0.000185941205118717	0.000667091649894644
18	0.405465108108164	0.08	1.81837403873747	1.68416249701541	1.95258558045953	0.0800274754302005	0.484504005328043	0.449518962514819	0.519489048141266	0.25	0.21	0.3	0.724434498523193	0.780815594894349	0.837196691265505	1.72990350054376	1.86453797222586	1.99917244390796	1.7902041875798	1.92859515274801	2.07052436047898	1.81837403873747	0.257326436261476	-0.0035422855938165	-0.697570531819793	-0.57159639502418	-0.571040352025481	-0.572079070140661	0.0216306352739883	0.0229566375346347	0.0204795940805316	0.0568522547448042	0.058964288753342	0.0553867439915532	7.50607605718561e-05	0.000185941205118717	0.000667091649894644
18	0.405465108108164	0.08	1.81856057976496	1.68966995977954	1.94745119975038	0.0845784764322614	0.484568820244309	0.450617765989435	0.518519874499183	0.25	0.21	0.3	0.726488757997896	0.781224858302741	0.835960958607585	1.73549530484696	1.86625334347991	1.99701138211286	1.79600910544511	1.93152215092059	2.06940879846015	1.81856057976496	0.257684809699628	-0.00088956714071073	-0.694714864418062	-0.57159639502418	-0.571040352025481	-0.572079070140661	0.0216306352739883	0.0229566375346347	0.0204795940805316	0.0568522547448042	0.058964288753342	0.0553867439915532	7.50607605718561e-05	0.000185941205118717	0.000667091649894644
18	0.405465108108164	0.08	1.81859125070051	1.68817169845116	1.94901080294987	0.0842139235162783	0.490449545081714	0.456005307886898	0.524893782276529	0.25	0.21	0.29	0.735124144559893	0.790651547344286	0.846178950128679	1.75600205994066	1.8886411990495	2.02128033815834	1.82086341911452	1.94995168467242	2.09235469628953	1.81859125070051	0.25752514118541	0.00173212326554472	-0.692777293820387	-0.57159639502418	-0.571040352025481	-0.572079070140661	0.0216306352739883	0.0229566375346347	0.0204795940805316	0.0568522547448042	0.058964288753342	0.0553867439915532	7.50607605718561e-05	0.000185941205118717	0.000667091649894644
18	0.405465108108164	0.08	1.81875314594049	1.68526581943277	1.95224047244821	0.0792199245883661	0.482332010433034	0.447311376978659	0.517352643887409	0.25	0.21	0.3	0.719749467374164	0.776099660043409	0.832449852712654	1.71599469844569	1.85034232391819	1.98468994939069	1.77782776062662	1.91572306017455	2.05696953334927	1.81875314594049	0.258100451312969	0.000187578576030057	-0.692539000429108	-0.57159639502418	-0.571040352025481	-0.572079070140661	0.0216306352739883	0.0229566375346347	0.0204795940805316	0.0568522547448042	0.058964288753342	0.0553867439915532	7.50607605718561e-05	0.000185941205118717	0.000667091649894644
18	0.405465108108164	0.08	1.818875568965	1.68792710550153	1.94982403242847	0.0843950602124225	0.48678214758305	0.452635556001388	0.520928739164712	0.25	0.21	0.3	0.728732570686687	0.783707777856265	0.838682985025842	1.73841643248536	1.86956166650835	2.00070690053134	1.79917969247685	1.93703367743584	2.07371972967884	1.818875568965	0.258249328351607	0.00431359675654754	-0.688282061475629	-0.57159639502418	-0.571040352025481	-0.572079070140661	0.0216306352739883	0.0229566375346347	0.0204795940805316	0.0568522547448042	0.058964288753342	0.0553867439915532	7.50607605718561e-05	0.000185941205118717	0.000667091649894644
18	0.405465108108164	0.08	1.81897994356095	1.68835587733531	1.94960400978659	0.0839211617913751	0.486699860298682	0.45245392190078	0.520945798696584	0.25	0.21	0.3	0.72934456888078	0.784548177398098	0.839751785915415	1.74206457461477	1.87392029122962	2.00577600784446	1.80376173677035	1.93969572291645	2.07757005412295	1.81897994356095	0.25766852247288	0.00168976856034703	-0.691810395950421	-0.57159639502418	-0.571040352025481	-0.572079070140661	0.0216306352739883	0.0229566375346347	0.0204795940805316	0.0568522547448042	0.058964288753342	0.0553867439915532	7.50607605718561e-05	0.000185941205118717	0.000667091649894644
18	0.405465108108164	0.08	1.81916768037153	1.68646372011001	1.95187164063305	0.0821321002291376	0.487745687314042	0.453020529150122	0.522470845477962	0.25	0.21	0.3	0.727580307664788	0.7833511604957	0.839122013326612	1.7314054014121	1.86412196179115	1.99683852217019	1.78887666072603	1.93181733625661	2.06686512753617	1.81916768037153	0.258485222654763	-0.00212554370366051	-0.694049282341263	-0.57159639502418	-0.571040352025481	-0.572079070140661	0.0216306352739883	0.0229566375346347	0.0204795940805316	0.0568522547448042	0.058964288753342	0.0553867439915532	7.50607605718561e-05	0.000185941205118717	0.000667091649894644
18	0.405465108108164	0.08	1.81922797387258	1.68869895494184	1.94975699280331	0.0836993427269647	0.487763725152648	0.453393320760781	0.522134129544514	0.25	0.21	0.3	0.728797695003985	0.784045689074818	0.839293683145651	1.73579027746442	1.86737539582438	1.99896051418434	1.79548368984489	1.93195028583547	2.06796749646684	1.81922797387258	0.258727304106068	0.00967265122445918	-0.682020639993505	-0.57159639502418	-0.571040352025481	-0.572079070140661	0.0216306352739883	0.0229566375346347	0.0204795940805316	0.0568522547448042	0.058964288753342	0.0553867439915532	7.50607605718561e-05	0.000185941205118717	0.000667091649894644
18	0.405465108108164	0.08	1.81928397604721	1.6844894050663	1.95407854702812	0.078585894476455	0.478436953623571	0.443547271543547	0.513326635703594	0.25	0.21	0.3	0.716314558621369	0.772660271520515	0.82900598441966	1.71416519960538	1.84900241467548	1.98383962974557	1.77346293134033	1.91422738405218	2.05151709985817	1.81928397604721	0.2565802548365	-0.00733485778297705	-0.703123321103674	-0.57159639502418	-0.571040352025481	-0.572079070140661	0.0216306352739883	0.0229566375346347	0.0204795940805316	0.0568522547448042	0.058964288753342	0.0553867439915532	7.50607605718561e-05	0.000185941205118717	0.000667091649894644
18	0.405465108108164	0.08	1.81930424426346	1.68587283988396	1.95273564864296	0.0798639965685129	0.482755102651033	0.447857585192828	0.517652620109238	0.25	0.21	0.3	0.720307384832291	0.776434467120371	0.832561549408452	1.71655137713764	1.85030680214797	1.9840622271583	1.77735420387912	1.91633269961194	2.05425118865808	1.81930424426346	0.257973725167423	-0.0052644885562674	-0.698180526784781	-0.57159639502418	-0.571040352025481	-0.572079070140661	0.0216306352739883	0.0229566375346347	0.0204795940805316	0.0568522547448042	0.058964288753342	0.0553867439915532	7.50607605718561e-05	0.000185941205118717	0.000667091649894644
18	0.405465108108164	0.08	1.81934902988789	1.68623714818534	1.95246091159043	0.080488351783735	0.482174963211554	0.447466616714304	0.516883309708804	0.25	0.21	0.3	0.719071672848335	0.774847428726705	0.830623184605076	1.71214637308191	1.84495129606654	1.97775621905117	1.77261416063595	1.911908287353	2.04948102547552	1.81934902988789	0.257827531382963	0.000482221604594683	-0.692845142848576	-0.57159639502418	-0.571040352025481	-0.572079070140661	0.0216306352739883	0.0229566375346347	0.0204795940805316	0.0568522547448042	0.058964288753342	0.0553867439915532	7.50607605718561e-05	0.000185941205118717	0.000667091649894644
18	0.405465108108164	0.08	1.81944926908489	1.68707694882853	1.95182158934125	0.0803437841436745	0.478955269685437	0.444444969449237	0.513465569921637	0.25	0.21	0.3	0.716009108168436	0.771605843407372	0.827202578646309	1.70918376962285	1.84189861421119	1.97461345879953	1.77034184726965	1.90801630569061	2.04590412711819	1.81944926908489	0.25762075966896	0.00436220330951719	-0.68956301094931	-0.57159639502418	-0.571040352025481	-0.572079070140661	0.0216306352739883	0.0229566375346347	0.0204795940805316	0.0568522547448042	0.058964288753342	0.0553867439915532	7.50607605718561e-05	0.000185941205118717	0.000667091649894644
18	0.405465108108164	0.08	1.81958846976714	1.68618110897611	1.95299583055817	0.0800585443980192	0.478954641572566	0.444377602199635	0.513531680945498	0.25	0.21	0.3	0.715249202619078	0.770902772281456	0.826556341943834	1.70579701613683	1.83852515161719	1.97125328709756	1.76322739751841	1.90202620776874	2.04159727064118	1.81958846976714	0.257208025030256	0.00455110001897804	-0.689816255797793	-0.57159639502418	-0.571040352025481	-0.572079070140661	0.0216306352739883	0.0229566375346347	0.0204795940805316	0.0568522547448042	0.058964288753342	0.0553867439915532	7.50607605718561e-05	0.000185941205118717	0.000667091649894644
18	0.405465108108164	0.08	1.81967542455717	1.68379051488451	1.95556033422982	0.0788797215276083	0.486918486278644	0.451482141506432	0.522354831050856	0.25	0.21	0.29	0.728401779852823	0.785573247405078	0.842744714957334	1.74132488473611	1.87799959078329	2.01467429683047	1.80491747059926	1.94591715906086	2.08953244846217	1.81967542455717	0.257108410248139	0.0014872785948559	-0.692900900309053	-0.57159639502418	-0.571040352025481	-0.572079070140661	0.0216306352739883	0.0229566375346347	0.0204795940805316	0.0568522547448042	0.058964288753342	0.0553867439915532	7.50607605718561e-05	0.000185941205118717	0.000667091649894644
18	0.405465108108164	0.08	1.81975239522471	1.68705827513367	1.95244651531576	0.0820042514907451	0.485755946725059	0.451143090022013	0.520368803428106	0.25	0.21	0.29	0.727194126849041	0.782986328180762	0.838778529512483	1.73683759058895	1.87009223189707	2.00334687320519	1.80022611459986	1.9353885265873	2.07487026287152	1.81975239522471	0.256629794616589	-0.00528645793306636	-0.700878900949939	-0.57159639502418	-0.571040352025481	-0.572079070140661	0.0216306352739883	0.0229566375346347	0.0204795940805316	0.0568522547448042	0.058964288753342	0.0553867439915532	7.50607605718561e-05	0.000185941205118717	0.000667091649894644
18	0.405465108108164	0.08	1.81983228694739	1.68969956753991	1.94996500635488	0.0849706080087573	0.487728422540693	0.453642237904028	0.521814607177358	0.25	0.21	0.3	0.730832407324759	0.785746359979672	0.840660312634584	1.74458373797837	1.87566986364782	2.00675598931726	1.80731419984144	1.94479686240603	2.07555541601311	1.81983228694739	0.258242401347257	0.00735051434659002	-0.685196154201971	-0.57159639502418	-0.571040352025481	-0.572079070140661	0.0216306352739883	0.0229566375346347	0.0204795940805316	0.0568522547448042	0.058964288753342	0.0553867439915532	7.50607605718561e-05	0.000185941205118717	0.000667091649894644
18	0.405465108108164	0.08	1.81987948180982	1.68852307934869	1.95123588427095	0.0832972261981678	0.484655801727764	0.450414553600447	0.51889704985508	0.25	0.21	0.3	0.724258312388744	0.779317609173309	0.834376905957875	1.72557769184362	1.85675891908654	1.98794014632947	1.78617836030215	1.92293418667957	2.05805291055048	1.81987948180982	0.257953424989122	2.88002233172519e-05	-0.693148640637653	-0.57159639502418	-0.571040352025481	-0.572079070140661	0.0216306352739883	0.0229566375346347	0.0204795940805316	0.0568522547448042	0.058964288753342	0.0553867439915532	7.50607605718561e-05	0.000185941205118717	0.000667091649894644
18	0.405465108108164	0.08	1.82001617327674	1.68994841693928	1.95008392961421	0.0854212799162961	0.491071437106932	0.4568507006904	0.525292173523463	0.25	0.21	0.3	0.735794637771528	0.790909874144866	0.846025110518205	1.75592955144998	1.88745874086648	2.01898793028298	1.81692911916345	1.95403039082988	2.09021976967306	1.82001617327674	0.258489909606211	0.0139043996023448	-0.678390806572277	-0.57159639502418	-0.571040352025481	-0.572079070140661	0.0216306352739883	0.0229566375346347	0.0204795940805316	0.0568522547448042	0.058964288753342	0.0553867439915532	7.50607605718561e-05	0.000185941205118717	0.000667091649894644
18	0.405465108108164	0.08	1.82006244700176	1.69073474476523	1.9493901492383	0.0860238797204116	0.490478825734045	0.456430532785381	0.524527118682709	0.25	0.21	0.3	0.732301911472244	0.786929348108692	0.84155678474514	1.74083074926921	1.87069128897379	2.00055182867838	1.80380988706757	1.93689120106043	2.07278663983337	1.82006244700176	0.259664977077252	0.0028235636992643	-0.687189730027866	-0.57159639502418	-0.571040352025481	-0.572079070140661	0.0216306352739883	0.0229566375346347	0.0204795940805316	0.0568522547448042	0.058964288753342	0.0553867439915532	7.50607605718561e-05	0.000185941205118717	0.000667091649894644
18	0.405465108108164	0.08	1.82013424031767	1.68842501114802	1.95184346948732	0.08127141744721	0.482061714917389	0.447543803801868	0.51657962603291	0.25	0.21	0.3	0.720570801001913	0.7761465874392	0.831722373876488	1.71903277860338	1.85161738853972	1.98420199847606	1.77727418016186	1.91677784149409	2.05315976831252	1.82013424031767	0.258081055618086	0.000204978435870157	-0.692860831693068	-0.57159639502418	-0.571040352025481	-0.572079070140661	0.0216306352739883	0.0229566375346347	0.0204795940805316	0.0568522547448042	0.058964288753342	0.0553867439915532	7.50607605718561e-05	0.000185941205118717	0.000667091649894644
18	0.405465108108164	0.08	1.82050329495841	1.68959749434954	1.95140909556728	0.08529150626657	0.493889943282829	0.459444179841151	0.528335706724508	0.25	0.21	0.3	0.739884541415871	0.795355671546581	0.850826801677291	1.76547940581077	1.89784213591378	2.03020486601679	1.82732634111274	1.9661915737709	2.10052152354147	1.82050329495841	0.258430739101067	0.000337641333924171	-0.69193752887306	-0.57159639502418	-0.571040352025481	-0.572079070140661	0.0216306352739883	0.0229566375346347	0.0204795940805316	0.0568522547448042	0.058964288753342	0.0553867439915532	7.50607605718561e-05	0.000185941205118717	0.000667091649894644
18	0.405465108108164	0.08	1.82051651339061	1.68783051949641	1.95320250728481	0.0820547274777661	0.487538556887802	0.452810320706736	0.522266793068869	0.25	0.21	0.3	0.729549378148371	0.785502084947419	0.841454791746466	1.74165936898069	1.87523573671569	2.0088121044507	1.80565711122679	1.94296843784003	2.08174668535065	1.82051651339061	0.257791374807344	0.00220953367605325	-0.69131291400195	-0.57159639502418	-0.571040352025481	-0.572079070140661	0.0216306352739883	0.0229566375346347	0.0204795940805316	0.0568522547448042	0.058964288753342	0.0553867439915532	7.50607605718561e-05	0.000185941205118717	0.000667091649894644
18	0.405465108108164	0.08	1.82095059381802	1.68998335315778	1.95191783447826	0.0845361070507056	0.492433580335138	0.45792204212985	0.526945118540425	0.25	0.21	0.3	0.736705233516719	0.792227415183916	0.847749596851114	1.75613683720407	1.8884890237662	2.02084121032833	1.81795065989759	1.95772423325367	2.09381609142557	1.82095059381802	0.258571636217117	0.000762243261667883	-0.690936592967972	-0.57159639502418	-0.571040352025481	-0.572079070140661	0.0216306352739883	0.0229566375346347	0.0204795940805316	0.0568522547448042	0.058964288753342	0.0553867439915532	7.50607605718561e-05	0.000185941205118717	0.000667091649894644
18	0.405465108108164	0.08	1.82096156237345	1.69051233011262	1.95141079463429	0.0830574917725012	0.48350065435169	0.449287282201487	0.517714026501894	0.25	0.21	0.29	0.724537090762911	0.779710825041417	0.834884559319924	1.73130149134313	1.86314066101044	1.99497983067774	1.79348956236019	1.93079650514759	2.06719821931654	1.82096156237345	0.256999279666919	-0.00388046265039521	-0.698914917413304	-0.57159639502418	-0.571040352025481	-0.572079070140661	0.0216306352739883	0.0229566375346347	0.0204795940805316	0.0568522547448042	0.058964288753342	0.0553867439915532	7.50607605718561e-05	0.000185941205118717	0.000667091649894644
18	0.405465108108164	0.08	1.82120745064251	1.69076657287515	1.95164832840987	0.0840031522280992	0.492498844930012	0.457863335317537	0.527134354542488	0.25	0.21	0.29	0.737691899496133	0.793495308297854	0.849298717099575	1.76110125156837	1.89432143895232	2.02754162633626	1.82390415564457	1.95847830519999	2.09881763577955	1.82120745064251	0.258002228962137	0.00105745984887325	-0.69197055170393	-0.57159639502418	-0.571040352025481	-0.572079070140661	0.0216306352739883	0.0229566375346347	0.0204795940805316	0.0568522547448042	0.058964288753342	0.0553867439915532	7.50607605718561e-05	0.000185941205118717	0.000667091649894644
18	0.405465108108164	0.08	1.82130025320092	1.6937514865861	1.94884901981574	0.086933248169916	0.485523005585413	0.452012167317826	0.519033843852999	0.25	0.21	0.3	0.728494916299256	0.782503363602176	0.836511810905096	1.73970219679457	1.86867854558732	1.99765489438006	1.79977839555413	1.93436294289323	2.06719294330729	1.82130025320092	0.257393207397347	0.00402085143012098	-0.690664734481349	-0.57159639502418	-0.571040352025481	-0.572079070140661	0.0216306352739883	0.0229566375346347	0.0204795940805316	0.0568522547448042	0.058964288753342	0.0553867439915532	7.50607605718561e-05	0.000185941205118717	0.000667091649894644
18	0.405465108108164	0.08	1.82135555480932	1.69043425192007	1.95227685769857	0.0823656977080646	0.486728865549541	0.452129678087316	0.521328053011766	0.25	0.21	0.29	0.727139345653517	0.782783625935793	0.838427906218069	1.73273850207763	1.86533617739507	1.99793385271251	1.7958491294442	1.93251221087397	2.06771503497986	1.82135555480932	0.258762116771689	0.00151023809992981	-0.68999342369195	-0.57159639502418	-0.571040352025481	-0.572079070140661	0.0216306352739883	0.0229566375346347	0.0204795940805316	0.0568522547448042	0.058964288753342	0.0553867439915532	7.50607605718561e-05	0.000185941205118717	0.000667091649894644
18	0.405465108108164	0.08	1.82142538311203	1.69040578140772	1.95244498481634	0.0835217289659456	0.483462433290622	0.449355611677964	0.51756925490328	0.25	0.21	0.3	0.723040568308583	0.777920523161998	0.832800478015414	1.72384556234624	1.85468824363193	1.98553092491762	1.78534717615023	1.91918535337429	2.05559201253196	1.82142538311203	0.257731628778953	0.00571408512575646	-0.687925587342676	-0.57159639502418	-0.571040352025481	-0.572079070140661	0.0216306352739883	0.0229566375346347	0.0204795940805316	0.0568522547448042	0.058964288753342	0.0553867439915532	7.50607605718561e-05	0.000185941205118717	0.000667091649894644
18	0.405465108108164	0.08	1.82152308129992	1.68829707066073	1.95474909193911	0.0816869994225004	0.485644736984135	0.450966680552504	0.520322793415766	0.25	0.21	0.3	0.726095748712949	0.781930448779451	0.837765148845953	1.73224701674433	1.86545189060904	1.99865676447375	1.79269761592186	1.93020833085005	2.06792089543861	1.82152308129992	0.257851433931915	-0.0131123558397337	-0.706493096646648	-0.57159639502418	-0.571040352025481	-0.572079070140661	0.0216306352739883	0.0229566375346347	0.0204795940805316	0.0568522547448042	0.058964288753342	0.0553867439915532	7.50607605718561e-05	0.000185941205118717	0.000667091649894644
18	0.405465108108164	0.08	1.82153045028541	1.68900452345811	1.95405637711271	0.0815438122118162	0.485283450595715	0.450598077884783	0.519968823306648	0.25	0.21	0.3	0.724514342245982	0.78028477542933	0.836055208612677	1.72609361038637	1.85896190953948	1.99183020869259	1.78904524562949	1.92641772624027	2.06140723698426	1.82153045028541	0.258162037639861	-0.00435464840485858	-0.696925286339386	-0.57159639502418	-0.571040352025481	-0.572079070140661	0.0216306352739883	0.0229566375346347	0.0204795940805316	0.0568522547448042	0.058964288753342	0.0553867439915532	7.50607605718561e-05	0.000185941205118717	0.000667091649894644
18	0.405465108108164	0.08	1.82163855579056	1.68750614851338	1.95577096306774	0.0788517666216925	0.479532065150802	0.444626564747586	0.514437565554018	0.25	0.21	0.3	0.716228609582895	0.77245628467645	0.828683959770005	1.70953112436235	1.8437382187689	1.97794531317545	1.7713725681673	1.90968125910713	2.04810279622355	1.82163855579056	0.257254496016982	-0.00848479704888189	-0.702584304994286	-0.57159639502418	-0.571040352025481	-0.572079070140661	0.0216306352739883	0.0229566375346347	0.0204795940805316	0.0568522547448042	0.058964288753342	0.0553867439915532	7.50607605718561e-05	0.000185941205118717	0.000667091649894644
18	0.405465108108164	0.08	1.82178692416	1.68830226646596	1.95527158185405	0.0807028698780344	0.481874668669136	0.447238110688287	0.516511226649985	0.25	0.21	0.3	0.719446174337045	0.775164009056397	0.830881843775749	1.71482466537531	1.84763003801642	1.98043541065752	1.77661875993817	1.91412688365083	2.0527262540284	1.82178692416	0.257607945872221	-0.00104963171278483	-0.694786986936156	-0.57159639502418	-0.571040352025481	-0.572079070140661	0.0216306352739883	0.0229566375346347	0.0204795940805316	0.0568522547448042	0.058964288753342	0.0553867439915532	7.50607605718561e-05	0.000185941205118717	0.000667091649894644
18	0.405465108108164	0.08	1.82184768202379	1.69070775557505	1.95298760847254	0.0830791365186465	0.485079672899847	0.450759443327025	0.51939990247267	0.25	0.21	0.3	0.724576691492528	0.779745005242304	0.83491331899208	1.72576776340543	1.85716544504308	1.98856312668074	1.78838387060966	1.92353231252997	2.06261494954181	1.82184768202379	0.257813030058085	-0.00117829508535829	-0.694553165976246	-0.57159639502418	-0.571040352025481	-0.572079070140661	0.0216306352739883	0.0229566375346347	0.0204795940805316	0.0568522547448042	0.058964288753342	0.0553867439915532	7.50607605718561e-05	0.000185941205118717	0.000667091649894644
18	0.405465108108164	0.08	1.82185937247176	1.69130520244531	1.95241354249822	0.0825704821091097	0.480400007101496	0.446296886766451	0.514503127436542	0.25	0.21	0.3	0.71970550815654	0.774700746255302	0.829695984354065	1.71973408844174	1.85114503998866	1.98255599153558	1.78176802079738	1.91447530607675	2.05296252197726	1.82185937247176	0.256866474274498	-0.00389595084553761	-0.699635780363806	-0.57159639502418	-0.571040352025481	-0.572079070140661	0.0216306352739883	0.0229566375346347	0.0204795940805316	0.0568522547448042	0.058964288753342	0.0553867439915532	7.50607605718561e-05	0.000185941205118717	0.000667091649894644
18	0.405465108108164	0.08	1.82210437277199	1.69084321938918	1.95336552615479	0.0827405252899204	0.484096766885975	0.44976973002584	0.51842380374611	0.25	0.21	0.3	0.725301370824146	0.780657356851833	0.83601334287952	1.73309447998425	1.86536660530735	1.99763873063045	1.79501889639509	0.742437851924543	2.06976901508262	1.82210437277199	0.257285762678829	-0.00425982244553677	-0.698602600023484	-0.57159639502418	-0.571040352025481	-0.572079070140661	0.0216306352739883	0.0229566375346347	0.0204795940805316	0.0568522547448042	0.058964288753342	0.0553867439915532	7.50607605718561e-05	0.000185941205118717	0.000667091649894644
18	0.405465108108164	0.08	1.82214486015836	1.6918791028665	1.95241061745021	0.0816034551682685	0.479028656373926	0.444803967471819	0.513253345276033	0.25	0.21	0.3	0.715130759742735	0.770155286424982	0.825179813107229	1.70357609811033	1.8346548794222	1.96573366073407	1.76219359674216	1.89789544905331	2.03278766584438	1.82214486015836	0.258044321745743	0.00317572133270711	-0.689890031567904	-0.57159639502418	-0.571040352025481	-0.572079070140661	0.0216306352739883	0.0229566375346347	0.0204795940805316	0.0568522547448042	0.058964288753342	0.0553867439915532	7.50607605718561e-05	0.000185941205118717	0.000667091649894644
18	0.405465108108164	0.08	1.82252250875321	1.69195531636639	1.95308970114003	0.0824429007614553	0.481147245615955	0.446962284544539	0.515332206687371	0.25	0.21	0.29	0.720236472404362	0.775322229352393	0.830407986300424	1.71969078328471	1.8512176805516	1.98274457781848	1.78021196114637	1.91569344712945	2.05518998588866	1.82252250875321	0.257492865552358	-0.00100633281147566	-0.695294574405072	-0.57159639502418	-0.571040352025481	-0.572079070140661	0.0216306352739883	0.0229566375346347	0.0204795940805316	0.0568522547448042	0.058964288753342	0.0553867439915532	7.50607605718561e-05	0.000185941205118717	0.000667091649894644
18	0.405465108108164	0.08	1.82257941473129	1.69066680258005	1.95449202688253	0.0824788993971448	0.487368207402452	0.45274949067974	0.521986924125163	0.25	0.21	0.3	0.729414364817185	0.785187788727991	0.840961212638798	1.74124755602668	1.87438907717053	2.00753059831438	1.80252240423888	1.94230040727015	2.0769572933758	1.82257941473129	0.258188519714804	0.00590022553170738	-0.687086277221923	-0.57159639502418	-0.571040352025481	-0.572079070140661	0.0216306352739883	0.0229566375346347	0.0204795940805316	0.0568522547448042	0.058964288753342	0.0553867439915532	7.50607605718561e-05	0.000185941205118717	0.000667091649894644
18	0.405465108108164	0.08	1.82264595606806	1.69264429678056	1.95264761535556	0.0851721991067304	0.488501033756746	0.454405036169657	0.522597031343834	0.25	0.21	0.3	0.73009375152631	0.784875879383484	0.839658007240657	1.73808314045325	1.86849912145247	1.9989151024517	1.80125869970635	1.93697031800149	2.0720814348362	1.82264595606806	0.258516629540935	0.00280507490553461	-0.689250552476248	-0.57159639502418	-0.571040352025481	-0.572079070140661	0.0216306352739883	0.0229566375346347	0.0204795940805316	0.0568522547448042	0.058964288753342	0.0553867439915532	7.50607605718561e-05	0.000185941205118717	0.000667091649894644
18	0.405465108108164	0.08	1.82272715459981	1.69277464176196	1.95267966743766	0.0832796078025155	0.483177550258858	0.449036802732904	0.517318297784812	0.25	0.21	0.3	0.723408033473142	0.778409518604738	0.833411003736335	1.72684910487606	1.85814328599035	1.98943746710463	1.7895985298951	1.92430077398511	2.06165005640914	1.82272715459981	0.258491212962457	-0.00407113344447352	-0.696597376465449	-0.57159639502418	-0.571040352025481	-0.572079070140661	0.0216306352739883	0.0229566375346347	0.0204795940805316	0.0568522547448042	0.058964288753342	0.0553867439915532	7.50607605718561e-05	0.000185941205118717	0.000667091649894644
18	0.405465108108164	0.08	1.82280595229397	1.68832006010484	1.9572918444831	0.0781860524181827	0.480350901161425	0.445224571572221	0.515477230750629	0.25	0.21	0.29	0.716252210338644	0.77276147064408	0.829270730949517	1.70732045595998	1.84202079569788	1.97672113543578	1.76857768549234	1.90959449856206	2.04675788006701	1.82280595229397	0.257772996054674	-0.000939298896113119	-0.693925839879089	-0.57159639502418	-0.571040352025481	-0.572079070140661	0.0216306352739883	0.0229566375346347	0.0204795940805316	0.0568522547448042	0.058964288753342	0.0553867439915532	7.50607605718561e-05	0.000185941205118717	0.000667091649894644
18	0.405465108108164	0.08	1.82286811439346	1.69067404087271	1.9550621879142	0.0820590583757311	0.483469525583511	0.449032123761998	0.517906927405023	0.25	0.21	0.3	0.72123311895859	0.776546299041278	0.831859479123967	1.71644154624255	1.84807976120113	1.97971797615972	1.77924876524996	1.91270734744137	2.05140301852546	1.82286811439346	0.258466436620977	-0.00515574042196716	-0.697265732408942	-0.57159639502418	-0.571040352025481	-0.572079070140661	0.0216306352739883	0.0229566375346347	0.0204795940805316	0.0568522547448042	0.058964288753342	0.0553867439915532	7.50607605718561e-05	0.000185941205118717	0.000667091649894644
18	0.405465108108164	0.08	1.82309026424639	1.69504981466806	1.95113071382471	0.0870045054255071	0.488677907677287	0.454964448205405	0.522391367149169	0.25	0.21	0.3	0.734406772849116	0.78882727332995	0.843247773810783	1.75661955606417	1.88678735806383	2.01695516006349	1.82037679915817	1.95133710113203	2.08820731296029	1.82309026424639	0.258051913531565	0.00322213474236692	-0.690408654205385	-0.57159639502418	-0.571040352025481	-0.572079070140661	0.0216306352739883	0.0229566375346347	0.0204795940805316	0.0568522547448042	0.058964288753342	0.0553867439915532	7.50607605718561e-05	0.000185941205118717	0.000667091649894644
18	0.405465108108164	0.08	1.82370538333128	1.69344309674374	1.95396766991882	0.085072434149328	0.492774218145905	0.458357926596036	0.527190509695774	0.25	0.21	0.3	0.738140240509905	0.793564284140482	0.848988327771059	1.76132929139346	1.89358057121336	2.02583185103326	1.82515829122304	1.96024860978658	2.09764243859565	1.82370538333128	0.258362944142797	-0.00414553879020213	-0.696827293423227	-0.57159639502418	-0.571040352025481	-0.572079070140661	0.0216306352739883	0.0229566375346347	0.0204795940805316	0.0568522547448042	0.058964288753342	0.0553867439915532	7.50607605718561e-05	0.000185941205118717	0.000667091649894644
18	0.405465108108164	0.08	1.82385393960266	1.69052907528905	1.95717880391626	0.0801767135170943	0.482375762971081	0.447579650875859	0.517171875066303	0.25	0.21	0.29	0.722356093328676	0.778514105756061	0.834672118183446	1.72747982136145	1.86177900450952	1.99607818765759	1.78901748886012	1.92816009309954	2.06588416189974	1.82385393960266	0.256560496633103	0.000607875997447751	-0.695286312045731	-0.57159639502418	-0.571040352025481	-0.572079070140661	0.0216306352739883	0.0229566375346347	0.0204795940805316	0.0568522547448042	0.058964288753342	0.0553867439915532	7.50607605718561e-05	0.000185941205118717	0.000667091649894644
18	0.405465108108164	0.08	1.82399729524621	1.68845132566982	1.95954326482261	0.0777638598254299	0.482404476002255	0.447024245270051	0.517784706734459	0.25	0.21	0.3	0.72082351213836	0.777873890158117	0.834924268177874	1.72227241775607	1.85858358246059	1.99489474716511	1.78331582587491	1.92331806361607	2.06625721910325	1.82399729524621	0.257129001108614	-0.000733487955981054	-0.695106556239874	-0.57159639502418	-0.571040352025481	-0.572079070140661	0.0216306352739883	0.0229566375346347	0.0204795940805316	0.0568522547448042	0.058964288753342	0.0553867439915532	7.50607605718561e-05	0.000185941205118717	0.000667091649894644
18	0.405465108108164	0.08	1.8242475479049	1.69399846620862	1.95449662960119	0.0844282722222173	0.487912684715034	0.453694141787353	0.522131227642714	0.25	0.21	0.3	0.731834470784036	0.787030927929866	0.842227385075696	1.74920116610831	1.88112950654449	2.01305784698068	1.80932482399334	1.94671753503895	2.08439721691919	1.8242475479049	0.257258260623233	-0.00598003219873994	-0.700736845417415	-0.57159639502418	-0.571040352025481	-0.572079070140661	0.0216306352739883	0.0229566375346347	0.0204795940805316	0.0568522547448042	0.058964288753342	0.0553867439915532	7.50607605718561e-05	0.000185941205118717	0.000667091649894644
18	0.405465108108164	0.08	1.82431696475124	1.69259055843309	1.9560433710694	0.0808941338909756	0.483004474556159	0.448331382217752	0.517677566894566	0.25	0.21	0.3	0.720253541760781	0.775956574274367	0.831659606787952	1.71446099216874	1.84705412896412	1.97964726575951	1.77569200149345	1.91558021738574	2.05149491783312	1.82431696475124	0.258786817684077	0.00685909386230234	-0.684556193777095	-0.57159639502418	-0.571040352025481	-0.572079070140661	0.0216306352739883	0.0229566375346347	0.0204795940805316	0.0568522547448042	0.058964288753342	0.0553867439915532	7.50607605718561e-05	0.000185941205118717	0.000667091649894644
18	0.405465108108164	0.08	1.82446327595893	1.6929239341909	1.95600261772696	0.0831503280855894	0.486968328355201	0.452530562606594	0.521406094103807	0.25	0.21	0.3	0.72780469143056	0.783190933919583	0.838577176408606	1.73437366840234	1.86636023251186	1.99834679662138	1.79747693780696	1.93333178068044	2.06695624787288	1.82446327595893	0.258122887737245	0.00335374948832695	-0.689311657353115	-0.57159639502418	-0.571040352025481	-0.572079070140661	0.0216306352739883	0.0229566375346347	0.0204795940805316	0.0568522547448042	0.058964288753342	0.0553867439915532	7.50607605718561e-05	0.000185941205118717	0.000667091649894644
18	0.405465108108164	0.08	1.82451700482585	1.69099429253289	1.9580397171188	0.0796556266708793	0.481339464049089	0.446494855546265	0.516184072551912	0.25	0.21	0.3	0.717668954086988	0.773676080326319	0.829683206565651	1.70918864843676	1.84257430467099	1.97595996090523	1.76925826303403	1.90807592686633	2.04523820488653	1.82451700482585	0.258121434795708	-0.000802998490987707	-0.693174520597006	-0.57159639502418	-0.571040352025481	-0.572079070140661	0.0216306352739883	0.0229566375346347	0.0204795940805316	0.0568522547448042	0.058964288753342	0.0553867439915532	7.50607605718561e-05	0.000185941205118717	0.000667091649894644
18	0.405465108108164	0.08	1.82454793634519	1.69367807736331	1.95541779532706	0.0864421859473758	0.495466473247395	0.461163119004284	0.529769827490506	0.25	0.21	0.3	0.741180415387532	0.796312695700821	0.85144497601411	1.76502577956232	1.89631621036537	2.02760664116842	1.82609334516747	1.96321023118832	2.10024973092257	1.82454793634519	0.258872310511486	-0.00974618852398773	-0.701298465418326	-0.57159639502418	-0.571040352025481	-0.572079070140661	0.0216306352739883	0.0229566375346347	0.0204795940805316	0.0568522547448042	0.058964288753342	0.0553867439915532	7.50607605718561e-05	0.000185941205118717	0.000667091649894644
18	0.405465108108164	0.08	1.82460559220647	1.69191526779144	1.9572959166215	0.0819830302796702	0.486247991429503	0.451595189238334	0.520900793620672	0.25	0.21	0.3	0.727243057842626	0.783047482754295	0.838851907665963	1.73531113347393	1.86846887049462	2.00162660751531	1.79753912635524	1.93440956889665	2.0730654176692	1.82460559220647	0.257631482833323	0.00631187326012714	-0.687075595041164	-0.57159639502418	-0.571040352025481	-0.572079070140661	0.0216306352739883	0.0229566375346347	0.0204795940805316	0.0568522547448042	0.058964288753342	0.0553867439915532	7.50607605718561e-05	0.000185941205118717	0.000667091649894644
18	0.405465108108164	0.08	1.82472852672012	1.69149945043484	1.9579576030054	0.0822558231410375	0.488478297330814	0.453729487570515	0.523227107091113	0.25	0.21	0.3	0.728955782638284	0.784782759963911	0.840609737289537	1.73524771792035	1.86814142328623	2.0010351286521	1.79882172662554	1.93382794259354	2.07077789905588	1.82472852672012	0.259025653901439	-0.00404173580667839	-0.695040273881998	-0.57159639502418	-0.571040352025481	-0.572079070140661	0.0216306352739883	0.0229566375346347	0.0204795940805316	0.0568522547448042	0.058964288753342	0.0553867439915532	7.50607605718561e-05	0.000185941205118717	0.000667091649894644
18	0.405465108108164	0.08	1.82472975824606	1.68990550890401	1.95955400758811	0.0801900217820446	0.490660268006197	0.455269747331374	0.52605078868102	0.25	0.21	0.3	0.731879100267371	0.788771926072971	0.845664751878571	1.74328618120896	1.87880101829148	2.01431585537399	1.80512258427225	1.94828060608764	2.08807398887052	1.82472975824606	0.25825663239998	0.00432524921123611	-0.687955239970099	-0.57159639502418	-0.571040352025481	-0.572079070140661	0.0216306352739883	0.0229566375346347	0.0204795940805316	0.0568522547448042	0.058964288753342	0.0553867439915532	7.50607605718561e-05	0.000185941205118717	0.000667091649894644
18	0.405465108108164	0.08	1.82481752723851	1.69238899452508	1.95724605995194	0.083164310632153	0.487561633150615	0.453085071244674	0.522038195056556	0.25	0.21	0.3	0.730542815056261	0.786131944309708	0.841721073563156	1.74536467950703	1.87817455835862	2.0109844372102	1.80772112386945	1.94466499456433	2.08069060380998	1.82481752723851	0.257352410983353	0.00177049839486403	-0.692849560247375	-0.57159639502418	-0.571040352025481	-0.572079070140661	0.0216306352739883	0.0229566375346347	0.0204795940805316	0.0568522547448042	0.058964288753342	0.0553867439915532	7.50607605718561e-05	0.000185941205118717	0.000667091649894644
18	0.405465108108164	0.08	1.82514489471937	1.69414370557807	1.95614608386068	0.0854780398966643	0.493541109538671	0.45916075959849	0.527921459478852	0.25	0.21	0.3	0.737386549821789	0.79259947273407	0.847812395646351	1.75460812196796	1.88598703442967	2.01736594689138	1.81816355726231	1.95184199867948	2.08791919189208	1.82514489471937	0.259072051405088	-0.00181826792585023	-0.692666425864571	-0.57159639502418	-0.571040352025481	-0.572079070140661	0.0216306352739883	0.0229566375346347	0.0204795940805316	0.0568522547448042	0.058964288753342	0.0553867439915532	7.50607605718561e-05	0.000185941205118717	0.000667091649894644
18	0.405465108108164	0.08	1.82546402922336	1.6936635761054	1.95726448234131	0.0828862820527446	0.485466328824138	0.451075190867602	0.519857466780674	0.25	0.21	0.3	0.724899609476413	0.780167828564657	0.8354360476529	1.72609276896582	1.85769454123156	1.9892963134973	1.78882552533456	1.92229854042478	2.06002118237813	1.82546402922336	0.258138211665726	0.00168742396299363	-0.691195498427959	-0.57159639502418	-0.571040352025481	-0.572079070140661	0.0216306352739883	0.0229566375346347	0.0204795940805316	0.0568522547448042	0.058964288753342	0.0553867439915532	7.50607605718561e-05	0.000185941205118717	0.000667091649894644
18	0.405465108108164	0.08	1.82550370882497	1.69450242120408	1.95650499644587	0.0836662418942714	0.488698456101077	0.454254752196032	0.523142160006123	0.25	0.21	0.3	0.731069868646516	0.786502979621863	0.84193609059721	1.74334160742745	1.87552986047553	2.0077181135236	1.80402848366444	1.9423615978966	2.07767674173766	1.82550370882497	0.257969385256115	0.00336011466096542	-0.689758947554246	-0.57159639502418	-0.571040352025481	-0.572079070140661	0.0216306352739883	0.0229566375346347	0.0204795940805316	0.0568522547448042	0.058964288753342	0.0553867439915532	7.50607605718561e-05	0.000185941205118717	0.000667091649894644
18	0.405465108108164	0.08	1.82550591193497	1.69305833138805	1.9579534924819	0.0805201007383206	0.480409927055704	0.445836048207093	0.514983805904314	0.25	0.21	0.3	0.716749264710775	0.772332034077666	0.827914803444558	1.70733343445557	1.83973443602203	1.97213543758848	1.76681065041262	1.90521852485146	2.04077670123192	1.82550591193497	0.258077649954307	-0.00439206419476396	-0.696951688530183	-0.57159639502418	-0.571040352025481	-0.572079070140661	0.0216306352739883	0.0229566375346347	0.0204795940805316	0.0568522547448042	0.058964288753342	0.0553867439915532	7.50607605718561e-05	0.000185941205118717	0.000667091649894644
18	0.405465108108164	0.08	1.82551025128179	1.69360552317174	1.95741497939185	0.0838039749467549	0.489387492055549	0.454926170702515	0.523848813408582	0.25	0.21	0.3	0.73037492057701	0.785701886724797	0.841028852872584	1.73741724957708	1.86902914183099	2.00064103408489	1.79974858694129	1.93322952614639	2.0708383943	1.82551025128179	0.258622444081253	-0.000418452878764435	-0.692225432106614	-0.57159639502418	-0.571040352025481	-0.572079070140661	0.0216306352739883	0.0229566375346347	0.0204795940805316	0.0568522547448042	0.058964288753342	0.0553867439915532	7.50607605718561e-05	0.000185941205118717	0.000667091649894644
18	0.405465108108164	0.08	1.82580605203446	1.69252908134508	1.95908302272384	0.0801137898285346	0.485565707366481	0.450524537955281	0.52060687677768	0.25	0.21	0.29	0.725734602153453	0.782181226031135	0.838627849908818	1.73223312696908	1.86696380054638	2.00169447412367	1.79427355467299	1.93420908834954	2.07271801689667	1.82580605203446	0.258174905092635	-0.0018049676993135	-0.694690266650421	-0.57159639502418	-0.571040352025481	-0.572079070140661	0.0216306352739883	0.0229566375346347	0.0204795940805316	0.0568522547448042	0.058964288753342	0.0553867439915532	7.50607605718561e-05	0.000185941205118717	0.000667091649894644
18	0.405465108108164	0.08	1.82589215955343	1.69230659074103	1.95947772836584	0.0806684634730485	0.483002217293573	0.44827655966691	0.517727874920236	0.25	0.21	0.3	0.721796936313543	0.777710797401935	0.833624658490328	1.72206987253654	1.85546968457964	1.98886949662275	1.78118322805251	1.92077539058295	2.05998787237071	1.82589215955343	0.257509185911132	-0.00314858258847099	-0.697378060409562	-0.57159639502418	-0.571040352025481	-0.572079070140661	0.0216306352739883	0.0229566375346347	0.0204795940805316	0.0568522547448042	0.058964288753342	0.0553867439915532	7.50607605718561e-05	0.000185941205118717	0.000667091649894644
18	0.405465108108164	0.08	1.82601338465763	1.6936372690938	1.95838950022145	0.0812239059186033	0.484735648414808	0.450015223150226	0.51945607367939	0.25	0.21	0.29	0.724191523725739	0.780065717271341	0.835939910816944	1.72680575058886	1.8600355324395	1.99326531429014	1.78924017825159	1.9246265147016	2.06343834561325	1.82601338465763	0.257414298370546	0.00496756651596087	-0.688942166638605	-0.57159639502418	-0.571040352025481	-0.572079070140661	0.0216306352739883	0.0229566375346347	0.0204795940805316	0.0568522547448042	0.058964288753342	0.0553867439915532	7.50607605718561e-05	0.000185941205118717	0.000667091649894644
18	0.405465108108164	0.08	1.8260234899992	1.69486468331688	1.95718229668153	0.0830546059776295	0.488444171303537	0.453880332194888	0.523008010412186	0.25	0.21	0.3	0.728905944668146	0.784413500316161	0.839921055964176	1.73442727739212	1.86650716962172	1.99858706185131	1.79784541338067	1.93407117385628	2.07291462037518	1.8260234899992	0.259080771548762	-0.00252788476872924	-0.693420254732746	-0.57159639502418	-0.571040352025481	-0.572079070140661	0.0216306352739883	0.0229566375346347	0.0204795940805316	0.0568522547448042	0.058964288753342	0.0553867439915532	7.50607605718561e-05	0.000185941205118717	0.000667091649894644
18	0.405465108108164	0.08	1.82604376543774	1.69596714473412	1.95612038614137	0.0845534122239366	0.489139487829168	0.454862643812053	0.523416331846283	0.25	0.21	0.3	0.733438543522042	0.788707884485625	0.843977225449208	1.75235471356812	1.88440598222418	2.01645725088024	1.81354192965931	1.95177079833498	2.08777281400343	1.82604376543774	0.257790150158656	-0.00293708406567566	-0.696470848794219	-0.57159639502418	-0.571040352025481	-0.572079070140661	0.0216306352739883	0.0229566375346347	0.0204795940805316	0.0568522547448042	0.058964288753342	0.0553867439915532	7.50607605718561e-05	0.000185941205118717	0.000667091649894644
18	0.405465108108164	0.08	1.82620153564106	1.6955589475092	1.95684412377291	0.0854012166164045	0.49037474673419	0.456198171125141	0.524551322343238	0.25	0.21	0.3	0.735173956023936	0.790250301972203	0.845326647920471	1.7554891085972	1.88700345926385	2.01851780993049	1.81824029894014	1.95222149855786	2.09154663625787	1.82620153564106	0.257950655960695	0.000963497897113182	-0.692452206357102	-0.57159639502418	-0.571040352025481	-0.572079070140661	0.0216306352739883	0.0229566375346347	0.0204795940805316	0.0568522547448042	0.058964288753342	0.0553867439915532	7.50607605718561e-05	0.000185941205118717	0.000667091649894644
18	0.405465108108164	0.08	1.82631576852623	1.6932520706129	1.95937946643957	0.0809363183894536	0.481986168831563	0.447395988731942	0.516576348931183	0.25	0.21	0.3	0.720889904986109	0.776625120038312	0.832360335090514	1.72114104451784	1.85421013813099	1.98727923174415	1.78195611670524	1.92076993025531	2.05963557788291	1.82631576852623	0.257008275629652	-0.00763370906280496	-0.70226995278847	-0.57159639502418	-0.571040352025481	-0.572079070140661	0.0216306352739883	0.0229566375346347	0.0204795940805316	0.0568522547448042	0.058964288753342	0.0553867439915532	7.50607605718561e-05	0.000185941205118717	0.000667091649894644
18	0.405465108108164	0.08	1.82673088601788	1.69583094291146	1.9576308291243	0.0849019824148643	0.487598913046874	0.4535067318117	0.521691094282048	0.25	0.21	0.29	0.729931267342109	0.784803548853863	0.839675830365617	1.74078389806256	1.87164660853862	2.00250931901468	1.80391377668636	1.93782811010038	2.07503199537199	1.82673088601788	0.257534468135132	0.00310043008696615	-0.690993921958969	-0.57159639502418	-0.571040352025481	-0.572079070140661	0.0216306352739883	0.0229566375346347	0.0204795940805316	0.0568522547448042	0.058964288753342	0.0553867439915532	7.50607605718561e-05	0.000185941205118717	0.000667091649894644
18	0.405465108108164	0.08	1.82675229085031	1.6954900592288	1.95801452247182	0.0820791443619753	0.484094985013661	0.449617628485121	0.518572341542202	0.25	0.21	0.3	0.725390081111766	0.78101408440768	0.836638087703593	1.73411641656928	1.86709107362953	2.00006573068979	1.79584355710793	1.93270480051108	2.07102284035779	1.82675229085031	0.257344893540521	-0.000874541933425776	-0.695465570127314	-0.57159639502418	-0.571040352025481	-0.572079070140661	0.0216306352739883	0.0229566375346347	0.0204795940805316	0.0568522547448042	0.058964288753342	0.0553867439915532	7.50607605718561e-05	0.000185941205118717	0.000667091649894644
18	0.405465108108164	0.08	1.82675236616592	1.69354630825687	1.95995842407497	0.082322860644388	0.489407546746601	0.454608082356758	0.524207011136444	0.25	0.21	0.3	0.731745472380266	0.787759325843924	0.843773179307582	1.74521080299777	1.87880367903474	2.01239655507171	1.80767512401584	1.94374307171259	2.08301297916314	1.82675236616592	0.257940855500609	0.000700239704989795	-0.692404350650047	-0.57159639502418	-0.571040352025481	-0.572079070140661	0.0216306352739883	0.0229566375346347	0.0204795940805316	0.0568522547448042	0.058964288753342	0.0553867439915532	7.50607605718561e-05	0.000185941205118717	0.000667091649894644
18	0.405465108108164	0.08	1.82680458018881	1.6965156316242	1.95709352875342	0.0860683258920467	0.491363089694739	0.45726305000522	0.525463129384258	0.25	0.21	0.3	0.7350409608699	0.78985607426863	0.844671187667361	1.7507151990487	1.88127343630825	2.01183167356779	1.81332256623788	1.9491588051499	2.0818730588123	1.82680458018881	0.258072512273154	-0.00278683485340906	-0.696063850835229	-0.57159639502418	-0.571040352025481	-0.572079070140661	0.0216306352739883	0.0229566375346347	0.0204795940805316	0.0568522547448042	0.058964288753342	0.0553867439915532	7.50607605718561e-05	0.000185941205118717	0.000667091649894644
18	0.405465108108164	0.08	1.82683082688039	1.69620099370152	1.95746066005927	0.0839004789529183	0.48902998667882	0.454615462745629	0.523444510612011	0.25	0.21	0.29	0.731152446634685	0.78650090139589	0.841849356157095	1.74233845662669	1.87423398906891	2.00612952151112	1.80316735562643	1.94238399615385	2.07682986003873	1.82683082688039	0.257654890667126	0.00222104862899169	-0.691445452939389	-0.57159639502418	-0.571040352025481	-0.572079070140661	0.0216306352739883	0.0229566375346347	0.0204795940805316	0.0568522547448042	0.058964288753342	0.0553867439915532	7.50607605718561e-05	0.000185941205118717	0.000667091649894644
18	0.405465108108164	0.08	1.82688279424666	1.69457107016777	1.95919451832555	0.0803455625477158	0.48177021408645	0.447057505604089	0.516482922568811	0.25	0.21	0.3	0.71992740268842	0.775827661032629	0.831727919376839	1.71783500324392	1.85121986971166	1.9846047361794	1.78048752462432	1.9160197808735	2.05336052238699	1.82688279424666	0.257624007795024	0.00823415961137488	-0.685470307254365	-0.57159639502418	-0.571040352025481	-0.572079070140661	0.0216306352739883	0.0229566375346347	0.0204795940805316	0.0568522547448042	0.058964288753342	0.0553867439915532	7.50607605718561e-05	0.000185941205118717	0.000667091649894644
18	0.405465108108164	0.08	1.82695813640363	1.69553989742239	1.95837637538487	0.0840704234131291	0.490393369070935	0.455920995991667	0.524865742150204	0.25	0.21	0.3	0.734377781118211	0.789904385671196	0.845430990224181	1.7527428987367	1.88526850656897	2.01779411440124	1.81354397551778	1.95269051922268	2.0863394285367	1.82695813640363	0.258622729824262	-0.0044853199627188	-0.696580964484526	-0.57159639502418	-0.571040352025481	-0.572079070140661	0.0216306352739883	0.0229566375346347	0.0204795940805316	0.0568522547448042	0.058964288753342	0.0553867439915532	7.50607605718561e-05	0.000185941205118717	0.000667091649894644
18	0.405465108108164	0.08	1.8269760855292	1.69753416092136	1.95641801013704	0.0850212027155998	0.488568666990705	0.454434864423728	0.522702469557682	0.25	0.21	0.3	0.730629031858653	0.785508507611004	0.840387983363355	1.74053022536941	1.87126604633234	2.00200186729528	1.80366583617136	1.93779941884345	2.06963015902497	1.8269760855292	0.259482381881069	0.00570544687314421	-0.684778015570364	-0.57159639502418	-0.571040352025481	-0.572079070140661	0.0216306352739883	0.0229566375346347	0.0204795940805316	0.0568522547448042	0.058964288753342	0.0553867439915532	7.50607605718561e-05	0.000185941205118717	0.000667091649894644
18	0.405465108108164	0.08	1.82698936892408	1.69695392153678	1.95702481631137	0.0836502099060273	0.484390861333494	0.450247188707346	0.518534533959641	0.25	0.21	0.3	0.723875941461106	0.778769750433352	0.833663559405598	1.7243940284052	1.85516029782575	1.9859265672463	1.78607426644409	1.92038369504181	2.05510104113494	1.82698936892408	0.258316032384021	-0.00620724923998586	-0.698830439718841	-0.57159639502418	-0.571040352025481	-0.572079070140661	0.0216306352739883	0.0229566375346347	0.0204795940805316	0.0568522547448042	0.058964288753342	0.0553867439915532	7.50607605718561e-05	0.000185941205118717	0.000667091649894644
18	0.405465108108164	0.08	1.82726148366657	1.69385912352416	1.96066384380897	0.0815784332911244	0.488191559088845	0.453306393363293	0.523076724814397	0.25	0.21	0.3	0.72871735417399	0.784797361073588	0.840877367973187	1.73574185080242	1.86931958764561	2.0028973244888	1.79712224920862	1.93368069493753	2.07565564545997	1.82726148366657	0.258250123445618	-0.00010246652586064	-0.692561655432055	-0.57159639502418	-0.571040352025481	-0.572079070140661	0.0216306352739883	0.0229566375346347	0.0204795940805316	0.0568522547448042	0.058964288753342	0.0553867439915532	7.50607605718561e-05	0.000185941205118717	0.000667091649894644
18	0.405465108108164	0.08	1.82733687551332	1.69662532992505	1.95804842110158	0.0848424307099183	0.491470299737487	0.457094260797196	0.525846338677777	0.25	0.21	0.3	0.736328889464543	0.791704930574638	0.847080971684733	1.75754772665471	1.88972512259386	2.021902518533	1.81759811734576	1.95765838932542	2.09379342613793	1.82733687551332	0.258517549481295	0.00214278986015113	-0.690216064879795	-0.57159639502418	-0.571040352025481	-0.572079070140661	0.0216306352739883	0.0229566375346347	0.0204795940805316	0.0568522547448042	0.058964288753342	0.0553867439915532	7.50607605718561e-05	0.000185941205118717	0.000667091649894644
18	0.405465108108164	0.08	1.82737976372012	1.69285544429388	1.96190408314635	0.0812398989437633	0.488646016866023	0.453649251399214	0.523642782332832	0.25	0.21	0.3	0.730752670614726	0.787126575672145	0.843500480729563	1.74417330525709	1.87872753169808	2.01328175813906	1.80531507591619	1.94546051371468	2.08509124049203	1.82737976372012	0.256836858797855	0.00697662939943176	-0.688271959621296	-0.57159639502418	-0.571040352025481	-0.572079070140661	0.0216306352739883	0.0229566375346347	0.0204795940805316	0.0568522547448042	0.058964288753342	0.0553867439915532	7.50607605718561e-05	0.000185941205118717	0.000667091649894644
18	0.405465108108164	0.08	1.82739546028879	1.69448706617438	1.96030385440319	0.0812431761666115	0.484165925251876	0.44949078461194	0.518841065891813	0.25	0.21	0.29	0.726116443206572	0.782131361979368	0.838146280752165	1.73811592587076	1.87219968518546	2.00628344450016	1.80070825911906	1.9383455521502	2.075782403745	1.82739546028879	0.256268281216634	-0.00225651877964175	-0.698628243316638	-0.57159639502418	-0.571040352025481	-0.572079070140661	0.0216306352739883	0.0229566375346347	0.0204795940805316	0.0568522547448042	0.058964288753342	0.0553867439915532	7.50607605718561e-05	0.000185941205118717	0.000667091649894644
18	0.405465108108164	0.08	1.82747517378523	1.6937692902373	1.96118105733315	0.0792801888870805	0.477628054033308	0.442963277775665	0.512292830290952	0.25	0.21	0.3	0.71369223986339	0.769543329678131	0.825394419492872	1.70382286841685	1.8371581616107	1.97049345480455	1.76459792173984	1.90213436427512	2.04429780344703	1.82747517378523	0.257341687941399	0.00567039083512616	-0.688564565754312	-0.57159639502418	-0.571040352025481	-0.572079070140661	0.0216306352739883	0.0229566375346347	0.0204795940805316	0.0568522547448042	0.058964288753342	0.0553867439915532	7.50607605718561e-05	0.000185941205118717	0.000667091649894644
18	0.405465108108164	0.08	1.82750017510655	1.69654895361721	1.95845139659589	0.0846887230843906	0.49079400431546	0.456431244967378	0.525156763663543	0.25	0.21	0.29	0.735152240607327	0.79049871350271	0.845845186398093	1.75447667442312	1.88656373114802	2.01865078787293	1.81581764849005	1.9554104098065	2.09216163194533	1.82750017510655	0.257484642677996	0.00951754876303383	-0.684568832911245	-0.57159639502418	-0.571040352025481	-0.572079070140661	0.0216306352739883	0.0229566375346347	0.0204795940805316	0.0568522547448042	0.058964288753342	0.0553867439915532	7.50607605718561e-05	0.000185941205118717	0.000667091649894644
18	0.405465108108164	0.08	1.82753621610184	1.69416020988127	1.96091222232241	0.0812394902647321	0.484914606484198	0.450184989075228	0.519644223893168	0.25	0.21	0.3	0.724713115621136	0.780621264154669	0.836529412688202	1.72864898958618	1.86200598615343	1.99536298272068	1.78879189708683	1.92752303050415	2.06428028867202	1.82753621610184	0.257429306068221	0.000870889402523054	-0.693270383127802	-0.57159639502418	-0.571040352025481	-0.572079070140661	0.0216306352739883	0.0229566375346347	0.0204795940805316	0.0568522547448042	0.058964288753342	0.0553867439915532	7.50607605718561e-05	0.000185941205118717	0.000667091649894644
18	0.405465108108164	0.08	1.82764175496878	1.69365635966257	1.96162715027499	0.0795812748731763	0.484653598767072	0.449551273481134	0.51975592405301	0.25	0.21	0.3	0.724051314142635	0.780587434162795	0.837123554182956	1.72793620658147	1.86285870013174	1.997781193682	1.78880079725618	1.92797691036392	2.06938655679882	1.82764175496878	0.257766614115609	-0.00511067041696327	-0.698427405161282	-0.57159639502418	-0.571040352025481	-0.572079070140661	0.0216306352739883	0.0229566375346347	0.0204795940805316	0.0568522547448042	0.058964288753342	0.0553867439915532	7.50607605718561e-05	0.000185941205118717	0.000667091649894644
18	0.405465108108164	0.08	1.8277152158081	1.69569411352897	1.95973631808723	0.0837786138920833	0.489893516955495	0.455390864219656	0.524396169691334	0.25	0.21	0.3	0.733222714600317	0.788775275460829	0.844327836321342	1.74925862274592	1.8817910636617	2.01432350457747	1.81035220194888	1.94848828609148	2.08584068803345	1.8277152158081	0.257608239669253	0.00136064677750576	-0.692516562210451	-0.57159639502418	-0.571040352025481	-0.572079070140661	0.0216306352739883	0.0229566375346347	0.0204795940805316	0.0568522547448042	0.058964288753342	0.0553867439915532	7.50607605718561e-05	0.000185941205118717	0.000667091649894644
18	0.405465108108164	0.08	1.82772392094199	1.6968274941855	1.95862034769848	0.0843911956998416	0.49025035799528	0.455859619859727	0.524641096130833	0.25	0.21	0.3	0.733478933408584	0.7888136918032	0.844148450197816	1.74866724884574	1.88058934683674	2.01251144482773	1.81012951602948	1.94452431902935	2.08609997910188	1.82772392094199	0.258632689645363	0.00572095132716173	-0.685751422413849	-0.57159639502418	-0.571040352025481	-0.572079070140661	0.0216306352739883	0.0229566375346347	0.0204795940805316	0.0568522547448042	0.058964288753342	0.0553867439915532	7.50607605718561e-05	0.000185941205118717	0.000667091649894644
18	0.405465108108164	0.08	1.82821758249449	1.6980036565964	1.95843150839258	0.086077290209711	0.492464335682946	0.458289818036308	0.526638853329583	0.25	0.21	0.3	0.735996649350542	0.790879672038826	0.84576269472711	1.75132195146529	1.88191744056374	2.0125129296622	1.81488372500334	1.94822575825184	2.08474018254937	1.82821758249449	0.259503297355549	-0.00587194406969005	-0.696246399819028	-0.57159639502418	-0.571040352025481	-0.572079070140661	0.0216306352739883	0.0229566375346347	0.0204795940805316	0.0568522547448042	0.058964288753342	0.0553867439915532	7.50607605718561e-05	0.000185941205118717	0.000667091649894644
18	0.405465108108164	0.08	1.82837475073687	1.69681330011868	1.95993620135506	0.0832037089381917	0.485704947847016	0.451368546528148	0.520041349165884	0.25	0.21	0.3	0.726026050168947	0.781256132145868	0.83648621412279	1.73035254316772	1.86198351258802	1.99361448200832	1.79099233713574	1.92825480782518	2.06587173300992	1.82837475073687	0.258135463288891	-0.00295849387571969	-0.695694164208527	-0.57159639502418	-0.571040352025481	-0.572079070140661	0.0216306352739883	0.0229566375346347	0.0204795940805316	0.0568522547448042	0.058964288753342	0.0553867439915532	7.50607605718561e-05	0.000185941205118717	0.000667091649894644
18	0.405465108108164	0.08	1.82848978040704	1.69617600675958	1.9608035540545	0.083453922935405	0.490652717452627	0.456023302883875	0.525282132021379	0.25	0.21	0.3	0.732138977737203	0.787736014164221	0.843333050591239	1.74161991152863	1.87387472735956	2.00612954319049	1.80300920027325	1.94214007717345	2.07537069496324	1.82848978040704	0.258863276680757	0.0030213401269761	-0.688376325403566	-0.57159639502418	-0.571040352025481	-0.572079070140661	0.0216306352739883	0.0229566375346347	0.0204795940805316	0.0568522547448042	0.058964288753342	0.0553867439915532	7.50607605718561e-05	0.000185941205118717	0.000667091649894644
18	0.405465108108164	0.08	1.82852069296307	1.69662067718899	1.96042070873714	0.082976845096177	0.488847278736795	0.454237241897568	0.523457315576022	0.25	0.21	0.3	0.730803404301346	0.786486052953051	0.842168701604756	1.74213158274499	1.87487111331651	2.00761064388802	1.80253205280096	1.94017346111712	2.08030803503704	1.82852069296307	0.258462436976887	-0.00239036724238741	-0.694551011996861	-0.57159639502418	-0.571040352025481	-0.572079070140661	0.0216306352739883	0.0229566375346347	0.0204795940805316	0.0568522547448042	0.058964288753342	0.0553867439915532	7.50607605718561e-05	0.000185941205118717	0.000667091649894644
18	0.405465108108164	0.08	1.82868207283921	1.69728466898393	1.96007947669449	0.084066638916482	0.488708456983331	0.454353681152247	0.523063232814416	0.25	0.21	0.3	0.729907256291854	0.785097301421006	0.840287346550157	1.73738926150356	1.86875744687607	2.00012563224858	1.79954161078453	1.93569950460335	2.0726890516489	1.82868207283921	0.2587466666368	-0.002544399596471	-0.693873858558214	-0.57159639502418	-0.571040352025481	-0.572079070140661	0.0216306352739883	0.0229566375346347	0.0204795940805316	0.0568522547448042	0.058964288753342	0.0553867439915532	7.50607605718561e-05	0.000185941205118717	0.000667091649894644
18	0.405465108108164	0.08	1.82872739885011	1.69640258325272	1.96105221444749	0.0819120364138278	0.487542947173298	0.452781461342568	0.522304433004027	0.25	0.21	0.3	0.730450326058351	0.786529341714246	0.842608357370141	1.74610641220847	1.88016060499047	2.01421479777246	1.80922648328618	1.94813413500188	2.08563593914452	1.82872739885011	0.257707822004088	-0.00119043061791868	-0.694879840926368	-0.57159639502418	-0.571040352025481	-0.572079070140661	0.0216306352739883	0.0229566375346347	0.0204795940805316	0.0568522547448042	0.058964288753342	0.0553867439915532	7.50607605718561e-05	0.000185941205118717	0.000667091649894644
18	0.405465108108164	0.08	1.82903644574408	1.6957120182578	1.96236087323037	0.0801997480081837	0.484192335494713	0.449270638591532	0.519114032397893	0.25	0.21	0.3	0.723966187474084	0.780239902236261	0.836513616998439	1.72862038822293	1.86298562839849	1.99735086857406	1.78913446828802	1.93161492184108	2.06719294330729	1.82903644574408	0.257782290451727	0.000303188237881175	-0.693223540510615	-0.57159639502418	-0.571040352025481	-0.572079070140661	0.0216306352739883	0.0229566375346347	0.0204795940805316	0.0568522547448042	0.058964288753342	0.0553867439915532	7.50607605718561e-05	0.000185941205118717	0.000667091649894644
18	0.405465108108164	0.08	1.82914261271397	1.69620228397086	1.96208294145708	0.0837505247805991	0.494677301979947	0.459831356542629	0.529523247417264	0.25	0.21	0.3	0.741470893813086	0.797659437594516	0.853847981375946	1.77159577460589	1.90584701437139	2.04009825413689	1.83371443975631	1.97303958725346	2.11385469490111	1.82914261271397	0.257893315162813	-0.00930906242843579	-0.702517771139968	-0.57159639502418	-0.571040352025481	-0.572079070140661	0.0216306352739883	0.0229566375346347	0.0204795940805316	0.0568522547448042	0.058964288753342	0.0553867439915532	7.50607605718561e-05	0.000185941205118717	0.000667091649894644
18	0.405465108108164	0.08	1.82919031302919	1.698723843278	1.95965678278039	0.0855200254314359	0.494511569057686	0.460072863972964	0.528950274142408	0.25	0.21	0.3	0.740217771377574	0.795626693579168	0.851035615780762	1.76463600802086	1.89672764789137	2.02881928776188	1.82641290928169	1.96312524803452	2.09911490823928	1.82919031302919	0.258984182975629	0.0030188348275992	-0.688400282526863	-0.57159639502418	-0.571040352025481	-0.572079070140661	0.0216306352739883	0.0229566375346347	0.0204795940805316	0.0568522547448042	0.058964288753342	0.0553867439915532	7.50607605718561e-05	0.000185941205118717	0.000667091649894644
18	0.405465108108164	0.08	1.82946590203209	1.69800447683149	1.96092732723269	0.0833928700615836	0.486224532250576	0.451893948336173	0.52055511616498	0.25	0.21	0.3	0.727113405192503	0.782352533452923	0.837591661713342	1.73352812712088	1.8652250286953	1.99692193026971	1.79726943114781	1.92919427441873	2.06691078932763	1.82946590203209	0.25777310779888	0.000432186116576696	-0.693246005050583	-0.57159639502418	-0.571040352025481	-0.572079070140661	0.0216306352739883	0.0229566375346347	0.0204795940805316	0.0568522547448042	0.058964288753342	0.0553867439915532	7.50607605718561e-05	0.000185941205118717	0.000667091649894644
18	0.405465108108164	0.08	1.82948141857774	1.69797802933118	1.96098480782431	0.0827933402160062	0.486723080142179	0.452221816146405	0.521224344137952	0.25	0.21	0.29	0.727470571844973	0.782971331322384	0.838472090799796	1.73396892304697	1.86625824974134	1.9985475764357	1.79603232151709	1.93202368860134	2.07222235122193	1.82948141857774	0.257529365612968	0.00389419122683913	-0.689944352110828	-0.57159639502418	-0.571040352025481	-0.572079070140661	0.0216306352739883	0.0229566375346347	0.0204795940805316	0.0568522547448042	0.058964288753342	0.0553867439915532	7.50607605718561e-05	0.000185941205118717	0.000667091649894644
18	0.405465108108164	0.08	1.82950954275231	1.69758602287955	1.96143306262507	0.0841679978940082	0.493963537739898	0.459262179847896	0.528664895631901	0.25	0.21	0.3	0.738831815329847	0.794657155126496	0.850482494923146	1.76113517192843	1.89420465724403	2.02727414255963	1.82528036925445	1.9604098646993	2.09848017752602	1.82950954275231	0.258321638906734	-0.00764046120474291	-0.700153008700016	-0.57159639502418	-0.571040352025481	-0.572079070140661	0.0216306352739883	0.0229566375346347	0.0204795940805316	0.0568522547448042	0.058964288753342	0.0553867439915532	7.50607605718561e-05	0.000185941205118717	0.000667091649894644
18	0.405465108108164	0.08	1.82957391326427	1.6972912648295	1.96185656169905	0.0799532335745293	0.478760812071711	0.444173031261146	0.513348592882275	0.25	0.21	0.29	0.715855877072352	0.77159961751925	0.827343357966148	1.70950726032098	1.84262669408346	1.97574612784595	1.77121084830428	1.9098363299575	2.04797797805594	1.82957391326427	0.257194177373423	0.000742933351657212	-0.693682017849847	-0.57159639502418	-0.571040352025481	-0.572079070140661	0.0216306352739883	0.0229566375346347	0.0204795940805316	0.0568522547448042	0.058964288753342	0.0553867439915532	7.50607605718561e-05	0.000185941205118717	0.000667091649894644
18	0.405465108108164	0.08	1.8297001928305	1.69783664741921	1.9615637382418	0.081704519780824	0.481077339273575	0.446729434460236	0.515425244086915	0.25	0.21	0.3	0.719183016220219	0.774479193008636	0.829775369797052	1.71553704405255	1.84744038094387	1.97934371783518	1.77585779915568	1.91241178259056	2.04816546053802	1.8297001928305	0.257261764386662	-0.00708979395305172	-0.701499296449256	-0.57159639502418	-0.571040352025481	-0.572079070140661	0.0216306352739883	0.0229566375346347	0.0204795940805316	0.0568522547448042	0.058964288753342	0.0553867439915532	7.50607605718561e-05	0.000185941205118717	0.000667091649894644
18	0.405465108108164	0.08	1.82978496487858	1.69822063239482	1.96134929736233	0.0829450419703451	0.487689778225002	0.453154473935724	0.522225082514279	0.25	0.21	0.3	0.729442279817313	0.785033722788542	0.840625165759772	1.73980594356523	1.87239809728154	2.00499025099785	1.80263305694648	1.93820558914382	2.07321372728857	1.82978496487858	0.257799537598838	0.00365241953690916	-0.689807463206824	-0.57159639502418	-0.571040352025481	-0.572079070140661	0.0216306352739883	0.0229566375346347	0.0204795940805316	0.0568522547448042	0.058964288753342	0.0553867439915532	7.50607605718561e-05	0.000185941205118717	0.000667091649894644
18	0.405465108108164	0.08	1.82986536324513	1.69837511038947	1.96135561610078	0.0844235460958482	0.494156514612327	0.459499016710829	0.528814012513826	0.25	0.21	0.3	0.73722143847422	0.792826019828393	0.848430601182566	1.75251688632242	1.88469965081413	2.01688241530584	1.81401286213521	1.95438742146279	2.08823931778438	1.82986536324513	0.259430603733417	0.00497882758600207	-0.685141971835398	-0.57159639502418	-0.571040352025481	-0.572079070140661	0.0216306352739883	0.0229566375346347	0.0204795940805316	0.0568522547448042	0.058964288753342	0.0553867439915532	7.50607605718561e-05	0.000185941205118717	0.000667091649894644
18	0.405465108108164	0.08	1.82995046181999	1.69906854877266	1.96083237486733	0.0843405542327582	0.488019011217612	0.453773577322093	0.522264445113132	0.25	0.21	0.3	0.732117086380206	0.787368578618631	0.842620070857055	1.75025137926804	1.88233954152506	2.01442770378207	1.8109109091846	1.94868428323418	2.08327974883252	1.82995046181999	0.25762628520447	0.00284102496524584	-0.691087547298521	-0.57159639502418	-0.571040352025481	-0.572079070140661	0.0216306352739883	0.0229566375346347	0.0204795940805316	0.0568522547448042	0.058964288753342	0.0553867439915532	7.50607605718561e-05	0.000185941205118717	0.000667091649894644
18	0.405465108108164	0.08	1.82996419686906	1.69650321959959	1.96342517413852	0.082414373358927	0.493877385058102	0.458781344079092	0.528973426037112	0.25	0.21	0.29	0.739258834244948	0.795810955806986	0.852363077369023	1.76505458339055	1.90007844342393	2.03510230345732	1.8279433280366	1.96820922054217	2.10885524519175	1.82996419686906	0.2578735318843	-0.00513099048047601	-0.698092310358524	-0.57159639502418	-0.571040352025481	-0.572079070140661	0.0216306352739883	0.0229566375346347	0.0204795940805316	0.0568522547448042	0.058964288753342	0.0553867439915532	7.50607605718561e-05	0.000185941205118717	0.000667091649894644
18	0.405465108108164	0.08	1.82999601972815	1.69712351949434	1.96286851996195	0.0820431261468876	0.486098389128476	0.451470071792474	0.520726706464478	0.25	0.21	0.29	0.728198045067551	0.784051742939348	0.839905440811145	1.74039102981116	1.87388119147293	2.00737135313471	1.80387860184506	1.94263449262473	2.08059707616015	1.82999601972815	0.256701028665698	-0.00548746115115908	-0.700856313844921	-0.57159639502418	-0.571040352025481	-0.572079070140661	0.0216306352739883	0.0229566375346347	0.0204795940805316	0.0568522547448042	0.058964288753342	0.0553867439915532	7.50607605718561e-05	0.000185941205118717	0.000667091649894644
18	0.405465108108164	0.08	1.83007763411011	1.69966066190533	1.9604946063149	0.0855381372346852	0.490596851246335	0.456434730039352	0.524758972453319	0.25	0.21	0.3	0.733303472951153	0.78818799526237	0.843072517573586	1.74560077252056	1.87625127136562	2.00690177021068	1.80925136864094	1.94183005596371	2.07679828379013	1.83007763411011	0.259151225352266	-0.0023413466424012	-0.693276066950516	-0.57159639502418	-0.571040352025481	-0.572079070140661	0.0216306352739883	0.0229566375346347	0.0204795940805316	0.0568522547448042	0.058964288753342	0.0553867439915532	7.50607605718561e-05	0.000185941205118717	0.000667091649894644
18	0.405465108108164	0.08	1.83036431051736	1.69712507762942	1.96360354340531	0.0809844669289228	0.484431629195742	0.449677195130251	0.519186063261233	0.25	0.21	0.3	0.722936236938058	0.778810183965637	0.834684130993217	1.72209938786239	1.85519617435242	1.98829296084245	1.7840483943311	1.9217768444747	2.0600260727993	1.83036431051736	0.258377982417464	-0.00325871773605199	-0.695567498003871	-0.57159639502418	-0.571040352025481	-0.572079070140661	0.0216306352739883	0.0229566375346347	0.0204795940805316	0.0568522547448042	0.058964288753342	0.0553867439915532	7.50607605718561e-05	0.000185941205118717	0.000667091649894644
18	0.405465108108164	0.08	1.83039184919046	1.69853957510374	1.96224412327719	0.0848032250571958	0.492142815038076	0.457711043098141	0.526574586978012	0.25	0.21	0.3	0.736964428980775	0.792403316744447	0.847842204508118	1.75819978045364	1.8904621210248	2.02272446159595	1.82126312173448	1.95591106601673	2.09395199642292	1.83039184919046	0.258082484010047	0.000246301363954069	-0.692721467366728	-0.57159639502418	-0.571040352025481	-0.572079070140661	0.0216306352739883	0.0229566375346347	0.0204795940805316	0.0568522547448042	0.058964288753342	0.0553867439915532	7.50607605718561e-05	0.000185941205118717	0.000667091649894644
18	0.405465108108164	0.08	1.83048699140185	1.70024187626161	1.9607321065421	0.0856361670387154	0.48893108452552	0.454906273141364	0.522955895909677	0.25	0.21	0.3	0.731496659242571	0.78620910734094	0.840921555439308	1.7428612906787	1.87321897133803	2.00357665199737	1.80284759069239	1.93842184324824	2.0736310865706	1.83048699140185	0.258251900068558	0.00253965578363908	-0.690120785552492	-0.57159639502418	-0.571040352025481	-0.572079070140661	0.0216306352739883	0.0229566375346347	0.0204795940805316	0.0568522547448042	0.058964288753342	0.0553867439915532	7.50607605718561e-05	0.000185941205118717	0.000667091649894644
18	0.405465108108164	0.08	1.8306094217052	1.70010307581422	1.96111576759618	0.0833631020777574	0.485832654467478	0.451523058501268	0.520142250433688	0.25	0.21	0.3	0.727188627523172	0.782445048057614	0.837701468592055	1.73533040942478	1.8671918594532	1.99905330948161	1.79679748872778	1.93306489324322	0.308618921409847	1.8306094217052	0.257990846528019	-0.000297938133251096	-0.693418663479929	-0.57159639502418	-0.571040352025481	-0.572079070140661	0.0216306352739883	0.0229566375346347	0.0204795940805316	0.0568522547448042	0.058964288753342	0.0553867439915532	7.50607605718561e-05	0.000185941205118717	0.000667091649894644
18	0.405465108108164	0.08	1.83062653829664	1.6981622625961	1.96309081399719	0.0830789460880484	0.491570386728923	0.456790884404878	0.526349889052968	0.25	0.21	0.3	0.734262009945293	0.790167826267834	0.846073642590376	1.74881188303839	1.88196429265727	2.01511670227616	1.81106475378541	1.94862722610031	2.08530897714369	1.83062653829664	0.258594625956375	-0.00278848796288423	-0.694726421928329	-0.57159639502418	-0.571040352025481	-0.572079070140661	0.0216306352739883	0.0229566375346347	0.0204795940805316	0.0568522547448042	0.058964288753342	0.0553867439915532	7.50607605718561e-05	0.000185941205118717	0.000667091649894644
18	0.405465108108164	0.08	1.83064073333918	1.69885558150436	1.962425885174	0.0833179937492834	0.489142915793688	0.454589348744514	0.523696482842863	0.25	0.21	0.3	0.732122654307078	0.787771668727864	0.84342068314865	1.74709434365388	1.87989187116173	2.01268939866959	1.81061073336826	1.9451301351295	2.08161108861758	1.83064073333918	0.257990774837016	-0.00249470805447367	-0.696049357106368	-0.57159639502418	-0.571040352025481	-0.572079070140661	0.0216306352739883	0.0229566375346347	0.0204795940805316	0.0568522547448042	0.058964288753342	0.0553867439915532	7.50607605718561e-05	0.000185941205118717	0.000667091649894644
18	0.405465108108164	0.08	1.83072378620842	1.69794658510019	1.96350098731666	0.0826269540592999	0.489312807170561	0.45458991696617	0.524035697374952	0.25	0.21	0.3	0.732473519268589	0.788421961233438	0.844370403198287	1.74877789744007	1.88235460175838	2.0159313060767	1.81168626772753	1.94940142225537	2.08508149219632	1.83072378620842	0.257586949721128	-0.00121486971967201	-0.695002638000179	-0.57159639502418	-0.571040352025481	-0.572079070140661	0.0216306352739883	0.0229566375346347	0.0204795940805316	0.0568522547448042	0.058964288753342	0.0553867439915532	7.50607605718561e-05	0.000185941205118717	0.000667091649894644
18	0.405465108108164	0.08	1.83082407526223	1.70094990798599	1.96069824253847	0.0860397694638206	0.494112929525823	0.459815828208556	0.528410030843091	0.25	0.21	0.3	0.740795024674207	0.796050021257437	0.851305017840667	1.76840622380511	1.90030948530054	2.03221274679597	1.83101560599238	1.96704491026378	2.10399610466632	1.83082407526223	0.258463992364273	0.00362601612885468	-0.688736153114501	-0.57159639502418	-0.571040352025481	-0.572079070140661	0.0216306352739883	0.0229566375346347	0.0204795940805316	0.0568522547448042	0.058964288753342	0.0553867439915532	7.50607605718561e-05	0.000185941205118717	0.000667091649894644
18	0.405465108108164	0.08	1.83085696415001	1.69769677624752	1.96401715205249	0.0818905416098361	0.487972642048852	0.453175546067714	0.52276973802999	0.25	0.21	0.3	0.729748597001896	0.785782361825079	0.841816126648261	1.74119443056178	1.87489208977534	2.0085897489889	1.8051514702013	1.94184857301909	2.08114888774732	1.83085696415001	0.257722313921711	0.000560594218948364	-0.692829509632717	-0.57159639502418	-0.571040352025481	-0.572079070140661	0.0216306352739883	0.0229566375346347	0.0204795940805316	0.0568522547448042	0.058964288753342	0.0553867439915532	7.50607605718561e-05	0.000185941205118717	0.000667091649894644
18	0.405465108108164	0.08	1.83086720908491	1.69963327619414	1.96210114197568	0.0845852960822348	0.487428972106931	0.453279026802088	0.521578917411775	0.25	0.21	0.3	0.729835111046818	0.784820732816355	0.839806354585892	1.74120734008481	1.87238953010978	2.00357172013476	1.80194895923286	1.94283166709835	2.07369386354493	1.83086720908491	0.258023972985344	0.0059082704746513	-0.687287208090048	-0.57159639502418	-0.571040352025481	-0.572079070140661	0.0216306352739883	0.0229566375346347	0.0204795940805316	0.0568522547448042	0.058964288753342	0.0553867439915532	7.50607605718561e-05	0.000185941205118717	0.000667091649894644
18	0.405465108108164	0.08	1.8308862217689	1.69873563993883	1.96303680359898	0.0828347655001224	0.485252636466417	0.450864983116753	0.519640289816081	0.25	0.21	0.3	0.724469558967536	0.779725143209057	0.834980727450578	1.72484697274094	1.85640174412684	1.98795651551274	1.78429603094553	1.92055798956266	2.05683848008842	1.8308862217689	0.258634214063452	0.00211150379030757	-0.690161909275244	-0.57159639502418	-0.571040352025481	-0.572079070140661	0.0216306352739883	0.0229566375346347	0.0204795940805316	0.0568522547448042	0.058964288753342	0.0553867439915532	7.50607605718561e-05	0.000185941205118717	0.000667091649894644
18	0.405465108108164	0.08	1.83095417862431	1.70038117792653	1.9615271793221	0.0837138623905498	0.487395697410698	0.453054476832094	0.521736917989302	0.25	0.21	0.3	0.727806237475508	0.782973454262317	0.838140671049125	1.73235487538867	1.86366619431023	1.9949775132318	1.79302389910124	1.93078180953999	2.06799588210485	1.83095417862431	0.258389322296483	-0.00126361910197203	-0.693875066533654	-0.57159639502418	-0.571040352025481	-0.572079070140661	0.0216306352739883	0.0229566375346347	0.0204795940805316	0.0568522547448042	0.058964288753342	0.0553867439915532	7.50607605718561e-05	0.000185941205118717	0.000667091649894644
18	0.405465108108164	0.08	1.83111805526786	1.70034908254485	1.96188702799087	0.0832960911497025	0.484392109614557	0.450169237150313	0.518614982078801	0.25	0.21	0.29	0.724912923556301	0.780022425679536	0.83513192780277	1.72966943001951	1.86116276946575	1.99265610891199	1.79003467486351	1.92996722550033	2.06271416148219	1.83111805526786	0.257682803772158	0.00155649477113422	-0.692184207664509	-0.57159639502418	-0.571040352025481	-0.572079070140661	0.0216306352739883	0.0229566375346347	0.0204795940805316	0.0568522547448042	0.058964288753342	0.0553867439915532	7.50607605718561e-05	0.000185941205118717	0.000667091649894644
18	0.405465108108164	0.08	1.83117927350087	1.69905610873683	1.96330243826491	0.081418789746998	0.485267085001669	0.450553900217407	0.519980269785931	0.25	0.21	0.3	0.726818421489577	0.782816565457699	0.838814709425821	1.73733165930459	1.87118537778731	2.00503909627002	1.7983319386477	1.93529039204402	2.0750777143228	1.83117927350087	0.257777653330123	0.0027445846430754	-0.690772246637199	-0.57159639502418	-0.571040352025481	-0.572079070140661	0.0216306352739883	0.0229566375346347	0.0204795940805316	0.0568522547448042	0.058964288753342	0.0553867439915532	7.50607605718561e-05	0.000185941205118717	0.000667091649894644
18	0.405465108108164	0.08	1.83119609463915	1.70186028995861	1.9605318993197	0.0863911633439182	0.488739180075354	0.454890650398265	0.522587709752442	0.25	0.21	0.3	0.735294183307123	0.790007611607465	0.844721039907807	1.76119201980012	1.8922427685835	2.02329351736689	1.82312096113386	1.95926371250349	2.09315925107701	1.83119609463915	0.257218191376992	-0.00100680430712294	-0.695786999113229	-0.57159639502418	-0.571040352025481	-0.572079070140661	0.0216306352739883	0.0229566375346347	0.0204795940805316	0.0568522547448042	0.058964288753342	0.0553867439915532	7.50607605718561e-05	0.000185941205118717	0.000667091649894644
18	0.405465108108164	0.08	1.8314542244472	1.70123843371712	1.96167001517728	0.084994428673139	0.487774948583357	0.453690733324748	0.521859163841966	0.25	0.21	0.3	0.730757466854878	0.785656747295524	0.840556027736169	1.74403483233187	1.87505813582342	2.00608143931497	1.80414899484577	1.93980869530535	2.07718270541263	1.8314542244472	0.257583647446703	0.00227138131602695	-0.691991841387439	-0.57159639502418	-0.571040352025481	-0.572079070140661	0.0216306352739883	0.0229566375346347	0.0204795940805316	0.0568522547448042	0.058964288753342	0.0553867439915532	7.50607605718561e-05	0.000185941205118717	0.000667091649894644
18	0.405465108108164	0.08	1.83147282947188	1.7019492038262	1.96099645511756	0.0855051310752988	0.48748644040908	0.453533745107556	0.521439135710604	0.25	0.21	0.3	0.72997097182934	0.784618464442268	0.839265957055197	1.74086948020714	1.87119541881437	2.00152135742161	1.80147160589929	1.93628904230451	2.07280629401373	1.83147282947188	0.257995492755818	0.00256173949456971	-0.690694445686897	-0.57159639502418	-0.571040352025481	-0.572079070140661	0.0216306352739883	0.0229566375346347	0.0204795940805316	0.0568522547448042	0.058964288753342	0.0553867439915532	7.50607605718561e-05	0.000185941205118717	0.000667091649894644
18	0.405465108108164	0.08	1.8316201256782	1.69940857938809	1.96383167196831	0.0817905545045491	0.484157691413345	0.449609660055468	0.518705722771223	0.25	0.21	0.3	0.723578169759033	0.779177956684489	0.834777743609945	1.7254380492427	1.85802080519139	1.99060356114009	1.78546933107451	1.92512385898517	2.06198288092171	1.8316201256782	0.258072729133818	0.0056296721020263	-0.687018946942534	-0.57159639502418	-0.571040352025481	-0.572079070140661	0.0216306352739883	0.0229566375346347	0.0204795940805316	0.0568522547448042	0.058964288753342	0.0553867439915532	7.50607605718561e-05	0.000185941205118717	0.000667091649894644
18	0.405465108108164	0.08	1.83165811807751	1.69857122663029	1.96474500952474	0.0819749098009669	0.487942742538144	0.453167286620126	0.522718198456162	0.25	0.21	0.29	0.730470357232038	0.78652568262148	0.842581008010921	1.74469511797599	1.87858070494779	2.01246629191959	1.80848384713225	1.9459693524424	2.08442423707213	1.83165811807751	0.257230511865306	-0.000959558490339488	-0.695339257333924	-0.57159639502418	-0.571040352025481	-0.572079070140661	0.0216306352739883	0.0229566375346347	0.0204795940805316	0.0568522547448042	0.058964288753342	0.0553867439915532	7.50607605718561e-05	0.000185941205118717	0.000667091649894644
18	0.405465108108164	0.08	1.83167456497865	1.6994883087582	1.96386082119909	0.0831400312078256	0.49223128831349	0.457418981874833	0.527043594752148	0.25	0.21	0.3	0.736943822708133	0.793029632875083	0.849115443042033	1.75923760368156	1.89312605384328	2.02701450400499	1.8218329145453	1.96134063240612	2.09657734531505	1.83167456497865	0.258493630871133	-0.000692021225240081	-0.692503194349997	-0.57159639502418	-0.571040352025481	-0.572079070140661	0.0216306352739883	0.0229566375346347	0.0204795940805316	0.0568522547448042	0.058964288753342	0.0553867439915532	7.50607605718561e-05	0.000185941205118717	0.000667091649894644
18	0.405465108108164	0.08	1.83182058692243	1.69921892375084	1.96442225009402	0.0841968199280409	0.488170832718311	0.453882827110953	0.522458838325668	0.25	0.21	0.3	0.731638599065186	0.786909314079865	0.842180029094544	1.74752135535285	1.87953565166961	2.01154994798638	1.80957210549384	1.94883262739939	2.08356732740243	1.83182058692243	0.256945080419934	0.00179486807911337	-0.693237436949307	-0.57159639502418	-0.571040352025481	-0.572079070140661	0.0216306352739883	0.0229566375346347	0.0204795940805316	0.0568522547448042	0.058964288753342	0.0553867439915532	7.50607605718561e-05	0.000185941205118717	0.000667091649894644
18	0.405465108108164	0.08	1.83182061857568	1.70104869050388	1.96259254664747	0.0840866182057468	0.486469262344848	0.452276331234067	0.52066219345563	0.25	0.21	0.3	0.728185919046228	0.783238127721068	0.838290336395908	1.73718890576246	1.86852361527306	1.99985832478367	1.80095723457199	1.93490308408815	2.07214878307951	1.83182061857568	0.258433622244606	0.00167742971529391	-0.690754859539535	-0.57159639502418	-0.571040352025481	-0.572079070140661	0.0216306352739883	0.0229566375346347	0.0204795940805316	0.0568522547448042	0.058964288753342	0.0553867439915532	7.50607605718561e-05	0.000185941205118717	0.000667091649894644
18	0.405465108108164	0.08	1.83220557073703	1.69853547932643	1.96587566214763	0.0823049692308693	0.486983738587986	0.452352518778634	0.521614958397339	0.25	0.21	0.29	0.729968583877	0.785853544019197	0.841738504161393	1.74546502013768	1.8790943916401	2.01272376314251	1.80701419278359	1.94618133818767	2.08620070856455	1.83220557073703	0.256454829974026	-0.00651727209076658	-0.702320037813566	-0.57159639502418	-0.571040352025481	-0.572079070140661	0.0216306352739883	0.0229566375346347	0.0204795940805316	0.0568522547448042	0.058964288753342	0.0553867439915532	7.50607605718561e-05	0.000185941205118717	0.000667091649894644
18	0.405465108108164	0.08	1.83220740142018	1.69974319656226	1.96467160627811	0.0824829224757014	0.487660931911011	0.453022343110583	0.522299520711438	0.25	0.21	0.3	0.728540914446443	0.78424595757196	0.839951000697477	1.73599632306881	1.8687325196567	2.00146871624459	1.79688518678909	1.93425603083016	2.0716940144571	1.83220740142018	0.258263416551455	0.00883579380078793	-0.683730290953971	-0.57159639502418	-0.571040352025481	-0.572079070140661	0.0216306352739883	0.0229566375346347	0.0204795940805316	0.0568522547448042	0.058964288753342	0.0553867439915532	7.50607605718561e-05	0.000185941205118717	0.000667091649894644
18	0.405465108108164	0.08	1.83227812548417	1.70367617009026	1.96088008087809	0.0866241423824098	0.49275764847794	0.458681081780608	0.526834215175273	0.25	0.21	0.3	0.737822778006046	0.792637480648523	0.847452183291001	1.75855111184818	1.88919827963834	2.0198454474285	1.82067122196105	1.95730016288314	2.09192861614028	1.83227812548417	0.259439328012864	0.00074372321404843	-0.689879073810163	-0.57159639502418	-0.571040352025481	-0.572079070140661	0.0216306352739883	0.0229566375346347	0.0204795940805316	0.0568522547448042	0.058964288753342	0.0553867439915532	7.50607605718561e-05	0.000185941205118717	0.000667091649894644
18	0.405465108108164	0.08	1.83232628523924	1.70051197996852	1.96414059050997	0.084754369918311	0.492242838850454	0.457793225111812	0.526692452589095	0.25	0.21	0.3	0.73804087300107	0.7935795345704	0.849118196139729	1.76305268818767	1.89572499694476	2.02839730570185	1.82677260749003	1.96382417162501	2.10100723967743	1.83232628523924	0.257804249186309	-0.00311977617103998	-0.696910367903158	-0.57159639502418	-0.571040352025481	-0.572079070140661	0.0216306352739883	0.0229566375346347	0.0204795940805316	0.0568522547448042	0.058964288753342	0.0553867439915532	7.50607605718561e-05	0.000185941205118717	0.000667091649894644
18	0.405465108108164	0.08	1.83236487442749	1.70165754206609	1.96307220678889	0.0847704412532086	0.488706306027154	0.45450773907237	0.522904872981939	0.25	0.21	0.3	0.730575118244665	0.785545848001175	0.840516577757685	1.73999009083004	1.87091232274486	2.00183455465968	1.80049884605393	1.93815959331731	2.0738730558504	1.83236487442749	0.258370648174156	0.000953831138411018	-0.691305439922701	-0.57159639502418	-0.571040352025481	-0.572079070140661	0.0216306352739883	0.0229566375346347	0.0204795940805316	0.0568522547448042	0.058964288753342	0.0553867439915532	7.50607605718561e-05	0.000185941205118717	0.000667091649894644
18	0.405465108108164	0.08	1.8327104780389	1.70154158038057	1.96387937569724	0.0851187915713347	0.49149103597613	0.457174582495035	0.525807489457224	0.25	0.21	0.3	0.737798137498348	0.793178765453918	0.848559393409487	1.76430344279544	1.8967356455894	2.02916784838336	1.82818621384236	1.96547168544244	2.1028836816576	1.8327104780389	0.257723177296693	-0.00487135306349996	-0.698383628688221	-0.57159639502418	-0.571040352025481	-0.572079070140661	0.0216306352739883	0.0229566375346347	0.0204795940805316	0.0568522547448042	0.058964288753342	0.0553867439915532	7.50607605718561e-05	0.000185941205118717	0.000667091649894644
18	0.405465108108164	0.08	1.83287473600296	1.69850463006894	1.96724484193698	0.0787484249964317	0.480644553731863	0.445633161818752	0.515655945644974	0.25	0.21	0.29	0.719541783602406	0.776072943179369	0.832604102756333	1.72154435176219	1.85679834351935	1.9920523352765	1.78331722457584	1.92206720558982	2.06323151393966	1.83287473600296	0.256727871954904	0.00118882779213161	-0.693961400800482	-0.57159639502418	-0.571040352025481	-0.572079070140661	0.0216306352739883	0.0229566375346347	0.0204795940805316	0.0568522547448042	0.058964288753342	0.0553867439915532	7.50607605718561e-05	0.000185941205118717	0.000667091649894644
18	0.405465108108164	0.08	1.83293620899758	1.69917002945457	1.9667023885406	0.080182188081745	0.486215003782229	0.451143250281132	0.521286757283326	0.25	0.21	0.3	0.7256666403511	0.782079767486445	0.838492894621791	1.72950313339583	1.86395423631278	1.99840533922972	1.79209886466154	1.92846711045266	2.07000827130734	1.83293620899758	0.258263562790666	0.00269787533532063	-0.689524530398886	-0.57159639502418	-0.571040352025481	-0.572079070140661	0.0216306352739883	0.0229566375346347	0.0204795940805316	0.0568522547448042	0.058964288753342	0.0553867439915532	7.50607605718561e-05	0.000185941205118717	0.000667091649894644
18	0.405465108108164	0.08	1.8330540066206	1.70189515918619	1.96421285405502	0.0861003469487388	0.493253706606447	0.459029425779359	0.527477987433534	0.25	0.21	0.3	0.738086607616939	0.79311681246907	0.848147017321202	1.7584658030983	1.88957336198276	2.02068092086722	1.82067652062666	1.95487519725255	2.09285677425786	1.8330540066206	0.258198789375352	-0.0085758640649617	-0.701338210070919	-0.57159639502418	-0.571040352025481	-0.572079070140661	0.0216306352739883	0.0229566375346347	0.0204795940805316	0.0568522547448042	0.058964288753342	0.0553867439915532	7.50607605718561e-05	0.000185941205118717	0.000667091649894644
18	0.405465108108164	0.08	1.83329579789024	1.69970295716994	1.96688863861053	0.0828595613906661	0.491048964145784	0.456256228808017	0.525841699483551	0.25	0.21	0.29	0.735277544871307	0.791347611213951	0.847417677556596	1.75576072842589	1.88964979006163	2.02353885169737	1.81768516843032	1.95644197682314	2.09532609710369	1.83329579789024	0.257556365323587	0.00873177784641357	-0.685020212724474	-0.57159639502418	-0.571040352025481	-0.572079070140661	0.0216306352739883	0.0229566375346347	0.0204795940805316	0.0568522547448042	0.058964288753342	0.0553867439915532	7.50607605718561e-05	0.000185941205118717	0.000667091649894644
18	0.405465108108164	0.08	1.83351153657377	1.70356012795168	1.96346294519585	0.0861039737792783	0.487889947287659	0.454038609642264	0.521741284933053	0.25	0.21	0.3	0.730939839792325	0.785435846937567	0.839931854082809	1.74355733291624	1.87355012808217	2.0035429232481	1.80423950865777	1.93827708446046	2.07603569203329	1.83351153657377	0.257482555954087	-0.00237993009992973	-0.696628611979293	-0.57159639502418	-0.571040352025481	-0.572079070140661	0.0216306352739883	0.0229566375346347	0.0204795940805316	0.0568522547448042	0.058964288753342	0.0553867439915532	7.50607605718561e-05	0.000185941205118717	0.000667091649894644
18	0.405465108108164	0.08	1.83354957511801	1.69997986576439	1.96711928447163	0.0805069531286546	0.484132896232794	0.449287990758431	0.518977801707156	0.25	0.21	0.3	0.721462390170341	0.777416008575222	0.833369626980104	1.7165508785735	1.84967941602864	1.98280795348378	1.77552773203569	1.91666968398109	2.05200337059645	1.83354957511801	0.257965445421093	-0.00560895077712918	-0.698600897148468	-0.57159639502418	-0.571040352025481	-0.572079070140661	0.0216306352739883	0.0229566375346347	0.0204795940805316	0.0568522547448042	0.058964288753342	0.0553867439915532	7.50607605718561e-05	0.000185941205118717	0.000667091649894644
18	0.405465108108164	0.08	1.83360668509808	1.70233536625618	1.96487800393997	0.0841476786142773	0.489092192989191	0.454728521870787	0.523455864107595	0.25	0.21	0.3	0.731901851249859	0.787211411344811	0.842520971439763	1.74549331056643	1.87739961329165	2.00930591601687	1.80795673633883	1.94437632326932	2.08045102091417	1.83360668509808	0.257607552959073	-0.00418284484095909	-0.698023099648234	-0.57159639502418	-0.571040352025481	-0.572079070140661	0.0216306352739883	0.0229566375346347	0.0204795940805316	0.0568522547448042	0.058964288753342	0.0553867439915532	7.50607605718561e-05	0.000185941205118717	0.000667091649894644
18	0.405465108108164	0.08	1.83362456690841	1.70028108066079	1.96696805315603	0.081109239486317	0.483959066325443	0.449267606474503	0.518650526176384	0.25	0.21	0.29	0.722501346315218	0.778291316673047	0.834081287030875	1.72160191537911	1.85454024181522	1.98747856825133	1.78399936711735	1.92269623423376	2.05765066397916	1.83362456690841	0.256852408179911	0.00272497871545889	-0.692234790110216	-0.57159639502418	-0.571040352025481	-0.572079070140661	0.0216306352739883	0.0229566375346347	0.0204795940805316	0.0568522547448042	0.058964288753342	0.0553867439915532	7.50607605718561e-05	0.000185941205118717	0.000667091649894644
18	0.405465108108164	0.08	1.83376973694354	1.70268715348833	1.96485232039875	0.0839991120489524	0.489902318134651	0.455448507526359	0.524356128742943	0.25	0.21	0.29	0.734353198267483	0.789905616586117	0.84545803490475	1.75446732061571	1.88718942593392	2.01991153125212	1.81770444473103	1.95479077610767	2.09081627200766	1.83376973694354	0.257878598484449	0.00529243162363683	-0.687876089037803	-0.57159639502418	-0.571040352025481	-0.572079070140661	0.0216306352739883	0.0229566375346347	0.0204795940805316	0.0568522547448042	0.058964288753342	0.0553867439915532	7.50607605718561e-05	0.000185941205118717	0.000667091649894644
18	0.405465108108164	0.08	1.83378926878843	1.70386058333247	1.96371795424439	0.0846361175766112	0.487395948107103	0.453259517995236	0.52153237821897	0.25	0.21	0.3	0.728892925550359	0.783788192884482	0.838683460218605	1.73676427715359	1.86756557313093	1.99836686910826	1.7990599272415	1.93279843234931	2.07152607794214	1.83378926878843	0.258706999110766	0.00466227854441787	-0.687103906946932	-0.57159639502418	-0.571040352025481	-0.572079070140661	0.0216306352739883	0.0229566375346347	0.0204795940805316	0.0568522547448042	0.058964288753342	0.0553867439915532	7.50607605718561e-05	0.000185941205118717	0.000667091649894644
18	0.405465108108164	0.08	1.8341474836397	1.70082915902758	1.96746580825182	0.0817042387932702	0.491227953233315	0.456155250371453	0.526300656095177	0.25	0.21	0.3	0.733678860829398	0.790089700474333	0.846500540119267	1.74847935822426	1.88291581805051	2.01735227787677	1.81167183432269	1.9502472257935	2.09232342847125	1.8341474836397	0.258826451875736	0.000207064135633396	-0.690850105972582	-0.57159639502418	-0.571040352025481	-0.572079070140661	0.0216306352739883	0.0229566375346347	0.0204795940805316	0.0568522547448042	0.058964288753342	0.0553867439915532	7.50607605718561e-05	0.000185941205118717	0.000667091649894644
18	0.405465108108164	0.08	1.83421337569434	1.7041144001568	1.96431235123188	0.0854972736017454	0.490793815169091	0.45660904861491	0.524978581723273	0.25	0.21	0.3	0.736171578722572	0.791286241120948	0.846400903519324	1.75868366641407	1.89035033128063	2.02201699614719	1.81897058384083	1.95468878560736	2.0923028719896	1.83421337569434	0.258278591080028	-0.00250522077446736	-0.695672590100305	-0.57159639502418	-0.571040352025481	-0.572079070140661	0.0216306352739883	0.0229566375346347	0.0204795940805316	0.0568522547448042	0.058964288753342	0.0553867439915532	7.50607605718561e-05	0.000185941205118717	0.000667091649894644
18	0.405465108108164	0.08	1.83421937651147	1.7027309706168	1.96570778240614	0.0836980983028365	0.490307287462701	0.455757369954254	0.524857204971148	0.25	0.21	0.3	0.732568706163657	0.788103054121134	0.843637402078611	1.74470191051108	1.87696374774926	2.00922558498743	1.80490153158021	1.94296362630099	2.08117426439044	1.83421937651147	0.258762136395639	0.00170855151983286	-0.690106850537527	-0.57159639502418	-0.571040352025481	-0.572079070140661	0.0216306352739883	0.0229566375346347	0.0204795940805316	0.0568522547448042	0.058964288753342	0.0553867439915532	7.50607605718561e-05	0.000185941205118717	0.000667091649894644
18	0.405465108108164	0.08	1.83431696079	1.70373823633638	1.96489568524362	0.0835874190386029	0.485835289982641	0.451575768770741	0.520094811194541	0.25	0.21	0.29	0.7269649061487	0.782117266715576	0.837269627282453	1.73405129223076	1.86560787949057	1.99716446675037	1.79573937373726	1.93377496632024	2.06848867299275	1.83431696079	0.257632132004108	-0.00190942672929904	-0.695803397874857	-0.57159639502418	-0.571040352025481	-0.572079070140661	0.0216306352739883	0.0229566375346347	0.0204795940805316	0.0568522547448042	0.058964288753342	0.0553867439915532	7.50607605718561e-05	0.000185941205118717	0.000667091649894644
18	0.405465108108164	0.08	1.83469858050179	1.70412892049768	1.9652682405059	0.0851406984966268	0.489212883670506	0.455060296906505	0.523365470434506	0.25	0.21	0.3	0.730969568887701	0.785829335369175	0.84068910185065	1.73974284028161	1.87031173126964	2.00088062225767	1.80312455290764	1.93885177660984	2.07119368977067	1.83469858050179	0.258705953800202	-0.0105323906266746	-0.70219768649866	-0.57159639502418	-0.571040352025481	-0.572079070140661	0.0216306352739883	0.0229566375346347	0.0204795940805316	0.0568522547448042	0.058964288753342	0.0553867439915532	7.50607605718561e-05	0.000185941205118717	0.000667091649894644
18	0.405465108108164	0.08	1.83501699053433	1.70255644612865	1.96747753494001	0.0838764222016064	0.489681444771931	0.455215681763295	0.524147207780567	0.25	0.21	0.3	0.731997391239324	0.787419138819876	0.842840886400428	1.74406203412035	1.87611027223797	2.00815851035558	1.80709508659716	1.94231632387595	2.07881574889749	1.83501699053433	0.257487406276345	0.00754293461073472	-0.686268923611981	-0.57159639502418	-0.571040352025481	-0.572079070140661	0.0216306352739883	0.0229566375346347	0.0204795940805316	0.0568522547448042	0.058964288753342	0.0553867439915532	7.50607605718561e-05	0.000185941205118717	0.000667091649894644
18	0.405465108108164	0.08	1.83501925695638	1.7048670994273	1.96517141448546	0.0848461301106771	0.487453941215354	0.453359639902699	0.521548242528009	0.25	0.21	0.3	0.730329311754056	0.78525274432461	0.840176176895165	1.74326716410712	1.87436722403808	2.00546728396905	1.80335392463949	1.93989551803899	2.07765226897971	1.83501925695638	0.257715856175861	0.00055220207383932	-0.693297453389304	-0.57159639502418	-0.571040352025481	-0.572079070140661	0.0216306352739883	0.0229566375346347	0.0204795940805316	0.0568522547448042	0.058964288753342	0.0553867439915532	7.50607605718561e-05	0.000185941205118717	0.000667091649894644
18	0.405465108108164	0.08	1.83503414497425	1.70229161285968	1.96777667708882	0.0824160417661917	0.491081361843839	0.456184397534937	0.525978326152742	0.25	0.21	0.3	0.732318097877241	0.788338598934444	0.844359099991647	1.74185521304276	1.87510277593464	2.00835033882651	1.80613776691416	1.94005530588226	2.07782977193395	1.83503414497425	0.259128145784462	-0.00705782518344334	-0.697422632684033	-0.57159639502418	-0.571040352025481	-0.572079070140661	0.0216306352739883	0.0229566375346347	0.0204795940805316	0.0568522547448042	0.058964288753342	0.0553867439915532	7.50607605718561e-05	0.000185941205118717	0.000667091649894644
18	0.405465108108164	0.08	1.83504234340892	1.70444609491103	1.96563859190681	0.0847693961030076	0.490965574035073	0.45660867717819	0.525322470891957	0.25	0.21	0.3	0.734774622429092	0.790061736269901	0.84534885011071	1.75197443279924	1.88379935836913	2.01562428393902	1.81375155352189	1.95007575869945	2.08868344310237	1.83504234340892	0.258392923843957	0.00366381448108976	-0.688729728968758	-0.57159639502418	-0.571040352025481	-0.572079070140661	0.0216306352739883	0.0229566375346347	0.0204795940805316	0.0568522547448042	0.058964288753342	0.0553867439915532	7.50607605718561e-05	0.000185941205118717	0.000667091649894644
18	0.405465108108164	0.08	1.83508242044931	1.70222215942719	1.96794268147143	0.0819673916188778	0.48863143828171	0.453805159683982	0.523457716879439	0.25	0.21	0.3	0.729433601970049	0.785412378981848	0.841391155993647	1.73724204102121	1.87056285948529	2.00388367794937	1.7987079358942	1.93609227738724	2.07312573330302	1.83508242044931	0.258591883917933	0.00716724955712676	-0.684470198727637	-0.57159639502418	-0.571040352025481	-0.572079070140661	0.0216306352739883	0.0229566375346347	0.0204795940805316	0.0568522547448042	0.058964288753342	0.0553867439915532	7.50607605718561e-05	0.000185941205118717	0.000667091649894644
18	0.405465108108164	0.08	1.83514026780772	1.70255626174597	1.96772427386947	0.0821725843806475	0.488082716713109	0.453342890850864	0.522822542575355	0.25	0.21	0.3	0.730354904847443	0.786322259192443	0.842289613537443	1.7434553820531	1.8770569838284	2.0106585856037	1.80614132584834	1.94519290019341	2.08089185904861	1.83514026780772	0.257569267957455	-0.00199106752414748	-0.695789946546589	-0.57159639502418	-0.571040352025481	-0.572079070140661	0.0216306352739883	0.0229566375346347	0.0204795940805316	0.0568522547448042	0.058964288753342	0.0553867439915532	7.50607605718561e-05	0.000185941205118717	0.000667091649894644
18	0.405465108108164	0.08	1.83542506659647	1.70195197036367	1.96889816282927	0.0819294559713982	0.48918609561769	0.454311493343182	0.524060697892199	0.25	0.21	0.3	0.731897705913192	0.788080835271241	0.844263964629289	1.74709555450648	1.88120896235934	2.0153223702122	1.81062899713697	1.9478461499335	2.08765727523677	1.83542506659647	0.257756693754036	-0.00204543865763891	-0.695613380305029	-0.57159639502418	-0.571040352025481	-0.572079070140661	0.0216306352739883	0.0229566375346347	0.0204795940805316	0.0568522547448042	0.058964288753342	0.0553867439915532	7.50607605718561e-05	0.000185941205118717	0.000667091649894644
18	0.405465108108164	0.08	1.83557727249422	1.7042584753562	1.96689606963223	0.0840418832398241	0.489057164150157	0.454672347490744	0.523441980809571	0.25	0.21	0.3	0.731411298697525	0.786724632677771	0.842037966658017	1.74335864334847	1.87520098576046	2.00704332817246	1.80679807029702	1.94048291023165	2.07887587518271	1.83557727249422	0.257957283978729	-0.0044538832814238	-0.697425596745825	-0.57159639502418	-0.571040352025481	-0.572079070140661	0.0216306352739883	0.0229566375346347	0.0204795940805316	0.0568522547448042	0.058964288753342	0.0553867439915532	7.50607605718561e-05	0.000185941205118717	0.000667091649894644
18	0.405465108108164	0.08	1.8356601240056	1.70606140053456	1.96525884747664	0.0856354993567356	0.490867775663996	0.45670804391919	0.525027507408801	0.25	0.21	0.3	0.735521492855184	0.790535231332095	0.845548969809006	1.7551728725532	1.88645200216447	2.01773113177574	1.81671477177343	1.95312292176561	2.09095085038181	1.8356601240056	0.258416536392108	-0.00616083265666513	-0.698556889262696	-0.57159639502418	-0.571040352025481	-0.572079070140661	0.0216306352739883	0.0229566375346347	0.0204795940805316	0.0568522547448042	0.058964288753342	0.0553867439915532	7.50607605718561e-05	0.000185941205118717	0.000667091649894644
18	0.405465108108164	0.08	1.83584340582349	1.70414980079415	1.96753701085283	0.0829904262004974	0.488804287494698	0.454200382424099	0.523408192565297	0.25	0.21	0.3	0.730084682149579	0.785707226762527	0.841329771375474	1.73883071583417	1.87130601826222	2.00378132069027	1.79916264357852	1.94149095308174	2.07569292449877	1.83584340582349	0.259081959200998	-0.00187323781778358	-0.692859688682057	-0.57159639502418	-0.571040352025481	-0.572079070140661	0.0216306352739883	0.0229566375346347	0.0204795940805316	0.0568522547448042	0.058964288753342	0.0553867439915532	7.50607605718561e-05	0.000185941205118717	0.000667091649894644
18	0.405465108108164	0.08	1.83595396085521	1.70146314604204	1.97044477566837	0.0822841279303273	0.493540045823815	0.458437739560372	0.528642352087258	0.25	0.21	0.29	0.738392377668881	0.794930644802779	0.851468911936677	1.76222965158117	1.89716253253386	2.03209541348656	1.82579597189881	1.9667584632474	2.10517332274659	1.83595396085521	0.257508493954497	-0.00600330465678092	-0.699803595899174	-0.57159639502418	-0.571040352025481	-0.572079070140661	0.0216306352739883	0.0229566375346347	0.0204795940805316	0.0568522547448042	0.058964288753342	0.0553867439915532	7.50607605718561e-05	0.000185941205118717	0.000667091649894644
18	0.405465108108164	0.08	1.83597080831629	1.70369419688239	1.96824741975019	0.0822657511348238	0.485560231196563	0.451021274617897	0.520099187775229	0.25	0.21	0.3	0.726538234553808	0.782176125598425	0.837814016643042	1.73415964774068	1.86696062220588	1.99976159667107	1.79131870035085	1.9343043232393	2.07175301274521	1.83597080831629	0.257262475206374	-0.00367632857981675	-0.697979776215821	-0.57159639502418	-0.571040352025481	-0.572079070140661	0.0216306352739883	0.0229566375346347	0.0204795940805316	0.0568522547448042	0.058964288753342	0.0553867439915532	7.50607605718561e-05	0.000185941205118717	0.000667091649894644
18	0.405465108108164	0.08	1.83615636889025	1.70198110659753	1.97033163118296	0.078990968715842	0.478260656414069	0.443481019170698	0.513040293657439	0.25	0.21	0.29	0.714596689887538	0.770638352495956	0.826680015104375	1.7061520929852	1.83995567940927	1.97375926583335	1.76621608559704	1.90574059620142	2.04794504164545	1.83615636889025	0.256678479350007	0.00509534305293371	-0.690513912766292	-0.57159639502418	-0.571040352025481	-0.572079070140661	0.0216306352739883	0.0229566375346347	0.0204795940805316	0.0568522547448042	0.058964288753342	0.0553867439915532	7.50607605718561e-05	0.000185941205118717	0.000667091649894644
18	0.405465108108164	0.08	1.83622911394946	1.70434738560272	1.96811084229621	0.0844084333637046	0.490526823235401	0.456120528876839	0.524933117593963	0.25	0.21	0.29	0.735913588025611	0.791425361622873	0.846937135220136	1.75935167247689	1.89206390025696	2.02477612803703	1.82020270097444	1.96211859221249	2.09783068592895	1.83622911394946	0.256957575378329	-0.00345370371673781	-0.698403986234284	-0.57159639502418	-0.571040352025481	-0.572079070140661	0.0216306352739883	0.0229566375346347	0.0204795940805316	0.0568522547448042	0.058964288753342	0.0553867439915532	7.50607605718561e-05	0.000185941205118717	0.000667091649894644
18	0.405465108108164	0.08	1.83633701722079	1.70652525472541	1.96614877971618	0.0850507103043101	0.486321048150327	0.452350717512888	0.520291378787766	0.25	0.21	0.3	0.726609046143559	0.781175444705638	0.835741843267717	1.7293451532324	1.85921435508657	1.98908355694073	1.78919230578043	1.92413149112224	2.05910089298726	1.83633701722079	0.258919670767096	-0.00239049159729936	-0.693830010494033	-0.57159639502418	-0.571040352025481	-0.572079070140661	0.0216306352739883	0.0229566375346347	0.0204795940805316	0.0568522547448042	0.058964288753342	0.0553867439915532	7.50607605718561e-05	0.000185941205118717	0.000667091649894644
18	0.405465108108164	0.08	1.83667987724641	1.70467904182036	1.96868071267247	0.0819955095697583	0.48482120395142	0.450272946937876	0.519369460964965	0.25	0.21	0.3	0.724711483438848	0.780316686373607	0.835921889308365	1.72829944036789	1.86090730337244	1.993515166377	1.79244960751276	0.78555903904709	2.06262273253227	1.83667987724641	0.257785301728981	-0.00184950287223072	-0.69538144772848	-0.57159639502418	-0.571040352025481	-0.572079070140661	0.0216306352739883	0.0229566375346347	0.0204795940805316	0.0568522547448042	0.058964288753342	0.0553867439915532	7.50607605718561e-05	0.000185941205118717	0.000667091649894644
18	0.405465108108164	0.08	1.83680546919093	1.70287636159607	1.97073457678578	0.0811581339668946	0.489126509428815	0.454076129481295	0.524176889376335	0.25	0.21	0.29	0.732492286587853	0.789033759012004	0.845575231436156	1.75087444879206	1.88602538645679	2.02117632412151	1.81269708784262	1.95258019427104	2.09355701591396	1.83680546919093	0.257209788564488	-0.00183882384881705	-0.695870973340416	-0.57159639502418	-0.571040352025481	-0.572079070140661	0.0216306352739883	0.0229566375346347	0.0204795940805316	0.0568522547448042	0.058964288753342	0.0553867439915532	7.50607605718561e-05	0.000185941205118717	0.000667091649894644
18	0.405465108108164	0.08	1.83681435954876	1.70335601868072	1.97027270041679	0.0829027583091939	0.490328374521159	0.455596566072372	0.525060182969945	0.25	0.21	0.3	0.732093400687185	0.787903583758778	0.843713766830371	1.74304844767735	1.87592746677002	2.00880648586269	1.80281722248308	1.9421819722809	2.08196121818394	1.83681435954876	0.258059308197455	0.00514638359907324	-0.687600038662504	-0.57159639502418	-0.571040352025481	-0.572079070140661	0.0216306352739883	0.0229566375346347	0.0204795940805316	0.0568522547448042	0.058964288753342	0.0553867439915532	7.50607605718561e-05	0.000185941205118717	0.000667091649894644
18	0.405465108108164	0.08	1.83695173678278	1.70390348800395	1.9699999855616	0.0825063304718429	0.487211756976728	0.452610423996443	0.521813089957014	0.25	0.21	0.29	0.728634277959288	0.78433718698623	0.840040096013171	1.738042329194	1.87091284692371	2.00378336465342	1.80156487153678	1.9361247704243	2.07603569203329	1.83695173678278	0.257180460985391	0.0116177512891536	-0.682848916349043	-0.57159639502418	-0.571040352025481	-0.572079070140661	0.0216306352739883	0.0229566375346347	0.0204795940805316	0.0568522547448042	0.058964288753342	0.0553867439915532	7.50607605718561e-05	0.000185941205118717	0.000667091649894644
18	0.405465108108164	0.08	1.83695437356245	1.70593769150564	1.96797105561926	0.0838994497888881	0.487279842492288	0.452988251934548	0.521571433050027	0.25	0.21	0.3	0.728903929111838	0.784082567821088	0.839261206530338	1.73786870640236	1.86942682489341	2.00098494338446	1.79795229349376	1.93507878100095	2.07152186001604	1.83695437356245	0.257867760262125	-0.000973578696007015	-0.694575342645782	-0.57159639502418	-0.571040352025481	-0.572079070140661	0.0216306352739883	0.0229566375346347	0.0204795940805316	0.0568522547448042	0.058964288753342	0.0553867439915532	7.50607605718561e-05	0.000185941205118717	0.000667091649894644
18	0.405465108108164	0.08	1.83707711068316	1.70436475805923	1.96978946330708	0.0833818884014584	0.49238743990152	0.457619217433449	0.527155662369591	0.25	0.21	0.3	0.735379200307932	0.791250603126404	0.847122005944876	1.75095729944271	1.88398858528019	2.01701987111768	1.81270871117707	1.95037403490501	2.08740975691523	1.83707711068316	0.258722529061758	-0.00217684382640613	-0.693702065780409	-0.57159639502418	-0.571040352025481	-0.572079070140661	0.0216306352739883	0.0229566375346347	0.0204795940805316	0.0568522547448042	0.058964288753342	0.0553867439915532	7.50607605718561e-05	0.000185941205118717	0.000667091649894644
18	0.405465108108164	0.08	1.8371353332292	1.70431052453284	1.96996014192555	0.0819866981818684	0.484379778826702	0.449860957244024	0.51889860040938	0.25	0.21	0.29	0.725299743237745	0.78095358922644	0.836607435215135	1.73273026059218	1.86568646795615	1.99864267532012	1.79591803107691	1.93070935110237	2.06673300007398	1.8371353332292	0.256654268143856	0.00407575107151897	-0.691249393233301	-0.57159639502418	-0.571040352025481	-0.572079070140661	0.0216306352739883	0.0229566375346347	0.0204795940805316	0.0568522547448042	0.058964288753342	0.0553867439915532	7.50607605718561e-05	0.000185941205118717	0.000667091649894644
18	0.405465108108164	0.08	1.83720297022996	1.70628610600731	1.96811983445262	0.0831936169357601	0.490049721190876	0.455403878798847	0.524695563582905	0.25	0.21	0.3	0.730432607597013	0.786001859812325	0.841571112027638	1.73585499763156	1.86791394895622	1.99997290028088	1.79785666442799	1.93661435499811	2.07159589405736	1.83720297022996	0.259865339049343	-0.00230467306298893	-0.69191706069985	-0.57159639502418	-0.571040352025481	-0.572079070140661	0.0216306352739883	0.0229566375346347	0.0204795940805316	0.0568522547448042	0.058964288753342	0.0553867439915532	7.50607605718561e-05	0.000185941205118717	0.000667091649894644
18	0.405465108108164	0.08	1.83722090738729	1.70317836408109	1.97126345069349	0.0805093521237686	0.486209567474863	0.45121576301915	0.521203371930575	0.25	0.21	0.3	0.726147541533352	0.782463537464851	0.838779533396349	1.73152778366203	1.86581552278193	2.00010326190183	1.79216298490309	1.93099065195671	2.07083431978522	1.83722090738729	0.257791372769538	0.0014976295020063	-0.691787969296003	-0.57159639502418	-0.571040352025481	-0.572079070140661	0.0216306352739883	0.0229566375346347	0.0204795940805316	0.0568522547448042	0.058964288753342	0.0553867439915532	7.50607605718561e-05	0.000185941205118717	0.000667091649894644
18	0.405465108108164	0.08	1.83742476916592	1.7046146800053	1.97023485832654	0.0827634955918931	0.489899995559102	0.455166710865481	0.524633280252722	0.25	0.21	0.3	0.733101585567425	0.789043783168917	0.844985980770409	1.74954902089139	1.88305523471911	2.01656144854682	1.81165372271301	1.95110494005944	2.08647197532084	1.83742476916592	0.257347325725501	0.00499097859042187	-0.689399935481717	-0.57159639502418	-0.571040352025481	-0.572079070140661	0.0216306352739883	0.0229566375346347	0.0204795940805316	0.0568522547448042	0.058964288753342	0.0553867439915532	7.50607605718561e-05	0.000185941205118717	0.000667091649894644
18	0.405465108108164	0.08	1.83744323016131	1.70555485279067	1.96933160753195	0.0862767179971826	0.497421866893796	0.462947001550281	0.531896732237311	0.25	0.21	0.29	0.745670060699761	0.801198825001571	0.856727589303381	1.77963403634297	1.91216031593482	2.04468659552667	1.84169341883883	1.9816615602079	2.11787927115415	1.83744323016131	0.257126405942438	-0.000449183695353098	-0.695160674407044	-0.57159639502418	-0.571040352025481	-0.572079070140661	0.0216306352739883	0.0229566375346347	0.0204795940805316	0.0568522547448042	0.058964288753342	0.0553867439915532	7.50607605718561e-05	0.000185941205118717	0.000667091649894644
18	0.405465108108164	0.08	1.83753830749494	1.70691623313951	1.96816038185037	0.0851516027384921	0.489204210660422	0.455054619654207	0.523353801666636	0.25	0.21	0.3	0.733337758263574	0.788371117848288	0.843404477433001	1.75112065446002	1.88253356967839	2.01394648489675	1.81302519472328	1.94852627988933	2.08904698050743	1.83753830749494	0.257298075893567	-0.00511305819904965	-0.699592326376033	-0.57159639502418	-0.571040352025481	-0.572079070140661	0.0216306352739883	0.0229566375346347	0.0204795940805316	0.0568522547448042	0.058964288753342	0.0553867439915532	7.50607605718561e-05	0.000185941205118717	0.000667091649894644
18	0.405465108108164	0.08	1.83766147067149	1.70353954440758	1.9717833969354	0.0814724196113973	0.487517811002271	0.452656120081642	0.522379501922899	0.25	0.21	0.29	0.729962104066694	0.786180748036768	0.842399392006841	1.74424605652285	1.87858063019669	2.01291520387054	1.80783371516626	1.94556137775361	2.08814464940339	1.83766147067149	0.256770805254889	-0.00234195698349729	-0.697857340667099	-0.57159639502418	-0.571040352025481	-0.572079070140661	0.0216306352739883	0.0229566375346347	0.0204795940805316	0.0568522547448042	0.058964288753342	0.0553867439915532	7.50607605718561e-05	0.000185941205118717	0.000667091649894644
18	0.405465108108164	0.08	1.83767017581379	1.70660653865793	1.96873381296965	0.0846564211422594	0.488552083694263	0.454339162653669	0.522765004734857	0.25	0.21	0.3	0.731588834139167	0.786679376786628	0.841769919434089	1.74550426839446	1.87694528123121	2.00838629406797	1.80797865019525	1.94425227988309	2.07964447878935	1.83767017581379	0.257721962666724	0.00615085575522283	-0.687749765784453	-0.57159639502418	-0.571040352025481	-0.572079070140661	0.0216306352739883	0.0229566375346347	0.0204795940805316	0.0568522547448042	0.058964288753342	0.0553867439915532	7.50607605718561e-05	0.000185941205118717	0.000667091649894644
18	0.405465108108164	0.08	1.83794003098126	1.70856599467976	1.96731406728277	0.084215258652363	0.482784230080329	0.448878620907449	0.516689839253208	0.25	0.21	0.3	0.7210834431397	0.775549778281043	0.830016113422385	1.71631810987732	1.84595852565875	1.97559894144017	1.77970483196005	1.91072069694349	2.04326649939015	1.83794003098126	0.258850483147138	-0.00475943384367051	-0.696557575148365	-0.57159639502418	-0.571040352025481	-0.572079070140661	0.0216306352739883	0.0229566375346347	0.0204795940805316	0.0568522547448042	0.058964288753342	0.0553867439915532	7.50607605718561e-05	0.000185941205118717	0.000667091649894644
18	0.405465108108164	0.08	1.8380658266774	1.70748407126445	1.96864758209035	0.0858370594451695	0.49152794290212	0.457366219661938	0.525689666142302	0.25	0.21	0.3	0.737494509698921	0.792579652082436	0.847664794465951	1.76209163721058	1.89370626952584	2.0253209018411	1.82474810007082	1.96004019924039	2.09658066160258	1.8380658266774	0.258011463901011	0.00243021188874821	-0.690757361179721	-0.57159639502418	-0.571040352025481	-0.572079070140661	0.0216306352739883	0.0229566375346347	0.0204795940805316	0.0568522547448042	0.058964288753342	0.0553867439915532	7.50607605718561e-05	0.000185941205118717	0.000667091649894644
18	0.405465108108164	0.08	1.83837857331231	1.70542597452983	1.97133117209479	0.0835113265252558	0.491152583866381	0.456500890639431	0.525804277093332	0.25	0.21	0.3	0.734311331583381	0.790050830710007	0.845790329836634	1.7501710996302	1.88302164446508	2.01587218929997	1.81130777524549	1.95161123715696	2.08674416674985	1.83837857331231	0.257629168424146	-0.002599190998066	-0.696214520269949	-0.57159639502418	-0.571040352025481	-0.572079070140661	0.0216306352739883	0.0229566375346347	0.0204795940805316	0.0568522547448042	0.058964288753342	0.0553867439915532	7.50607605718561e-05	0.000185941205118717	0.000667091649894644
18	0.405465108108164	0.08	1.8385579308916	1.70826380383665	1.96885205794654	0.0861871836433546	0.495576740987338	0.461210236513833	0.529943245460842	0.25	0.21	0.3	0.74051658649889	0.795695254637265	0.850873922775641	1.7616688051725	1.8929373549155	2.02420590465849	1.82349737315033	1.9599722942396	2.09666956655877	1.8385579308916	0.259960106781847	0.00611672798633975	-0.683193067525203	-0.57159639502418	-0.571040352025481	-0.572079070140661	0.0216306352739883	0.0229566375346347	0.0204795940805316	0.0568522547448042	0.058964288753342	0.0553867439915532	7.50607605718561e-05	0.000185941205118717	0.000667091649894644
18	0.405465108108164	0.08	1.83864394218811	1.7062907210208	1.97099716335542	0.0830869101800237	0.490062904326254	0.455391871486406	0.524733937166103	0.25	0.21	0.3	0.734038380687387	0.789924026426854	0.84580967216632	1.75317400354892	1.88665103126268	2.02012805897644	1.81609257680971	1.95177045808247	2.0928723654537	1.83864394218811	0.257746809517463	-0.00142956443376425	-0.695050284995668	-0.57159639502418	-0.571040352025481	-0.572079070140661	0.0216306352739883	0.0229566375346347	0.0204795940805316	0.0568522547448042	0.058964288753342	0.0553867439915532	7.50607605718561e-05	0.000185941205118717	0.000667091649894644
18	0.405465108108164	0.08	1.83869945263006	1.70660813441735	1.97079077084277	0.083665881300712	0.490162667787209	0.455615684288682	0.524709651285736	0.25	0.21	0.3	0.733738043414114	0.78937360854538	0.845009173676645	1.75085851074786	1.88361706618147	2.01637562161508	1.8130882044049	1.94980298351539	2.08733033146104	1.83869945263006	0.257748762754497	-0.0027755447418165	-0.696482391477307	-0.57159639502418	-0.571040352025481	-0.572079070140661	0.0216306352739883	0.0229566375346347	0.0204795940805316	0.0568522547448042	0.058964288753342	0.0553867439915532	7.50607605718561e-05	0.000185941205118717	0.000667091649894644
18	0.405465108108164	0.08	1.83879308720894	1.70470402720605	1.97288214721184	0.081152694475898	0.49095878164821	0.455775819471626	0.526141743824795	0.25	0.21	0.3	0.733248086011061	0.789850122745013	0.846452159478965	1.74788541384122	1.88281092716808	2.01773644049494	1.808957536201	1.95224895972562	2.09342637282159	1.83879308720894	0.258267780046976	-0.00355536526031777	-0.695644407618746	-0.57159639502418	-0.571040352025481	-0.572079070140661	0.0216306352739883	0.0229566375346347	0.0204795940805316	0.0568522547448042	0.058964288753342	0.0553867439915532	7.50607605718561e-05	0.000185941205118717	0.000667091649894644
18	0.405465108108164	0.08	1.83889366949881	1.70734782804506	1.97043951095255	0.0863485324448878	0.498048568054912	0.463545980921529	0.532551155188294	0.25	0.21	0.3	0.744528924233482	0.799945592997648	0.855362261761815	1.77184344749338	1.90372504166085	2.03560663582832	1.83427642728055	1.96961003949383	2.1089145121215	1.83889366949881	0.259639520214816	0.00344209990442149	-0.686675010073916	-0.57159639502418	-0.571040352025481	-0.572079070140661	0.0216306352739883	0.0229566375346347	0.0204795940805316	0.0568522547448042	0.058964288753342	0.0553867439915532	7.50607605718561e-05	0.000185941205118717	0.000667091649894644
18	0.405465108108164	0.08	1.83917074236524	1.706189844332	1.97215164039847	0.0818810272015062	0.487775437067306	0.452990202640079	0.522560671494532	0.25	0.21	0.29	0.72891397551188	0.784887467582322	0.840860959652763	1.73790931870533	1.87136382326656	2.0048183278278	1.79877575481833	1.93810658806177	2.07292670298833	1.83917074236524	0.257183890431656	0.00710564718811479	-0.687303616949621	-0.57159639502418	-0.571040352025481	-0.572079070140661	0.0216306352739883	0.0229566375346347	0.0204795940805316	0.0568522547448042	0.058964288753342	0.0553867439915532	7.50607605718561e-05	0.000185941205118717	0.000667091649894644
18	0.405465108108164	0.08	1.83918630196519	1.7076735192269	1.97069908470348	0.0848967875672368	0.493057675077043	0.458582672858788	0.527532677295299	0.25	0.21	0.3	0.737701148532784	0.793159521117019	0.848617893701255	1.75834959510053	1.8905375511209	2.02272550714127	1.82045143265116	1.95934125597499	2.09397406591986	1.83918630196519	0.258598311554571	0.00555568744546423	-0.686427659403782	-0.57159639502418	-0.571040352025481	-0.572079070140661	0.0216306352739883	0.0229566375346347	0.0204795940805316	0.0568522547448042	0.058964288753342	0.0553867439915532	7.50607605718561e-05	0.000185941205118717	0.000667091649894644
18	0.405465108108164	0.08	1.83918811312127	1.70599761550614	1.9723786107364	0.082259728491396	0.490509606451871	0.45561719829442	0.525402014609322	0.25	0.21	0.3	0.732131601391963	0.788200236984224	0.844268872576484	1.74315153559547	1.87664683622936	2.01014213686325	1.80667501211992	1.94252156708526	2.08244188431031	1.83918811312127	0.258417002249413	-0.00400794509509604	-0.696111835727238	-0.57159639502418	-0.571040352025481	-0.572079070140661	0.0216306352739883	0.0229566375346347	0.0204795940805316	0.0568522547448042	0.058964288753342	0.0553867439915532	7.50607605718561e-05	0.000185941205118717	0.000667091649894644
18	0.405465108108164	0.08	1.83926839572415	1.70309711523702	1.97543967621128	0.078537197598424	0.483747969273792	0.448459117570501	0.519036820977082	0.25	0.21	0.3	0.720276696822496	0.7769546336592	0.833632570495904	1.71407876346872	1.84895810680663	1.98383745014454	1.77545145890198	1.9135495630517	2.05611819997999	1.83926839572415	0.257495797599385	-0.0065514517253853	-0.700338824211966	-0.57159639502418	-0.571040352025481	-0.572079070140661	0.0216306352739883	0.0229566375346347	0.0204795940805316	0.0568522547448042	0.058964288753342	0.0553867439915532	7.50607605718561e-05	0.000185941205118717	0.000667091649894644
18	0.405465108108164	0.08	1.83979799390059	1.70692797864977	1.9726680091514	0.0814174323808257	0.486783609020359	0.45196162493381	0.521605593106908	0.25	0.21	0.3	0.726310267228422	0.782269807092076	0.83822934695573	1.7294183616442	1.86266369785384	1.99590903406348	1.79011691353391	1.92667358519122	2.06787335271096	1.83979799390059	0.258203414852719	-0.00498761570634827	-0.697565015072083	-0.57159639502418	-0.571040352025481	-0.572079070140661	0.0216306352739883	0.0229566375346347	0.0204795940805316	0.0568522547448042	0.058964288753342	0.0553867439915532	7.50607605718561e-05	0.000185941205118717	0.000667091649894644
18	0.405465108108164	0.08	1.83979916895894	1.70557438889767	1.9740239490202	0.0816553448885147	0.48831541836234	0.453439299618922	0.523191537105758	0.25	0.21	0.3	0.729281067847417	0.785373455827348	0.84146584380728	1.7379276927302	1.8715997688605	2.00527184499081	1.80032469938039	1.9377834641502	2.07863938270569	1.83979916895894	0.257543858077991	-0.00359238311901942	-0.6973597424618	-0.57159639502418	-0.571040352025481	-0.572079070140661	0.0216306352739883	0.0229566375346347	0.0204795940805316	0.0568522547448042	0.058964288753342	0.0553867439915532	7.50607605718561e-05	0.000185941205118717	0.000667091649894644
18	0.405465108108164	0.08	1.83989042146	1.70839860426867	1.97138223865133	0.0854564326840388	0.492942791176388	0.458599373820772	0.527286208532005	0.25	0.21	0.3	0.736767046026423	0.791941779355735	0.847116512685047	1.75381173441824	1.88515052770199	2.01648932098574	1.81743837825415	1.95301837539261	2.08753502711588	1.83989042146	0.258450913760458	-0.00606861286900983	-0.698236543100705	-0.57159639502418	-0.571040352025481	-0.572079070140661	0.0216306352739883	0.0229566375346347	0.0204795940805316	0.0568522547448042	0.058964288753342	0.0553867439915532	7.50607605718561e-05	0.000185941205118717	0.000667091649894644
18	0.405465108108164	0.08	1.84002435878686	1.71055820180465	1.96949051576908	0.0860694664269204	0.490882866682678	0.456816400896025	0.524949332469331	0.25	0.21	0.3	0.734788122340168	0.78958395362171	0.844379784903253	1.75123344252817	1.88182931000865	2.01242517748913	1.81318952055448	1.94735532261189	2.08427179726205	1.84002435878686	0.25904243530691	-0.000466867098873754	-0.692129677036727	-0.57159639502418	-0.571040352025481	-0.572079070140661	0.0216306352739883	0.0229566375346347	0.0204795940805316	0.0568522547448042	0.058964288753342	0.0553867439915532	7.50607605718561e-05	0.000185941205118717	0.000667091649894644
18	0.405465108108164	0.08	1.84021908067018	1.70733446823883	1.97310369310153	0.0812954553198038	0.481576013216256	0.447098430156534	0.516053596275978	0.25	0.21	0.29	0.718114545464051	0.773491286283657	0.828868027103263	1.7089892746938	1.8407764063234	1.97256353795301	1.76943269206551	1.90833770417929	2.04374162154484	1.84021908067018	0.257368072907499	-0.00311792873979363	-0.69727025846747	-0.57159639502418	-0.571040352025481	-0.572079070140661	0.0216306352739883	0.0229566375346347	0.0204795940805316	0.0568522547448042	0.058964288753342	0.0553867439915532	7.50607605718561e-05	0.000185941205118717	0.000667091649894644
18	0.405465108108164	0.08	1.84065786930436	1.70605810358629	1.97525763502242	0.0808593833469019	0.490705937405794	0.455471751035511	0.525940123776077	0.25	0.21	0.29	0.733304389172354	0.790031032384593	0.846757675596832	1.74933621118248	1.88466060385658	2.01998499653068	1.81038413541137	1.95102983817619	2.09159516151369	1.84065786930436	0.257582413794166	0.00986808603746938	-0.683592333729927	-0.57159639502418	-0.571040352025481	-0.572079070140661	0.0216306352739883	0.0229566375346347	0.0204795940805316	0.0568522547448042	0.058964288753342	0.0553867439915532	7.50607605718561e-05	0.000185941205118717	0.000667091649894644
18	0.405465108108164	0.08	1.84071083703729	1.70878077668431	1.97264089739026	0.0836545877823474	0.488337962889946	0.453917050474898	0.522758875304993	0.25	0.21	0.3	0.727838081952943	0.783030656995074	0.838223232037205	1.72918706637828	1.86031277866155	1.99143849094481	1.79099591127651	1.92605740967785	2.06166051419515	1.84071083703729	0.258768803633674	-0.00442379136441762	-0.696197231763545	-0.57159639502418	-0.571040352025481	-0.572079070140661	0.0216306352739883	0.0229566375346347	0.0204795940805316	0.0568522547448042	0.058964288753342	0.0553867439915532	7.50607605718561e-05	0.000185941205118717	0.000667091649894644
18	0.405465108108164	0.08	1.84076391727729	1.71003715581209	1.97149067874249	0.0852623759464544	0.49322135306823	0.458815795998484	0.527626910137976	0.25	0.21	0.29	0.740410494356741	0.795932199888243	0.851453905419746	1.7704623656955	1.90322532742006	2.03598828914463	1.83464102574321	1.97119999239024	2.10893002836151	1.84076391727729	0.257828479643052	-0.00158682154615447	-0.695136634018529	-0.57159639502418	-0.571040352025481	-0.572079070140661	0.0216306352739883	0.0229566375346347	0.0204795940805316	0.0568522547448042	0.058964288753342	0.0553867439915532	7.50607605718561e-05	0.000185941205118717	0.000667091649894644
18	0.405465108108164	0.08	1.84080254912418	1.70736403357102	1.97424106467734	0.0819384765951986	0.489321089230337	0.454438954745622	0.524203223715052	0.25	0.21	0.3	0.731094752518231	0.787212620962598	0.843330489406965	1.74274612798887	1.8765170210305	2.01028791407212	1.80532331395187	1.94229671164926	2.0829159368623	1.84080254912418	0.257802149897939	0.000441330052700557	-0.692736661672583	-0.57159639502418	-0.571040352025481	-0.572079070140661	0.0216306352739883	0.0229566375346347	0.0204795940805316	0.0568522547448042	0.058964288753342	0.0553867439915532	7.50607605718561e-05	0.000185941205118717	0.000667091649894644
18	0.405465108108164	0.08	1.84083700097949	1.70875589000892	1.97291811195007	0.0841573455345575	0.490615214245562	0.456146697229924	0.525083731261199	0.25	0.21	0.3	0.735224925679088	0.790781861671363	0.846338797663637	1.75593496623337	1.88862139064358	2.0213078150538	1.81979079891877	1.95709695134341	2.09506943165675	1.84083700097949	0.257574804464004	0.00983232734448021	-0.684151423357111	-0.57159639502418	-0.571040352025481	-0.572079070140661	0.0216306352739883	0.0229566375346347	0.0204795940805316	0.0568522547448042	0.058964288753342	0.0553867439915532	7.50607605718561e-05	0.000185941205118717	0.000667091649894644
18	0.405465108108164	0.08	1.84092864476823	1.70932292604574	1.97253436349072	0.0843435511655879	0.488525154450699	0.454244868450207	0.52280544045119	0.25	0.21	0.3	0.731018758952758	0.786186211287714	0.841353663622669	1.74313480208312	1.87468314462508	2.00623148716705	1.80615779893469	1.94310354611428	2.07996679888539	1.84092864476823	0.257727645095117	-0.00236334371284854	-0.695934230759504	-0.57159639502418	-0.571040352025481	-0.572079070140661	0.0216306352739883	0.0229566375346347	0.0204795940805316	0.0568522547448042	0.058964288753342	0.0553867439915532	7.50607605718561e-05	0.000185941205118717	0.000667091649894644
18	0.405465108108164	0.08	1.84097770448461	1.709349649764	1.97260575920521	0.0855621201675296	0.492930853866193	0.458611468150381	0.527250239582004	0.25	0.21	0.29	0.738486139999755	0.793749456433268	0.84901277286678	1.76200391633954	1.89386039232674	2.02571686831394	1.82575542621675	1.9590392922099	2.0963501636952	1.84097770448461	0.257173557463033	-0.00134273545331379	-0.696318861017048	-0.57159639502418	-0.571040352025481	-0.572079070140661	0.0216306352739883	0.0229566375346347	0.0204795940805316	0.0568522547448042	0.058964288753342	0.0553867439915532	7.50607605718561e-05	0.000185941205118717	0.000667091649894644
18	0.405465108108164	0.08	1.84099282147748	1.70884360558343	1.97314203737153	0.0831885714060403	0.488476586181986	0.45394081996749	0.523012352396482	0.25	0.21	0.29	0.732999261530567	0.788765762400506	0.844532263270445	1.75384788123621	1.88728042957258	2.02071297790895	1.81780642119575	1.95540443322223	2.09136492841239	1.84099282147748	0.256838132682232	-0.000815823617940297	-0.696130706167589	-0.57159639502418	-0.571040352025481	-0.572079070140661	0.0216306352739883	0.0229566375346347	0.0204795940805316	0.0568522547448042	0.058964288753342	0.0553867439915532	7.50607605718561e-05	0.000185941205118717	0.000667091649894644
18	0.405465108108164	0.08	1.84118625449444	1.70750160745774	1.97487090153114	0.0820284404009444	0.49035534493026	0.455420367479242	0.525290322381278	0.25	0.21	0.3	0.731970186955827	0.788119107386543	0.844268027817259	1.74313973870857	1.87685476731571	2.01056979592284	1.80548254843895	1.94548201911532	2.08404304460109	1.84118625449444	0.25792021205263	0.00205459807852868	-0.690687195001638	-0.57159639502418	-0.571040352025481	-0.572079070140661	0.0216306352739883	0.0229566375346347	0.0204795940805316	0.0568522547448042	0.058964288753342	0.0553867439915532	7.50607605718561e-05	0.000185941205118717	0.000667091649894644
18	0.405465108108164	0.08	1.84151059145168	1.70700186866894	1.97601931423443	0.0814969697907291	0.490366564132771	0.455306913509102	0.52542621475644	0.25	0.21	0.3	0.732070929901052	0.788442028763275	0.844813127625498	1.74406108237346	1.87835768626882	2.01265429016418	1.80579498767285	1.94347737548159	2.08579401891193	1.84151059145168	0.258078164324006	0.00370896368924709	-0.688718931033043	-0.57159639502418	-0.571040352025481	-0.572079070140661	0.0216306352739883	0.0229566375346347	0.0204795940805316	0.0568522547448042	0.058964288753342	0.0553867439915532	7.50607605718561e-05	0.000185941205118717	0.000667091649894644
18	0.405465108108164	0.08	1.84159611407561	1.70779784321983	1.97539438493139	0.0791966535347915	0.479589277854477	0.444762230053291	0.514416325655662	0.25	0.21	0.3	0.71491477386654	0.770896081002805	0.826877388139071	1.70270329624462	1.83603325342745	1.96936321061029	1.76349112415994	1.90346839925377	2.04029897297857	1.84159611407561	0.258448461347562	-0.00635861015225982	-0.698090172410308	-0.57159639502418	-0.571040352025481	-0.572079070140661	0.0216306352739883	0.0229566375346347	0.0204795940805316	0.0568522547448042	0.058964288753342	0.0553867439915532	7.50607605718561e-05	0.000185941205118717	0.000667091649894644
18	0.405465108108164	0.08	1.84161410242687	1.71106363080643	1.9721645740473	0.0831545369511345	0.484845716517235	0.450559005556118	0.519132427478352	0.25	0.21	0.3	0.724536257322206	0.779672132822006	0.834808008321807	1.72634989246948	1.85772194152619	1.98909399058289	1.78736712807831	1.92611978886182	2.06133267681044	1.84161410242687	0.258191157975156	-0.0061939754745905	-0.698711679820593	-0.57159639502418	-0.571040352025481	-0.572079070140661	0.0216306352739883	0.0229566375346347	0.0204795940805316	0.0568522547448042	0.058964288753342	0.0553867439915532	7.50607605718561e-05	0.000185941205118717	0.000667091649894644
18	0.405465108108164	0.08	1.8416505229989	1.70887838350313	1.97442266249466	0.0842730164354408	0.490607536088014	0.456165396770619	0.525049675405409	0.25	0.21	0.3	0.732925475858545	0.788264003347691	0.843602530836836	1.74483247763197	1.87657364806173	2.00831481849149	1.80754834639677	1.94189522639865	2.08196121818394	1.8416505229989	0.257932386918715	0.00777100900638847	-0.685185998434075	-0.57159639502418	-0.571040352025481	-0.572079070140661	0.0216306352739883	0.0229566375346347	0.0204795940805316	0.0568522547448042	0.058964288753342	0.0553867439915532	7.50607605718561e-05	0.000185941205118717	0.000667091649894644
18	0.405465108108164	0.08	1.84176223721473	1.71022032337107	1.97330415105838	0.0836386864616069	0.490060308194787	0.455514411665265	0.52460620472431	0.25	0.21	0.3	0.732414309848285	0.787960102290422	0.843505894732558	1.74490261789743	1.87723482023458	2.00956702257174	1.80772004578628	1.94379221024677	2.08139522679284	1.84176223721473	0.258435938859895	-0.00587687246781589	-0.697934349642781	-0.57159639502418	-0.571040352025481	-0.572079070140661	0.0216306352739883	0.0229566375346347	0.0204795940805316	0.0568522547448042	0.058964288753342	0.0553867439915532	7.50607605718561e-05	0.000185941205118717	0.000667091649894644
18	0.405465108108164	0.08	1.84183854331496	1.71097511465975	1.97270197197016	0.085801931229367	0.492770711236709	0.458514946057386	0.527026476416032	0.25	0.21	0.3	0.737664555494987	0.792775657131756	0.847886758768524	1.75843679908824	1.88981004785624	2.02118329662425	1.81988665278406	1.95874971997464	2.09167866749814	1.84183854331496	0.257851184901979	0.00309535716642813	-0.690436670291366	-0.57159639502418	-0.571040352025481	-0.572079070140661	0.0216306352739883	0.0229566375346347	0.0204795940805316	0.0568522547448042	0.058964288753342	0.0553867439915532	7.50607605718561e-05	0.000185941205118717	0.000667091649894644
18	0.405465108108164	0.08	1.84187117279566	1.71127582203216	1.97246652355916	0.0847606047814248	0.49081360627128	0.456465397740725	0.525161814801835	0.25	0.21	0.29	0.735291847181775	0.790621249635544	0.845950652089314	1.75501435310769	1.88707605871128	2.01913776431487	1.81657600473273	1.95390617270126	2.08865290037068	1.84187117279566	0.258046294610899	-0.00330529464350941	-0.696279696434519	-0.57159639502418	-0.571040352025481	-0.572079070140661	0.0216306352739883	0.0229566375346347	0.0204795940805316	0.0568522547448042	0.058964288753342	0.0553867439915532	7.50607605718561e-05	0.000185941205118717	0.000667091649894644
18	0.405465108108164	0.08	1.84201392464232	1.70981030785146	1.97421754143317	0.0819265185030475	0.485576923331139	0.450958946849653	0.520194899812626	0.25	0.21	0.3	0.725092791243537	0.780754720936957	0.836416650630377	1.72746740499909	1.8600768729264	1.99268634085371	1.78999563084742	1.92706873531334	2.06445766442367	1.84201392464232	0.258448636719983	-0.00475829185164505	-0.696797446146757	-0.57159639502418	-0.571040352025481	-0.572079070140661	0.0216306352739883	0.0229566375346347	0.0204795940805316	0.0568522547448042	0.058964288753342	0.0553867439915532	7.50607605718561e-05	0.000185941205118717	0.000667091649894644
18	0.405465108108164	0.08	1.84204386423052	1.71098148592441	1.97310624253664	0.0845079853022977	0.486010783555395	0.451943188250362	0.520078378860427	0.25	0.21	0.3	0.728400933850627	0.783307986062872	0.838215038275117	1.73951936271359	1.87064478558724	2.00177020846089	1.80009339366351	1.93605662462102	2.07314109520811	1.84204386423052	0.257151036493936	-0.000860762196212132	-0.695835153634236	-0.57159639502418	-0.571040352025481	-0.572079070140661	0.0216306352739883	0.0229566375346347	0.0204795940805316	0.0568522547448042	0.058964288753342	0.0553867439915532	7.50607605718561e-05	0.000185941205118717	0.000667091649894644
18	0.405465108108164	0.08	1.84216295008694	1.71305564524575	1.97127025492814	0.0869491114146651	0.489162313031358	0.455403662679702	0.522920963383014	0.25	0.21	0.3	0.730585636334443	0.784743270693003	0.838900905051564	1.73658608167156	1.86531759426357	1.99404910685559	1.79785666442799	1.92949034945402	2.06431110141394	1.84216295008694	0.258713234591669	-0.000226692269668187	-0.692122578195875	-0.57159639502418	-0.571040352025481	-0.572079070140661	0.0216306352739883	0.0229566375346347	0.0204795940805316	0.0568522547448042	0.058964288753342	0.0553867439915532	7.50607605718561e-05	0.000185941205118717	0.000667091649894644
18	0.405465108108164	0.08	1.84218312200569	1.71167514017995	1.97269110383143	0.0859744732944111	0.489918576378923	0.455898485035341	0.523938667722504	0.25	0.21	0.3	0.734202297172512	0.788989996702901	0.843777696233291	1.75198763774755	1.8827245921912	2.01346154663486	1.81341294104337	1.95016117064602	2.08649552632159	1.84218312200569	0.257610960295863	-0.00195981313649807	-0.695958432341253	-0.57159639502418	-0.571040352025481	-0.572079070140661	0.0216306352739883	0.0229566375346347	0.0204795940805316	0.0568522547448042	0.058964288753342	0.0553867439915532	7.50607605718561e-05	0.000185941205118717	0.000667091649894644
18	0.405465108108164	0.08	1.84224322043578	1.71000308048596	1.97448336038561	0.0839887387485936	0.490555151252091	0.456053102456576	0.525057200047605	0.25	0.21	0.3	0.735814497217266	0.791481496412506	0.847148495607746	1.75913829951674	1.89222340544202	2.0253085113673	1.82244024145197	1.96030251668714	2.09574110759056	1.84224322043578	0.257243693229408	-0.00848429123751642	-0.703040139123384	-0.57159639502418	-0.571040352025481	-0.572079070140661	0.0216306352739883	0.0229566375346347	0.0204795940805316	0.0568522547448042	0.058964288753342	0.0553867439915532	7.50607605718561e-05	0.000185941205118717	0.000667091649894644
18	0.405465108108164	0.08	1.84226609802382	1.7107900726825	1.97374212336513	0.0865289810258706	0.501907481188055	0.46717726961969	0.53663769275642	0.25	0.21	0.3	0.75142232002623	0.807283462784625	0.86314460554302	1.79080275271357	1.92393200048194	2.05706124825032	1.85490711403711	1.99100940456445	2.12627764001018	1.84226609802382	0.258843763602297	-0.00267102837815359	-0.694259601808738	-0.57159639502418	-0.571040352025481	-0.572079070140661	0.0216306352739883	0.0229566375346347	0.0204795940805316	0.0568522547448042	0.058964288753342	0.0553867439915532	7.50607605718561e-05	0.000185941205118717	0.000667091649894644
18	0.405465108108164	0.08	1.84237326905524	1.71112060747046	1.97362593064001	0.0819318490473133	0.484064061175161	0.449555163196515	0.518572959153807	0.25	0.21	0.3	0.724699361013996	0.780328966370102	0.835958571726208	1.73103597185486	1.86391431169053	1.9967926515262	1.79096956933941	1.92814209388707	2.06628732169433	1.84237326905524	0.258044327325592	0.000817034704869796	-0.692241009476467	-0.57159639502418	-0.571040352025481	-0.572079070140661	0.0216306352739883	0.0229566375346347	0.0204795940805316	0.0568522547448042	0.058964288753342	0.0553867439915532	7.50607605718561e-05	0.000185941205118717	0.000667091649894644
18	0.405465108108164	0.08	1.84241259662191	1.71338456908786	1.97144062415595	0.0874765498684778	0.491557640356233	0.457745877630284	0.525369403082182	0.25	0.21	0.3	0.736400823457116	0.790795655023543	0.845190486589969	1.75536057799799	1.88502168094229	2.0146827838866	1.8167718106723	1.9553096529746	2.08817291677098	1.84241259662191	0.258430007680887	-0.0038658696499463	-0.696251494301673	-0.57159639502418	-0.571040352025481	-0.572079070140661	0.0216306352739883	0.0229566375346347	0.0204795940805316	0.0568522547448042	0.058964288753342	0.0553867439915532	7.50607605718561e-05	0.000185941205118717	0.000667091649894644
18	0.405465108108164	0.08	1.84250183537729	1.71134555045464	1.97365812029995	0.0864235368657838	0.496575467506936	0.462191272501112	0.53095966251276	0.25	0.21	0.3	0.744103247331877	0.799459963659022	0.854816679986167	1.77505038172204	1.90710323970877	2.0391560976955	1.83937441637601	1.97531547928598	2.11056326669199	1.84250183537729	0.257908103572424	0.00234786640127149	-0.691137258783181	-0.57159639502418	-0.571040352025481	-0.572079070140661	0.0216306352739883	0.0229566375346347	0.0204795940805316	0.0568522547448042	0.058964288753342	0.0553867439915532	7.50607605718561e-05	0.000185941205118717	0.000667091649894644
18	0.405465108108164	0.08	1.842747457352	1.71175122608927	1.97374368861473	0.0856135296841901	0.492494157028707	0.458216435625447	0.526771878431967	0.25	0.21	0.3	0.738453366696251	0.793694726029779	0.848936085363306	1.76338503595032	1.89529828979614	2.02721154364195	1.82774143882519	1.96098503890701	2.09831936520095	1.842747457352	0.257865167905407	0.00763170128680608	-0.685624345171077	-0.57159639502418	-0.571040352025481	-0.572079070140661	0.0216306352739883	0.0229566375346347	0.0204795940805316	0.0568522547448042	0.058964288753342	0.0553867439915532	7.50607605718561e-05	0.000185941205118717	0.000667091649894644
18	0.405465108108164	0.08	1.84280455462078	1.7107181498017	1.97489095943986	0.0849474733309569	0.49773085530416	0.46294044813101	0.532521262477309	0.25	0.21	0.3	0.742701550802424	0.798516266204509	0.854330981606594	1.76544513671028	1.89811998807826	2.03079483944624	1.82915927776961	1.96318800095758	2.1013092492132	1.84280455462078	0.259377383744909	-0.00277758059185416	-0.692895192223476	-0.57159639502418	-0.571040352025481	-0.572079070140661	0.0216306352739883	0.0229566375346347	0.0204795940805316	0.0568522547448042	0.058964288753342	0.0553867439915532	7.50607605718561e-05	0.000185941205118717	0.000667091649894644
18	0.405465108108164	0.08	1.84283603425625	1.7105250920951	1.97514697641739	0.0837741235554401	0.491466382517198	0.456851942160585	0.526080822873812	0.25	0.21	0.29	0.735867514035398	0.791622212274143	0.847376910512888	1.75627477560948	1.88934298187047	2.02241118813147	1.81940349637982	1.95577907317233	2.09592212467078	1.84283603425625	0.257282652967761	-0.00593232847775009	-0.700394896857885	-0.57159639502418	-0.571040352025481	-0.572079070140661	0.0216306352739883	0.0229566375346347	0.0204795940805316	0.0568522547448042	0.058964288753342	0.0553867439915532	7.50607605718561e-05	0.000185941205118717	0.000667091649894644
18	0.405465108108164	0.08	1.84296158898731	1.71289673169254	1.97302644628207	0.0843298100557985	0.486024889844805	0.451917015433448	0.520132764256162	0.25	0.21	0.3	0.7266619518561	0.781505858473884	0.836349765091668	1.73127487205193	1.86194068876354	1.99260650547515	1.79442306157346	1.92869627375886	2.06495438712418	1.84296158898731	0.258351392019083	-0.00819584978292812	-0.700729696729071	-0.57159639502418	-0.571040352025481	-0.572079070140661	0.0216306352739883	0.0229566375346347	0.0204795940805316	0.0568522547448042	0.058964288753342	0.0553867439915532	7.50607605718561e-05	0.000185941205118717	0.000667091649894644
18	0.405465108108164	0.08	1.84299556908659	1.71039741725511	1.97559372091807	0.0827608976462821	0.487966786338265	0.45336997171647	0.522563600960059	0.25	0.21	0.29	0.731259066108635	0.787061690739648	0.842864315370661	1.74769856887364	1.8810660329189	2.01443349696416	1.80959390215272	1.94791435301304	2.08640994596011	1.84299556908659	0.256938799121387	-0.00371019677948127	-0.698486311193512	-0.57159639502418	-0.571040352025481	-0.572079070140661	0.0216306352739883	0.0229566375346347	0.0204795940805316	0.0568522547448042	0.058964288753342	0.0553867439915532	7.50607605718561e-05	0.000185941205118717	0.000667091649894644
18	0.405465108108164	0.08	1.8430341882234	1.7110485999226	1.9750197765242	0.0849332735409707	0.495711889922866	0.461059439246549	0.530364340599182	0.25	0.21	0.3	0.741533630564029	0.797266048926272	0.852998467288516	1.76711880657927	1.89993247889937	2.03274615121947	1.83570618003796	1.96418504758112	2.10516396895856	1.8430341882234	0.258387605575638	-0.000131046162278468	-0.692045703570656	-0.57159639502418	-0.571040352025481	-0.572079070140661	0.0216306352739883	0.0229566375346347	0.0204795940805316	0.0568522547448042	0.058964288753342	0.0553867439915532	7.50607605718561e-05	0.000185941205118717	0.000667091649894644
18	0.405465108108164	0.08	1.84333198807955	1.70895257806239	1.97771139809671	0.0809148486436887	0.490481953936411	0.45527698520486	0.525686922667962	0.25	0.21	0.29	0.732818761236499	0.789485059805525	0.846151358374551	1.74776241370026	1.88291073686184	2.01805906002342	1.8090532743746	1.94983165429819	2.09068714585512	1.84333198807955	0.257690016623996	0.00281822787330804	-0.690425109511559	-0.57159639502418	-0.571040352025481	-0.572079070140661	0.0216306352739883	0.0229566375346347	0.0204795940805316	0.0568522547448042	0.058964288753342	0.0553867439915532	7.50607605718561e-05	0.000185941205118717	0.000667091649894644
18	0.405465108108164	0.08	1.84337286493774	1.71270024939599	1.97404548047948	0.0865107323288896	0.494759965751475	0.460520384147529	0.528999547355421	0.25	0.21	0.3	0.739390719515415	0.794364244574271	0.849337769633128	1.75894661087483	1.8897238752331	2.02050113959137	1.82216351694813	1.95486853319979	2.09344991754246	1.84337286493774	0.258587005342399	-0.00303440735958282	-0.694951415871892	-0.57159639502418	-0.571040352025481	-0.572079070140661	0.0216306352739883	0.0229566375346347	0.0204795940805316	0.0568522547448042	0.058964288753342	0.0553867439915532	7.50607605718561e-05	0.000185941205118717	0.000667091649894644
18	0.405465108108164	0.08	1.84359173515983	1.71202081609298	1.97516265422668	0.0845046752876957	0.48870728597605	0.454449942787789	0.522964629164312	0.25	0.21	0.3	0.730271593006675	0.785320922375719	0.840370251744763	1.73876063689488	1.86983188204666	2.00090312719843	1.79920670368676	1.93194018572214	2.07614493376112	1.84359173515983	0.25795642835695	0.00640615869986879	-0.686764595581892	-0.57159639502418	-0.571040352025481	-0.572079070140661	0.0216306352739883	0.0229566375346347	0.0204795940805316	0.0568522547448042	0.058964288753342	0.0553867439915532	7.50607605718561e-05	0.000185941205118717	0.000667091649894644
18	0.405465108108164	0.08	1.84365023229951	1.71284332804162	1.9744571365574	0.0853328328623194	0.491040540736533	0.456802572835718	0.525278508637347	0.25	0.21	0.3	0.73522892048344	0.790335318030627	0.845441715577813	1.75340094657881	1.88482070841061	2.01624047024241	1.81462889396775	1.95082518534804	2.08630197104195	1.84365023229951	0.258296055650558	-0.000942941044726059	-0.693761995639447	-0.57159639502418	-0.571040352025481	-0.572079070140661	0.0216306352739883	0.0229566375346347	0.0204795940805316	0.0568522547448042	0.058964288753342	0.0553867439915532	7.50607605718561e-05	0.000185941205118717	0.000667091649894644
18	0.405465108108164	0.08	1.84365898929645	1.71245252535987	1.97486545323303	0.0857242601189087	0.491558751271435	0.457370308057496	0.525747194485373	0.25	0.21	0.3	0.739610639582371	0.794896555406639	0.850182471230908	1.77228237352861	1.90476053010984	2.03723868669107	1.83560658758208	1.9725375023909	2.10864732682545	1.84365898929645	0.256277311628621	0.00623169155611651	-0.690410900973222	-0.57159639502418	-0.571040352025481	-0.572079070140661	0.0216306352739883	0.0229566375346347	0.0204795940805316	0.0568522547448042	0.058964288753342	0.0553867439915532	7.50607605718561e-05	0.000185941205118717	0.000667091649894644
18	0.405465108108164	0.08	1.84377484161178	1.71095517924131	1.97659450398225	0.0824357430645424	0.486215863302008	0.451669148299584	0.520762578304433	0.25	0.21	0.29	0.727979143398787	0.78365991789797	0.839340692397153	1.73856019466	1.87153705124981	2.00451390783963	1.79913473485029	1.93656742825659	2.07677313101155	1.84377484161178	0.256766703521256	-0.0026267351474486	-0.698203082266438	-0.57159639502418	-0.571040352025481	-0.572079070140661	0.0216306352739883	0.0229566375346347	0.0204795940805316	0.0568522547448042	0.058964288753342	0.0553867439915532	7.50607605718561e-05	0.000185941205118717	0.000667091649894644
18	0.405465108108164	0.08	1.8437947923341	1.71237495683505	1.97521462783315	0.0833620390931546	0.490169636338987	0.455553521103188	0.524785751574787	0.25	0.21	0.29	0.733752886745851	0.78950851875301	0.845264150760169	1.75117174222354	1.88423791341609	2.01730408460864	1.8134832575139	1.95161391093663	2.09030617385419	1.8437947923341	0.257454361666146	0.000348094053893304	-0.693539380260454	-0.57159639502418	-0.571040352025481	-0.572079070140661	0.0216306352739883	0.0229566375346347	0.0204795940805316	0.0568522547448042	0.058964288753342	0.0553867439915532	7.50607605718561e-05	0.000185941205118717	0.000667091649894644
18	0.405465108108164	0.08	1.84393048109097	1.70935241257411	1.97850854960783	0.0805144255103381	0.487364525155866	0.452288797224414	0.522440253087319	0.25	0.21	0.3	0.728044245512142	0.784505254571743	0.840966263631343	1.73646047132819	1.87112579010196	2.00579110887572	1.79741215305425	1.93834329782332	2.07184165466563	1.84393048109097	0.257616053860959	-0.00430578847813457	-0.697980687000193	-0.57159639502418	-0.571040352025481	-0.572079070140661	0.0216306352739883	0.0229566375346347	0.0204795940805316	0.0568522547448042	0.058964288753342	0.0553867439915532	7.50607605718561e-05	0.000185941205118717	0.000667091649894644
18	0.405465108108164	0.08	1.84409408412593	1.71087787623706	1.97731029201479	0.0827245143157552	0.491060498708763	0.456235993956419	0.525885003461108	0.25	0.21	0.3	0.732968120943568	0.788915595823323	0.844863070703077	1.74476387031044	1.87794173987404	2.01111960943763	1.80563581503377	1.94434441362623	2.08491680494861	1.84409408412593	0.258741888677612	0.0041705172037866	-0.687196746791597	-0.57159639502418	-0.571040352025481	-0.572079070140661	0.0216306352739883	0.0229566375346347	0.0204795940805316	0.0568522547448042	0.058964288753342	0.0553867439915532	7.50607605718561e-05	0.000185941205118717	0.000667091649894644
18	0.405465108108164	0.08	1.84431309759775	1.71018133282323	1.97844486237227	0.080576243148789	0.486251424920847	0.451270409802535	0.521232440039159	0.25	0.21	0.3	0.726676801936224	0.783006425245187	0.839336048554149	1.73385551563883	1.86825835856414	2.00266120148945	1.79531992800591	1.93463940519983	2.07568893393059	1.84431309759775	0.257729851198609	-0.0111839813011869	-0.704242165172962	-0.57159639502418	-0.571040352025481	-0.572079070140661	0.0216306352739883	0.0229566375346347	0.0204795940805316	0.0568522547448042	0.058964288753342	0.0553867439915532	7.50607605718561e-05	0.000185941205118717	0.000667091649894644
18	0.405465108108164	0.08	1.84434649126032	1.71113143035167	1.97756155216897	0.0820853211117216	0.489294228066256	0.454448008620912	0.5241404475116	0.25	0.21	0.3	0.729061617619712	0.784964692635597	0.840867767651482	1.73298532104825	1.8658673793855	1.99874943772274	1.7944891971236	1.93083879619994	2.06867358917889	1.84434649126032	0.258292533601516	-0.00435281352464172	-0.696966474882006	-0.57159639502418	-0.571040352025481	-0.572079070140661	0.0216306352739883	0.0229566375346347	0.0204795940805316	0.0568522547448042	0.058964288753342	0.0553867439915532	7.50607605718561e-05	0.000185941205118717	0.000667091649894644
18	0.405465108108164	0.08	1.84441685175144	1.71140764502816	1.97742605847472	0.0835567842960342	0.492475119697278	0.457740433177821	0.527209806216735	0.25	0.21	0.3	0.737316321521153	0.793266046381416	0.849215771241679	1.7597753503124	1.89331226492013	2.02684917952785	1.82148318714592	1.95959566310715	2.097211461712	1.84441685175144	0.25753680385894	0.00381519693122865	-0.689944833989241	-0.57159639502418	-0.571040352025481	-0.572079070140661	0.0216306352739883	0.0229566375346347	0.0204795940805316	0.0568522547448042	0.058964288753342	0.0553867439915532	7.50607605718561e-05	0.000185941205118717	0.000667091649894644
18	0.405465108108164	0.08	1.8445135911136	1.71252932555688	1.97649785667032	0.0841778207744847	0.489619588980225	0.455225588565975	0.524013589394476	0.25	0.21	0.3	0.732644361238788	0.787998390311108	0.843352419383429	1.74712527386318	1.8791271404153	2.01112900696743	1.8091976874605	1.94694350073047	2.08362577607928	1.8445135911136	0.257379813096791	0.00368721674194296	-0.690658160196266	-0.57159639502418	-0.571040352025481	-0.572079070140661	0.0216306352739883	0.0229566375346347	0.0204795940805316	0.0568522547448042	0.058964288753342	0.0553867439915532	7.50607605718561e-05	0.000185941205118717	0.000667091649894644
18	0.405465108108164	0.08	1.84460773707484	1.71218017857169	1.97703529557798	0.0830886240864449	0.488190931929938	0.45365272613495	0.522729137724925	0.25	0.21	0.3	0.728959897738674	0.784458223911857	0.839956550085041	1.73556389532072	1.86769858675671	1.9998332781927	1.79644027326726	1.93439519355029	2.06943208142781	1.84460773707484	0.258342166384211	0.00469911228024413	-0.687646396310292	-0.57159639502418	-0.571040352025481	-0.572079070140661	0.0216306352739883	0.0229566375346347	0.0204795940805316	0.0568522547448042	0.058964288753342	0.0553867439915532	7.50607605718561e-05	0.000185941205118717	0.000667091649894644
18	0.405465108108164	0.08	1.84483484187258	1.7133481104058	1.97632157333936	0.0835101968465388	0.488026441376622	0.453595048991464	0.522457833761779	0.25	0.21	0.3	0.729118046385565	0.784463777354231	0.839809508322898	1.73654384968242	1.86836103511112	2.00017822053981	1.79740127819784	1.9355277882007	2.07122853652731	1.84483484187258	0.258580465013151	-0.00460517120884621	-0.697146796909981	-0.57159639502418	-0.571040352025481	-0.572079070140661	0.0216306352739883	0.0229566375346347	0.0204795940805316	0.0568522547448042	0.058964288753342	0.0553867439915532	7.50607605718561e-05	0.000185941205118717	0.000667091649894644
[truncated: 1,367 more rows]
