# Supplementary material for: Re-expressing coefficients from regression models for inclusion in a meta-analysis
Source: BMC Med Res Methodol. 2024 Jan 8;24:6. doi: 10.1186/s12874-023-02132-y (PMC10773134; doi:10.1186/s12874-023-02132-y)
Supplement: Supplementary file 2 — Additional file 2. [file 12874_2023_2132_MOESM2_ESM.zip › Supp_Files_R1/simdata/simdata_scenario_180.csv]

ex_no	errsd	rsquare	beta	b_low_ci	b_hi_ci	lrsquare	lbeta	lb_low_ci	lb_hi_ci	x_median	x_25	x_75	rbl	rb	rbu	altl	alt	altu	dzl	dz	dzu	observed_beta	xlog	error	ylog	RelBias_rb	RelBias_rbl	RelBias_rbu	RelBias_alt	RelBias_altl	RelBias_altu	RelBias_dz	RelBias_dzl	RelBias_dzu	MC_SE_RelBias_rb	MC_SE_RelBias_alt	MC_SE_RelBias_dz
180	0.405785764645593	0.28	0.55104095069377	0.53213915883091	0.56994274255663	0.391473850807407	0.495513916692233	0.482356783600783	0.508671049783683	0.5	0.32	0.78	0.532819197396331	0.547352781938235	0.56188636648014	0.934021103364033	0.95949817839436	0.984975253424686	0.93123821019365	0.956851650906617	0.982070434266735	0.55104095069377	0.621759297333631	0.00244436676041998	-0.343745304361649	-0.154381488878309	-0.150090749843615	-0.158409753534786	0.477186468516617	0.484681802204758	0.470149640763449	0.474904977898124	0.482386348540783	0.467860823763413	0.000474526574552503	0.000850290219511068	0.000851159743234548
180	0.405785764645593	0.29	0.582726814884465	0.563464255059409	0.601989374709522	0.384834485142909	0.491122796291704	0.4778986921527	0.504346900430708	0.5	0.32	0.77	0.52653626505938	0.541106236721665	0.555676208383949	0.921460253217099	0.946958306567291	0.972456359917483	0.920596003878225	0.945749053884983	0.971305165065604	0.582726814884465	0.617455648799695	-0.00400358549912156	-0.352681111164284	-0.154381488878309	-0.150090749843615	-0.158409753534786	0.477186468516617	0.484681802204758	0.470149640763449	0.474904977898124	0.482386348540783	0.467860823763413	0.000474526574552503	0.000850290219511068	0.000851159743234548
180	0.405785764645593	0.29	0.590047669774176	0.570420718167449	0.609674621380902	0.380429373758109	0.486542035011056	0.473318550104715	0.499765519917397	0.5	0.33	0.78	0.520155230471353	0.534687229771973	0.549219229072593	0.908780157549942	0.934169487196721	0.959558816843499	0.907875212194067	0.933171485793442	0.958751448613454	0.590047669774176	0.620085561994463	0.00333951513728915	-0.342180484182835	-0.154381488878309	-0.150090749843615	-0.158409753534786	0.477186468516617	0.484681802204758	0.470149640763449	0.474904977898124	0.482386348540783	0.467860823763413	0.000474526574552503	0.000850290219511068	0.000851159743234548
180	0.405785764645593	0.29	0.59366389341305	0.57386764664464	0.613460140181461	0.385883622686657	0.49540682417009	0.482096877398635	0.508716770941544	0.51	0.32	0.77	0.526414317934484	0.540947800476927	0.55548128301937	0.915913356245587	0.941200302895549	0.966487249545512	0.91476216184449	0.939866966461609	0.964941178541449	0.59366389341305	0.61931646237099	0.00156243404132655	-0.343156561823329	-0.154381488878309	-0.150090749843615	-0.158409753534786	0.477186468516617	0.484681802204758	0.470149640763449	0.474904977898124	0.482386348540783	0.467860823763413	0.000474526574552503	0.000850290219511068	0.000851159743234548
180	0.405785764645593	0.29	0.596395351473459	0.576525911002999	0.616264791943918	0.387377386186422	0.498546626054547	0.485194441421651	0.511898810687443	0.49	0.32	0.77	0.537123429506249	0.55190466067701	0.566685891847772	0.942907289452578	0.968855386021008	0.994803482589438	0.941575441992356	0.967672593762526	0.993800923429968	0.596395351473459	0.615781366823809	-0.000912472179179273	-0.349783908607745	-0.154381488878309	-0.150090749843615	-0.158409753534786	0.477186468516617	0.484681802204758	0.470149640763449	0.474904977898124	0.482386348540783	0.467860823763413	0.000474526574552503	0.000850290219511068	0.000851159743234548
180	0.405785764645593	0.29	0.597092675644891	0.577084728114564	0.617100623175218	0.374350992969631	0.487056854500116	0.473647041778021	0.500466667222211	0.5	0.33	0.78	0.519701726139192	0.534415431080142	0.549129136021093	0.907067496986393	0.932748234303418	0.958428971620442	0.906787381278851	0.932587600103006	0.958069430441549	0.597092675644891	0.623548043523232	0.00573158128141861	-0.337158634281978	-0.154381488878309	-0.150090749843615	-0.158409753534786	0.477186468516617	0.484681802204758	0.470149640763449	0.474904977898124	0.482386348540783	0.467860823763413	0.000474526574552503	0.000850290219511068	0.000851159743234548
180	0.405785764645593	0.29	0.601484366145103	0.581401724819972	0.621567007470234	0.368855896969147	0.481986794330878	0.468559509358556	0.495414079303201	0.49	0.32	0.77	0.518879960903161	0.533749254903857	0.548618548904554	0.911078594157148	0.937186936153404	0.96329527814966	0.91080202871966	0.93717381446952	0.963199777140166	0.601484366145103	0.618080636949906	-0.000185787119229706	-0.346778045622896	-0.154381488878309	-0.150090749843615	-0.158409753534786	0.477186468516617	0.484681802204758	0.470149640763449	0.474904977898124	0.482386348540783	0.467860823763413	0.000474526574552503	0.000850290219511068	0.000851159743234548
180	0.405785764645593	0.29	0.602265149571711	0.582394225580362	0.622136073563061	0.380131670148194	0.48843337108012	0.475150095173097	0.501716646987142	0.5	0.32	0.77	0.52053647694982	0.535088572620715	0.54964066829161	0.907606745338539	0.932979761014805	0.958352776691072	0.907143872225617	0.93253038155126	0.957621328338009	0.602265149571711	0.618223176452071	0.00389861214716977	-0.341948071313729	-0.154381488878309	-0.150090749843615	-0.158409753534786	0.477186468516617	0.484681802204758	0.470149640763449	0.474904977898124	0.482386348540783	0.467860823763413	0.000474526574552503	0.000850290219511068	0.000851159743234548
180	0.405785764645593	0.29	0.604887769405603	0.584952261984581	0.624823276826625	0.385228197244791	0.492623569178731	0.479370078099539	0.505877060257922	0.5	0.32	0.79	0.529820658515675	0.544468993261655	0.559117328007635	0.929108585877888	0.954796322591349	0.980484059304811	0.92622955561072	0.952006633930263	0.977538000438199	0.604887769405603	0.622673273854587	-0.00467256705775973	-0.350322776202812	-0.154381488878309	-0.150090749843615	-0.158409753534786	0.477186468516617	0.484681802204758	0.470149640763449	0.474904977898124	0.482386348540783	0.467860823763413	0.000474526574552503	0.000850290219511068	0.000851159743234548
180	0.405785764645593	0.29	0.606002587154933	0.585960905534719	0.626044268775147	0.379510461799843	0.489537260240235	0.476206396900031	0.502868123580439	0.5	0.32	0.77	0.523499312177624	0.538154087574931	0.552808862972238	0.914815841898431	0.940425084128669	0.966034326358907	0.914639199319516	0.93988123435929	0.96539151319379	0.606002587154933	0.617119006007433	-0.00191074936715526	-0.349264124449185	-0.154381488878309	-0.150090749843615	-0.158409753534786	0.477186468516617	0.484681802204758	0.470149640763449	0.474904977898124	0.482386348540783	0.467860823763413	0.000474526574552503	0.000850290219511068	0.000851159743234548
180	0.405785764645593	0.29	0.607135919205996	0.587006397600759	0.627265440811233	0.382418825762423	0.49905243939352	0.485546004069662	0.512558874717377	0.51	0.32	0.78	0.529310751962083	0.544034591469931	0.558758430977778	0.919981455130232	0.945572583300823	0.971163711471414	0.918834054017792	0.944243284582631	0.969936297851306	0.607135919205996	0.619050654758384	0.00121872416508985	-0.343972730381565	-0.154381488878309	-0.150090749843615	-0.158409753534786	0.477186468516617	0.484681802204758	0.470149640763449	0.474904977898124	0.482386348540783	0.467860823763413	0.000474526574552503	0.000850290219511068	0.000851159743234548
180	0.405785764645593	0.29	0.608404389923328	0.588087233428758	0.628721546417899	0.368203971744869	0.479714562296847	0.466331845692351	0.493097278901343	0.51	0.32	0.78	0.508810964090264	0.523412739629678	0.538014515169092	0.884849993504436	0.910243276871088	0.93563656023774	0.88270430456155	0.90775852776295	0.933373578577581	0.608404389923328	0.617010502380624	-0.00434371870262465	-0.351022111425542	-0.154381488878309	-0.150090749843615	-0.158409753534786	0.477186468516617	0.484681802204758	0.470149640763449	0.474904977898124	0.482386348540783	0.467860823763413	0.000474526574552503	0.000850290219511068	0.000851159743234548
180	0.405785764645593	0.29	0.609453998427758	0.589216330187526	0.62969166666799	0.368111501933011	0.482268666525831	0.468812023072886	0.495725309978775	0.5	0.32	0.78	0.512389846209788	0.527097334776655	0.541804823343522	0.892051895579606	0.917657092779235	0.943262289978863	0.890627159338685	0.916030986084549	0.94170802963136	0.609453998427758	0.624083052928761	-0.00106264680981223	-0.342456179157054	-0.154381488878309	-0.150090749843615	-0.158409753534786	0.477186468516617	0.484681802204758	0.470149640763449	0.474904977898124	0.482386348540783	0.467860823763413	0.000474526574552503	0.000850290219511068	0.000851159743234548
180	0.405785764645593	0.29	0.611549096571504	0.59114015674022	0.631958036402789	0.37426374080196	0.489487054047342	0.476007821632856	0.502966286461828	0.5	0.32	0.78	0.520412209929774	0.535148852501984	0.549885495074193	0.906195434689491	0.931856397224151	0.95751735975881	0.905378898419749	0.931067429387187	0.956396202202837	0.611549096571504	0.621526750645242	0.000544406780511549	-0.343001861015663	-0.154381488878309	-0.150090749843615	-0.158409753534786	0.477186468516617	0.484681802204758	0.470149640763449	0.474904977898124	0.482386348540783	0.467860823763413	0.000474526574552503	0.000850290219511068	0.000851159743234548
180	0.405785764645593	0.29	0.614789542506927	0.594520105802294	0.635058979211559	0.3815905285523	0.483105416824295	0.470007617025557	0.496203216623034	0.5	0.32	0.78	0.514690084563483	0.529033059957521	0.543376035351559	0.897173602001779	0.922175324948523	0.947177047895266	0.895561955772711	0.920700713931044	0.945756303272859	0.614789542506927	0.620545184668584	0.00533731417614007	-0.339810161955433	-0.154381488878309	-0.150090749843615	-0.158409753534786	0.477186468516617	0.484681802204758	0.470149640763449	0.474904977898124	0.482386348540783	0.467860823763413	0.000474526574552503	0.000850290219511068	0.000851159743234548
180	0.405785764645593	0.29	0.614927925881982	0.594522528159382	0.635333323604583	0.377983411449995	0.490134880862092	0.476744362426754	0.503525399297429	0.49	0.32	0.77	0.530192755590658	0.545084501414102	0.559976247237546	0.933539636370235	0.959760354843554	0.985981073316872	0.932605069120968	0.958805965822881	0.984701767483603	0.614927925881982	0.613363810141398	0.00177130574934877	-0.349706493001615	-0.154381488878309	-0.150090749843615	-0.158409753534786	0.477186468516617	0.484681802204758	0.470149640763449	0.474904977898124	0.482386348540783	0.467860823763413	0.000474526574552503	0.000850290219511068	0.000851159743234548
180	0.405785764645593	0.29	0.615787490838057	0.595439779651251	0.636135202024864	0.376897701067567	0.493253135759003	0.479746258437677	0.506760013080328	0.5	0.33	0.77	0.525677669043301	0.540477708984104	0.555277748924906	0.916690321254552	0.942499013856247	0.968307706457942	0.917571876285132	0.94355787981247	0.969540633744638	0.615787490838057	0.61486192937534	0.00311824463036054	-0.342886677872944	-0.154381488878309	-0.150090749843615	-0.158409753534786	0.477186468516617	0.484681802204758	0.470149640763449	0.474904977898124	0.482386348540783	0.467860823763413	0.000474526574552503	0.000850290219511068	0.000851159743234548
180	0.405785764645593	0.29	0.616178582798889	0.595804943147308	0.636552222450469	0.372407049768983	0.488116011138544	0.474621091495443	0.501610930781646	0.5	0.32	0.78	0.519962450771045	0.534746563016198	0.54953067526135	0.906612076457629	0.932389812294678	0.958167548131726	0.903667612717448	0.92975512505059	0.955348590699507	0.616178582798889	0.62294033481412	0.00245694584279163	-0.340978418978163	-0.154381488878309	-0.150090749843615	-0.158409753534786	0.477186468516617	0.484681802204758	0.470149640763449	0.474904977898124	0.482386348540783	0.467860823763413	0.000474526574552503	0.000850290219511068	0.000851159743234548
180	0.405785764645593	0.29	0.61877062959994	0.598160489285239	0.639380769914642	0.376925129900996	0.491720478233567	0.478256356350118	0.505184600117017	0.5	0.32	0.77	0.525755821167999	0.540557172709173	0.555358524250347	0.918762453635393	0.944627932459533	0.970493411283673	0.91824183499413	0.944299291635235	0.969930007807126	0.61877062959994	0.61834261783289	0.00174103059753462	-0.344106763458746	-0.154381488878309	-0.150090749843615	-0.158409753534786	0.477186468516617	0.484681802204758	0.470149640763449	0.474904977898124	0.482386348540783	0.467860823763413	0.000474526574552503	0.000850290219511068	0.000851159743234548
180	0.405785764645593	0.29	0.61946458517677	0.598825625166581	0.64010354518696	0.379133062118775	0.495859110935851	0.482345266887367	0.509372954984334	0.5	0.32	0.77	0.529794494851692	0.544637721628587	0.559480948405481	0.925303622210609	0.951227809108395	0.977151996006182	0.924833383025572	0.950660498490585	0.976647115890228	0.61946458517677	0.615279414556893	0.000966123533754963	-0.346108131415842	-0.154381488878309	-0.150090749843615	-0.158409753534786	0.477186468516617	0.484681802204758	0.470149640763449	0.474904977898124	0.482386348540783	0.467860823763413	0.000474526574552503	0.000850290219511068	0.000851159743234548
180	0.405785764645593	0.29	0.619805251071076	0.599256935841124	0.640353566301028	0.361301716666317	0.481686263903519	0.468046894505431	0.495325633301606	0.5	0.32	0.78	0.514593135272982	0.529588910149609	0.544584685026237	0.899324428058499	0.925531669740927	0.951738911423354	0.897219494627353	0.923497286652158	0.949491845624871	0.619805251071076	0.62203475902043	-0.00644803845508966	-0.348571573531255	-0.154381488878309	-0.150090749843615	-0.158409753534786	0.477186468516617	0.484681802204758	0.470149640763449	0.474904977898124	0.482386348540783	0.467860823763413	0.000474526574552503	0.000850290219511068	0.000851159743234548
180	0.405785764645593	0.29	0.620058461184277	0.599518657214941	0.640598265153612	0.369533389987691	0.4870495470644	0.473500944164468	0.500598149964333	0.5	0.32	0.76	0.5206408252475	0.535538273461081	0.550435721674661	0.909951710378662	0.935988774367604	0.962025838356547	0.909389763077684	0.935566187926989	0.961337326374891	0.620058461184277	0.613356482540062	0.000457149715470671	-0.349994666866063	-0.154381488878309	-0.150090749843615	-0.158409753534786	0.477186468516617	0.484681802204758	0.470149640763449	0.474904977898124	0.482386348540783	0.467860823763413	0.000474526574552503	0.000850290219511068	0.000851159743234548
180	0.405785764645593	0.29	0.620437540539751	0.599728512581757	0.641146568497745	0.37524009653252	0.491570905749407	0.478062462779007	0.505079348719807	0.49	0.32	0.77	0.529966918089383	0.544942007008921	0.559917095928459	0.931193543399578	0.95750595203818	0.983818360676783	0.929315828707964	0.955641469048304	0.981922199365363	0.620437540539751	0.61026093255477	-0.0082028464544411	-0.358822704913425	-0.154381488878309	-0.150090749843615	-0.158409753534786	0.477186468516617	0.484681802204758	0.470149640763449	0.474904977898124	0.482386348540783	0.467860823763413	0.000474526574552503	0.000850290219511068	0.000851159743234548
180	0.405785764645593	0.29	0.620685846470206	0.600006034387245	0.641365658553167	0.377819830800123	0.501146087716251	0.487449978203306	0.514842197229196	0.5	0.32	0.76	0.533752674772139	0.548749772758381	0.563746870744624	0.930359519726168	0.956500265317229	0.98264101090829	0.929727354206583	0.955703062944909	0.981671995660964	0.620685846470206	0.612224412004964	-0.00874451637967891	-0.358378453413325	-0.154381488878309	-0.150090749843615	-0.158409753534786	0.477186468516617	0.484681802204758	0.470149640763449	0.474904977898124	0.482386348540783	0.467860823763413	0.000474526574552503	0.000850290219511068	0.000851159743234548
180	0.405785764645593	0.29	0.620690227302876	0.600163673875252	0.641216780730501	0.377435739443133	0.49175018029043	0.478299870788829	0.50520048979203	0.5	0.32	0.77	0.524491288412479	0.539240550519547	0.553989812626614	0.915070840010219	0.940803621400538	0.966536402790857	0.914337913689062	0.940324670783312	0.965890859829915	0.620690227302876	0.613796680906208	0.00216452667740326	-0.347054611837483	-0.154381488878309	-0.150090749843615	-0.158409753534786	0.477186468516617	0.484681802204758	0.470149640763449	0.474904977898124	0.482386348540783	0.467860823763413	0.000474526574552503	0.000850290219511068	0.000851159743234548
180	0.405785764645593	0.29	0.623078089535102	0.602459199646089	0.643696979424114	0.369737317446639	0.484752047664868	0.471273255587905	0.498230839741831	0.5	0.32	0.76	0.517440900361897	0.532240124008471	0.547039347655045	0.90351009687468	0.929351208354724	0.955192319834768	0.903976945884761	0.929559562470297	0.955632413563755	0.623078089535102	0.613399619561133	-0.00440521340354062	-0.352230151536363	-0.154381488878309	-0.150090749843615	-0.158409753534786	0.477186468516617	0.484681802204758	0.470149640763449	0.474904977898124	0.482386348540783	0.467860823763413	0.000474526574552503	0.000850290219511068	0.000851159743234548
180	0.405785764645593	0.29	0.624295240937559	0.60369282942342	0.644897652451699	0.369519946072709	0.478589535481271	0.465275886601106	0.491903184361436	0.49	0.32	0.77	0.514634176714681	0.52936018966275	0.544086202610819	0.902924985078706	0.928761755396383	0.954598525714059	0.900590452993135	0.926537182689953	0.952391310474717	0.624295240937559	0.610112161251292	-0.00201151134556266	-0.354112268673332	-0.154381488878309	-0.150090749843615	-0.158409753534786	0.477186468516617	0.484681802204758	0.470149640763449	0.474904977898124	0.482386348540783	0.467860823763413	0.000474526574552503	0.000850290219511068	0.000851159743234548
180	0.405785764645593	0.29	0.625638743558485	0.605040050422236	0.646237436694734	0.36809081572627	0.482763436111715	0.469292388203323	0.496234484020108	0.5	0.33	0.77	0.514347725292328	0.529112087602811	0.543876449913294	0.897073493507506	0.922824007072523	0.94857452063754	0.896750476122264	0.922648801981583	0.948206718324482	0.625638743558485	0.618892869798383	-0.00333640302427438	-0.349498281990555	-0.154381488878309	-0.150090749843615	-0.158409753534786	0.477186468516617	0.484681802204758	0.470149640763449	0.474904977898124	0.482386348540783	0.467860823763413	0.000474526574552503	0.000850290219511068	0.000851159743234548
180	0.405785764645593	0.29	0.628172445539839	0.60716603723363	0.649178853846048	0.364754897649313	0.485764970680046	0.472112430653493	0.499417510706599	0.5	0.33	0.77	0.517022400797813	0.531973646651997	0.54692489250618	0.901269978104829	0.927332889504503	0.953395800904177	0.901837914583051	0.92793654067116	0.954212793279961	0.628172445539839	0.612779455642859	0.00355394888879323	-0.343370936042927	-0.154381488878309	-0.150090749843615	-0.158409753534786	0.477186468516617	0.484681802204758	0.470149640763449	0.474904977898124	0.482386348540783	0.467860823763413	0.000474526574552503	0.000850290219511068	0.000851159743234548
180	0.405785764645593	0.29	0.628644066972076	0.607555543130409	0.649732590813744	0.361976238023107	0.480988208864325	0.467388488029608	0.494587929699042	0.5	0.32	0.77	0.515997692667541	0.531011807801656	0.546025922935771	0.904205271819034	0.930515160891953	0.956825049964871	0.90345385797922	0.929648453365595	0.955634157198746	0.628644066972076	0.610750559882004	0.0052624629121514	-0.344437437424777	-0.154381488878309	-0.150090749843615	-0.158409753534786	0.477186468516617	0.484681802204758	0.470149640763449	0.474904977898124	0.482386348540783	0.467860823763413	0.000474526574552503	0.000850290219511068	0.000851159743234548
180	0.405785764645593	0.29	0.630007037493319	0.609205514321352	0.650808560665285	0.3769691756555	0.49441782717052	0.480881116812276	0.507954537528765	0.49	0.32	0.76	0.53329311447378	0.548305212421257	0.563317310368733	0.937269853764045	0.96365381872824	0.990037783692436	0.936988221630854	0.963048286176539	0.989361667565754	0.630007037493319	0.608662108987465	-0.000305030290630803	-0.353143660975342	-0.154381488878309	-0.150090749843615	-0.158409753534786	0.477186468516617	0.484681802204758	0.470149640763449	0.474904977898124	0.482386348540783	0.467860823763413	0.000474526574552503	0.000850290219511068	0.000851159743234548
180	0.405785764645593	0.29	0.631493116345006	0.610581186725968	0.652405045964044	0.365226178301851	0.484070031048908	0.47047895262187	0.497661109475946	0.51	0.33	0.78	0.512785239563064	0.527598451436393	0.54241166330972	0.891146862344291	0.916890090237133	0.942633318129974	0.890240795489488	0.915928446746058	0.941829687300385	0.631493116345006	0.618971917951504	-0.00361957249978506	-0.347327480568291	-0.154381488878309	-0.150090749843615	-0.158409753534786	0.477186468516617	0.484681802204758	0.470149640763449	0.474904977898124	0.482386348540783	0.467860823763413	0.000474526574552503	0.000850290219511068	0.000851159743234548
180	0.405785764645593	0.29	0.633477206769946	0.612362613742163	0.654591799797728	0.364852404535634	0.484967670249319	0.471340405968788	0.49859493452985	0.49	0.32	0.76	0.521557749634348	0.53663688395388	0.551716018273413	0.915319649050674	0.941783119189923	0.968246589329172	0.915386778271872	0.941777692784831	0.968081403167264	0.633477206769946	0.609317086372867	-0.00189626276290003	-0.35330794616163	-0.154381488878309	-0.150090749843615	-0.158409753534786	0.477186468516617	0.484681802204758	0.470149640763449	0.474904977898124	0.482386348540783	0.467860823763413	0.000474526574552503	0.000850290219511068	0.000851159743234548
180	0.405785764645593	0.29	0.634395936888062	0.613098612861245	0.655693260914879	0.36678729159477	0.486909604729655	0.473284709210164	0.500534500249146	0.5	0.33	0.76	0.519382049107782	0.534333992443543	0.549285935779304	0.90659751500183	0.932696596970365	0.958795678938899	0.90804335894512	0.933675379191036	0.959897022118217	0.634395936888062	0.611332971017369	-0.000967375983893924	-0.349331804999325	-0.154381488878309	-0.150090749843615	-0.158409753534786	0.477186468516617	0.484681802204758	0.470149640763449	0.474904977898124	0.482386348540783	0.467860823763413	0.000474526574552503	0.000850290219511068	0.000851159743234548
180	0.405785764645593	0.3	0.589678483941948	0.57046205732365	0.608894910560246	0.385588444016706	0.488265463315613	0.475139207710386	0.501391718920841	0.51	0.33	0.77	0.515979492631616	0.530234007092705	0.544488521553794	0.894605342299445	0.919319822178744	0.944034302058044	0.894313840282688	0.919130119289014	0.943596366739311	0.589678483941948	0.627970799161931	4.72347676907314e-05	-0.341011850193471	-0.154381488878309	-0.150090749843615	-0.158409753534786	0.477186468516617	0.484681802204758	0.470149640763449	0.474904977898124	0.482386348540783	0.467860823763413	0.000474526574552503	0.000850290219511068	0.000851159743234548
180	0.405785764645593	0.3	0.592972504441185	0.573741355440398	0.612203653441973	0.397780589688939	0.501114778657931	0.487983411037325	0.514246146278536	0.5	0.32	0.78	0.533063189182886	0.547407629063113	0.561752068943339	0.927729570511216	0.952694267604079	0.977658964696942	0.925624985857388	0.950289061842415	0.975393037438861	0.592972504441185	0.629543927851543	0.00022139739766102	-0.341243816645882	-0.154381488878309	-0.150090749843615	-0.158409753534786	0.477186468516617	0.484681802204758	0.470149640763449	0.474904977898124	0.482386348540783	0.467860823763413	0.000474526574552503	0.000850290219511068	0.000851159743234548
180	0.405785764645593	0.3	0.5934126471916	0.573914961587794	0.612910332795407	0.381930108836072	0.484248653167778	0.471129299647138	0.497368006688418	0.5	0.33	0.78	0.516764369989884	0.531154505483146	0.545544640976408	0.901743448628545	0.926853946099917	0.95196444357129	0.900336113301416	0.925460126260745	0.950757856014534	0.5934126471916	0.627388166979284	0.00500453844801801	-0.33655331946775	-0.154381488878309	-0.150090749843615	-0.158409753534786	0.477186468516617	0.484681802204758	0.470149640763449	0.474904977898124	0.482386348540783	0.467860823763413	0.000474526574552503	0.000850290219511068	0.000851159743234548
180	0.405785764645593	0.3	0.593578271045838	0.574456471426766	0.612700070664911	0.401702277618565	0.504718605688724	0.491600443073007	0.517836768304439	0.5	0.32	0.77	0.541916111461201	0.556376927708205	0.570837743955209	0.948698506063404	0.974014148982746	0.999329791902088	0.946892154598854	0.971235051983968	0.997423098689708	0.593578271045838	0.62436428162899	0.000176831089260339	-0.345395700843397	-0.154381488878309	-0.150090749843615	-0.158409753534786	0.477186468516617	0.484681802204758	0.470149640763449	0.474904977898124	0.482386348540783	0.467860823763413	0.000474526574552503	0.000850290219511068	0.000851159743234548
180	0.405785764645593	0.3	0.599603754665533	0.579876265525676	0.61933124380539	0.386356617805433	0.496644972559319	0.483315067349562	0.509974877769075	0.5	0.32	0.78	0.530137818309351	0.544759102319642	0.559380386329933	0.925088118313948	0.950602193419077	0.976116268524206	0.923289040483824	0.948716728621551	0.974178043452647	0.599603754665533	0.622215729667866	0.00500108220750476	-0.339876944195347	-0.154381488878309	-0.150090749843615	-0.158409753534786	0.477186468516617	0.484681802204758	0.470149640763449	0.474904977898124	0.482386348540783	0.467860823763413	0.000474526574552503	0.000850290219511068	0.000851159743234548
180	0.405785764645593	0.3	0.599819997372664	0.580238936985711	0.619401057759617	0.380202445326857	0.488613835361257	0.475327647028515	0.501900023693999	0.5	0.33	0.77	0.523004288780442	0.537623117546259	0.552241946312077	0.914485130007983	0.940046491188494	0.965607852369004	0.914816439947141	0.940571772270686	0.96621826271072	0.599819997372664	0.625069117653494	0.00264422730947977	-0.339154340349492	-0.154381488878309	-0.150090749843615	-0.158409753534786	0.477186468516617	0.484681802204758	0.470149640763449	0.474904977898124	0.482386348540783	0.467860823763413	0.000474526574552503	0.000850290219511068	0.000851159743234548
180	0.405785764645593	0.3	0.599845552681324	0.58047317444595	0.619217930916699	0.385743731234098	0.487557273702817	0.474454351334165	0.500660196071468	0.51	0.32	0.79	0.514166782871758	0.528366436477132	0.542566090082507	0.890280865881101	0.914867595961946	0.939454326042791	0.88747847781155	0.911816452155086	0.936485299413015	0.599845552681324	0.63156644495925	0.000421870606895389	-0.337014586107069	-0.154381488878309	-0.150090749843615	-0.158409753534786	0.477186468516617	0.484681802204758	0.470149640763449	0.474904977898124	0.482386348540783	0.467860823763413	0.000474526574552503	0.000850290219511068	0.000851159743234548
180	0.405785764645593	0.3	0.600283123118123	0.580906675061464	0.619659571174781	0.402327457986988	0.503395139396707	0.490328376786237	0.516461902007177	0.49	0.32	0.76	0.54288917295982	0.557356628409484	0.571824083859147	0.953123407922896	0.978523196920302	1.00392298591771	0.952753139634681	0.977975061698295	1.00338353384921	0.600283123118123	0.612693771579437	0.00609719591349692	-0.347652412607099	-0.154381488878309	-0.150090749843615	-0.158409753534786	0.477186468516617	0.484681802204758	0.470149640763449	0.474904977898124	0.482386348540783	0.467860823763413	0.000474526574552503	0.000850290219511068	0.000851159743234548
180	0.405785764645593	0.3	0.60367138668602	0.583933678319885	0.623409095052156	0.383957208492489	0.496598242880569	0.483201896332195	0.509994589428944	0.5	0.33	0.77	0.529236013602632	0.543908615465161	0.558581217327689	0.92263861585638	0.948217958012826	0.973797300169272	0.923022056798009	0.948502332472249	0.97417778389192	0.60367138668602	0.626280222633818	-0.000682457740158148	-0.341983045362595	-0.154381488878309	-0.150090749843615	-0.158409753534786	0.477186468516617	0.484681802204758	0.470149640763449	0.474904977898124	0.482386348540783	0.467860823763413	0.000474526574552503	0.000850290219511068	0.000851159743234548
180	0.405785764645593	0.3	0.604768644455386	0.584923191827249	0.624614097083524	0.384016180489672	0.486302786515351	0.473185807725503	0.499419765305199	0.49	0.32	0.77	0.526338513098438	0.540928915007951	0.555519316917463	0.926872762266835	0.952566200584399	0.978259638901963	0.924076615240669	0.950081259360456	0.975502924300659	0.604768644455386	0.616258284037491	0.00314534516913319	-0.349112114629623	-0.154381488878309	-0.150090749843615	-0.158409753534786	0.477186468516617	0.484681802204758	0.470149640763449	0.474904977898124	0.482386348540783	0.467860823763413	0.000474526574552503	0.000850290219511068	0.000851159743234548
180	0.405785764645593	0.3	0.6052980324555	0.585434675728059	0.625161389182941	0.388385598616266	0.49614918826401	0.482889395224714	0.509408981303306	0.5	0.32	0.78	0.530441279118158	0.545006812447656	0.559572345777153	0.926488840486985	0.951929552997058	0.977370265507131	0.924186550334524	0.949865914708541	0.974948215080122	0.6052980324555	0.617154886403175	-0.00476752015840547	-0.352920926896738	-0.154381488878309	-0.150090749843615	-0.158409753534786	0.477186468516617	0.484681802204758	0.470149640763449	0.474904977898124	0.482386348540783	0.467860823763413	0.000474526574552503	0.000850290219511068	0.000851159743234548
180	0.405785764645593	0.3	0.605512370129869	0.585765174466087	0.62525956579365	0.38759972246841	0.492258351363634	0.479080754372435	0.505435948354832	0.5	0.32	0.78	0.525854210614808	0.54031835846538	0.554782506315952	0.918020954374397	0.943272042120695	0.968523129866993	0.91501373657854	0.940147979967745	0.96507309460772	0.605512370129869	0.624203081969578	-0.00683504587005429	-0.351880021178484	-0.154381488878309	-0.150090749843615	-0.158409753534786	0.477186468516617	0.484681802204758	0.470149640763449	0.474904977898124	0.482386348540783	0.467860823763413	0.000474526574552503	0.000850290219511068	0.000851159743234548
180	0.405785764645593	0.3	0.6058092615955	0.586129132601968	0.625489390589033	0.389813920659994	0.492748145008094	0.47961875220845	0.505877537807739	0.5	0.32	0.79	0.526667743210366	0.541085085409083	0.555502427607801	0.919693336363962	0.944869614423853	0.970045892483744	0.917280764971809	0.942482737294988	0.967129854688962	0.6058092615955	0.627078560526392	0.00435581429104431	-0.337960924511453	-0.154381488878309	-0.150090749843615	-0.158409753534786	0.477186468516617	0.484681802204758	0.470149640763449	0.474904977898124	0.482386348540783	0.467860823763413	0.000474526574552503	0.000850290219511068	0.000851159743234548
180	0.405785764645593	0.3	0.606217058115327	0.586718980717612	0.625715135513041	0.382910867253187	0.485885563689271	0.472749166633816	0.499021960744725	0.5	0.32	0.77	0.518609994270515	0.533020737392864	0.547431480515213	0.905041742543543	0.930190359444272	0.955338976345	0.904343915724112	0.929802163770215	0.954713237512107	0.606217058115327	0.622370436648687	-0.00030901970862583	-0.344282005399813	-0.154381488878309	-0.150090749843615	-0.158409753534786	0.477186468516617	0.484681802204758	0.470149640763449	0.474904977898124	0.482386348540783	0.467860823763413	0.000474526574552503	0.000850290219511068	0.000851159743234548
180	0.405785764645593	0.3	0.607245801689003	0.587659271979571	0.626832331398436	0.394226719270303	0.49855231781154	0.485390679971127	0.511713955651954	0.5	0.32	0.78	0.533542364132255	0.54800966162887	0.562476959125485	0.932305662520551	0.957585648299001	0.98286563407745	0.929920365862226	0.954878106310235	0.980176343098311	0.607245801689003	0.623579776196481	-2.44184338438303e-05	-0.346119470273903	-0.154381488878309	-0.150090749843615	-0.158409753534786	0.477186468516617	0.484681802204758	0.470149640763449	0.474904977898124	0.482386348540783	0.467860823763413	0.000474526574552503	0.000850290219511068	0.000851159743234548
180	0.405785764645593	0.3	0.608537806027306	0.588629217427038	0.628446394627574	0.392123464783184	0.502804923057742	0.489472380974624	0.51613746514086	0.49	0.32	0.77	0.543710532024096	0.558520445373674	0.573330358723251	0.95660515752595	0.98266174215744	1.00871832678893	0.956157305256761	0.982195344307431	1.00833570633377	0.608537806027306	0.614928502082699	0.00449990205819787	-0.346343551123854	-0.154381488878309	-0.150090749843615	-0.158409753534786	0.477186468516617	0.484681802204758	0.470149640763449	0.474904977898124	0.482386348540783	0.467860823763413	0.000474526574552503	0.000850290219511068	0.000851159743234548
180	0.405785764645593	0.3	0.608799549615118	0.588951537458519	0.628647561771717	0.383980253778523	0.485901100490377	0.472793960991504	0.49900823998925	0.5	0.32	0.77	0.522029490374238	0.536501573178577	0.550973655982916	0.914848306649384	0.940210399579705	0.965572492510025	0.913105132063494	0.93853435589942	0.963526238355927	0.608799549615118	0.619257515295179	0.00504066770327102	-0.344117154169291	-0.154381488878309	-0.150090749843615	-0.158409753534786	0.477186468516617	0.484681802204758	0.470149640763449	0.474904977898124	0.482386348540783	0.467860823763413	0.000474526574552503	0.000850290219511068	0.000851159743234548
180	0.405785764645593	0.3	0.608893694569736	0.589317003496391	0.628470385643081	0.397630404050926	0.497472131339155	0.484432129473313	0.510512133204997	0.5	0.32	0.78	0.532924913494215	0.547270249906715	0.561615586319214	0.931721445113539	0.956801634150411	0.981881823187284	0.929166626007127	0.954175834008815	0.979425462625659	0.608893694569736	0.623172336789323	0.0118411407189161	-0.334415486493816	-0.154381488878309	-0.150090749843615	-0.158409753534786	0.477186468516617	0.484681802204758	0.470149640763449	0.474904977898124	0.482386348540783	0.467860823763413	0.000474526574552503	0.000850290219511068	0.000851159743234548
180	0.405785764645593	0.3	0.609451037864475	0.589594885476446	0.629307190252503	0.381994525348682	0.491518792388435	0.478204291632421	0.50483329314445	0.5	0.33	0.78	0.525768581716188	0.540407400943117	0.555046220170046	0.918864078624918	0.944447739590742	0.970031400556566	0.9180816793542	0.943400911358354	0.969501169895739	0.609451037864475	0.622988776207844	0.00412301620343828	-0.339030072204539	-0.154381488878309	-0.150090749843615	-0.158409753534786	0.477186468516617	0.484681802204758	0.470149640763449	0.474904977898124	0.482386348540783	0.467860823763413	0.000474526574552503	0.000850290219511068	0.000851159743234548
180	0.405785764645593	0.3	0.609782714494472	0.58999243906624	0.629572989922705	0.397440168228153	0.505663464591667	0.492403482016742	0.518923447166592	0.5	0.33	0.77	0.538428165814068	0.552927551698388	0.567426937582707	0.937668602982905	0.962919174497314	0.988169746011723	0.937763134466707	0.962574464213747	0.98807482591401	0.609782714494472	0.61852956139838	-0.00349760130519622	-0.349438954668994	-0.154381488878309	-0.150090749843615	-0.158409753534786	0.477186468516617	0.484681802204758	0.470149640763449	0.474904977898124	0.482386348540783	0.467860823763413	0.000474526574552503	0.000850290219511068	0.000851159743234548
180	0.405785764645593	0.3	0.610375119220025	0.590433080566147	0.630317157873903	0.388195731311375	0.499886548951774	0.486521532663766	0.513251565239782	0.5	0.33	0.77	0.531379260271789	0.54597654321168	0.56057382615157	0.924701457481523	0.950103519283639	0.975505581085755	0.92445525971162	0.949780647393413	0.975547463999681	0.610375119220025	0.624599463656577	0.00583541230806663	-0.335049660135431	-0.154381488878309	-0.150090749843615	-0.158409753534786	0.477186468516617	0.484681802204758	0.470149640763449	0.474904977898124	0.482386348540783	0.467860823763413	0.000474526574552503	0.000850290219511068	0.000851159743234548
180	0.405785764645593	0.3	0.610488127655355	0.590510170072072	0.630466085238639	0.384800294122324	0.491645942763312	0.478406796220646	0.504885089305978	0.5	0.32	0.77	0.524584732592721	0.539101780017016	0.553618827441312	0.915207017097758	0.940533914441092	0.965860811784426	0.913595187021316	0.938897955414382	0.964115175654079	0.610488127655355	0.621984437374354	-0.00179367711519991	-0.347113220650121	-0.154381488878309	-0.150090749843615	-0.158409753534786	0.477186468516617	0.484681802204758	0.470149640763449	0.474904977898124	0.482386348540783	0.467860823763413	0.000474526574552503	0.000850290219511068	0.000851159743234548
180	0.405785764645593	0.3	0.610542139135668	0.590514131450495	0.630570146820841	0.387959572990603	0.500743624705031	0.487349035003253	0.514138214406809	0.49	0.32	0.76	0.542029128578773	0.556926578378128	0.571824028177482	0.954430110119183	0.98066223290154	1.0068943556839	0.953811357318662	0.980315813250335	1.00631621103093	0.610542139135668	0.605772823670217	0.00588607019707864	-0.350873659715478	-0.154381488878309	-0.150090749843615	-0.158409753534786	0.477186468516617	0.484681802204758	0.470149640763449	0.474904977898124	0.482386348540783	0.467860823763413	0.000474526574552503	0.000850290219511068	0.000851159743234548
180	0.405785764645593	0.3	0.610733669301134	0.590727574263727	0.630739764338542	0.383865692900399	0.493836998577054	0.480512562485327	0.507161434668782	0.51	0.32	0.78	0.523592855856019	0.538111892590155	0.552630929324292	0.909785909912817	0.935013937565387	0.960241965217958	0.907919535506826	0.932995134267226	0.958333244806164	0.610733669301134	0.622599999131147	-0.000374668762012485	-0.343348493937092	-0.154381488878309	-0.150090749843615	-0.158409753534786	0.477186468516617	0.484681802204758	0.470149640763449	0.474904977898124	0.482386348540783	0.467860823763413	0.000474526574552503	0.000850290219511068	0.000851159743234548
180	0.405785764645593	0.3	0.612115466173408	0.592367197543814	0.631863734803001	0.385477303674991	0.493505688118624	0.480235444739061	0.506775931498186	0.51	0.33	0.79	0.522333534509916	0.536767065404371	0.551200596298827	0.906532713222963	0.931582737888553	0.956632762554143	0.904938750327994	0.930234557715752	0.95510270623073	0.612115466173408	0.627768998081417	0.000309011039193554	-0.339361828348329	-0.154381488878309	-0.150090749843615	-0.158409753534786	0.477186468516617	0.484681802204758	0.470149640763449	0.474904977898124	0.482386348540783	0.467860823763413	0.000474526574552503	0.000850290219511068	0.000851159743234548
180	0.405785764645593	0.3	0.612741807011161	0.592749981954161	0.63273363206816	0.375077281448369	0.485723496117717	0.472371104635142	0.499075887600293	0.51	0.32	0.77	0.515238164085542	0.52980226761797	0.544366371150399	0.895846009740412	0.921168656517032	0.946491303293652	0.894342533275698	0.91958063619194	0.944761643086721	0.612741807011161	0.621599059774905	-0.00018059607633582	-0.344278527091118	-0.154381488878309	-0.150090749843615	-0.158409753534786	0.477186468516617	0.484681802204758	0.470149640763449	0.474904977898124	0.482386348540783	0.467860823763413	0.000474526574552503	0.000850290219511068	0.000851159743234548
180	0.405785764645593	0.3	0.612889488819058	0.59283142556777	0.632947552070346	0.387902002457523	0.499671089777896	0.486303569271702	0.513038610284089	0.5	0.32	0.76	0.535343675058768	0.550059210798978	0.564774746539187	0.936359004683354	0.962097656396334	0.987836308109315	0.936473191130387	0.962021650011434	0.987928258409989	0.612889488819058	0.613003932346626	-0.00159285730469487	-0.351617654731219	-0.154381488878309	-0.150090749843615	-0.158409753534786	0.477186468516617	0.484681802204758	0.470149640763449	0.474904977898124	0.482386348540783	0.467860823763413	0.000474526574552503	0.000850290219511068	0.000851159743234548
180	0.405785764645593	0.3	0.612940384803845	0.592862025537404	0.633018744070287	0.385532198230015	0.494812604876223	0.481508760369737	0.508116449382709	0.51	0.33	0.79	0.523105476598301	0.537558617421349	0.552011758244397	0.907192123488825	0.932257384895776	0.957322646302726	0.906183712611577	0.931143809115095	0.956135502803757	0.612940384803845	0.627038493550928	-0.00125449505011895	-0.339789796847342	-0.154381488878309	-0.150090749843615	-0.158409753534786	0.477186468516617	0.484681802204758	0.470149640763449	0.474904977898124	0.482386348540783	0.467860823763413	0.000474526574552503	0.000850290219511068	0.000851159743234548
180	0.405785764645593	0.3	0.613246031659739	0.593450687896643	0.633041375422836	0.381876396747052	0.490754793137473	0.477457661332671	0.504051924942274	0.5	0.33	0.77	0.522053036129526	0.536592143138795	0.551131250148064	0.909115155632083	0.934433890735088	0.959752625838094	0.90870840674986	0.934328739805705	0.959623779777579	0.613246031659739	0.624699571851232	-0.00320423924163983	-0.344468868249598	-0.154381488878309	-0.150090749843615	-0.158409753534786	0.477186468516617	0.484681802204758	0.470149640763449	0.474904977898124	0.482386348540783	0.467860823763413	0.000474526574552503	0.000850290219511068	0.000851159743234548
180	0.405785764645593	0.3	0.613684860186417	0.593800139678038	0.633569580694796	0.38478249466565	0.49478045998623	0.481456405589777	0.508104514382682	0.5	0.33	0.78	0.526309132427115	0.540874462596974	0.555439792766833	0.916396533582086	0.941757328703735	0.967118123825385	0.91542510751275	0.940558269287161	0.966115522934861	0.613684860186417	0.623940112965186	0.00269447768665601	-0.339960238362412	-0.154381488878309	-0.150090749843615	-0.158409753534786	0.477186468516617	0.484681802204758	0.470149640763449	0.474904977898124	0.482386348540783	0.467860823763413	0.000474526574552503	0.000850290219511068	0.000851159743234548
180	0.405785764645593	0.3	0.614569025297249	0.594520580324504	0.634617470269993	0.374955441692708	0.485884048314328	0.472523771144905	0.499244325483752	0.5	0.32	0.78	0.517969242832192	0.532614458738912	0.547259674645632	0.903479842607765	0.92902509948443	0.954570356361095	0.901115169513439	0.926754059595545	0.952135948954741	0.614569025297249	0.619348294196082	-0.000127147411979111	-0.344675493227526	-0.154381488878309	-0.150090749843615	-0.158409753534786	0.477186468516617	0.484681802204758	0.470149640763449	0.474904977898124	0.482386348540783	0.467860823763413	0.000474526574552503	0.000850290219511068	0.000851159743234548
180	0.405785764645593	0.3	0.614670505737231	0.594902298688156	0.634438712786306	0.387355881261905	0.497177644257529	0.483861520666737	0.510493767848322	0.51	0.33	0.78	0.526313926790134	0.540798362930117	0.555282799070101	0.913481381665081	0.938620869838017	0.963760358010952	0.913246769312905	0.938258611000745	0.963249088849854	0.614670505737231	0.625124809056148	0.000957406035557854	-0.339566249677637	-0.154381488878309	-0.150090749843615	-0.158409753534786	0.477186468516617	0.484681802204758	0.470149640763449	0.474904977898124	0.482386348540783	0.467860823763413	0.000474526574552503	0.000850290219511068	0.000851159743234548
180	0.405785764645593	0.3	0.614752303725288	0.594980094575106	0.634524512875469	0.403209375986654	0.505932465918303	0.492823893381683	0.519041038454923	0.49	0.32	0.77	0.545752944861359	0.560269371846462	0.574785798831565	0.95826684926034	0.983755691566205	1.00924453387207	0.956226060596806	0.981734137708373	1.00742771821689	0.614752303725288	0.619202964229539	0.00488335835492415	-0.344087999046292	-0.154381488878309	-0.150090749843615	-0.158409753534786	0.477186468516617	0.484681802204758	0.470149640763449	0.474904977898124	0.482386348540783	0.467860823763413	0.000474526574552503	0.000850290219511068	0.000851159743234548
180	0.405785764645593	0.3	0.61497783395533	0.594744324729767	0.635211343180892	0.384974350330732	0.489913606618009	0.476725957415041	0.503101255820978	0.5	0.32	0.77	0.521822928532135	0.536258093264641	0.550693257997147	0.909354984712708	0.934510431679322	0.959665878645935	0.907691576357669	0.933064259670993	0.958138098069919	0.61497783395533	0.617670632692589	0.00439495704660446	-0.343530111538168	-0.154381488878309	-0.150090749843615	-0.158409753534786	0.477186468516617	0.484681802204758	0.470149640763449	0.474904977898124	0.482386348540783	0.467860823763413	0.000474526574552503	0.000850290219511068	0.000851159743234548
180	0.405785764645593	0.3	0.61517977490227	0.595200369582657	0.635159180221883	0.379924851770422	0.484877270739365	0.471684916455731	0.498069625022999	0.5	0.32	0.79	0.51679174844427	0.531245676476492	0.545699604508713	0.901135379289746	0.926338850434075	0.951542321578404	0.898092912786179	0.92294901552734	0.94801018848343	0.61517977490227	0.624456679032216	0.00728782305247783	-0.334386334108466	-0.154381488878309	-0.150090749843615	-0.158409753534786	0.477186468516617	0.484681802204758	0.470149640763449	0.474904977898124	0.482386348540783	0.467860823763413	0.000474526574552503	0.000850290219511068	0.000851159743234548
180	0.405785764645593	0.3	0.615316470736128	0.595368601726394	0.635264339745862	0.387078373388228	0.489939402622623	0.476809468253186	0.503069336992061	0.49	0.32	0.78	0.527295458756241	0.541815629238879	0.556335799721516	0.925029432087512	0.950502029721957	0.975974627356403	0.922729058503217	0.94809665199665	0.973702772442062	0.615316470736128	0.6242488611139	-0.000378495869745994	-0.345492045536741	-0.154381488878309	-0.150090749843615	-0.158409753534786	0.477186468516617	0.484681802204758	0.470149640763449	0.474904977898124	0.482386348540783	0.467860823763413	0.000474526574552503	0.000850290219511068	0.000851159743234548
180	0.405785764645593	0.3	0.61533681117067	0.59521901623843	0.63545460610291	0.380605603313088	0.489241567875626	0.475949683204511	0.502533452546741	0.5	0.32	0.78	0.522624439431938	0.537219813733827	0.551815188035716	0.912616535764123	0.93810325036945	0.963589964974776	0.911349951832779	0.936712597719427	0.962313571317712	0.61533681117067	0.621149941444502	-0.00117890859075279	-0.345972250795739	-0.154381488878309	-0.150090749843615	-0.158409753534786	0.477186468516617	0.484681802204758	0.470149640763449	0.474904977898124	0.482386348540783	0.467860823763413	0.000474526574552503	0.000850290219511068	0.000851159743234548
180	0.405785764645593	0.3	0.615935634837218	0.595944248276529	0.635927021397908	0.37844919154176	0.489242739413899	0.475889824425947	0.50259565440185	0.5	0.32	0.79	0.521828892396324	0.536470804201919	0.551112716007515	0.910403694536174	0.935948563356436	0.961493432176699	0.907718954206273	0.933432177127574	0.958976405498334	0.615935634837218	0.622159127731984	-0.00775013449425708	-0.351501656601882	-0.154381488878309	-0.150090749843615	-0.158409753534786	0.477186468516617	0.484681802204758	0.470149640763449	0.474904977898124	0.482386348540783	0.467860823763413	0.000474526574552503	0.000850290219511068	0.000851159743234548
180	0.405785764645593	0.3	0.615990402257142	0.595743696278271	0.636237108236014	0.384197108379254	0.498563217377104	0.485120681068888	0.51200575368532	0.51	0.33	0.77	0.529448653639712	0.544119503652139	0.558790353664565	0.920893653459605	0.946411317116741	0.971928980773876	0.920377642229033	0.94606342318436	0.971543632610751	0.615990402257142	0.61640406899596	0.00127934776685852	-0.343903134316271	-0.154381488878309	-0.150090749843615	-0.158409753534786	0.477186468516617	0.484681802204758	0.470149640763449	0.474904977898124	0.482386348540783	0.467860823763413	0.000474526574552503	0.000850290219511068	0.000851159743234548
180	0.405785764645593	0.3	0.616013168013707	0.596057007384707	0.635969328642707	0.37837533865587	0.490522473954155	0.477132529225647	0.503912418682663	0.5	0.32	0.78	0.524798507143727	0.539526119649339	0.55425373215495	0.917404915172977	0.943150384943742	0.968895854714507	0.915848972168619	0.941510844605569	0.967287634364567	0.616013168013707	0.620287857369404	8.63376661653519e-05	-0.345673213190302	-0.154381488878309	-0.150090749843615	-0.158409753534786	0.477186468516617	0.484681802204758	0.470149640763449	0.474904977898124	0.482386348540783	0.467860823763413	0.000474526574552503	0.000850290219511068	0.000851159743234548
180	0.405785764645593	0.3	0.616043157986528	0.59623605678543	0.635850259187625	0.395904320684079	0.50232045216717	0.489105798884003	0.515535105450336	0.5	0.33	0.78	0.534993597508477	0.549448046660213	0.56390249581195	0.931879716245523	0.957057228718076	0.982234741190629	0.931149664082772	0.956222781625082	0.981527535572741	0.616043157986528	0.623896916433219	0.00050168013989591	-0.343368755973413	-0.154381488878309	-0.150090749843615	-0.158409753534786	0.477186468516617	0.484681802204758	0.470149640763449	0.474904977898124	0.482386348540783	0.467860823763413	0.000474526574552503	0.000850290219511068	0.000851159743234548
180	0.405785764645593	0.3	0.616079422831338	0.595890275219936	0.63626857044274	0.380603485073609	0.485715117915872	0.472518981775302	0.498911254056442	0.5	0.32	0.79	0.5181995413913	0.53267140804624	0.547143274701181	0.904147242736083	0.929397551329908	0.954647859923733	0.900997502753334	0.926115263566429	0.951445086981204	0.616079422831338	0.621976772320221	-0.00303789767007512	-0.348770069114919	-0.154381488878309	-0.150090749843615	-0.158409753534786	0.477186468516617	0.484681802204758	0.470149640763449	0.474904977898124	0.482386348540783	0.467860823763413	0.000474526574552503	0.000850290219511068	0.000851159743234548
180	0.405785764645593	0.3	0.616558677615771	0.596699646765881	0.636417708465661	0.390360329169369	0.48948640423354	0.47645888948272	0.50251391898436	0.5	0.32	0.79	0.52191030204465	0.536180566087521	0.550450830130392	0.909934608386853	0.934814376179434	0.959694143972015	0.906932244025049	0.932009697622513	0.956735555752235	0.616558677615771	0.624307559717992	-0.00043723578775219	-0.344471429183067	-0.154381488878309	-0.150090749843615	-0.158409753534786	0.477186468516617	0.484681802204758	0.470149640763449	0.474904977898124	0.482386348540783	0.467860823763413	0.000474526574552503	0.000850290219511068	0.000851159743234548
180	0.405785764645593	0.3	0.617149458201426	0.596971961562197	0.637326954840654	0.373215866535139	0.482573045915886	0.469254427500059	0.495891664331712	0.5	0.32	0.78	0.51351165153268	0.528086401046031	0.542661150559383	0.894721890955922	0.920116343848807	0.945510796741693	0.892522604016518	0.91782454809051	0.943080093093182	0.617149458201426	0.624235795898418	-0.00365804163267107	-0.346965081783645	-0.154381488878309	-0.150090749843615	-0.158409753534786	0.477186468516617	0.484681802204758	0.470149640763449	0.474904977898124	0.482386348540783	0.467860823763413	0.000474526574552503	0.000850290219511068	0.000851159743234548
180	0.405785764645593	0.3	0.617914847048572	0.597901276602216	0.637928417494928	0.386662850059087	0.490405125131061	0.477251193518123	0.503559056743999	0.49	0.33	0.77	0.528528340189405	0.543095565451015	0.557662790712626	0.928046467886191	0.953625156715055	0.979203845543918	0.92830844887572	0.9541185950705	0.97972370285464	0.617914847048572	0.615438640642828	-0.00221055112797075	-0.351469208795267	-0.154381488878309	-0.150090749843615	-0.158409753534786	0.477186468516617	0.484681802204758	0.470149640763449	0.474904977898124	0.482386348540783	0.467860823763413	0.000474526574552503	0.000850290219511068	0.000851159743234548
180	0.405785764645593	0.3	0.617984864010946	0.598005882363203	0.637963845658688	0.394621575069255	0.503650200700969	0.490364965855035	0.516935435546903	0.5	0.32	0.78	0.538465074466235	0.553053463663542	0.567641852860848	0.940290972495475	0.965765847869845	0.991240723244215	0.938192252892657	0.963483671508995	0.988950907275967	0.617984864010946	0.621139004476408	0.00476917500284368	-0.339410423489023	-0.154381488878309	-0.150090749843615	-0.158409753534786	0.477186468516617	0.484681802204758	0.470149640763449	0.474904977898124	0.482386348540783	0.467860823763413	0.000474526574552503	0.000850290219511068	0.000851159743234548
180	0.405785764645593	0.3	0.618003778169762	0.59812411747551	0.637883438864014	0.385421345995217	0.49260061655843	0.479353145693266	0.505848087423594	0.51	0.33	0.78	0.521351766036401	0.535759916672568	0.550168067308735	0.904804216095918	0.929809512502334	0.95481480890875	0.903726393464348	0.928963514053731	0.953931879020971	0.618003778169762	0.625688547394088	-6.73744358989358e-05	-0.339292743454158	-0.154381488878309	-0.150090749843615	-0.158409753534786	0.477186468516617	0.484681802204758	0.470149640763449	0.474904977898124	0.482386348540783	0.467860823763413	0.000474526574552503	0.000850290219511068	0.000851159743234548
180	0.405785764645593	0.3	0.618025120486066	0.598091653950343	0.637958587021788	0.39765777139454	0.50870760693201	0.495373856617146	0.522041357246875	0.5	0.32	0.77	0.547075610364026	0.561800993010902	0.576526375657778	0.958872386902022	0.984681914029835	1.01049144115765	0.957687132689222	0.98308642513548	1.00898425907508	0.618025120486066	0.617993954527811	0.000672732388785598	-0.347184050459008	-0.154381488878309	-0.150090749843615	-0.158409753534786	0.477186468516617	0.484681802204758	0.470149640763449	0.474904977898124	0.482386348540783	0.467860823763413	0.000474526574552503	0.000850290219511068	0.000851159743234548
180	0.405785764645593	0.3	0.618148296510087	0.598167045627395	0.638129547392778	0.394156170109549	0.502772562786202	0.48949755094246	0.516047574629943	0.51	0.33	0.79	0.531629422959862	0.546047037251672	0.560464651543481	0.921802862183059	0.946801851227059	0.971800840271058	0.920053399231374	0.944896549449851	0.970165919077989	0.618148296510087	0.625643918192731	-0.00182181068655332	-0.343625848764844	-0.154381488878309	-0.150090749843615	-0.158409753534786	0.477186468516617	0.484681802204758	0.470149640763449	0.474904977898124	0.482386348540783	0.467860823763413	0.000474526574552503	0.000850290219511068	0.000851159743234548
180	0.405785764645593	0.3	0.618299479766484	0.598298689077824	0.638300270455143	0.375390876455456	0.490251563127534	0.476783707255342	0.503719418999725	0.5	0.33	0.77	0.522974222181728	0.537746835721231	0.552519449260735	0.912588252027111	0.938366412777839	0.964144573528567	0.912569889431604	0.938703671580868	0.964277195996445	0.618299479766484	0.622157444475699	0.000416264097963766	-0.342970799330851	-0.154381488878309	-0.150090749843615	-0.158409753534786	0.477186468516617	0.484681802204758	0.470149640763449	0.474904977898124	0.482386348540783	0.467860823763413	0.000474526574552503	0.000850290219511068	0.000851159743234548
180	0.405785764645593	0.3	0.618748384147288	0.598398607059295	0.639098161235282	0.383207575843551	0.492543182655773	0.479235147102472	0.505851218209074	0.5	0.33	0.78	0.523383045250421	0.537917038043521	0.552451030836621	0.91074394069925	0.936034683283678	0.961325425868106	0.910014819890201	0.935294207017786	0.960802572939495	0.618748384147288	0.621714090191323	0.00677516625496919	-0.335306793939981	-0.154381488878309	-0.150090749843615	-0.158409753534786	0.477186468516617	0.484681802204758	0.470149640763449	0.474904977898124	0.482386348540783	0.467860823763413	0.000474526574552503	0.000850290219511068	0.000851159743234548
180	0.405785764645593	0.3	0.619042425397762	0.599071210324052	0.639013640471472	0.384267920922162	0.490475824930408	0.477253324217267	0.50369832564355	0.5	0.32	0.77	0.523601659780379	0.538108260297417	0.552614860814455	0.913809932666447	0.939127414752454	0.964444896838461	0.912082149190794	0.93741527587624	0.962815477203651	0.619042425397762	0.622889548224175	-0.0038941222018493	-0.348201044455782	-0.154381488878309	-0.150090749843615	-0.158409753534786	0.477186468516617	0.484681802204758	0.470149640763449	0.474904977898124	0.482386348540783	0.467860823763413	0.000474526574552503	0.000850290219511068	0.000851159743234548
180	0.405785764645593	0.3	0.619149084935437	0.599234981371985	0.63906318849889	0.387397797260832	0.494898217986935	0.48164431579299	0.508152120180881	0.5	0.32	0.78	0.530660073350541	0.54526279257674	0.55986551180294	0.928673650780785	0.95422891912705	0.979784187473315	0.925944896936464	0.951341722988285	0.976961288874964	0.619149084935437	0.621401341218119	-0.00629568966005466	-0.353587987197244	-0.154381488878309	-0.150090749843615	-0.158409753534786	0.477186468516617	0.484681802204758	0.470149640763449	0.474904977898124	0.482386348540783	0.467860823763413	0.000474526574552503	0.000850290219511068	0.000851159743234548
180	0.405785764645593	0.3	0.619168175925097	0.599034382322627	0.639301969527567	0.384180420195269	0.488799623615408	0.475619873882918	0.501979373347898	0.5	0.32	0.77	0.521654254295487	0.536109647974422	0.550565041653357	0.910235957334367	0.935459213917908	0.960682470501449	0.909440849401467	0.934448460900205	0.960020580322601	0.619168175925097	0.617584047990248	-0.000448474282430231	-0.347579033938751	-0.154381488878309	-0.150090749843615	-0.158409753534786	0.477186468516617	0.484681802204758	0.470149640763449	0.474904977898124	0.482386348540783	0.467860823763413	0.000474526574552503	0.000850290219511068	0.000851159743234548
180	0.405785764645593	0.3	0.619789020671306	0.599776232651831	0.63980180869078	0.388873539945707	0.493130115190915	0.479964533853578	0.506295696528251	0.5	0.32	0.77	0.52760984074376	0.542082348153672	0.556554855563585	0.921975389858893	0.947265470958745	0.972555552058596	0.920587120867052	0.946045569869114	0.971162306695736	0.619789020671306	0.617443567800154	0.000394011698814141	-0.348127139396246	-0.154381488878309	-0.150090749843615	-0.158409753534786	0.477186468516617	0.484681802204758	0.470149640763449	0.474904977898124	0.482386348540783	0.467860823763413	0.000474526574552503	0.000850290219511068	0.000851159743234548
180	0.405785764645593	0.3	0.619888668025031	0.599781984964433	0.63999535108563	0.381078892861672	0.489499976121712	0.476214410700902	0.502785541542521	0.5	0.32	0.77	0.526192826720487	0.540872704242602	0.555552581764718	0.922586547626991	0.948325130205407	0.974063712783824	0.920398027796338	0.946105524956365	0.971726589280071	0.619888668025031	0.616467535992095	-0.00623439685168515	-0.356837892757312	-0.154381488878309	-0.150090749843615	-0.158409753534786	0.477186468516617	0.484681802204758	0.470149640763449	0.474904977898124	0.482386348540783	0.467860823763413	0.000474526574552503	0.000850290219511068	0.000851159743234548
180	0.405785764645593	0.3	0.619963603362968	0.599763985543741	0.640163221182195	0.372921400658175	0.484547753929593	0.471166214161088	0.497929293698099	0.5	0.32	0.77	0.51827645785437	0.532995970466722	0.547715483079074	0.906049381456093	0.931781990174169	0.957514598892244	0.905391133770398	0.931219221340802	0.957143144203226	0.619963603362968	0.614704280539573	-0.00142068786124185	-0.348544809343499	-0.154381488878309	-0.150090749843615	-0.158409753534786	0.477186468516617	0.484681802204758	0.470149640763449	0.474904977898124	0.482386348540783	0.467860823763413	0.000474526574552503	0.000850290219511068	0.000851159743234548
180	0.405785764645593	0.3	0.620152144666905	0.599913483760041	0.64039080557377	0.383146190373715	0.484469658599478	0.471378061812545	0.497561255386411	0.5	0.32	0.77	0.517329054572829	0.531696849634377	0.546064644695926	0.903058409905007	0.928139077707122	0.953219745509237	0.901294633189591	0.926744839151965	0.951678893264076	0.620152144666905	0.616614283077373	0.000924885662327411	-0.347336549976914	-0.154381488878309	-0.150090749843615	-0.158409753534786	0.477186468516617	0.484681802204758	0.470149640763449	0.474904977898124	0.482386348540783	0.467860823763413	0.000474526574552503	0.000850290219511068	0.000851159743234548
180	0.405785764645593	0.3	0.620231514162503	0.599865113679815	0.64059791464519	0.37633279549976	0.495108396054628	0.481534394974325	0.508682397134931	0.5	0.32	0.77	0.530134394830537	0.545078384134809	0.560022373439081	0.92729393959484	0.953433482417092	0.979573025239345	0.926725214905924	0.952886788223734	0.979025256384557	0.620231514162503	0.616307906621843	0.00841709660483415	-0.33876429160646	-0.154381488878309	-0.150090749843615	-0.158409753534786	0.477186468516617	0.484681802204758	0.470149640763449	0.474904977898124	0.482386348540783	0.467860823763413	0.000474526574552503	0.000850290219511068	0.000851159743234548
180	0.405785764645593	0.3	0.620559355817869	0.600579245959927	0.640539465675812	0.380460593897056	0.486510335958588	0.473288588246765	0.499732083670411	0.5	0.32	0.78	0.522484492349943	0.537080572443023	0.551676652536104	0.915541638639119	0.941118128050362	0.966694617461604	0.913698630689402	0.939200646813541	0.965101147660957	0.620559355817869	0.620159847839602	0.00481582282028755	-0.340570592894413	-0.154381488878309	-0.150090749843615	-0.158409753534786	0.477186468516617	0.484681802204758	0.470149640763449	0.474904977898124	0.482386348540783	0.467860823763413	0.000474526574552503	0.000850290219511068	0.000851159743234548
180	0.405785764645593	0.3	0.620561067610187	0.600314424970409	0.640807710249966	0.380842146083424	0.493056420825831	0.47966761084664	0.506445230805022	0.5	0.32	0.77	0.527444747347737	0.542167145393953	0.556889543440168	0.921869730136132	0.947601587704283	0.973333445272434	0.921397710226169	0.946848861100186	0.972569647500017	0.620561067610187	0.620615533286695	0.00255657102202082	-0.34201710916771	-0.154381488878309	-0.150090749843615	-0.158409753534786	0.477186468516617	0.484681802204758	0.470149640763449	0.474904977898124	0.482386348540783	0.467860823763413	0.000474526574552503	0.000850290219511068	0.000851159743234548
180	0.405785764645593	0.3	0.620827858706859	0.60084931148921	0.640806405924508	0.392467644611306	0.511201262388705	0.497655861525279	0.524746663252131	0.5	0.33	0.77	0.544686827821566	0.559512336769171	0.574337845716776	0.94914714920988	0.97498142467691	1.00081570014394	0.949564622975757	0.975126480354344	1.00121825546347	0.620827858706859	0.623425039369681	0.0035703405286711	-0.337939762040222	-0.154381488878309	-0.150090749843615	-0.158409753534786	0.477186468516617	0.484681802204758	0.470149640763449	0.474904977898124	0.482386348540783	0.467860823763413	0.000474526574552503	0.000850290219511068	0.000851159743234548
180	0.405785764645593	0.3	0.621272365972412	0.600928494132763	0.641616237812061	0.38326350230929	0.494146629720519	0.480796850030253	0.507496409410785	0.5	0.32	0.77	0.530435269567101	0.54516330696631	0.55989134436552	0.929088208230229	0.954885221858577	0.980682235486926	0.928324785137579	0.954031880960153	0.980109451970384	0.621272365972412	0.618237586329092	-0.000565035531991244	-0.346705236509001	-0.154381488878309	-0.150090749843615	-0.158409753534786	0.477186468516617	0.484681802204758	0.470149640763449	0.474904977898124	0.482386348540783	0.467860823763413	0.000474526574552503	0.000850290219511068	0.000851159743234548
180	0.405785764645593	0.3	0.621344745111443	0.60124784773769	0.641441642485195	0.383763652994259	0.491457820695797	0.478194717344345	0.504720924047249	0.51	0.32	0.79	0.521701425073345	0.536171220887432	0.550641016701519	0.907207938997216	0.932370058568506	0.957532178139797	0.903677657119243	0.928932244758426	0.953909652247774	0.621344745111443	0.625896666014332	-0.00229374855371222	-0.342620416765683	-0.154381488878309	-0.150090749843615	-0.158409753534786	0.477186468516617	0.484681802204758	0.470149640763449	0.474904977898124	0.482386348540783	0.467860823763413	0.000474526574552503	0.000850290219511068	0.000851159743234548
180	0.405785764645593	0.3	0.621795296256764	0.60159620524836	0.641994387265168	0.380248342124554	0.488696909247643	0.475409755992628	0.501984062502658	0.5	0.32	0.77	0.522491794967096	0.537094836799336	0.551697878631577	0.912905963484401	0.938420630130035	0.96393529677567	0.912441209690611	0.937879837440534	0.96374443595054	0.621795296256764	0.616439756911029	-0.0113328179804538	-0.358645532831597	-0.154381488878309	-0.150090749843615	-0.158409753534786	0.477186468516617	0.484681802204758	0.470149640763449	0.474904977898124	0.482386348540783	0.467860823763413	0.000474526574552503	0.000850290219511068	0.000851159743234548
180	0.405785764645593	0.3	0.62266350023322	0.602332638986306	0.642994361480134	0.38062740250837	0.499633259412792	0.486059677238368	0.513206841587217	0.5	0.32	0.77	0.531107059048004	0.545938623250911	0.560770187453818	0.924488032033727	0.950305055867876	0.976122079702026	0.923692387495097	0.949538553987217	0.975063751802571	0.62266350023322	0.61570220501337	-0.00396660878539578	-0.350493037902349	-0.154381488878309	-0.150090749843615	-0.158409753534786	0.477186468516617	0.484681802204758	0.470149640763449	0.474904977898124	0.482386348540783	0.467860823763413	0.000474526574552503	0.000850290219511068	0.000851159743234548
180	0.405785764645593	0.3	0.622666683821368	0.602558813924978	0.642774553717759	0.386624895356234	0.48772121595665	0.474638226826491	0.500804205086809	0.49	0.32	0.77	0.527268498256712	0.541802194957651	0.55633589165859	0.927718449317989	0.95329019997412	0.97886195063025	0.9255708920737	0.951175548943786	0.976325261573079	0.622666683821368	0.614052614810824	-0.00107348267847758	-0.353311305228669	-0.154381488878309	-0.150090749843615	-0.158409753534786	0.477186468516617	0.484681802204758	0.470149640763449	0.474904977898124	0.482386348540783	0.467860823763413	0.000474526574552503	0.000850290219511068	0.000851159743234548
180	0.405785764645593	0.3	0.62268423142231	0.602338320507997	0.643030142336624	0.38216237085128	0.496238301654928	0.482800733931194	0.509675869378661	0.51	0.33	0.79	0.523281305904645	0.537845550514222	0.5524097951238	0.906139496446882	0.931359654567831	0.95657981268878	0.904715461499017	0.929530854706994	0.954688460177238	0.62268423142231	0.626492002347535	0.00149941405525218	-0.3384108433798	-0.154381488878309	-0.150090749843615	-0.158409753534786	0.477186468516617	0.484681802204758	0.470149640763449	0.474904977898124	0.482386348540783	0.467860823763413	0.000474526574552503	0.000850290219511068	0.000851159743234548
180	0.405785764645593	0.3	0.622779996204386	0.602400472981618	0.643159519427154	0.386743420187988	0.49280562646378	0.479589552303667	0.506021700623894	0.5	0.32	0.78	0.527856268231122	0.542402430784734	0.556948593338346	0.923153535419464	0.948592925261613	0.974032315103762	0.921007603224099	0.946296560870079	0.971964792115303	0.622779996204386	0.620398711107334	1.59925799094544e-05	-0.345184767481801	-0.154381488878309	-0.150090749843615	-0.158409753534786	0.477186468516617	0.484681802204758	0.470149640763449	0.474904977898124	0.482386348540783	0.467860823763413	0.000474526574552503	0.000850290219511068	0.000851159743234548
180	0.405785764645593	0.3	0.622836505886247	0.602357382250074	0.64331562952242	0.377449509498544	0.493453505958288	0.479957002696917	0.506950009219659	0.5	0.33	0.77	0.525356472418841	0.540129619395636	0.55490276637243	0.915509175620618	0.941253507936114	0.96699784025161	0.915694490295091	0.941043872917085	0.967086921731104	0.622836505886247	0.620561720732624	-0.00313831479283268	-0.346414204672076	-0.154381488878309	-0.150090749843615	-0.158409753534786	0.477186468516617	0.484681802204758	0.470149640763449	0.474904977898124	0.482386348540783	0.467860823763413	0.000474526574552503	0.000850290219511068	0.000851159743234548
180	0.405785764645593	0.3	0.623271785945625	0.602787382961549	0.643756188929702	0.375157451487333	0.486442539082892	0.47307266787813	0.499812410287654	0.5	0.32	0.78	0.517034601560396	0.53164691484891	0.546259228137423	0.900124864224665	0.925563986626021	0.951003109027377	0.897233620948303	0.922456485806805	0.947760827193904	0.623271785945625	0.621607217155896	-0.00136726671083633	-0.345109299311168	-0.154381488878309	-0.150090749843615	-0.158409753534786	0.477186468516617	0.484681802204758	0.470149640763449	0.474904977898124	0.482386348540783	0.467860823763413	0.000474526574552503	0.000850290219511068	0.000851159743234548
180	0.405785764645593	0.3	0.623414186288748	0.603199946329481	0.643628426248014	0.385891772713413	0.494146041715851	0.480870196298646	0.507421887133056	0.5	0.32	0.77	0.525943203270787	0.540463422487111	0.554983641703434	0.916067964918347	0.941358733170403	0.966649501422459	0.915078513980318	0.940526860793836	0.965791568762396	0.623414186288748	0.619870790806376	-0.0085465546217491	-0.354779323036308	-0.154381488878309	-0.150090749843615	-0.158409753534786	0.477186468516617	0.484681802204758	0.470149640763449	0.474904977898124	0.482386348540783	0.467860823763413	0.000474526574552503	0.000850290219511068	0.000851159743234548
180	0.405785764645593	0.3	0.623623847230761	0.603529645532624	0.643718048928898	0.386843702979799	0.492005716288281	0.47881388322375	0.505197549352813	0.5	0.33	0.79	0.526549890369437	0.541056901333978	0.555563912298518	0.920355473888215	0.945712248612075	0.971069023335935	0.918371475711407	0.943837103856904	0.968894294798725	0.623623847230761	0.62457325981959	0.000221789770775133	-0.343118741136021	-0.154381488878309	-0.150090749843615	-0.158409753534786	0.477186468516617	0.484681802204758	0.470149640763449	0.474904977898124	0.482386348540783	0.467860823763413	0.000474526574552503	0.000850290219511068	0.000851159743234548
180	0.405785764645593	0.3	0.624048787854003	0.603753710707282	0.644343865000724	0.387038676773296	0.497395181167114	0.484064323414646	0.510726038919583	0.5	0.32	0.78	0.528721200601365	0.543281883500306	0.557842566399247	0.920104718037285	0.94544388169844	0.970783045359595	0.918463816420279	0.94374015693235	0.96894400492612	0.624048787854003	0.620080406704461	0.00297251471408841	-0.342705039487531	-0.154381488878309	-0.150090749843615	-0.158409753534786	0.477186468516617	0.484681802204758	0.470149640763449	0.474904977898124	0.482386348540783	0.467860823763413	0.000474526574552503	0.000850290219511068	0.000851159743234548
180	0.405785764645593	0.3	0.624131287261315	0.604065633507492	0.644196941015138	0.369345670834546	0.480045465452115	0.466686318605849	0.493404612298381	0.5	0.32	0.78	0.511010561821791	0.525638513966957	0.540266466112124	0.890711911541134	0.916209019019115	0.941706126497096	0.888770622126876	0.914134418546618	0.939902517476394	0.624131287261315	0.621944290065834	0.00356086335024496	-0.341543995991041	-0.154381488878309	-0.150090749843615	-0.158409753534786	0.477186468516617	0.484681802204758	0.470149640763449	0.474904977898124	0.482386348540783	0.467860823763413	0.000474526574552503	0.000850290219511068	0.000851159743234548
180	0.405785764645593	0.3	0.624147305326039	0.604015712098663	0.644278898553414	0.393844522872991	0.509093662056249	0.495642974954522	0.522544349157976	0.5	0.33	0.78	0.541499406871625	0.556194539165731	0.570889671459837	0.942489135585697	0.968066268925887	0.993643402266077	0.942102703089041	0.967704135319541	0.993032600602826	0.624147305326039	0.625274754147484	-0.00279603165583918	-0.343667818544287	-0.154381488878309	-0.150090749843615	-0.158409753534786	0.477186468516617	0.484681802204758	0.470149640763449	0.474904977898124	0.482386348540783	0.467860823763413	0.000474526574552503	0.000850290219511068	0.000851159743234548
180	0.405785764645593	0.3	0.624371553276947	0.60406957681761	0.644673529736283	0.373588041315869	0.488328811515952	0.474862053587738	0.501795569444166	0.5	0.32	0.77	0.522788185442755	0.537614095173584	0.552440004904413	0.914443680865424	0.940376668342858	0.966309655820293	0.913538515216023	0.939397300792104	0.965247703133003	0.624371553276947	0.618785102153067	-0.00988562587384153	-0.354506239626891	-0.154381488878309	-0.150090749843615	-0.158409753534786	0.477186468516617	0.484681802204758	0.470149640763449	0.474904977898124	0.482386348540783	0.467860823763413	0.000474526574552503	0.000850290219511068	0.000851159743234548
180	0.405785764645593	0.3	0.624428891052077	0.604203196235909	0.644654585868245	0.381310392817783	0.492162582728395	0.478811304388927	0.505513861067863	0.49	0.32	0.76	0.532111825509812	0.546949347149304	0.561786868788795	0.936479922231495	0.962592931649668	0.988705941067842	0.93539057059102	0.961539670327655	0.987500765720143	0.624428891052077	0.613451029273533	-0.00294737588063859	-0.355499738544483	-0.154381488878309	-0.150090749843615	-0.158409753534786	0.477186468516617	0.484681802204758	0.470149640763449	0.474904977898124	0.482386348540783	0.467860823763413	0.000474526574552503	0.000850290219511068	0.000851159743234548
180	0.405785764645593	0.3	0.624991853411144	0.604701484057651	0.645282222764637	0.383419895144305	0.489061079524697	0.475853060019123	0.502269099030272	0.5	0.32	0.76	0.524901552398331	0.539470986799582	0.554040421200833	0.91930491883894	0.944821613633562	0.970338308428184	0.917962237365656	0.943593279414672	0.968751317830913	0.624991853411144	0.612046271404393	0.00328550920512596	-0.348148563685648	-0.154381488878309	-0.150090749843615	-0.158409753534786	0.477186468516617	0.484681802204758	0.470149640763449	0.474904977898124	0.482386348540783	0.467860823763413	0.000474526574552503	0.000850290219511068	0.000851159743234548
180	0.405785764645593	0.3	0.625041900243523	0.604465176721771	0.645618623765276	0.381119215957392	0.49053164004199	0.47721921212844	0.50384406795554	0.49	0.32	0.77	0.528578975803672	0.543324127157953	0.558069278512234	0.928234206079743	0.954128073387002	0.98002194069426	0.92709613293392	0.952662746283404	0.978281836953375	0.625041900243523	0.613481086280898	-0.0069371958191409	-0.357845206518229	-0.154381488878309	-0.150090749843615	-0.158409753534786	0.477186468516617	0.484681802204758	0.470149640763449	0.474904977898124	0.482386348540783	0.467860823763413	0.000474526574552503	0.000850290219511068	0.000851159743234548
180	0.405785764645593	0.3	0.625094973032016	0.604819717401241	0.645370228662791	0.384669223922743	0.495181281214852	0.481843242153322	0.508519320276381	0.49	0.32	0.77	0.537053054835828	0.551919372336728	0.566785689837627	0.946999708278037	0.973213875034474	0.999428041790911	0.945412778607812	0.97193907720435	0.998008406906638	0.625094973032016	0.612806754578033	0.0084029391695149	-0.343526276145992	-0.154381488878309	-0.150090749843615	-0.158409753534786	0.477186468516617	0.484681802204758	0.470149640763449	0.474904977898124	0.482386348540783	0.467860823763413	0.000474526574552503	0.000850290219511068	0.000851159743234548
180	0.405785764645593	0.3	0.625137584076224	0.604989603719572	0.645285564432875	0.388325869339783	0.493195086527986	0.480012585791646	0.506377587264326	0.5	0.33	0.79	0.525189943430437	0.539613141948392	0.554036340466348	0.914963484930254	0.940090965273139	0.965218445616024	0.913573962334699	0.938693868955725	0.963568993396461	0.625137584076224	0.623868432554222	-0.00200702051227323	-0.344167935573454	-0.154381488878309	-0.150090749843615	-0.158409753534786	0.477186468516617	0.484681802204758	0.470149640763449	0.474904977898124	0.482386348540783	0.467860823763413	0.000474526574552503	0.000850290219511068	0.000851159743234548
180	0.405785764645593	0.3	0.625407219621326	0.605118539485644	0.645695899757009	0.380831508670746	0.490109265019547	0.47680018404046	0.503418345998634	0.5	0.32	0.78	0.520879573546064	0.535419057079671	0.549958540613278	0.906562170267245	0.931867339477582	0.957172508687919	0.904622567076468	0.929647088067069	0.954973466309418	0.625407219621326	0.61902534176959	0.00444265441772793	-0.340735472713568	-0.154381488878309	-0.150090749843615	-0.158409753534786	0.477186468516617	0.484681802204758	0.470149640763449	0.474904977898124	0.482386348540783	0.467860823763413	0.000474526574552503	0.000850290219511068	0.000851159743234548
180	0.405785764645593	0.3	0.625468404293564	0.605327161778465	0.645609646808662	0.375933919078376	0.486385908526039	0.473039706789743	0.499732110262335	0.49	0.32	0.77	0.523004774094703	0.537760675394161	0.552516576693619	0.917362911181501	0.943245115787775	0.969127320394049	0.915838943608364	0.941516180203523	0.967631633978707	0.625468404293564	0.615062535617901	0.0083539456462689	-0.34029653862274	-0.154381488878309	-0.150090749843615	-0.158409753534786	0.477186468516617	0.484681802204758	0.470149640763449	0.474904977898124	0.482386348540783	0.467860823763413	0.000474526574552503	0.000850290219511068	0.000851159743234548
180	0.405785764645593	0.3	0.625528735156825	0.605374653079601	0.645682817234048	0.37726014224102	0.494683524740265	0.481147925606741	0.50821912387379	0.51	0.33	0.79	0.524743787948138	0.539505820960161	0.554267853972184	0.91229785623143	0.937962516547175	0.96362717686292	0.910370783126689	0.935777003479132	0.961376611742996	0.625528735156825	0.624454743143328	-0.00275009270670505	-0.342921087921954	-0.154381488878309	-0.150090749843615	-0.158409753534786	0.477186468516617	0.484681802204758	0.470149640763449	0.474904977898124	0.482386348540783	0.467860823763413	0.000474526574552503	0.000850290219511068	0.000851159743234548
180	0.405785764645593	0.3	0.625798604137108	0.605579766682803	0.646017441591412	0.38289142406059	0.494835408077762	0.481456492684665	0.50821432347086	0.5	0.33	0.78	0.528226308999145	0.542904883707112	0.557583458415079	0.921896056191066	0.947514091308289	0.973132126425512	0.92123345422103	0.946849645737385	0.972275363795043	0.625798604137108	0.624874860293439	-0.000367500702915334	-0.341729865588663	-0.154381488878309	-0.150090749843615	-0.158409753534786	0.477186468516617	0.484681802204758	0.470149640763449	0.474904977898124	0.482386348540783	0.467860823763413	0.000474526574552503	0.000850290219511068	0.000851159743234548
180	0.405785764645593	0.3	0.626118066917809	0.605873542550923	0.646362591284694	0.384879487790257	0.498048222476204	0.484638917012014	0.511457527940395	0.5	0.32	0.77	0.531226021602218	0.545924329443671	0.560622637285123	0.926576735661054	0.952213864765532	0.977850993870011	0.926186355253471	0.951242925168037	0.977200640266984	0.626118066917809	0.616868227364908	-0.000978582016700656	-0.346879361529279	-0.154381488878309	-0.150090749843615	-0.158409753534786	0.477186468516617	0.484681802204758	0.470149640763449	0.474904977898124	0.482386348540783	0.467860823763413	0.000474526574552503	0.000850290219511068	0.000851159743234548
180	0.405785764645593	0.3	0.626232486243733	0.606086738978585	0.646378233508882	0.385756094112132	0.495216831743363	0.481908408763024	0.508525254723702	0.5	0.33	0.78	0.53029508210373	0.544939755507842	0.559584428911955	0.927289962216618	0.952898079481635	0.978506196746652	0.926463369669375	0.95229092012396	0.97764452345582	0.626232486243733	0.624511403716751	-0.00551176971579971	-0.348577170425039	-0.154381488878309	-0.150090749843615	-0.158409753534786	0.477186468516617	0.484681802204758	0.470149640763449	0.474904977898124	0.482386348540783	0.467860823763413	0.000474526574552503	0.000850290219511068	0.000851159743234548
180	0.405785764645593	0.3	0.626279303515628	0.606013196994462	0.646545410036793	0.393592376778681	0.502511385695626	0.489227593867247	0.515795177524005	0.5	0.32	0.77	0.540632956668458	0.555312536769767	0.569992116871076	0.947974794057589	0.973714756358711	0.999454718659833	0.947549460858396	0.973545971676419	0.99904799533905	0.626279303515628	0.614950352481485	0.0080218261448443	-0.341112465625743	-0.154381488878309	-0.150090749843615	-0.158409753534786	0.477186468516617	0.484681802204758	0.470149640763449	0.474904977898124	0.482386348540783	0.467860823763413	0.000474526574552503	0.000850290219511068	0.000851159743234548
180	0.405785764645593	0.3	0.626283274135811	0.606002286756988	0.646564261514635	0.378492828035256	0.490512506266524	0.47712617717207	0.503898835360978	0.49	0.32	0.77	0.528042002227246	0.542856833933617	0.557671665639988	0.926793433374057	0.952795699640931	0.978797965907805	0.92664056133744	0.952292605948391	0.978324169723784	0.626283274135811	0.614544931099983	-0.00498554619770999	-0.354564212731272	-0.154381488878309	-0.150090749843615	-0.158409753534786	0.477186468516617	0.484681802204758	0.470149640763449	0.474904977898124	0.482386348540783	0.467860823763413	0.000474526574552503	0.000850290219511068	0.000851159743234548
180	0.405785764645593	0.3	0.626293341166013	0.606157562319757	0.646429120012269	0.393515758842416	0.497724319194996	0.484564960500582	0.510883677889409	0.5	0.32	0.77	0.534182079912732	0.548688893592445	0.563195707272158	0.935183549166609	0.960580382969625	0.98597721677264	0.934210355633669	0.959672255985534	0.98489918530604	0.626293341166013	0.616876774587402	-0.00139620256810413	-0.348991686089235	-0.154381488878309	-0.150090749843615	-0.158409753534786	0.477186468516617	0.484681802204758	0.470149640763449	0.474904977898124	0.482386348540783	0.467860823763413	0.000474526574552503	0.000850290219511068	0.000851159743234548
180	0.405785764645593	0.3	0.626302581660696	0.606124517411394	0.646480645909998	0.390259459011799	0.497677921616834	0.484429584845276	0.510926258388392	0.49	0.32	0.76	0.539411392884873	0.554163389903462	0.568915386922051	0.950549994418971	0.976545942722349	1.00254189102573	0.948636855071591	0.974555287490078	1.00061044873937	0.626302581660696	0.610345282576979	-0.00319408751859364	-0.357992176670955	-0.154381488878309	-0.150090749843615	-0.158409753534786	0.477186468516617	0.484681802204758	0.470149640763449	0.474904977898124	0.482386348540783	0.467860823763413	0.000474526574552503	0.000850290219511068	0.000851159743234548
180	0.405785764645593	0.3	0.626523351375179	0.606315822110156	0.646730880640201	0.388877676214083	0.496368785213506	0.483116853230394	0.509620717196619	0.5	0.32	0.76	0.53340767576669	0.548039088832214	0.562670501897738	0.934765890694725	0.960406590084096	0.986047289473468	0.934769172088016	0.960308430411739	0.985938897079178	0.626523351375179	0.612874536587151	0.00269936152780636	-0.348193828807802	-0.154381488878309	-0.150090749843615	-0.158409753534786	0.477186468516617	0.484681802204758	0.470149640763449	0.474904977898124	0.482386348540783	0.467860823763413	0.000474526574552503	0.000850290219511068	0.000851159743234548
180	0.405785764645593	0.3	0.626642840292482	0.606230205025052	0.647055475559912	0.382130925966523	0.496249003024036	0.482810250671896	0.509687755376175	0.49	0.32	0.77	0.533979906193014	0.548842937187821	0.563705968182627	0.936811200596479	0.962886814583561	0.988962428570643	0.934872986438658	0.96051629018782	0.986860618279662	0.626642840292482	0.615916465465178	-0.00613733050194033	-0.353701310880947	-0.154381488878309	-0.150090749843615	-0.158409753534786	0.477186468516617	0.484681802204758	0.470149640763449	0.474904977898124	0.482386348540783	0.467860823763413	0.000474526574552503	0.000850290219511068	0.000851159743234548
180	0.405785764645593	0.3	0.626722187392086	0.606411870468692	0.64703250431548	0.375947666844173	0.487629394014452	0.474249463646224	0.501009324382679	0.5	0.33	0.79	0.518563751703902	0.533193914563634	0.547824077423366	0.903059669086722	0.928537558714339	0.954015448341955	0.901372962688643	0.926665898677905	0.952241948264589	0.626722187392086	0.626060910577387	-0.00121138521305031	-0.34028683888289	-0.154381488878309	-0.150090749843615	-0.158409753534786	0.477186468516617	0.484681802204758	0.470149640763449	0.474904977898124	0.482386348540783	0.467860823763413	0.000474526574552503	0.000850290219511068	0.000851159743234548
180	0.405785764645593	0.3	0.626883578565856	0.606651706316786	0.647115450814926	0.384781440733182	0.497336721301084	0.483943798954632	0.510729643647537	0.5	0.33	0.77	0.531676458887373	0.54639036067245	0.561104262457526	0.928733334381501	0.95443560281598	0.980137871250458	0.92918673617726	0.954929528231321	0.980317018299775	0.626883578565856	0.617882503315409	-0.00713133458811871	-0.353520437121592	-0.154381488878309	-0.150090749843615	-0.158409753534786	0.477186468516617	0.484681802204758	0.470149640763449	0.474904977898124	0.482386348540783	0.467860823763413	0.000474526574552503	0.000850290219511068	0.000851159743234548
180	0.405785764645593	0.3	0.626910258000156	0.606752493402756	0.647068022597556	0.387479793355438	0.4930731384571	0.479870394771521	0.506275882142679	0.49	0.32	0.77	0.530416557743123	0.545009985332678	0.559603412922234	0.93020268956157	0.955795490909036	0.981388292256502	0.92938712485973	0.954523376735179	0.980613975002052	0.626910258000156	0.61594537702717	0.00246171248331175	-0.347749207456735	-0.154381488878309	-0.150090749843615	-0.158409753534786	0.477186468516617	0.484681802204758	0.470149640763449	0.474904977898124	0.482386348540783	0.467860823763413	0.000474526574552503	0.000850290219511068	0.000851159743234548
180	0.405785764645593	0.3	0.626980024154812	0.606605409385743	0.64735463892388	0.390471186761842	0.499463710705356	0.486173748951744	0.512753672458968	0.49	0.32	0.76	0.537663801773299	0.552361286730632	0.567058771687966	0.943232885601811	0.969016937088394	0.994800988574978	0.942599225672681	0.968180591781304	0.994419830152765	0.626980024154812	0.614338571423063	0.00506418381275301	-0.345981027834924	-0.154381488878309	-0.150090749843615	-0.158409753534786	0.477186468516617	0.484681802204758	0.470149640763449	0.474904977898124	0.482386348540783	0.467860823763413	0.000474526574552503	0.000850290219511068	0.000851159743234548
180	0.405785764645593	0.3	0.627026597695052	0.6065045314638	0.647548663926304	0.377335522759507	0.48890097650464	0.475525746112863	0.502276206896418	0.5	0.32	0.77	0.523687771513614	0.538417667117813	0.553147562722012	0.916209183741057	0.941979626287591	0.967750068834125	0.914744460543426	0.940531961538023	0.966173900510524	0.627026597695052	0.615620745653478	0.00147787915826132	-0.346366557239536	-0.154381488878309	-0.150090749843615	-0.158409753534786	0.477186468516617	0.484681802204758	0.470149640763449	0.474904977898124	0.482386348540783	0.467860823763413	0.000474526574552503	0.000850290219511068	0.000851159743234548
180	0.405785764645593	0.3	0.627377482692375	0.60704302360137	0.64771194178338	0.387982970069255	0.499314374296668	0.485958674198355	0.51267007439498	0.51	0.33	0.78	0.528650759352966	0.543179774624296	0.557708789895627	0.917599152545124	0.942817714827348	0.968036277109572	0.917051950769387	0.942052659163652	0.967375837153188	0.627377482692375	0.623502247643495	0.0074071566876107	-0.333411555992686	-0.154381488878309	-0.150090749843615	-0.158409753534786	0.477186468516617	0.484681802204758	0.470149640763449	0.474904977898124	0.482386348540783	0.467860823763413	0.000474526574552503	0.000850290219511068	0.000851159743234548
180	0.405785764645593	0.3	0.627442216166905	0.60714582456496	0.64773860776885	0.389951609158409	0.495361283507381	0.482166082439797	0.508556484574965	0.5	0.33	0.78	0.52734253394906	0.541774056655379	0.556205579361699	0.918485032772473	0.94362075908419	0.968756485395906	0.916678186867889	0.941804997490769	0.966820873360217	0.627442216166905	0.618906776754429	0.00920123021264179	-0.335819301954286	-0.154381488878309	-0.150090749843615	-0.158409753534786	0.477186468516617	0.484681802204758	0.470149640763449	0.474904977898124	0.482386348540783	0.467860823763413	0.000474526574552503	0.000850290219511068	0.000851159743234548
180	0.405785764645593	0.3	0.627454547406968	0.607249181856594	0.647659912957342	0.387429275733691	0.498077906028162	0.484739733007411	0.511416079048913	0.5	0.33	0.78	0.531206754739424	0.545823521474322	0.56044028820922	0.926396900460285	0.95188778000417	0.977378659548054	0.925638659705992	0.951359685610004	0.976555549604018	0.627454547406968	0.620442304911211	-0.00457821924826231	-0.349745417718593	-0.154381488878309	-0.150090749843615	-0.158409753534786	0.477186468516617	0.484681802204758	0.470149640763449	0.474904977898124	0.482386348540783	0.467860823763413	0.000474526574552503	0.000850290219511068	0.000851159743234548
180	0.405785764645593	0.3	0.627542888551896	0.607273497588547	0.647812279515245	0.382772082964519	0.493067233126198	0.479732756854055	0.506401709398341	0.5	0.33	0.77	0.529097415824082	0.543804014104392	0.558510612384703	0.926558055260509	0.952312324123982	0.978066592987455	0.927376150825452	0.953232007173731	0.978884411578032	0.627542888551896	0.614251160745083	-0.000753883903257793	-0.347542239221097	-0.154381488878309	-0.150090749843615	-0.158409753534786	0.477186468516617	0.484681802204758	0.470149640763449	0.474904977898124	0.482386348540783	0.467860823763413	0.000474526574552503	0.000850290219511068	0.000851159743234548
180	0.405785764645593	0.3	0.627734295039214	0.607154929628332	0.648313660450095	0.371602109914888	0.489858783709254	0.47629232987795	0.503425237540557	0.5	0.33	0.78	0.522192397214587	0.537066243807256	0.551940090399925	0.91095008197605	0.936897092781194	0.962844103586337	0.910820640875656	0.936518271838264	0.962889095086575	0.627734295039214	0.621701294908207	0.00472859690943354	-0.33658167326891	-0.154381488878309	-0.150090749843615	-0.158409753534786	0.477186468516617	0.484681802204758	0.470149640763449	0.474904977898124	0.482386348540783	0.467860823763413	0.000474526574552503	0.000850290219511068	0.000851159743234548
180	0.405785764645593	0.3	0.627758601980538	0.607226222497492	0.648290981463585	0.376003446078759	0.489146086327546	0.475726135209053	0.502566037446038	0.5	0.32	0.77	0.524441079216962	0.539235249910418	0.554029420603875	0.91813342085303	0.944033418175413	0.969933415497796	0.917799129764756	0.94342556615718	0.969252616512565	0.627758601980538	0.615678319696868	-0.00399676671332269	-0.352330750325453	-0.154381488878309	-0.150090749843615	-0.158409753534786	0.477186468516617	0.484681802204758	0.470149640763449	0.474904977898124	0.482386348540783	0.467860823763413	0.000474526574552503	0.000850290219511068	0.000851159743234548
180	0.405785764645593	0.3	0.627904197862729	0.607568290745332	0.648240104980126	0.384802922167766	0.494225337720254	0.480916806553817	0.50753386888669	0.5	0.32	0.77	0.52717529951322	0.541763953534323	0.556352607555425	0.919544272189292	0.944991051005452	0.970437829821613	0.918364224329234	0.943751280601486	0.969172883898169	0.627904197862729	0.618134437095396	0.00178210093366522	-0.34443743806664	-0.154381488878309	-0.150090749843615	-0.158409753534786	0.477186468516617	0.484681802204758	0.470149640763449	0.474904977898124	0.482386348540783	0.467860823763413	0.000474526574552503	0.000850290219511068	0.000851159743234548
180	0.405785764645593	0.3	0.627998950081453	0.607769536478352	0.648228363684555	0.384621278037012	0.489790609818371	0.476596435822647	0.502984783814095	0.49	0.31	0.77	0.528286259827525	0.542911423399475	0.557536586971425	0.928176707916891	0.95387250432354	0.97956830073019	0.924729501274974	0.950580586877641	0.975911149781314	0.627998950081453	0.615136521686956	-0.000836083543704989	-0.35231026169659	-0.154381488878309	-0.150090749843615	-0.158409753534786	0.477186468516617	0.484681802204758	0.470149640763449	0.474904977898124	0.482386348540783	0.467860823763413	0.000474526574552503	0.000850290219511068	0.000851159743234548
180	0.405785764645593	0.3	0.628049047999744	0.607515988088765	0.648582107910722	0.382841003535392	0.495906698564753	0.482497387928584	0.509316009200923	0.5	0.33	0.77	0.531521942276496	0.546293717237857	0.561065492199219	0.930093215019662	0.95594187068666	0.981790526353658	0.929990361478574	0.955921950347669	0.981775742794526	0.628049047999744	0.615812025604568	-0.00420136078693368	-0.352499046204093	-0.154381488878309	-0.150090749843615	-0.158409753534786	0.477186468516617	0.484681802204758	0.470149640763449	0.474904977898124	0.482386348540783	0.467860823763413	0.000474526574552503	0.000850290219511068	0.000851159743234548
180	0.405785764645593	0.3	0.62822307071731	0.607945552219381	0.648500589215238	0.387198656099711	0.492613949535143	0.47941568564544	0.505812213424846	0.5	0.33	0.78	0.524060895320099	0.538488237181884	0.552915579043669	0.912462438261292	0.937582434144199	0.962702430027106	0.911417451602005	0.936623091092771	0.961689695557331	0.62822307071731	0.618997461281226	-0.00526837279814405	-0.34881759296286	-0.154381488878309	-0.150090749843615	-0.158409753534786	0.477186468516617	0.484681802204758	0.470149640763449	0.474904977898124	0.482386348540783	0.467860823763413	0.000474526574552503	0.000850290219511068	0.000851159743234548
180	0.405785764645593	0.3	0.62828443537589	0.608067532293654	0.648501338458127	0.385364008479511	0.494585206629752	0.481282754382251	0.507887658877252	0.49	0.32	0.76	0.533814830207499	0.548569246864205	0.563323663520912	0.938274624075582	0.964208138767642	0.990141653459702	0.937843399509889	0.963760264424203	0.98972341794688	0.62828443537589	0.614899317255352	0.00710160335570822	-0.342806455694642	-0.154381488878309	-0.150090749843615	-0.158409753534786	0.477186468516617	0.484681802204758	0.470149640763449	0.474904977898124	0.482386348540783	0.467860823763413	0.000474526574552503	0.000850290219511068	0.000851159743234548
180	0.405785764645593	0.3	0.62859261097199	0.608232839774432	0.648952382169549	0.3806481536811	0.492290225010769	0.478916720306651	0.505663729714886	0.5	0.32	0.78	0.527103728489651	0.541822830775327	0.556541933061003	0.921823821352655	0.947565280542749	0.973306739732843	0.919652883848478	0.945263472788978	0.97074977970285	0.62859261097199	0.615495557814745	-0.00467713403084961	-0.352564150881113	-0.154381488878309	-0.150090749843615	-0.158409753534786	0.477186468516617	0.484681802204758	0.470149640763449	0.474904977898124	0.482386348540783	0.467860823763413	0.000474526574552503	0.000850290219511068	0.000851159743234548
180	0.405785764645593	0.3	0.628736193311373	0.608483737096589	0.648988649526157	0.381574417547772	0.484645478805242	0.471505476788279	0.497785480822205	0.5	0.32	0.77	0.519941613750869	0.534431443009962	0.548921272269055	0.910431009718592	0.935803069838648	0.961175129958704	0.908404302869807	0.933716137911996	0.95883052521334	0.628736193311373	0.617409934819821	-0.0012743605897937	-0.349673325978275	-0.154381488878309	-0.150090749843615	-0.158409753534786	0.477186468516617	0.484681802204758	0.470149640763449	0.474904977898124	0.482386348540783	0.467860823763413	0.000474526574552503	0.000850290219511068	0.000851159743234548
180	0.405785764645593	0.3	0.629439813080916	0.60917311650637	0.649706509655462	0.387025632397747	0.494418300051169	0.481166862398568	0.507669737703769	0.51	0.33	0.78	0.522842022362955	0.537241202778175	0.551640383193394	0.906855049974309	0.931830030784035	0.956805011593761	0.905996455795584	0.930637280672268	0.955616068553941	0.629439813080916	0.625920312984865	0.00142400151892327	-0.339683412956357	-0.154381488878309	-0.150090749843615	-0.158409753534786	0.477186468516617	0.484681802204758	0.470149640763449	0.474904977898124	0.482386348540783	0.467860823763413	0.000474526574552503	0.000850290219511068	0.000851159743234548
180	0.405785764645593	0.3	0.629612400718515	0.609169658091247	0.650055143345784	0.381704399467805	0.489372979771859	0.476108456385186	0.502637503158532	0.5	0.32	0.78	0.522723536225391	0.537286769619038	0.551850003012684	0.912704511315657	0.938132730817127	0.963560950318597	0.910478437310691	0.93587776095496	0.961202263059794	0.629612400718515	0.620124069764356	-0.00508005116763747	-0.349500363911005	-0.154381488878309	-0.150090749843615	-0.158409753534786	0.477186468516617	0.484681802204758	0.470149640763449	0.474904977898124	0.482386348540783	0.467860823763413	0.000474526574552503	0.000850290219511068	0.000851159743234548
180	0.405785764645593	0.3	0.629670170713676	0.609256103394586	0.650084238032767	0.386003677063557	0.49368102176831	0.480420800703148	0.506941242833473	0.5	0.32	0.77	0.528575382046638	0.543164730395591	0.557754078744544	0.924188961106914	0.949697744057868	0.975206527008822	0.92322583893091	0.948496117374921	0.974144696567783	0.629670170713676	0.615905755505332	0.0013580357643412	-0.346403426873627	-0.154381488878309	-0.150090749843615	-0.158409753534786	0.477186468516617	0.484681802204758	0.470149640763449	0.474904977898124	0.482386348540783	0.467860823763413	0.000474526574552503	0.000850290219511068	0.000851159743234548
180	0.405785764645593	0.3	0.629961745255772	0.609616298020118	0.650307192491427	0.385295866209743	0.497768739945727	0.484378736794372	0.511158743097083	0.5	0.32	0.77	0.531358439938436	0.546047134228283	0.560735828518131	0.927278942517796	0.952912330235576	0.978545717953357	0.925749844406029	0.951397977692288	0.977189598070891	0.629961745255772	0.616534714189466	-0.000968171373361508	-0.349734215602994	-0.154381488878309	-0.150090749843615	-0.158409753534786	0.477186468516617	0.484681802204758	0.470149640763449	0.474904977898124	0.482386348540783	0.467860823763413	0.000474526574552503	0.000850290219511068	0.000851159743234548
180	0.405785764645593	0.3	0.630013630682073	0.609406502845094	0.650620758519052	0.370136688053805	0.487508628055019	0.473964795896726	0.501052460213313	0.5	0.33	0.77	0.519045792093656	0.533877841122286	0.548709890150916	0.904791309619671	0.930646271300077	0.956501232980483	0.904678584345243	0.930444653575361	0.956435678534645	0.630013630682073	0.616595843563448	-0.00729712971212136	-0.352115845597308	-0.154381488878309	-0.150090749843615	-0.158409753534786	0.477186468516617	0.484681802204758	0.470149640763449	0.474904977898124	0.482386348540783	0.467860823763413	0.000474526574552503	0.000850290219511068	0.000851159743234548
180	0.405785764645593	0.3	0.630056966355031	0.609645693562383	0.650468239147679	0.381278166492306	0.495016484920647	0.481586869305441	0.508446100535854	0.5	0.32	0.77	0.529750227739489	0.54452293518658	0.559295642633671	0.926120485931391	0.951946443680955	0.977772401430519	0.925197669499995	0.951087918546953	0.976777232361201	0.630056966355031	0.620479515580794	-0.00264846397634552	-0.347484264920058	-0.154381488878309	-0.150090749843615	-0.158409753534786	0.477186468516617	0.484681802204758	0.470149640763449	0.474904977898124	0.482386348540783	0.467860823763413	0.000474526574552503	0.000850290219511068	0.000851159743234548
180	0.405785764645593	0.3	0.630059183377252	0.609686158812631	0.650432207941874	0.38303582754918	0.491703381541264	0.478413208474878	0.50499355460765	0.5	0.32	0.77	0.528392815073716	0.543071406372963	0.557749997672211	0.926181477842388	0.951910516910198	0.977639555978007	0.925883092270213	0.95145331178044	0.977400521025903	0.630059183377252	0.614698032459257	-0.00858797400742731	-0.357583967601505	-0.154381488878309	-0.150090749843615	-0.158409753534786	0.477186468516617	0.484681802204758	0.470149640763449	0.474904977898124	0.482386348540783	0.467860823763413	0.000474526574552503	0.000850290219511068	0.000851159743234548
180	0.405785764645593	0.3	0.630099189585251	0.609671647378646	0.650526731791856	0.378300837496839	0.490054423976445	0.476675136918194	0.503433711034696	0.5	0.33	0.77	0.52249432391791	0.537159660967373	0.551824998016837	0.911344023901398	0.936923569298773	0.962503114696147	0.910804259861564	0.936456078844323	0.962122364818823	0.630099189585251	0.614886698458145	-0.00105899943747479	-0.348432653010336	-0.154381488878309	-0.150090749843615	-0.158409753534786	0.477186468516617	0.484681802204758	0.470149640763449	0.474904977898124	0.482386348540783	0.467860823763413	0.000474526574552503	0.000850290219511068	0.000851159743234548
180	0.405785764645593	0.3	0.630352725802082	0.609723400535058	0.650982051069106	0.378411984344264	0.495539199125835	0.482013364982189	0.509065033269482	0.5	0.33	0.77	0.528964196541959	0.543807523532733	0.558650850523507	0.923327214315703	0.949236808672305	0.975146403028908	0.923033868603348	0.948574996350158	0.974536058522625	0.630352725802082	0.616401396951806	0.000855039099667668	-0.343869724107119	-0.154381488878309	-0.150090749843615	-0.158409753534786	0.477186468516617	0.484681802204758	0.470149640763449	0.474904977898124	0.482386348540783	0.467860823763413	0.000474526574552503	0.000850290219511068	0.000851159743234548
180	0.405785764645593	0.3	0.630408978870676	0.609848241850353	0.650969715891	0.389892315724078	0.499569114297429	0.486260168454876	0.512878060139981	0.5	0.32	0.76	0.533855577809903	0.548467210499032	0.56307884318816	0.93212629330243	0.957638599595994	0.983150905889558	0.932274059984272	0.957576962429943	0.983245744607939	0.630408978870676	0.614902027018702	0.000386794010237523	-0.348163086360924	-0.154381488878309	-0.150090749843615	-0.158409753534786	0.477186468516617	0.484681802204758	0.470149640763449	0.474904977898124	0.482386348540783	0.467860823763413	0.000474526574552503	0.000850290219511068	0.000851159743234548
180	0.405785764645593	0.3	0.630411652490632	0.609998241190498	0.650825063790767	0.380571078964516	0.492294131448667	0.478918334261499	0.505669928635835	0.51	0.33	0.77	0.52228897997264	0.536876083805237	0.551463187637834	0.908004117231354	0.933363929225038	0.958723741218723	0.907872208380906	0.933287125537017	0.95874354206064	0.630411652490632	0.61890395744894	0.00570980743113167	-0.339056015501116	-0.154381488878309	-0.150090749843615	-0.158409753534786	0.477186468516617	0.484681802204758	0.470149640763449	0.474904977898124	0.482386348540783	0.467860823763413	0.000474526574552503	0.000850290219511068	0.000851159743234548
180	0.405785764645593	0.3	0.630535608944869	0.610123360818858	0.65094785707088	0.378356579134849	0.489210666442327	0.475855997970993	0.502565334913662	0.5	0.33	0.78	0.521978338098978	0.536627407742426	0.551276477385875	0.910874930344873	0.936438194789313	0.962001459233754	0.910040758826327	0.935647686965317	0.961013092154593	0.630535608944869	0.62091508023713	0.00234585988872674	-0.342547154489343	-0.154381488878309	-0.150090749843615	-0.158409753534786	0.477186468516617	0.484681802204758	0.470149640763449	0.474904977898124	0.482386348540783	0.467860823763413	0.000474526574552503	0.000850290219511068	0.000851159743234548
180	0.405785764645593	0.3	0.631132836584884	0.61067616527351	0.651589507896257	0.385556759955314	0.499439616891062	0.486012063715134	0.51286717006699	0.5	0.33	0.78	0.53410705032309	0.54886337296461	0.56361969560613	0.933158367177238	0.958939689354827	0.984721011532416	0.932416334087197	0.957905596273168	0.983672782241002	0.631132836584884	0.617780648750794	-0.000476701535791729	-0.345458070645858	-0.154381488878309	-0.150090749843615	-0.158409753534786	0.477186468516617	0.484681802204758	0.470149640763449	0.474904977898124	0.482386348540783	0.467860823763413	0.000474526574552503	0.000850290219511068	0.000851159743234548
180	0.405785764645593	0.3	0.631543185185301	0.610999999162333	0.65208637120827	0.373502773211796	0.489932597447462	0.476419149753704	0.503446045141219	0.49	0.32	0.77	0.527188383821183	0.542141881499031	0.557095379176878	0.925213633320196	0.951456965574761	0.977700297829326	0.924903588326237	0.951512624149335	0.977780992077188	0.631543185185301	0.614955144181725	-0.000970314615488299	-0.348940544553089	-0.154381488878309	-0.150090749843615	-0.158409753534786	0.477186468516617	0.484681802204758	0.470149640763449	0.474904977898124	0.482386348540783	0.467860823763413	0.000474526574552503	0.000850290219511068	0.000851159743234548
180	0.405785764645593	0.3	0.632027939461002	0.61164180228382	0.652414076638184	0.374818113637894	0.484936802254336	0.47159866383297	0.498274940675703	0.49	0.32	0.77	0.521405027927132	0.536151830599482	0.550898633271831	0.914549485891994	0.940415521085718	0.966281556279442	0.913482018007403	0.939597890133382	0.964974816427156	0.632027939461002	0.614936006341132	-0.0119699693277189	-0.359700646923724	-0.154381488878309	-0.150090749843615	-0.158409753534786	0.477186468516617	0.484681802204758	0.470149640763449	0.474904977898124	0.482386348540783	0.467860823763413	0.000474526574552503	0.000850290219511068	0.000851159743234548
180	0.405785764645593	0.3	0.632232448934361	0.611891059191598	0.652573838677124	0.37937338484689	0.489997686828982	0.476650400842454	0.50334497281551	0.5	0.32	0.78	0.526454520573665	0.541196434212209	0.555938347850754	0.922793891966638	0.948634201679858	0.974474511393078	0.921148236913531	0.947217488651938	0.97299865526992	0.632232448934361	0.615248936392996	-0.00180200549909265	-0.348430542025821	-0.154381488878309	-0.150090749843615	-0.158409753534786	0.477186468516617	0.484681802204758	0.470149640763449	0.474904977898124	0.482386348540783	0.467860823763413	0.000474526574552503	0.000850290219511068	0.000851159743234548
180	0.405785764645593	0.3	0.632315815196613	0.611981532574792	0.652650097818434	0.382403318128326	0.495289929248391	0.481884883007683	0.508694975489099	0.5	0.32	0.78	0.527259445290126	0.54192671852113	0.556593991752134	0.918592465452882	0.944145818359297	0.969699171265711	0.915915691518872	0.941594424274242	0.966825259243733	0.632315815196613	0.619462799972125	-0.00111596514421944	-0.346065717067406	-0.154381488878309	-0.150090749843615	-0.158409753534786	0.477186468516617	0.484681802204758	0.470149640763449	0.474904977898124	0.482386348540783	0.467860823763413	0.000474526574552503	0.000850290219511068	0.000851159743234548
180	0.405785764645593	0.3	0.632344866529174	0.611899292379056	0.652790440679292	0.392239768417385	0.498766108746657	0.48554388716806	0.511988330325253	0.5	0.33	0.77	0.534984707161512	0.549553289994481	0.564121872827451	0.936274008371605	0.961770410909333	0.987266813447061	0.936476628537627	0.961668239036511	0.987276429340273	0.632344866529174	0.618434426570291	0.00641789709035546	-0.340057482062118	-0.154381488878309	-0.150090749843615	-0.158409753534786	0.477186468516617	0.484681802204758	0.470149640763449	0.474904977898124	0.482386348540783	0.467860823763413	0.000474526574552503	0.000850290219511068	0.000851159743234548
180	0.405785764645593	0.3	0.632386818825005	0.611964702905571	0.652808934744439	0.386132326508523	0.498469306022448	0.485084105241279	0.511854506803616	0.5	0.33	0.77	0.529812087063098	0.544431492409522	0.559050897755945	0.921977397229974	0.9474180423558	0.972858687481626	0.921916780191977	0.946990455107721	0.972731406200024	0.632386818825005	0.615746204730468	-0.00681284253008783	-0.354001739666666	-0.154381488878309	-0.150090749843615	-0.158409753534786	0.477186468516617	0.484681802204758	0.470149640763449	0.474904977898124	0.482386348540783	0.467860823763413	0.000474526574552503	0.000850290219511068	0.000851159743234548
180	0.405785764645593	0.3	0.632862411186124	0.612341369230416	0.653383453141832	0.384293564696289	0.500746298856425	0.487247652914386	0.514244944798464	0.51	0.32	0.77	0.530883771810488	0.545591307145303	0.560298842480119	0.92240094288461	0.947955019277032	0.973509095669454	0.920975793352025	0.946521990094212	0.972077380182608	0.632862411186124	0.621489986059467	0.00662351776875299	-0.336649939824802	-0.154381488878309	-0.150090749843615	-0.158409753534786	0.477186468516617	0.484681802204758	0.470149640763449	0.474904977898124	0.482386348540783	0.467860823763413	0.000474526574552503	0.000850290219511068	0.000851159743234548
180	0.405785764645593	0.3	0.632958048564024	0.612541789178983	0.653374307949065	0.384483789310521	0.500988037528221	0.487488302176432	0.51448777288001	0.49	0.32	0.76	0.541550639702725	0.556547492515273	0.571544345327821	0.952855889782636	0.979242784161495	1.00562967854035	0.953598663450278	0.979568598783829	1.00636803867918	0.632958048564024	0.610370156381264	-0.00236668074840938	-0.35421722845901	-0.154381488878309	-0.150090749843615	-0.158409753534786	0.477186468516617	0.484681802204758	0.470149640763449	0.474904977898124	0.482386348540783	0.467860823763413	0.000474526574552503	0.000850290219511068	0.000851159743234548
180	0.405785764645593	0.3	0.632962907352268	0.612566239930133	0.653359574774404	0.392701134982301	0.500261338424825	0.487012302884705	0.513510373964945	0.5	0.32	0.78	0.534315281595709	0.54885118164086	0.563387081686011	0.932515554153298	0.95788438291904	0.983253211684782	0.92987346563275	0.955140265294526	0.980722332437154	0.632962907352268	0.620964088567214	0.00374878407670417	-0.34218637438939	-0.154381488878309	-0.150090749843615	-0.158409753534786	0.477186468516617	0.484681802204758	0.470149640763449	0.474904977898124	0.482386348540783	0.467860823763413	0.000474526574552503	0.000850290219511068	0.000851159743234548
180	0.405785764645593	0.3	0.633010517772779	0.612631860946322	0.653389174599235	0.384000066371604	0.495830878212165	0.482456443960633	0.509205312463698	0.5	0.32	0.76	0.532173871996194	0.546926549777771	0.561679227559348	0.932028206877956	0.957865461472653	0.98370271606735	0.931637274328272	0.95728708220238	0.98337584623796	0.633010517772779	0.613953601622839	0.00667009287383243	-0.344134686914644	-0.154381488878309	-0.150090749843615	-0.158409753534786	0.477186468516617	0.484681802204758	0.470149640763449	0.474904977898124	0.482386348540783	0.467860823763413	0.000474526574552503	0.000850290219511068	0.000851159743234548
180	0.405785764645593	0.3	0.633071354226313	0.612699005908231	0.653443702544395	0.376548562640563	0.489964863537098	0.476538051074911	0.503391675999285	0.5	0.32	0.77	0.521988110708754	0.536695512256581	0.551402913804408	0.910060240672127	0.935701861846417	0.961343483020707	0.909291146436801	0.934775744750113	0.960431703354819	0.633071354226313	0.618762576830138	0.00240873992296131	-0.342352666530402	-0.154381488878309	-0.150090749843615	-0.158409753534786	0.477186468516617	0.484681802204758	0.470149640763449	0.474904977898124	0.482386348540783	0.467860823763413	0.000474526574552503	0.000850290219511068	0.000851159743234548
180	0.405785764645593	0.3	0.633140602143191	0.612695201711282	0.6535860025751	0.387641683014103	0.498910216116913	0.485555731258013	0.512264700975812	0.51	0.33	0.78	0.529741757342907	0.544311512825422	0.558881268307936	0.921200337363772	0.946536576162693	0.971872814961614	0.921129910980601	0.946448548182749	0.971767602388059	0.633140602143191	0.621334471207038	-0.00100196128404825	-0.343361250357247	-0.154381488878309	-0.150090749843615	-0.158409753534786	0.477186468516617	0.484681802204758	0.470149640763449	0.474904977898124	0.482386348540783	0.467860823763413	0.000474526574552503	0.000850290219511068	0.000851159743234548
180	0.405785764645593	0.3	0.633413697236022	0.612679544273465	0.65414785019858	0.37337445100329	0.485730021998396	0.472328816539316	0.499131227457476	0.5	0.32	0.76	0.521284915510451	0.536075133703486	0.550865351896522	0.913279818529832	0.939191958677078	0.965104098824323	0.913470783736071	0.939536481542571	0.965438736012006	0.633413697236022	0.612860202994923	-4.82557752623318e-05	-0.348709368612081	-0.154381488878309	-0.150090749843615	-0.158409753534786	0.477186468516617	0.484681802204758	0.470149640763449	0.474904977898124	0.482386348540783	0.467860823763413	0.000474526574552503	0.000850290219511068	0.000851159743234548
180	0.405785764645593	0.3	0.633428153914701	0.612948372762218	0.653907935067185	0.376629995219225	0.495626077584052	0.482046482668597	0.509205672499506	0.51	0.33	0.77	0.524986091357217	0.539775325825669	0.554564560294122	0.911896715331046	0.9375854993885	0.963274283445955	0.911510901620765	0.93697364781058	0.9627682538041	0.633428153914701	0.615818131999749	0.000812950676525785	-0.344465928760484	-0.154381488878309	-0.150090749843615	-0.158409753534786	0.477186468516617	0.484681802204758	0.470149640763449	0.474904977898124	0.482386348540783	0.467860823763413	0.000474526574552503	0.000850290219511068	0.000851159743234548
180	0.405785764645593	0.3	0.633448617461031	0.613067455794929	0.653829779127134	0.380349583078707	0.490913462126032	0.477568909753345	0.504258014498719	0.5	0.33	0.78	0.523331214356175	0.537954487889297	0.552577761422419	0.912642850588359	0.938144532269281	0.963646213950204	0.91234614748974	0.937429200863729	0.963145925127981	0.633448617461031	0.619874311716684	2.17140163284506e-05	-0.342559766724702	-0.154381488878309	-0.150090749843615	-0.158409753534786	0.477186468516617	0.484681802204758	0.470149640763449	0.474904977898124	0.482386348540783	0.467860823763413	0.000474526574552503	0.000850290219511068	0.000851159743234548
180	0.405785764645593	0.3	0.633550846562271	0.613180359339141	0.653921333785401	0.390182768700843	0.501747358455755	0.488388539459348	0.515106177452163	0.5	0.32	0.78	0.535431387891869	0.550076962916543	0.564722537941216	0.934019282891927	0.959567373256864	0.985115463621802	0.932754261288198	0.958256505331514	0.983140119945165	0.633550846562271	0.620954973825393	-0.00451304292473014	-0.349070519693565	-0.154381488878309	-0.150090749843615	-0.158409753534786	0.477186468516617	0.484681802204758	0.470149640763449	0.474904977898124	0.482386348540783	0.467860823763413	0.000474526574552503	0.000850290219511068	0.000851159743234548
180	0.405785764645593	0.3	0.63361141469747	0.612793709206919	0.654429120188021	0.377250170222953	0.494794446950379	0.481255525413856	0.508333368486902	0.5	0.32	0.79	0.52751365064496	0.542353928934514	0.557194207224067	0.920097313722729	0.94598195229544	0.97186659086815	0.917858238133354	0.943607278567215	0.969383397247419	0.63361141469747	0.623110081592558	0.00799300886047491	-0.334517892948754	-0.154381488878309	-0.150090749843615	-0.158409753534786	0.477186468516617	0.484681802204758	0.470149640763449	0.474904977898124	0.482386348540783	0.467860823763413	0.000474526574552503	0.000850290219511068	0.000851159743234548
180	0.405785764645593	0.3	0.633705995697514	0.613287353543174	0.654124637851854	0.386991604968666	0.493318600116404	0.48009568842884	0.506541511803968	0.5	0.33	0.77	0.526575530495415	0.541078601246498	0.55558167199758	0.918836935695681	0.944143765039925	0.969450594384169	0.919295150574704	0.944694744506055	0.970006534919691	0.633705995697514	0.616602172559294	-0.00616495897607053	-0.353578996427673	-0.154381488878309	-0.150090749843615	-0.158409753534786	0.477186468516617	0.484681802204758	0.470149640763449	0.474904977898124	0.482386348540783	0.467860823763413	0.000474526574552503	0.000850290219511068	0.000851159743234548
180	0.405785764645593	0.3	0.633710967755302	0.613278898770332	0.654143036740273	0.381932629938395	0.496091900951928	0.482651759755511	0.509532042148345	0.5	0.33	0.77	0.529410139951732	0.544152336344781	0.558894532737829	0.923818197975258	0.949543261169675	0.975268324364091	0.923802438103286	0.94937324601473	0.975117868313582	0.633710967755302	0.619076979478013	-0.00517895993416904	-0.350125252409403	-0.154381488878309	-0.150090749843615	-0.158409753534786	0.477186468516617	0.484681802204758	0.470149640763449	0.474904977898124	0.482386348540783	0.467860823763413	0.000474526574552503	0.000850290219511068	0.000851159743234548
180	0.405785764645593	0.3	0.633786512373793	0.613094823340339	0.654478201407246	0.37069933049572	0.485525055609907	0.472052592267121	0.498997518952693	0.5	0.32	0.77	0.516625443947275	0.531370024253683	0.54611460456009	0.900205372093146	0.925897390472405	0.951589408851665	0.899339833615544	0.924861303099858	0.950687040008984	0.633786512373793	0.614009837589868	-0.00573874108599496	-0.352265639989731	-0.154381488878309	-0.150090749843615	-0.158409753534786	0.477186468516617	0.484681802204758	0.470149640763449	0.474904977898124	0.482386348540783	0.467860823763413	0.000474526574552503	0.000850290219511068	0.000851159743234548
180	0.405785764645593	0.3	0.63393581856187	0.613502400639553	0.654369236484186	0.375813155552884	0.488442433223362	0.475036351266086	0.501848515180638	0.5	0.32	0.78	0.519514711021081	0.534176024361411	0.548837337701741	0.904817366877336	0.930352372239336	0.955887377601335	0.902771401509924	0.928646343319977	0.954021874567593	0.63393581856187	0.623940098276177	-0.000871314573805565	-0.343348742292444	-0.154381488878309	-0.150090749843615	-0.158409753534786	0.477186468516617	0.484681802204758	0.470149640763449	0.474904977898124	0.482386348540783	0.467860823763413	0.000474526574552503	0.000850290219511068	0.000851159743234548
180	0.405785764645593	0.3	0.63411271667792	0.613718466256757	0.654506967099083	0.383410248133407	0.48892584737371	0.475721210652578	0.502130484094842	0.5	0.32	0.77	0.521807322173224	0.53629117526498	0.550775028356736	0.910550357155145	0.935824585869979	0.961098814584812	0.908449095697232	0.933411473830832	0.95876617358266	0.63411271667792	0.615643551041501	-0.0032231556607106	-0.353394143815931	-0.154381488878309	-0.150090749843615	-0.158409753534786	0.477186468516617	0.484681802204758	0.470149640763449	0.474904977898124	0.482386348540783	0.467860823763413	0.000474526574552503	0.000850290219511068	0.000851159743234548
180	0.405785764645593	0.3	0.634547407809104	0.614129181603121	0.654965634015087	0.379412644179748	0.489276766910353	0.475950229485509	0.502603304335198	0.49	0.32	0.77	0.526541147667427	0.541284223466961	0.556027299266495	0.923930633318131	0.949800557104457	0.975670480890782	0.922440750244508	0.948544214234625	0.97410181390801	0.634547407809104	0.614774076233273	0.00251405735525587	-0.347241867773496	-0.154381488878309	-0.150090749843615	-0.158409753534786	0.477186468516617	0.484681802204758	0.470149640763449	0.474904977898124	0.482386348540783	0.467860823763413	0.000474526574552503	0.000850290219511068	0.000851159743234548
180	0.405785764645593	0.3	0.634585330079761	0.614143666443361	0.65502699371616	0.384489252971951	0.49555516855053	0.482201982639978	0.508908354461082	0.5	0.33	0.78	0.528390714854713	0.543022963793707	0.557655212732701	0.921446418917698	0.946963206034699	0.972479993151701	0.921179034541598	0.946516278490062	0.972168759159035	0.634585330079761	0.620109499887875	0.00427996540954212	-0.33891758841539	-0.154381488878309	-0.150090749843615	-0.158409753534786	0.477186468516617	0.484681802204758	0.470149640763449	0.474904977898124	0.482386348540783	0.467860823763413	0.000474526574552503	0.000850290219511068	0.000851159743234548
180	0.405785764645593	0.3	0.634648323914903	0.613960124497991	0.655336523331815	0.374172705019336	0.489887552526721	0.476394669012104	0.503380436041338	0.5	0.32	0.77	0.523643664628765	0.538474777211646	0.553305889794528	0.914997160410486	0.940912542980206	0.966827925549926	0.914588897573982	0.940713173855714	0.966521949408593	0.634648323914903	0.61575673530183	-0.00282230983294796	-0.350705741362825	-0.154381488878309	-0.150090749843615	-0.158409753534786	0.477186468516617	0.484681802204758	0.470149640763449	0.474904977898124	0.482386348540783	0.467860823763413	0.000474526574552503	0.000850290219511068	0.000851159743234548
180	0.405785764645593	0.3	0.63467752949008	0.614024275135422	0.655330783844739	0.383109255643188	0.492946173751341	0.479624479164564	0.506267868338119	0.5	0.32	0.77	0.527486817292175	0.542137900762222	0.556788984232268	0.922044739438128	0.94765477176078	0.973264804083431	0.921554406529091	0.946782998207444	0.972646987782244	0.63467752949008	0.614132662743828	-0.00363344251739525	-0.352356118084473	-0.154381488878309	-0.150090749843615	-0.158409753534786	0.477186468516617	0.484681802204758	0.470149640763449	0.474904977898124	0.482386348540783	0.467860823763413	0.000474526574552503	0.000850290219511068	0.000851159743234548
180	0.405785764645593	0.3	0.634903891100125	0.614241355575601	0.65556642662465	0.369340247123632	0.484988121439705	0.47149126868027	0.49848497419914	0.5	0.33	0.78	0.514976572533607	0.529718230408841	0.544459888284076	0.896172632271688	0.921826363036761	0.947480093801834	0.895618443053067	0.921060101629654	0.947057025411145	0.634903891100125	0.620536711690384	-0.000838615036416089	-0.342808400434913	-0.154381488878309	-0.150090749843615	-0.158409753534786	0.477186468516617	0.484681802204758	0.470149640763449	0.474904977898124	0.482386348540783	0.467860823763413	0.000474526574552503	0.000850290219511068	0.000851159743234548
180	0.405785764645593	0.3	0.635055966797869	0.614639368205641	0.655472565390097	0.389042583774252	0.502066804705179	0.48866739779575	0.515466211614609	0.5	0.32	0.78	0.535664499415486	0.550352580975624	0.565040662535761	0.934344075847821	0.959964071211074	0.985584066574328	0.931984432324977	0.957230089236271	0.983199702185085	0.635055966797869	0.617303288028386	-0.00497464631314845	-0.350820371004243	-0.154381488878309	-0.150090749843615	-0.158409753534786	0.477186468516617	0.484681802204758	0.470149640763449	0.474904977898124	0.482386348540783	0.467860823763413	0.000474526574552503	0.000850290219511068	0.000851159743234548
180	0.405785764645593	0.3	0.635078414898976	0.614476252838708	0.655680576959244	0.389660287350898	0.499105727789382	0.48580263981893	0.512408815759834	0.49	0.32	0.76	0.5372283480574	0.551939663700089	0.566650979342779	0.942440283811907	0.968247813402772	0.994055342993637	0.942436480716382	0.967985053377389	0.994038482141059	0.635078414898976	0.610788179624348	-0.00563838157668101	-0.357370147941925	-0.154381488878309	-0.150090749843615	-0.158409753534786	0.477186468516617	0.484681802204758	0.470149640763449	0.474904977898124	0.482386348540783	0.467860823763413	0.000474526574552503	0.000850290219511068	0.000851159743234548
180	0.405785764645593	0.3	0.635236626876834	0.614813179909887	0.655660073843782	0.38797444139792	0.501560819076245	0.488144789963116	0.514976848189374	0.51	0.33	0.78	0.531575582494721	0.546185250849712	0.560794919204703	0.923284632765445	0.94865991847488	0.974035204184314	0.923446893590128	0.94866796939686	0.973814120706377	0.635236626876834	0.619360233185369	-0.000542902639231504	-0.343260180043203	-0.154381488878309	-0.150090749843615	-0.158409753534786	0.477186468516617	0.484681802204758	0.470149640763449	0.474904977898124	0.482386348540783	0.467860823763413	0.000474526574552503	0.000850290219511068	0.000851159743234548
180	0.405785764645593	0.3	0.635253999175911	0.614680726062936	0.655827272288886	0.392820297451143	0.501952762029603	0.488662251047774	0.515243273011432	0.5	0.32	0.77	0.534598187442322	0.549138052279095	0.563677917115868	0.931291779148684	0.95662081488149	0.981949850614296	0.930906900642609	0.95609105390388	0.981398520447511	0.635253999175911	0.614708077459004	0.000743659312432099	-0.347866803004341	-0.154381488878309	-0.150090749843615	-0.158409753534786	0.477186468516617	0.484681802204758	0.470149640763449	0.474904977898124	0.482386348540783	0.467860823763413	0.000474526574552503	0.000850290219511068	0.000851159743234548
180	0.405785764645593	0.3	0.635284215523914	0.614789187617864	0.655779243429963	0.380161662862929	0.491998387507682	0.478619010088535	0.505377764926829	0.5	0.32	0.77	0.524912209996517	0.53958567348507	0.554259136973624	0.915885275075676	0.941488049954195	0.967090824832715	0.913755784055901	0.939499133395646	0.964872040602501	0.635284215523914	0.616026157915869	-0.00760947732840098	-0.355954761893873	-0.154381488878309	-0.150090749843615	-0.158409753534786	0.477186468516617	0.484681802204758	0.470149640763449	0.474904977898124	0.482386348540783	0.467860823763413	0.000474526574552503	0.000850290219511068	0.000851159743234548
180	0.405785764645593	0.3	0.63541873662616	0.614758399312888	0.656079073939431	0.380592095627876	0.493847648806412	0.480430240138775	0.50726505747405	0.5	0.32	0.78	0.529193290032477	0.543972548379092	0.558751806725707	0.925959851294544	0.95181996728361	0.977680083272677	0.924831022257133	0.9504136746053	0.976547468899662	0.63541873662616	0.61935018174214	0.00901363721960593	-0.336587407989645	-0.154381488878309	-0.150090749843615	-0.158409753534786	0.477186468516617	0.484681802204758	0.470149640763449	0.474904977898124	0.482386348540783	0.467860823763413	0.000474526574552503	0.000850290219511068	0.000851159743234548
180	0.405785764645593	0.3	0.635437853272054	0.614851128087952	0.656024578456156	0.379773410802999	0.490508364825365	0.477158511363339	0.503858218287392	0.51	0.32	0.78	0.520598149140785	0.535163348834644	0.549728548528504	0.905319817676845	0.930648689769522	0.955977561862199	0.903158826690804	0.928810721413584	0.953932682554111	0.635437853272054	0.621124206785343	0.00231202577641933	-0.341467837961468	-0.154381488878309	-0.150090749843615	-0.158409753534786	0.477186468516617	0.484681802204758	0.470149640763449	0.474904977898124	0.482386348540783	0.467860823763413	0.000474526574552503	0.000850290219511068	0.000851159743234548
180	0.405785764645593	0.3	0.635451147783239	0.61462960133207	0.656272694234407	0.37303843663049	0.487915365281078	0.474444194869508	0.501386535692648	0.5	0.32	0.77	0.522188420322799	0.537015220340979	0.55184202035916	0.913235906282274	0.939165945373335	0.965095984464395	0.912908829720059	0.93894770780673	0.964833848706323	0.635451147783239	0.612866807856527	0.000745192686239471	-0.348864074069291	-0.154381488878309	-0.150090749843615	-0.158409753534786	0.477186468516617	0.484681802204758	0.470149640763449	0.474904977898124	0.482386348540783	0.467860823763413	0.000474526574552503	0.000850290219511068	0.000851159743234548
180	0.405785764645593	0.3	0.635543555327205	0.61483100258483	0.656256108069579	0.371116512406537	0.487759708041081	0.474237330825826	0.501282085256335	0.5	0.33	0.76	0.523885911731918	0.538823965857392	0.553762019982867	0.918401922564099	0.944589184563277	0.970776446562456	0.919391936943603	0.945825123326449	0.972032784452942	0.635543555327205	0.612400343006973	0.00463640194929343	-0.342950582041334	-0.154381488878309	-0.150090749843615	-0.158409753534786	0.477186468516617	0.484681802204758	0.470149640763449	0.474904977898124	0.482386348540783	0.467860823763413	0.000474526574552503	0.000850290219511068	0.000851159743234548
180	0.405785764645593	0.3	0.635629577750265	0.615160219817985	0.656098935682545	0.376898403468263	0.487447001417898	0.474099134925775	0.500794867910021	0.49	0.32	0.77	0.524935269494101	0.539714385037754	0.554493500581407	0.92161989111314	0.947567331968499	0.973514772823858	0.920289733578547	0.945664102197066	0.972246379000573	0.635629577750265	0.612160208886394	-0.000603990589235981	-0.350492172996371	-0.154381488878309	-0.150090749843615	-0.158409753534786	0.477186468516617	0.484681802204758	0.470149640763449	0.474904977898124	0.482386348540783	0.467860823763413	0.000474526574552503	0.000850290219511068	0.000851159743234548
180	0.405785764645593	0.3	0.635908483542715	0.615051446526214	0.656765520559217	0.381462742600398	0.4991615593098	0.485624785590283	0.512698333029316	0.49	0.32	0.76	0.538157338420788	0.553158455192134	0.56815957196348	0.945362904259302	0.971714861773638	0.998066819287973	0.944993981606932	0.971080244406473	0.997434054606738	0.635908483542715	0.607419593877729	0.000801469028050497	-0.351927017178608	-0.154381488878309	-0.150090749843615	-0.158409753534786	0.477186468516617	0.484681802204758	0.470149640763449	0.474904977898124	0.482386348540783	0.467860823763413	0.000474526574552503	0.000850290219511068	0.000851159743234548
180	0.405785764645593	0.3	0.636198904334302	0.615443846699685	0.65695396196892	0.379424019413773	0.499638705832063	0.486030266749691	0.513247144914435	0.5	0.33	0.77	0.532405282545087	0.547312183103153	0.562219083661219	0.928244162284735	0.954234218872147	0.980224275459559	0.92857567107788	0.954706085874401	0.980919015829932	0.636198904334302	0.620246831564046	0.0038523289710496	-0.339024290741076	-0.154381488878309	-0.150090749843615	-0.158409753534786	0.477186468516617	0.484681802204758	0.470149640763449	0.474904977898124	0.482386348540783	0.467860823763413	0.000474526574552503	0.000850290219511068	0.000851159743234548
180	0.405785764645593	0.3	0.636214416909523	0.615657972249435	0.65677086156961	0.394642176621934	0.500004581892834	0.486816079490462	0.513193084295207	0.5	0.32	0.78	0.535718374821744	0.550231706182382	0.56474503754302	0.936799245708906	0.962178397349715	0.987557548990525	0.934277480245002	0.959603102122408	0.984916071438011	0.636214416909523	0.615017504259906	-0.00651121352745666	-0.356342000444511	-0.154381488878309	-0.150090749843615	-0.158409753534786	0.477186468516617	0.484681802204758	0.470149640763449	0.474904977898124	0.482386348540783	0.467860823763413	0.000474526574552503	0.000850290219511068	0.000851159743234548
180	0.405785764645593	0.3	0.636487187017252	0.615888389006061	0.657085985028443	0.379385241432018	0.489990681197127	0.476643922095935	0.503337440298319	0.5	0.32	0.77	0.523522171986854	0.538181593810416	0.552841015633978	0.914337347348883	0.939940192043989	0.965543036739095	0.913859631110798	0.939430230180219	0.96507274528981	0.636487187017252	0.61675030434898	0.00141494258419503	-0.344587862989981	-0.154381488878309	-0.150090749843615	-0.158409753534786	0.477186468516617	0.484681802204758	0.470149640763449	0.474904977898124	0.482386348540783	0.467860823763413	0.000474526574552503	0.000850290219511068	0.000851159743234548
180	0.405785764645593	0.3	0.636593100676851	0.616024285704288	0.657161915649414	0.387355707018178	0.499575224485925	0.486194880556095	0.512955568415754	0.51	0.33	0.79	0.527525532478977	0.542043318121355	0.556561103763733	0.914114648597125	0.939271574098962	0.9644284996008	0.912362073172383	0.937417444097843	0.962202079567313	0.636593100676851	0.623451604461323	0.00253133227704915	-0.338363305510906	-0.154381488878309	-0.150090749843615	-0.158409753534786	0.477186468516617	0.484681802204758	0.470149640763449	0.474904977898124	0.482386348540783	0.467860823763413	0.000474526574552503	0.000850290219511068	0.000851159743234548
180	0.405785764645593	0.3	0.636626007123062	0.616010608600496	0.657241405645629	0.38009232299583	0.489558410735232	0.476243426930672	0.502873394539793	0.5	0.32	0.77	0.520541149396049	0.535094624744749	0.549648100093449	0.906275674073826	0.931613653015668	0.956951631957511	0.905537034752538	0.930719078690041	0.956365153692599	0.636626007123062	0.619483800787319	0.000809174833912061	-0.341804076990531	-0.154381488878309	-0.150090749843615	-0.158409753534786	0.477186468516617	0.484681802204758	0.470149640763449	0.474904977898124	0.482386348540783	0.467860823763413	0.000474526574552503	0.000850290219511068	0.000851159743234548
180	0.405785764645593	0.3	0.636638220814939	0.615871285929874	0.657405155700004	0.364198164580472	0.480989801976622	0.467455213713014	0.494524390240231	0.5	0.33	0.78	0.512348521501362	0.527182940035085	0.542017358568807	0.893602858710413	0.919476025612888	0.945349192515364	0.892473925161739	0.918256192403601	0.944265266454466	0.636638220814939	0.618346961497998	-0.00365839401048564	-0.345823488488546	-0.154381488878309	-0.150090749843615	-0.158409753534786	0.477186468516617	0.484681802204758	0.470149640763449	0.474904977898124	0.482386348540783	0.467860823763413	0.000474526574552503	0.000850290219511068	0.000851159743234548
180	0.405785764645593	0.3	0.636722859419247	0.616216303483991	0.657229415354503	0.375231172060215	0.484383884353351	0.471072688455705	0.497695080250997	0.5	0.32	0.77	0.520569038104899	0.535278862330072	0.549988686555246	0.912792048798609	0.938584997685549	0.96437794657249	0.911337753149946	0.937639015465259	0.963176715715238	0.636722859419247	0.611056985688862	-0.00410065081933439	-0.355208136299474	-0.154381488878309	-0.150090749843615	-0.158409753534786	0.477186468516617	0.484681802204758	0.470149640763449	0.474904977898124	0.482386348540783	0.467860823763413	0.000474526574552503	0.000850290219511068	0.000851159743234548
180	0.405785764645593	0.3	0.636725784343993	0.615991508101602	0.657460060586384	0.377096072125783	0.491152200584841	0.47770853216149	0.504595869008193	0.5	0.32	0.79	0.52258926762058	0.537295969223134	0.552002670825689	0.910343095704042	0.935961961406017	0.961580827107992	0.906825408050481	0.932165497711692	0.95785389332639	0.636725784343993	0.622454861438352	-0.00508474871607186	-0.347354345643965	-0.154381488878309	-0.150090749843615	-0.158409753534786	0.477186468516617	0.484681802204758	0.470149640763449	0.474904977898124	0.482386348540783	0.467860823763413	0.000474526574552503	0.000850290219511068	0.000851159743234548
180	0.405785764645593	0.3	0.63693802740096	0.616111238811943	0.657764815989976	0.371954972126518	0.484193679872307	0.47079424473348	0.497593115011135	0.51	0.32	0.79	0.513076783824582	0.52767963669078	0.542282489556977	0.891595400509898	0.916971400477723	0.942347400445549	0.889297034103342	0.914485982563898	0.939863082215222	0.63693802740096	0.622163300235321	-0.0114374863932598	-0.354055746441871	-0.154381488878309	-0.150090749843615	-0.158409753534786	0.477186468516617	0.484681802204758	0.470149640763449	0.474904977898124	0.482386348540783	0.467860823763413	0.000474526574552503	0.000850290219511068	0.000851159743234548
180	0.405785764645593	0.3	0.637060008893531	0.616382451803022	0.657737565984039	0.378845881822424	0.490150420378124	0.476784005210095	0.503516835546152	0.5	0.32	0.77	0.524524740483447	0.539229544693719	0.553934348903992	0.91705065284043	0.942759736245137	0.968468819649844	0.914784546759824	0.94045781061828	0.965970159875487	0.637060008893531	0.612902177700989	-0.00358644258522752	-0.355246887900371	-0.154381488878309	-0.150090749843615	-0.158409753534786	0.477186468516617	0.484681802204758	0.470149640763449	0.474904977898124	0.482386348540783	0.467860823763413	0.000474526574552503	0.000850290219511068	0.000851159743234548
180	0.405785764645593	0.3	0.637187259286691	0.616619687628972	0.657754830944411	0.374672738353562	0.484713345678791	0.471377216939158	0.498049474418424	0.49	0.32	0.76	0.522183746829154	0.536957285776745	0.551730824724336	0.917090314294881	0.943036486612508	0.968982658930136	0.9164451415773	0.942219507595312	0.968381724967915	0.637187259286691	0.608256964409522	0.00335180002451637	-0.349237427245766	-0.154381488878309	-0.150090749843615	-0.158409753534786	0.477186468516617	0.484681802204758	0.470149640763449	0.474904977898124	0.482386348540783	0.467860823763413	0.000474526574552503	0.000850290219511068	0.000851159743234548
180	0.405785764645593	0.3	0.6372112097855	0.616622707969566	0.657799711601435	0.38877984649733	0.497461086613568	0.484177258638647	0.510744914588489	0.5	0.32	0.79	0.528970066190361	0.543482824147876	0.55799558210539	0.920678432624412	0.945938053354205	0.971197674083997	0.918054093656439	0.943463647297443	0.96824915718299	0.6372112097855	0.621405774494695	0.004185933739034	-0.3401530346881	-0.154381488878309	-0.150090749843615	-0.158409753534786	0.477186468516617	0.484681802204758	0.470149640763449	0.474904977898124	0.482386348540783	0.467860823763413	0.000474526574552503	0.000850290219511068	0.000851159743234548
180	0.405785764645593	0.3	0.637541378193849	0.616751410918813	0.658331345468884	0.379931876479143	0.493319096881152	0.479897260749353	0.506740933012951	0.5	0.32	0.77	0.527348358261741	0.542097313565029	0.556846268868316	0.921306095996114	0.947073318397797	0.972840540799481	0.920884367361781	0.946466065776099	0.972331611597844	0.637541378193849	0.613242884132743	0.000585518717766656	-0.347836211608247	-0.154381488878309	-0.150090749843615	-0.158409753534786	0.477186468516617	0.484681802204758	0.470149640763449	0.474904977898124	0.482386348540783	0.467860823763413	0.000474526574552503	0.000850290219511068	0.000851159743234548
180	0.405785764645593	0.3	0.637580310142188	0.617019413099419	0.658141207184956	0.383989813950122	0.488989328125174	0.47579915051113	0.502179505739217	0.5	0.32	0.78	0.521706458594581	0.536169285701068	0.550632112807556	0.910164143001042	0.935395854094306	0.96062756518757	0.907592677704436	0.932812550835257	0.957924425540218	0.637580310142188	0.618352497513044	0.00149746409138751	-0.34509216759169	-0.154381488878309	-0.150090749843615	-0.158409753534786	0.477186468516617	0.484681802204758	0.470149640763449	0.474904977898124	0.482386348540783	0.467860823763413	0.000474526574552503	0.000850290219511068	0.000851159743234548
180	0.405785764645593	0.3	0.637748691981257	0.617005335480597	0.658492048481918	0.377903644280886	0.491201550334123	0.477779613663502	0.504623487004744	0.5	0.32	0.77	0.524285306264914	0.539013695624324	0.553742084983735	0.915123045990148	0.940830973280985	0.966538900571822	0.914665819912535	0.940709308446635	0.96636048904464	0.637748691981257	0.616131314185717	-0.000829062702960202	-0.348616454217475	-0.154381488878309	-0.150090749843615	-0.158409753534786	0.477186468516617	0.484681802204758	0.470149640763449	0.474904977898124	0.482386348540783	0.467860823763413	0.000474526574552503	0.000850290219511068	0.000851159743234548
180	0.405785764645593	0.3	0.637851314841991	0.617341928616433	0.658360701067549	0.381151660635002	0.497362749028916	0.483865861481417	0.510859636576415	0.5	0.32	0.76	0.533768815726645	0.548657689391276	0.563546563055906	0.93486745751106	0.960944521322118	0.987021585133176	0.935964695801269	0.961744908863972	0.988208937077798	0.637851314841991	0.613845717491372	-0.000779108934476475	-0.349644748010979	-0.154381488878309	-0.150090749843615	-0.158409753534786	0.477186468516617	0.484681802204758	0.470149640763449	0.474904977898124	0.482386348540783	0.467860823763413	0.000474526574552503	0.000850290219511068	0.000851159743234548
180	0.405785764645593	0.3	0.637975168238662	0.617425651320835	0.658524685156488	0.384560057898795	0.488108002872866	0.474957454952328	0.501258550793404	0.5	0.32	0.77	0.519927223674435	0.534322887536178	0.548718551397921	0.906096517926881	0.931184376966436	0.956272236005991	0.904825893146535	0.929706274554469	0.954900229019702	0.637975168238662	0.616417401090861	-0.00210483737018454	-0.349270532592265	-0.154381488878309	-0.150090749843615	-0.158409753534786	0.477186468516617	0.484681802204758	0.470149640763449	0.474904977898124	0.482386348540783	0.467860823763413	0.000474526574552503	0.000850290219511068	0.000851159743234548
180	0.405785764645593	0.3	0.638125496644609	0.617540237697063	0.658710755592154	0.389294217755182	0.502941947596136	0.489526286875462	0.51635760831681	0.5	0.32	0.77	0.540983586293391	0.555809454574111	0.570635322854831	0.948613114176819	0.974610230238159	1.0006073462995	0.948211128478579	0.974143052689518	1.00025985969695	0.638125496644609	0.61461419586869	-0.00192868283797128	-0.35084565355601	-0.154381488878309	-0.150090749843615	-0.158409753534786	0.477186468516617	0.484681802204758	0.470149640763449	0.474904977898124	0.482386348540783	0.467860823763413	0.000474526574552503	0.000850290219511068	0.000851159743234548
180	0.405785764645593	0.3	0.63851860073494	0.61795158309506	0.65908561837482	0.386267712583922	0.506074655699965	0.492489111555345	0.519660199844584	0.51	0.33	0.78	0.536888876059414	0.551699208623774	0.566509541188133	0.933163066171482	0.958904808947407	0.984646551723332	0.932143900285461	0.958070502087425	0.983744732812102	0.63851860073494	0.623493865893651	0.00254285608138917	-0.338136120733371	-0.154381488878309	-0.150090749843615	-0.158409753534786	0.477186468516617	0.484681802204758	0.470149640763449	0.474904977898124	0.482386348540783	0.467860823763413	0.000474526574552503	0.000850290219511068	0.000851159743234548
180	0.405785764645593	0.3	0.638557825965468	0.617988357715755	0.659127294215181	0.382698890596548	0.493307887945244	0.47996483667393	0.506650939216558	0.49	0.32	0.77	0.531967404318886	0.546756130092389	0.561544855865891	0.934583861172911	0.960565348615594	0.986546836058276	0.933939453434216	0.95956373014883	0.986097917268126	0.638557825965468	0.612256110200129	0.00657153924234464	-0.34320183933258	-0.154381488878309	-0.150090749843615	-0.158409753534786	0.477186468516617	0.484681802204758	0.470149640763449	0.474904977898124	0.482386348540783	0.467860823763413	0.000474526574552503	0.000850290219511068	0.000851159743234548
180	0.405785764645593	0.3	0.638739090743775	0.617784143704638	0.659694037782911	0.370677943021591	0.488004120839611	0.474462247052619	0.501545994626604	0.5	0.33	0.78	0.521802654809028	0.536695695798141	0.551588736787255	0.912101153982959	0.938133907452673	0.964166660922387	0.91170870987848	0.93733533991948	0.963530742587622	0.638739090743775	0.618047505545829	-0.00774958212768177	-0.352355130984055	-0.154381488878309	-0.150090749843615	-0.158409753534786	0.477186468516617	0.484681802204758	0.470149640763449	0.474904977898124	0.482386348540783	0.467860823763413	0.000474526574552503	0.000850290219511068	0.000851159743234548
180	0.405785764645593	0.3	0.638796768769634	0.617967262277859	0.65962627526141	0.380469454100558	0.500009817916396	0.486421454160702	0.513598181672089	0.5	0.32	0.77	0.534890173650927	0.549832529064621	0.564774884478315	0.934904262298411	0.961021159660143	0.987138057021875	0.933718262386003	0.959990813952053	0.986104835495644	0.638796768769634	0.613869650266871	-0.011276206490696	-0.359539066977115	-0.154381488878309	-0.150090749843615	-0.158409753534786	0.477186468516617	0.484681802204758	0.470149640763449	0.474904977898124	0.482386348540783	0.467860823763413	0.000474526574552503	0.000850290219511068	0.000851159743234548
180	0.405785764645593	0.3	0.638877757556923	0.618080551196593	0.659674963917253	0.379382722311626	0.493495105083498	0.480052817764322	0.506937392402675	0.49	0.32	0.76	0.530871027982545	0.545736310767056	0.560601593551567	0.931289197672127	0.957366863522847	0.983444529373566	0.931389897779072	0.95794094804365	0.983254308931464	0.638877757556923	0.611825284962341	0.00633790994842421	-0.34407771698764	-0.154381488878309	-0.150090749843615	-0.158409753534786	0.477186468516617	0.484681802204758	0.470149640763449	0.474904977898124	0.482386348540783	0.467860823763413	0.000474526574552503	0.000850290219511068	0.000851159743234548
180	0.405785764645593	0.3	0.639518401858682	0.618743606416081	0.660293197301283	0.37819279108356	0.485936598796486	0.472666687167093	0.499206510425879	0.5	0.32	0.77	0.517291653468784	0.531814391614971	0.546337129761158	0.901359625072453	0.926664904449559	0.951970183826665	0.899985146801614	0.925136622462409	0.950603830252201	0.639518401858682	0.613770132585077	0.00657095877207238	-0.343092638776823	-0.154381488878309	-0.150090749843615	-0.158409753534786	0.477186468516617	0.484681802204758	0.470149640763449	0.474904977898124	0.482386348540783	0.467860823763413	0.000474526574552503	0.000850290219511068	0.000851159743234548
180	0.405785764645593	0.3	0.639786800327279	0.619176462607465	0.660397138047093	0.393676477040695	0.507220402417118	0.49381449060733	0.520626314226905	0.5	0.33	0.77	0.542189685809021	0.556908871354169	0.571628056899317	0.946723505298148	0.972424840641043	0.998126175983938	0.946149576661535	0.971959698526351	0.997507105797331	0.639786800327279	0.618521510005409	0.00211046029018248	-0.342793363828392	-0.154381488878309	-0.150090749843615	-0.158409753534786	0.477186468516617	0.484681802204758	0.470149640763449	0.474904977898124	0.482386348540783	0.467860823763413	0.000474526574552503	0.000850290219511068	0.000851159743234548
180	0.405785764645593	0.3	0.639821456437228	0.619046260578324	0.660596652296133	0.378094253281298	0.493931807587206	0.480440737180075	0.507422877994336	0.5	0.32	0.77	0.526191810941624	0.540967599545096	0.555743388148568	0.917309033217958	0.943067633175318	0.968826233132678	0.915887229744479	0.941532827869727	0.966980890897413	0.639821456437228	0.614857336821072	-0.00562577391943374	-0.352611258485746	-0.154381488878309	-0.150090749843615	-0.158409753534786	0.477186468516617	0.484681802204758	0.470149640763449	0.474904977898124	0.482386348540783	0.467860823763413	0.000474526574552503	0.000850290219511068	0.000851159743234548
180	0.405785764645593	0.3	0.63983282645979	0.619131781761698	0.660533871157883	0.381440908132392	0.494904591524531	0.481482641592439	0.508326541456623	0.5	0.32	0.78	0.529424035462484	0.544182413611531	0.558940791760578	0.925310401022709	0.951104622457348	0.976898843891988	0.923352751181434	0.949282504452828	0.974857429438089	0.63983282645979	0.620214497154068	-0.00416874667662307	-0.349002924474626	-0.154381488878309	-0.150090749843615	-0.158409753534786	0.477186468516617	0.484681802204758	0.470149640763449	0.474904977898124	0.482386348540783	0.467860823763413	0.000474526574552503	0.000850290219511068	0.000851159743234548
180	0.405785764645593	0.3	0.639872144669988	0.619251717194621	0.660492572145355	0.387337333542937	0.495267071094252	0.482001600815589	0.508532541372916	0.5	0.32	0.78	0.526885218472722	0.541385959121904	0.555886699771085	0.917377279449423	0.942624998573729	0.967872717698034	0.916393309055172	0.941103946006036	0.966703134423268	0.639872144669988	0.617713423435888	0.000536534309612988	-0.344329015223113	-0.154381488878309	-0.150090749843615	-0.158409753534786	0.477186468516617	0.484681802204758	0.470149640763449	0.474904977898124	0.482386348540783	0.467860823763413	0.000474526574552503	0.000850290219511068	0.000851159743234548
180	0.405785764645593	0.3	0.639994152677295	0.619347793193294	0.660640512161296	0.384543706749652	0.49864261664791	0.4852077823284	0.512077450967421	0.5	0.33	0.77	0.530282481408795	0.544965381270949	0.559648281133104	0.9231718501899	0.948733395794589	0.974294941399277	0.922654743837135	0.948347030084492	0.974108871686439	0.639994152677295	0.61837798556958	0.00788742720755703	-0.336972113670194	-0.154381488878309	-0.150090749843615	-0.158409753534786	0.477186468516617	0.484681802204758	0.470149640763449	0.474904977898124	0.482386348540783	0.467860823763413	0.000474526574552503	0.000850290219511068	0.000851159743234548
180	0.405785764645593	0.3	0.639994301387863	0.619060828437192	0.660927774338534	0.373076126743548	0.488321476034514	0.474840179332493	0.501802772736535	0.5	0.32	0.77	0.523934233527203	0.538809370809089	0.553684508090974	0.917781804712931	0.943838758937917	0.969895713162904	0.91694131295617	0.943105025620145	0.969080469600121	0.639994301387863	0.613248144098638	-0.00673139249376868	-0.355202121338321	-0.154381488878309	-0.150090749843615	-0.158409753534786	0.477186468516617	0.484681802204758	0.470149640763449	0.474904977898124	0.482386348540783	0.467860823763413	0.000474526574552503	0.000850290219511068	0.000851159743234548
180	0.405785764645593	0.3	0.640006107609939	0.619009007951771	0.661003207268107	0.374313709144565	0.494798324399367	0.481174286559631	0.508422362239103	0.5	0.32	0.77	0.5317987277894	0.546856153327097	0.561913578864794	0.932559056701206	0.958963667735448	0.985368278769689	0.931278477308706	0.958130437579433	0.98397626379865	0.640006107609939	0.611816999214902	-0.0040213005424701	-0.35369026976297	-0.154381488878309	-0.150090749843615	-0.158409753534786	0.477186468516617	0.484681802204758	0.470149640763449	0.474904977898124	0.482386348540783	0.467860823763413	0.000474526574552503	0.000850290219511068	0.000851159743234548
180	0.405785764645593	0.3	0.640038631279263	0.619381571963098	0.660695690595429	0.390518446423743	0.503902748450122	0.490496001830935	0.517309495069309	0.49	0.32	0.76	0.542382314693952	0.557207271954941	0.572032229215931	0.951440223577257	0.977445976841683	1.00345173010611	0.950190064451381	0.976036707057944	1.00219956780579	0.640038631279263	0.610342916075374	-0.00971962300724901	-0.361067559461267	-0.154381488878309	-0.150090749843615	-0.158409753534786	0.477186468516617	0.484681802204758	0.470149640763449	0.474904977898124	0.482386348540783	0.467860823763413	0.000474526574552503	0.000850290219511068	0.000851159743234548
180	0.405785764645593	0.3	0.640084450828151	0.619423907172872	0.66074499448343	0.385803476334864	0.501083082902876	0.48761835699114	0.514547808814612	0.5	0.32	0.77	0.538563407110561	0.55343489125152	0.56830637539248	0.94401309761294	0.970080364019561	0.996147630426183	0.942427421360945	0.968737736087842	0.994086083332258	0.640084450828151	0.613919679648974	-0.00470360292706102	-0.3544335040735	-0.154381488878309	-0.150090749843615	-0.158409753534786	0.477186468516617	0.484681802204758	0.470149640763449	0.474904977898124	0.482386348540783	0.467860823763413	0.000474526574552503	0.000850290219511068	0.000851159743234548
180	0.405785764645593	0.3	0.640275188535367	0.619668802791251	0.660881574279484	0.380008240619766	0.496121949123352	0.482626042635409	0.509617855611294	0.51	0.32	0.78	0.52687602077095	0.541609310893952	0.556342601016954	0.916586740510878	0.942217700809818	0.967848661108759	0.915393191732547	0.940800386024386	0.966417529047476	0.640275188535367	0.622294043914752	-0.00213944108959287	-0.344540170402937	-0.154381488878309	-0.150090749843615	-0.158409753534786	0.477186468516617	0.484681802204758	0.470149640763449	0.474904977898124	0.482386348540783	0.467860823763413	0.000474526574552503	0.000850290219511068	0.000851159743234548
180	0.405785764645593	0.3	0.640646282156467	0.619730420253524	0.66156214405941	0.368653124685036	0.485390600812421	0.471862601010549	0.498918600614293	0.51	0.33	0.78	0.514717843954809	0.529474476237444	0.54423110852008	0.894979687735783	0.92063818453642	0.946296681337056	0.894274285521067	0.919956091706329	0.9455943571237	0.640646282156467	0.618749406081362	0.00712487308142555	-0.335887413474902	-0.154381488878309	-0.150090749843615	-0.158409753534786	0.477186468516617	0.484681802204758	0.470149640763449	0.474904977898124	0.482386348540783	0.467860823763413	0.000474526574552503	0.000850290219511068	0.000851159743234548
180	0.405785764645593	0.3	0.64074698901747	0.620117887784392	0.661376090250549	0.381878488303535	0.48875202030392	0.475509212833171	0.501994827774668	0.5	0.32	0.78	0.521894041742435	0.536428654591988	0.550963267441541	0.911062290522266	0.936435137528447	0.961807984534627	0.908851813227467	0.934178809435447	0.959271799204544	0.64074698901747	0.616949205969395	-0.00266330252864781	-0.350662513346107	-0.154381488878309	-0.150090749843615	-0.158409753534786	0.477186468516617	0.484681802204758	0.470149640763449	0.474904977898124	0.482386348540783	0.467860823763413	0.000474526574552503	0.000850290219511068	0.000851159743234548
180	0.405785764645593	0.3	0.640957872429708	0.620312708666954	0.661603036192461	0.387054325301471	0.494079007968881	0.480837464819863	0.507320551117898	0.5	0.33	0.79	0.526978887798333	0.541491096583929	0.556003305369526	0.919078340424296	0.944388380494936	0.969698420565576	0.917260316671235	0.942425062485276	0.967612153962944	0.640957872429708	0.622436828042042	0.00143018772115373	-0.341356872493567	-0.154381488878309	-0.150090749843615	-0.158409753534786	0.477186468516617	0.484681802204758	0.470149640763449	0.474904977898124	0.482386348540783	0.467860823763413	0.000474526574552503	0.000850290219511068	0.000851159743234548
180	0.405785764645593	0.3	0.641214590534812	0.620552269588969	0.661876911480656	0.386530434583922	0.492889540192603	0.479665278547392	0.506113801837814	0.5	0.32	0.77	0.52958820205469	0.544188827243566	0.558789452432441	0.928062662866643	0.953649137489252	0.979235612111861	0.926975399118071	0.952827960876357	0.977933098970425	0.641214590534812	0.613040336231164	-0.0042698750559864	-0.354188690542696	-0.154381488878309	-0.150090749843615	-0.158409753534786	0.477186468516617	0.484681802204758	0.470149640763449	0.474904977898124	0.482386348540783	0.467860823763413	0.000474526574552503	0.000850290219511068	0.000851159743234548
180	0.405785764645593	0.3	0.641361487562321	0.620603757265351	0.662119217859291	0.372232069502842	0.487005453819456	0.473536196116612	0.500474711522299	0.51	0.32	0.78	0.516232049769129	0.530915747804949	0.54559944584077	0.897264891126247	0.922786682586761	0.948308474047275	0.896271936410224	0.921524551998891	0.946883267520196	0.641361487562321	0.618852634962763	0.00884758266067224	-0.335663299996978	-0.154381488878309	-0.150090749843615	-0.158409753534786	0.477186468516617	0.484681802204758	0.470149640763449	0.474904977898124	0.482386348540783	0.467860823763413	0.000474526574552503	0.000850290219511068	0.000851159743234548
180	0.405785764645593	0.3	0.641660178809783	0.620921553162186	0.662398804457381	0.381204688683735	0.492380424441489	0.479020243604786	0.505740605278192	0.5	0.32	0.78	0.527065392040116	0.541765582782438	0.55646577352476	0.921583940224278	0.947287505495219	0.972991070766161	0.918162594708643	0.943934762943879	0.969353078760826	0.641660178809783	0.614088510344888	-0.00100551126015941	-0.350355762249593	-0.154381488878309	-0.150090749843615	-0.158409753534786	0.477186468516617	0.484681802204758	0.470149640763449	0.474904977898124	0.482386348540783	0.467860823763413	0.000474526574552503	0.000850290219511068	0.000851159743234548
180	0.405785764645593	0.3	0.641858126261852	0.621208494467027	0.662507758056678	0.393235460596053	0.504021476596596	0.490687798410035	0.517355154783157	0.49	0.32	0.77	0.542543579094084	0.557286357515039	0.572029135935994	0.951664924940453	0.977524939988127	1.0033849550358	0.949652531846245	0.976013865694404	1.00116008988443	0.641858126261852	0.611968438731945	0.00217952846739348	-0.349090951157931	-0.154381488878309	-0.150090749843615	-0.158409753534786	0.477186468516617	0.484681802204758	0.470149640763449	0.474904977898124	0.482386348540783	0.467860823763413	0.000474526574552503	0.000850290219511068	0.000851159743234548
180	0.405785764645593	0.3	0.641951936553307	0.621188152955071	0.662715720151543	0.377674883086624	0.493006709887404	0.479528891159541	0.506484528615267	0.5	0.32	0.77	0.525732922491465	0.540509369039817	0.555285815588169	0.917117474302188	0.942894321742831	0.968671169183475	0.916425999756349	0.942353018319943	0.968097467132653	0.641951936553307	0.614620298451277	-0.000739201852106812	-0.347731080885858	-0.154381488878309	-0.150090749843615	-0.158409753534786	0.477186468516617	0.484681802204758	0.470149640763449	0.474904977898124	0.482386348540783	0.467860823763413	0.000474526574552503	0.000850290219511068	0.000851159743234548
180	0.405785764645593	0.3	0.642027802956924	0.621267936224365	0.662787669689484	0.378680485897918	0.490939206226465	0.477546574765294	0.504331837687636	0.51	0.32	0.78	0.520881357896563	0.535489298629321	0.550097239362079	0.905655674884646	0.931054480625028	0.956453286365409	0.904086316097363	0.929264062438186	0.954816692794917	0.642027802956924	0.616738632858254	0.00164657202963856	-0.343748316878752	-0.154381488878309	-0.150090749843615	-0.158409753534786	0.477186468516617	0.484681802204758	0.470149640763449	0.474904977898124	0.482386348540783	0.467860823763413	0.000474526574552503	0.000850290219511068	0.000851159743234548
180	0.405785764645593	0.3	0.642338221662038	0.621449404664688	0.663227038659389	0.378055900596852	0.497473929251607	0.483885002447957	0.511062856055257	0.51	0.33	0.78	0.526416443221679	0.541199779094847	0.555983114968016	0.913744908539604	0.939405577121057	0.96506624570251	0.91309286487809	0.938701654708938	0.964506770705144	0.642338221662038	0.619787364235672	0.0010164242779139	-0.341979750027208	-0.154381488878309	-0.150090749843615	-0.158409753534786	0.477186468516617	0.484681802204758	0.470149640763449	0.474904977898124	0.482386348540783	0.467860823763413	0.000474526574552503	0.000850290219511068	0.000851159743234548
180	0.405785764645593	0.3	0.642994562575234	0.622315593727397	0.663673531423071	0.390428366994026	0.497239684581168	0.484007710476811	0.510471658685526	0.5	0.32	0.77	0.531960371012798	0.546503291923813	0.561046212834828	0.929471272399124	0.95488148703189	0.980291701664656	0.927767585461992	0.95315640885868	0.978348014676886	0.642994562575234	0.615440280330886	-0.0012011294353778	-0.350157417011891	-0.154381488878309	-0.150090749843615	-0.158409753534786	0.477186468516617	0.484681802204758	0.470149640763449	0.474904977898124	0.482386348540783	0.467860823763413	0.000474526574552503	0.000850290219511068	0.000851159743234548
180	0.405785764645593	0.3	0.643149380632011	0.622219650136632	0.664079111127389	0.383632620835296	0.499825695481818	0.486333028378314	0.513318362585321	0.5	0.32	0.76	0.53673871759976	0.551629823931327	0.566520930262895	0.940352348763942	0.966441181850556	0.99253001493717	0.940066044546352	0.966306636047793	0.992233592578669	0.643149380632011	0.610105646325517	-0.00153244867893022	-0.35339798419594	-0.154381488878309	-0.150090749843615	-0.158409753534786	0.477186468516617	0.484681802204758	0.470149640763449	0.474904977898124	0.482386348540783	0.467860823763413	0.000474526574552503	0.000850290219511068	0.000851159743234548
180	0.405785764645593	0.3	0.643653360923258	0.622868651686098	0.664438070160418	0.389682071850027	0.502232601559478	0.488846783442618	0.515618419676338	0.5	0.32	0.77	0.539397289925438	0.554167304294402	0.568937318663366	0.944878091022821	0.970751159430812	0.996624227838804	0.94361449980053	0.969406146252197	0.995479925849032	0.643653360923258	0.615912324157647	0.00188543758817742	-0.346878646586769	-0.154381488878309	-0.150090749843615	-0.158409753534786	0.477186468516617	0.484681802204758	0.470149640763449	0.474904977898124	0.482386348540783	0.467860823763413	0.000474526574552503	0.000850290219511068	0.000851159743234548
180	0.405785764645593	0.3	0.643784763989315	0.623008615982525	0.664560911996105	0.383783576534669	0.491735527376745	0.478465488468957	0.505005566284534	0.51	0.32	0.78	0.520786171348788	0.535229956580927	0.549673741813067	0.904267549881074	0.929347029716433	0.954426509551791	0.901531025735357	0.926595231889717	0.951381810291093	0.643784763989315	0.619811803047842	-0.00226197865308742	-0.34593479065926	-0.154381488878309	-0.150090749843615	-0.158409753534786	0.477186468516617	0.484681802204758	0.470149640763449	0.474904977898124	0.482386348540783	0.467860823763413	0.000474526574552503	0.000850290219511068	0.000851159743234548
180	0.405785764645593	0.3	0.644299405486421	0.623421505220441	0.665177305752401	0.379221232916939	0.491368434975297	0.477979484771111	0.504757385179484	0.5	0.33	0.77	0.523016207615214	0.537666706607019	0.552317205598824	0.911233480035433	0.936758549786961	0.962283619538489	0.911187863326946	0.936504065852386	0.962088415932756	0.644299405486421	0.613423740822263	0.000805387985738391	-0.348121524314105	-0.154381488878309	-0.150090749843615	-0.158409753534786	0.477186468516617	0.484681802204758	0.470149640763449	0.474904977898124	0.482386348540783	0.467860823763413	0.000474526574552503	0.000850290219511068	0.000851159743234548
180	0.405785764645593	0.3	0.644404091937822	0.623645677303848	0.665162506571796	0.381850802250348	0.498128978793793	0.484631309700967	0.511626647886618	0.5	0.33	0.77	0.531435665967012	0.546236902741775	0.561038139516539	0.927188250138589	0.953011757486573	0.978835264834558	0.927306999586137	0.953380961633028	0.97899266412569	0.644404091937822	0.619115145968293	-0.00376981576147346	-0.347799543152846	-0.154381488878309	-0.150090749843615	-0.158409753534786	0.477186468516617	0.484681802204758	0.470149640763449	0.474904977898124	0.482386348540783	0.467860823763413	0.000474526574552503	0.000850290219511068	0.000851159743234548
180	0.405785764645593	0.3	0.644487683743184	0.623611957478565	0.665363410007802	0.393860038207043	0.50116330283103	0.487922572825284	0.514404032836775	0.5	0.32	0.76	0.538736979712492	0.553356657689633	0.567976335666775	0.944131823217494	0.969752680413481	0.995373537609468	0.942986640707338	0.968607753995968	0.993995259239728	0.644487683743184	0.608985362200097	0.00106907262536233	-0.352453465505273	-0.154381488878309	-0.150090749843615	-0.158409753534786	0.477186468516617	0.484681802204758	0.470149640763449	0.474904977898124	0.482386348540783	0.467860823763413	0.000474526574552503	0.000850290219511068	0.000851159743234548
180	0.405785764645593	0.3	0.645506409536941	0.624585923920625	0.666426895153257	0.388956580472044	0.500668890844966	0.487304374417579	0.514033407272353	0.5	0.33	0.77	0.532766584456391	0.547377920089157	0.561989255721922	0.927712659807528	0.953155548754936	0.978598437702343	0.927814626461757	0.953513190773387	0.978782645784714	0.645506409536941	0.614827130782316	-0.00556658346045085	-0.350897231542531	-0.154381488878309	-0.150090749843615	-0.158409753534786	0.477186468516617	0.484681802204758	0.470149640763449	0.474904977898124	0.482386348540783	0.467860823763413	0.000474526574552503	0.000850290219511068	0.000851159743234548
180	0.405785764645593	0.3	0.645529916014741	0.624469998882484	0.666589833146997	0.369929897642513	0.486792248864407	0.47326231909629	0.500322178632524	0.5	0.32	0.76	0.522809070157736	0.537755474542678	0.55270187892762	0.916514438427605	0.942716346931687	0.968918255435769	0.916562259178953	0.942762997661783	0.968763832910425	0.645529916014741	0.609653153068656	0.00225498223558438	-0.349450501281285	-0.154381488878309	-0.150090749843615	-0.158409753534786	0.477186468516617	0.484681802204758	0.470149640763449	0.474904977898124	0.482386348540783	0.467860823763413	0.000474526574552503	0.000850290219511068	0.000851159743234548
180	0.405785764645593	0.3	0.645993058680014	0.625222823964076	0.666763293395952	0.3849065727035	0.496375129618974	0.483011634452856	0.509738624785092	0.5	0.32	0.77	0.53242919451909	0.547159926575505	0.56189065863192	0.932068679561232	0.95785624740712	0.983643815253009	0.931185590390332	0.956635309222039	0.982484583446058	0.645993058680014	0.613780559992063	0.00596374408892212	-0.341627665791001	-0.154381488878309	-0.150090749843615	-0.158409753534786	0.477186468516617	0.484681802204758	0.470149640763449	0.474904977898124	0.482386348540783	0.467860823763413	0.000474526574552503	0.000850290219511068	0.000851159743234548
180	0.405785764645593	0.3	0.646345231699486	0.625521390499557	0.667169072899415	0.385690330817484	0.49762402995782	0.484249060105559	0.510998999810081	0.51	0.33	0.78	0.524618251464126	0.539108219283061	0.553598187101995	0.908197581817597	0.933282019305322	0.958366456793046	0.908030815864434	0.933198078196026	0.958336469629693	0.646345231699486	0.620831705950823	-0.000304966744083752	-0.340929780693667	-0.154381488878309	-0.150090749843615	-0.158409753534786	0.477186468516617	0.484681802204758	0.470149640763449	0.474904977898124	0.482386348540783	0.467860823763413	0.000474526574552503	0.000850290219511068	0.000851159743234548
180	0.405785764645593	0.3	0.646550661067917	0.625541268528847	0.667560053606987	0.374015495221264	0.494141635875531	0.480527013169213	0.507756258581848	0.5	0.33	0.76	0.529689194660157	0.544696714194489	0.559704233728821	0.927270709047016	0.953542782217332	0.979814855387648	0.927873985819279	0.954119639071722	0.980394859024819	0.646550661067917	0.61159319845702	-0.00618171603088231	-0.354634995184418	-0.154381488878309	-0.150090749843615	-0.158409753534786	0.477186468516617	0.484681802204758	0.470149640763449	0.474904977898124	0.482386348540783	0.467860823763413	0.000474526574552503	0.000850290219511068	0.000851159743234548
180	0.405785764645593	0.3	0.646617747370272	0.625752293056777	0.667483201683768	0.385974602114776	0.502524886261281	0.48902629194563	0.516023480576931	0.5	0.33	0.77	0.538738074195191	0.553608862996796	0.568479651798401	0.942747623181523	0.968770288868353	0.994792954555182	0.943644459283307	0.969455813617063	0.99557769499952	0.646617747370272	0.613819716076862	0.00129375226510631	-0.345689442852805	-0.154381488878309	-0.150090749843615	-0.158409753534786	0.477186468516617	0.484681802204758	0.470149640763449	0.474904977898124	0.482386348540783	0.467860823763413	0.000474526574552503	0.000850290219511068	0.000851159743234548
180	0.405785764645593	0.3	0.646629610878984	0.625834942621925	0.667424279136044	0.377817102017784	0.493576499177567	0.48008718500737	0.507065813347763	0.5	0.33	0.76	0.528513243164031	0.54336321500829	0.558213186852548	0.924426604197935	0.950400804886342	0.976375005574749	0.925511532848286	0.951752682958454	0.977137470731396	0.646629610878984	0.612782951478788	-0.00153288186815934	-0.349444152987292	-0.154381488878309	-0.150090749843615	-0.158409753534786	0.477186468516617	0.484681802204758	0.470149640763449	0.474904977898124	0.482386348540783	0.467860823763413	0.000474526574552503	0.000850290219511068	0.000851159743234548
180	0.405785764645593	0.3	0.646692989827741	0.625687366646145	0.667698613009336	0.380888243861927	0.497947237367793	0.484426940228456	0.511467534507131	0.5	0.32	0.77	0.533497791160823	0.548387649797241	0.56327750843366	0.933380435501171	0.959430970234166	0.985481504967161	0.932481825373197	0.958496994023927	0.984552555978553	0.646692989827741	0.614716980028252	0.0064835209767893	-0.341657626326954	-0.154381488878309	-0.150090749843615	-0.158409753534786	0.477186468516617	0.484681802204758	0.470149640763449	0.474904977898124	0.482386348540783	0.467860823763413	0.000474526574552503	0.000850290219511068	0.000851159743234548
180	0.405785764645593	0.3	0.647007454893415	0.626071542513239	0.667943367273591	0.382852587005478	0.501800570046322	0.488232221803029	0.515368918289616	0.5	0.32	0.77	0.535289110575374	0.550165205881636	0.565041301187897	0.933803901903384	0.959755029186997	0.98570615647061	0.932674306947202	0.958676026605457	0.984495175710618	0.647007454893415	0.618171038123015	-0.00210232352577668	-0.347988026565937	-0.154381488878309	-0.150090749843615	-0.158409753534786	0.477186468516617	0.484681802204758	0.470149640763449	0.474904977898124	0.482386348540783	0.467860823763413	0.000474526574552503	0.000850290219511068	0.000851159743234548
180	0.405785764645593	0.3	0.648263487253132	0.627325471252926	0.669201503253338	0.375967977291169	0.496328229503703	0.482710203621124	0.509946255386282	0.5	0.33	0.77	0.529268115394743	0.544199614335931	0.559131113277119	0.923337859881285	0.949386695766465	0.975435531651644	0.922792527450529	0.949014155789222	0.974786484058584	0.648263487253132	0.616367094964056	0.000574495138959748	-0.343954242674033	-0.154381488878309	-0.150090749843615	-0.158409753534786	0.477186468516617	0.484681802204758	0.470149640763449	0.474904977898124	0.482386348540783	0.467860823763413	0.000474526574552503	0.000850290219511068	0.000851159743234548
180	0.405785764645593	0.3	0.649057701940509	0.628070029301379	0.670045374579639	0.387392734849461	0.502280653101774	0.488828897947737	0.515732408255811	0.51	0.32	0.78	0.533604035599738	0.54828792778825	0.562971819976762	0.928242486405016	0.953786169896555	0.979329853388093	0.924363203828627	0.950311385602763	0.975921904897769	0.649057701940509	0.616749926669888	0.00197358196622843	-0.34459193719039	-0.154381488878309	-0.150090749843615	-0.158409753534786	0.477186468516617	0.484681802204758	0.470149640763449	0.474904977898124	0.482386348540783	0.467860823763413	0.000474526574552503	0.000850290219511068	0.000851159743234548
180	0.405785764645593	0.3	0.649073336862221	0.628172905273888	0.669973768450555	0.380837836794653	0.497133943128991	0.483634285812352	0.510633600445629	0.51	0.33	0.78	0.524384711742821	0.539021833465327	0.553658955187832	0.908271227655486	0.933623752659615	0.958976277663744	0.907939830211225	0.933382750248819	0.958458360861832	0.649073336862221	0.621764703615807	0.000467550687287008	-0.338878312971534	-0.154381488878309	-0.150090749843615	-0.158409753534786	0.477186468516617	0.484681802204758	0.470149640763449	0.474904977898124	0.482386348540783	0.467860823763413	0.000474526574552503	0.000850290219511068	0.000851159743234548
180	0.405785764645593	0.3	0.649333257489386	0.628368624756508	0.670297890222263	0.38762696944925	0.503739761845989	0.490255585134949	0.517223938557029	0.5	0.32	0.77	0.539369467688365	0.554204491368611	0.569039515048856	0.943031860389908	0.968969368569725	0.994906876749541	0.941465038356432	0.96727338085555	0.993228142479712	0.649333257489386	0.610651603029237	0.00817045763518788	-0.343293505041557	-0.154381488878309	-0.150090749843615	-0.158409753534786	0.477186468516617	0.484681802204758	0.470149640763449	0.474904977898124	0.482386348540783	0.467860823763413	0.000474526574552503	0.000850290219511068	0.000851159743234548
180	0.405785764645593	0.3	0.649344773521387	0.628236118682506	0.670453428360269	0.377313466331727	0.4943100212771	0.480786176821102	0.507833865733098	0.5	0.32	0.77	0.529928678434048	0.5448348329065	0.559740987378951	0.927637356249336	0.953730501024081	0.979823645798826	0.926132301623538	0.952429688442963	0.978476897036444	0.649344773521387	0.609829656953987	0.00438456126600201	-0.347494031901509	-0.154381488878309	-0.150090749843615	-0.158409753534786	0.477186468516617	0.484681802204758	0.470149640763449	0.474904977898124	0.482386348540783	0.467860823763413	0.000474526574552503	0.000850290219511068	0.000851159743234548
180	0.405785764645593	0.3	0.650333879776857	0.629163915640732	0.671503843912982	0.370077126834643	0.488248952840032	0.474682820302339	0.501815085377725	0.52	0.33	0.79	0.511761932002849	0.526387761926237	0.541013591849625	0.883208357951161	0.908449890043542	0.933691422135923	0.882421610983538	0.907833439584997	0.932916835104836	0.650333879776857	0.625739371395996	0.000113968020515835	-0.336689787420789	-0.154381488878309	-0.150090749843615	-0.158409753534786	0.477186468516617	0.484681802204758	0.470149640763449	0.474904977898124	0.482386348540783	0.467860823763413	0.000474526574552503	0.000850290219511068	0.000851159743234548
180	0.405785764645593	0.3	0.650514847345168	0.629274201875576	0.67175549281476	0.372794905581668	0.491700264356961	0.478117523534917	0.505283005179005	0.51	0.33	0.77	0.521082474950424	0.535885798099578	0.550689121248733	0.905534788907804	0.931259937511735	0.956985086115666	0.905345925631099	0.931016265024838	0.956709812373222	0.650514847345168	0.615093736628691	-0.00377513115990816	-0.349282921353489	-0.154381488878309	-0.150090749843615	-0.158409753534786	0.477186468516617	0.484681802204758	0.470149640763449	0.474904977898124	0.482386348540783	0.467860823763413	0.000474526574552503	0.000850290219511068	0.000851159743234548
180	0.405785764645593	0.3	0.650634260807141	0.62962914791685	0.671639373697431	0.391661847401912	0.50788196607444	0.494401750009782	0.521362182139097	0.5	0.32	0.78	0.54272063032499	0.55751829509738	0.572315959869771	0.947521922350167	0.973356782843737	0.999191643337308	0.945461137524271	0.970801676169331	0.996917709832673	0.650634260807141	0.618359088976613	-0.00157223575584869	-0.349105651158434	-0.154381488878309	-0.150090749843615	-0.158409753534786	0.477186468516617	0.484681802204758	0.470149640763449	0.474904977898124	0.482386348540783	0.467860823763413	0.000474526574552503	0.000850290219511068	0.000851159743234548
180	0.405785764645593	0.3	0.650671465606184	0.629625078638189	0.67171785257418	0.386179836570368	0.496624889518056	0.483290552503725	0.509959226532388	0.5	0.33	0.77	0.531325508637586	0.545985164945331	0.560644821253075	0.928535760175805	0.954154735535244	0.979773710894683	0.928598908309869	0.953946437233607	0.979582188781024	0.650671465606184	0.612045385587475	-0.00853565477279291	-0.358786024162723	-0.154381488878309	-0.150090749843615	-0.158409753534786	0.477186468516617	0.484681802204758	0.470149640763449	0.474904977898124	0.482386348540783	0.467860823763413	0.000474526574552503	0.000850290219511068	0.000851159743234548
180	0.405785764645593	0.3	0.650786877490867	0.629809006996887	0.671764747984847	0.3829308445491	0.497082432352108	0.483643884963274	0.510520979740943	0.5	0.32	0.77	0.531972052213561	0.546753447896359	0.561534843579156	0.92995832158996	0.955798178895872	0.981638036201783	0.928466399270882	0.954297041611485	0.979773022453265	0.650786877490867	0.610312424712147	-0.00602850718732351	-0.358189073239127	-0.154381488878309	-0.150090749843615	-0.158409753534786	0.477186468516617	0.484681802204758	0.470149640763449	0.474904977898124	0.482386348540783	0.467860823763413	0.000474526574552503	0.000850290219511068	0.000851159743234548
180	0.405785764645593	0.3	0.651257985081259	0.630269504260491	0.672246465902027	0.377215123780951	0.490996493964514	0.477560492599389	0.50443249532964	0.5	0.32	0.76	0.526445725009198	0.541257095693125	0.556068466377051	0.921622945743432	0.947552492573695	0.973482039403959	0.921203218367696	0.947087116710475	0.973169513246418	0.651257985081259	0.61173408794941	0.00809340062173784	-0.341747238158462	-0.154381488878309	-0.150090749843615	-0.158409753534786	0.477186468516617	0.484681802204758	0.470149640763449	0.474904977898124	0.482386348540783	0.467860823763413	0.000474526574552503	0.000850290219511068	0.000851159743234548
180	0.405785764645593	0.3	0.651271676125861	0.630180210813583	0.672363141438139	0.390777795249646	0.509523607930671	0.495974696561084	0.523072519300259	0.5	0.33	0.77	0.545045271885075	0.559934680825465	0.574824089765855	0.952257281491298	0.978270805159801	1.0042843288283	0.952180962149554	0.978154702599386	1.00442418800356	0.651271676125861	0.612774513995516	-0.00499113047262534	-0.352378205537279	-0.154381488878309	-0.150090749843615	-0.158409753534786	0.477186468516617	0.484681802204758	0.470149640763449	0.474904977898124	0.482386348540783	0.467860823763413	0.000474526574552503	0.000850290219511068	0.000851159743234548
180	0.405785764645593	0.3	0.65137393216123	0.630173726038631	0.67257413828383	0.383558933340783	0.502488094928212	0.488921443234363	0.516054746622061	0.5	0.32	0.77	0.537567812707934	0.55248430978073	0.567400806853527	0.939503361171328	0.965572814746311	0.991642268321293	0.939101220984793	0.965039263540512	0.991199569908168	0.65137393216123	0.61236364074672	0.00248763758832116	-0.345883332154089	-0.154381488878309	-0.150090749843615	-0.158409753534786	0.477186468516617	0.484681802204758	0.470149640763449	0.474904977898124	0.482386348540783	0.467860823763413	0.000474526574552503	0.000850290219511068	0.000851159743234548
180	0.405785764645593	0.3	0.651414840247154	0.630452570619583	0.672377109874725	0.378723837322758	0.492011912626397	0.478591254580075	0.50543257067272	0.5	0.33	0.78	0.524094889012351	0.538791560173699	0.553488231335047	0.913573218610807	0.939191642787847	0.964810066964887	0.912794911922118	0.938507892270552	0.964057271220649	0.651414840247154	0.616025937875705	-0.00357106987595323	-0.348837948832256	-0.154381488878309	-0.150090749843615	-0.158409753534786	0.477186468516617	0.484681802204758	0.470149640763449	0.474904977898124	0.482386348540783	0.467860823763413	0.000474526574552503	0.000850290219511068	0.000851159743234548
180	0.405785764645593	0.3	0.652261664609828	0.63121197390102	0.673311355318637	0.376656584590203	0.49772189421883	0.484085648473539	0.51135813996412	0.5	0.33	0.78	0.530524292343873	0.545468671808663	0.560413051273452	0.925245395983092	0.951308704478414	0.977372012973736	0.925813855838779	0.951898071870262	0.978099181160724	0.652261664609828	0.616751464180469	0.0100152669127789	-0.333475892411496	-0.154381488878309	-0.150090749843615	-0.158409753534786	0.477186468516617	0.484681802204758	0.470149640763449	0.474904977898124	0.482386348540783	0.467860823763413	0.000474526574552503	0.000850290219511068	0.000851159743234548
180	0.405785764645593	0.3	0.652735998386694	0.631633258438639	0.673838738334748	0.376039921808259	0.491537643124916	0.478053126729047	0.505022159520784	0.5	0.32	0.77	0.523192712513055	0.537950487989503	0.552708263465951	0.91164881412651	0.937363829245177	0.963078844363844	0.910886969447787	0.936424944283617	0.96227788119413	0.652735998386694	0.613482943854065	0.00231932032589407	-0.344576163334067	-0.154381488878309	-0.150090749843615	-0.158409753534786	0.477186468516617	0.484681802204758	0.470149640763449	0.474904977898124	0.482386348540783	0.467860823763413	0.000474526574552503	0.000850290219511068	0.000851159743234548
180	0.405785764645593	0.3	0.65309010577965	0.632020520166538	0.674159691392763	0.383235129457864	0.507562805122715	0.493849753357342	0.521275856888087	0.5	0.32	0.77	0.542986736559192	0.558064207339984	0.573141678120776	0.948974269840408	0.975325064181924	1.00167585852344	0.947805715697359	0.97399418439909	1.00068719975877	0.65309010577965	0.615622748620087	-0.000871620700120488	-0.349024493946836	-0.154381488878309	-0.150090749843615	-0.158409753534786	0.477186468516617	0.484681802204758	0.470149640763449	0.474904977898124	0.482386348540783	0.467860823763413	0.000474526574552503	0.000850290219511068	0.000851159743234548
180	0.405785764645593	0.3	0.653644336410069	0.632362982405062	0.674925690415076	0.382527861085885	0.491610917143718	0.478308951135482	0.504912883151954	0.5	0.32	0.77	0.52769934346611	0.542374876325553	0.557050409184996	0.924306142351239	0.950011471213624	0.975716800076008	0.921639924501863	0.947228230515694	0.972815703380912	0.653644336410069	0.608706990829628	-0.00163990340188677	-0.354867683412742	-0.154381488878309	-0.150090749843615	-0.158409753534786	0.477186468516617	0.484681802204758	0.470149640763449	0.474904977898124	0.482386348540783	0.467860823763413	0.000474526574552503	0.000850290219511068	0.000851159743234548
180	0.405785764645593	0.3	0.654260819042181	0.633176322134556	0.675345315949807	0.383593164697389	0.502963312072906	0.489384812962591	0.516541811183222	0.5	0.32	0.76	0.536898614115531	0.551795433879848	0.566692253644165	0.937001977004745	0.963000087641038	0.988998198277331	0.937247211365222	0.96341943351736	0.989353233990187	0.654260819042181	0.612694051265767	-0.00893794134807384	-0.358187774246988	-0.154381488878309	-0.150090749843615	-0.158409753534786	0.477186468516617	0.484681802204758	0.470149640763449	0.474904977898124	0.482386348540783	0.467860823763413	0.000474526574552503	0.000850290219511068	0.000851159743234548
180	0.405785764645593	0.3	0.654459207130947	0.633406628323531	0.675511785938362	0.377108022754257	0.487883797363558	0.474529930379131	0.501237664347986	0.5	0.32	0.78	0.518248975655031	0.532833151368002	0.547417327080973	0.901815246377186	0.92719345768417	0.952571668991153	0.89996444095102	0.925168787054931	0.95039226990647	0.654459207130947	0.613312653628974	0.00303067824658332	-0.344240290079807	-0.154381488878309	-0.150090749843615	-0.158409753534786	0.477186468516617	0.484681802204758	0.470149640763449	0.474904977898124	0.482386348540783	0.467860823763413	0.000474526574552503	0.000850290219511068	0.000851159743234548
180	0.405785764645593	0.3	0.655285282198093	0.634083242003631	0.676487322392554	0.380283638062659	0.499575930625679	0.485994005396852	0.513157855854506	0.5	0.32	0.76	0.534844927377857	0.549792074322049	0.564739221266242	0.935307294954694	0.961446040710782	0.987584786466871	0.935167932092545	0.961420905211146	0.987695696737501	0.655285282198093	0.608882557723693	9.51823714014183e-05	-0.350989094173923	-0.154381488878309	-0.150090749843615	-0.158409753534786	0.477186468516617	0.484681802204758	0.470149640763449	0.474904977898124	0.482386348540783	0.467860823763413	0.000474526574552503	0.000850290219511068	0.000851159743234548
180	0.405785764645593	0.3	0.655336242746635	0.633973183285394	0.676699302207876	0.382456704744562	0.495575677151384	0.482164412987625	0.508986941315143	0.5	0.32	0.77	0.531723391065137	0.546513123918788	0.561302856772438	0.931092976510612	0.956991059265477	0.982889142020342	0.929974707782874	0.955614469510846	0.981447389847745	0.655336242746635	0.611041187044039	0.00185217289853605	-0.347996885571477	-0.154381488878309	-0.150090749843615	-0.158409753534786	0.477186468516617	0.484681802204758	0.470149640763449	0.474904977898124	0.482386348540783	0.467860823763413	0.000474526574552503	0.000850290219511068	0.000851159743234548
180	0.405785764645593	0.3	0.655720073891822	0.634562885216156	0.676877262567488	0.375879011291792	0.49217230872091	0.478665750373612	0.505678867068207	0.5	0.32	0.77	0.524603100259363	0.539405877306385	0.554208654353407	0.914939719211892	0.940756662856074	0.966573606500255	0.913818367768433	0.939605109408748	0.965322116712146	0.655720073891822	0.614049605031525	-0.00197736438910948	-0.34989505301613	-0.154381488878309	-0.150090749843615	-0.158409753534786	0.477186468516617	0.484681802204758	0.470149640763449	0.474904977898124	0.482386348540783	0.467860823763413	0.000474526574552503	0.000850290219511068	0.000851159743234548
180	0.405785764645593	0.3	0.65599008012717	0.634900917915812	0.677079242338528	0.379710839848354	0.49592979623673	0.482430598212452	0.509428994261008	0.49	0.32	0.77	0.534452915540368	0.54940778317991	0.564362650819451	0.938666216515302	0.964931634136802	0.991197051758301	0.937113601815791	0.96319310015254	0.989565535029033	0.65599008012717	0.610778597199895	0.00796724639271852	-0.342550510668837	-0.154381488878309	-0.150090749843615	-0.158409753534786	0.477186468516617	0.484681802204758	0.470149640763449	0.474904977898124	0.482386348540783	0.467860823763413	0.000474526574552503	0.000850290219511068	0.000851159743234548
180	0.405785764645593	0.3	0.656843858200734	0.63567696629674	0.678010750104728	0.381525452858409	0.505729149624976	0.492016091658626	0.519442207591326	0.5	0.33	0.77	0.541519929885765	0.556612717122508	0.57170550435925	0.947034207491977	0.973429147014533	0.999824086537089	0.948214750860257	0.974832344479469	1.00130510516717	0.656843858200734	0.614545121926268	-0.00735653520351072	-0.352256714471849	-0.154381488878309	-0.150090749843615	-0.158409753534786	0.477186468516617	0.484681802204758	0.470149640763449	0.474904977898124	0.482386348540783	0.467860823763413	0.000474526574552503	0.000850290219511068	0.000851159743234548
180	0.405785764645593	0.3	0.6579176678973	0.636755080490471	0.679080255304129	0.375305674190385	0.496756544702079	0.483107508652557	0.5104055807516	0.5	0.32	0.77	0.531869297889468	0.546895980543966	0.561922663198464	0.930332005878323	0.956616290139757	0.982900574401191	0.929461717622055	0.955744757281295	0.98181987868702	0.6579176678973	0.613024253006776	0.00446624321717681	-0.341338600581372	-0.154381488878309	-0.150090749843615	-0.158409753534786	0.477186468516617	0.484681802204758	0.470149640763449	0.474904977898124	0.482386348540783	0.467860823763413	0.000474526574552503	0.000850290219511068	0.000851159743234548
180	0.405785764645593	0.3	0.658109132717698	0.63691502788225	0.679303237553145	0.373811950971918	0.497254773506837	0.483548420110604	0.510961126903069	0.5	0.33	0.78	0.52808484341356	0.543053597701631	0.558022351989702	0.918915708551985	0.944962703886769	0.971009699221552	0.917667937478992	0.943547289497457	0.969878327889496	0.658109132717698	0.618184344069023	-3.20894432974229e-05	-0.3434735231779	-0.154381488878309	-0.150090749843615	-0.158409753534786	0.477186468516617	0.484681802204758	0.470149640763449	0.474904977898124	0.482386348540783	0.467860823763413	0.000474526574552503	0.000850290219511068	0.000851159743234548
180	0.405785764645593	0.3	0.659900109598694	0.638559217256884	0.681241001940504	0.376360034803937	0.491932973923375	0.478446813509775	0.505419134336974	0.5	0.32	0.77	0.524376202588968	0.539156991979772	0.553937781370576	0.91455870288362	0.940337713269882	0.966116723656144	0.913641767189014	0.939633506035341	0.965308198554823	0.659900109598694	0.612672085147423	4.25488039028894e-05	-0.347739960428601	-0.154381488878309	-0.150090749843615	-0.158409753534786	0.477186468516617	0.484681802204758	0.470149640763449	0.474904977898124	0.482386348540783	0.467860823763413	0.000474526574552503	0.000850290219511068	0.000851159743234548
180	0.405785764645593	0.3	0.66050316101893	0.639215801294003	0.681790520743857	0.374846507811083	0.496617483335806	0.482958896476938	0.510276070194674	0.51	0.33	0.78	0.526299706316277	0.54118401697906	0.556068327641842	0.914535231563628	0.940399252263789	0.96626327296395	0.913879924566249	0.93996158658155	0.965364368261409	0.66050316101893	0.618162543083919	-0.00476852002894402	-0.347737569844297	-0.154381488878309	-0.150090749843615	-0.158409753534786	0.477186468516617	0.484681802204758	0.470149640763449	0.474904977898124	0.482386348540783	0.467860823763413	0.000474526574552503	0.000850290219511068	0.000851159743234548
180	0.405785764645593	0.3	0.660692431232276	0.639426039985323	0.681958822479228	0.383390311865031	0.50267886108614	0.489102218182629	0.51625550398965	0.5	0.33	0.78	0.535907561805193	0.550783441172404	0.565659320539615	0.934504898767566	0.96044515998595	0.986385421204334	0.933759949991879	0.959612523080792	0.985652111543596	0.660692431232276	0.617789523911339	0.00146081023418328	-0.342096767807537	-0.154381488878309	-0.150090749843615	-0.158409753534786	0.477186468516617	0.484681802204758	0.470149640763449	0.474904977898124	0.482386348540783	0.467860823763413	0.000474526574552503	0.000850290219511068	0.000851159743234548
180	0.405785764645593	0.3	0.662153367972006	0.640803475364262	0.68350326057975	0.371111280865951	0.496960399270307	0.483182792823948	0.510738005716666	0.5	0.33	0.76	0.531779021831925	0.546942314457496	0.562105607083067	0.929977466550847	0.956495098652842	0.983012730754836	0.930771567983491	0.957571215934287	0.983834642667171	0.662153367972006	0.608940850925175	0.00433240862200573	-0.34356957711052	-0.154381488878309	-0.150090749843615	-0.158409753534786	0.477186468516617	0.484681802204758	0.470149640763449	0.474904977898124	0.482386348540783	0.467860823763413	0.000474526574552503	0.000850290219511068	0.000851159743234548
180	0.405785764645593	0.3	0.66271973563304	0.641398633053109	0.684040838212972	0.368444335209641	0.482619142319727	0.469162348851485	0.49607593578797	0.5	0.32	0.77	0.516696322639084	0.531516513808678	0.546336704978271	0.903996103836028	0.929925057630374	0.95585401142472	0.903401608979664	0.929219868489866	0.955279423070533	0.66271973563304	0.611451761572775	-0.00498529638846718	-0.352769314514091	-0.154381488878309	-0.150090749843615	-0.158409753534786	0.477186468516617	0.484681802204758	0.470149640763449	0.474904977898124	0.482386348540783	0.467860823763413	0.000474526574552503	0.000850290219511068	0.000851159743234548
180	0.405785764645593	0.3	0.665456363143984	0.643949265115008	0.68696346117296	0.377118037577982	0.491294880890928	0.477847935798139	0.504741825983717	0.49	0.32	0.76	0.530320433521068	0.545243988101733	0.560167542682399	0.932495966510028	0.958736996598321	0.984978026686614	0.931472259046079	0.957473794468159	0.98363994653264	0.665456363143984	0.603741589874243	0.00495110687138633	-0.352083516386389	-0.154381488878309	-0.150090749843615	-0.158409753534786	0.477186468516617	0.484681802204758	0.470149640763449	0.474904977898124	0.482386348540783	0.467860823763413	0.000474526574552503	0.000850290219511068	0.000851159743234548
180	0.405785764645593	0.31	0.600705936852145	0.581553958741515	0.619857914962776	0.390865648823155	0.497535034654575	0.484307356203812	0.510762713105338	0.5	0.32	0.77	0.530320268627205	0.544804677958313	0.559289087289422	0.92438647678034	0.949633846911012	0.974881217041683	0.922198729508259	0.947004220679385	0.972385364268493	0.600705936852145	0.621938600073478	0.00171345140396582	-0.344302954652781	-0.154381488878309	-0.150090749843615	-0.158409753534786	0.477186468516617	0.484681802204758	0.470149640763449	0.474904977898124	0.482386348540783	0.467860823763413	0.000474526574552503	0.000850290219511068	0.000851159743234548
180	0.405785764645593	0.31	0.604466793361992	0.58511750290727	0.623816083816715	0.391563720590028	0.492303786098287	0.479234355365079	0.505373216831495	0.5	0.33	0.78	0.527285389813733	0.541665243431601	0.556045097049469	0.921950919297691	0.947093886500031	0.972236853702371	0.921259511606015	0.9463880580039	0.97182809258437	0.604466793361992	0.625430565102918	0.00471425402578239	-0.338459435615921	-0.154381488878309	-0.150090749843615	-0.158409753534786	0.477186468516617	0.484681802204758	0.470149640763449	0.474904977898124	0.482386348540783	0.467860823763413	0.000474526574552503	0.000850290219511068	0.000851159743234548
180	0.405785764645593	0.31	0.609695926014502	0.590206932301205	0.629184919727798	0.389007194429474	0.494125105724179	0.480936669010041	0.507313542438318	0.5	0.33	0.78	0.525539381998761	0.539950932056995	0.554362482115228	0.914830249688481	0.939917088828926	0.965003927969371	0.91400282728202	0.93927297353004	0.964192714459032	0.609695926014502	0.628019889696351	-0.00468020302267433	-0.345277082407109	-0.154381488878309	-0.150090749843615	-0.158409753534786	0.477186468516617	0.484681802204758	0.470149640763449	0.474904977898124	0.482386348540783	0.467860823763413	0.000474526574552503	0.000850290219511068	0.000851159743234548
180	0.405785764645593	0.31	0.610973567427676	0.591378172030109	0.630568962825243	0.384279063808071	0.4837881709756	0.470746266597269	0.49683007535393	0.51	0.33	0.78	0.512368409091967	0.526563444235116	0.540758479378266	0.889633809357721	0.914280885493323	0.938927961628925	0.888089938529978	0.912783801346414	0.937347680213798	0.610973567427676	0.624778964971105	0.00440630589677061	-0.33581728787799	-0.154381488878309	-0.150090749843615	-0.158409753534786	0.477186468516617	0.484681802204758	0.470149640763449	0.474904977898124	0.482386348540783	0.467860823763413	0.000474526574552503	0.000850290219511068	0.000851159743234548
180	0.405785764645593	0.31	0.611852005847646	0.592275331072162	0.63142868062313	0.392602730398868	0.492990305580626	0.479931143655222	0.50604946750603	0.5	0.32	0.77	0.530244819055734	0.544673040778161	0.559101262500587	0.92962833618961	0.954923979394348	0.980219622599085	0.928536873412442	0.953731672240824	0.979095893492741	0.611852005847646	0.621966533288833	-0.00439609961605432	-0.349947041196782	-0.154381488878309	-0.150090749843615	-0.158409753534786	0.477186468516617	0.484681802204758	0.470149640763449	0.474904977898124	0.482386348540783	0.467860823763413	0.000474526574552503	0.000850290219511068	0.000851159743234548
180	0.405785764645593	0.31	0.612256822331795	0.593005194309186	0.631508450354404	0.404616172106138	0.500896760829353	0.487956522070506	0.513836999588199	0.5	0.32	0.78	0.536236361141488	0.550456944801077	0.564677528460667	0.936869995605564	0.961715080937539	0.986560166269513	0.933814573425982	0.958419294839236	0.983377211624975	0.612256822331795	0.629763449962799	0.00809411040681399	-0.335429430191084	-0.154381488878309	-0.150090749843615	-0.158409753534786	0.477186468516617	0.484681802204758	0.470149640763449	0.474904977898124	0.482386348540783	0.467860823763413	0.000474526574552503	0.000850290219511068	0.000851159743234548
180	0.405785764645593	0.31	0.612374386325446	0.592887026058302	0.631861746592591	0.404150396251007	0.509805991233451	0.496622849361356	0.522989133105546	0.5	0.32	0.77	0.54327762925746	0.55769924934934	0.572120869441221	0.946378607839376	0.971500777445358	0.996622947051341	0.945770047687721	0.970896538227693	0.996136365425546	0.612374386325446	0.624333172888661	0.0013130480484699	-0.343312598339242	-0.154381488878309	-0.150090749843615	-0.158409753534786	0.477186468516617	0.484681802204758	0.470149640763449	0.474904977898124	0.482386348540783	0.467860823763413	0.000474526574552503	0.000850290219511068	0.000851159743234548
180	0.405785764645593	0.31	0.612544056441719	0.592952094917773	0.632136017965666	0.396533705836179	0.499679410676716	0.486551516197577	0.512807305155854	0.5	0.32	0.78	0.532152004556149	0.54651026905663	0.560868533557111	0.926876560094426	0.951885089039519	0.976893617984613	0.925153936144596	0.949970609056203	0.975026726200838	0.612544056441719	0.625412403176138	0.00737937924964728	-0.336658919897259	-0.154381488878309	-0.150090749843615	-0.158409753534786	0.477186468516617	0.484681802204758	0.470149640763449	0.474904977898124	0.482386348540783	0.467860823763413	0.000474526574552503	0.000850290219511068	0.000851159743234548
180	0.405785764645593	0.31	0.612642158566796	0.593026089235366	0.632258227898226	0.390675724512936	0.491548038193633	0.478474318710287	0.504621757676978	0.5	0.32	0.78	0.523795188720821	0.538107244971867	0.552419301222912	0.912857740433735	0.937800450125658	0.962743159817582	0.910606226818122	0.935159234610169	0.960303065186929	0.612642158566796	0.6266624058843	0.0089524316551042	-0.333738916848715	-0.154381488878309	-0.150090749843615	-0.158409753534786	0.477186468516617	0.484681802204758	0.470149640763449	0.474904977898124	0.482386348540783	0.467860823763413	0.000474526574552503	0.000850290219511068	0.000851159743234548
180	0.405785764645593	0.31	0.613090103893422	0.593476520496729	0.632703687290114	0.385896347545116	0.497189700164818	0.483832212025742	0.510547188303893	0.51	0.33	0.78	0.527830250662824	0.542402422869289	0.556974595075754	0.917841490938882	0.943180971287733	0.968520451636584	0.917664673698978	0.942766976141431	0.968492283126236	0.613090103893422	0.630514538140795	-0.00605343291752648	-0.342237659818561	-0.154381488878309	-0.150090749843615	-0.158409753534786	0.477186468516617	0.484681802204758	0.470149640763449	0.474904977898124	0.482386348540783	0.467860823763413	0.000474526574552503	0.000850290219511068	0.000851159743234548
180	0.405785764645593	0.31	0.614165296319443	0.594517535786961	0.633813056851926	0.383029512558145	0.493954360296445	0.48060316749421	0.507305553098681	0.5	0.32	0.77	0.528731301485272	0.543419497535898	0.558107693586524	0.924410830191861	0.950091033854928	0.975771237517994	0.923396408476695	0.949062150378056	0.974485249097052	0.614165296319443	0.624110697186845	-0.00062562007775076	-0.343639453615675	-0.154381488878309	-0.150090749843615	-0.158409753534786	0.477186468516617	0.484681802204758	0.470149640763449	0.474904977898124	0.482386348540783	0.467860823763413	0.000474526574552503	0.000850290219511068	0.000851159743234548
180	0.405785764645593	0.31	0.615741100146185	0.596021886437864	0.635460313854506	0.391614609836683	0.496849261090297	0.483660568015383	0.51003795416521	0.5	0.32	0.78	0.531779816850724	0.546280649152717	0.560781481454711	0.929383554569793	0.954726440181471	0.980069325793149	0.928009166568684	0.953550767634582	0.978823715603631	0.615741100146185	0.620345350020841	0.00183673298282716	-0.34311009518909	-0.154381488878309	-0.150090749843615	-0.158409753534786	0.477186468516617	0.484681802204758	0.470149640763449	0.474904977898124	0.482386348540783	0.467860823763413	0.000474526574552503	0.000850290219511068	0.000851159743234548
180	0.405785764645593	0.31	0.615758792348468	0.596191933631759	0.635325651065177	0.391487335024777	0.502987519665568	0.489632321712803	0.516342717618333	0.5	0.32	0.78	0.535818052997383	0.550433011706425	0.565047970415467	0.933595065112361	0.959059778836087	0.984524492559813	0.931283641335964	0.957049687466636	0.982433440394653	0.615758792348468	0.62827038534661	-0.00906296381113447	-0.348876685616414	-0.154381488878309	-0.150090749843615	-0.158409753534786	0.477186468516617	0.484681802204758	0.470149640763449	0.474904977898124	0.482386348540783	0.467860823763413	0.000474526574552503	0.000850290219511068	0.000851159743234548
180	0.405785764645593	0.31	0.615773352887064	0.596005738949378	0.635540966824751	0.385926710566546	0.492036065232996	0.478817881344993	0.505254249121	0.5	0.32	0.77	0.527613935449784	0.54217917683354	0.556744418217296	0.923420101808139	0.948911916519178	0.974403731230217	0.922973250338706	0.948523439053033	0.974359956983302	0.615773352887064	0.619769122159699	0.000601198788977794	-0.34445788676499	-0.154381488878309	-0.150090749843615	-0.158409753534786	0.477186468516617	0.484681802204758	0.470149640763449	0.474904977898124	0.482386348540783	0.467860823763413	0.000474526574552503	0.000850290219511068	0.000851159743234548
180	0.405785764645593	0.31	0.616044094734351	0.596387278131262	0.63570091133744	0.384944193032069	0.492405914111047	0.479150332020033	0.505661496202062	0.5	0.33	0.78	0.525308363328859	0.539840896581724	0.554373429834588	0.916366110090849	0.941717164626328	0.967068219161807	0.915387049410334	0.94053973641507	0.965682574164479	0.616044094734351	0.625051131678237	0.00326522529173062	-0.340091932961826	-0.154381488878309	-0.150090749843615	-0.158409753534786	0.477186468516617	0.484681802204758	0.470149640763449	0.474904977898124	0.482386348540783	0.467860823763413	0.000474526574552503	0.000850290219511068	0.000851159743234548
180	0.405785764645593	0.31	0.617842146916651	0.597994538654547	0.637689755178755	0.38863005999603	0.497887231282386	0.484587832689477	0.511186629875295	0.5	0.33	0.77	0.53421341562194	0.548874776615269	0.563536137608598	0.935245379231265	0.960912967729186	0.986580556227107	0.935305133747493	0.961237526815687	0.986818800849051	0.617842146916651	0.619647922305124	-0.00296661926559373	-0.348193599563237	-0.154381488878309	-0.150090749843615	-0.158409753534786	0.477186468516617	0.484681802204758	0.470149640763449	0.474904977898124	0.482386348540783	0.467860823763413	0.000474526574552503	0.000850290219511068	0.000851159743234548
180	0.405785764645593	0.31	0.61815639775194	0.598498369557883	0.637814425945996	0.404765095062531	0.505059201675783	0.492015461957803	0.518102941393764	0.5	0.32	0.77	0.541360021294926	0.555711926382203	0.570063831469481	0.946573841079083	0.971668302049383	0.996762763019683	0.945850667321342	0.970856305956266	0.996088861311846	0.61815639775194	0.620320404061354	-0.00940576419794443	-0.356689413086569	-0.154381488878309	-0.150090749843615	-0.158409753534786	0.477186468516617	0.484681802204758	0.470149640763449	0.474904977898124	0.482386348540783	0.467860823763413	0.000474526574552503	0.000850290219511068	0.000851159743234548
180	0.405785764645593	0.31	0.618208265878681	0.59840298361808	0.638013548139283	0.389189484968269	0.494805583439516	0.481604047485872	0.50800711939316	0.5	0.32	0.77	0.529993044943047	0.544521000583209	0.55904895622337	0.926799140421298	0.952204184747544	0.977609229073791	0.924745331016152	0.949880502990712	0.975482549220579	0.618208265878681	0.61699063113819	0.00223574927633881	-0.346986245268625	-0.154381488878309	-0.150090749843615	-0.158409753534786	0.477186468516617	0.484681802204758	0.470149640763449	0.474904977898124	0.482386348540783	0.467860823763413	0.000474526574552503	0.000850290219511068	0.000851159743234548
180	0.405785764645593	0.31	0.61860176732716	0.598835615439614	0.638367919214705	0.38709465928936	0.4883187692228	0.475232715516977	0.501404822928623	0.5	0.32	0.77	0.525186496401311	0.539648082216177	0.554109668031042	0.920911787965109	0.946270103422258	0.971628418879406	0.918140196441232	0.943641351733263	0.968605218513885	0.61860176732716	0.616719717223863	-0.00616008361078014	-0.357131758106119	-0.154381488878309	-0.150090749843615	-0.158409753534786	0.477186468516617	0.484681802204758	0.470149640763449	0.474904977898124	0.482386348540783	0.467860823763413	0.000474526574552503	0.000850290219511068	0.000851159743234548
180	0.405785764645593	0.31	0.618670897186191	0.599221013277853	0.638120781094528	0.391138805563913	0.490850220025247	0.477807749830235	0.503892690220259	0.51	0.32	0.79	0.520121272968758	0.534318753446831	0.548516233924904	0.903169848599417	0.927823207268414	0.952476565937412	0.899403429240063	0.924166821092811	0.948338204943308	0.618670897186191	0.628266173059958	-0.00135446642514537	-0.342072614951476	-0.154381488878309	-0.150090749843615	-0.158409753534786	0.477186468516617	0.484681802204758	0.470149640763449	0.474904977898124	0.482386348540783	0.467860823763413	0.000474526574552503	0.000850290219511068	0.000851159743234548
180	0.405785764645593	0.31	0.61868964692934	0.599115776488201	0.638263517370478	0.395688253743054	0.498111062076254	0.48500122503239	0.511220899120119	0.5	0.32	0.78	0.530440184281261	0.544778260184019	0.559116336086777	0.923876769574391	0.948849642368524	0.973822515162657	0.920405973243359	0.945338663949665	0.970335156691688	0.61868964692934	0.627080211646048	-0.000750602065704512	-0.344135727159851	-0.154381488878309	-0.150090749843615	-0.158409753534786	0.477186468516617	0.484681802204758	0.470149640763449	0.474904977898124	0.482386348540783	0.467860823763413	0.000474526574552503	0.000850290219511068	0.000851159743234548
180	0.405785764645593	0.31	0.618712142017681	0.598868934602509	0.638555349432853	0.39515358828076	0.506090082611991	0.492755341636003	0.519424823587978	0.51	0.33	0.79	0.536182268433655	0.550692210916961	0.565202153400267	0.930825106942054	0.956014710475946	0.981204314009837	0.928655151388233	0.953575152974889	0.97879455791603	0.618712142017681	0.630801183413916	0.00751731698476015	-0.330557334503122	-0.154381488878309	-0.150090749843615	-0.158409753534786	0.477186468516617	0.484681802204758	0.470149640763449	0.474904977898124	0.482386348540783	0.467860823763413	0.000474526574552503	0.000850290219511068	0.000851159743234548
180	0.405785764645593	0.31	0.618948055837169	0.599141676683905	0.638754434990434	0.387591197547874	0.494985125636536	0.48173429583101	0.508235955442061	0.5	0.32	0.77	0.526381721810257	0.540860646538702	0.555339571267146	0.916263752186829	0.941466971351983	0.966670190517137	0.91461241225975	0.940093202908755	0.965219996311741	0.618948055837169	0.62161238484914	-0.00237102015986021	-0.347569966313808	-0.154381488878309	-0.150090749843615	-0.158409753534786	0.477186468516617	0.484681802204758	0.470149640763449	0.474904977898124	0.482386348540783	0.467860823763413	0.000474526574552503	0.000850290219511068	0.000851159743234548
180	0.405785764645593	0.31	0.619128790625848	0.599416078736177	0.63884150251552	0.401559525386885	0.505154492642288	0.492021100830467	0.518287884454109	0.51	0.32	0.79	0.536571031112156	0.550893582674629	0.565216134237101	0.932825442603383	0.957725110542557	0.982624778481731	0.930331760606308	0.955111145289207	0.979912454994338	0.619128790625848	0.627200195473046	0.000402368177111564	-0.340453233912851	-0.154381488878309	-0.150090749843615	-0.158409753534786	0.477186468516617	0.484681802204758	0.470149640763449	0.474904977898124	0.482386348540783	0.467860823763413	0.000474526574552503	0.000850290219511068	0.000851159743234548
180	0.405785764645593	0.31	0.619243079923926	0.599352450776247	0.639133709071606	0.390800347875791	0.491865159171545	0.478786428961755	0.504943889381335	0.5	0.32	0.77	0.525969749762354	0.54033735928414	0.554704968805926	0.918718837603829	0.943814945364712	0.968911053125596	0.91682140493887	0.941820421203003	0.966773902555794	0.619243079923926	0.616579355029864	0.0024427405640714	-0.34630881822452	-0.154381488878309	-0.150090749843615	-0.158409753534786	0.477186468516617	0.484681802204758	0.470149640763449	0.474904977898124	0.482386348540783	0.467860823763413	0.000474526574552503	0.000850290219511068	0.000851159743234548
180	0.405785764645593	0.31	0.619311238072103	0.599644603166456	0.638977872977751	0.40183505162082	0.501898446510005	0.488857185382001	0.514939707638009	0.5	0.32	0.78	0.537388255534199	0.551724181806957	0.566060108079714	0.939066150591437	0.964117652855361	0.989169155119284	0.937938803855219	0.962512245519963	0.987735216550118	0.619311238072103	0.624500082194244	-0.00643146814773679	-0.35022424291442	-0.154381488878309	-0.150090749843615	-0.158409753534786	0.477186468516617	0.484681802204758	0.470149640763449	0.474904977898124	0.482386348540783	0.467860823763413	0.000474526574552503	0.000850290219511068	0.000851159743234548
180	0.405785764645593	0.31	0.619340801352181	0.599587523343646	0.639094079360716	0.39642210862594	0.501596468183542	0.48841513414756	0.514777802219524	0.51	0.32	0.79	0.531197039854906	0.545532970770464	0.559868901686021	0.921878781216576	0.946758420085892	0.971638058955206	0.919042714265019	0.944102640528353	0.96866905115018	0.619340801352181	0.629393949010881	0.00893047860410604	-0.33052315251372	-0.154381488878309	-0.150090749843615	-0.158409753534786	0.477186468516617	0.484681802204758	0.470149640763449	0.474904977898124	0.482386348540783	0.467860823763413	0.000474526574552503	0.000850290219511068	0.000851159743234548
180	0.405785764645593	0.31	0.619370990061754	0.599909414531468	0.63883256559204	0.38567132910221	0.486877143505028	0.473790500061404	0.499963786948653	0.51	0.32	0.79	0.514349053921795	0.528555971691079	0.542762889460362	0.891594768865104	0.916221651073224	0.940848533281343	0.889325771636409	0.913954470205398	0.938383726661055	0.619370990061754	0.628110293734743	0.0130053213261899	-0.327818318313382	-0.154381488878309	-0.150090749843615	-0.158409753534786	0.477186468516617	0.484681802204758	0.470149640763449	0.474904977898124	0.482386348540783	0.467860823763413	0.000474526574552503	0.000850290219511068	0.000851159743234548
180	0.405785764645593	0.31	0.619431187813592	0.599622371583675	0.639240004043508	0.402688343552081	0.505280141840054	0.492174286683779	0.518385996996329	0.5	0.32	0.77	0.541981189658924	0.556413327138018	0.570845464617112	0.948167170580123	0.973415424984649	0.998663679389175	0.947989846181079	0.97335480298195	0.99871586524721	0.619431187813592	0.618786021247084	-0.00749967560538108	-0.355147148251538	-0.154381488878309	-0.150090749843615	-0.158409753534786	0.477186468516617	0.484681802204758	0.470149640763449	0.474904977898124	0.482386348540783	0.467860823763413	0.000474526574552503	0.000850290219511068	0.000851159743234548
180	0.405785764645593	0.31	0.619574506831417	0.599703601268588	0.639445412394247	0.393518323313626	0.493924882873692	0.480866047830494	0.50698371791689	0.5	0.32	0.78	0.527381973809931	0.54170403757761	0.556026101345289	0.920200684037144	0.945190489397066	0.970180294756988	0.917426229178803	0.942383990454379	0.967272092274943	0.619574506831417	0.626392627105871	0.00189819875203812	-0.341368633250474	-0.154381488878309	-0.150090749843615	-0.158409753534786	0.477186468516617	0.484681802204758	0.470149640763449	0.474904977898124	0.482386348540783	0.467860823763413	0.000474526574552503	0.000850290219511068	0.000851159743234548
180	0.405785764645593	0.31	0.619692538097611	0.599912435580176	0.639472640615047	0.397941854603012	0.496863137169893	0.483847562338803	0.509878712000984	0.5	0.33	0.78	0.534089358447581	0.548456445423821	0.562823532400062	0.935817700474728	0.960991342457983	0.986164984441238	0.934926665384447	0.959972948163096	0.985701688576956	0.619692538097611	0.622603769964035	-0.00606927851923417	-0.352498359529613	-0.154381488878309	-0.150090749843615	-0.158409753534786	0.477186468516617	0.484681802204758	0.470149640763449	0.474904977898124	0.482386348540783	0.467860823763413	0.000474526574552503	0.000850290219511068	0.000851159743234548
180	0.405785764645593	0.31	0.61995076275804	0.600221856380438	0.639679669135643	0.398975728682905	0.500984761989126	0.487889492164359	0.514080031813893	0.5	0.32	0.78	0.534444410490115	0.548789244461963	0.56313407843381	0.931802182748114	0.956812356573057	0.981822530397999	0.929992735148898	0.954852188525996	0.979865225180061	0.61995076275804	0.62350025928999	-0.00453805071157495	-0.350233867889313	-0.154381488878309	-0.150090749843615	-0.158409753534786	0.477186468516617	0.484681802204758	0.470149640763449	0.474904977898124	0.482386348540783	0.467860823763413	0.000474526574552503	0.000850290219511068	0.000851159743234548
180	0.405785764645593	0.31	0.620177105207734	0.600562327081928	0.639791883333541	0.395383788134729	0.494212990544188	0.481197462579674	0.507228518508702	0.5	0.32	0.76	0.527076545650943	0.541333020493064	0.555589495335185	0.918914370056304	0.943769354985659	0.968624339915015	0.918514040466105	0.943663903933962	0.968337098529602	0.620177105207734	0.620467280749989	0.000731253597863356	-0.346230001911284	-0.154381488878309	-0.150090749843615	-0.158409753534786	0.477186468516617	0.484681802204758	0.470149640763449	0.474904977898124	0.482386348540783	0.467860823763413	0.000474526574552503	0.000850290219511068	0.000851159743234548
180	0.405785764645593	0.31	0.620348970515485	0.600854007953181	0.639843933077789	0.391336886559343	0.498889652436449	0.485639076265895	0.512140228607003	0.51	0.33	0.78	0.528011782323421	0.542418490272918	0.556825198222416	0.916166375604253	0.941163812874309	0.966161250144365	0.915634962879914	0.940656671403464	0.965657478793319	0.620348970515485	0.631433304041462	-0.00483637194590153	-0.341640027775223	-0.154381488878309	-0.150090749843615	-0.158409753534786	0.477186468516617	0.484681802204758	0.470149640763449	0.474904977898124	0.482386348540783	0.467860823763413	0.000474526574552503	0.000850290219511068	0.000851159743234548
180	0.405785764645593	0.31	0.620423671442756	0.600536083052516	0.640311259832996	0.39029191355152	0.49672256702836	0.483500563765014	0.509944570291706	0.49	0.32	0.76	0.536838861327654	0.551519475391663	0.566200089455672	0.944240396619534	0.970061978932215	0.995883561244897	0.944049879409767	0.969757402220724	0.995589353498327	0.620423671442756	0.613093851088351	0.0162464579087837	-0.334962573945512	-0.154381488878309	-0.150090749843615	-0.158409753534786	0.477186468516617	0.484681802204758	0.470149640763449	0.474904977898124	0.482386348540783	0.467860823763413	0.000474526574552503	0.000850290219511068	0.000851159743234548
180	0.405785764645593	0.31	0.620541006927424	0.600751726777724	0.640330287077124	0.400449756257558	0.502494090995711	0.489399651837964	0.515588530153458	0.5	0.32	0.77	0.540338816408369	0.554796190314248	0.569253564220127	0.946905829558076	0.972241362034853	0.99757689451163	0.945289443299959	0.970190932870378	0.995858513476788	0.620541006927424	0.618474237641212	0.000912578228858079	-0.347184183212279	-0.154381488878309	-0.150090749843615	-0.158409753534786	0.477186468516617	0.484681802204758	0.470149640763449	0.474904977898124	0.482386348540783	0.467860823763413	0.000474526574552503	0.000850290219511068	0.000851159743234548
180	0.405785764645593	0.31	0.620598523517492	0.601070719839144	0.64012632719584	0.399321453836061	0.501064556540353	0.487976637797703	0.514152475283004	0.51	0.33	0.79	0.531582324846677	0.545839782547975	0.560097240249273	0.923507956907474	0.948277169533605	0.973046382159736	0.92132480140744	0.946280063994393	0.970826689084021	0.620598523517492	0.629645094636132	0.00385654204670689	-0.334694258665594	-0.154381488878309	-0.150090749843615	-0.158409753534786	0.477186468516617	0.484681802204758	0.470149640763449	0.474904977898124	0.482386348540783	0.467860823763413	0.000474526574552503	0.000850290219511068	0.000851159743234548
180	0.405785764645593	0.31	0.620716914535251	0.600806961746147	0.640626867324356	0.385137715738762	0.488764895223454	0.475612705178531	0.501917085268376	0.5	0.32	0.78	0.521425156009335	0.535844204683537	0.550263253357739	0.909586707779319	0.934739646531362	0.959892585283404	0.907806047865971	0.932888849610706	0.958069572243756	0.620716914535251	0.621985734109769	0.00986046319378975	-0.333964166388995	-0.154381488878309	-0.150090749843615	-0.158409753534786	0.477186468516617	0.484681802204758	0.470149640763449	0.474904977898124	0.482386348540783	0.467860823763413	0.000474526574552503	0.000850290219511068	0.000851159743234548
180	0.405785764645593	0.31	0.620796497840418	0.601017788227349	0.640575207453487	0.394516735072841	0.49808264995825	0.484941392053117	0.511223907863383	0.5	0.32	0.77	0.534855491216515	0.549349353912572	0.563843216608629	0.936656978272079	0.962039119540746	0.987421260809412	0.935811382950055	0.961858060962595	0.987139379782366	0.620796497840418	0.621246800650196	0.00553057858697925	-0.341441454755585	-0.154381488878309	-0.150090749843615	-0.158409753534786	0.477186468516617	0.484681802204758	0.470149640763449	0.474904977898124	0.482386348540783	0.467860823763413	0.000474526574552503	0.000850290219511068	0.000851159743234548
180	0.405785764645593	0.31	0.621127049100078	0.601261769594191	0.640992328605964	0.384936389287291	0.487571326747614	0.474445675583008	0.500696977912219	0.5	0.33	0.78	0.522072593698563	0.536515854750668	0.550959115802774	0.912900010629009	0.938155604060136	0.963411197491263	0.910822930846007	0.936122720367722	0.96144199144071	0.621127049100078	0.622485776026033	0.00252506213185769	-0.34152289846992	-0.154381488878309	-0.150090749843615	-0.158409753534786	0.477186468516617	0.484681802204758	0.470149640763449	0.474904977898124	0.482386348540783	0.467860823763413	0.000474526574552503	0.000850290219511068	0.000851159743234548
180	0.405785764645593	0.31	0.621304466701934	0.601406992695447	0.641201940708421	0.381769650366365	0.489652264178689	0.476382005294015	0.502922523063363	0.5	0.32	0.79	0.520791028830311	0.535298360552735	0.54980569227516	0.906821113884103	0.932081830723951	0.957342547563798	0.903975578426816	0.929458183812583	0.954436200454028	0.621304466701934	0.628019174316025	-0.00454309600721389	-0.344034431873002	-0.154381488878309	-0.150090749843615	-0.158409753534786	0.477186468516617	0.484681802204758	0.470149640763449	0.474904977898124	0.482386348540783	0.467860823763413	0.000474526574552503	0.000850290219511068	0.000851159743234548
180	0.405785764645593	0.31	0.621396475488597	0.601540669623682	0.641252281353513	0.389541681941124	0.49342428718517	0.480269351455967	0.506579222914373	0.5	0.32	0.78	0.526524060665367	0.540945947377343	0.555367834089318	0.918474275716309	0.943631971141482	0.968789666566654	0.916699963276712	0.942082539232278	0.967068928893657	0.621396475488597	0.624434296656071	0.00114089213576164	-0.341724812874682	-0.154381488878309	-0.150090749843615	-0.158409753534786	0.477186468516617	0.484681802204758	0.470149640763449	0.474904977898124	0.482386348540783	0.467860823763413	0.000474526574552503	0.000850290219511068	0.000851159743234548
180	0.405785764645593	0.31	0.621635526296603	0.60172466165736	0.641546390935846	0.389549424312993	0.494307885690703	0.481129607321291	0.507486164060114	0.5	0.32	0.78	0.529316599176965	0.543814733117091	0.558312867057217	0.92544110533822	0.950789203470328	0.976137301602437	0.922555956262611	0.948328808372173	0.973429491032585	0.621635526296603	0.615080095615142	-0.00262718057778508	-0.35046470479595	-0.154381488878309	-0.150090749843615	-0.158409753534786	0.477186468516617	0.484681802204758	0.470149640763449	0.474904977898124	0.482386348540783	0.467860823763413	0.000474526574552503	0.000850290219511068	0.000851159743234548
180	0.405785764645593	0.31	0.621841822400749	0.602150859159565	0.641532785641934	0.389804565786138	0.48984156995836	0.476789366882947	0.502893773033773	0.5	0.32	0.78	0.522365123577276	0.536664971992556	0.550964820407837	0.910832099959782	0.935766308568504	0.960700517177226	0.909358468871034	0.934108681206878	0.959030389398857	0.621841822400749	0.624974342059654	0.00368209194995736	-0.339719253977437	-0.154381488878309	-0.150090749843615	-0.158409753534786	0.477186468516617	0.484681802204758	0.470149640763449	0.474904977898124	0.482386348540783	0.467860823763413	0.000474526574552503	0.000850290219511068	0.000851159743234548
180	0.405785764645593	0.31	0.621860165154701	0.60225218582413	0.641468144485271	0.393375871494353	0.491630285036633	0.478628236672792	0.504632333400475	0.5	0.32	0.78	0.524834906785697	0.539092170185986	0.553349433586275	0.915651779736088	0.940525675198936	0.965399570661784	0.913219291590497	0.938048316582404	0.962685078180227	0.621860165154701	0.622950199924879	0.00482658003253329	-0.342507819728895	-0.154381488878309	-0.150090749843615	-0.158409753534786	0.477186468516617	0.484681802204758	0.470149640763449	0.474904977898124	0.482386348540783	0.467860823763413	0.000474526574552503	0.000850290219511068	0.000851159743234548
180	0.405785764645593	0.31	0.621924739325551	0.602151554168568	0.641697924482535	0.394162415197028	0.49706115765171	0.483937119147456	0.510185196155963	0.5	0.32	0.78	0.5322674461601	0.546702169560264	0.561136892960427	0.930443927818024	0.955676920807371	0.980909913796717	0.928904004845599	0.953804370180385	0.979277145681045	0.621924739325551	0.622059155416923	-0.00539494290958075	-0.350536972143622	-0.154381488878309	-0.150090749843615	-0.158409753534786	0.477186468516617	0.484681802204758	0.470149640763449	0.474904977898124	0.482386348540783	0.467860823763413	0.000474526574552503	0.000850290219511068	0.000851159743234548
180	0.405785764645593	0.31	0.622046751071498	0.602090519689447	0.642002982453549	0.389152015485733	0.497516165104299	0.484241263989062	0.510791066219536	0.5	0.32	0.77	0.533832981656094	0.548467381015536	0.563101780374978	0.934581206736092	0.960201644369554	0.985822082003016	0.93310002990021	0.958774848700479	0.984356120106623	0.622046751071498	0.616695997037692	0.00130139195247265	-0.346647006851144	-0.154381488878309	-0.150090749843615	-0.158409753534786	0.477186468516617	0.484681802204758	0.470149640763449	0.474904977898124	0.482386348540783	0.467860823763413	0.000474526574552503	0.000850290219511068	0.000851159743234548
180	0.405785764645593	0.31	0.622141885672582	0.602492398531482	0.641791372813682	0.391007994790015	0.500282599384253	0.48698584818588	0.513579350582625	0.51	0.33	0.79	0.529799811414348	0.544265562941961	0.558731314469575	0.919628791967666	0.944738505704124	0.969848219440583	0.918846553538349	0.943974945661611	0.969012131278956	0.622141885672582	0.631865513005947	-0.00336605180374338	-0.340211080679704	-0.154381488878309	-0.150090749843615	-0.158409753534786	0.477186468516617	0.484681802204758	0.470149640763449	0.474904977898124	0.482386348540783	0.467860823763413	0.000474526574552503	0.000850290219511068	0.000851159743234548
180	0.405785764645593	0.31	0.6224176158305	0.602474993621255	0.642360238039745	0.387708679890555	0.495227047265001	0.48197302141218	0.508481073117822	0.49	0.32	0.78	0.533420246594037	0.5480890463498	0.562757846105564	0.936249322299225	0.961995727535936	0.987742132772648	0.933493517526353	0.959111110573502	0.984880494837308	0.6224176158305	0.616614822939974	-0.00258392670703991	-0.35185201732437	-0.154381488878309	-0.150090749843615	-0.158409753534786	0.477186468516617	0.484681802204758	0.470149640763449	0.474904977898124	0.482386348540783	0.467860823763413	0.000474526574552503	0.000850290219511068	0.000851159743234548
180	0.405785764645593	0.31	0.622427249830664	0.602691218108391	0.642163281552937	0.389312782300525	0.499290872323477	0.485973121715645	0.512608622931308	0.51	0.33	0.78	0.530367485356072	0.544901832184841	0.559436179013611	0.922478955734316	0.94775884082358	0.973038725912843	0.922365087371985	0.947775709351454	0.972838202991496	0.622427249830664	0.628166245162601	-0.0019606733040379	-0.341276860958851	-0.154381488878309	-0.150090749843615	-0.158409753534786	0.477186468516617	0.484681802204758	0.470149640763449	0.474904977898124	0.482386348540783	0.467860823763413	0.000474526574552503	0.000850290219511068	0.000851159743234548
180	0.405785764645593	0.31	0.622441443327363	0.60264318777809	0.642239698876636	0.401918406997924	0.510791909067996	0.497521862487481	0.524061955648511	0.5	0.32	0.77	0.545540460251287	0.56009127271789	0.574642085184492	0.951762065243182	0.977147737495247	1.00253340974731	0.950264018689726	0.975549771030729	1.00090776833505	0.622441443327363	0.621573794701212	-0.00127047940277322	-0.346288403680915	-0.154381488878309	-0.150090749843615	-0.158409753534786	0.477186468516617	0.484681802204758	0.470149640763449	0.474904977898124	0.482386348540783	0.467860823763413	0.000474526574552503	0.000850290219511068	0.000851159743234548
180	0.405785764645593	0.31	0.622466279550859	0.602456094204569	0.642476464897148	0.386100918530195	0.490428063116756	0.477257918144815	0.503598208088697	0.51	0.32	0.78	0.520717564512416	0.535086997796462	0.549456431080508	0.905539731365163	0.930528503864298	0.955517276363434	0.903721840278963	0.928627077962733	0.953674941700565	0.622466279550859	0.621173878880297	0.000304934422085356	-0.344290145621213	-0.154381488878309	-0.150090749843615	-0.158409753534786	0.477186468516617	0.484681802204758	0.470149640763449	0.474904977898124	0.482386348540783	0.467860823763413	0.000474526574552503	0.000850290219511068	0.000851159743234548
180	0.405785764645593	0.31	0.622527897429272	0.60286362608376	0.642192168774783	0.387238513008477	0.494605067557755	0.481354569939531	0.507855565175978	0.51	0.33	0.79	0.524770066826177	0.539215685409311	0.553661303992445	0.91212126973685	0.937229706359145	0.96233814298144	0.910323816156907	0.935569614232729	0.960710579775201	0.622527897429272	0.629441985873314	-0.00859637185105517	-0.347128644750003	-0.154381488878309	-0.150090749843615	-0.158409753534786	0.477186468516617	0.484681802204758	0.470149640763449	0.474904977898124	0.482386348540783	0.467860823763413	0.000474526574552503	0.000850290219511068	0.000851159743234548
180	0.405785764645593	0.31	0.622530410192622	0.602579582421514	0.642481237963731	0.391728294720832	0.501313522221864	0.488009501163153	0.514617543280576	0.5	0.32	0.78	0.533519724409706	0.548064436411966	0.562609148414226	0.929004174297486	0.954330507225485	0.979656840153484	0.925667579666406	0.950840165899148	0.97631433739407	0.622530410192622	0.62331421491637	0.00649001626172927	-0.338840720490084	-0.154381488878309	-0.150090749843615	-0.158409753534786	0.477186468516617	0.484681802204758	0.470149640763449	0.474904977898124	0.482386348540783	0.467860823763413	0.000474526574552503	0.000850290219511068	0.000851159743234548
180	0.405785764645593	0.31	0.622556246670273	0.602768187798849	0.642344305541697	0.407721305851373	0.507461202013184	0.494435493255284	0.520486910771084	0.5	0.32	0.78	0.544307425174166	0.558646990378925	0.572986555583684	0.952050705746102	0.977132107435441	1.00221350912478	0.950514567144934	0.975561540248601	1.0002435467661	0.622556246670273	0.624468710306375	0.00351488840274921	-0.341398047388153	-0.154381488878309	-0.150090749843615	-0.158409753534786	0.477186468516617	0.484681802204758	0.470149640763449	0.474904977898124	0.482386348540783	0.467860823763413	0.000474526574552503	0.000850290219511068	0.000851159743234548
180	0.405785764645593	0.31	0.623102017143848	0.603135365140713	0.643068669146983	0.393395819914708	0.503145475753949	0.489839443598143	0.516451507909754	0.5	0.33	0.77	0.536911273873679	0.551495968447271	0.566080663020864	0.936475965743211	0.961914462940959	0.987352960138707	0.936368904943677	0.96163006056626	0.9871041445625	0.623102017143848	0.620521057709882	0.00079253709270533	-0.343769881470329	-0.154381488878309	-0.150090749843615	-0.158409753534786	0.477186468516617	0.484681802204758	0.470149640763449	0.474904977898124	0.482386348540783	0.467860823763413	0.000474526574552503	0.000850290219511068	0.000851159743234548
180	0.405785764645593	0.31	0.623172243767049	0.603409631339699	0.6429348561944	0.386870432173736	0.494695837082657	0.481432622854765	0.507959051310549	0.51	0.32	0.78	0.525616293337012	0.540096744326936	0.554577195316861	0.914443488012653	0.939635922644303	0.964828357275952	0.912611423951254	0.937581108925117	0.962780927736003	0.623172243767049	0.623147642894906	0.000948905303998899	-0.343363848748372	-0.154381488878309	-0.150090749843615	-0.158409753534786	0.477186468516617	0.484681802204758	0.470149640763449	0.474904977898124	0.482386348540783	0.467860823763413	0.000474526574552503	0.000850290219511068	0.000851159743234548
180	0.405785764645593	0.31	0.623189773111868	0.603577401691324	0.642802144532412	0.388348598681845	0.490826428714873	0.477707866972905	0.503944990456841	0.5	0.32	0.77	0.526324820559507	0.540778475464947	0.555232130370387	0.921088853364142	0.946383310140131	0.971677766916119	0.919406448909056	0.944556479054954	0.969769867601611	0.623189773111868	0.621980574101372	-0.00144840464651759	-0.348346982419132	-0.154381488878309	-0.150090749843615	-0.158409753534786	0.477186468516617	0.484681802204758	0.470149640763449	0.474904977898124	0.482386348540783	0.467860823763413	0.000474526574552503	0.000850290219511068	0.000851159743234548
180	0.405785764645593	0.31	0.623194083775861	0.603253887422781	0.643134280128941	0.389056010192361	0.496458688800736	0.483209328273357	0.509708049328115	0.5	0.32	0.78	0.528521760404208	0.543013565384842	0.557505370365475	0.920581849386715	0.945823747884556	0.971065646382397	0.918527802035044	0.943836965557007	0.96893817712314	0.623194083775861	0.621137335648915	0.0060108007431933	-0.337556881172573	-0.154381488878309	-0.150090749843615	-0.158409753534786	0.477186468516617	0.484681802204758	0.470149640763449	0.474904977898124	0.482386348540783	0.467860823763413	0.000474526574552503	0.000850290219511068	0.000851159743234548
180	0.405785764645593	0.31	0.623323288776703	0.60328831863612	0.643358258917286	0.397733680812164	0.503607765161851	0.490409778370553	0.51680575195315	0.5	0.32	0.77	0.539919993776394	0.554450407443706	0.568980821111018	0.944427005410799	0.969843576801712	0.995260148192626	0.943123570228126	0.968470096841432	0.993820426620284	0.623323288776703	0.615387417906373	0.000926777622755559	-0.348353516036616	-0.154381488878309	-0.150090749843615	-0.158409753534786	0.477186468516617	0.484681802204758	0.470149640763449	0.474904977898124	0.482386348540783	0.467860823763413	0.000474526574552503	0.000850290219511068	0.000851159743234548
180	0.405785764645593	0.31	0.623375310978363	0.603552787215841	0.643197834740885	0.381259708728577	0.484930052439579	0.471773563345079	0.498086541534079	0.51	0.32	0.79	0.513869013798733	0.528199431188187	0.54252984857764	0.892665487714514	0.917559514566888	0.942453541419263	0.890454991566863	0.915390466627209	0.94022575322192	0.623375310978363	0.627396241054731	0.000816420618862465	-0.34102624282699	-0.154381488878309	-0.150090749843615	-0.158409753534786	0.477186468516617	0.484681802204758	0.470149640763449	0.474904977898124	0.482386348540783	0.467860823763413	0.000474526574552503	0.000850290219511068	0.000851159743234548
180	0.405785764645593	0.31	0.62353549034453	0.603492082620204	0.643578898068856	0.382822447017295	0.491206677464384	0.477923933741238	0.504489421187531	0.5	0.32	0.78	0.522915359926401	0.537448531890457	0.551981703854513	0.911012763965253	0.936332167782383	0.961651571599514	0.909198898848395	0.93462236684787	0.959893541243104	0.62353549034453	0.623131817397593	-0.000241222549851583	-0.343323138967118	-0.154381488878309	-0.150090749843615	-0.158409753534786	0.477186468516617	0.484681802204758	0.470149640763449	0.474904977898124	0.482386348540783	0.467860823763413	0.000474526574552503	0.000850290219511068	0.000851159743234548
180	0.405785764645593	0.31	0.623797401265506	0.603934890154154	0.643659912376858	0.387764513475886	0.494682084355134	0.48144420044173	0.507919968268538	0.5	0.33	0.79	0.526021101776138	0.540484680888576	0.554948260001014	0.915587120745603	0.940762283320866	0.965937445896128	0.914800568827952	0.940009704422451	0.965253013638889	0.623797401265506	0.625277960492486	0.00431827102090569	-0.336641513226452	-0.154381488878309	-0.150090749843615	-0.158409753534786	0.477186468516617	0.484681802204758	0.470149640763449	0.474904977898124	0.482386348540783	0.467860823763413	0.000474526574552503	0.000850290219511068	0.000851159743234548
180	0.405785764645593	0.31	0.624075866767216	0.604168008811673	0.643983724722759	0.384731599777035	0.494361426991367	0.481047225620886	0.507675628361849	0.5	0.32	0.78	0.528531871158333	0.543160330462379	0.557788789766425	0.923283016667808	0.94883721457425	0.974391412480692	0.921372746304117	0.946877206266843	0.972335931579969	0.624075866767216	0.621166328995784	0.00988760134880705	-0.335802614019284	-0.154381488878309	-0.150090749843615	-0.158409753534786	0.477186468516617	0.484681802204758	0.470149640763449	0.474904977898124	0.482386348540783	0.467860823763413	0.000474526574552503	0.000850290219511068	0.000851159743234548
180	0.405785764645593	0.31	0.624151566634152	0.604193775222018	0.644109358046285	0.386287072146452	0.490398736779035	0.477234549271972	0.503562924286099	0.5	0.32	0.78	0.522681875985337	0.537099696808476	0.551517517631615	0.911191937881848	0.936326542121	0.961461146360152	0.908756046447458	0.934149770583024	0.959144206690353	0.624151566634152	0.621717110268705	0.000281707738837112	-0.343795961795231	-0.154381488878309	-0.150090749843615	-0.158409753534786	0.477186468516617	0.484681802204758	0.470149640763449	0.474904977898124	0.482386348540783	0.467860823763413	0.000474526574552503	0.000850290219511068	0.000851159743234548
180	0.405785764645593	0.31	0.62432047283289	0.604510732160137	0.644130213505644	0.395169798450476	0.503742467800058	0.490470033167673	0.517014902432444	0.5	0.32	0.77	0.537888621341808	0.552444233476062	0.566999845610315	0.938503425902668	0.963899932376499	0.98929643885033	0.937074866074818	0.962375651158514	0.987674395115275	0.62432047283289	0.620033716609	0.00171280852198826	-0.343862276642056	-0.154381488878309	-0.150090749843615	-0.158409753534786	0.477186468516617	0.484681802204758	0.470149640763449	0.474904977898124	0.482386348540783	0.467860823763413	0.000474526574552503	0.000850290219511068	0.000851159743234548
180	0.405785764645593	0.31	0.624363201951124	0.604632079055788	0.64409432484646	0.400413828053484	0.503796451719367	0.490667092135741	0.516925811302993	0.5	0.32	0.78	0.541701774870115	0.55619672980667	0.570691684743225	0.949252752760293	0.974653031129255	1.00005330949822	0.947899808082565	0.973432456821974	0.998656490980648	0.624363201951124	0.622222096536333	0.00277399852891588	-0.341520140667821	-0.154381488878309	-0.150090749843615	-0.158409753534786	0.477186468516617	0.484681802204758	0.470149640763449	0.474904977898124	0.482386348540783	0.467860823763413	0.000474526574552503	0.000850290219511068	0.000851159743234548
180	0.405785764645593	0.31	0.624699311616788	0.604913453250834	0.644485169982742	0.396309694092408	0.503801967590407	0.490559565204006	0.517044369976807	0.5	0.32	0.77	0.542218279122786	0.556855181841051	0.571492084559316	0.950884317934739	0.976552949542754	1.00222158115077	0.949579418761537	0.975407397738923	1.00104768471319	0.624699311616788	0.620382249978835	0.000628194588981739	-0.346621238572591	-0.154381488878309	-0.150090749843615	-0.158409753534786	0.477186468516617	0.484681802204758	0.470149640763449	0.474904977898124	0.482386348540783	0.467860823763413	0.000474526574552503	0.000850290219511068	0.000851159743234548
180	0.405785764645593	0.31	0.624746238205245	0.604762067124879	0.644730409285612	0.380410519242699	0.490199157259531	0.476875744357046	0.503522570162016	0.49	0.32	0.77	0.527405138475782	0.542140290158279	0.556875441840777	0.925263518007193	0.951114419504891	0.97696532100259	0.922801714541379	0.948115187617896	0.974213994810862	0.624746238205245	0.616545463596903	-0.00144001499142822	-0.350089821934648	-0.154381488878309	-0.150090749843615	-0.158409753534786	0.477186468516617	0.484681802204758	0.470149640763449	0.474904977898124	0.482386348540783	0.467860823763413	0.000474526574552503	0.000850290219511068	0.000851159743234548
180	0.405785764645593	0.31	0.624794599004567	0.60503588024777	0.644553317761365	0.395015819774371	0.499333655948268	0.486173144360472	0.512494167536063	0.51	0.32	0.78	0.530713159600973	0.545079351497301	0.55944554339363	0.92322270348196	0.948213970951645	0.973205238421329	0.921050854491424	0.94604407184274	0.97145288746051	0.624794599004567	0.627992417806143	-0.00577490150041803	-0.34664242140971	-0.154381488878309	-0.150090749843615	-0.158409753534786	0.477186468516617	0.484681802204758	0.470149640763449	0.474904977898124	0.482386348540783	0.467860823763413	0.000474526574552503	0.000850290219511068	0.000851159743234548
180	0.405785764645593	0.31	0.624817210708258	0.604787885418559	0.644846535997957	0.381401407986183	0.489471595024827	0.47619587822422	0.502747311825433	0.51	0.33	0.77	0.518893291985291	0.53335935670601	0.547825421426729	0.901624637504956	0.92676075038481	0.951896863264664	0.901747840425513	0.926763466142873	0.951753290083645	0.624817210708258	0.625892376068107	-0.00482073060908939	-0.345385592418763	-0.154381488878309	-0.150090749843615	-0.158409753534786	0.477186468516617	0.484681802204758	0.470149640763449	0.474904977898124	0.482386348540783	0.467860823763413	0.000474526574552503	0.000850290219511068	0.000851159743234548
180	0.405785764645593	0.31	0.624945815261714	0.605037281849026	0.644854348674402	0.395084223466469	0.504450478723852	0.491157009998772	0.517743947448932	0.5	0.32	0.77	0.537721190894025	0.552274948019431	0.566828705144837	0.937174895973946	0.962540115070771	0.987905334167596	0.93611410729703	0.961512639224985	0.986785122576066	0.624945815261714	0.623774216997357	0.00150378482483497	-0.342362551236627	-0.154381488878309	-0.150090749843615	-0.158409753534786	0.477186468516617	0.484681802204758	0.470149640763449	0.474904977898124	0.482386348540783	0.467860823763413	0.000474526574552503	0.000850290219511068	0.000851159743234548
180	0.405785764645593	0.31	0.624990647610489	0.604910595298409	0.645070699922568	0.391950557130018	0.49506077624262	0.481928818071171	0.508192734414068	0.5	0.33	0.78	0.527496507089152	0.541870127854153	0.556243748619153	0.919217923348235	0.944265463290269	0.969313003232303	0.918848423177009	0.943779705979503	0.968753635291489	0.624990647610489	0.622228444669963	0.00270212193463896	-0.338738398625346	-0.154381488878309	-0.150090749843615	-0.158409753534786	0.477186468516617	0.484681802204758	0.470149640763449	0.474904977898124	0.482386348540783	0.467860823763413	0.000474526574552503	0.000850290219511068	0.000851159743234548
180	0.405785764645593	0.31	0.625315436281602	0.605418031181321	0.645212841381884	0.397468687729555	0.504414222341267	0.491187786142989	0.517640658539546	0.5	0.32	0.78	0.542762023544139	0.557377222614185	0.571992421684232	0.951665594029573	0.9772915249192	1.00291745580883	0.950388264289814	0.975745112426558	1.00134510584837	0.625315436281602	0.617763114887255	-0.00054367825261794	-0.348050254129982	-0.154381488878309	-0.150090749843615	-0.158409753534786	0.477186468516617	0.484681802204758	0.470149640763449	0.474904977898124	0.482386348540783	0.467860823763413	0.000474526574552503	0.000850290219511068	0.000851159743234548
180	0.405785764645593	0.31	0.625441687125981	0.605628390049685	0.645254984202278	0.387340734069436	0.493694428102483	0.480471174988854	0.506917681216113	0.5	0.32	0.76	0.529375002667452	0.543944158980445	0.558513315293438	0.926433216468747	0.951929982043757	0.977426747618767	0.925694785994745	0.951191024900943	0.97659172649801	0.625441687125981	0.61632103441261	-0.000230236205958788	-0.350445329002921	-0.154381488878309	-0.150090749843615	-0.158409753534786	0.477186468516617	0.484681802204758	0.470149640763449	0.474904977898124	0.482386348540783	0.467860823763413	0.000474526574552503	0.000850290219511068	0.000851159743234548
180	0.405785764645593	0.31	0.625604087186379	0.605611615013883	0.645596559358874	0.393364581393239	0.500288927465213	0.487057572709079	0.513520282221347	0.5	0.32	0.77	0.536078679063748	0.550641736035514	0.56520479300728	0.937536662089922	0.963005684374077	0.988474706658231	0.936227346989438	0.96154133130886	0.987019774626424	0.625604087186379	0.616668853359502	0.00197045934265728	-0.34621318344469	-0.154381488878309	-0.150090749843615	-0.158409753534786	0.477186468516617	0.484681802204758	0.470149640763449	0.474904977898124	0.482386348540783	0.467860823763413	0.000474526574552503	0.000850290219511068	0.000851159743234548
180	0.405785764645593	0.31	0.625711023330748	0.60585174228203	0.645570304379465	0.393733751395563	0.500698246495758	0.487466303792471	0.513930189199045	0.5	0.33	0.78	0.53236702287234	0.546817765188193	0.561268507504047	0.92637094907749	0.951516661149933	0.976662373222375	0.925367812981216	0.950561591093371	0.97577811684	0.625711023330748	0.626224549729217	-0.00539421995261234	-0.348490622231452	-0.154381488878309	-0.150090749843615	-0.158409753534786	0.477186468516617	0.484681802204758	0.470149640763449	0.474904977898124	0.482386348540783	0.467860823763413	0.000474526574552503	0.000850290219511068	0.000851159743234548
180	0.405785764645593	0.31	0.625766056222695	0.605727360971205	0.645804751474185	0.386449328256082	0.49177008769985	0.478573604282089	0.504966571117611	0.49	0.32	0.77	0.529163527914236	0.543755009055115	0.558346490195993	0.928211693504822	0.953806774620679	0.979401855736537	0.92550492462522	0.950852434095093	0.976403340227808	0.625766056222695	0.617871408403336	-0.00200700228667962	-0.352965258915978	-0.154381488878309	-0.150090749843615	-0.158409753534786	0.477186468516617	0.484681802204758	0.470149640763449	0.474904977898124	0.482386348540783	0.467860823763413	0.000474526574552503	0.000850290219511068	0.000851159743234548
180	0.405785764645593	0.31	0.625772986403487	0.605996474878571	0.645549497928403	0.392688397834008	0.497324637520025	0.484153026504329	0.510496248535721	0.5	0.32	0.78	0.532999979785383	0.547500495161267	0.562001010537152	0.932286631890593	0.957649928613239	0.983013225335885	0.929076574387959	0.954379078447458	0.979570307087079	0.625772986403487	0.621113007353424	0.000248185658295049	-0.346879135096721	-0.154381488878309	-0.150090749843615	-0.158409753534786	0.477186468516617	0.484681802204758	0.470149640763449	0.474904977898124	0.482386348540783	0.467860823763413	0.000474526574552503	0.000850290219511068	0.000851159743234548
180	0.405785764645593	0.31	0.625824916598521	0.605838840005541	0.6458109931915	0.378619307474979	0.483587441982943	0.4703936485219	0.496781235443986	0.5	0.32	0.78	0.51398675369504	0.52840326440107	0.542819775107099	0.894684384012268	0.919778857571957	0.944873331131646	0.891918117809494	0.917101956307256	0.942282615220139	0.625824916598521	0.623932013334918	0.00190797830754963	-0.343965586109462	-0.154381488878309	-0.150090749843615	-0.158409753534786	0.477186468516617	0.484681802204758	0.470149640763449	0.474904977898124	0.482386348540783	0.467860823763413	0.000474526574552503	0.000850290219511068	0.000851159743234548
180	0.405785764645593	0.31	0.62595252993594	0.60596310982983	0.645941950042051	0.389021884294049	0.49632736746679	0.483080560690984	0.509574174242597	0.51	0.32	0.79	0.527492354089802	0.541957000070067	0.556421646050331	0.917793437237995	0.942960735019144	0.968128032800294	0.915997648868396	0.94118900871941	0.965521567254655	0.62595252993594	0.626585658824313	-0.00906367761556504	-0.349786358391431	-0.154381488878309	-0.150090749843615	-0.158409753534786	0.477186468516617	0.484681802204758	0.470149640763449	0.474904977898124	0.482386348540783	0.467860823763413	0.000474526574552503	0.000850290219511068	0.000851159743234548
180	0.405785764645593	0.31	0.625972814386175	0.606126675159914	0.645818953612435	0.396769859212304	0.501327262712688	0.488162571694894	0.514491953730482	0.5	0.32	0.78	0.536602513167915	0.55107352486531	0.565544536562704	0.937667976333464	0.962954858002518	0.988241739671572	0.935488306673796	0.960561754128048	0.985848186761769	0.625972814386175	0.627516245455152	-0.00161994671537356	-0.343760605593357	-0.154381488878309	-0.150090749843615	-0.158409753534786	0.477186468516617	0.484681802204758	0.470149640763449	0.474904977898124	0.482386348540783	0.467860823763413	0.000474526574552503	0.000850290219511068	0.000851159743234548
180	0.405785764645593	0.31	0.626252028783847	0.606276614823038	0.646227442744657	0.38012370856171	0.489995214460271	0.476669238036143	0.503321190884398	0.5	0.32	0.79	0.520598683024984	0.535152770477752	0.549706857930521	0.905918915685931	0.931245186293069	0.956571456900206	0.9036623471133	0.928736485203302	0.954401596614795	0.626252028783847	0.627823228729869	0.00367331431250405	-0.33659184207941	-0.154381488878309	-0.150090749843615	-0.158409753534786	0.477186468516617	0.484681802204758	0.470149640763449	0.474904977898124	0.482386348540783	0.467860823763413	0.000474526574552503	0.000850290219511068	0.000851159743234548
180	0.405785764645593	0.31	0.626321326985344	0.606459246386005	0.646183407584682	0.394882122785188	0.49991542933127	0.48673589807725	0.513094960585291	0.5	0.32	0.78	0.536523250061589	0.551050892198995	0.565578534336401	0.939222918315091	0.964654611057141	0.99008630379919	0.937930472697585	0.963501008460611	0.988843560627175	0.626321326985344	0.621684209622194	0.0010670219367261	-0.345187808962422	-0.154381488878309	-0.150090749843615	-0.158409753534786	0.477186468516617	0.484681802204758	0.470149640763449	0.474904977898124	0.482386348540783	0.467860823763413	0.000474526574552503	0.000850290219511068	0.000851159743234548
180	0.405785764645593	0.31	0.626586708322104	0.606714462987684	0.646458953656524	0.388318162397956	0.494145944690159	0.480937814402741	0.507354074977576	0.5	0.33	0.78	0.53049702633474	0.545066215180118	0.559635404025496	0.929089484658781	0.954605330147625	0.98012117563647	0.928364272004786	0.953951066190015	0.979345357176499	0.626586708322104	0.62150414365816	0.00569644946168551	-0.340418548628742	-0.154381488878309	-0.150090749843615	-0.158409753534786	0.477186468516617	0.484681802204758	0.470149640763449	0.474904977898124	0.482386348540783	0.467860823763413	0.000474526574552503	0.000850290219511068	0.000851159743234548
180	0.405785764645593	0.31	0.626640567257467	0.60656982697964	0.646711307535294	0.391225082151915	0.493315988991332	0.480210374471196	0.506421603511469	0.5	0.32	0.78	0.527842606768093	0.542248171702471	0.556653736636849	0.922339679739031	0.947511622999518	0.972683566260004	0.920248309876052	0.945426778944363	0.970159981823428	0.626640567257467	0.619827457029836	0.0090794784189428	-0.338255010760702	-0.154381488878309	-0.150090749843615	-0.158409753534786	0.477186468516617	0.484681802204758	0.470149640763449	0.474904977898124	0.482386348540783	0.467860823763413	0.000474526574552503	0.000850290219511068	0.000851159743234548
180	0.405785764645593	0.31	0.626677363284312	0.606726663794979	0.646628062773645	0.395305069789337	0.505500619263479	0.492185629666365	0.518815608860592	0.5	0.33	0.77	0.542118650965745	0.556784467606721	0.571450284247697	0.948549733664997	0.974210641003262	0.999871548341526	0.948350940526431	0.974572784893099	0.999488910036657	0.626677363284312	0.618420130415858	0.00571772814995153	-0.340869925811636	-0.154381488878309	-0.150090749843615	-0.158409753534786	0.477186468516617	0.484681802204758	0.470149640763449	0.474904977898124	0.482386348540783	0.467860823763413	0.000474526574552503	0.000850290219511068	0.000851159743234548
180	0.405785764645593	0.31	0.626810304380622	0.606893251346576	0.646727357414668	0.397426549407522	0.495811965244213	0.482809948247381	0.508813982241044	0.49	0.32	0.77	0.533826650819614	0.548202541814639	0.562578432809664	0.936367236754644	0.961583499948379	0.986799763142114	0.934497844721215	0.959940778516673	0.984931577476573	0.626810304380622	0.618107445520415	0.00444563405298059	-0.344971946593814	-0.154381488878309	-0.150090749843615	-0.158409753534786	0.477186468516617	0.484681802204758	0.470149640763449	0.474904977898124	0.482386348540783	0.467860823763413	0.000474526574552503	0.000850290219511068	0.000851159743234548
180	0.405785764645593	0.31	0.626857578735873	0.606850815858686	0.646864341613059	0.385106796173487	0.496506938277894	0.483145545075954	0.509868331479835	0.51	0.32	0.79	0.526415701745287	0.540973731412286	0.555531761079285	0.914639321633941	0.939933678042393	0.965228034450845	0.911956687348192	0.937421927465385	0.962555227242933	0.626857578735873	0.627273837252592	-0.00233811273621908	-0.341436653583431	-0.154381488878309	-0.150090749843615	-0.158409753534786	0.477186468516617	0.484681802204758	0.470149640763449	0.474904977898124	0.482386348540783	0.467860823763413	0.000474526574552503	0.000850290219511068	0.000851159743234548
180	0.405785764645593	0.31	0.627004635810754	0.607229159487091	0.646780112134416	0.391050046073223	0.497895972026186	0.48466382216056	0.511128121891812	0.5	0.32	0.78	0.530673144422991	0.545161427343233	0.559649710263475	0.924959424997281	0.950212396586179	0.975465368175077	0.923515825268751	0.948469568576088	0.973680987876526	0.627004635810754	0.624521470234771	-0.000551994360065501	-0.343565916759328	-0.154381488878309	-0.150090749843615	-0.158409753534786	0.477186468516617	0.484681802204758	0.470149640763449	0.474904977898124	0.482386348540783	0.467860823763413	0.000474526574552503	0.000850290219511068	0.000851159743234548
180	0.405785764645593	0.31	0.627052510518195	0.607011882747646	0.647093138288744	0.389064246254084	0.499574508984635	0.486242225241982	0.512906792727289	0.5	0.33	0.77	0.534222430494142	0.548870284290659	0.563518138087176	0.933204236220004	0.95879177885051	0.984379321481016	0.933747697081537	0.959880975636338	0.984994099443611	0.627052510518195	0.617010981736027	0.0057528138318431	-0.340093600643781	-0.154381488878309	-0.150090749843615	-0.158409753534786	0.477186468516617	0.484681802204758	0.470149640763449	0.474904977898124	0.482386348540783	0.467860823763413	0.000474526574552503	0.000850290219511068	0.000851159743234548
180	0.405785764645593	0.31	0.627182184888471	0.607228834672631	0.647135535104312	0.396729787787842	0.497619777481145	0.484551349875177	0.510688205087114	0.5	0.32	0.78	0.533244877209618	0.547626577056007	0.562008276902397	0.932495158200498	0.957644702146663	0.982794246092828	0.931360689776486	0.956438263691754	0.98159684041466	0.627182184888471	0.620647799840725	-0.00541019642435912	-0.350572725786281	-0.154381488878309	-0.150090749843615	-0.158409753534786	0.477186468516617	0.484681802204758	0.470149640763449	0.474904977898124	0.482386348540783	0.467860823763413	0.000474526574552503	0.000850290219511068	0.000851159743234548
180	0.405785764645593	0.31	0.627202937359302	0.607425146073801	0.646980728644803	0.40090834254216	0.502475590959836	0.489394130686056	0.515557051233616	0.5	0.32	0.78	0.53641832394519	0.550756736596319	0.565095149247447	0.935610707002913	0.960619495478216	0.985628283953518	0.933961109385599	0.959126831520144	0.98400605078	0.627202937359302	0.624370857988952	0.00224249943112387	-0.341950468890475	-0.154381488878309	-0.150090749843615	-0.158409753534786	0.477186468516617	0.484681802204758	0.470149640763449	0.474904977898124	0.482386348540783	0.467860823763413	0.000474526574552503	0.000850290219511068	0.000851159743234548
180	0.405785764645593	0.31	0.627252926678359	0.607330676208796	0.647175177147923	0.390324284334839	0.501783786745675	0.488427969898231	0.51513960359312	0.5	0.32	0.77	0.537856535985455	0.552563952078598	0.567271368171742	0.940952197560364	0.966682061506188	0.992411925452011	0.940201993012224	0.965801664811073	0.991758502361336	0.627252926678359	0.618641871268665	0.00380046007088821	-0.342798449238036	-0.154381488878309	-0.150090749843615	-0.158409753534786	0.477186468516617	0.484681802204758	0.470149640763449	0.474904977898124	0.482386348540783	0.467860823763413	0.000474526574552503	0.000850290219511068	0.000851159743234548
180	0.405785764645593	0.31	0.627414941500888	0.607396914732435	0.647432968269341	0.399433471041755	0.500101893855206	0.487042169758059	0.513161617952353	0.5	0.32	0.77	0.533680340097864	0.547990636886358	0.562300933674852	0.930654870162929	0.95560978492941	0.980564699695891	0.928827184990119	0.953866452826108	0.978780269625714	0.627414941500888	0.620443270812654	-0.000491111629758397	-0.346790913096837	-0.154381488878309	-0.150090749843615	-0.158409753534786	0.477186468516617	0.484681802204758	0.470149640763449	0.474904977898124	0.482386348540783	0.467860823763413	0.000474526574552503	0.000850290219511068	0.000851159743234548
180	0.405785764645593	0.31	0.627537239642372	0.607778540060844	0.647295939223901	0.395463410600387	0.496293598737644	0.483225452567324	0.509361744907964	0.5	0.32	0.77	0.528499280606935	0.542791793166418	0.557084305725901	0.920497654206632	0.945391206130892	0.970284758055153	0.919495952172988	0.944370759572485	0.96902564536974	0.627537239642372	0.622716923918419	-0.00429206343857915	-0.348532287367156	-0.154381488878309	-0.150090749843615	-0.158409753534786	0.477186468516617	0.484681802204758	0.470149640763449	0.474904977898124	0.482386348540783	0.467860823763413	0.000474526574552503	0.000850290219511068	0.000851159743234548
180	0.405785764645593	0.31	0.627597721924019	0.607544843712853	0.647650600135185	0.394662050967772	0.505898142638869	0.492554742214086	0.519241543063653	0.51	0.33	0.78	0.537078930709805	0.551628499758641	0.566178068807477	0.933625718840357	0.958917814816054	0.984209910791751	0.932126202054596	0.957232160440825	0.982958220627916	0.627597721924019	0.621409875619522	-0.0105480883413343	-0.352780942360806	-0.154381488878309	-0.150090749843615	-0.158409753534786	0.477186468516617	0.484681802204758	0.470149640763449	0.474904977898124	0.482386348540783	0.467860823763413	0.000474526574552503	0.000850290219511068	0.000851159743234548
180	0.405785764645593	0.31	0.627637156861693	0.607622167340011	0.647652146383375	0.382266253951798	0.496237484332942	0.482802894318548	0.509672074347337	0.5	0.32	0.77	0.531225210075442	0.54600721115012	0.560789212224797	0.928854933323839	0.954701475171246	0.980548017018653	0.928137562464811	0.953914348963622	0.9799890608625	0.627637156861693	0.616804456015587	0.00774273399077899	-0.339022174002507	-0.154381488878309	-0.150090749843615	-0.158409753534786	0.477186468516617	0.484681802204758	0.470149640763449	0.474904977898124	0.482386348540783	0.467860823763413	0.000474526574552503	0.000850290219511068	0.000851159743234548
180	0.405785764645593	0.31	0.627851289276696	0.607861704602688	0.647840873950704	0.392124463924438	0.497293014445232	0.484106655595328	0.510479373295137	0.51	0.33	0.79	0.528254593776084	0.542643478037706	0.557032362299328	0.918719066853972	0.943743633564149	0.968768200274327	0.916382935575228	0.941233521925756	0.966266871718913	0.627851289276696	0.630212962601642	0.00317286092253764	-0.334752789936442	-0.154381488878309	-0.150090749843615	-0.158409753534786	0.477186468516617	0.484681802204758	0.470149640763449	0.474904977898124	0.482386348540783	0.467860823763413	0.000474526574552503	0.000850290219511068	0.000851159743234548
180	0.405785764645593	0.31	0.627968670466669	0.607845650882475	0.648091690050864	0.376559781486069	0.489394602983593	0.475983738172033	0.502805467795154	0.51	0.33	0.79	0.519337885735993	0.533970255749041	0.548602625762089	0.903152209436824	0.928598566557205	0.954044923677585	0.902058858698374	0.9273398405111	0.952581220626968	0.627968670466669	0.625186035349372	-0.00425361954869579	-0.343882368021601	-0.154381488878309	-0.150090749843615	-0.158409753534786	0.477186468516617	0.484681802204758	0.470149640763449	0.474904977898124	0.482386348540783	0.467860823763413	0.000474526574552503	0.000850290219511068	0.000851159743234548
180	0.405785764645593	0.31	0.628248353996983	0.608179902198261	0.648316805795704	0.393445247827253	0.505011598816387	0.491657598767279	0.518365598865495	0.5	0.32	0.79	0.536930356674673	0.551514018205337	0.566097679736001	0.934295896025695	0.959672474100946	0.985049052176197	0.931821284103602	0.957381933197809	0.982538334215224	0.628248353996983	0.625390542726171	0.0058593933174602	-0.334819006572443	-0.154381488878309	-0.150090749843615	-0.158409753534786	0.477186468516617	0.484681802204758	0.470149640763449	0.474904977898124	0.482386348540783	0.467860823763413	0.000474526574552503	0.000850290219511068	0.000851159743234548
180	0.405785764645593	0.31	0.628291998978693	0.608302770362083	0.648281227595303	0.385833431265265	0.497842976437983	0.484466161740633	0.511219791135332	0.5	0.33	0.78	0.53084640196985	0.545503842494472	0.560161283019094	0.925700245760356	0.951260174669191	0.976820103578027	0.925158326301022	0.950628950742749	0.976353097005268	0.628291998978693	0.624630225109685	-0.00115835968940854	-0.343240408426804	-0.154381488878309	-0.150090749843615	-0.158409753534786	0.477186468516617	0.484681802204758	0.470149640763449	0.474904977898124	0.482386348540783	0.467860823763413	0.000474526574552503	0.000850290219511068	0.000851159743234548
180	0.405785764645593	0.31	0.628504304764719	0.608317284836544	0.648691324692894	0.387968005849473	0.499043859114512	0.485694974158305	0.512392744070718	0.5	0.32	0.78	0.533276758427589	0.547933385481236	0.562590012534882	0.931162798603191	0.956754961864905	0.982347125126619	0.930289256542415	0.955841810677872	0.981174530768022	0.628504304764719	0.618738890682315	-0.000342349497215043	-0.347104384530667	-0.154381488878309	-0.150090749843615	-0.158409753534786	0.477186468516617	0.484681802204758	0.470149640763449	0.474904977898124	0.482386348540783	0.467860823763413	0.000474526574552503	0.000850290219511068	0.000851159743234548
180	0.405785764645593	0.31	0.62851409536449	0.608368743820975	0.648659446908005	0.388097689422778	0.497299256773128	0.484000669858178	0.510597843688078	0.5	0.32	0.77	0.532775235798667	0.547413971281156	0.562052706763645	0.931828765551095	0.957432047943582	0.983035330336069	0.930503618387739	0.956181262437941	0.981836482115614	0.62851409536449	0.617528613670466	0.00135217120571566	-0.347356201292362	-0.154381488878309	-0.150090749843615	-0.158409753534786	0.477186468516617	0.484681802204758	0.470149640763449	0.474904977898124	0.482386348540783	0.467860823763413	0.000474526574552503	0.000850290219511068	0.000851159743234548
180	0.405785764645593	0.31	0.628520710925059	0.608436101492304	0.648605320357813	0.387733968301807	0.504882980498148	0.491371247439001	0.518394713557296	0.51	0.33	0.79	0.53308419244043	0.547742948612769	0.562401704785108	0.923682988411227	0.949082435439794	0.974481882468362	0.923048929327844	0.948425859582163	0.973695896777045	0.628520710925059	0.63372004537177	0.00344648895454171	-0.332249101923156	-0.154381488878309	-0.150090749843615	-0.158409753534786	0.477186468516617	0.484681802204758	0.470149640763449	0.474904977898124	0.482386348540783	0.467860823763413	0.000474526574552503	0.000850290219511068	0.000851159743234548
180	0.405785764645593	0.31	0.628571171984468	0.608742509530542	0.648399834438395	0.396480157475548	0.506454162459657	0.493146788518622	0.519761536400693	0.5	0.32	0.77	0.54377965847496	0.55845334068344	0.57312702289192	0.952141950061372	0.977835129596161	1.00352830913095	0.950339292427593	0.976070177382281	1.00167021394667	0.628571171984468	0.6206831704275	-0.00175631095827763	-0.348341555333761	-0.154381488878309	-0.150090749843615	-0.158409753534786	0.477186468516617	0.484681802204758	0.470149640763449	0.474904977898124	0.482386348540783	0.467860823763413	0.000474526574552503	0.000850290219511068	0.000851159743234548
180	0.405785764645593	0.31	0.628582561143028	0.60856308143058	0.648602040855475	0.387508310723385	0.496784956031297	0.483483622202915	0.510086289859679	0.5	0.33	0.78	0.529706620441677	0.544279615815328	0.558852611188978	0.923641515971702	0.949052230166559	0.974462944361416	0.923465723834244	0.948967169426838	0.974229131585126	0.628582561143028	0.623293673272539	0.00211352710547363	-0.340360381518432	-0.154381488878309	-0.150090749843615	-0.158409753534786	0.477186468516617	0.484681802204758	0.470149640763449	0.474904977898124	0.482386348540783	0.467860823763413	0.000474526574552503	0.000850290219511068	0.000851159743234548
180	0.405785764645593	0.31	0.628611765994021	0.608438724389166	0.648784807598877	0.378926621487212	0.493877607141301	0.480411861663402	0.507343352619199	0.51	0.32	0.78	0.523851509368822	0.53853485017758	0.553218190986337	0.910646602059107	0.936171649091007	0.961696696122907	0.90859929259076	0.934085317287437	0.959787202327132	0.628611765994021	0.626737993840297	-0.00412328619358048	-0.344184834388296	-0.154381488878309	-0.150090749843615	-0.158409753534786	0.477186468516617	0.484681802204758	0.470149640763449	0.474904977898124	0.482386348540783	0.467860823763413	0.000474526574552503	0.000850290219511068	0.000851159743234548
180	0.405785764645593	0.31	0.628668461254259	0.608706450359413	0.648630472149105	0.392613601281947	0.498930649743459	0.485714431168134	0.512146868318784	0.5	0.32	0.77	0.535605509262921	0.550179256770367	0.564753004277813	0.937853539324354	0.963372396850459	0.988891254376564	0.935309404189417	0.961283677423381	0.986421184690767	0.628668461254259	0.617338992464081	0.00185509232751917	-0.346524997900957	-0.154381488878309	-0.150090749843615	-0.158409753534786	0.477186468516617	0.484681802204758	0.470149640763449	0.474904977898124	0.482386348540783	0.467860823763413	0.000474526574552503	0.000850290219511068	0.000851159743234548
180	0.405785764645593	0.31	0.628791670107285	0.608601849677264	0.648981490537305	0.398654395197811	0.507029235313625	0.493767084520876	0.520291386106374	0.5	0.32	0.77	0.5412208699532	0.555757587799565	0.570294305645929	0.943997823529234	0.969352777061262	0.994707730593289	0.942728475451074	0.96819284306155	0.993399656553455	0.628791670107285	0.615010436067729	-0.0022433937586726	-0.351537093133368	-0.154381488878309	-0.150090749843615	-0.158409753534786	0.477186468516617	0.484681802204758	0.470149640763449	0.474904977898124	0.482386348540783	0.467860823763413	0.000474526574552503	0.000850290219511068	0.000851159743234548
180	0.405785764645593	0.31	0.629053618227086	0.609285834629544	0.648821401824628	0.391665543849301	0.496431291472031	0.483255101712957	0.509607481231104	0.5	0.32	0.77	0.531628719147172	0.546123839550509	0.560618959953846	0.929453763004579	0.954795780316394	0.98013779762821	0.927935844666076	0.953584778384935	0.978843479761509	0.629053618227086	0.620578977708931	0.00274326684951084	-0.341950420241565	-0.154381488878309	-0.150090749843615	-0.158409753534786	0.477186468516617	0.484681802204758	0.470149640763449	0.474904977898124	0.482386348540783	0.467860823763413	0.000474526574552503	0.000850290219511068	0.000851159743234548
180	0.405785764645593	0.31	0.629089637907999	0.609153785012819	0.64902549080318	0.388037673333366	0.497314162026129	0.484013495887986	0.510614828164272	0.5	0.33	0.78	0.529033809795916	0.543571631860104	0.558109453924292	0.921061459006649	0.946372180841962	0.971682902677275	0.919920498145185	0.945268375049274	0.970662624185115	0.629089637907999	0.623667169907687	-0.00872423387700749	-0.350707928724136	-0.154381488878309	-0.150090749843615	-0.158409753534786	0.477186468516617	0.484681802204758	0.470149640763449	0.474904977898124	0.482386348540783	0.467860823763413	0.000474526574552503	0.000850290219511068	0.000851159743234548
180	0.405785764645593	0.31	0.629146104916432	0.608932600199083	0.649359609633781	0.392677128667314	0.498884667998398	0.485671427493377	0.512097908503419	0.49	0.32	0.77	0.539408162481283	0.554083371640738	0.568758580800193	0.948942952256577	0.97476001857737	1.00057708489816	0.947582385030453	0.973221410206627	0.999412863794715	0.629146104916432	0.611202316946786	0.00326028626541186	-0.350855200123962	-0.154381488878309	-0.150090749843615	-0.158409753534786	0.477186468516617	0.484681802204758	0.470149640763449	0.474904977898124	0.482386348540783	0.467860823763413	0.000474526574552503	0.000850290219511068	0.000851159743234548
180	0.405785764645593	0.31	0.629294466531451	0.609460127386501	0.649128805676402	0.403034032527953	0.503079914362557	0.490040500409547	0.516119328315566	0.5	0.33	0.79	0.537433874222546	0.551734371329419	0.566034868436292	0.937728392012626	0.9626802657225	0.987632139432374	0.936014909494226	0.960958277300599	0.985656967549586	0.629294466531451	0.627554144331477	0.00275182790918914	-0.339322067858692	-0.154381488878309	-0.150090749843615	-0.158409753534786	0.477186468516617	0.484681802204758	0.470149640763449	0.474904977898124	0.482386348540783	0.467860823763413	0.000474526574552503	0.000850290219511068	0.000851159743234548
180	0.405785764645593	0.31	0.629301567447449	0.60938186936426	0.649221265530638	0.391676506724796	0.503885467785364	0.490511738298561	0.517259197272167	0.5	0.32	0.77	0.539689618617261	0.55440417568629	0.569118732755319	0.943635114702783	0.969363185558045	0.995091256413306	0.941369292333377	0.967113322758974	0.992511694577258	0.629301567447449	0.622720846736122	0.00585059052423965	-0.339535591772157	-0.154381488878309	-0.150090749843615	-0.158409753534786	0.477186468516617	0.484681802204758	0.470149640763449	0.474904977898124	0.482386348540783	0.467860823763413	0.000474526574552503	0.000850290219511068	0.000851159743234548
180	0.405785764645593	0.31	0.62933095130169	0.609116720652983	0.649545181950397	0.391167753820736	0.495083001752818	0.481928861037274	0.508237142468362	0.5	0.32	0.77	0.530084089368081	0.544552616294672	0.559021143221262	0.926656134958804	0.951949007371415	0.977241879784025	0.926646847028055	0.951758766748073	0.977008505745835	0.62933095130169	0.614897919193821	0.002826446225881	-0.346858340444229	-0.154381488878309	-0.150090749843615	-0.158409753534786	0.477186468516617	0.484681802204758	0.470149640763449	0.474904977898124	0.482386348540783	0.467860823763413	0.000474526574552503	0.000850290219511068	0.000851159743234548
180	0.405785764645593	0.31	0.629416250992066	0.609308863924967	0.649523638059165	0.385173305172268	0.494588650663046	0.48128074903443	0.507896552291663	0.5	0.33	0.77	0.527236161326683	0.541814776789823	0.556393392252962	0.919269648347197	0.944688387980812	0.970107127614426	0.918727189638739	0.943975972336051	0.96911266387072	0.629416250992066	0.62246134958616	0.00609108235582247	-0.338198600604538	-0.154381488878309	-0.150090749843615	-0.158409753534786	0.477186468516617	0.484681802204758	0.470149640763449	0.474904977898124	0.482386348540783	0.467860823763413	0.000474526574552503	0.000850290219511068	0.000851159743234548
180	0.405785764645593	0.31	0.629435847738541	0.609551943944782	0.649319751532299	0.386956552161561	0.494586370538372	0.481328498065417	0.507844243011327	0.5	0.32	0.78	0.528550837412538	0.543109417729419	0.5576679980463	0.922988053217022	0.948411143586272	0.973834233955521	0.920507971271236	0.945584802109203	0.97122804404686	0.629435847738541	0.62512030942537	-4.24776130002846e-05	-0.341758629615217	-0.154381488878309	-0.150090749843615	-0.158409753534786	0.477186468516617	0.484681802204758	0.470149640763449	0.474904977898124	0.482386348540783	0.467860823763413	0.000474526574552503	0.000850290219511068	0.000851159743234548
180	0.405785764645593	0.31	0.629495360179965	0.609351001823904	0.649639718536026	0.390286110360538	0.498913649272633	0.485633160780787	0.512194137764479	0.5	0.32	0.79	0.532341958733137	0.546899781031177	0.561457603329217	0.928552622298272	0.953945518439629	0.979338414580987	0.924791788971637	0.950094570493028	0.975119024132801	0.629495360179965	0.622959516681905	-0.000867665167603977	-0.345531470893172	-0.154381488878309	-0.150090749843615	-0.158409753534786	0.477186468516617	0.484681802204758	0.470149640763449	0.474904977898124	0.482386348540783	0.467860823763413	0.000474526574552503	0.000850290219511068	0.000851159743234548
180	0.405785764645593	0.31	0.62953789742179	0.609498100118222	0.649577694725357	0.386953401874411	0.494989778685928	0.481721004357924	0.508258553013931	0.5	0.32	0.78	0.527530240452034	0.542060808246322	0.55659137604061	0.919570569656145	0.944899700537004	0.970228831417864	0.917736085469126	0.942925935484913	0.968319106277301	0.62953789742179	0.623034587312409	-0.00414987754633259	-0.348111563933727	-0.154381488878309	-0.150090749843615	-0.158409753534786	0.477186468516617	0.484681802204758	0.470149640763449	0.474904977898124	0.482386348540783	0.467860823763413	0.000474526574552503	0.000850290219511068	0.000851159743234548
180	0.405785764645593	0.31	0.629631849612437	0.609613700695332	0.649649998529541	0.394721258272741	0.498207454838452	0.485068529587521	0.511346380089384	0.5	0.32	0.77	0.529754540856374	0.544103864486114	0.558453188115854	0.92183186284807	0.946801283045639	0.971770703243209	0.920679144824856	0.945898400105696	0.970888907531836	0.629631849612437	0.622592228373301	-0.0020941216103166	-0.345939364460411	-0.154381488878309	-0.150090749843615	-0.158409753534786	0.477186468516617	0.484681802204758	0.470149640763449	0.474904977898124	0.482386348540783	0.467860823763413	0.000474526574552503	0.000850290219511068	0.000851159743234548
180	0.405785764645593	0.31	0.629701059615088	0.609884659545113	0.649517459685063	0.389993268765776	0.497719898826901	0.484463030884528	0.510976766769274	0.5	0.33	0.78	0.52931648205734	0.543800721834199	0.558284961611058	0.921319705852765	0.946530739295081	0.971741772737397	0.921070007257896	0.946551169714945	0.971673517430134	0.629701059615088	0.62769623641637	0.00690328641678068	-0.333346027341773	-0.154381488878309	-0.150090749843615	-0.158409753534786	0.477186468516617	0.484681802204758	0.470149640763449	0.474904977898124	0.482386348540783	0.467860823763413	0.000474526574552503	0.000850290219511068	0.000851159743234548
180	0.405785764645593	0.31	0.630196613333551	0.610134826831215	0.650258399835887	0.389391818257287	0.494613192232265	0.48142240357683	0.507803980887701	0.5	0.32	0.77	0.528213599209641	0.542686448624903	0.557159298040166	0.921901753362585	0.94716150675032	0.972421260138055	0.920445417253868	0.945893498268138	0.970890238391568	0.630196613333551	0.615764799113199	-0.000719957031975258	-0.349667992265769	-0.154381488878309	-0.150090749843615	-0.158409753534786	0.477186468516617	0.484681802204758	0.470149640763449	0.474904977898124	0.482386348540783	0.467860823763413	0.000474526574552503	0.000850290219511068	0.000851159743234548
180	0.405785764645593	0.31	0.630289824748818	0.610131632568066	0.65044801692957	0.391774479266948	0.501804231863239	0.488488478703952	0.515119985022526	0.5	0.32	0.78	0.53442882767926	0.548996873110884	0.563564918542508	0.931020054284865	0.95639881708004	0.981777579875215	0.929552888052616	0.954868608191455	0.980241091086919	0.630289824748818	0.619076914040988	0.0106365459733595	-0.33548921440004	-0.154381488878309	-0.150090749843615	-0.158409753534786	0.477186468516617	0.484681802204758	0.470149640763449	0.474904977898124	0.482386348540783	0.467860823763413	0.000474526574552503	0.000850290219511068	0.000851159743234548
180	0.405785764645593	0.31	0.630315138179854	0.610094118333726	0.650536158025983	0.383874361573506	0.493666524048791	0.480346931702459	0.506986116395124	0.49	0.32	0.78	0.532919045616639	0.54769641583123	0.562473786045821	0.936863889637012	0.962842290393601	0.98882069115019	0.935365336458565	0.961328202131089	0.987431788854883	0.630315138179854	0.616029118059587	-0.00183058649036823	-0.351028834130702	-0.154381488878309	-0.150090749843615	-0.158409753534786	0.477186468516617	0.484681802204758	0.470149640763449	0.474904977898124	0.482386348540783	0.467860823763413	0.000474526574552503	0.000850290219511068	0.000851159743234548
180	0.405785764645593	0.31	0.630483257739285	0.610273378047957	0.650693137430613	0.39521732311878	0.50421296272149	0.490929452328506	0.517496473114474	0.51	0.32	0.78	0.535403701911912	0.54989059122983	0.564377480547748	0.930821920213187	0.956007988379445	0.981194056545703	0.929016106983215	0.953998500265836	0.979427569783002	0.630483257739285	0.623036560831679	-0.0033901414200117	-0.346679056524826	-0.154381488878309	-0.150090749843615	-0.158409753534786	0.477186468516617	0.484681802204758	0.470149640763449	0.474904977898124	0.482386348540783	0.467860823763413	0.000474526574552503	0.000850290219511068	0.000851159743234548
180	0.405785764645593	0.31	0.630490505863753	0.610485523735384	0.650495487992122	0.395182000616458	0.503481753328779	0.49021652652842	0.516746980129137	0.5	0.32	0.77	0.537912435380377	0.552468310321163	0.567024185261948	0.938885768768501	0.964291955603006	0.989698142437511	0.936375372630693	0.961766276772113	0.987200025037601	0.630490505863753	0.61714610880755	-0.00204510546873965	-0.349681517614844	-0.154381488878309	-0.150090749843615	-0.158409753534786	0.477186468516617	0.484681802204758	0.470149640763449	0.474904977898124	0.482386348540783	0.467860823763413	0.000474526574552503	0.000850290219511068	0.000851159743234548
180	0.405785764645593	0.31	0.630506697315787	0.610420570740135	0.650592823891438	0.38901295163987	0.492048827198217	0.47891596641217	0.505181687984263	0.5	0.33	0.78	0.524298282067495	0.538675619286671	0.553052956505848	0.91375657725161	0.938813661924064	0.963870746596517	0.912306455414579	0.937431559951238	0.962734562733051	0.630506697315787	0.625945460721262	0.00655000426262263	-0.3341180735193	-0.154381488878309	-0.150090749843615	-0.158409753534786	0.477186468516617	0.484681802204758	0.470149640763449	0.474904977898124	0.482386348540783	0.467860823763413	0.000474526574552503	0.000850290219511068	0.000851159743234548
180	0.405785764645593	0.31	0.63052258597077	0.610526240016809	0.650518931924732	0.38488710431298	0.490459263916653	0.477254493774936	0.50366403405837	0.5	0.32	0.77	0.524978217412157	0.539503416819928	0.554028616227699	0.917770748186138	0.943163807718658	0.968556867251177	0.916019510221012	0.941507860677163	0.966481268039158	0.63052258597077	0.617647264630806	0.00143283708905585	-0.346264397312582	-0.154381488878309	-0.150090749843615	-0.158409753534786	0.477186468516617	0.484681802204758	0.470149640763449	0.474904977898124	0.482386348540783	0.467860823763413	0.000474526574552503	0.000850290219511068	0.000851159743234548
180	0.405785764645593	0.31	0.630677902266567	0.610759541467474	0.65059626306566	0.392265807536743	0.495124936233071	0.481999958474197	0.508249913991945	0.5	0.32	0.78	0.530125212704945	0.544560653007049	0.558996093309153	0.926685974061044	0.95191986171015	0.977153749359257	0.924349578723306	0.949337128872782	0.974750065433728	0.630677902266567	0.618702979048012	-0.000701643349011591	-0.346433913589988	-0.154381488878309	-0.150090749843615	-0.158409753534786	0.477186468516617	0.484681802204758	0.470149640763449	0.474904977898124	0.482386348540783	0.467860823763413	0.000474526574552503	0.000850290219511068	0.000851159743234548
180	0.405785764645593	0.31	0.630782982553125	0.610851948204682	0.650714016901568	0.386872224853967	0.497858170014473	0.484510221402692	0.511206118626254	0.5	0.32	0.78	0.531711834208887	0.546360157248902	0.561008480288917	0.928131875362763	0.953701318544853	0.979270761726942	0.92592105349864	0.951097190500079	0.976857427599544	0.630782982553125	0.6253064193346	-0.000891465373600605	-0.343460387694858	-0.154381488878309	-0.150090749843615	-0.158409753534786	0.477186468516617	0.484681802204758	0.470149640763449	0.474904977898124	0.482386348540783	0.467860823763413	0.000474526574552503	0.000850290219511068	0.000851159743234548
180	0.405785764645593	0.31	0.630804909360088	0.610885376482026	0.65072444223815	0.391873654323298	0.50337834503955	0.490023600885516	0.516733089193585	0.51	0.33	0.77	0.534264305392718	0.548824753290042	0.563385201187366	0.928671890179133	0.953981233390305	0.979290576601478	0.928449469102672	0.953384463685711	0.97890102275729	0.630804909360088	0.625086125610126	-0.000124309866626018	-0.341510857666282	-0.154381488878309	-0.150090749843615	-0.158409753534786	0.477186468516617	0.484681802204758	0.470149640763449	0.474904977898124	0.482386348540783	0.467860823763413	0.000474526574552503	0.000850290219511068	0.000851159743234548
180	0.405785764645593	0.31	0.630882364594404	0.61097328761343	0.650791441575379	0.397507770616522	0.500221166070075	0.487105747791281	0.513336584348868	0.5	0.32	0.77	0.533756850929315	0.548128359356083	0.562499867782851	0.930796003777409	0.955857869659971	0.980919735542533	0.929682619148816	0.954832383748605	0.979676909306546	0.630882364594404	0.622290970075787	0.00615295017706689	-0.338553564357805	-0.154381488878309	-0.150090749843615	-0.158409753534786	0.477186468516617	0.484681802204758	0.470149640763449	0.474904977898124	0.482386348540783	0.467860823763413	0.000474526574552503	0.000850290219511068	0.000851159743234548
180	0.405785764645593	0.31	0.63091696948438	0.611001970363292	0.650831968605469	0.39025991492578	0.49674497664079	0.483521487814399	0.50996846546718	0.5	0.32	0.77	0.532165566816554	0.546719388319704	0.561273209822855	0.930669110960925	0.956121325391946	0.981573539822967	0.928528771796652	0.95408203640864	0.979418040339874	0.63091696948438	0.620553578432535	0.0061289528101697	-0.341648890077531	-0.154381488878309	-0.150090749843615	-0.158409753534786	0.477186468516617	0.484681802204758	0.470149640763449	0.474904977898124	0.482386348540783	0.467860823763413	0.000474526574552503	0.000850290219511068	0.000851159743234548
180	0.405785764645593	0.31	0.630954806298508	0.610800104591003	0.651109508006013	0.385216514712545	0.49306338398778	0.479797732988188	0.506329034987372	0.5	0.32	0.79	0.52578820669429	0.540325421795887	0.554862636897484	0.916944069914638	0.94229612804521	0.967648186175782	0.913732427759697	0.939076570206347	0.964379040267965	0.630954806298508	0.62150692126146	-0.00728082141296301	-0.35212220649754	-0.154381488878309	-0.150090749843615	-0.158409753534786	0.477186468516617	0.484681802204758	0.470149640763449	0.474904977898124	0.482386348540783	0.467860823763413	0.000474526574552503	0.000850290219511068	0.000851159743234548
180	0.405785764645593	0.31	0.630961819209387	0.610761919523891	0.651161718894883	0.387827380672863	0.498537439504244	0.485198151061616	0.511876727946872	0.5	0.32	0.78	0.533169179024929	0.547827308805868	0.562485438586807	0.931470619023379	0.957079033308965	0.982687447594552	0.928857613827864	0.954512213494148	0.980231832657615	0.630961819209387	0.622196790633868	-0.00125598874600073	-0.346784537783231	-0.154381488878309	-0.150090749843615	-0.158409753534786	0.477186468516617	0.484681802204758	0.470149640763449	0.474904977898124	0.482386348540783	0.467860823763413	0.000474526574552503	0.000850290219511068	0.000851159743234548
180	0.405785764645593	0.31	0.630966611445105	0.610973977077636	0.650959245812575	0.38706919503407	0.491899978135962	0.478717247113587	0.505082709158337	0.5	0.33	0.78	0.522958192596737	0.537359213722502	0.551760234848266	0.910162332120208	0.935226031586611	0.960289731053014	0.908614913387026	0.933673908638887	0.958577553982391	0.630966611445105	0.624846543905298	0.00517454432321651	-0.336608846084577	-0.154381488878309	-0.150090749843615	-0.158409753534786	0.477186468516617	0.484681802204758	0.470149640763449	0.474904977898124	0.482386348540783	0.467860823763413	0.000474526574552503	0.000850290219511068	0.000851159743234548
180	0.405785764645593	0.31	0.630999277776378	0.610801629109359	0.651196926443397	0.389660891508043	0.495552107871036	0.482343754320944	0.508760461421129	0.5	0.32	0.78	0.529259947581656	0.543753039790145	0.558246131998633	0.923767996215374	0.949064175927395	0.974360355639415	0.921015409967299	0.946051448553824	0.971376981096243	0.630999277776378	0.621844676813759	-0.000480233173948758	-0.345550642696499	-0.154381488878309	-0.150090749843615	-0.158409753534786	0.477186468516617	0.484681802204758	0.470149640763449	0.474904977898124	0.482386348540783	0.467860823763413	0.000474526574552503	0.000850290219511068	0.000851159743234548
180	0.405785764645593	0.31	0.631195344296813	0.611073335088618	0.651317353505008	0.388235905325066	0.499924561459193	0.486559659253982	0.513289463664403	0.5	0.32	0.78	0.535994738158717	0.550717531390244	0.565440324621771	0.937917485620656	0.963680360190029	0.989443234759401	0.935857360269818	0.961992374409161	0.987351719245999	0.631195344296813	0.620324631432956	-0.00797029316984948	-0.352803486248699	-0.154381488878309	-0.150090749843615	-0.158409753534786	0.477186468516617	0.484681802204758	0.470149640763449	0.474904977898124	0.482386348540783	0.467860823763413	0.000474526574552503	0.000850290219511068	0.000851159743234548
180	0.405785764645593	0.31	0.631260568738703	0.611235895160537	0.651285242316868	0.387656983296557	0.487927920306275	0.474867822878139	0.500988017734411	0.51	0.33	0.78	0.517274653809868	0.53150104913587	0.545727444461872	0.898620911811103	0.92333531883932	0.948049725867537	0.898381770917467	0.92331884912592	0.947931794864009	0.631260568738703	0.621944870620663	-0.00576650504855869	-0.347754609438467	-0.154381488878309	-0.150090749843615	-0.158409753534786	0.477186468516617	0.484681802204758	0.470149640763449	0.474904977898124	0.482386348540783	0.467860823763413	0.000474526574552503	0.000850290219511068	0.000851159743234548
180	0.405785764645593	0.31	0.631327737624493	0.611362415243908	0.651293060005077	0.394883276547751	0.503227741360172	0.489960917925413	0.51649456479493	0.5	0.32	0.78	0.537108847534649	0.551652310053375	0.566195772572101	0.936893200602924	0.962261747796962	0.987630294991	0.934744579001627	0.960055059780845	0.985532110639008	0.631327737624493	0.621688117355707	-0.000636707089927334	-0.344905993652379	-0.154381488878309	-0.150090749843615	-0.158409753534786	0.477186468516617	0.484681802204758	0.470149640763449	0.474904977898124	0.482386348540783	0.467860823763413	0.000474526574552503	0.000850290219511068	0.000851159743234548
180	0.405785764645593	0.31	0.631382948041073	0.61122880175179	0.651537094330356	0.388709977052429	0.504780061468663	0.491298811236441	0.518261311700885	0.5	0.32	0.77	0.537416295019701	0.552163010025587	0.566909725031473	0.936126578645864	0.961813912641235	0.987501246636605	0.936284546497214	0.962091745313062	0.987560056344804	0.631382948041073	0.620597157223864	0.00479687479695831	-0.339225694138198	-0.154381488878309	-0.150090749843615	-0.158409753534786	0.477186468516617	0.484681802204758	0.470149640763449	0.474904977898124	0.482386348540783	0.467860823763413	0.000474526574552503	0.000850290219511068	0.000851159743234548
180	0.405785764645593	0.31	0.631523528871199	0.611260767725069	0.651786290017329	0.395430319445388	0.501651884627047	0.488441732623114	0.514862036630979	0.5	0.33	0.78	0.53586352693416	0.550356225185285	0.564848923436411	0.935195028731783	0.96048784803394	0.985780667336097	0.934301160433291	0.959422346626885	0.984531712273964	0.631523528871199	0.61777227395297	-0.00606397796328262	-0.352599081770697	-0.154381488878309	-0.150090749843615	-0.158409753534786	0.477186468516617	0.484681802204758	0.470149640763449	0.474904977898124	0.482386348540783	0.467860823763413	0.000474526574552503	0.000850290219511068	0.000851159743234548
180	0.405785764645593	0.31	0.631625905801014	0.611531533127592	0.651720278474436	0.390879107715541	0.504706635536961	0.491288669101916	0.518124601972006	0.49	0.32	0.77	0.545709365659349	0.560613658007659	0.575517950355969	0.960100302034001	0.986322347110918	1.01254439218784	0.959153419942999	0.985399528800554	1.01113387758995	0.631625905801014	0.613901797278328	0.000779101264055281	-0.349453438196939	-0.154381488878309	-0.150090749843615	-0.158409753534786	0.477186468516617	0.484681802204758	0.470149640763449	0.474904977898124	0.482386348540783	0.467860823763413	0.000474526574552503	0.000850290219511068	0.000851159743234548
180	0.405785764645593	0.31	0.631671673244183	0.611481711253041	0.651861635235324	0.39221549015462	0.49879308752068	0.485569477378242	0.512016697663118	0.5	0.32	0.78	0.530433051622123	0.544878440403944	0.559323829185766	0.923159758355041	0.948300351642714	0.973440944930387	0.921336734578331	0.946577060119256	0.971546929610097	0.631671673244183	0.622724562914954	0.00367374548917794	-0.340199489701091	-0.154381488878309	-0.150090749843615	-0.158409753534786	0.477186468516617	0.484681802204758	0.470149640763449	0.474904977898124	0.482386348540783	0.467860823763413	0.000474526574552503	0.000850290219511068	0.000851159743234548
180	0.405785764645593	0.31	0.631699085515496	0.611547333369938	0.651850837661055	0.392108019270761	0.493790707950596	0.480696765555426	0.506884650345766	0.5	0.33	0.79	0.527348403571184	0.541713113536659	0.556077823502135	0.92031377880252	0.945382671436315	0.970451564070109	0.918983948073199	0.943704918791719	0.96911808024181	0.631699085515496	0.625007818133101	0.00361841601651781	-0.339678431099393	-0.154381488878309	-0.150090749843615	-0.158409753534786	0.477186468516617	0.484681802204758	0.470149640763449	0.474904977898124	0.482386348540783	0.467860823763413	0.000474526574552503	0.000850290219511068	0.000851159743234548
180	0.405785764645593	0.31	0.631770055887095	0.611737517367224	0.651802594406966	0.383448584090218	0.487290862239174	0.474131449279647	0.5004502751987	0.5	0.32	0.78	0.522889129116911	0.537401800639862	0.551914472162814	0.915651196758384	0.94106489214462	0.966478587530857	0.91290765270141	0.938180407269778	0.963681331559933	0.631770055887095	0.618583798646684	0.00677567457662203	-0.341738164152712	-0.154381488878309	-0.150090749843615	-0.158409753534786	0.477186468516617	0.484681802204758	0.470149640763449	0.474904977898124	0.482386348540783	0.467860823763413	0.000474526574552503	0.000850290219511068	0.000851159743234548
180	0.405785764645593	0.31	0.631837331518683	0.611668971228766	0.6520056918086	0.38974082757732	0.493662046030729	0.48050628084967	0.506817811211788	0.5	0.33	0.79	0.525317981937722	0.539700645164392	0.554083308391062	0.914724042351842	0.939768240911267	0.964812439470692	0.912330406338371	0.937300285300136	0.962230601729905	0.631837331518683	0.624145547762026	0.00141494494470753	-0.341134999827281	-0.154381488878309	-0.150090749843615	-0.158409753534786	0.477186468516617	0.484681802204758	0.470149640763449	0.474904977898124	0.482386348540783	0.467860823763413	0.000474526574552503	0.000850290219511068	0.000851159743234548
180	0.405785764645593	0.31	0.631938801623944	0.611832555833042	0.652045047414846	0.378667006146939	0.487153009795108	0.473863283611963	0.500442735978254	0.5	0.32	0.77	0.521604313602306	0.536232960183413	0.550861606764519	0.912277144392494	0.937862400459824	0.963447656527154	0.911177427375059	0.937045865122746	0.96232311022449	0.631938801623944	0.618214340482923	0.00653080430314471	-0.34082702919789	-0.154381488878309	-0.150090749843615	-0.158409753534786	0.477186468516617	0.484681802204758	0.470149640763449	0.474904977898124	0.482386348540783	0.467860823763413	0.000474526574552503	0.000850290219511068	0.000851159743234548
180	0.405785764645593	0.31	0.632024511134046	0.611943026401455	0.652105995866637	0.392469845257059	0.494620627156177	0.481514627141669	0.507726627170685	0.5	0.32	0.79	0.526809068252381	0.541147905053962	0.555486741855543	0.917756973880437	0.942736740298733	0.967716506717028	0.915178027710151	0.940091791879949	0.965099397875428	0.632024511134046	0.619819256829557	-0.00456862229209476	-0.350450158372844	-0.154381488878309	-0.150090749843615	-0.158409753534786	0.477186468516617	0.484681802204758	0.470149640763449	0.474904977898124	0.482386348540783	0.467860823763413	0.000474526574552503	0.000850290219511068	0.000851159743234548
180	0.405785764645593	0.31	0.632118499059409	0.612108237040378	0.65212876107844	0.395646432491118	0.495944985093854	0.482891015734015	0.508998954453693	0.51	0.32	0.79	0.527229765532091	0.541482342160358	0.555734918788625	0.917274300971574	0.942070932570216	0.966867564168859	0.913742178494899	0.938440422372234	0.963257468493546	0.632118499059409	0.628022413084972	-0.00643284281003812	-0.346847373566148	-0.154381488878309	-0.150090749843615	-0.158409753534786	0.477186468516617	0.484681802204758	0.470149640763449	0.474904977898124	0.482386348540783	0.467860823763413	0.000474526574552503	0.000850290219511068	0.000851159743234548
180	0.405785764645593	0.31	0.632124679628856	0.611914230882865	0.652335128374848	0.385161919878961	0.501561917293097	0.488066061495013	0.515057773091181	0.5	0.32	0.77	0.533919021035661	0.548682789066733	0.563446557097805	0.930078392633725	0.955796640342753	0.98151488805178	0.929066511160252	0.954725573613995	0.980146538466216	0.632124679628856	0.621996568400913	-0.00119607847278012	-0.345683318768686	-0.154381488878309	-0.150090749843615	-0.158409753534786	0.477186468516617	0.484681802204758	0.470149640763449	0.474904977898124	0.482386348540783	0.467860823763413	0.000474526574552503	0.000850290219511068	0.000851159743234548
180	0.405785764645593	0.31	0.632190696865165	0.612214553913953	0.652166839816376	0.387635733885669	0.492702880764307	0.479514384315502	0.505891377213111	0.5	0.33	0.78	0.525523078817051	0.539976991953853	0.554430905090655	0.916532838229088	0.941741029010376	0.966949219791664	0.916190728209973	0.941386667061247	0.966389778067036	0.632190696865165	0.623187789590101	0.0063683028805951	-0.335818013494495	-0.154381488878309	-0.150090749843615	-0.158409753534786	0.477186468516617	0.484681802204758	0.470149640763449	0.474904977898124	0.482386348540783	0.467860823763413	0.000474526574552503	0.000850290219511068	0.000851159743234548
180	0.405785764645593	0.31	0.632201406195742	0.612142006433278	0.652260805958206	0.388104564910973	0.493179172260519	0.479990953987259	0.50636739053378	0.5	0.33	0.77	0.526233606264192	0.540692386381789	0.555151166499385	0.91798424171687	0.943206751538372	0.968429261359873	0.918117382881418	0.943404272281356	0.968818965977318	0.632201406195742	0.61962287944726	0.000787438469139935	-0.34335438230503	-0.154381488878309	-0.150090749843615	-0.158409753534786	0.477186468516617	0.484681802204758	0.470149640763449	0.474904977898124	0.482386348540783	0.467860823763413	0.000474526574552503	0.000850290219511068	0.000851159743234548
180	0.405785764645593	0.31	0.632278640903637	0.612191958906698	0.652365322900576	0.391962473112758	0.499739215720034	0.486483488877265	0.512994942562804	0.5	0.33	0.77	0.53420168385092	0.548757638496817	0.563313593142714	0.93284472366227	0.958262924128073	0.983681124593876	0.93232963259016	0.957857135452435	0.983189580779936	0.632278640903637	0.621841364670855	-0.00277371354459714	-0.34800326900167	-0.154381488878309	-0.150090749843615	-0.158409753534786	0.477186468516617	0.484681802204758	0.470149640763449	0.474904977898124	0.482386348540783	0.467860823763413	0.000474526574552503	0.000850290219511068	0.000851159743234548
180	0.405785764645593	0.31	0.632289602206834	0.612221333422216	0.652357870991452	0.388889682873339	0.493838144879635	0.480654108355616	0.507022181403655	0.5	0.32	0.78	0.530296567333168	0.544842264937213	0.559387962541259	0.928866675935706	0.954344898151215	0.979823120366723	0.926608104463176	0.952092912754697	0.97749727464834	0.632289602206834	0.619986456139693	0.00183520330774217	-0.343566787579376	-0.154381488878309	-0.150090749843615	-0.158409753534786	0.477186468516617	0.484681802204758	0.470149640763449	0.474904977898124	0.482386348540783	0.467860823763413	0.000474526574552503	0.000850290219511068	0.000851159743234548
180	0.405785764645593	0.31	0.632343520213559	0.612202859959925	0.652484180467194	0.386798995685638	0.495995635516334	0.482695569927523	0.509295701105145	0.5	0.33	0.79	0.528230156578814	0.542784870079792	0.557339583580769	0.92037769205319	0.945737534640152	0.971097377227114	0.919306811633056	0.944478942979645	0.969806816100984	0.632343520213559	0.624538243142791	0.00173385483613416	-0.338198714984206	-0.154381488878309	-0.150090749843615	-0.158409753534786	0.477186468516617	0.484681802204758	0.470149640763449	0.474904977898124	0.482386348540783	0.467860823763413	0.000474526574552503	0.000850290219511068	0.000851159743234548
180	0.405785764645593	0.31	0.632344472161773	0.61217691390856	0.652512030414986	0.387194125050217	0.494438637563409	0.481191359587396	0.507685915539421	0.51	0.32	0.78	0.525346227108048	0.539809095913749	0.55427196471945	0.913966184310779	0.939127825023991	0.964289465737203	0.9108454286745	0.936140946249071	0.961019678095205	0.632344472161773	0.618911500110268	0.00729534354997251	-0.340739286109415	-0.154381488878309	-0.150090749843615	-0.158409753534786	0.477186468516617	0.484681802204758	0.470149640763449	0.474904977898124	0.482386348540783	0.467860823763413	0.000474526574552503	0.000850290219511068	0.000851159743234548
180	0.405785764645593	0.31	0.63235289406179	0.612057150415912	0.652648637707669	0.383654867868728	0.497492815815378	0.484063755942628	0.510921875688128	0.51	0.33	0.78	0.527820600581304	0.542463577586419	0.557106554591533	0.917531810761976	0.942986287513455	0.968440764264935	0.916134756439813	0.941442986756941	0.967315800683888	0.63235289406179	0.626572349642505	0.00688738391725784	-0.332320711992081	-0.154381488878309	-0.150090749843615	-0.158409753534786	0.477186468516617	0.484681802204758	0.470149640763449	0.474904977898124	0.482386348540783	0.467860823763413	0.000474526574552503	0.000850290219511068	0.000851159743234548
180	0.405785764645593	0.31	0.632495256885677	0.612554296552994	0.652436217218359	0.38742925411144	0.48836175587836	0.475283773870894	0.501439737885826	0.51	0.32	0.78	0.518040812821661	0.532295304141734	0.546549795461808	0.900301151149213	0.925073977202451	0.949846803255689	0.897892647223359	0.922820226880927	0.947613308573766	0.632495256885677	0.625113700796973	-0.00441821592154276	-0.345780617595409	-0.154381488878309	-0.150090749843615	-0.158409753534786	0.477186468516617	0.484681802204758	0.470149640763449	0.474904977898124	0.482386348540783	0.467860823763413	0.000474526574552503	0.000850290219511068	0.000851159743234548
180	0.405785764645593	0.31	0.6325299243058	0.612580906908841	0.652478941702759	0.393700150093485	0.497173010076815	0.48403330395014	0.51031271620349	0.5	0.33	0.78	0.529380543322197	0.543751258542961	0.558121973763726	0.922030010550414	0.947059700201387	0.972089389852361	0.921373390846463	0.946392087537973	0.971065932888413	0.6325299243058	0.62356462326341	-0.000520537236008112	-0.342679185329989	-0.154381488878309	-0.150090749843615	-0.158409753534786	0.477186468516617	0.484681802204758	0.470149640763449	0.474904977898124	0.482386348540783	0.467860823763413	0.000474526574552503	0.000850290219511068	0.000851159743234548
180	0.405785764645593	0.31	0.632562704158833	0.612688228171447	0.65243718014622	0.397221869962868	0.49975273780144	0.486641777043203	0.512863698559677	0.5	0.32	0.77	0.537756924754063	0.552245014906864	0.566733105059664	0.942910633793482	0.968314256954042	0.993717880114602	0.940889791667973	0.966662789755756	0.992077445684118	0.632562704158833	0.620016278739828	0.000908136478418282	-0.34795015482746	-0.154381488878309	-0.150090749843615	-0.158409753534786	0.477186468516617	0.484681802204758	0.470149640763449	0.474904977898124	0.482386348540783	0.467860823763413	0.000474526574552503	0.000850290219511068	0.000851159743234548
180	0.405785764645593	0.31	0.632828470486329	0.61291100987806	0.652745931094598	0.391261972868409	0.493198753094097	0.480097267796767	0.506300238391427	0.51	0.33	0.79	0.523121755381115	0.537397345863626	0.551672936346137	0.908946620867144	0.933751075272808	0.958555529678471	0.906773714413773	0.932102708822389	0.956517681304266	0.632828470486329	0.627083792389226	0.0048844624463297	-0.335404565531814	-0.154381488878309	-0.150090749843615	-0.158409753534786	0.477186468516617	0.484681802204758	0.470149640763449	0.474904977898124	0.482386348540783	0.467860823763413	0.000474526574552503	0.000850290219511068	0.000851159743234548
180	0.405785764645593	0.31	0.632868188268917	0.612702964976473	0.653033411561361	0.389469748005755	0.501077266976186	0.487716278260486	0.514438255691886	0.5	0.32	0.78	0.532704026102277	0.547297454287504	0.56189088247273	0.927029050873772	0.952425014141652	0.977820977409532	0.923770357107833	0.949422541554095	0.974658971530153	0.632868188268917	0.622181255856541	0.00396897591545889	-0.340257108695765	-0.154381488878309	-0.150090749843615	-0.158409753534786	0.477186468516617	0.484681802204758	0.470149640763449	0.474904977898124	0.482386348540783	0.467860823763413	0.000474526574552503	0.000850290219511068	0.000851159743234548
180	0.405785764645593	0.31	0.633024981720669	0.612933189333067	0.653116774108271	0.396062064221519	0.500420417521589	0.487260089306494	0.513580745736683	0.49	0.32	0.76	0.538898671609932	0.553453697865333	0.568008724120735	0.945437583575839	0.970972752943913	0.996507922311987	0.94519670145179	0.970620524848998	0.996003258678684	0.633024981720669	0.613656476381228	-0.00320170052722868	-0.354456263154215	-0.154381488878309	-0.150090749843615	-0.158409753534786	0.477186468516617	0.484681802204758	0.470149640763449	0.474904977898124	0.482386348540783	0.467860823763413	0.000474526574552503	0.000850290219511068	0.000851159743234548
180	0.405785764645593	0.31	0.633044467402418	0.613081389133875	0.653007545670961	0.394041586670232	0.49438792588959	0.481331166413042	0.507444685366138	0.49	0.32	0.77	0.532894035397027	0.547349507496449	0.561804979595871	0.935537033019081	0.960914741494852	0.986292449970624	0.933451029538209	0.959054739970634	0.984367538184779	0.633044467402418	0.615290334051959	-0.00088015189357143	-0.350684387868088	-0.154381488878309	-0.150090749843615	-0.158409753534786	0.477186468516617	0.484681802204758	0.470149640763449	0.474904977898124	0.482386348540783	0.467860823763413	0.000474526574552503	0.000850290219511068	0.000851159743234548
180	0.405785764645593	0.31	0.633139189635061	0.613032380405191	0.653245998864931	0.389319888925414	0.496927203436201	0.483672697849052	0.510181709023351	0.51	0.32	0.78	0.527792630919885	0.542256193586321	0.556719756252757	0.917928576197239	0.943083375084828	0.968238173972417	0.916569832508841	0.941456814198821	0.966270691180915	0.633139189635061	0.621313637702371	0.00366264316238648	-0.339670098272601	-0.154381488878309	-0.150090749843615	-0.158409753534786	0.477186468516617	0.484681802204758	0.470149640763449	0.474904977898124	0.482386348540783	0.467860823763413	0.000474526574552503	0.000850290219511068	0.000851159743234548
180	0.405785764645593	0.31	0.633262160202774	0.613344534426406	0.653179785979143	0.392528516093863	0.496947615612932	0.483781577111111	0.510113654114752	0.5	0.32	0.79	0.533366699538126	0.547882189242471	0.562397678946815	0.933810992756191	0.959224510065941	0.984638027375691	0.930724460945314	0.956193404127538	0.981291045985109	0.633262160202774	0.626772254785253	0.00220629416285481	-0.339692387615195	-0.154381488878309	-0.150090749843615	-0.158409753534786	0.477186468516617	0.484681802204758	0.470149640763449	0.474904977898124	0.482386348540783	0.467860823763413	0.000474526574552503	0.000850290219511068	0.000851159743234548
180	0.405785764645593	0.31	0.633281575541589	0.61306341906194	0.653499732021238	0.39036733752492	0.501033191106413	0.487698558886059	0.514367823326767	0.51	0.32	0.79	0.528825309713221	0.5432844277183	0.55774354572338	0.916000105859087	0.941045339852264	0.966090573845441	0.913367921587967	0.938547003200801	0.963086343344958	0.633281575541589	0.627324147408351	0.00537959172453671	-0.333671657513432	-0.154381488878309	-0.150090749843615	-0.158409753534786	0.477186468516617	0.484681802204758	0.470149640763449	0.474904977898124	0.482386348540783	0.467860823763413	0.000474526574552503	0.000850290219511068	0.000851159743234548
180	0.405785764645593	0.31	0.633317616186196	0.613179827153533	0.653455405218858	0.389901026979362	0.496265682476073	0.483044984943656	0.50948638000849	0.5	0.33	0.77	0.533082656470962	0.547672859828113	0.562263063185264	0.933915953812332	0.959476762289603	0.985037570766875	0.934442369165659	0.959949821575424	0.985148119064616	0.633317616186196	0.618310293484745	-0.00461313956613193	-0.350853622097164	-0.154381488878309	-0.150090749843615	-0.158409753534786	0.477186468516617	0.484681802204758	0.470149640763449	0.474904977898124	0.482386348540783	0.467860823763413	0.000474526574552503	0.000850290219511068	0.000851159743234548
180	0.405785764645593	0.31	0.633354974087232	0.613099916126741	0.653610032047723	0.389963214773508	0.500448552112799	0.487118163943785	0.513778940281813	0.5	0.32	0.78	0.532700039380745	0.547277812964679	0.561855586548613	0.927750591342468	0.953139247364858	0.978527903387248	0.926556172714017	0.951832658163856	0.977207994979086	0.633354974087232	0.622334443756694	-0.00724065732620128	-0.352230915693936	-0.154381488878309	-0.150090749843615	-0.158409753534786	0.477186468516617	0.484681802204758	0.470149640763449	0.474904977898124	0.482386348540783	0.467860823763413	0.000474526574552503	0.000850290219511068	0.000851159743234548
180	0.405785764645593	0.31	0.633410077182047	0.61325036771914	0.653569786644955	0.382804399581501	0.490040571409772	0.476788854306363	0.503292288513181	0.5	0.33	0.77	0.524767717310536	0.539352943605136	0.553938169899735	0.917745255332638	0.943252773779891	0.968760292227144	0.918071889466274	0.94334225860618	0.969166932169637	0.633410077182047	0.61772227482562	-0.00296775473469378	-0.348760123167164	-0.154381488878309	-0.150090749843615	-0.158409753534786	0.477186468516617	0.484681802204758	0.470149640763449	0.474904977898124	0.482386348540783	0.467860823763413	0.000474526574552503	0.000850290219511068	0.000851159743234548
180	0.405785764645593	0.31	0.63351392736423	0.613284004975365	0.653743849753094	0.396249462879516	0.503580691729094	0.490342439248446	0.516818944209741	0.5	0.32	0.78	0.535717237093669	0.550180517191862	0.564643797290054	0.932434992161445	0.957608847940568	0.982782703719692	0.930301862579251	0.955284288849083	0.98058125250791	0.63351392736423	0.619818918353125	-0.00294023486650494	-0.347846522205059	-0.154381488878309	-0.150090749843615	-0.158409753534786	0.477186468516617	0.484681802204758	0.470149640763449	0.474904977898124	0.482386348540783	0.467860823763413	0.000474526574552503	0.000850290219511068	0.000851159743234548
180	0.405785764645593	0.31	0.633536265262205	0.613344037930691	0.653728492593719	0.390234446821229	0.499095189420273	0.485808426260897	0.51238195257965	0.5	0.33	0.78	0.531255879857922	0.545785621770853	0.560315363683785	0.925222126143775	0.950526765988135	0.975831405832494	0.92461456399657	0.950133280725738	0.975393776349497	0.633536265262205	0.622966049900306	0.00322980396064106	-0.338815941031283	-0.154381488878309	-0.150090749843615	-0.158409753534786	0.477186468516617	0.484681802204758	0.470149640763449	0.474904977898124	0.482386348540783	0.467860823763413	0.000474526574552503	0.000850290219511068	0.000851159743234548
180	0.405785764645593	0.31	0.633543231377569	0.613283196078327	0.65380326667681	0.387848229844188	0.492115788654359	0.478948901463423	0.505282675845295	0.49	0.32	0.77	0.52961085870615	0.544170504652453	0.558730150598757	0.929033416203155	0.954573673525764	0.980113930848373	0.927829427136113	0.953310163826431	0.978859031535149	0.633543231377569	0.614059293086138	0.00840136765039313	-0.34241192770149	-0.154381488878309	-0.150090749843615	-0.158409753534786	0.477186468516617	0.484681802204758	0.470149640763449	0.474904977898124	0.482386348540783	0.467860823763413	0.000474526574552503	0.000850290219511068	0.000851159743234548
180	0.405785764645593	0.31	0.63359803211982	0.613532712210045	0.653663352029594	0.390769971456998	0.500884831817343	0.487565418151386	0.5142042454833	0.5	0.33	0.77	0.535442629067696	0.550069962355566	0.564697295643437	0.935071530990615	0.960616009874589	0.986160488758562	0.935437575909065	0.961034417407399	0.986875061957108	0.63359803211982	0.619268830652839	0.00280938985096723	-0.343377284600101	-0.154381488878309	-0.150090749843615	-0.158409753534786	0.477186468516617	0.484681802204758	0.470149640763449	0.474904977898124	0.482386348540783	0.467860823763413	0.000474526574552503	0.000850290219511068	0.000851159743234548
180	0.405785764645593	0.31	0.633660304316883	0.613298761753824	0.654021846879943	0.385821220334137	0.498777087082111	0.485374827947084	0.512179346217137	0.5	0.32	0.78	0.533073028482152	0.547792339114367	0.562511649746582	0.930974203948329	0.956680435114278	0.982386666280227	0.929049343236651	0.955057366058167	0.980479472303705	0.633660304316883	0.62232054868299	-0.000599087213507649	-0.343838045645839	-0.154381488878309	-0.150090749843615	-0.158409753534786	0.477186468516617	0.484681802204758	0.470149640763449	0.474904977898124	0.482386348540783	0.467860823763413	0.000474526574552503	0.000850290219511068	0.000851159743234548
180	0.405785764645593	0.31	0.633692960064285	0.613591658173969	0.653794261954602	0.389375392582577	0.504005202599689	0.490563475084258	0.517446930115121	0.5	0.33	0.79	0.535745010555122	0.550424738695088	0.565104466835054	0.932243979492905	0.957788012399336	0.983332045305766	0.931383342381692	0.956796509456168	0.982246610761195	0.633692960064285	0.625183782741916	0.00600725227730083	-0.3339139481562	-0.154381488878309	-0.150090749843615	-0.158409753534786	0.477186468516617	0.484681802204758	0.470149640763449	0.474904977898124	0.482386348540783	0.467860823763413	0.000474526574552503	0.000850290219511068	0.000851159743234548
180	0.405785764645593	0.31	0.633768256121679	0.613545614538492	0.653990897704865	0.381433105042547	0.488869789139296	0.475611285482956	0.502128292795636	0.5	0.32	0.78	0.524096025598416	0.538706126922261	0.553316228246106	0.917280723188434	0.942851541614105	0.968422360039775	0.914644512091075	0.940280277479214	0.965850669688748	0.633768256121679	0.619668565434005	0.00116596101331065	-0.347458811860916	-0.154381488878309	-0.150090749843615	-0.158409753534786	0.477186468516617	0.484681802204758	0.470149640763449	0.474904977898124	0.482386348540783	0.467860823763413	0.000474526574552503	0.000850290219511068	0.000851159743234548
180	0.405785764645593	0.31	0.633823733341405	0.613488378051709	0.654159088631102	0.392453415138065	0.497993076474077	0.484797261775044	0.511188891173111	0.5	0.32	0.77	0.535437399988079	0.550011600938194	0.564585801888308	0.938522098997279	0.96406796050642	0.989613822015561	0.937378610128992	0.963079071420718	0.988709708658553	0.633823733341405	0.61569694813624	0.0055570894113017	-0.343232328771678	-0.154381488878309	-0.150090749843615	-0.158409753534786	0.477186468516617	0.484681802204758	0.470149640763449	0.474904977898124	0.482386348540783	0.467860823763413	0.000474526574552503	0.000850290219511068	0.000851159743234548
180	0.405785764645593	0.31	0.63383330624419	0.613476955292377	0.654189657196003	0.382048625692618	0.490438782439251	0.477155059655637	0.503722505222865	0.5	0.33	0.77	0.524380067770019	0.538978507653559	0.553576947537099	0.916171349829536	0.941677033961248	0.96718271809296	0.916447407609902	0.942240472864812	0.967362050364131	0.63383330624419	0.615693220046066	-0.000842319535446448	-0.348896707785131	-0.154381488878309	-0.150090749843615	-0.158409753534786	0.477186468516617	0.484681802204758	0.470149640763449	0.474904977898124	0.482386348540783	0.467860823763413	0.000474526574552503	0.000850290219511068	0.000851159743234548
180	0.405785764645593	0.31	0.633867941242636	0.613836134920714	0.653899747564558	0.378768097761324	0.488238737864391	0.474922253584796	0.501555222143987	0.5	0.32	0.77	0.522458218295007	0.537107577423066	0.551756936551126	0.913416836555588	0.939028398980592	0.964639961405596	0.91163995717662	0.937436133919128	0.962859646921659	0.633867941242636	0.619077796566696	0.00128361016460911	-0.34424137572543	-0.154381488878309	-0.150090749843615	-0.158409753534786	0.477186468516617	0.484681802204758	0.470149640763449	0.474904977898124	0.482386348540783	0.467860823763413	0.000474526574552503	0.000850290219511068	0.000851159743234548
180	0.405785764645593	0.31	0.633967697025206	0.613767427766103	0.65416796628431	0.378139996864483	0.485507486432436	0.472247804603761	0.498767168261111	0.51	0.32	0.79	0.515359858264144	0.529830031934061	0.544300205603978	0.896344032695537	0.921511405771091	0.946678778846644	0.893710638314923	0.918710028647921	0.943622584438902	0.633967697025206	0.626970086142712	-1.38291398512689e-05	-0.340736164220045	-0.154381488878309	-0.150090749843615	-0.158409753534786	0.477186468516617	0.484681802204758	0.470149640763449	0.474904977898124	0.482386348540783	0.467860823763413	0.000474526574552503	0.000850290219511068	0.000851159743234548
180	0.405785764645593	0.31	0.634087408171488	0.613869272505391	0.654305543837586	0.393281446976845	0.507568367945512	0.494142152099957	0.520994583791066	0.49	0.32	0.77	0.547956571112829	0.562844965406831	0.577733359700833	0.962991678378456	0.989156890304693	1.01532210223093	0.962246060308316	0.988210301288928	1.01434322253586	0.634087408171488	0.616736893306052	0.00658163138290791	-0.340993817191715	-0.154381488878309	-0.150090749843615	-0.158409753534786	0.477186468516617	0.484681802204758	0.470149640763449	0.474904977898124	0.482386348540783	0.467860823763413	0.000474526574552503	0.000850290219511068	0.000851159743234548
180	0.405785764645593	0.31	0.634092706141978	0.613881468317249	0.654303943966708	0.390466401216715	0.497767474218713	0.484522513553079	0.511012434884348	0.5	0.32	0.78	0.534493140814737	0.549104104037537	0.563715067260337	0.936136017000294	0.961726334015551	0.987316651030808	0.93467751320826	0.960242906548293	0.985800405401279	0.634092706141978	0.617104145651405	0.00716503812881721	-0.339004325205641	-0.154381488878309	-0.150090749843615	-0.158409753534786	0.477186468516617	0.484681802204758	0.470149640763449	0.474904977898124	0.482386348540783	0.467860823763413	0.000474526574552503	0.000850290219511068	0.000851159743234548
180	0.405785764645593	0.31	0.634237145617355	0.614243720586073	0.654230570648638	0.391292784521678	0.492792687712455	0.479702835962478	0.505882539462432	0.5	0.32	0.79	0.528475090881999	0.542895811533611	0.557316532185223	0.92479761887745	0.950032957971389	0.975268297065328	0.919231529775973	0.945007277292908	0.970028579529026	0.634237145617355	0.623035185315116	0.00251113953907676	-0.34384458261014	-0.154381488878309	-0.150090749843615	-0.158409753534786	0.477186468516617	0.484681802204758	0.470149640763449	0.474904977898124	0.482386348540783	0.467860823763413	0.000474526574552503	0.000850290219511068	0.000851159743234548
180	0.405785764645593	0.31	0.634244527424763	0.613915346823534	0.654573708025993	0.384215799567461	0.498319587598735	0.484884150893398	0.511755024304073	0.5	0.33	0.77	0.53385751390124	0.548649931480724	0.563442349060209	0.93384638408842	0.959721913248965	0.98559744240951	0.933905562420008	0.959485485957383	0.985345570444588	0.634244527424763	0.616208727805734	0.00157860327783833	-0.345194956190453	-0.154381488878309	-0.150090749843615	-0.158409753534786	0.477186468516617	0.484681802204758	0.470149640763449	0.474904977898124	0.482386348540783	0.467860823763413	0.000474526574552503	0.000850290219511068	0.000851159743234548
180	0.405785764645593	0.31	0.634274019847187	0.614192444147045	0.65435559554733	0.395628139553757	0.498543192956009	0.485420333140727	0.511666052771291	0.5	0.32	0.79	0.532416660426792	0.54681001958605	0.561203378745308	0.929030406325535	0.954145826826081	0.979261247326626	0.926588735656113	0.951688804418382	0.976695807267971	0.634274019847187	0.622653072148303	-0.000144526180970902	-0.345368399006088	-0.154381488878309	-0.150090749843615	-0.158409753534786	0.477186468516617	0.484681802204758	0.470149640763449	0.474904977898124	0.482386348540783	0.467860823763413	0.000474526574552503	0.000850290219511068	0.000851159743234548
180	0.405785764645593	0.31	0.634343753762374	0.61420597202159	0.654481535503158	0.381472012857619	0.486937255381046	0.473732252247481	0.50014225851461	0.49	0.32	0.77	0.524219516551111	0.538831821974464	0.553444127397817	0.920008278355058	0.945652958743501	0.971297639131944	0.919253120347673	0.944631917775975	0.970354349181939	0.634343753762374	0.612436215802377	0.0135509392339307	-0.33568645118386	-0.154381488878309	-0.150090749843615	-0.158409753534786	0.477186468516617	0.484681802204758	0.470149640763449	0.474904977898124	0.482386348540783	0.467860823763413	0.000474526574552503	0.000850290219511068	0.000851159743234548
180	0.405785764645593	0.31	0.63439132904653	0.614410169125598	0.654372488967461	0.391566210488093	0.498039094540553	0.48481747484406	0.511260714237046	0.5	0.32	0.78	0.533067410767302	0.547604870622738	0.562142330478174	0.931651529679918	0.957058910507199	0.982466291334479	0.930547880447314	0.955934737281934	0.981159523353836	0.63439132904653	0.620593484605955	-0.00599959750785842	-0.349903361634126	-0.154381488878309	-0.150090749843615	-0.158409753534786	0.477186468516617	0.484681802204758	0.470149640763449	0.474904977898124	0.482386348540783	0.467860823763413	0.000474526574552503	0.000850290219511068	0.000851159743234548
180	0.405785764645593	0.31	0.634412631815393	0.614155664779409	0.654669598851376	0.39207363464688	0.498330721963736	0.485115437982323	0.511546005945149	0.5	0.32	0.77	0.534517952460199	0.549079036239154	0.563640120018109	0.935463197933355	0.960946641351003	0.986430084768652	0.934407744547607	0.959844058928398	0.985300158147652	0.634412631815393	0.618235612778536	0.00555068667361516	-0.341882380636794	-0.154381488878309	-0.150090749843615	-0.158409753534786	0.477186468516617	0.484681802204758	0.470149640763449	0.474904977898124	0.482386348540783	0.467860823763413	0.000474526574552503	0.000850290219511068	0.000851159743234548
180	0.405785764645593	0.31	0.634457152197936	0.614187407259462	0.654726897136411	0.378931169925036	0.485344572730528	0.472111611293539	0.498577534167516	0.5	0.32	0.77	0.518271933482195	0.532798736775282	0.547325540068368	0.904860067848112	0.930222668761266	0.955585269674421	0.90395760307787	0.929173762190382	0.954466954293553	0.634457152197936	0.617473075041261	-0.000293956579845371	-0.346933861388253	-0.154381488878309	-0.150090749843615	-0.158409753534786	0.477186468516617	0.484681802204758	0.470149640763449	0.474904977898124	0.482386348540783	0.467860823763413	0.000474526574552503	0.000850290219511068	0.000851159743234548
180	0.405785764645593	0.31	0.634483494568876	0.614231625996955	0.654735363140796	0.390815727237564	0.494277950533016	0.481135488522947	0.507420412543085	0.51	0.33	0.78	0.522208327786885	0.536472715413642	0.5507371030404	0.905091579831294	0.929814619364468	0.954537658897643	0.903817942260337	0.928532933880311	0.953037832773682	0.634483494568876	0.624497767591485	-0.0104081114814676	-0.352851346823665	-0.154381488878309	-0.150090749843615	-0.158409753534786	0.477186468516617	0.484681802204758	0.470149640763449	0.474904977898124	0.482386348540783	0.467860823763413	0.000474526574552503	0.000850290219511068	0.000851159743234548
180	0.405785764645593	0.31	0.634552070454905	0.614521413049109	0.654582727860702	0.387826998913933	0.497134085728357	0.483832335909256	0.510435835547458	0.5	0.32	0.77	0.533417332844929	0.548082297098179	0.562747261351428	0.933893572521846	0.959568620957802	0.985243669393759	0.933391348915422	0.958814038279817	0.984506160495767	0.634552070454905	0.618812888416442	0.00262229611713087	-0.342559491176625	-0.154381488878309	-0.150090749843615	-0.158409753534786	0.477186468516617	0.484681802204758	0.470149640763449	0.474904977898124	0.482386348540783	0.467860823763413	0.000474526574552503	0.000850290219511068	0.000851159743234548
180	0.405785764645593	0.31	0.634577631375919	0.614425896274386	0.654729366477453	0.387286027262308	0.491425008800912	0.478261023159688	0.504588994442137	0.5	0.32	0.77	0.524894231892427	0.539341782073589	0.553789332254751	0.916277020985317	0.941497260485385	0.966717499985452	0.915265689000373	0.940749572743708	0.965712391629102	0.634577631375919	0.618083745262999	-0.00293620485561819	-0.348330545633975	-0.154381488878309	-0.150090749843615	-0.158409753534786	0.477186468516617	0.484681802204758	0.470149640763449	0.474904977898124	0.482386348540783	0.467860823763413	0.000474526574552503	0.000850290219511068	0.000851159743234548
180	0.405785764645593	0.31	0.634594016135779	0.614522723958288	0.654665308313271	0.39361618828884	0.504268171519891	0.490938604313831	0.517597738725951	0.5	0.33	0.78	0.538388242892461	0.553006124239596	0.567624005586731	0.939359083836415	0.964863800574105	0.990368517311794	0.938057292904727	0.963489371169595	0.988924438187269	0.634594016135779	0.624009121815781	-0.00640081305162845	-0.347689426177764	-0.154381488878309	-0.150090749843615	-0.158409753534786	0.477186468516617	0.484681802204758	0.470149640763449	0.474904977898124	0.482386348540783	0.467860823763413	0.000474526574552503	0.000850290219511068	0.000851159743234548
180	0.405785764645593	0.31	0.634622742418401	0.614611478267108	0.654634006569694	0.399136340888645	0.504153870853984	0.490980175767551	0.517327565940416	0.5	0.33	0.77	0.537038020296273	0.551447512732794	0.565857005169315	0.935434276740209	0.960533306280268	0.985632335820327	0.935449728576453	0.960508475174928	0.985622519339086	0.634622742418401	0.62159843175347	0.00240151468483837	-0.34062891797645	-0.154381488878309	-0.150090749843615	-0.158409753534786	0.477186468516617	0.484681802204758	0.470149640763449	0.474904977898124	0.482386348540783	0.467860823763413	0.000474526574552503	0.000850290219511068	0.000851159743234548
180	0.405785764645593	0.31	0.634736278192543	0.614353449795077	0.655119106590008	0.380234137439064	0.496718011946576	0.483212366341623	0.510223657551529	0.5	0.32	0.77	0.531296910881399	0.546146505571402	0.560996100261406	0.928550793438011	0.954503519021829	0.980456244605648	0.927658995296819	0.95365334706897	0.979504525607263	0.634736278192543	0.619266569463529	-0.0104458097286429	-0.357308898539519	-0.154381488878309	-0.150090749843615	-0.158409753534786	0.477186468516617	0.484681802204758	0.470149640763449	0.474904977898124	0.482386348540783	0.467860823763413	0.000474526574552503	0.000850290219511068	0.000851159743234548
180	0.405785764645593	0.31	0.634787342939942	0.614807104988235	0.654767580891648	0.378570281846535	0.486797598138798	0.473514837559499	0.500080358718098	0.5	0.33	0.79	0.51747231156812	0.531988141433985	0.546503971299849	0.90083582117081	0.926105539424074	0.951375257677338	0.898688036654298	0.92376012795576	0.948981076285511	0.634787342939942	0.626538912989315	-0.000458555257483479	-0.341627110750508	-0.154381488878309	-0.150090749843615	-0.158409753534786	0.477186468516617	0.484681802204758	0.470149640763449	0.474904977898124	0.482386348540783	0.467860823763413	0.000474526574552503	0.000850290219511068	0.000851159743234548
180	0.405785764645593	0.31	0.634897538788138	0.614844292952483	0.654950784623793	0.388460958608942	0.494969975607547	0.48174379560324	0.508196155611854	0.5	0.32	0.77	0.531298353455628	0.545885043980613	0.560471734505598	0.930392931060119	0.955936683762791	0.981480436465464	0.929420288568726	0.954957472244253	0.981059193145484	0.634897538788138	0.616807167950366	0.0044726595794688	-0.34357612704222	-0.154381488878309	-0.150090749843615	-0.158409753534786	0.477186468516617	0.484681802204758	0.470149640763449	0.474904977898124	0.482386348540783	0.467860823763413	0.000474526574552503	0.000850290219511068	0.000851159743234548
180	0.405785764645593	0.31	0.635014133038808	0.615064997282595	0.65496326879502	0.404447813165815	0.503986968456738	0.490962346068608	0.517011590844868	0.5	0.31	0.77	0.539464692140951	0.553776021641325	0.5680873511417	0.942425484902087	0.967426864678134	0.992428244454181	0.938748812371358	0.963494096859136	0.988348921881698	0.635014133038808	0.618952679896201	0.00275308720678618	-0.347277729623152	-0.154381488878309	-0.150090749843615	-0.158409753534786	0.477186468516617	0.484681802204758	0.470149640763449	0.474904977898124	0.482386348540783	0.467860823763413	0.000474526574552503	0.000850290219511068	0.000851159743234548
180	0.405785764645593	0.31	0.635052334758779	0.614912704052298	0.65519196546526	0.393276098301337	0.501869302094017	0.488593689341775	0.515144914846258	0.5	0.33	0.77	0.536983876838813	0.551574302705166	0.566164728571519	0.938229570468873	0.963722270685747	0.989214970902621	0.938167042563703	0.963584921902759	0.989006936426609	0.635052334758779	0.619564240390419	0.000366516221070082	-0.344914106988952	-0.154381488878309	-0.150090749843615	-0.158409753534786	0.477186468516617	0.484681802204758	0.470149640763449	0.474904977898124	0.482386348540783	0.467860823763413	0.000474526574552503	0.000850290219511068	0.000851159743234548
180	0.405785764645593	0.31	0.635089739735526	0.614868315006547	0.655311164464505	0.391078662122092	0.497450291845807	0.484230780743367	0.510669802948247	0.5	0.32	0.77	0.53014708326337	0.544620110447573	0.559093137631775	0.923984113404342	0.949208900285663	0.974433687166983	0.923093399455026	0.948317487855263	0.973372246971258	0.635089739735526	0.618506505872988	0.000256115837509238	-0.346461693027157	-0.154381488878309	-0.150090749843615	-0.158409753534786	0.477186468516617	0.484681802204758	0.470149640763449	0.474904977898124	0.482386348540783	0.467860823763413	0.000474526574552503	0.000850290219511068	0.000851159743234548
180	0.405785764645593	0.31	0.635100069591563	0.614703889745923	0.655496249437203	0.38286600973484	0.490526309355017	0.47726318623845	0.503789432471583	0.5	0.32	0.76	0.52548257485672	0.54008571267857	0.554688850500419	0.919214471699775	0.944759401751414	0.970304331803053	0.91806749218564	0.943586015009208	0.969068783706503	0.635100069591563	0.614265110281148	0.0032726104589544	-0.347285824290581	-0.154381488878309	-0.150090749843615	-0.158409753534786	0.477186468516617	0.484681802204758	0.470149640763449	0.474904977898124	0.482386348540783	0.467860823763413	0.000474526574552503	0.000850290219511068	0.000851159743234548
180	0.405785764645593	0.31	0.635101395113687	0.615094195026988	0.655108595200387	0.392622765635427	0.497983368632655	0.484792496135956	0.511174241129355	0.5	0.32	0.77	0.532157223743218	0.546636858107496	0.561116492471774	0.929062568623366	0.954341726163647	0.979620883703929	0.926796729655012	0.951805857525047	0.977170779956578	0.635101395113687	0.620787366641716	0.00513017965072919	-0.341417115370339	-0.154381488878309	-0.150090749843615	-0.158409753534786	0.477186468516617	0.484681802204758	0.470149640763449	0.474904977898124	0.482386348540783	0.467860823763413	0.000474526574552503	0.000850290219511068	0.000851159743234548
180	0.405785764645593	0.31	0.635185818557493	0.615166262759954	0.655205374355032	0.389639860654545	0.497994098326377	0.484720069514761	0.511268127137994	0.5	0.33	0.78	0.530044918465282	0.544560165432882	0.559075412400482	0.923089812837038	0.948368569674103	0.973647326511167	0.922158632485027	0.947471533252943	0.97266295388512	0.635185818557493	0.624729994285854	0.001070441726312	-0.340845770742639	-0.154381488878309	-0.150090749843615	-0.158409753534786	0.477186468516617	0.484681802204758	0.470149640763449	0.474904977898124	0.482386348540783	0.467860823763413	0.000474526574552503	0.000850290219511068	0.000851159743234548
180	0.405785764645593	0.31	0.635338221401779	0.615381770746233	0.655294672057326	0.390796074082874	0.491973624871684	0.478891893133516	0.505055356609852	0.5	0.32	0.78	0.525887064838233	0.540252548166364	0.554618031494495	0.918349848246669	0.943436107857251	0.968522367467833	0.916543416265392	0.94158460375006	0.966427107419921	0.635338221401779	0.623165023045986	-0.0022332730711631	-0.34786930247002	-0.154381488878309	-0.150090749843615	-0.158409753534786	0.477186468516617	0.484681802204758	0.470149640763449	0.474904977898124	0.482386348540783	0.467860823763413	0.000474526574552503	0.000850290219511068	0.000851159743234548
180	0.405785764645593	0.31	0.63543366025745	0.615328372394047	0.655538948120853	0.395819237245388	0.502693075824528	0.489466267230854	0.515919884418201	0.5	0.32	0.78	0.536842212242461	0.551349257286663	0.565856302330865	0.936739044217323	0.962052470023314	0.987365895829304	0.9355588561492	0.960607044420363	0.985971771107507	0.63543366025745	0.620873485837686	-0.0026243604091324	-0.348036185224142	-0.154381488878309	-0.150090749843615	-0.158409753534786	0.477186468516617	0.484681802204758	0.470149640763449	0.474904977898124	0.482386348540783	0.467860823763413	0.000474526574552503	0.000850290219511068	0.000851159743234548
180	0.405785764645593	0.31	0.635512464951828	0.615214642071135	0.655810287832521	0.388421279653279	0.500652147881356	0.487273016232307	0.514031279530406	0.51	0.33	0.78	0.531489914362125	0.546083116319778	0.560676318277432	0.924100190150398	0.949473354042238	0.974846517934079	0.924626389983629	0.949836770060423	0.975153242138095	0.635512464951828	0.621821687555628	0.00168952104932116	-0.340924928218191	-0.154381488878309	-0.150090749843615	-0.158409753534786	0.477186468516617	0.484681802204758	0.470149640763449	0.474904977898124	0.482386348540783	0.467860823763413	0.000474526574552503	0.000850290219511068	0.000851159743234548
180	0.405785764645593	0.31	0.635527021890878	0.615361549079823	0.655692494701933	0.393358255495352	0.499903985372365	0.486682636099974	0.513125334644755	0.49	0.32	0.77	0.539555844907128	0.554213561760646	0.568871278614164	0.948079819719346	0.973835606971307	0.999591394223268	0.945892428785962	0.971302658742443	0.997545288529728	0.635527021890878	0.615486105478491	-0.00470493444628233	-0.354881710891221	-0.154381488878309	-0.150090749843615	-0.158409753534786	0.477186468516617	0.484681802204758	0.470149640763449	0.474904977898124	0.482386348540783	0.467860823763413	0.000474526574552503	0.000850290219511068	0.000851159743234548
180	0.405785764645593	0.31	0.635649724101552	0.615322941445454	0.655976506757651	0.386261344624813	0.492052368719299	0.47884307462663	0.505261662811969	0.5	0.32	0.78	0.526599502390384	0.541126198221898	0.555652894053413	0.920462044373073	0.945853773917756	0.971245503462439	0.917990555758418	0.943360439744401	0.968841574385969	0.635649724101552	0.620573780211702	0.00270895678797696	-0.343236489460496	-0.154381488878309	-0.150090749843615	-0.158409753534786	0.477186468516617	0.484681802204758	0.470149640763449	0.474904977898124	0.482386348540783	0.467860823763413	0.000474526574552503	0.000850290219511068	0.000851159743234548
180	0.405785764645593	0.31	0.635663372512885	0.615270326122993	0.656056418902777	0.379962422617726	0.499950911052427	0.48634952356488	0.513552298539974	0.5	0.33	0.76	0.533379135237119	0.548295766064588	0.563212396892057	0.930645911953674	0.956672617129411	0.982699322305148	0.931840454514332	0.957730374798508	0.98397590181437	0.635663372512885	0.61944226393173	-0.00263129099447419	-0.346490617324672	-0.154381488878309	-0.150090749843615	-0.158409753534786	0.477186468516617	0.484681802204758	0.470149640763449	0.474904977898124	0.482386348540783	0.467860823763413	0.000474526574552503	0.000850290219511068	0.000851159743234548
180	0.405785764645593	0.31	0.635666614986503	0.615258282830765	0.656074947142242	0.386384249076092	0.492656509904393	0.479434425165198	0.505878594643588	0.5	0.32	0.77	0.528733356478579	0.543315032046389	0.5578967076142	0.925880592999014	0.951414995654374	0.976949398309734	0.925115031090875	0.950615219417776	0.976021661960113	0.635666614986503	0.610291260686693	0.00150129384056182	-0.350549888274625	-0.154381488878309	-0.150090749843615	-0.158409753534786	0.477186468516617	0.484681802204758	0.470149640763449	0.474904977898124	0.482386348540783	0.467860823763413	0.000474526574552503	0.000850290219511068	0.000851159743234548
180	0.405785764645593	0.31	0.635680186577041	0.615630208087711	0.655730165066371	0.38818341383664	0.499761730573485	0.486399704946491	0.513123756200479	0.5	0.32	0.77	0.536761608393844	0.551507140296941	0.566252672200037	0.940334610811388	0.96616681227005	0.991999013728712	0.93948214001692	0.965572587842623	0.991554236150115	0.635680186577041	0.618690996744591	-0.000116140674462503	-0.346263269686904	-0.154381488878309	-0.150090749843615	-0.158409753534786	0.477186468516617	0.484681802204758	0.470149640763449	0.474904977898124	0.482386348540783	0.467860823763413	0.000474526574552503	0.000850290219511068	0.000851159743234548
180	0.405785764645593	0.31	0.635730998379291	0.615351474548956	0.656110522209627	0.386929849934848	0.499535799368377	0.486144498936022	0.512927099800732	0.5	0.32	0.79	0.53246005347788	0.547127158752044	0.561794264026208	0.928260452125218	0.953830245923335	0.979400039721451	0.924207813371689	0.949916431092941	0.975037122589129	0.635730998379291	0.626339789159767	-0.00110442220128857	-0.342507648463529	-0.154381488878309	-0.150090749843615	-0.158409753534786	0.477186468516617	0.484681802204758	0.470149640763449	0.474904977898124	0.482386348540783	0.467860823763413	0.000474526574552503	0.000850290219511068	0.000851159743234548
180	0.405785764645593	0.31	0.63577615828567	0.615384992311117	0.656167324260224	0.383965409656595	0.496405573631814	0.483014656720248	0.509796490543381	0.51	0.33	0.78	0.526039007408592	0.540622715257712	0.555206423106832	0.913723950040594	0.939055689615917	0.964387429191241	0.911752865099034	0.93721419537236	0.962854728799425	0.63577615828567	0.623492943434376	-7.33649836429467e-05	-0.34132747281463	-0.154381488878309	-0.150090749843615	-0.158409753534786	0.477186468516617	0.484681802204758	0.470149640763449	0.474904977898124	0.482386348540783	0.467860823763413	0.000474526574552503	0.000850290219511068	0.000851159743234548
180	0.405785764645593	0.31	0.635858438033806	0.615614071898935	0.656102804168676	0.387373093540131	0.496793274534435	0.483487928209656	0.510098620859215	0.5	0.33	0.78	0.530463257328447	0.545061341250544	0.559659425172642	0.925809358294878	0.951287169475086	0.976764980655293	0.924439599626318	0.949847207477578	0.975141080412414	0.635858438033806	0.622626485701001	0.00264869664800164	-0.340720135854234	-0.154381488878309	-0.150090749843615	-0.158409753534786	0.477186468516617	0.484681802204758	0.470149640763449	0.474904977898124	0.482386348540783	0.467860823763413	0.000474526574552503	0.000850290219511068	0.000851159743234548
180	0.405785764645593	0.31	0.635909355968305	0.615894501802999	0.655924210133611	0.401013232692272	0.507388297320301	0.494181823455115	0.520594771185488	0.5	0.33	0.78	0.539839499373891	0.554266125165247	0.568692750956603	0.939528814350046	0.964636704084948	0.98974459381985	0.938316675905117	0.963619832561893	0.988698460855853	0.635909355968305	0.628556125002426	-0.000451886768422457	-0.342117461129133	-0.154381488878309	-0.150090749843615	-0.158409753534786	0.477186468516617	0.484681802204758	0.470149640763449	0.474904977898124	0.482386348540783	0.467860823763413	0.000474526574552503	0.000850290219511068	0.000851159743234548
180	0.405785764645593	0.31	0.636009787256415	0.615909541422907	0.656110033089924	0.390626786077051	0.502098089502126	0.488742397148474	0.515453781855779	0.5	0.33	0.78	0.535427257034173	0.550058690207211	0.564690123380249	0.933570448545079	0.959081801302637	0.984593154060195	0.932688591249227	0.958404102874106	0.983827412357005	0.636009787256415	0.624624955228266	0.00325102435022143	-0.336594012831811	-0.154381488878309	-0.150090749843615	-0.158409753534786	0.477186468516617	0.484681802204758	0.470149640763449	0.474904977898124	0.482386348540783	0.467860823763413	0.000474526574552503	0.000850290219511068	0.000851159743234548
180	0.405785764645593	0.31	0.636106211923976	0.616050407817035	0.656162016030916	0.394120051080867	0.505884198819995	0.492526018327171	0.51924237931282	0.5	0.33	0.78	0.537967837337451	0.552558480680306	0.56714912402316	0.936200971294484	0.961592404613245	0.986983837932006	0.934493853905631	0.960174561517325	0.985207876903539	0.636106211923976	0.625878555923384	0.000667661228588236	-0.341487738765725	-0.154381488878309	-0.150090749843615	-0.158409753534786	0.477186468516617	0.484681802204758	0.470149640763449	0.474904977898124	0.482386348540783	0.467860823763413	0.000474526574552503	0.000850290219511068	0.000851159743234548
180	0.405785764645593	0.31	0.636144800421124	0.615726263379081	0.656563337463167	0.386273024048836	0.492484809773435	0.479264232342091	0.505705387204779	0.5	0.32	0.77	0.525831439694069	0.540336580689753	0.554841721685438	0.91772805805051	0.943043727432058	0.968359396813607	0.916641685432479	0.942093516572233	0.967375617866046	0.636144800421124	0.616946518995999	-0.00061824136247752	-0.349228145640116	-0.154381488878309	-0.150090749843615	-0.158409753534786	0.477186468516617	0.484681802204758	0.470149640763449	0.474904977898124	0.482386348540783	0.467860823763413	0.000474526574552503	0.000850290219511068	0.000851159743234548
180	0.405785764645593	0.31	0.636182100408027	0.616108762544182	0.656255438271872	0.394990002642812	0.504554366016993	0.491255538290157	0.517853193743829	0.5	0.32	0.78	0.54086797475622	0.55550986570422	0.57015175665222	0.946104340093706	0.971716425148891	0.997328510204075	0.943482487233815	0.969031757923333	0.994757810299371	0.636182100408027	0.621599139370671	-0.00588055809908194	-0.35253639229932	-0.154381488878309	-0.150090749843615	-0.158409753534786	0.477186468516617	0.484681802204758	0.470149640763449	0.474904977898124	0.482386348540783	0.467860823763413	0.000474526574552503	0.000850290219511068	0.000851159743234548
180	0.405785764645593	0.31	0.636275312663187	0.615925236495556	0.656625388830819	0.387105029798885	0.499749076156363	0.486357003732565	0.513141148580162	0.49	0.32	0.77	0.539521665838792	0.55437765262971	0.569233639420628	0.948396071201596	0.974510610057834	1.00062514891407	0.946488453082951	0.97264552580679	0.998615208917909	0.636275312663187	0.615509402312738	-0.000903887277397095	-0.350590295725102	-0.154381488878309	-0.150090749843615	-0.158409753534786	0.477186468516617	0.484681802204758	0.470149640763449	0.474904977898124	0.482386348540783	0.467860823763413	0.000474526574552503	0.000850290219511068	0.000851159743234548
180	0.405785764645593	0.31	0.636309244249058	0.61604775697008	0.656570731528035	0.388546862319335	0.4962671416399	0.483008697145984	0.509525586133815	0.5	0.32	0.76	0.529681088532244	0.544220676231757	0.558760263931271	0.924154975628402	0.949522753725453	0.974890531822505	0.923683021738333	0.949176645883308	0.974607540267889	0.636309244249058	0.612204893389622	-0.00322151175864639	-0.352350742161301	-0.154381488878309	-0.150090749843615	-0.158409753534786	0.477186468516617	0.484681802204758	0.470149640763449	0.474904977898124	0.482386348540783	0.467860823763413	0.000474526574552503	0.000850290219511068	0.000851159743234548
180	0.405785764645593	0.31	0.636339909920283	0.615985491254176	0.656694328586391	0.38582500974709	0.49083161934044	0.477642962270061	0.50402027641082	0.5	0.33	0.78	0.522446298322958	0.536872063194533	0.551297828066109	0.91001404630164	0.935141315274389	0.96026858424714	0.909413495127204	0.934248698205859	0.95924194559335	0.636339909920283	0.618442232948716	-0.00242987732152415	-0.346537711188353	-0.154381488878309	-0.150090749843615	-0.158409753534786	0.477186468516617	0.484681802204758	0.470149640763449	0.474904977898124	0.482386348540783	0.467860823763413	0.000474526574552503	0.000850290219511068	0.000851159743234548
180	0.405785764645593	0.31	0.636344703799434	0.616056731712939	0.656632675885928	0.389743013249392	0.498466604648741	0.485182862212093	0.511750347085389	0.5	0.32	0.77	0.532979277797849	0.547571630499792	0.562163983201736	0.93094294925705	0.95643108440008	0.981919219543111	0.930528791981992	0.956421790614024	0.981698277499618	0.636344703799434	0.61930371735524	-0.00532536691638106	-0.350498156239952	-0.154381488878309	-0.150090749843615	-0.158409753534786	0.477186468516617	0.484681802204758	0.470149640763449	0.474904977898124	0.482386348540783	0.467860823763413	0.000474526574552503	0.000850290219511068	0.000851159743234548
180	0.405785764645593	0.31	0.636353747712829	0.616096836789954	0.656610658635705	0.388783337341911	0.49920199927719	0.485871781187735	0.512532217366646	0.5	0.32	0.78	0.535188789798682	0.549872053085981	0.564555316373279	0.936452396577869	0.96214459596072	0.987836795343571	0.934506908356776	0.95976495426098	0.985543627955395	0.636353747712829	0.61736897520171	-0.00406400610805361	-0.351377752757822	-0.154381488878309	-0.150090749843615	-0.158409753534786	0.477186468516617	0.484681802204758	0.470149640763449	0.474904977898124	0.482386348540783	0.467860823763413	0.000474526574552503	0.000850290219511068	0.000851159743234548
180	0.405785764645593	0.31	0.636390773659668	0.616161027015293	0.656620520304044	0.387670314663985	0.493473443502303	0.480265283006997	0.506681603997609	0.5	0.32	0.78	0.527395789959381	0.541900124302929	0.556404458646477	0.920985149096507	0.946313899879609	0.97164265066271	0.918929675831294	0.944343143706131	0.969733846282302	0.636390773659668	0.623062912429677	0.0095844291988627	-0.333983543183596	-0.154381488878309	-0.150090749843615	-0.158409753534786	0.477186468516617	0.484681802204758	0.470149640763449	0.474904977898124	0.482386348540783	0.467860823763413	0.000474526574552503	0.000850290219511068	0.000851159743234548
180	0.405785764645593	0.31	0.636448498467686	0.616182558767994	0.656714438167378	0.384290569289184	0.494868533050336	0.481528249928372	0.508208816172301	0.51	0.32	0.78	0.524778578607377	0.539317071034365	0.553855563461354	0.911934299467379	0.937198573672132	0.962462847876886	0.911129844229806	0.935928876256545	0.961684504111393	0.636448498467686	0.620576473359719	-0.00333794108734445	-0.347125897389332	-0.154381488878309	-0.150090749843615	-0.158409753534786	0.477186468516617	0.484681802204758	0.470149640763449	0.474904977898124	0.482386348540783	0.467860823763413	0.000474526574552503	0.000850290219511068	0.000851159743234548
180	0.405785764645593	0.31	0.636459786180855	0.616077509363506	0.656842062998204	0.3848458539076	0.491753467384809	0.478512699558107	0.50499423521151	0.5	0.32	0.78	0.528582232272084	0.543208457702041	0.557834683131998	0.926604389040661	0.952244154910658	0.977883920780654	0.923737413652175	0.949205629645208	0.975127434972092	0.636459786180855	0.619563485211732	0.00188877044493257	-0.345241686774666	-0.154381488878309	-0.150090749843615	-0.158409753534786	0.477186468516617	0.484681802204758	0.470149640763449	0.474904977898124	0.482386348540783	0.467860823763413	0.000474526574552503	0.000850290219511068	0.000851159743234548
180	0.405785764645593	0.31	0.636477044872036	0.616100211760215	0.656853877983856	0.386227514456766	0.496144969982455	0.482824858370474	0.509465081594435	0.5	0.32	0.78	0.531195286394209	0.545849835305399	0.56050438421659	0.928741233560607	0.95436323018155	0.979985226802494	0.925970979551999	0.951440481400178	0.977054487605074	0.636477044872036	0.617463098039379	0.00240504685616125	-0.345209195425731	-0.154381488878309	-0.150090749843615	-0.158409753534786	0.477186468516617	0.484681802204758	0.470149640763449	0.474904977898124	0.482386348540783	0.467860823763413	0.000474526574552503	0.000850290219511068	0.000851159743234548
180	0.405785764645593	0.31	0.636524866977011	0.616528638264392	0.65652109568963	0.390725644543317	0.496820706779109	0.483608135370109	0.510033278188109	0.5	0.32	0.77	0.531813931683064	0.546343525035099	0.560873118387134	0.929547206386144	0.954943199431245	0.980339192476345	0.928072371610122	0.953468694043472	0.978917358480272	0.636524866977011	0.621432035391221	0.00439669750659998	-0.342147555419096	-0.154381488878309	-0.150090749843615	-0.158409753534786	0.477186468516617	0.484681802204758	0.470149640763449	0.474904977898124	0.482386348540783	0.467860823763413	0.000474526574552503	0.000850290219511068	0.000851159743234548
180	0.405785764645593	0.31	0.63653343052128	0.616233909133399	0.656832951909162	0.387016679656334	0.496639917913654	0.483328685121142	0.509951150706166	0.51	0.33	0.78	0.526608376565682	0.541111564368814	0.555614752171946	0.91496643367082	0.940165292275444	0.965364150880069	0.913879668517793	0.939002884577043	0.96443373711117	0.63653343052128	0.622675277584555	-0.0010369325001577	-0.342606830195895	-0.154381488878309	-0.150090749843615	-0.158409753534786	0.477186468516617	0.484681802204758	0.470149640763449	0.474904977898124	0.482386348540783	0.467860823763413	0.000474526574552503	0.000850290219511068	0.000851159743234548
180	0.405785764645593	0.31	0.636533959394885	0.616121745014315	0.656946173775455	0.391580326133186	0.496106487701271	0.482936563757667	0.509276411644874	0.5	0.32	0.79	0.528540038533125	0.542953592260491	0.557367145987857	0.920969502456961	0.946084805815568	0.971200109174174	0.918485999441765	0.943181828048751	0.968349790655475	0.636533959394885	0.619679046810413	-0.00139950503716742	-0.347938276039421	-0.154381488878309	-0.150090749843615	-0.158409753534786	0.477186468516617	0.484681802204758	0.470149640763449	0.474904977898124	0.482386348540783	0.467860823763413	0.000474526574552503	0.000850290219511068	0.000851159743234548
180	0.405785764645593	0.31	0.636566333277237	0.616404808080207	0.656727858474266	0.394764394968918	0.511234353396702	0.497753094655294	0.524715612138109	0.5	0.32	0.77	0.54920543346332	0.564080239125419	0.578955044787518	0.962037463494658	0.98809350634715	1.01414954919964	0.961856728206448	0.987938901784674	1.01366567846526	0.636566333277237	0.617761045039915	-0.00127384158804479	-0.34849874416292	-0.154381488878309	-0.150090749843615	-0.158409753534786	0.477186468516617	0.484681802204758	0.470149640763449	0.474904977898124	0.482386348540783	0.467860823763413	0.000474526574552503	0.000850290219511068	0.000851159743234548
180	0.405785764645593	0.31	0.636630107608501	0.616243096903669	0.657017118313332	0.386543424876565	0.490146140754797	0.476995844918922	0.503296436590672	0.5	0.32	0.78	0.522591049296209	0.536998359071819	0.551405668847429	0.911225713901637	0.936347290617048	0.961468867332459	0.909880850219854	0.934819800158408	0.959949014814646	0.636630107608501	0.618619557887971	0.00201078331656881	-0.344731514064143	-0.154381488878309	-0.150090749843615	-0.158409753534786	0.477186468516617	0.484681802204758	0.470149640763449	0.474904977898124	0.482386348540783	0.467860823763413	0.000474526574552503	0.000850290219511068	0.000851159743234548
180	0.405785764645593	0.31	0.636638417014973	0.616488670769744	0.656788163260202	0.390521855590149	0.49388115190693	0.480741132202383	0.507021171611477	0.49	0.32	0.77	0.532808369942998	0.54737153504544	0.561934700147883	0.936038955792317	0.961623557357379	0.98720815892244	0.934421583837648	0.959832293724625	0.985316205690106	0.636638417014973	0.613021632036668	-0.00159953348298494	-0.354250786131825	-0.154381488878309	-0.150090749843615	-0.158409753534786	0.477186468516617	0.484681802204758	0.470149640763449	0.474904977898124	0.482386348540783	0.467860823763413	0.000474526574552503	0.000850290219511068	0.000851159743234548
180	0.405785764645593	0.31	0.63676211589433	0.616703571852342	0.656820659936317	0.396169010276549	0.504625581531199	0.49135762990202	0.517893533160377	0.5	0.32	0.78	0.539425442476341	0.553991351791216	0.56855726110609	0.941821429591779	0.967253091604719	0.992684753617659	0.939818929223406	0.965489390432497	0.990688834523395	0.63676211589433	0.622964464920563	0.00257299488395628	-0.341220863738334	-0.154381488878309	-0.150090749843615	-0.158409753534786	0.477186468516617	0.484681802204758	0.470149640763449	0.474904977898124	0.482386348540783	0.467860823763413	0.000474526574552503	0.000850290219511068	0.000851159743234548
180	0.405785764645593	0.31	0.636887245719759	0.616535252964495	0.657239238475024	0.385741014509032	0.491867079574733	0.478648256977939	0.505085902171528	0.49	0.32	0.77	0.530507701815237	0.545158726015775	0.559809750216312	0.932018844101384	0.957758396220162	0.98349794833894	0.930195824666095	0.956221623763781	0.981674962652733	0.636887245719759	0.611976651265426	0.00480261099662371	-0.347178446715207	-0.154381488878309	-0.150090749843615	-0.158409753534786	0.477186468516617	0.484681802204758	0.470149640763449	0.474904977898124	0.482386348540783	0.467860823763413	0.000474526574552503	0.000850290219511068	0.000851159743234548
180	0.405785764645593	0.31	0.636917728527973	0.616823552999798	0.657011904056149	0.399224402473368	0.502940202112028	0.489800633044272	0.516079771179784	0.49	0.32	0.78	0.541717316905802	0.556249621726322	0.570781926546843	0.950392732455813	0.975888311895923	1.00138389133603	0.948034520508012	0.973467478550629	0.998782117167253	0.636917728527973	0.617232934842058	-0.00850843959085549	-0.355636972704803	-0.154381488878309	-0.150090749843615	-0.158409753534786	0.477186468516617	0.484681802204758	0.470149640763449	0.474904977898124	0.482386348540783	0.467860823763413	0.000474526574552503	0.000850290219511068	0.000851159743234548
180	0.405785764645593	0.31	0.636972004673175	0.616719001895502	0.657225007450848	0.385461748257265	0.50004824515721	0.486601632577243	0.513494857737177	0.51	0.33	0.78	0.528426324052695	0.543028708386999	0.557631092721303	0.916184731134155	0.941502322170569	0.966819913206983	0.915661701201118	0.940821289430012	0.965985300392822	0.636972004673175	0.625970796240747	0.00795257006394168	-0.331311074419037	-0.154381488878309	-0.150090749843615	-0.158409753534786	0.477186468516617	0.484681802204758	0.470149640763449	0.474904977898124	0.482386348540783	0.467860823763413	0.000474526574552503	0.000850290219511068	0.000851159743234548
180	0.405785764645593	0.31	0.636978993355943	0.61683438564989	0.657123601061997	0.394729747755308	0.49796377675825	0.484831511200043	0.511096042316457	0.5	0.32	0.78	0.530759141306227	0.545135413949537	0.559511686592846	0.924999534727337	0.950054299631522	0.975109064535706	0.922599224024845	0.947554532396554	0.97261288650715	0.636978993355943	0.62279630199618	0.00477226509018154	-0.33985372669515	-0.154381488878309	-0.150090749843615	-0.158409753534786	0.477186468516617	0.484681802204758	0.470149640763449	0.474904977898124	0.482386348540783	0.467860823763413	0.000474526574552503	0.000850290219511068	0.000851159743234548
180	0.405785764645593	0.31	0.636997643835593	0.616716720204919	0.657278567466268	0.38609960636229	0.494199609456683	0.480928145184971	0.507471073728394	0.5	0.33	0.77	0.525587952263353	0.540091827322324	0.554595702381294	0.914979694237124	0.940229038537277	0.965478382837431	0.914820353623086	0.940250094210954	0.965273416624603	0.636997643835593	0.621821648501803	0.000490993943448101	-0.342514117981337	-0.154381488878309	-0.150090749843615	-0.158409753534786	0.477186468516617	0.484681802204758	0.470149640763449	0.474904977898124	0.482386348540783	0.467860823763413	0.000474526574552503	0.000850290219511068	0.000851159743234548
180	0.405785764645593	0.31	0.637049733692071	0.616902694184141	0.657196773200001	0.395247596371274	0.499678462218323	0.486515247031556	0.51284167740509	0.5	0.32	0.78	0.537413701200367	0.551954031100365	0.566494361000362	0.942076313642411	0.967565243978087	0.993054174313763	0.940605675193743	0.965889272611921	0.992021933011711	0.637049733692071	0.617229147362425	-0.00178849298403197	-0.348872934215556	-0.154381488878309	-0.150090749843615	-0.158409753534786	0.477186468516617	0.484681802204758	0.470149640763449	0.474904977898124	0.482386348540783	0.467860823763413	0.000474526574552503	0.000850290219511068	0.000851159743234548
180	0.405785764645593	0.31	0.637061512291806	0.616700423958107	0.657422600625505	0.381666681514983	0.494763587148065	0.48135187889952	0.508175295396611	0.5	0.32	0.77	0.532032668651035	0.546856474775893	0.561680280900752	0.933012386376594	0.959008524476169	0.985004662575745	0.932783150199007	0.958441439223418	0.984441062207862	0.637061512291806	0.615162215511978	0.0170872051054358	-0.330869085699867	-0.154381488878309	-0.150090749843615	-0.158409753534786	0.477186468516617	0.484681802204758	0.470149640763449	0.474904977898124	0.482386348540783	0.467860823763413	0.000474526574552503	0.000850290219511068	0.000851159743234548
180	0.405785764645593	0.31	0.637118129280765	0.616775109588369	0.657461148973161	0.38089770145536	0.494625079705442	0.481195255328704	0.50805490408218	0.5	0.32	0.78	0.530267790431834	0.545067195079488	0.559866599727141	0.928103753144858	0.954006482380233	0.979909211615608	0.926645852219548	0.952101214047934	0.978167947042221	0.637118129280765	0.618262668027224	-0.000493034151565606	-0.346711003813291	-0.154381488878309	-0.150090749843615	-0.158409753534786	0.477186468516617	0.484681802204758	0.470149640763449	0.474904977898124	0.482386348540783	0.467860823763413	0.000474526574552503	0.000850290219511068	0.000851159743234548
180	0.405785764645593	0.31	0.637138146445938	0.616860966100248	0.657415326791629	0.39413322530787	0.498914669788058	0.485740887363262	0.512088452212853	0.5	0.32	0.78	0.531114642498064	0.545519006892572	0.559923371287081	0.924900533674371	0.949984768319192	0.975069002964012	0.923791555045169	0.949109570676977	0.973969370423205	0.637138146445938	0.620218143376552	-0.00237965820230949	-0.34669738028003	-0.154381488878309	-0.150090749843615	-0.158409753534786	0.477186468516617	0.484681802204758	0.470149640763449	0.474904977898124	0.482386348540783	0.467860823763413	0.000474526574552503	0.000850290219511068	0.000851159743234548
180	0.405785764645593	0.31	0.637253030587965	0.617102878323162	0.657403182852767	0.389950400998587	0.492005980768965	0.47890012339876	0.505111838139171	0.49	0.32	0.77	0.531218549960959	0.545756183609465	0.560293817257971	0.933764646757446	0.959318589385173	0.984872532012899	0.932078960414247	0.957715000831104	0.9831636201925	0.637253030587965	0.617868868437915	-0.00540280755543713	-0.352725139855659	-0.154381488878309	-0.150090749843615	-0.158409753534786	0.477186468516617	0.484681802204758	0.470149640763449	0.474904977898124	0.482386348540783	0.467860823763413	0.000474526574552503	0.000850290219511068	0.000851159743234548
180	0.405785764645593	0.31	0.637401882868838	0.616972927082249	0.657830838655427	0.371475932199813	0.484943415771674	0.471509461962169	0.498377369581179	0.49	0.32	0.77	0.523695186768363	0.538615983733983	0.553536780699604	0.92131860198352	0.947568237550489	0.973817873117457	0.921012033170397	0.946425287598372	0.973115959556231	0.637401882868838	0.614881003867846	0.00150367962240126	-0.347248431656173	-0.154381488878309	-0.150090749843615	-0.158409753534786	0.477186468516617	0.484681802204758	0.470149640763449	0.474904977898124	0.482386348540783	0.467860823763413	0.000474526574552503	0.000850290219511068	0.000851159743234548
180	0.405785764645593	0.31	0.637403787674583	0.617277434627724	0.657530140721443	0.395965510680965	0.503317245356317	0.490078062900032	0.516556427812603	0.5	0.32	0.76	0.537553861084357	0.552075575451376	0.566597289818396	0.938026664147947	0.963366925415771	0.988707186683594	0.937567071725257	0.962752746029802	0.988016205801433	0.637403787674583	0.618840752064819	0.00357591575355746	-0.343261735415904	-0.154381488878309	-0.150090749843615	-0.158409753534786	0.477186468516617	0.484681802204758	0.470149640763449	0.474904977898124	0.482386348540783	0.467860823763413	0.000474526574552503	0.000850290219511068	0.000851159743234548
180	0.405785764645593	0.31	0.637409532379396	0.617127810343868	0.657691254414923	0.383373766796853	0.488617743166152	0.475420409293324	0.50181507703898	0.5	0.33	0.77	0.52105637710341	0.535520533123598	0.549984689143785	0.908765368588966	0.933992051640203	0.95921873469144	0.90828926847842	0.933423512632436	0.958519764653795	0.637409532379396	0.61840639335672	-0.00346343891192854	-0.349198536015195	-0.154381488878309	-0.150090749843615	-0.158409753534786	0.477186468516617	0.484681802204758	0.470149640763449	0.474904977898124	0.482386348540783	0.467860823763413	0.000474526574552503	0.000850290219511068	0.000851159743234548
180	0.405785764645593	0.31	0.637511733974379	0.617128785542808	0.657894682405949	0.391036193894957	0.497527208425219	0.484304474285763	0.510749942564675	0.5	0.32	0.79	0.529283554741731	0.543734331268331	0.558185107794932	0.921419691041383	0.946576773522334	0.971733856003284	0.918861218086535	0.944094394748058	0.969001924766877	0.637511733974379	0.621282370669589	0.00401413174600664	-0.340598918564681	-0.154381488878309	-0.150090749843615	-0.158409753534786	0.477186468516617	0.484681802204758	0.470149640763449	0.474904977898124	0.482386348540783	0.467860823763413	0.000474526574552503	0.000850290219511068	0.000851159743234548
180	0.405785764645593	0.31	0.637540205639031	0.617246666432599	0.657833744845464	0.385430675935136	0.494084142711274	0.480797037168931	0.507371248253617	0.49	0.32	0.77	0.531723536117165	0.546418025054404	0.561112513991644	0.932818517555168	0.95859749940495	0.984376481254733	0.931009906472919	0.956825493954514	0.982041743623268	0.637540205639031	0.615717295309121	-0.00118035556379651	-0.350994387538922	-0.154381488878309	-0.150090749843615	-0.158409753534786	0.477186468516617	0.484681802204758	0.470149640763449	0.474904977898124	0.482386348540783	0.467860823763413	0.000474526574552503	0.000850290219511068	0.000851159743234548
180	0.405785764645593	0.31	0.637548571858011	0.617438731653378	0.657658412062644	0.390649057563337	0.500098066442924	0.486796196526445	0.513399936359404	0.5	0.33	0.78	0.536548214692215	0.551209575250663	0.565870935809111	0.939219372873647	0.9648838583609	0.990548343848153	0.937470310349428	0.96321551655722	0.988869941394115	0.637548571858011	0.624575276479286	-0.00572427537931916	-0.347736467813923	-0.154381488878309	-0.150090749843615	-0.158409753534786	0.477186468516617	0.484681802204758	0.470149640763449	0.474904977898124	0.482386348540783	0.467860823763413	0.000474526574552503	0.000850290219511068	0.000851159743234548
180	0.405785764645593	0.31	0.637629575082012	0.617356743857861	0.657902406306163	0.391232477288214	0.502376168820306	0.489030065420747	0.515722272219865	0.51	0.32	0.79	0.532258460843233	0.546784308957688	0.561310157072143	0.924157715559378	0.94937887331937	0.974600031079361	0.921654761582772	0.947099862892297	0.971983923448664	0.637629575082012	0.625869177942791	-0.000409488957051194	-0.341814267975374	-0.154381488878309	-0.150090749843615	-0.158409753534786	0.477186468516617	0.484681802204758	0.470149640763449	0.474904977898124	0.482386348540783	0.467860823763413	0.000474526574552503	0.000850290219511068	0.000851159743234548
180	0.405785764645593	0.31	0.637657779637775	0.617395887953162	0.657919671322389	0.399710930307774	0.506861921090821	0.493633316397195	0.520090525784446	0.51	0.32	0.78	0.537448520545163	0.551851304525297	0.566254088505431	0.933369511099469	0.958382361499304	0.983395211899139	0.932233184227156	0.957224975394156	0.981855666836008	0.637657779637775	0.621512905618321	-0.0041151585290671	-0.347350485471343	-0.154381488878309	-0.150090749843615	-0.158409753534786	0.477186468516617	0.484681802204758	0.470149640763449	0.474904977898124	0.482386348540783	0.467860823763413	0.000474526574552503	0.000850290219511068	0.000851159743234548
180	0.405785764645593	0.31	0.637736836837628	0.6175914637991	0.657882209876157	0.388203310477799	0.498808602244505	0.485472618838365	0.512144585650644	0.5	0.33	0.79	0.533476717917955	0.548131378925901	0.562786039933846	0.932014623081338	0.957617161855683	0.983219700630029	0.929946137804691	0.955369134301691	0.980914266753462	0.637736836837628	0.620876844186814	-0.00362323380794619	-0.348061245100085	-0.154381488878309	-0.150090749843615	-0.158409753534786	0.477186468516617	0.484681802204758	0.470149640763449	0.474904977898124	0.482386348540783	0.467860823763413	0.000474526574552503	0.000850290219511068	0.000851159743234548
180	0.405785764645593	0.31	0.637783745666989	0.617664151103626	0.657903340230353	0.385762157573235	0.496673009953837	0.483325624519781	0.510020395387894	0.5	0.33	0.78	0.528589148168859	0.543186518428049	0.557783888687239	0.92063207394912	0.946055992132979	0.971479910316839	0.919187447055748	0.944833825618423	0.970429286535077	0.637783745666989	0.623610339770239	-0.00161306192723126	-0.343332809218054	-0.154381488878309	-0.150090749843615	-0.158409753534786	0.477186468516617	0.484681802204758	0.470149640763449	0.474904977898124	0.482386348540783	0.467860823763413	0.000474526574552503	0.000850290219511068	0.000851159743234548
180	0.405785764645593	0.31	0.637785262181122	0.617716373213307	0.657854151148938	0.401029290044728	0.50668134435825	0.493493712100986	0.519868976615514	0.5	0.32	0.77	0.54352572386996	0.558050361556312	0.572574999242665	0.950973368015085	0.976386228921543	1.001799089828	0.948614140773205	0.973730333723507	0.999210321808336	0.637785262181122	0.616046060066181	0.00130004922501344	-0.348169167181931	-0.154381488878309	-0.150090749843615	-0.158409753534786	0.477186468516617	0.484681802204758	0.470149640763449	0.474904977898124	0.482386348540783	0.467860823763413	0.000474526574552503	0.000850290219511068	0.000851159743234548
180	0.405785764645593	0.31	0.637790208015149	0.617477752542985	0.658102663487313	0.392869721544272	0.496350828705032	0.483210005093973	0.50949165231609	0.5	0.32	0.77	0.531273867195561	0.545721780327293	0.560169693459026	0.928487345281974	0.953737419371557	0.978987493461139	0.927621357962203	0.952719444144874	0.978054906174566	0.637790208015149	0.614682457464953	0.0029174733291326	-0.346747326971629	-0.154381488878309	-0.150090749843615	-0.158409753534786	0.477186468516617	0.484681802204758	0.470149640763449	0.474904977898124	0.482386348540783	0.467860823763413	0.000474526574552503	0.000850290219511068	0.000851159743234548
180	0.405785764645593	0.31	0.637796183750609	0.617478133079348	0.65811423442187	0.390279250705387	0.502390880230228	0.489017639230622	0.515764121229834	0.5	0.32	0.77	0.537294735095516	0.5519882173011	0.566681699506684	0.938597142268986	0.964265103459206	0.989933064649427	0.937581844767698	0.963231663534935	0.988957647022835	0.637796183750609	0.616708554679922	0.00403037566980059	-0.343665581642614	-0.154381488878309	-0.150090749843615	-0.158409753534786	0.477186468516617	0.484681802204758	0.470149640763449	0.474904977898124	0.482386348540783	0.467860823763413	0.000474526574552503	0.000850290219511068	0.000851159743234548
180	0.405785764645593	0.31	0.637815896801063	0.617550281052567	0.65808151254956	0.392603247299158	0.503107274720185	0.489780131830581	0.516434417609788	0.5	0.32	0.77	0.537645703445109	0.552275290576407	0.566904877707705	0.938659898083075	0.964201266083729	0.989742634084382	0.937550190972094	0.963295418872595	0.989205533564018	0.637815896801063	0.61660037937091	0.00107908228495904	-0.346636413688336	-0.154381488878309	-0.150090749843615	-0.158409753534786	0.477186468516617	0.484681802204758	0.470149640763449	0.474904977898124	0.482386348540783	0.467860823763413	0.000474526574552503	0.000850290219511068	0.000851159743234548
180	0.405785764645593	0.31	0.637906250162887	0.617635631698741	0.658176868627034	0.380984442525254	0.491153554494716	0.477820439632272	0.50448666935716	0.49	0.32	0.78	0.528755647371059	0.543510059689607	0.558264472008154	0.927983261419331	0.953877732205159	0.979772202990986	0.925778858145441	0.951875835770504	0.977435647717903	0.637906250162887	0.619442187890757	-0.00928499652714235	-0.355129993444695	-0.154381488878309	-0.150090749843615	-0.158409753534786	0.477186468516617	0.484681802204758	0.470149640763449	0.474904977898124	0.482386348540783	0.467860823763413	0.000474526574552503	0.000850290219511068	0.000851159743234548
180	0.405785764645593	0.31	0.637925945348758	0.617516025766496	0.65833586493102	0.390798260862945	0.500722703763887	0.487408392444032	0.514037015083742	0.5	0.32	0.78	0.535718587205373	0.55035256593955	0.564986544673726	0.936061190222387	0.961631144072711	0.987201097923036	0.933107156427652	0.958671751052858	0.98399997937213	0.637925945348758	0.622828046676082	0.0034078663768226	-0.339750558493616	-0.154381488878309	-0.150090749843615	-0.158409753534786	0.477186468516617	0.484681802204758	0.470149640763449	0.474904977898124	0.482386348540783	0.467860823763413	0.000474526574552503	0.000850290219511068	0.000851159743234548
180	0.405785764645593	0.31	0.637982099436428	0.617909707217425	0.658054491655432	0.392542616781373	0.494477758632307	0.481377543408554	0.50757797385606	0.5	0.32	0.78	0.52849190423677	0.542874290337479	0.557256676438188	0.922757630708378	0.947869569823868	0.972981508939358	0.92071768408872	0.946006236678284	0.971200892969773	0.637982099436428	0.620174826195347	-0.0067917351341817	-0.352739162180337	-0.154381488878309	-0.150090749843615	-0.158409753534786	0.477186468516617	0.484681802204758	0.470149640763449	0.474904977898124	0.482386348540783	0.467860823763413	0.000474526574552503	0.000850290219511068	0.000851159743234548
180	0.405785764645593	0.31	0.638014356092571	0.617862016056752	0.65816669612839	0.390238297674533	0.498175124067301	0.484912961926488	0.511437286208115	0.5	0.32	0.79	0.530700410698118	0.54521483998232	0.559729269266521	0.924730918002375	0.950021913158387	0.9753129083144	0.921737638204594	0.946642879169287	0.972018811028759	0.638014356092571	0.626046762073906	0.00499532620456159	-0.337258363564491	-0.154381488878309	-0.150090749843615	-0.158409753534786	0.477186468516617	0.484681802204758	0.470149640763449	0.474904977898124	0.482386348540783	0.467860823763413	0.000474526574552503	0.000850290219511068	0.000851159743234548
180	0.405785764645593	0.31	0.638052089130085	0.617617776378719	0.658486401881452	0.390788359035385	0.501393212916169	0.488060795377147	0.514725630455191	0.49	0.32	0.78	0.539994718178457	0.55474582115541	0.569496924132362	0.947601703695349	0.973487457466234	0.999373211237118	0.946173136764582	0.971108507902819	0.997589920875545	0.638052089130085	0.617631103971258	0.00105280361743386	-0.346211721499204	-0.154381488878309	-0.150090749843615	-0.158409753534786	0.477186468516617	0.484681802204758	0.470149640763449	0.474904977898124	0.482386348540783	0.467860823763413	0.000474526574552503	0.000850290219511068	0.000851159743234548
180	0.405785764645593	0.31	0.638057294856793	0.61799929566066	0.658115294052925	0.391225549767222	0.497376801964974	0.484163319361148	0.5105902845688	0.5	0.32	0.78	0.533601512670469	0.548164231536388	0.562726950402306	0.934010292840005	0.959500717791074	0.984991142742143	0.931323480885436	0.957063690179058	0.98198520920123	0.638057294856793	0.623095288017499	0.00113912224817882	-0.342842603010647	-0.154381488878309	-0.150090749843615	-0.158409753534786	0.477186468516617	0.484681802204758	0.470149640763449	0.474904977898124	0.482386348540783	0.467860823763413	0.000474526574552503	0.000850290219511068	0.000851159743234548
180	0.405785764645593	0.31	0.638070800685688	0.617902696905673	0.658238904465703	0.375815305391721	0.484247941386642	0.470957044854475	0.497538837918809	0.51	0.33	0.8	0.510533769223917	0.524941561987753	0.53934935475159	0.884163791524922	0.90911581124527	0.934067830965619	0.881109991719621	0.905780783019478	0.930854879634651	0.638070800685688	0.634051279491555	0.00324825255655606	-0.331357859360681	-0.154381488878309	-0.150090749843615	-0.158409753534786	0.477186468516617	0.484681802204758	0.470149640763449	0.474904977898124	0.482386348540783	0.467860823763413	0.000474526574552503	0.000850290219511068	0.000851159743234548
180	0.405785764645593	0.31	0.638077779346547	0.617841452696933	0.65831410599616	0.381882330091912	0.490965603786029	0.477662927201193	0.504268280370864	0.5	0.32	0.77	0.525464273121833	0.540098193579472	0.554732114037111	0.918662199601184	0.944246488094356	0.969830776587527	0.918088133259545	0.943636545282188	0.969386625882398	0.638077779346547	0.617395444674398	0.000736159159044971	-0.346424225536166	-0.154381488878309	-0.150090749843615	-0.158409753534786	0.477186468516617	0.484681802204758	0.470149640763449	0.474904977898124	0.482386348540783	0.467860823763413	0.000474526574552503	0.000850290219511068	0.000851159743234548
180	0.405785764645593	0.31	0.638157635703509	0.617784832453988	0.658530438953029	0.380900786216273	0.491727344355621	0.478376285232474	0.505078403478768	0.5	0.32	0.78	0.525243643409871	0.539902729057928	0.554561814705985	0.917138945869997	0.942735482881651	0.968332019893305	0.915756324071197	0.941508421200271	0.966817875260597	0.638157635703509	0.619030615895259	-0.000150279266214219	-0.343809301853585	-0.154381488878309	-0.150090749843615	-0.158409753534786	0.477186468516617	0.484681802204758	0.470149640763449	0.474904977898124	0.482386348540783	0.467860823763413	0.000474526574552503	0.000850290219511068	0.000851159743234548
180	0.405785764645593	0.31	0.638223893601295	0.617752723030845	0.658695064171745	0.384919591524562	0.494216942689346	0.480911916413923	0.507521968964769	0.5	0.32	0.77	0.528799984061542	0.543429893286595	0.558059802511648	0.924223672602376	0.949793469957446	0.975363267312516	0.922942303054543	0.948567466926755	0.97390191074519	0.638223893601295	0.6141216866708	-0.00588459916881674	-0.355080306037405	-0.154381488878309	-0.150090749843615	-0.158409753534786	0.477186468516617	0.484681802204758	0.470149640763449	0.474904977898124	0.482386348540783	0.467860823763413	0.000474526574552503	0.000850290219511068	0.000851159743234548
180	0.405785764645593	0.31	0.638231633976052	0.617913962967536	0.658549304984568	0.384007835479371	0.489815684214946	0.476603719467226	0.503027648962667	0.5	0.32	0.77	0.526180565098019	0.540766853020367	0.555353140942714	0.92205971492736	0.947620196206297	0.973180677485234	0.92117915907844	0.946587196017947	0.971945964729981	0.638231633976052	0.616923260477881	0.00260455593333645	-0.344148440905484	-0.154381488878309	-0.150090749843615	-0.158409753534786	0.477186468516617	0.484681802204758	0.470149640763449	0.474904977898124	0.482386348540783	0.467860823763413	0.000474526574552503	0.000850290219511068	0.000851159743234548
180	0.405785764645593	0.31	0.638272845729954	0.617885492941467	0.658660198518441	0.384382792558363	0.49218876993609	0.478923311149177	0.505454228723002	0.5	0.32	0.78	0.525061562608608	0.539604981893552	0.554148401178497	0.915937938728542	0.941308048503358	0.966678158278175	0.91463169324099	0.939784743614329	0.965296032401544	0.638272845729954	0.619088628513639	-0.00140797649286588	-0.347227291352168	-0.154381488878309	-0.150090749843615	-0.158409753534786	0.477186468516617	0.484681802204758	0.470149640763449	0.474904977898124	0.482386348540783	0.467860823763413	0.000474526574552503	0.000850290219511068	0.000851159743234548
180	0.405785764645593	0.31	0.638304882283326	0.618096780926986	0.658512983639666	0.386531797105126	0.490656266470581	0.477491961540352	0.50382057140081	0.5	0.32	0.77	0.525696613610984	0.540189905812257	0.554683198013531	0.919545881416466	0.944897475485719	0.970249069554972	0.916928652659419	0.942121908646722	0.967289180316345	0.638304882283326	0.618230249757497	-0.000504061782025545	-0.348955512277886	-0.154381488878309	-0.150090749843615	-0.158409753534786	0.477186468516617	0.484681802204758	0.470149640763449	0.474904977898124	0.482386348540783	0.467860823763413	0.000474526574552503	0.000850290219511068	0.000851159743234548
180	0.405785764645593	0.31	0.638357146071422	0.61786980224089	0.658844489901953	0.380129227909195	0.495760533883008	0.482277920956215	0.509243146809801	0.51	0.33	0.78	0.524919093771261	0.539593787867082	0.554268481962903	0.911425140031133	0.936905038323852	0.96238493661657	0.911157990413028	0.936885142965693	0.962341955605926	0.638357146071422	0.623283963807089	0.000968026426567308	-0.33945958289938	-0.154381488878309	-0.150090749843615	-0.158409753534786	0.477186468516617	0.484681802204758	0.470149640763449	0.474904977898124	0.482386348540783	0.467860823763413	0.000474526574552503	0.000850290219511068	0.000851159743234548
180	0.405785764645593	0.31	0.638440673675523	0.618280190141079	0.658601157209966	0.391562333948648	0.498547383984188	0.485312162870635	0.511782605097741	0.49	0.32	0.77	0.537842406118455	0.552510209058149	0.567178011997843	0.944845896615478	0.970613320794526	0.996380744973575	0.94321846882393	0.96920136628997	0.994551018977836	0.638440673675523	0.615458747676328	-0.000242567568420788	-0.350766164025871	-0.154381488878309	-0.150090749843615	-0.158409753534786	0.477186468516617	0.484681802204758	0.470149640763449	0.474904977898124	0.482386348540783	0.467860823763413	0.000474526574552503	0.000850290219511068	0.000851159743234548
180	0.405785764645593	0.31	0.638452349137005	0.61804640970538	0.65885828856863	0.394341806633052	0.499311689328825	0.486133179987627	0.512490198670024	0.49	0.32	0.77	0.539380411251541	0.554002391566316	0.56862437188109	0.948271071671949	0.973977605787425	0.999684139902901	0.947267797968128	0.972971313638498	0.998855210101465	0.638452349137005	0.610537936087396	0.000255162170346624	-0.352574307149249	-0.154381488878309	-0.150090749843615	-0.158409753534786	0.477186468516617	0.484681802204758	0.470149640763449	0.474904977898124	0.482386348540783	0.467860823763413	0.000474526574552503	0.000850290219511068	0.000851159743234548
180	0.405785764645593	0.31	0.638519732333364	0.618451206722269	0.658588257944458	0.384245803431999	0.487693754231892	0.474545639495356	0.500841868968428	0.5	0.32	0.79	0.518387794810271	0.532750632937777	0.547113471065283	0.902193095342509	0.927189928828723	0.952186762314936	0.899211747280905	0.924272155723746	0.948994175263881	0.638519732333364	0.625430616960619	0.00637586478406126	-0.335297303717741	-0.154381488878309	-0.150090749843615	-0.158409753534786	0.477186468516617	0.484681802204758	0.470149640763449	0.474904977898124	0.482386348540783	0.467860823763413	0.000474526574552503	0.000850290219511068	0.000851159743234548
180	0.405785764645593	0.31	0.638522558110507	0.6180348269803	0.659010289240714	0.391827439725495	0.505387668054709	0.491978315910432	0.518797020198986	0.49	0.32	0.77	0.54527777329049	0.56013985448805	0.57500193568561	0.95796266705957	0.984072880311349	1.01018309356313	0.956770424883933	0.982848640075463	1.00882831713367	0.638522558110507	0.614415302776494	-0.00204389681922906	-0.352773800992763	-0.154381488878309	-0.150090749843615	-0.158409753534786	0.477186468516617	0.484681802204758	0.470149640763449	0.474904977898124	0.482386348540783	0.467860823763413	0.000474526574552503	0.000850290219511068	0.000851159743234548
180	0.405785764645593	0.31	0.638578239963993	0.618154479066002	0.659002000861985	0.38118631635257	0.498587768690789	0.485058631793331	0.512116905588247	0.49	0.33	0.76	0.536941319818814	0.551917555979942	0.56689379214107	0.942551156392779	0.96884056305801	0.995129969723241	0.943161204196912	0.969802232094229	0.995970041565534	0.638578239963993	0.613385696179563	0.00242108705280495	-0.34564346793427	-0.154381488878309	-0.150090749843615	-0.158409753534786	0.477186468516617	0.484681802204758	0.470149640763449	0.474904977898124	0.482386348540783	0.467860823763413	0.000474526574552503	0.000850290219511068	0.000851159743234548
180	0.405785764645593	0.31	0.638681255462778	0.618333576203613	0.659028934721943	0.391111956504845	0.50158957251948	0.488260993718919	0.514918151320041	0.5	0.32	0.78	0.535233491809089	0.549844328767292	0.564455165725494	0.933608607490299	0.959094312991854	0.984580018493408	0.932291089166451	0.957924025492581	0.983658454189936	0.638681255462778	0.618323994841104	0.00272864210297932	-0.343507800547785	-0.154381488878309	-0.150090749843615	-0.158409753534786	0.477186468516617	0.484681802204758	0.470149640763449	0.474904977898124	0.482386348540783	0.467860823763413	0.000474526574552503	0.000850290219511068	0.000851159743234548
180	0.405785764645593	0.31	0.638714388942049	0.618421014130728	0.65900776375337	0.388522850941714	0.489284773520431	0.476212211791944	0.502357335248919	0.49	0.32	0.78	0.526699246624254	0.541157734339079	0.555616222053904	0.924057137245779	0.949423546733347	0.974789956220915	0.920547567026146	0.945702664243107	0.970845736102194	0.638714388942049	0.615400263897806	-0.000646888936047921	-0.352030355428688	-0.154381488878309	-0.150090749843615	-0.158409753534786	0.477186468516617	0.484681802204758	0.470149640763449	0.474904977898124	0.482386348540783	0.467860823763413	0.000474526574552503	0.000850290219511068	0.000851159743234548
180	0.405785764645593	0.31	0.638750664752321	0.618386297656727	0.659115031847915	0.385281513080069	0.49432236472269	0.481024666301841	0.507620063143539	0.5	0.32	0.78	0.529290840110125	0.543922833980239	0.558554827850353	0.925497859943289	0.951082808684658	0.976667757426027	0.923148720866854	0.948585533937526	0.974206835129735	0.638750664752321	0.618884791359848	0.00380822885035376	-0.343176284836563	-0.154381488878309	-0.150090749843615	-0.158409753534786	0.477186468516617	0.484681802204758	0.470149640763449	0.474904977898124	0.482386348540783	0.467860823763413	0.000474526574552503	0.000850290219511068	0.000851159743234548
180	0.405785764645593	0.31	0.638815663758339	0.618713493514021	0.658917834002657	0.389186977887705	0.492157176612715	0.479026231570059	0.505288121655371	0.5	0.33	0.79	0.524317963737284	0.538690434205438	0.553062904673592	0.913677281643294	0.938722770556622	0.963768259469951	0.910649650642826	0.935440110494782	0.960452279344281	0.638815663758339	0.629034846526595	-0.00477220381440542	-0.344335696546097	-0.154381488878309	-0.150090749843615	-0.158409753534786	0.477186468516617	0.484681802204758	0.470149640763449	0.474904977898124	0.482386348540783	0.467860823763413	0.000474526574552503	0.000850290219511068	0.000851159743234548
180	0.405785764645593	0.31	0.638897997725869	0.618651044896594	0.659144950555145	0.390905113824316	0.493098766188062	0.479990118710744	0.50620741366538	0.5	0.32	0.77	0.528806170882272	0.543247996677655	0.557689822473039	0.925393582064382	0.950666307006381	0.97593903194838	0.923969057222001	0.948977500355827	0.974357339367225	0.638897997725869	0.614640603611851	-0.003836702063433	-0.353541745325574	-0.154381488878309	-0.150090749843615	-0.158409753534786	0.477186468516617	0.484681802204758	0.470149640763449	0.474904977898124	0.482386348540783	0.467860823763413	0.000474526574552503	0.000850290219511068	0.000851159743234548
180	0.405785764645593	0.31	0.639020736064434	0.618911956889655	0.659129515239213	0.384803726589903	0.493301955301094	0.480018311604206	0.506585598997983	0.49	0.32	0.77	0.532302166181865	0.547032671547402	0.561763176912939	0.935488995473244	0.96137697140628	0.987264947339317	0.934406615474336	0.96021947421868	0.986120932497215	0.639020736064434	0.612346270632254	-0.0043561257414487	-0.355283923214223	-0.154381488878309	-0.150090749843615	-0.158409753534786	0.477186468516617	0.484681802204758	0.470149640763449	0.474904977898124	0.482386348540783	0.467860823763413	0.000474526574552503	0.000850290219511068	0.000851159743234548
180	0.405785764645593	0.31	0.639048741305114	0.618532485557452	0.659564997052776	0.381471373058749	0.498711546408693	0.485187223944509	0.512235868872878	0.5	0.32	0.77	0.532686874335545	0.5475352229841	0.562383571632655	0.930096174944794	0.956022085545641	0.981947996146487	0.928758595514547	0.954834718738033	0.980608532532063	0.639048741305114	0.619949048416528	-0.00237789661371132	-0.347280015334766	-0.154381488878309	-0.150090749843615	-0.158409753534786	0.477186468516617	0.484681802204758	0.470149640763449	0.474904977898124	0.482386348540783	0.467860823763413	0.000474526574552503	0.000850290219511068	0.000851159743234548
180	0.405785764645593	0.31	0.639071002688759	0.618644491309454	0.659497514068065	0.378790329341641	0.490668856793138	0.477286724335527	0.504050989250749	0.5	0.33	0.78	0.522404094666079	0.537051224860098	0.551698355054118	0.910331049241619	0.935854848794575	0.961378648347531	0.910459533858947	0.935951403705992	0.961762367867249	0.639071002688759	0.620829249349555	-0.00365057584745236	-0.346293924403617	-0.154381488878309	-0.150090749843615	-0.158409753534786	0.477186468516617	0.484681802204758	0.470149640763449	0.474904977898124	0.482386348540783	0.467860823763413	0.000474526574552503	0.000850290219511068	0.000851159743234548
180	0.405785764645593	0.31	0.639082615596943	0.618808480986697	0.659356750207189	0.393817507626598	0.502328263256703	0.489055572770497	0.515600953742909	0.5	0.32	0.77	0.537474647867407	0.552061404552163	0.566648161236918	0.939067964980691	0.964553736207245	0.990039507433799	0.93737963561227	0.963088895213761	0.988272287617292	0.639082615596943	0.618069132400024	0.00300448617042552	-0.343209529206015	-0.154381488878309	-0.150090749843615	-0.158409753534786	0.477186468516617	0.484681802204758	0.470149640763449	0.474904977898124	0.482386348540783	0.467860823763413	0.000474526574552503	0.000850290219511068	0.000851159743234548
180	0.405785764645593	0.31	0.639123482863971	0.618904370380181	0.659342595347761	0.396259233134299	0.511124701003133	0.497688404127208	0.524560997879057	0.5	0.33	0.8	0.54359413159464	0.558269764122033	0.572945396649427	0.945978280779026	0.97151724233272	0.997056203886413	0.942850809315875	0.96876160519023	0.993501518076671	0.639123482863971	0.631620603808783	-0.000881059630218918	-0.338554302216668	-0.154381488878309	-0.150090749843615	-0.158409753534786	0.477186468516617	0.484681802204758	0.470149640763449	0.474904977898124	0.482386348540783	0.467860823763413	0.000474526574552503	0.000850290219511068	0.000851159743234548
180	0.405785764645593	0.31	0.639223132270711	0.618880128297915	0.659566136243506	0.394356320849181	0.504025804104281	0.490723277675339	0.517328330533224	0.5	0.32	0.77	0.542079505841779	0.55677419688478	0.571468887927782	0.950275426763356	0.976035492679074	1.00179555859479	0.949276552115003	0.975087994178171	1.00108039843617	0.639223132270711	0.613232465880678	0.00474844517623256	-0.343940676404633	-0.154381488878309	-0.150090749843615	-0.158409753534786	0.477186468516617	0.484681802204758	0.470149640763449	0.474904977898124	0.482386348540783	0.467860823763413	0.000474526574552503	0.000850290219511068	0.000851159743234548
180	0.405785764645593	0.31	0.639257693996493	0.619087410395089	0.659427977597898	0.408228653429743	0.516822684109149	0.503570606844081	0.530074761374216	0.5	0.33	0.78	0.550080725817012	0.564556773825923	0.579032821834835	0.95733570221628	0.982529163712943	1.00772262520961	0.956627960397918	0.981774584428059	1.00709529422273	0.639257693996493	0.620761765533682	0.00421161564910027	-0.339278969275577	-0.154381488878309	-0.150090749843615	-0.158409753534786	0.477186468516617	0.484681802204758	0.470149640763449	0.474904977898124	0.482386348540783	0.467860823763413	0.000474526574552503	0.000850290219511068	0.000851159743234548
180	0.405785764645593	0.31	0.639329017233049	0.618837808194284	0.659820226271815	0.383368383701692	0.488985833474893	0.475778407282502	0.502193259667283	0.5	0.32	0.77	0.521948927636114	0.536438029773652	0.550927131911189	0.910886484092855	0.936172343695052	0.961458203297249	0.909100491920466	0.934191919646651	0.959417502739454	0.639329017233049	0.614569154698313	-0.000705403361717128	-0.349245477902519	-0.154381488878309	-0.150090749843615	-0.158409753534786	0.477186468516617	0.484681802204758	0.470149640763449	0.474904977898124	0.482386348540783	0.467860823763413	0.000474526574552503	0.000850290219511068	0.000851159743234548
180	0.405785764645593	0.31	0.639369660550091	0.618850733355342	0.659888587744839	0.386741980468024	0.503853469540177	0.490341073023554	0.517365866056801	0.5	0.32	0.78	0.539623240816183	0.554493712821581	0.569364184826979	0.9436568625347	0.96966134472824	0.995665826921779	0.941713078752102	0.967584766012939	0.993678766036875	0.639369660550091	0.615471395586219	0.00284776218088144	-0.344812506655439	-0.154381488878309	-0.150090749843615	-0.158409753534786	0.477186468516617	0.484681802204758	0.470149640763449	0.474904977898124	0.482386348540783	0.467860823763413	0.000474526574552503	0.000850290219511068	0.000851159743234548
180	0.405785764645593	0.31	0.639377551045192	0.619196561065989	0.659558541024395	0.395108086069916	0.498861350053798	0.485715824426789	0.512006875680807	0.5	0.32	0.77	0.535060890722051	0.549541902657987	0.564022914593922	0.936278515077105	0.961618173772576	0.986957832468047	0.935408839161764	0.960798986215174	0.986255831875269	0.639377551045192	0.615900447285259	-0.00533260653378803	-0.354023205884373	-0.154381488878309	-0.150090749843615	-0.158409753534786	0.477186468516617	0.484681802204758	0.470149640763449	0.474904977898124	0.482386348540783	0.467860823763413	0.000474526574552503	0.000850290219511068	0.000851159743234548
180	0.405785764645593	0.31	0.639424227562519	0.619006390607856	0.659842064517182	0.392665519308111	0.49889384726967	0.485680042022907	0.512107652516434	0.5	0.32	0.76	0.536462340749596	0.551057770414284	0.565653200078972	0.940375708503714	0.965960332939176	0.991544957374638	0.938611807726768	0.964252448600401	0.990056891835412	0.639424227562519	0.613730683388301	0.00114509405547194	-0.350394968590348	-0.154381488878309	-0.150090749843615	-0.158409753534786	0.477186468516617	0.484681802204758	0.470149640763449	0.474904977898124	0.482386348540783	0.467860823763413	0.000474526574552503	0.000850290219511068	0.000851159743234548
180	0.405785764645593	0.31	0.63962933625357	0.619226022601733	0.660032649905407	0.383805957774967	0.496635754099928	0.483234111195181	0.510037397004675	0.5	0.32	0.77	0.53347365623278	0.548268604011278	0.563063551789776	0.934809035125639	0.960734309402945	0.98665958368025	0.934875091385606	0.960472707401432	0.986673072780832	0.63962933625357	0.614129508078735	0.00225756013457365	-0.347323083523108	-0.154381488878309	-0.150090749843615	-0.158409753534786	0.477186468516617	0.484681802204758	0.470149640763449	0.474904977898124	0.482386348540783	0.467860823763413	0.000474526574552503	0.000850290219511068	0.000851159743234548
180	0.405785764645593	0.31	0.639635077441341	0.619409229144893	0.65986092573779	0.388717697759823	0.496897304814548	0.483626796353621	0.510167813275475	0.5	0.32	0.79	0.529455602088807	0.543983633000615	0.558511663912424	0.922744948983135	0.948064668124182	0.973384387265229	0.920102145609761	0.945695174849753	0.971005445016461	0.639635077441341	0.622689053046815	-0.00190373997633804	-0.344773246359211	-0.154381488878309	-0.150090749843615	-0.158409753534786	0.477186468516617	0.484681802204758	0.470149640763449	0.474904977898124	0.482386348540783	0.467860823763413	0.000474526574552503	0.000850290219511068	0.000851159743234548
180	0.405785764645593	0.31	0.639645310600976	0.619283177781744	0.660007443420208	0.383560485553976	0.491898098579156	0.478617409276096	0.505178787882216	0.5	0.32	0.78	0.526252128444579	0.540854587271802	0.555457046099026	0.919742406717419	0.945263444827875	0.970784482938331	0.917644559305737	0.942844086936868	0.968645646180552	0.639645310600976	0.61846726232765	0.00605167061096541	-0.340020903942837	-0.154381488878309	-0.150090749843615	-0.158409753534786	0.477186468516617	0.484681802204758	0.470149640763449	0.474904977898124	0.482386348540783	0.467860823763413	0.000474526574552503	0.000850290219511068	0.000851159743234548
180	0.405785764645593	0.31	0.639693174152977	0.619555031877246	0.659831316428707	0.390357236225694	0.500845963979371	0.487516031773513	0.51417589618523	0.5	0.32	0.77	0.537844099598769	0.552550129591036	0.567256159583304	0.942060582502168	0.967818922495383	0.993577262488598	0.941755793157919	0.967699719179384	0.993236535996403	0.639693174152977	0.619362021804855	-0.00383135255819192	-0.350435475202253	-0.154381488878309	-0.150090749843615	-0.158409753534786	0.477186468516617	0.484681802204758	0.470149640763449	0.474904977898124	0.482386348540783	0.467860823763413	0.000474526574552503	0.000850290219511068	0.000851159743234548
180	0.405785764645593	0.31	0.639854443993443	0.619431031496714	0.660277856490172	0.378655416558638	0.487160821224296	0.473870554611332	0.50045108783726	0.5	0.32	0.78	0.521373998369612	0.535996555892905	0.550619113416199	0.911603835224498	0.937170855368789	0.96273787551308	0.909995351679641	0.935413568379413	0.960843019386985	0.639854443993443	0.619662536613333	0.0035644919925876	-0.341227258197017	-0.154381488878309	-0.150090749843615	-0.158409753534786	0.477186468516617	0.484681802204758	0.470149640763449	0.474904977898124	0.482386348540783	0.467860823763413	0.000474526574552503	0.000850290219511068	0.000851159743234548
180	0.405785764645593	0.31	0.640014939043527	0.619582379002704	0.660447499084351	0.38006922307758	0.490911455829643	0.477559017461392	0.504263894197895	0.5	0.32	0.77	0.526905430849344	0.541637583387709	0.556369735926074	0.922953703285718	0.948759272836854	0.97456484238799	0.921247285522897	0.946792331863875	0.972722205636661	0.640014939043527	0.614097897425784	-0.000924849986048388	-0.350629951818938	-0.154381488878309	-0.150090749843615	-0.158409753534786	0.477186468516617	0.484681802204758	0.470149640763449	0.474904977898124	0.482386348540783	0.467860823763413	0.000474526574552503	0.000850290219511068	0.000851159743234548
180	0.405785764645593	0.31	0.640111675716687	0.619773679273988	0.660449672159387	0.390576162847791	0.49712042380987	0.483895730005394	0.510345117614346	0.49	0.32	0.78	0.535928027528854	0.550574745046339	0.565221462563823	0.941086989227422	0.966806553390078	0.992526117552734	0.938482882851764	0.964313318610999	0.990315769400332	0.640111675716687	0.616695699268714	-0.00323286879603143	-0.352166373444485	-0.154381488878309	-0.150090749843615	-0.158409753534786	0.477186468516617	0.484681802204758	0.470149640763449	0.474904977898124	0.482386348540783	0.467860823763413	0.000474526574552503	0.000850290219511068	0.000851159743234548
180	0.405785764645593	0.31	0.640153655541751	0.619911688119894	0.660395622963609	0.394716669686878	0.504525419255493	0.491219746359999	0.517831092150986	0.5	0.32	0.76	0.541972309363756	0.556652717307952	0.571333125252148	0.949339413535969	0.975054177237776	1.00076894093958	0.949510663164499	0.975483336002298	1.00094908719183	0.640153655541751	0.611835864470912	0.00827292862488027	-0.342335084451807	-0.154381488878309	-0.150090749843615	-0.158409753534786	0.477186468516617	0.484681802204758	0.470149640763449	0.474904977898124	0.482386348540783	0.467860823763413	0.000474526574552503	0.000850290219511068	0.000851159743234548
180	0.405785764645593	0.31	0.64015772593022	0.619873461535338	0.660441990325102	0.396977800636535	0.505809552627471	0.492532926228577	0.519086179026365	0.51	0.32	0.78	0.537363032560808	0.551848091008608	0.566333149456407	0.934463665547467	0.95965289516063	0.984842124773794	0.932605349072316	0.958019682869699	0.983450050364355	0.64015772593022	0.623418626524133	-0.0023715434083125	-0.34673507253669	-0.154381488878309	-0.150090749843615	-0.158409753534786	0.477186468516617	0.484681802204758	0.470149640763449	0.474904977898124	0.482386348540783	0.467860823763413	0.000474526574552503	0.000850290219511068	0.000851159743234548
180	0.405785764645593	0.31	0.640168904378071	0.619629740125344	0.660708068630798	0.384665213374532	0.497966064180334	0.484552901492857	0.511379226867811	0.5	0.32	0.76	0.534023772338092	0.548806364115548	0.563588955893004	0.934741326825783	0.960616391135159	0.986491455444534	0.935176281596772	0.960803197400782	0.986732963257601	0.640168904378071	0.614144425684353	0.000261181557000423	-0.347175667225157	-0.154381488878309	-0.150090749843615	-0.158409753534786	0.477186468516617	0.484681802204758	0.470149640763449	0.474904977898124	0.482386348540783	0.467860823763413	0.000474526574552503	0.000850290219511068	0.000851159743234548
180	0.405785764645593	0.31	0.640185104325582	0.619833174119006	0.660537034532158	0.384513188756449	0.494258419614591	0.480940849272864	0.507575989956319	0.5	0.33	0.78	0.530747146840023	0.545443886516846	0.560140626193668	0.929809036455351	0.955556063903923	0.981303091352495	0.929281433039498	0.954927013241552	0.980979024052067	0.640185104325582	0.619420152060748	0.0077979360547421	-0.337081651420115	-0.154381488878309	-0.150090749843615	-0.158409753534786	0.477186468516617	0.484681802204758	0.470149640763449	0.474904977898124	0.482386348540783	0.467860823763413	0.000474526574552503	0.000850290219511068	0.000851159743234548
180	0.405785764645593	0.31	0.640284044329187	0.620121367683157	0.660446720975217	0.393343260544166	0.501223546011067	0.487966880783315	0.514480211238819	0.51	0.33	0.78	0.531729985404007	0.546175569081209	0.560621152758411	0.923941012983146	0.949041849088346	0.974142685193547	0.922813973917244	0.947774289902075	0.973116069327566	0.640284044329187	0.624454852281652	-0.00468988829435009	-0.345659702281782	-0.154381488878309	-0.150090749843615	-0.158409753534786	0.477186468516617	0.484681802204758	0.470149640763449	0.474904977898124	0.482386348540783	0.467860823763413	0.000474526574552503	0.000850290219511068	0.000851159743234548
180	0.405785764645593	0.31	0.64030535809164	0.61988365862163	0.660727057561651	0.392121871655378	0.502478950623799	0.48915500760773	0.515802893639869	0.51	0.32	0.78	0.532493237976015	0.54699765773844	0.561502077500865	0.924675340140117	0.949862287730914	0.975049235321711	0.923376572735062	0.948455967564431	0.97348089969968	0.64030535809164	0.621194213085251	0.000231405774352055	-0.343712484730898	-0.154381488878309	-0.150090749843615	-0.158409753534786	0.477186468516617	0.484681802204758	0.470149640763449	0.474904977898124	0.482386348540783	0.467860823763413	0.000474526574552503	0.000850290219511068	0.000851159743234548
180	0.405785764645593	0.31	0.640401110182371	0.620018815709889	0.660783404654852	0.39042716722878	0.496321385434297	0.483113814766461	0.509528956102132	0.5	0.32	0.77	0.533209576631795	0.547786686515385	0.562363796398975	0.934196460575963	0.959735920209638	0.985275379843313	0.931264679280942	0.956786673093331	0.982098802450856	0.640401110182371	0.618280832991962	0.000953475608908143	-0.347313842635241	-0.154381488878309	-0.150090749843615	-0.158409753534786	0.477186468516617	0.484681802204758	0.470149640763449	0.474904977898124	0.482386348540783	0.467860823763413	0.000474526574552503	0.000850290219511068	0.000851159743234548
180	0.405785764645593	0.31	0.640436343012598	0.620293850971828	0.660578835053368	0.397371458916159	0.502763386863963	0.489577561368823	0.515949212359104	0.5	0.32	0.78	0.539926988852133	0.554468878875065	0.569010768897998	0.945490646128629	0.970955609498851	0.996420572869073	0.9435505286879	0.969026514181637	0.994391151255651	0.640436343012598	0.618094956467697	-0.00116196581258352	-0.348301282768207	-0.154381488878309	-0.150090749843615	-0.158409753534786	0.477186468516617	0.484681802204758	0.470149640763449	0.474904977898124	0.482386348540783	0.467860823763413	0.000474526574552503	0.000850290219511068	0.000851159743234548
180	0.405785764645593	0.31	0.640536181221343	0.620320539766539	0.660751822676148	0.385453314606306	0.494705054099946	0.481401886481701	0.508008221718191	0.5	0.32	0.77	0.5303718524442	0.545028267076535	0.55968468170887	0.92814522887972	0.953793802141658	0.979442375403596	0.927782780421265	0.953101326997661	0.979170858600265	0.640536181221343	0.618487599693162	0.000763559598312068	-0.344940298609679	-0.154381488878309	-0.150090749843615	-0.158409753534786	0.477186468516617	0.484681802204758	0.470149640763449	0.474904977898124	0.482386348540783	0.467860823763413	0.000474526574552503	0.000850290219511068	0.000851159743234548
180	0.405785764645593	0.31	0.640562236205322	0.62017586650288	0.660948605907763	0.392884983944374	0.498493416149055	0.485296290040913	0.511690542257197	0.49	0.32	0.76	0.539776737927633	0.554455402955284	0.569134067982935	0.950499486785679	0.976347328300761	1.00219516981584	0.950685879248661	0.976757666390534	1.00232433694255	0.640562236205322	0.607302706953313	-0.0021665618139216	-0.357407191769606	-0.154381488878309	-0.150090749843615	-0.158409753534786	0.477186468516617	0.484681802204758	0.470149640763449	0.474904977898124	0.482386348540783	0.467860823763413	0.000474526574552503	0.000850290219511068	0.000851159743234548
180	0.405785764645593	0.31	0.640569669349601	0.620313785681131	0.660825553018071	0.385794658199846	0.487967779650136	0.4748552342734	0.501080325026873	0.5	0.33	0.79	0.518570534000782	0.532890223807989	0.547209913615196	0.90233704315641	0.927253974822128	0.952170906487846	0.900022361145336	0.925003955987962	0.949849516662826	0.640569669349601	0.623596545075367	-0.00347201880513353	-0.346020306814352	-0.154381488878309	-0.150090749843615	-0.158409753534786	0.477186468516617	0.484681802204758	0.470149640763449	0.474904977898124	0.482386348540783	0.467860823763413	0.000474526574552503	0.000850290219511068	0.000851159743234548
180	0.405785764645593	0.31	0.640597358398847	0.620355974308963	0.660838742488731	0.383442519562265	0.487575643016511	0.474408370597479	0.500742915435542	0.5	0.33	0.78	0.518840842516465	0.533241344571119	0.547641846625773	0.903658212068361	0.928739375448791	0.95382053882922	0.902950992738411	0.928370617012564	0.953107725352164	0.640597358398847	0.619863118810648	-0.00849038758680226	-0.352037462633221	-0.154381488878309	-0.150090749843615	-0.158409753534786	0.477186468516617	0.484681802204758	0.470149640763449	0.474904977898124	0.482386348540783	0.467860823763413	0.000474526574552503	0.000850290219511068	0.000851159743234548
180	0.405785764645593	0.31	0.640649960089125	0.6202224753903	0.66107744478795	0.400986178596574	0.512635809893961	0.499292000551232	0.525979619236691	0.5	0.32	0.78	0.546435857638937	0.561039608338558	0.575643359038178	0.952148020524313	0.977594616179574	1.00304121183484	0.949708277835043	0.975391581876921	1.00088750059617	0.640649960089125	0.623521778986657	0.0045449424858824	-0.338352047462547	-0.154381488878309	-0.150090749843615	-0.158409753534786	0.477186468516617	0.484681802204758	0.470149640763449	0.474904977898124	0.482386348540783	0.467860823763413	0.000474526574552503	0.000850290219511068	0.000851159743234548
180	0.405785764645593	0.31	0.640677886427231	0.620548937468529	0.660806835385934	0.387511256347706	0.496991448386808	0.483684668333602	0.510298228440014	0.5	0.33	0.78	0.529465918456337	0.544032198894459	0.558598479332581	0.922703284932925	0.948088025179653	0.973472765426381	0.922497905358092	0.947511686922673	0.97286907335859	0.640677886427231	0.620691598826149	0.00806725236345713	-0.336042823527252	-0.154381488878309	-0.150090749843615	-0.158409753534786	0.477186468516617	0.484681802204758	0.470149640763449	0.474904977898124	0.482386348540783	0.467860823763413	0.000474526574552503	0.000850290219511068	0.000851159743234548
180	0.405785764645593	0.31	0.640816430121761	0.620476987972755	0.661155872270767	0.384770992964903	0.505845085308458	0.492222738194944	0.519467432421972	0.5	0.32	0.77	0.540508611753955	0.555467278544029	0.570425945334103	0.943863483320981	0.969985064060465	0.996106644799949	0.942589719223826	0.96851033402743	0.994734416943431	0.640816430121761	0.619056894661267	-0.00795844798550575	-0.353014018486872	-0.154381488878309	-0.150090749843615	-0.158409753534786	0.477186468516617	0.484681802204758	0.470149640763449	0.474904977898124	0.482386348540783	0.467860823763413	0.000474526574552503	0.000850290219511068	0.000851159743234548
180	0.405785764645593	0.31	0.640859334134057	0.620477374782032	0.661241293486082	0.393874948627186	0.49996685061227	0.486758143349559	0.51317555787498	0.5	0.32	0.78	0.531954464840141	0.546389623037627	0.560824781235112	0.92605749855425	0.951187067671817	0.976316636789383	0.923991049292859	0.949223581815645	0.974437588664604	0.640859334134057	0.617330166241512	-0.000653383861135123	-0.347496263934347	-0.154381488878309	-0.150090749843615	-0.158409753534786	0.477186468516617	0.484681802204758	0.470149640763449	0.474904977898124	0.482386348540783	0.467860823763413	0.000474526574552503	0.000850290219511068	0.000851159743234548
180	0.405785764645593	0.31	0.640896852658283	0.620521437200102	0.661272268116463	0.387349242667625	0.496034695733133	0.482748998398665	0.509320393067602	0.5	0.32	0.77	0.53073549856414	0.545341828607228	0.559948158650317	0.927510753539515	0.953036704265184	0.978562654990854	0.926450066800989	0.951886950888781	0.977302096197491	0.640896852658283	0.616541320766223	-0.00486540353207563	-0.352064047746772	-0.154381488878309	-0.150090749843615	-0.158409753534786	0.477186468516617	0.484681802204758	0.470149640763449	0.474904977898124	0.482386348540783	0.467860823763413	0.000474526574552503	0.000850290219511068	0.000851159743234548
180	0.405785764645593	0.31	0.640935714161859	0.620518096360267	0.661353331963452	0.390063349034404	0.495089370780642	0.481904509554753	0.508274232006531	0.5	0.32	0.77	0.530615554294192	0.545133145038739	0.559650735783285	0.928219300629837	0.9536152917927	0.979011282955563	0.925677561878017	0.951030422001647	0.976691131371627	0.640935714161859	0.616138447263325	0.00429055504707409	-0.345220163375648	-0.154381488878309	-0.150090749843615	-0.158409753534786	0.477186468516617	0.484681802204758	0.470149640763449	0.474904977898124	0.482386348540783	0.467860823763413	0.000474526574552503	0.000850290219511068	0.000851159743234548
180	0.405785764645593	0.31	0.640949804389594	0.620553395124284	0.661346213654903	0.394483089454195	0.505702034370751	0.492358809307917	0.519045259433584	0.5	0.33	0.78	0.539024190253527	0.553632075699863	0.568239961146199	0.939431521574641	0.964890690754756	0.990349859934872	0.938191572798443	0.963125313024534	0.988919872587497	0.640949804389594	0.622067789255423	-0.00397930659783176	-0.346656364085234	-0.154381488878309	-0.150090749843615	-0.158409753534786	0.477186468516617	0.484681802204758	0.470149640763449	0.474904977898124	0.482386348540783	0.467860823763413	0.000474526574552503	0.000850290219511068	0.000851159743234548
180	0.405785764645593	0.31	0.640962955313713	0.620436041151261	0.661489869476164	0.383087104334255	0.491981270609502	0.478685029080035	0.505277512138968	0.5	0.32	0.77	0.525279319900913	0.53986979230666	0.554460264712407	0.91685859285965	0.942325805240321	0.967793017620991	0.915014936695644	0.940800335482686	0.965929507979827	0.640962955313713	0.616325366896767	-0.00280215921477077	-0.350624147418953	-0.154381488878309	-0.150090749843615	-0.158409753534786	0.477186468516617	0.484681802204758	0.470149640763449	0.474904977898124	0.482386348540783	0.467860823763413	0.000474526574552503	0.000850290219511068	0.000851159743234548
180	0.405785764645593	0.31	0.640966169026458	0.620711828682323	0.661220509370592	0.393228937772498	0.500706057355685	0.487459906144654	0.513952208566716	0.5	0.32	0.78	0.53710969249244	0.551705018413571	0.566300344334702	0.94000871113757	0.965552345332829	0.991095979528089	0.936922150902663	0.962240526360094	0.987685198521286	0.640966169026458	0.61926607107433	0.00475092846156837	-0.343193253510873	-0.154381488878309	-0.150090749843615	-0.158409753534786	0.477186468516617	0.484681802204758	0.470149640763449	0.474904977898124	0.482386348540783	0.467860823763413	0.000474526574552503	0.000850290219511068	0.000851159743234548
180	0.405785764645593	0.31	0.640989455321891	0.620454781265907	0.661524129377874	0.366604621779582	0.480348977565399	0.466902376647221	0.493795578483578	0.51	0.33	0.78	0.509365462817238	0.524034983562004	0.53870450430677	0.885738288404339	0.911247195357543	0.936756102310747	0.886033078483331	0.911705809538019	0.937072947586451	0.640989455321891	0.619592389558146	-0.000773843620796527	-0.341917083953651	-0.154381488878309	-0.150090749843615	-0.158409753534786	0.477186468516617	0.484681802204758	0.470149640763449	0.474904977898124	0.482386348540783	0.467860823763413	0.000474526574552503	0.000850290219511068	0.000851159743234548
180	0.405785764645593	0.31	0.641037923772404	0.620584517954837	0.66149132958997	0.384167784009157	0.490718228787096	0.477486393382347	0.503950064191845	0.51	0.32	0.78	0.520621374423453	0.535048542254912	0.549475710086372	0.904986618767414	0.930065100895893	0.955143583024371	0.903027595580891	0.927950086850688	0.953211685538118	0.641037923772404	0.622589997286173	0.00197406052868871	-0.342832928049265	-0.154381488878309	-0.150090749843615	-0.158409753534786	0.477186468516617	0.484681802204758	0.470149640763449	0.474904977898124	0.482386348540783	0.467860823763413	0.000474526574552503	0.000850290219511068	0.000851159743234548
180	0.405785764645593	0.31	0.641095011441842	0.620913360336647	0.661276662547038	0.390500842974838	0.496767765411107	0.483550362104556	0.509985168717658	0.5	0.32	0.77	0.533335378196279	0.547913609015074	0.562491839833869	0.934010968433304	0.959541297081586	0.985071625729868	0.933251188151676	0.958857101113445	0.984426354075595	0.641095011441842	0.617933000937515	-2.99842236089797e-06	-0.347811498919745	-0.154381488878309	-0.150090749843615	-0.158409753534786	0.477186468516617	0.484681802204758	0.470149640763449	0.474904977898124	0.482386348540783	0.467860823763413	0.000474526574552503	0.000850290219511068	0.000851159743234548
180	0.405785764645593	0.31	0.641183601131552	0.620781684989223	0.66158551727388	0.386526814439978	0.496933971793671	0.483601095983875	0.510266847603467	0.5	0.33	0.78	0.528764166562474	0.543342187629826	0.557920208697179	0.920795214178143	0.94618152603485	0.971567837891556	0.920172828252265	0.945894694707907	0.970942253544003	0.641183601131552	0.621075488349713	-0.00740014699773999	-0.350124573220675	-0.154381488878309	-0.150090749843615	-0.158409753534786	0.477186468516617	0.484681802204758	0.470149640763449	0.474904977898124	0.482386348540783	0.467860823763413	0.000474526574552503	0.000850290219511068	0.000851159743234548
180	0.405785764645593	0.31	0.641234554632293	0.62083184066058	0.661637268604005	0.390997041394878	0.498616030372358	0.485363269238487	0.511868791506228	0.5	0.32	0.77	0.531435776852551	0.545946539934541	0.560457303016531	0.926285072754444	0.951577128394222	0.976869184034001	0.925410076437727	0.950375928823329	0.975748208086919	0.641234554632293	0.618310759847107	0.00318479270850294	-0.342105993021508	-0.154381488878309	-0.150090749843615	-0.158409753534786	0.477186468516617	0.484681802204758	0.470149640763449	0.474904977898124	0.482386348540783	0.467860823763413	0.000474526574552503	0.000850290219511068	0.000851159743234548
180	0.405785764645593	0.31	0.641277314848154	0.620766198810893	0.661788430885414	0.390924743269406	0.499993526590314	0.486702135160952	0.513284918019675	0.5	0.32	0.79	0.53286956342154	0.547421745211099	0.561973927000658	0.928747955882843	0.954111215521669	0.979474475160495	0.926111794476637	0.951111196338158	0.976353353888863	0.641277314848154	0.622883344054184	0.00762236877287806	-0.335861281742289	-0.154381488878309	-0.150090749843615	-0.158409753534786	0.477186468516617	0.484681802204758	0.470149640763449	0.474904977898124	0.482386348540783	0.467860823763413	0.000474526574552503	0.000850290219511068	0.000851159743234548
180	0.405785764645593	0.31	0.641372065704905	0.621089340721611	0.6616547906882	0.39882997395207	0.514933124296876	0.501469165870927	0.528397082722825	0.5	0.32	0.77	0.549068972070525	0.563810938907303	0.578552905744082	0.957017758243946	0.982712752446656	1.00840774664937	0.956409116063344	0.981667882035072	1.00726786664372	0.641372065704905	0.617464685311299	-0.00257758463621195	-0.348748790568032	-0.154381488878309	-0.150090749843615	-0.158409753534786	0.477186468516617	0.484681802204758	0.470149640763449	0.474904977898124	0.482386348540783	0.467860823763413	0.000474526574552503	0.000850290219511068	0.000851159743234548
180	0.405785764645593	0.31	0.641378827904764	0.620898865791096	0.661858790018432	0.381907577654845	0.499491475352707	0.485958514659267	0.513024436046147	0.5	0.33	0.79	0.533266709876999	0.54811710802044	0.562967506163882	0.930807014795752	0.956728105515278	0.982649196234805	0.929282396207375	0.955157025983469	0.981114634250253	0.641378827904764	0.62588786810923	-0.000539847190872374	-0.33893061250657	-0.154381488878309	-0.150090749843615	-0.158409753534786	0.477186468516617	0.484681802204758	0.470149640763449	0.474904977898124	0.482386348540783	0.467860823763413	0.000474526574552503	0.000850290219511068	0.000851159743234548
180	0.405785764645593	0.31	0.641385815436267	0.621065321843538	0.661706309028997	0.392337880368485	0.506632945880589	0.493204938929483	0.520060952831695	0.49	0.32	0.77	0.548816574175332	0.563758664554444	0.578700754933556	0.96669961950877	0.993019001546126	1.01933838358348	0.96533459736969	0.991434491546034	1.01797807460531	0.641385815436267	0.611809677570237	0.00604572997561397	-0.346389532623401	-0.154381488878309	-0.150090749843615	-0.158409753534786	0.477186468516617	0.484681802204758	0.470149640763449	0.474904977898124	0.482386348540783	0.467860823763413	0.000474526574552503	0.000850290219511068	0.000851159743234548
180	0.405785764645593	0.31	0.641406984501995	0.62101067718579	0.661803291818201	0.381002737238685	0.494610236745162	0.481183805730189	0.508036667760135	0.5	0.33	0.78	0.528064662701799	0.542799206301935	0.557533749902071	0.921769276003302	0.947489326114298	0.973209376225293	0.920950851342084	0.946811307681291	0.97234433999735	0.641406984501995	0.621007037909578	-0.00299910369617763	-0.346436893288761	-0.154381488878309	-0.150090749843615	-0.158409753534786	0.477186468516617	0.484681802204758	0.470149640763449	0.474904977898124	0.482386348540783	0.467860823763413	0.000474526574552503	0.000850290219511068	0.000851159743234548
180	0.405785764645593	0.31	0.64142535696785	0.621243868274735	0.661606845660964	0.389778464312678	0.497100765324209	0.483854408649223	0.510347121999194	0.51	0.33	0.79	0.527788632686174	0.542237765219825	0.556686897753476	0.91769555631294	0.942819069586089	0.967942582859239	0.916561022240988	0.941456814198821	0.966475492601063	0.64142535696785	0.62753880189958	-0.00731516275164328	-0.345248038765516	-0.154381488878309	-0.150090749843615	-0.158409753534786	0.477186468516617	0.484681802204758	0.470149640763449	0.474904977898124	0.482386348540783	0.467860823763413	0.000474526574552503	0.000850290219511068	0.000851159743234548
180	0.405785764645593	0.31	0.641494612929674	0.621078165965372	0.661911059893975	0.393112234981782	0.501697876191015	0.488422240038764	0.514973512343266	0.5	0.32	0.77	0.538705078195407	0.553347434798425	0.567989791401442	0.943410429316403	0.96905294223893	0.994695455161457	0.942091462243199	0.96728099735943	0.993061401632145	0.641494612929674	0.618317805200354	-0.00252501058845274	-0.350059531813979	-0.154381488878309	-0.150090749843615	-0.158409753534786	0.477186468516617	0.484681802204758	0.470149640763449	0.474904977898124	0.482386348540783	0.467860823763413	0.000474526574552503	0.000850290219511068	0.000851159743234548
[truncated: 1,373 more rows]
