# Supplementary material for: Re-expressing coefficients from regression models for inclusion in a meta-analysis
Source: BMC Med Res Methodol. 2024 Jan 8;24:6. doi: 10.1186/s12874-023-02132-y (PMC10773134; doi:10.1186/s12874-023-02132-y)
Supplement: Supplementary file 2 — Additional file 2. [file 12874_2023_2132_MOESM2_ESM.zip › Supp_Files_R1/simdata/simdata_scenario_181.csv]

ex_no	errsd	rsquare	beta	b_low_ci	b_hi_ci	lrsquare	lbeta	lb_low_ci	lb_hi_ci	x_median	x_25	x_75	rbl	rb	rbu	altl	alt	altu	dzl	dz	dzu	observed_beta	xlog	error	ylog	RelBias_rb	RelBias_rbl	RelBias_rbu	RelBias_alt	RelBias_altl	RelBias_altu	RelBias_dz	RelBias_dzl	RelBias_dzu	MC_SE_RelBias_rb	MC_SE_RelBias_alt	MC_SE_RelBias_dz
181	0.423750140311331	0.11	0.148715443279401	0.0842719643348495	0.213158922223952	0.181497483232895	0.303016831450592	0.202549025032499	0.403484637868685	1.03	0.68	1.75	0.137078925808073	0.205072434934448	0.273065944060823	0.188035029136659	0.28130364350837	0.374572257880082	0.186319537503683	0.27877657785036	0.371183105962704	0.148715443279401	1.38108261184341	-0.0490291943213665	-0.00942943649070725	0.0506498706647132	0.102464371467128	0.0199728515879408	0.454364634472531	0.526080336813324	0.41190673079873	0.452402787685445	0.524041548133546	0.410002408666496	0.00380794353828788	0.00538548064550622	0.00537473778373488
181	0.423750140311331	0.11	0.210628549797487	0.118971266683251	0.302285832911724	0.133453717785626	0.287106911884173	0.172882310104391	0.401331513663956	1.09	0.73	1.66	0.112387525121552	0.186642781742504	0.260898038363456	0.151898967065168	0.252259721229676	0.352620475394185	0.15248388328918	0.253233372627337	0.353984266833818	0.210628549797487	1.25429867302551	0.0729006176006176	0.10209861609527	0.0506498706647132	0.102464371467128	0.0199728515879408	0.454364634472531	0.526080336813324	0.41190673079873	0.452402787685445	0.524041548133546	0.410002408666496	0.00380794353828788	0.00538548064550622	0.00537473778373488
181	0.423750140311331	0.12	0.206191873007135	0.119709188264863	0.292674557749407	0.201229749581174	0.374840199261096	0.258240758080347	0.491439640441844	0.98	0.67	1.51	0.18171896736621	0.263767712128067	0.345816456889923	0.253034076294689	0.367282625264902	0.481531174235115	0.254153278215927	0.368885262721805	0.483632724429052	0.206191873007135	1.21268926080277	-0.0445467360604845	-0.040084856294416	0.0506498706647132	0.102464371467128	0.0199728515879408	0.454364634472531	0.526080336813324	0.41190673079873	0.452402787685445	0.524041548133546	0.410002408666496	0.00380794353828788	0.00538548064550622	0.00537473778373488
181	0.423750140311331	0.14	0.198333344275386	0.123022225055641	0.273644463495132	0.214335061396359	0.361731362758478	0.253601985328048	0.469860740188909	1.08	0.66	1.6	0.166531232921381	0.237535876340154	0.308540519758927	0.225900073351207	0.322218066529997	0.418536059708788	0.225424895748374	0.321525130281261	0.417666939849061	0.198333344275386	1.27539912700124	0.0267420108166513	0.0429066243317099	0.0506498706647132	0.102464371467128	0.0199728515879408	0.454364634472531	0.526080336813324	0.41190673079873	0.452402787685445	0.524041548133546	0.410002408666496	0.00380794353828788	0.00538548064550622	0.00537473778373488
181	0.423750140311331	0.15	0.125780620192128	0.0790719111211251	0.17248932926313	0.317401091126987	0.403206699477485	0.310887551385818	0.495525847569152	0.99	0.63	1.5	0.216758321309051	0.281125464592306	0.345492607875561	0.300739332974785	0.390044932038263	0.479350531101741	0.300456851311376	0.389678934033016	0.47885911215286	0.125780620192128	1.28604061615087	-0.0221986001923152	-0.0216464188893225	0.0506498706647132	0.102464371467128	0.0199728515879408	0.454364634472531	0.526080336813324	0.41190673079873	0.452402787685445	0.524041548133546	0.410002408666496	0.00380794353828788	0.00538548064550622	0.00537473778373488
181	0.423750140311331	0.15	0.188309554361632	0.119373557917783	0.257245550805482	0.227909733566735	0.370594236523506	0.264097395796342	0.47709107725067	1.01	0.69	1.68	0.181372136151294	0.254510151911756	0.327648167672219	0.250180416382343	0.351065258037776	0.451950099693209	0.249453464414381	0.350044835727401	0.450665238089438	0.188309554361632	1.34042597353629	0.0377788856327388	0.0794359798575789	0.0506498706647132	0.102464371467128	0.0199728515879408	0.454364634472531	0.526080336813324	0.41190673079873	0.452402787685445	0.524041548133546	0.410002408666496	0.00380794353828788	0.00538548064550622	0.00537473778373488
181	0.423750140311331	0.15	0.269474464264289	0.169774622409332	0.369174306119247	0.223176492115115	0.414398102979398	0.293688957244494	0.535107248714302	1.05	0.73	1.56	0.195955761236449	0.276495570300475	0.357035379364501	0.267376071075141	0.377270353217205	0.48716463535927	0.269929405651348	0.380909342720577	0.491817088172856	0.269474464264289	1.22493597852395	-0.0461921761608254	-0.030388657208882	0.0506498706647132	0.102464371467128	0.0199728515879408	0.454364634472531	0.526080336813324	0.41190673079873	0.452402787685445	0.524041548133546	0.410002408666496	0.00380794353828788	0.00538548064550622	0.00537473778373488
181	0.423750140311331	0.15	0.273213590063331	0.171110378316948	0.375316801809713	0.17370038346259	0.329732955577678	0.217449387746578	0.442016523408779	1	0.66	1.5	0.15051047809084	0.22822903895292	0.305947599814999	0.208236086585249	0.315762214827226	0.423288343069203	0.20896380529971	0.31685439627252	0.424734963277694	0.273213590063331	1.15082107191507	0.0227765428291417	0.00127066293895553	0.0506498706647132	0.102464371467128	0.0199728515879408	0.454364634472531	0.526080336813324	0.41190673079873	0.452402787685445	0.524041548133546	0.410002408666496	0.00380794353828788	0.00538548064550622	0.00537473778373488
181	0.423750140311331	0.16	0.102148941303708	0.0650469509768691	0.139250931630548	0.369272257316745	0.493092036881361	0.392477420212191	0.59370665355053	1.03	0.68	1.79	0.266173174275692	0.334408722407062	0.402644270538431	0.365405263072118	0.459079723256404	0.55275418344069	0.361102974284198	0.453688831262682	0.546228216978488	0.102148941303708	1.42395025302616	-0.0254463339132769	0.00102199393140078	0.0506498706647132	0.102464371467128	0.0199728515879408	0.454364634472531	0.526080336813324	0.41190673079873	0.452402787685445	0.524041548133546	0.410002408666496	0.00380794353828788	0.00538548064550622	0.00537473778373488
181	0.423750140311331	0.16	0.176498700026025	0.113959865500695	0.239037534551354	0.365122990394673	0.50525198753554	0.401231543682779	0.6092724313883	0.91	0.6	1.5	0.297313737469744	0.37439318803153	0.451472638593316	0.42273237826966	0.532326975979826	0.641921573689992	0.420230831255551	0.529183419466615	0.638114734985055	0.176498700026025	1.25190277098437	0.0613677394044078	0.0423318911401855	0.0506498706647132	0.102464371467128	0.0199728515879408	0.454364634472531	0.526080336813324	0.41190673079873	0.452402787685445	0.524041548133546	0.410002408666496	0.00380794353828788	0.00538548064550622	0.00537473778373488
181	0.423750140311331	0.16	0.194262982871419	0.124853349090771	0.263672616652067	0.285825743191707	0.436061446503554	0.328443530520335	0.543679362486773	0.99	0.67	1.59	0.228621305411939	0.303531438057322	0.378441570702704	0.316995318914506	0.420862110091575	0.524728901268643	0.316586521142511	0.420334838803019	0.524096738550498	0.194262982871419	1.28359927570345	0.00894505533181286	0.014411015926792	0.0506498706647132	0.102464371467128	0.0199728515879408	0.454364634472531	0.526080336813324	0.41190673079873	0.452402787685445	0.524041548133546	0.410002408666496	0.00380794353828788	0.00538548064550622	0.00537473778373488
181	0.423750140311331	0.16	0.254982570540133	0.165371858799303	0.344593282280962	0.213071066494744	0.379002463041187	0.265283468588229	0.492721457494145	0.93	0.62	1.54	0.193618976706488	0.276617572341744	0.359616167977	0.27357985651211	0.390855261386404	0.508130666260698	0.272468252370321	0.38918554035775	0.506075992847522	0.254982570540133	1.17840975675976	-0.0340350385764115	-0.043363664789226	0.0506498706647132	0.102464371467128	0.0199728515879408	0.454364634472531	0.526080336813324	0.41190673079873	0.452402787685445	0.524041548133546	0.410002408666496	0.00380794353828788	0.00538548064550622	0.00537473778373488
181	0.423750140311331	0.16	0.258271664206511	0.16569905889931	0.350844269513712	0.281842602981658	0.467911398626434	0.351296084893547	0.584526712359321	1.03	0.7	1.56	0.238869590106113	0.318164103735297	0.397458617364482	0.328247292683486	0.437211390674658	0.54617548866583	0.330231051614698	0.439859329133028	0.54949519861705	0.258271664206511	1.20395041554289	-0.0678839387913544	-0.0576377254357042	0.0506498706647132	0.102464371467128	0.0199728515879408	0.454364634472531	0.526080336813324	0.41190673079873	0.452402787685445	0.524041548133546	0.410002408666496	0.00380794353828788	0.00538548064550622	0.00537473778373488
181	0.423750140311331	0.16	0.262564815929974	0.167575133033469	0.357554498826478	0.213272478460259	0.389459347082172	0.272672924164277	0.506245770000066	1.04	0.71	1.59	0.184333608438224	0.263284104968192	0.34223460149816	0.252750974343888	0.36100478162272	0.469258588901552	0.254088177972184	0.362956778388587	0.471722441857594	0.262564815929974	1.25769490298394	-0.0216418885816315	-0.00139284509020717	0.0506498706647132	0.102464371467128	0.0199728515879408	0.454364634472531	0.526080336813324	0.41190673079873	0.452402787685445	0.524041548133546	0.410002408666496	0.00380794353828788	0.00538548064550622	0.00537473778373488
181	0.423750140311331	0.16	0.274080763869285	0.177637497347076	0.370524030391495	0.238447300027122	0.433522228150963	0.31255976878899	0.554484687512936	1.04	0.72	1.52	0.210522300629415	0.291995662774965	0.373469024920515	0.28826192686536	0.399820979232062	0.511380031598763	0.291273900845946	0.404078076622795	0.516770923702878	0.274080763869285	1.21019969182727	0.0174652122088787	0.0331595527225359	0.0506498706647132	0.102464371467128	0.0199728515879408	0.454364634472531	0.526080336813324	0.41190673079873	0.452402787685445	0.524041548133546	0.410002408666496	0.00380794353828788	0.00538548064550622	0.00537473778373488
181	0.423750140311331	0.16	0.285056016508722	0.184335113982739	0.385776919034706	0.21120082629404	0.398084952257466	0.277970119767727	0.518199784747204	0.96	0.63	1.42	0.199095940139747	0.285128120574305	0.371160301008863	0.279184146364474	0.399823576970832	0.52046300757719	0.280594713254719	0.401789059894065	0.52311267173144	0.285056016508722	1.16430388085424	-0.0519737023154346	-0.068771133982717	0.0506498706647132	0.102464371467128	0.0199728515879408	0.454364634472531	0.526080336813324	0.41190673079873	0.452402787685445	0.524041548133546	0.410002408666496	0.00380794353828788	0.00538548064550622	0.00537473778373488
181	0.423750140311331	0.17	0.172370177471178	0.113234361412391	0.231505993529964	0.2886416503413	0.422526960517809	0.318963964861125	0.526089956174492	1.07	0.59	1.62	0.210136157623169	0.2783643350247	0.346592512426231	0.285389417719547	0.378051242514148	0.470713067308749	0.280835039432026	0.372044521141441	0.463199895236555	0.172370177471178	1.26985727976358	0.0146417725752776	0.0150045950573093	0.0506498706647132	0.102464371467128	0.0199728515879408	0.454364634472531	0.526080336813324	0.41190673079873	0.452402787685445	0.524041548133546	0.410002408666496	0.00380794353828788	0.00538548064550622	0.00537473778373488
181	0.423750140311331	0.17	0.172969472348708	0.113364749131478	0.232574195565938	0.23572853801783	0.398462707790575	0.286443916110109	0.51048149947104	1.1	0.71	1.58	0.185370016685601	0.257862131599037	0.330354246512473	0.25013218354367	0.347950651261405	0.44576911897914	0.251527622286196	0.349894951029964	0.448236788286968	0.172969472348708	1.36805324215829	-0.0371430500388742	0.00129178352129585	0.0506498706647132	0.102464371467128	0.0199728515879408	0.454364634472531	0.526080336813324	0.41190673079873	0.452402787685445	0.524041548133546	0.410002408666496	0.00380794353828788	0.00538548064550622	0.00537473778373488
181	0.423750140311331	0.17	0.175953736905618	0.115176203148339	0.236731270662898	0.333546652326036	0.45204641853627	0.352282137263196	0.551810699809343	1.02	0.64	1.52	0.241150155175248	0.309442496356245	0.377734837537241	0.33222497430441	0.426309182036129	0.520393389767849	0.331937531771591	0.425901315855011	0.5199847769737	0.175953736905618	1.2793012228391	-0.0491781807128852	-0.0479928065970054	0.0506498706647132	0.102464371467128	0.0199728515879408	0.454364634472531	0.526080336813324	0.41190673079873	0.452402787685445	0.524041548133546	0.410002408666496	0.00380794353828788	0.00538548064550622	0.00537473778373488
181	0.423750140311331	0.17	0.17710087554741	0.116152802012149	0.23804894908267	0.33763355651056	0.455985424789633	0.356269899373778	0.555700950205487	0.92	0.65	1.53	0.262836015470951	0.336400555801087	0.409965096131222	0.373027933214674	0.477433824424323	0.581839715633973	0.373097913678411	0.477479996484102	0.581920424410283	0.17710087554741	1.2791352823072	-0.039089298974211	-0.0361878936182362	0.0506498706647132	0.102464371467128	0.0199728515879408	0.454364634472531	0.526080336813324	0.41190673079873	0.452402787685445	0.524041548133546	0.410002408666496	0.00380794353828788	0.00538548064550622	0.00537473778373488
181	0.423750140311331	0.17	0.209395193194284	0.138369032478939	0.280421353909629	0.335099192093393	0.450241117823558	0.351221246993202	0.549260988653913	0.9	0.59	1.46	0.262456798076928	0.336451291481335	0.410445784885742	0.374486596970554	0.480065672203555	0.585644747436556	0.37285813092433	0.4780022584	0.583070522022236	0.209395193194284	1.17516060953308	-0.014050543165768	-0.0590924032495898	0.0506498706647132	0.102464371467128	0.0199728515879408	0.454364634472531	0.526080336813324	0.41190673079873	0.452402787685445	0.524041548133546	0.410002408666496	0.00380794353828788	0.00538548064550622	0.00537473778373488
181	0.423750140311331	0.17	0.228326882776002	0.148384806263806	0.308268959288198	0.257323921431989	0.375497129720255	0.275898876799462	0.475095382641048	1.09	0.72	1.55	0.179876230167274	0.244810739776245	0.309745249385216	0.243368008696072	0.331222764627389	0.419077520558706	0.245250279663322	0.333775348451896	0.422332240668178	0.228326882776002	1.25325022603979	0.0406807991950952	0.0699770274355409	0.0506498706647132	0.102464371467128	0.0199728515879408	0.454364634472531	0.526080336813324	0.41190673079873	0.452402787685445	0.524041548133546	0.410002408666496	0.00380794353828788	0.00538548064550622	0.00537473778373488
181	0.423750140311331	0.17	0.252324815998817	0.165904330144717	0.338745301852917	0.249671557490435	0.438757903298846	0.320002990943364	0.557512815654328	0.91	0.67	1.31	0.237280212941113	0.325336236444027	0.413392259946942	0.337467296160347	0.462703310549525	0.587939324938704	0.343002947472726	0.470357119763602	0.597609429373195	0.252324815998817	1.12597005170843	-0.0566810705041282	-0.0807207910969342	0.0506498706647132	0.102464371467128	0.0199728515879408	0.454364634472531	0.526080336813324	0.41190673079873	0.452402787685445	0.524041548133546	0.410002408666496	0.00380794353828788	0.00538548064550622	0.00537473778373488
181	0.423750140311331	0.17	0.255670443403929	0.168441629730417	0.342899257077441	0.207439025751522	0.374890172837601	0.260481057452909	0.489299288222293	0.87	0.62	1.48	0.199661153347399	0.287356804442078	0.375052455536757	0.28798644849371	0.414476547762834	0.540966647031957	0.287634642140739	0.41396095318221	0.540340687755512	0.255670443403929	1.16968602425553	0.0307961280419314	0.00473609286748011	0.0506498706647132	0.102464371467128	0.0199728515879408	0.454364634472531	0.526080336813324	0.41190673079873	0.452402787685445	0.524041548133546	0.410002408666496	0.00380794353828788	0.00538548064550622	0.00537473778373488
181	0.423750140311331	0.17	0.27914520293303	0.182359902825386	0.375930503040674	0.26041917424886	0.440232928466531	0.324402055856612	0.55606380107645	0.97	0.62	1.45	0.229396825221933	0.31130516692229	0.393213508622647	0.320040070515388	0.434313454326257	0.548586838137125	0.320573609588828	0.435049387154735	0.54955810330842	0.27914520293303	1.15708186597736	-0.0150294995878288	-0.028705021561461	0.0506498706647132	0.102464371467128	0.0199728515879408	0.454364634472531	0.526080336813324	0.41190673079873	0.452402787685445	0.524041548133546	0.410002408666496	0.00380794353828788	0.00538548064550622	0.00537473778373488
181	0.423750140311331	0.17	0.289687432926335	0.188085815652252	0.391289050200418	0.233380646523792	0.375581627076625	0.269302673245913	0.481860580907337	0.86	0.63	1.3	0.207910768127121	0.289961713482992	0.372012658838862	0.300820481304415	0.419537780537054	0.538255079769693	0.304657076684045	0.424826746617644	0.545120735750488	0.289687432926335	1.05874686709111	-0.0629720647980057	-0.121564769628301	0.0506498706647132	0.102464371467128	0.0199728515879408	0.454364634472531	0.526080336813324	0.41190673079873	0.452402787685445	0.524041548133546	0.410002408666496	0.00380794353828788	0.00538548064550622	0.00537473778373488
181	0.423750140311331	0.18	0.206137567045207	0.136778230933909	0.275496903156505	0.273892471349851	0.419297735173771	0.312707259415976	0.525888210931565	0.99	0.67	1.48	0.218287335082374	0.292693509540192	0.36709968399801	0.303001355873894	0.406283443850279	0.509565531826664	0.304921524515804	0.408860444362146	0.512742059564642	0.206137567045207	1.27694021124692	0.0573826922381172	0.0706742591367494	0.0506498706647132	0.102464371467128	0.0199728515879408	0.454364634472531	0.526080336813324	0.41190673079873	0.452402787685445	0.524041548133546	0.410002408666496	0.00380794353828788	0.00538548064550622	0.00537473778373488
181	0.423750140311331	0.18	0.208058046096278	0.138491419223949	0.277624672968607	0.237588841760281	0.358596867498902	0.258303190295395	0.458890544702409	0.97	0.69	1.65	0.183333330039451	0.254517792773315	0.325702255507179	0.256150149254635	0.355607846062774	0.455065542870913	0.255802389707209	0.355114432009528	0.454453063602366	0.208058046096278	1.28328049369565	-0.0229579498150468	-0.000983151114724757	0.0506498706647132	0.102464371467128	0.0199728515879408	0.454364634472531	0.526080336813324	0.41190673079873	0.452402787685445	0.524041548133546	0.410002408666496	0.00380794353828788	0.00538548064550622	0.00537473778373488
181	0.423750140311331	0.18	0.215635094848922	0.14318432017991	0.288085869517933	0.264044478245417	0.389311573613654	0.287834013786026	0.490789133441283	1.04	0.69	1.49	0.194405984171467	0.262944947409754	0.33148391064804	0.266470768617489	0.360416591798752	0.454362414980015	0.268480611533662	0.36311515657046	0.457737879511387	0.215635094848922	1.23968522391505	-0.013142817113358	-0.01517711873621	0.0506498706647132	0.102464371467128	0.0199728515879408	0.454364634472531	0.526080336813324	0.41190673079873	0.452402787685445	0.524041548133546	0.410002408666496	0.00380794353828788	0.00538548064550622	0.00537473778373488
181	0.423750140311331	0.18	0.232724527007781	0.155290377879771	0.310158676135792	0.244286173070503	0.376650576231154	0.273218953368239	0.48008219909407	1.05	0.66	1.58	0.182807940207615	0.252012955799694	0.321217971391773	0.249695024368441	0.344221268879798	0.438747513391154	0.249619724613692	0.344091513612518	0.438582822563212	0.232724527007781	1.28670748649004	0.0343613495471713	0.0497052034761977	0.0506498706647132	0.102464371467128	0.0199728515879408	0.454364634472531	0.526080336813324	0.41190673079873	0.452402787685445	0.524041548133546	0.410002408666496	0.00380794353828788	0.00538548064550622	0.00537473778373488
181	0.423750140311331	0.18	0.243518691434923	0.163446947130269	0.323590435739578	0.245464535877882	0.436259378913944	0.316839757736239	0.555679000091649	1.16	0.76	1.8	0.196678750187634	0.270808657396641	0.344938564605649	0.261550361000425	0.36013093451407	0.458711508027715	0.261471810673845	0.360057736564242	0.458603627867909	0.243518691434923	1.38400932277463	0.0278186490601186	0.0979400163472154	0.0506498706647132	0.102464371467128	0.0199728515879408	0.454364634472531	0.526080336813324	0.41190673079873	0.452402787685445	0.524041548133546	0.410002408666496	0.00380794353828788	0.00538548064550622	0.00537473778373488
181	0.423750140311331	0.18	0.249306467194015	0.165605362096531	0.3330075722915	0.271905709066719	0.420174844534635	0.312825311583709	0.527524377485561	1.02	0.71	1.46	0.214296225973435	0.287834392226451	0.361372558479467	0.295310979107604	0.396650271385425	0.497989563663247	0.2991515209254	0.40178775567174	0.504458972963913	0.249306467194015	1.21443899342026	0.057150515602557	0.063875766284974	0.0506498706647132	0.102464371467128	0.0199728515879408	0.454364634472531	0.526080336813324	0.41190673079873	0.452402787685445	0.524041548133546	0.410002408666496	0.00380794353828788	0.00538548064550622	0.00537473778373488
181	0.423750140311331	0.18	0.255747758121899	0.17128141661474	0.340214099629058	0.300461897161193	0.449182723112136	0.342173924050913	0.556191522173359	1.07	0.73	1.62	0.226070821578052	0.29677044366922	0.367470065760387	0.307351062015989	0.403469631330549	0.499588200645109	0.309015114945688	0.405661204150505	0.502189120551197	0.255747758121899	1.26439143458981	-0.0213112144641029	0.00393125237487934	0.0506498706647132	0.102464371467128	0.0199728515879408	0.454364634472531	0.526080336813324	0.41190673079873	0.452402787685445	0.524041548133546	0.410002408666496	0.00380794353828788	0.00538548064550622	0.00537473778373488
181	0.423750140311331	0.18	0.32010861240843	0.214071838648327	0.426145386168532	0.26329212656041	0.470449611438366	0.347584863150593	0.593314359726138	0.95	0.71	1.42	0.249512299438477	0.337710230692835	0.425908161947194	0.350193440121189	0.473980271580181	0.597767103039172	0.355296590779946	0.480880679786918	0.606446287318382	0.32010861240843	1.15746763345646	-0.000137741200576826	-0.0059614153934257	0.0506498706647132	0.102464371467128	0.0199728515879408	0.454364634472531	0.526080336813324	0.41190673079873	0.452402787685445	0.524041548133546	0.410002408666496	0.00380794353828788	0.00538548064550622	0.00537473778373488
181	0.423750140311331	0.19	0.205467839550791	0.138896798607705	0.272038880493878	0.367270535086319	0.480650935430353	0.382152067493999	0.579149803366706	0.97	0.63	1.45	0.270941003024513	0.340775459895203	0.410609916765893	0.378390678492102	0.475920056557617	0.573449434623133	0.379141397365993	0.476931683929187	0.574637648052654	0.205467839550791	1.22714952391386	-0.00994877542125046	-0.0261196564607954	0.0506498706647132	0.102464371467128	0.0199728515879408	0.454364634472531	0.526080336813324	0.41190673079873	0.452402787685445	0.524041548133546	0.410002408666496	0.00380794353828788	0.00538548064550622	0.00537473778373488
181	0.423750140311331	0.19	0.219164977083639	0.149288458074736	0.289041496092541	0.255420515947396	0.387794882933546	0.284419964576372	0.49116980129072	1.02	0.71	1.54	0.193701224140013	0.264103624551611	0.33450602496321	0.266337217051504	0.363139803006341	0.459942388961178	0.268440881578736	0.365982266973758	0.463530236545611	0.219164977083639	1.30629270217438	-0.0343383092703496	-0.00380249508706871	0.0506498706647132	0.102464371467128	0.0199728515879408	0.454364634472531	0.526080336813324	0.41190673079873	0.452402787685445	0.524041548133546	0.410002408666496	0.00380794353828788	0.00538548064550622	0.00537473778373488
181	0.423750140311331	0.19	0.220526159526533	0.148943811243633	0.292108507809433	0.268781407507372	0.377088203540837	0.279980785050156	0.474195622031518	0.97	0.63	1.72	0.198435460103318	0.267260023418232	0.336084586733146	0.277093658631379	0.373199717713295	0.469305776795211	0.273027557134182	0.367769839799988	0.46242778253914	0.220526159526533	1.29123158743777	-0.00792413170145668	0.00259627229965444	0.0506498706647132	0.102464371467128	0.0199728515879408	0.454364634472531	0.526080336813324	0.41190673079873	0.452402787685445	0.524041548133546	0.410002408666496	0.00380794353828788	0.00538548064550622	0.00537473778373488
181	0.423750140311331	0.19	0.226667872020762	0.154481217504631	0.298854526536892	0.227487833362935	0.347187071860091	0.247296940691406	0.447077203028776	1.07	0.67	1.53	0.163722146342881	0.229854087270596	0.295986028198312	0.222753505987219	0.312729859391097	0.402706212794974	0.223401173053597	0.313636172639997	0.403881755133893	0.226667872020762	1.28351774161189	0.0077195242292988	0.0336149677571358	0.0506498706647132	0.102464371467128	0.0199728515879408	0.454364634472531	0.526080336813324	0.41190673079873	0.452402787685445	0.524041548133546	0.410002408666496	0.00380794353828788	0.00538548064550622	0.00537473778373488
181	0.423750140311331	0.19	0.230914822621701	0.155451627069245	0.306378018174157	0.312734033306618	0.461527995504109	0.354706572903526	0.568349418104693	1.02	0.72	1.57	0.241588264204166	0.314343617606973	0.387098971009781	0.332191354388722	0.432232221297239	0.532273088205756	0.334538364531909	0.435366842075905	0.536098713124548	0.230914822621701	1.23948337630871	0.00328920212161159	0.0228378421364623	0.0506498706647132	0.102464371467128	0.0199728515879408	0.454364634472531	0.526080336813324	0.41190673079873	0.452402787685445	0.524041548133546	0.410002408666496	0.00380794353828788	0.00538548064550622	0.00537473778373488
181	0.423750140311331	0.19	0.251308909573009	0.171195960263383	0.331421858882634	0.260177235662085	0.399548835459313	0.29435639558904	0.504741275329586	0.92	0.61	1.66	0.217260638419488	0.294901814169672	0.372542989919856	0.308404761290346	0.418617584228407	0.528830407166468	0.304194786985923	0.412900435692785	0.521580669636147	0.251308909573009	1.24743770795574	-0.0317593576183122	-0.0362746848669314	0.0506498706647132	0.102464371467128	0.0199728515879408	0.454364634472531	0.526080336813324	0.41190673079873	0.452402787685445	0.524041548133546	0.410002408666496	0.00380794353828788	0.00538548064550622	0.00537473778373488
181	0.423750140311331	0.19	0.261433191878986	0.175978855680799	0.346887528077173	0.334800159280526	0.462592458719313	0.360787894229599	0.564397023209027	0.91	0.56	1.51	0.267887618510484	0.343478243281533	0.419068868052582	0.381214890686132	0.488783399896139	0.596351909106146	0.376221153738333	0.482329034776062	0.588467530810783	0.261433191878986	1.15825677792714	-0.0014864591804557	-0.0492848745909056	0.0506498706647132	0.102464371467128	0.0199728515879408	0.454364634472531	0.526080336813324	0.41190673079873	0.452402787685445	0.524041548133546	0.410002408666496	0.00380794353828788	0.00538548064550622	0.00537473778373488
181	0.423750140311331	0.19	0.261536406174849	0.177725390492009	0.345347421857688	0.232559080170998	0.414694798148872	0.29707785858344	0.532311737714303	1	0.74	1.57	0.205588185510873	0.28698318851076	0.368378191510646	0.28441748932125	0.397022026099454	0.509626562877658	0.287307412001624	0.401040370027305	0.51488534505591	0.261536406174849	1.29292086870491	0.01638533772888	0.0468316110905619	0.0506498706647132	0.102464371467128	0.0199728515879408	0.454364634472531	0.526080336813324	0.41190673079873	0.452402787685445	0.524041548133546	0.410002408666496	0.00380794353828788	0.00538548064550622	0.00537473778373488
181	0.423750140311331	0.19	0.263912037899927	0.178753935627807	0.349070140172047	0.294265402038953	0.477229701620315	0.361840802604433	0.592618600636198	0.86	0.63	1.45	0.278317078924296	0.36707075480396	0.455824430683623	0.402040043926678	0.53024824403868	0.658456444150683	0.402912555583734	0.531355595079261	0.659892292694529	0.263912037899927	1.14428222459654	0.00764387118882607	-0.0215384986023489	0.0506498706647132	0.102464371467128	0.0199728515879408	0.454364634472531	0.526080336813324	0.41190673079873	0.452402787685445	0.524041548133546	0.410002408666496	0.00380794353828788	0.00538548064550622	0.00537473778373488
181	0.423750140311331	0.19	0.2680424840331	0.182041477824543	0.354043490241656	0.295750686662858	0.466602161267691	0.354185018502455	0.579019304032926	1.05	0.63	1.54	0.236794862491498	0.311952761533455	0.387110660575412	0.323340444793501	0.425967622808581	0.528594800823661	0.322541085026471	0.42491292100415	0.527289600868903	0.2680424840331	1.23909727718922	-0.00124625127905577	0.00833270776246084	0.0506498706647132	0.102464371467128	0.0199728515879408	0.454364634472531	0.526080336813324	0.41190673079873	0.452402787685445	0.524041548133546	0.410002408666496	0.00380794353828788	0.00538548064550622	0.00537473778373488
181	0.423750140311331	0.19	0.273797590175001	0.184828567547961	0.362766612802042	0.233454017912593	0.386784690694911	0.277358024824114	0.496211356565709	0.95	0.57	1.4	0.199750100432793	0.278557942793146	0.357365785153498	0.280719297288069	0.391472093307966	0.502224889327863	0.279473216364462	0.389736650792081	0.500026403314393	0.273797590175001	1.11333854091616	-0.0495807853673923	-0.0926662569767337	0.0506498706647132	0.102464371467128	0.0199728515879408	0.454364634472531	0.526080336813324	0.41190673079873	0.452402787685445	0.524041548133546	0.410002408666496	0.00380794353828788	0.00538548064550622	0.00537473778373488
181	0.423750140311331	0.19	0.276305477310877	0.187763335031031	0.364847619590723	0.230538258165861	0.395974253433234	0.283027325725294	0.508921181141173	1.02	0.67	1.55	0.192890267210161	0.269866449670003	0.346842632129845	0.265293845677039	0.371163922823332	0.477033999969625	0.26590398593554	0.371921422782975	0.478023836862311	0.276305477310877	1.20247272112368	0.0144311020423836	0.0191116083043502	0.0506498706647132	0.102464371467128	0.0199728515879408	0.454364634472531	0.526080336813324	0.41190673079873	0.452402787685445	0.524041548133546	0.410002408666496	0.00380794353828788	0.00538548064550622	0.00537473778373488
181	0.423750140311331	0.19	0.277349109286683	0.18835278112865	0.366345437444716	0.342261470753845	0.506302868167297	0.396719792784073	0.615885943550521	1.15	0.71	1.62	0.247796596712318	0.31624368110574	0.384690765499162	0.330231394222531	0.421448854065002	0.512666313907474	0.331447495342482	0.422999560911298	0.514599521446519	0.277349109286683	1.2995345873038	-0.00934006617288155	0.0254356126985651	0.0506498706647132	0.102464371467128	0.0199728515879408	0.454364634472531	0.526080336813324	0.41190673079873	0.452402787685445	0.524041548133546	0.410002408666496	0.00380794353828788	0.00538548064550622	0.00537473778373488
181	0.423750140311331	0.19	0.284775046330517	0.191937740161379	0.377612352499655	0.276515787196204	0.449473914665926	0.335961198031652	0.562986631300199	1.01	0.73	1.51	0.231046924064692	0.309111784454031	0.387176644843369	0.318870472694056	0.42660866931326	0.534346865932464	0.322738401577962	0.431738226881589	0.540814367949898	0.284775046330517	1.20387545004158	0.0515656659375692	0.0580559194676782	0.0506498706647132	0.102464371467128	0.0199728515879408	0.454364634472531	0.526080336813324	0.41190673079873	0.452402787685445	0.524041548133546	0.410002408666496	0.00380794353828788	0.00538548064550622	0.00537473778373488
181	0.423750140311331	0.19	0.315952810399263	0.213165552576512	0.418740068222014	0.266729913105073	0.437094320540235	0.323943750143288	0.550244890937182	1.04	0.67	1.49	0.218280590879244	0.294523992252613	0.370767393625982	0.298931628675707	0.40334569525172	0.507759761827732	0.300833694782512	0.405848701525963	0.510937747255213	0.315952810399263	1.18187643945997	-0.0486201996920684	-0.0581548633932014	0.0506498706647132	0.102464371467128	0.0199728515879408	0.454364634472531	0.526080336813324	0.41190673079873	0.452402787685445	0.524041548133546	0.410002408666496	0.00380794353828788	0.00538548064550622	0.00537473778373488
181	0.423750140311331	0.19	0.316690199496617	0.214649443765146	0.418730955228088	0.274149121531985	0.421278230116621	0.314253349311544	0.528303110921697	1.03	0.66	1.43	0.213679501747705	0.286452069661896	0.359224637576086	0.293630664701686	0.393632102901979	0.493633541102271	0.296227112955798	0.397050199822706	0.49791147298143	0.316690199496617	1.14688429760389	-0.0101418895264751	-0.0345572737572144	0.0506498706647132	0.102464371467128	0.0199728515879408	0.454364634472531	0.526080336813324	0.41190673079873	0.452402787685445	0.524041548133546	0.410002408666496	0.00380794353828788	0.00538548064550622	0.00537473778373488
181	0.423750140311331	0.19	0.325770606600009	0.221488552081255	0.430052661118764	0.232460095578906	0.4425623367515	0.317006707512594	0.568117965990405	1.1	0.67	1.57	0.205452335099586	0.286825052460798	0.368197769822011	0.277377738798041	0.387237674585896	0.49709761037375	0.277793630263618	0.387798339964525	0.497852786834119	0.325770606600009	1.22110042553341	-0.056947863932221	-0.0367368688440852	0.0506498706647132	0.102464371467128	0.0199728515879408	0.454364634472531	0.526080336813324	0.41190673079873	0.452402787685445	0.524041548133546	0.410002408666496	0.00380794353828788	0.00538548064550622	0.00537473778373488
181	0.423750140311331	0.19	0.33840921553597	0.229639147370571	0.447179283701368	0.237743010905106	0.476963253067479	0.343621177622562	0.610305328512396	1.01	0.72	1.33	0.2370931815519	0.329097106108304	0.421101030664708	0.327628046497664	0.454763993112538	0.581899939727413	0.334285876504175	0.463990331566259	0.593728775000535	0.33840921553597	1.13732191703664	-0.0432708208287473	-0.0448003334909076	0.0506498706647132	0.102464371467128	0.0199728515879408	0.454364634472531	0.526080336813324	0.41190673079873	0.452402787685445	0.524041548133546	0.410002408666496	0.00380794353828788	0.00538548064550622	0.00537473778373488
181	0.423750140311331	0.19	0.347963158322605	0.235031678721164	0.460894637924046	0.194510449995124	0.387436489496327	0.26434033992784	0.510532639064814	0.91	0.64	1.41	0.196508171316855	0.288016713881538	0.379525256446221	0.279777787686251	0.410062739307212	0.540347690928173	0.28155291025796	0.412743984450541	0.54382517478036	0.347963158322605	1.08328158235704	-0.000346898910171883	-0.0360611767433595	0.0506498706647132	0.102464371467128	0.0199728515879408	0.454364634472531	0.526080336813324	0.41190673079873	0.452402787685445	0.524041548133546	0.410002408666496	0.00380794353828788	0.00538548064550622	0.00537473778373488
181	0.423750140311331	0.19	0.348071436111637	0.235871217728065	0.460271654495208	0.24138710508483	0.435590560293724	0.315026740762844	0.556154379824605	0.9	0.6	1.36	0.235713192932363	0.325922940793541	0.41613268865472	0.336509496506103	0.465294977094023	0.594080457681944	0.338156615264244	0.467518330201033	0.596960660677283	0.348071436111637	1.05298697231417	-0.0161011742259478	-0.0730152024735075	0.0506498706647132	0.102464371467128	0.0199728515879408	0.454364634472531	0.526080336813324	0.41190673079873	0.452402787685445	0.524041548133546	0.410002408666496	0.00380794353828788	0.00538548064550622	0.00537473778373488
181	0.423750140311331	0.2	0.189004417769595	0.129214470149265	0.248794365389925	0.291040610004312	0.439179396419799	0.332160294398025	0.546198498441574	0.98	0.65	1.47	0.234062932067539	0.309475933648141	0.384888935228744	0.326100114227472	0.431166679926029	0.536233245624586	0.327575842772209	0.433156890897117	0.538715746551082	0.189004417769595	1.26115228176549	0.00594768581600165	0.00553489568272302	0.0506498706647132	0.102464371467128	0.0199728515879408	0.454364634472531	0.526080336813324	0.41190673079873	0.452402787685445	0.524041548133546	0.410002408666496	0.00380794353828788	0.00538548064550622	0.00537473778373488
181	0.423750140311331	0.2	0.205539019175536	0.140698124479316	0.270379913871756	0.240000839769545	0.341170754982988	0.246381865852201	0.435959644113774	0.98	0.64	1.52	0.173129063370069	0.239735879323589	0.306342695277108	0.240939313474094	0.333634324907459	0.426329336340824	0.241026628073402	0.33370062307726	0.426420482672167	0.205539019175536	1.2478516645799	0.00445775741418506	0.00156587152580784	0.0506498706647132	0.102464371467128	0.0199728515879408	0.454364634472531	0.526080336813324	0.41190673079873	0.452402787685445	0.524041548133546	0.410002408666496	0.00380794353828788	0.00538548064550622	0.00537473778373488
181	0.423750140311331	0.2	0.21441592667058	0.14702732952128	0.281804523819881	0.316134215667051	0.42922226679126	0.330658477491887	0.527786056090632	0.97	0.67	1.57	0.233898983050088	0.303620377334473	0.373341771618858	0.326364194115263	0.423647929005821	0.520931663896379	0.326489866163407	0.423844994051112	0.521106070107164	0.21441592667058	1.28096977554191	-0.00817465171809005	0.00646567332019239	0.0506498706647132	0.102464371467128	0.0199728515879408	0.454364634472531	0.526080336813324	0.41190673079873	0.452402787685445	0.524041548133546	0.410002408666496	0.00380794353828788	0.00538548064550622	0.00537473778373488
181	0.423750140311331	0.2	0.21490480312392	0.146959853031963	0.282849753215878	0.397088814682611	0.51246504641782	0.413875117377705	0.611054975457936	1.06	0.64	1.67	0.27441178607636	0.339779906509534	0.405148026942708	0.373557002696502	0.46254268181061	0.551528360924719	0.36978179919094	0.457847205911573	0.546016773122915	0.21490480312392	1.31109130842726	-0.0279912282437706	-0.0111182859903958	0.0506498706647132	0.102464371467128	0.0199728515879408	0.454364634472531	0.526080336813324	0.41190673079873	0.452402787685445	0.524041548133546	0.410002408666496	0.00380794353828788	0.00538548064550622	0.00537473778373488
181	0.423750140311331	0.2	0.221982303441094	0.153485530051079	0.290479076831109	0.28172275068021	0.430952257865058	0.323516285870434	0.538388229859683	0.99	0.64	1.49	0.225576583811	0.300487927070756	0.375399270330513	0.312981272761431	0.416918690207877	0.520856107654323	0.31331986558915	0.417349766492828	0.521396246534846	0.221982303441094	1.27986565768186	0.00871914623416213	0.0124840045163712	0.0506498706647132	0.102464371467128	0.0199728515879408	0.454364634472531	0.526080336813324	0.41190673079873	0.452402787685445	0.524041548133546	0.410002408666496	0.00380794353828788	0.00538548064550622	0.00537473778373488
181	0.423750140311331	0.2	0.22735536744171	0.15602141533118	0.29868931955224	0.344263693230731	0.459026173920014	0.36011578377909	0.557936564060938	1.07	0.65	1.66	0.237951066276567	0.303307359613328	0.36866365295009	0.323515738918819	0.412373460225529	0.501231181532238	0.321232871080837	0.40941596719751	0.497692436997321	0.22735536744171	1.30133694990066	-0.0218249876651351	-0.00108991822034114	0.0506498706647132	0.102464371467128	0.0199728515879408	0.454364634472531	0.526080336813324	0.41190673079873	0.452402787685445	0.524041548133546	0.410002408666496	0.00380794353828788	0.00538548064550622	0.00537473778373488
181	0.423750140311331	0.2	0.228620401377464	0.157819585687875	0.299421217067053	0.265663747686095	0.417016165153929	0.308768213094183	0.525264117213676	1.09	0.64	1.97	0.200917946661106	0.271355755139403	0.341793563617701	0.271647819424768	0.366882104844095	0.462116390263422	0.264211093184691	0.356837830296257	0.449523287775065	0.228620401377464	1.41299614528497	-0.0354455833499183	0.00925367702761295	0.0506498706647132	0.102464371467128	0.0199728515879408	0.454364634472531	0.526080336813324	0.41190673079873	0.452402787685445	0.524041548133546	0.410002408666496	0.00380794353828788	0.00538548064550622	0.00537473778373488
181	0.423750140311331	0.2	0.242239016366762	0.167061071524754	0.31741696120877	0.348735953033301	0.519942959578265	0.409007253076832	0.630878666079698	0.96	0.55	1.46	0.292336203010485	0.371627029696197	0.45091785638191	0.409586680773416	0.520679546397098	0.63177241202078	0.404770158066877	0.514601108396192	0.624392786892577	0.242239016366762	1.12083418706697	0.0215589784856928	-0.0321548101029555	0.0506498706647132	0.102464371467128	0.0199728515879408	0.454364634472531	0.526080336813324	0.41190673079873	0.452402787685445	0.524041548133546	0.410002408666496	0.00380794353828788	0.00538548064550622	0.00537473778373488
181	0.423750140311331	0.2	0.244290386955889	0.167789083867597	0.320791690044181	0.248956512050375	0.424015681447343	0.309031479040698	0.538999883853988	1.07	0.65	1.55	0.203583047634066	0.279332076271482	0.355081104908899	0.276484814630209	0.37935907839936	0.482233342168511	0.276488041729107	0.379371629958388	0.482234147453594	0.244290386955889	1.29343683792037	-0.0720049829460727	-0.0473746663449025	0.0506498706647132	0.102464371467128	0.0199728515879408	0.454364634472531	0.526080336813324	0.41190673079873	0.452402787685445	0.524041548133546	0.410002408666496	0.00380794353828788	0.00538548064550622	0.00537473778373488
181	0.423750140311331	0.2	0.246226194022976	0.169993700817093	0.322458687228859	0.274287973395725	0.383860571923573	0.286375583398213	0.481345560448932	1.01	0.66	1.56	0.197734330853456	0.265044988925569	0.332355646997681	0.27331414548648	0.366352895579636	0.459391645672791	0.273283688674287	0.36626964804786	0.45930725301712	0.246226194022976	1.25453237943876	0.0395682991728437	0.0453395243754001	0.0506498706647132	0.102464371467128	0.0199728515879408	0.454364634472531	0.526080336813324	0.41190673079873	0.452402787685445	0.524041548133546	0.410002408666496	0.00380794353828788	0.00538548064550622	0.00537473778373488
181	0.423750140311331	0.2	0.259560964759792	0.178295740564106	0.340826188955477	0.26856689358319	0.3985485841369	0.295858667558993	0.501238500714806	0.96	0.62	1.42	0.211299158812195	0.28463922070874	0.357979282605286	0.295955176899294	0.398678591012311	0.501402005125329	0.296916806113995	0.40001047985201	0.503082207567086	0.259560964759792	1.17953351389137	-0.0570252563284686	-0.0758569000786179	0.0506498706647132	0.102464371467128	0.0199728515879408	0.454364634472531	0.526080336813324	0.41190673079873	0.452402787685445	0.524041548133546	0.410002408666496	0.00380794353828788	0.00538548064550622	0.00537473778373488
181	0.423750140311331	0.2	0.261887571906554	0.179436701073116	0.344338442739991	0.220090295968985	0.371861513198647	0.26256950435824	0.481153522039054	1.02	0.7	1.57	0.179506947561358	0.254224972976157	0.328942998390957	0.247179697100168	0.350065847975415	0.452951998850662	0.24844786291259	0.351816682991711	0.455290448133869	0.261887571906554	1.23473242821647	0.026522036146358	0.0385948727968536	0.0506498706647132	0.102464371467128	0.0199728515879408	0.454364634472531	0.526080336813324	0.41190673079873	0.452402787685445	0.524041548133546	0.410002408666496	0.00380794353828788	0.00538548064550622	0.00537473778373488
181	0.423750140311331	0.2	0.26335114337223	0.182045151483701	0.344657135260759	0.240784563838993	0.385227514276098	0.278427587796774	0.492027440755422	1.02	0.7	1.49	0.189601544876796	0.262329363314056	0.335057181751316	0.260690493422069	0.360686782409271	0.460683071396473	0.262983500648146	0.363818791121736	0.464726360650165	0.26335114337223	1.23193323240193	0.0350737076946661	0.0497192771446327	0.0506498706647132	0.102464371467128	0.0199728515879408	0.454364634472531	0.526080336813324	0.41190673079873	0.452402787685445	0.524041548133546	0.410002408666496	0.00380794353828788	0.00538548064550622	0.00537473778373488
181	0.423750140311331	0.2	0.264817849652494	0.183294553394229	0.346341145910758	0.238685982408032	0.382676848424231	0.275971520188006	0.489382176660457	1.03	0.74	1.49	0.187861038041144	0.260498148252089	0.333135258463034	0.258262003781075	0.358119887180171	0.457977770579266	0.261862526251641	0.36312145011908	0.464343246698743	0.264817849652494	1.22694272637735	0.0298454103769138	0.0408699148172323	0.0506498706647132	0.102464371467128	0.0199728515879408	0.454364634472531	0.526080336813324	0.41190673079873	0.452402787685445	0.524041548133546	0.410002408666496	0.00380794353828788	0.00538548064550622	0.00537473778373488
181	0.423750140311331	0.2	0.268565787887558	0.184838623546128	0.352292952228988	0.320589966833236	0.453074546422718	0.350096146233864	0.556052946611572	0.97	0.67	1.55	0.247523813059838	0.320331259105017	0.393138705150196	0.345306427743757	0.446875964816658	0.548445501889559	0.345902125746424	0.447654285258689	0.549392891856762	0.268565787887558	1.23466940192342	-0.0454105698013459	-0.0394063024892893	0.0506498706647132	0.102464371467128	0.0199728515879408	0.454364634472531	0.526080336813324	0.41190673079873	0.452402787685445	0.524041548133546	0.410002408666496	0.00380794353828788	0.00538548064550622	0.00537473778373488
181	0.423750140311331	0.2	0.270549001608556	0.186980407311391	0.35411759590572	0.254467367104602	0.408514563020077	0.299342809635641	0.517686316404512	0.96	0.61	1.34	0.213606946877927	0.291510421339679	0.369413895801431	0.299086713066004	0.408165066807478	0.517243420548952	0.301063429219291	0.410827748977764	0.520667588880255	0.270549001608556	1.13757852520581	0.0207557653474817	-0.00760507816805747	0.0506498706647132	0.102464371467128	0.0199728515879408	0.454364634472531	0.526080336813324	0.41190673079873	0.452402787685445	0.524041548133546	0.410002408666496	0.00380794353828788	0.00538548064550622	0.00537473778373488
181	0.423750140311331	0.2	0.273067686796374	0.187817749640076	0.358317623952673	0.273262465836087	0.447514194312131	0.333570294233288	0.561458094390974	0.97	0.65	1.42	0.236728700569608	0.317592590040033	0.398456479510458	0.33073870778345	0.443715369444836	0.556692031106222	0.332844847480512	0.446516940144963	0.560226629275157	0.273067686796374	1.23077324454268	-0.0782095373947549	-0.0832746702631612	0.0506498706647132	0.102464371467128	0.0199728515879408	0.454364634472531	0.526080336813324	0.41190673079873	0.452402787685445	0.524041548133546	0.410002408666496	0.00380794353828788	0.00538548064550622	0.00537473778373488
181	0.423750140311331	0.2	0.27364273099043	0.188709781546806	0.358575680434054	0.20992122792213	0.37820472726984	0.263648307538704	0.492761147000976	1.02	0.76	1.49	0.179632722774192	0.257683978933104	0.335735235092017	0.247033731057006	0.354371039788111	0.461708348519215	0.25102615039383	0.360116619070345	0.469126601066841	0.27364273099043	1.21266383150923	-0.00465258143206173	0.012715490425585	0.0506498706647132	0.102464371467128	0.0199728515879408	0.454364634472531	0.526080336813324	0.41190673079873	0.452402787685445	0.524041548133546	0.410002408666496	0.00380794353828788	0.00538548064550622	0.00537473778373488
181	0.423750140311331	0.2	0.274117609819753	0.18820601774106	0.360029201898447	0.244684780136599	0.436494233185388	0.316758270107511	0.556230196263266	1.06	0.73	1.58	0.210050904610833	0.289451033139193	0.368851161667554	0.285957776533293	0.39405102303701	0.502144269540728	0.288360537419065	0.39737535890966	0.506397727889669	0.274117609819753	1.29737737601024	0.0559815830231198	0.0947644974767498	0.0506498706647132	0.102464371467128	0.0199728515879408	0.454364634472531	0.526080336813324	0.41190673079873	0.452402787685445	0.524041548133546	0.410002408666496	0.00380794353828788	0.00538548064550622	0.00537473778373488
181	0.423750140311331	0.2	0.28330824886788	0.194882745292168	0.371733752443592	0.243294766208421	0.40058150695592	0.290282057881307	0.510880956030533	0.85	0.57	1.46	0.224945969544555	0.310419445560989	0.395892921577423	0.32599869891662	0.449869520117173	0.573740341317725	0.323686682172006	0.44671162629481	0.56967333402702	0.28330824886788	1.16203946907281	0.00325044812261402	-0.0294103374587569	0.0506498706647132	0.102464371467128	0.0199728515879408	0.454364634472531	0.526080336813324	0.41190673079873	0.452402787685445	0.524041548133546	0.410002408666496	0.00380794353828788	0.00538548064550622	0.00537473778373488
181	0.423750140311331	0.2	0.287370137405268	0.196267887264835	0.378472387545702	0.24221181981752	0.400058825034307	0.289578342148577	0.510539307920038	0.99	0.67	1.45	0.202781062563368	0.280146481350757	0.357511900138145	0.281824015565669	0.389346052944125	0.496868090322581	0.284078448694561	0.392390548955842	0.500758113615325	0.287370137405268	1.1687558442385	-0.00561877852840453	-0.0159554888368051	0.0506498706647132	0.102464371467128	0.0199728515879408	0.454364634472531	0.526080336813324	0.41190673079873	0.452402787685445	0.524041548133546	0.410002408666496	0.00380794353828788	0.00538548064550622	0.00537473778373488
181	0.423750140311331	0.2	0.290778364310297	0.200064582946495	0.3814921456741	0.344163585675544	0.48038297017425	0.376847688594766	0.583918251753735	1	0.69	1.51	0.261212834787056	0.332978551336097	0.404744267885139	0.361595593460219	0.460940508448043	0.560285423435866	0.364133849215455	0.464179185999732	0.564210638597619	0.290778364310297	1.18434549792397	-0.0341952172853878	-0.0397220816699957	0.0506498706647132	0.102464371467128	0.0199728515879408	0.454364634472531	0.526080336813324	0.41190673079873	0.452402787685445	0.524041548133546	0.410002408666496	0.00380794353828788	0.00538548064550622	0.00537473778373488
181	0.423750140311331	0.2	0.29178361875596	0.200847160566059	0.382720076945861	0.335369910533615	0.509834677583199	0.397776698677236	0.621892656489163	1.02	0.72	1.49	0.270942038229086	0.347269327649448	0.42359661706981	0.372563604279588	0.477518783022643	0.582473961765698	0.376666296325758	0.482778887557288	0.588928890685489	0.29178361875596	1.1959038090628	0.0259545469962238	0.0245849633660353	0.0506498706647132	0.102464371467128	0.0199728515879408	0.454364634472531	0.526080336813324	0.41190673079873	0.452402787685445	0.524041548133546	0.410002408666496	0.00380794353828788	0.00538548064550622	0.00537473778373488
181	0.423750140311331	0.2	0.29311549567302	0.201903761437002	0.384327229909039	0.254719538801592	0.413714788966202	0.303226755124566	0.524202822807837	0.99	0.64	1.45	0.212051195574689	0.289317199569589	0.36658320356449	0.294551844514474	0.401878963955046	0.509206083395617	0.29580382826228	0.403619576368799	0.511429158978374	0.29311549567302	1.16416112513158	0.0483195901623761	0.023667639110315	0.0506498706647132	0.102464371467128	0.0199728515879408	0.454364634472531	0.526080336813324	0.41190673079873	0.452402787685445	0.524041548133546	0.410002408666496	0.00380794353828788	0.00538548064550622	0.00537473778373488
181	0.423750140311331	0.2	0.296135441994215	0.203742497577463	0.388528386410967	0.265291573840077	0.442422954235506	0.327470328674727	0.557375579796286	1.06	0.7	1.52	0.216903408720464	0.293043486590745	0.369183564461026	0.295161072156987	0.39877210875103	0.502383145345073	0.297519104732952	0.401979092690652	0.506459854593206	0.296135441994215	1.25171473029029	-0.0259959189458908	0.00422351210525358	0.0506498706647132	0.102464371467128	0.0199728515879408	0.454364634472531	0.526080336813324	0.41190673079873	0.452402787685445	0.524041548133546	0.410002408666496	0.00380794353828788	0.00538548064550622	0.00537473778373488
181	0.423750140311331	0.2	0.297930043180366	0.206135713998555	0.389724372362177	0.245660779398862	0.393855884828575	0.286100686122483	0.501611083534667	1.08	0.7	1.5	0.186918799974109	0.257318744504446	0.327718689034784	0.25308815018951	0.348409710873053	0.443731271556597	0.255393721922378	0.351566204855612	0.447804619431755	0.297930043180366	1.22660637483628	-0.0680024085841119	-0.0471380240002348	0.0506498706647132	0.102464371467128	0.0199728515879408	0.454364634472531	0.526080336813324	0.41190673079873	0.452402787685445	0.524041548133546	0.410002408666496	0.00380794353828788	0.00538548064550622	0.00537473778373488
181	0.423750140311331	0.2	0.301878456257408	0.208773977163938	0.394982935350877	0.277621936924086	0.453457971141505	0.339254872762016	0.567661069520993	0.96	0.67	1.42	0.242864221906276	0.324619412042268	0.406374602178259	0.340487412541151	0.455105419807598	0.569723427074045	0.343980494328007	0.459739047889849	0.575565576975378	0.301878456257408	1.16319036216716	0.00783237100802593	-0.0029349683048324	0.0506498706647132	0.102464371467128	0.0199728515879408	0.454364634472531	0.526080336813324	0.41190673079873	0.452402787685445	0.524041548133546	0.410002408666496	0.00380794353828788	0.00538548064550622	0.00537473778373488
181	0.423750140311331	0.2	0.303269533280826	0.209139342097186	0.397399724464466	0.292026657069481	0.453228726305883	0.343049404658735	0.56340804795303	0.91	0.61	1.35	0.254104101484308	0.335716304126521	0.417328506768733	0.361238185420932	0.477259311480949	0.593280437540966	0.36311815618967	0.479758809886585	0.596416719757556	0.303269533280826	1.13944685904861	0.0126012070946788	-0.0334132724857651	0.0506498706647132	0.102464371467128	0.0199728515879408	0.454364634472531	0.526080336813324	0.41190673079873	0.452402787685445	0.524041548133546	0.410002408666496	0.00380794353828788	0.00538548064550622	0.00537473778373488
181	0.423750140311331	0.2	0.350125658678999	0.240182819757716	0.460068497600282	0.260294932290736	0.44494364628887	0.327835552560033	0.562051740017708	0.9	0.65	1.43	0.244360870617292	0.33165047516581	0.418940079714328	0.348295969456501	0.472712850780009	0.597129732103516	0.350805910933263	0.476117935793025	0.601473160641199	0.350125658678999	1.1041453556879	-0.0198571361442239	-0.0527750671374167	0.0506498706647132	0.102464371467128	0.0199728515879408	0.454364634472531	0.526080336813324	0.41190673079873	0.452402787685445	0.524041548133546	0.410002408666496	0.00380794353828788	0.00538548064550622	0.00537473778373488
181	0.423750140311331	0.21	0.200685967155767	0.140119526890912	0.261252407420621	0.349469395684227	0.520040165099825	0.409262644416205	0.630817685783446	1.08	0.73	1.59	0.26757195421233	0.339997224626137	0.412422495039944	0.362384529186864	0.460473275436075	0.558562021685285	0.364960772202092	0.463776681895855	0.562587185150561	0.200685967155767	1.32084396081804	0.00888273513189257	0.039461321181317	0.0506498706647132	0.102464371467128	0.0199728515879408	0.454364634472531	0.526080336813324	0.41190673079873	0.452402787685445	0.524041548133546	0.410002408666496	0.00380794353828788	0.00538548064550622	0.00537473778373488
181	0.423750140311331	0.21	0.206727449889078	0.143413577986531	0.270041321791625	0.342469547152609	0.432826947046428	0.33919011568284	0.526463778410017	0.93	0.61	1.56	0.246828978056361	0.314968591580717	0.383108205105073	0.34834358456824	0.444507322768982	0.540671060969724	0.345766604714322	0.441100211347374	0.536564679704634	0.206727449889078	1.28593491487279	0.00158581735362556	-0.00636874641403033	0.0506498706647132	0.102464371467128	0.0199728515879408	0.454364634472531	0.526080336813324	0.41190673079873	0.452402787685445	0.524041548133546	0.410002408666496	0.00380794353828788	0.00538548064550622	0.00537473778373488
181	0.423750140311331	0.21	0.209830906564254	0.146341542731551	0.273320270396958	0.337592440668554	0.443419577641713	0.346443054659768	0.540396100623657	0.91	0.61	1.39	0.25661154724964	0.328442387194537	0.400273227139434	0.364799082660542	0.466913834703024	0.569028586745507	0.366171153270733	0.468677200624984	0.571182328174132	0.209830906564254	1.22144223609903	0.0121340435124784	-0.0128172600673817	0.0506498706647132	0.102464371467128	0.0199728515879408	0.454364634472531	0.526080336813324	0.41190673079873	0.452402787685445	0.524041548133546	0.410002408666496	0.00380794353828788	0.00538548064550622	0.00537473778373488
181	0.423750140311331	0.21	0.226002712568791	0.157854441838509	0.294150983299072	0.271084161638215	0.404870044576131	0.301215647843594	0.508524441308668	1.1	0.74	1.85	0.194310690494312	0.261176929171026	0.32804316784774	0.261898508841261	0.352023082824842	0.442147656808422	0.26056596823722	0.350190668640938	0.439900280290072	0.226002712568791	1.41813046762779	0.0598901149356631	0.126541367521907	0.0506498706647132	0.102464371467128	0.0199728515879408	0.454364634472531	0.526080336813324	0.41190673079873	0.452402787685445	0.524041548133546	0.410002408666496	0.00380794353828788	0.00538548064550622	0.00537473778373488
181	0.423750140311331	0.21	0.229060773374411	0.15879202996745	0.299329516781371	0.236396076371008	0.368290187031197	0.264945167289397	0.471635206772996	0.91	0.6	1.42	0.195938755654345	0.272367002217393	0.348795248780441	0.278365550517453	0.38694535066244	0.495525150807428	0.278303556730881	0.3869169043152	0.49546523597546	0.229060773374411	1.17729563028421	-0.00756222728611699	-0.0362097038325444	0.0506498706647132	0.102464371467128	0.0199728515879408	0.454364634472531	0.526080336813324	0.41190673079873	0.452402787685445	0.524041548133546	0.410002408666496	0.00380794353828788	0.00538548064550622	0.00537473778373488
181	0.423750140311331	0.21	0.233862979333572	0.164046376348719	0.303679582318426	0.260049922998739	0.341836786793756	0.251808890046731	0.431864683540782	0.91	0.6	1.64	0.186695140246121	0.253443263420525	0.320191386594929	0.265512049384192	0.360439164001214	0.455366278618236	0.261694459468173	0.355186280254803	0.448776539702651	0.233862979333572	1.25598990701237	-0.00811115179364455	-0.00916104348087874	0.0506498706647132	0.102464371467128	0.0199728515879408	0.454364634472531	0.526080336813324	0.41190673079873	0.452402787685445	0.524041548133546	0.410002408666496	0.00380794353828788	0.00538548064550622	0.00537473778373488
181	0.423750140311331	0.21	0.249094002609155	0.173965907836481	0.324222097381829	0.304987816538763	0.429942486014525	0.32860951213283	0.53127545989622	1.08	0.64	1.67	0.215391752088668	0.281811882921372	0.348232013754076	0.291985287652814	0.38202448747854	0.472063687304265	0.288866287542667	0.377960370100607	0.467034586926408	0.249094002609155	1.32300954835612	0.0105521939414086	0.0312908873463612	0.0506498706647132	0.102464371467128	0.0199728515879408	0.454364634472531	0.526080336813324	0.41190673079873	0.452402787685445	0.524041548133546	0.410002408666496	0.00380794353828788	0.00538548064550622	0.00537473778373488
181	0.423750140311331	0.21	0.25124969040814	0.17481686068577	0.327682520130511	0.292475340401176	0.435446809566244	0.32970500019718	0.541188618935308	1.08	0.69	1.56	0.21631771740079	0.285694362652957	0.355071007905123	0.293343037686838	0.387422968389355	0.481502899091871	0.294448776063379	0.388886072690845	0.483293488756686	0.25124969040814	1.27659223172922	-0.00247169830535889	0.0247841852762639	0.0506498706647132	0.102464371467128	0.0199728515879408	0.454364634472531	0.526080336813324	0.41190673079873	0.452402787685445	0.524041548133546	0.410002408666496	0.00380794353828788	0.00538548064550622	0.00537473778373488
181	0.423750140311331	0.21	0.252718972655499	0.176429174329042	0.329008770981955	0.286074706082703	0.436820535259523	0.329080983959029	0.544560086560016	1.03	0.73	1.64	0.223062639477513	0.296092288289439	0.369121937101365	0.306162722215219	0.406398943462546	0.506635164709873	0.307760388150028	0.408484009448694	0.509278027832531	0.252718972655499	1.31924865606475	0.0348239947513047	0.0713270832346205	0.0506498706647132	0.102464371467128	0.0199728515879408	0.454364634472531	0.526080336813324	0.41190673079873	0.452402787685445	0.524041548133546	0.410002408666496	0.00380794353828788	0.00538548064550622	0.00537473778373488
181	0.423750140311331	0.21	0.259431150529416	0.181177850542276	0.337684450516556	0.283513400047518	0.439133860744216	0.330140604253637	0.548127117234796	1.02	0.64	1.5	0.22594424546984	0.300537914899685	0.375131584329529	0.311250446679568	0.414007270077427	0.516764093475287	0.311367496358185	0.414207417383118	0.516980674375585	0.259431150529416	1.21165071512486	-0.0983702270022957	-0.107159285393256	0.0506498706647132	0.102464371467128	0.0199728515879408	0.454364634472531	0.526080336813324	0.41190673079873	0.452402787685445	0.524041548133546	0.410002408666496	0.00380794353828788	0.00538548064550622	0.00537473778373488
181	0.423750140311331	0.21	0.263728412257703	0.183760730744356	0.34369609377105	0.288484434499867	0.436388641645367	0.32938713082321	0.543390152467523	0.93	0.62	1.55	0.241305932343797	0.319694238731497	0.398082545119198	0.341483343487882	0.452414312716963	0.563345281946044	0.33978301345833	0.450150136219697	0.560572896343761	0.263728412257703	1.25351500056613	0.0320647533432191	0.0266647926449626	0.0506498706647132	0.102464371467128	0.0199728515879408	0.454364634472531	0.526080336813324	0.41190673079873	0.452402787685445	0.524041548133546	0.410002408666496	0.00380794353828788	0.00538548064550622	0.00537473778373488
181	0.423750140311331	0.21	0.263954790962542	0.183941563812045	0.343968018113039	0.330085075472425	0.39934371180795	0.310519943457899	0.488167480158001	0.98	0.6	1.53	0.218887306881676	0.281499695718017	0.344112084554358	0.304997579179529	0.392241683434758	0.479485787689987	0.302820290798094	0.389398861429723	0.475985676635774	0.263954790962542	1.19608829742942	0.0155525388725704	-0.00313175673923762	0.0506498706647132	0.102464371467128	0.0199728515879408	0.454364634472531	0.526080336813324	0.41190673079873	0.452402787685445	0.524041548133546	0.410002408666496	0.00380794353828788	0.00538548064550622	0.00537473778373488
181	0.423750140311331	0.21	0.270958886636206	0.188381549475775	0.353536223796637	0.275154506149242	0.429151107865702	0.320400897317671	0.537901318413732	1.03	0.67	1.51	0.217780960130788	0.291699995520048	0.365619030909307	0.299225895805038	0.400788904656282	0.502351913507525	0.300473247113643	0.402430054577878	0.504359693915283	0.270958886636206	1.23120773967052	-0.0478962533223656	-0.0429621180538537	0.0506498706647132	0.102464371467128	0.0199728515879408	0.454364634472531	0.526080336813324	0.41190673079873	0.452402787685445	0.524041548133546	0.410002408666496	0.00380794353828788	0.00538548064550622	0.00537473778373488
181	0.423750140311331	0.21	0.273340913396154	0.191573548190389	0.355108278601919	0.309199674165972	0.451459690231501	0.346103224394952	0.556816156068051	1.03	0.64	1.53	0.235228244494762	0.306833519332142	0.378438794169522	0.32318613458544	0.421566463190648	0.519946791795857	0.322847781770282	0.421161880331335	0.519431615185948	0.273340913396154	1.25819696687832	0.00890901726848234	0.0108106612937605	0.0506498706647132	0.102464371467128	0.0199728515879408	0.454364634472531	0.526080336813324	0.41190673079873	0.452402787685445	0.524041548133546	0.410002408666496	0.00380794353828788	0.00538548064550622	0.00537473778373488
181	0.423750140311331	0.21	0.280686700609641	0.195671350709515	0.365702050509768	0.320246056581697	0.453787167835406	0.350565316324263	0.557009019346549	1.08	0.72	1.58	0.229579903620299	0.297178327132102	0.364776750643906	0.311118854652243	0.402725932482857	0.494333010313471	0.313284244325773	0.405541023349106	0.497771764063157	0.280686700609641	1.24725745146444	-0.0211595199629669	-0.00581905694973524	0.0506498706647132	0.102464371467128	0.0199728515879408	0.454364634472531	0.526080336813324	0.41190673079873	0.452402787685445	0.524041548133546	0.410002408666496	0.00380794353828788	0.00538548064550622	0.00537473778373488
181	0.423750140311331	0.21	0.28108295735607	0.196776643884353	0.365389270827787	0.347348496688231	0.487666198035313	0.383298507088348	0.592033888982278	0.98	0.63	1.47	0.269858050996654	0.343337235353293	0.416816419709931	0.375838837673224	0.478175348071121	0.580511858469019	0.37631402362668	0.478783657862922	0.58132127092768	0.28108295735607	1.15572426498121	-0.0170986625884751	-0.0422900138229502	0.0506498706647132	0.102464371467128	0.0199728515879408	0.454364634472531	0.526080336813324	0.41190673079873	0.452402787685445	0.524041548133546	0.410002408666496	0.00380794353828788	0.00538548064550622	0.00537473778373488
181	0.423750140311331	0.21	0.281932868274858	0.197691617562631	0.366174118987085	0.247371971918339	0.37883344733773	0.275664564974717	0.482002329700743	1.01	0.64	1.55	0.190151143009874	0.261316187041476	0.332481231073078	0.262732859359618	0.36106198433314	0.459391109306662	0.262250146432413	0.360359144185817	0.458544105765389	0.281932868274858	1.20111290151945	-0.0346561345352759	-0.0366057778719495	0.0506498706647132	0.102464371467128	0.0199728515879408	0.454364634472531	0.526080336813324	0.41190673079873	0.452402787685445	0.524041548133546	0.410002408666496	0.00380794353828788	0.00538548064550622	0.00537473778373488
181	0.423750140311331	0.21	0.283243810582982	0.197334623202764	0.3691529979632	0.263408350126945	0.441156396951406	0.32597650436144	0.556336289541372	1.01	0.67	1.55	0.22418177062027	0.303393713552332	0.382605656484393	0.309396595330473	0.418718175693062	0.528039756055651	0.310101605364365	0.419655080040528	0.529249296300251	0.283243810582982	1.2175340059459	-0.00062745753322743	0.00145039390331719	0.0506498706647132	0.102464371467128	0.0199728515879408	0.454364634472531	0.526080336813324	0.41190673079873	0.452402787685445	0.524041548133546	0.410002408666496	0.00380794353828788	0.00538548064550622	0.00537473778373488
181	0.423750140311331	0.21	0.284779750874222	0.198030256068463	0.371529245679981	0.263472578901131	0.398726789529347	0.294641914186733	0.50281166487196	0.96	0.62	1.43	0.210403438564151	0.284730323573212	0.359057208582273	0.294685646797334	0.398785971073394	0.502886295349453	0.295321782859491	0.39965272744819	0.503990432659623	0.284779750874222	1.13536519867284	0.0280928213635572	-0.00942668844431308	0.0506498706647132	0.102464371467128	0.0199728515879408	0.454364634472531	0.526080336813324	0.41190673079873	0.452402787685445	0.524041548133546	0.410002408666496	0.00380794353828788	0.00538548064550622	0.00537473778373488
181	0.423750140311331	0.21	0.289509866614408	0.201193098272102	0.377826634956714	0.245567211810666	0.398561129816047	0.289491085230385	0.50763117440171	0.97	0.66	1.45	0.204578468086066	0.281656429287034	0.358734390488003	0.285342662384506	0.392849727355788	0.500356792327069	0.287181584296115	0.395331498080301	0.50358072325468	0.289509866614408	1.18341027026064	0.0101245656689082	-0.00299207125816445	0.0506498706647132	0.102464371467128	0.0199728515879408	0.454364634472531	0.526080336813324	0.41190673079873	0.452402787685445	0.524041548133546	0.410002408666496	0.00380794353828788	0.00538548064550622	0.00537473778373488
181	0.423750140311331	0.21	0.291309151486148	0.202909829749382	0.379708473222914	0.311503631456414	0.472918432375744	0.363146585067091	0.582690279684397	0.92	0.59	1.38	0.26760535737289	0.348497029321526	0.429388701270162	0.379618559129501	0.494369550111822	0.609120541094143	0.379833095083607	0.494660471707329	0.609443156432658	0.291309151486148	1.13979062800933	0.0282914085649494	-0.0116254014204974	0.0506498706647132	0.102464371467128	0.0199728515879408	0.454364634472531	0.526080336813324	0.41190673079873	0.452402787685445	0.524041548133546	0.410002408666496	0.00380794353828788	0.00538548064550622	0.00537473778373488
181	0.423750140311331	0.21	0.294391618467084	0.204576604722681	0.384206632211488	0.259844382172561	0.41805566944918	0.307895541161263	0.528215797737096	1.01	0.66	1.58	0.211466388580987	0.287125699549907	0.362785010518827	0.291699803586103	0.396065354523961	0.500430905461818	0.291239786878628	0.395499566784694	0.49968777449208	0.294391618467084	1.22608237839705	-0.0144852431805496	-0.00225151284161198	0.0506498706647132	0.102464371467128	0.0199728515879408	0.454364634472531	0.526080336813324	0.41190673079873	0.452402787685445	0.524041548133546	0.410002408666496	0.00380794353828788	0.00538548064550622	0.00537473778373488
181	0.423750140311331	0.21	0.294413440476944	0.205264264356354	0.383562616597533	0.27908975371929	0.440801666360961	0.330190915103519	0.551412417618403	0.99	0.59	1.54	0.229965377210154	0.307001546204814	0.384037715199474	0.318927741393635	0.425765438794635	0.532603136195635	0.315980303939711	0.421804372098948	0.527666754391226	0.294413440476944	1.20752703568156	0.105002902146858	0.0903969720675643	0.0506498706647132	0.102464371467128	0.0199728515879408	0.454364634472531	0.526080336813324	0.41190673079873	0.452402787685445	0.524041548133546	0.410002408666496	0.00380794353828788	0.00538548064550622	0.00537473778373488
181	0.423750140311331	0.21	0.294556345496027	0.206388979906605	0.38272371108545	0.332112074203448	0.501338495029262	0.390337728427811	0.612339261630712	0.88	0.59	1.41	0.296083183489593	0.380280682095523	0.464478180701453	0.425149458916464	0.546049675377724	0.666949891838985	0.424730219557186	0.545548577734842	0.666401661824397	0.294556345496027	1.13615372160815	-0.0374045936290016	-0.0715802687811272	0.0506498706647132	0.102464371467128	0.0199728515879408	0.454364634472531	0.526080336813324	0.41190673079873	0.452402787685445	0.524041548133546	0.410002408666496	0.00380794353828788	0.00538548064550622	0.00537473778373488
181	0.423750140311331	0.21	0.325190341595836	0.227974684557124	0.422405998634547	0.222359098562393	0.436606592817604	0.309127828235137	0.564085357400072	1.04	0.69	1.49	0.208369223243	0.294296948701029	0.380224674159059	0.285395081176359	0.403086887100093	0.520778693023828	0.287813457956135	0.406552357018657	0.525262808662845	0.325190341595836	1.23945855154264	0.0207037866110528	0.037020936289679	0.0506498706647132	0.102464371467128	0.0199728515879408	0.454364634472531	0.526080336813324	0.41190673079873	0.452402787685445	0.524041548133546	0.410002408666496	0.00380794353828788	0.00538548064550622	0.00537473778373488
181	0.423750140311331	0.21	0.344317842882131	0.241455621442916	0.447180064321347	0.280563356598049	0.463358010747277	0.347511504685052	0.579204516809502	1.01	0.75	1.62	0.239196939829627	0.318935680465428	0.39867442110123	0.330227740427302	0.440312527312264	0.550397314197225	0.332787916770242	0.443762680243386	0.554749360771846	0.344317842882131	1.21147299813424	0.0201843779639858	0.036148164980973	0.0506498706647132	0.102464371467128	0.0199728515879408	0.454364634472531	0.526080336813324	0.41190673079873	0.452402787685445	0.524041548133546	0.410002408666496	0.00380794353828788	0.00538548064550622	0.00537473778373488
181	0.423750140311331	0.21	0.35021377638842	0.24481715959857	0.45561039317827	0.268519354902561	0.488129057501539	0.362342640991211	0.613915474011867	0.91	0.65	1.38	0.268998559800652	0.362380792681667	0.455763025562681	0.382770028743925	0.515647766046782	0.648525503349638	0.38674491565445	0.520965542973069	0.655255996984791	0.35021377638842	1.11732705994148	0.0205753362133033	-0.00648122175191696	0.0506498706647132	0.102464371467128	0.0199728515879408	0.454364634472531	0.526080336813324	0.41190673079873	0.452402787685445	0.524041548133546	0.410002408666496	0.00380794353828788	0.00538548064550622	0.00537473778373488
181	0.423750140311331	0.21	0.361322975058132	0.252382395659068	0.470263554457195	0.218473884977858	0.434768634768348	0.306383231773448	0.563154037763247	0.88	0.64	1.39	0.231953872505221	0.329150743317755	0.426347614130288	0.332792002448061	0.472243613753496	0.611695225058931	0.335495089111624	0.476054316958273	0.616643764073343	0.361322975058132	1.11047009951872	0.0503889265108856	0.0218914723145458	0.0506498706647132	0.102464371467128	0.0199728515879408	0.454364634472531	0.526080336813324	0.41190673079873	0.452402787685445	0.524041548133546	0.410002408666496	0.00380794353828788	0.00538548064550622	0.00537473778373488
181	0.423750140311331	0.21	0.373804176116176	0.26011886947251	0.487489482759841	0.213079644022078	0.448166959268182	0.313698723943192	0.582635194593172	0.88	0.62	1.26	0.238686712115061	0.341000743138816	0.443314774162572	0.343186301318232	0.49029450675145	0.637402712184667	0.347432636991479	0.496377850267803	0.645341364710518	0.373804176116176	1.05586291995916	-0.0662127959551146	-0.12053056446293	0.0506498706647132	0.102464371467128	0.0199728515879408	0.454364634472531	0.526080336813324	0.41190673079873	0.452402787685445	0.524041548133546	0.410002408666496	0.00380794353828788	0.00538548064550622	0.00537473778373488
181	0.423750140311331	0.22	0.206809157454701	0.145463993869554	0.268154321039848	0.356115306632383	0.482407775099936	0.381131320302505	0.583684229897367	1.02	0.68	1.54	0.260225144141682	0.329373699098809	0.398522254055935	0.358151669190066	0.453321836014884	0.548492002839701	0.359766303393884	0.455360719191875	0.551002270852405	0.206809157454701	1.31899628949988	-0.0244010093075991	-0.00465836109119062	0.0506498706647132	0.102464371467128	0.0199728515879408	0.454364634472531	0.526080336813324	0.41190673079873	0.452402787685445	0.524041548133546	0.410002408666496	0.00380794353828788	0.00538548064550622	0.00537473778373488
181	0.423750140311331	0.22	0.212108813013253	0.149842733250197	0.274374892776308	0.37614376660547	0.461764274523478	0.368916581781594	0.554611967265362	1.03	0.7	1.68	0.250952324349343	0.314111166902654	0.377270009455965	0.344903737180366	0.431707957420617	0.518512177660868	0.344361481150643	0.430984034391102	0.51776236232563	0.212108813013253	1.37224268785779	-0.0132289623559069	0.00916273313340069	0.0506498706647132	0.102464371467128	0.0199728515879408	0.454364634472531	0.526080336813324	0.41190673079873	0.452402787685445	0.524041548133546	0.410002408666496	0.00380794353828788	0.00538548064550622	0.00537473778373488
181	0.423750140311331	0.22	0.215896944068046	0.152331977226992	0.2794619109091	0.306978659885653	0.419013064717993	0.320717881396583	0.517308248039404	1.16	0.72	1.58	0.199094614206384	0.260114104346763	0.321133594487142	0.264766937593487	0.345914002281217	0.427061066968948	0.266542722795347	0.348189559638399	0.429965014978804	0.215896944068046	1.34843253437084	0.0460854983451041	0.0925526022563069	0.0506498706647132	0.102464371467128	0.0199728515879408	0.454364634472531	0.526080336813324	0.41190673079873	0.452402787685445	0.524041548133546	0.410002408666496	0.00380794353828788	0.00538548064550622	0.00537473778373488
181	0.423750140311331	0.22	0.216505951308015	0.152990257999095	0.280021644616935	0.3560976932156	0.502069735928575	0.39666141016564	0.60747806169151	1.02	0.66	1.61	0.271267898648484	0.343354303569562	0.41544070849064	0.373580134425278	0.472854869750846	0.572129605076415	0.372654493899289	0.471679787313829	0.570706395998831	0.216505951308015	1.31711458426312	0.0175116781177589	0.0395393682195918	0.0506498706647132	0.102464371467128	0.0199728515879408	0.454364634472531	0.526080336813324	0.41190673079873	0.452402787685445	0.524041548133546	0.410002408666496	0.00380794353828788	0.00538548064550622	0.00537473778373488
181	0.423750140311331	0.22	0.216917137876955	0.152754635981469	0.281079639772442	0.281285152455486	0.445888603372038	0.334608700529771	0.557168506214305	1.1	0.72	1.52	0.216268968424772	0.288192949349365	0.360116930273958	0.29169564271861	0.3887040669761	0.48571249123359	0.294498078760737	0.392477144355263	0.490463114730926	0.216917137876955	1.30635305663866	0.0908054160488787	0.129843243890871	0.0506498706647132	0.102464371467128	0.0199728515879408	0.454364634472531	0.526080336813324	0.41190673079873	0.452402787685445	0.524041548133546	0.410002408666496	0.00380794353828788	0.00538548064550622	0.00537473778373488
181	0.423750140311331	0.22	0.217713658823456	0.15419743328037	0.281229884366541	0.299043011004451	0.385274705808363	0.293179968012149	0.477369443604576	1.11	0.68	1.71	0.18817277213235	0.247282274829333	0.306391777526315	0.253169335957638	0.332695791230646	0.412222246503654	0.251574937220626	0.330613918970875	0.40964610455718	0.217713658823456	1.38285980212808	0.0249196726017484	0.0761206958460129	0.0506498706647132	0.102464371467128	0.0199728515879408	0.454364634472531	0.526080336813324	0.41190673079873	0.452402787685445	0.524041548133546	0.410002408666496	0.00380794353828788	0.00538548064550622	0.00537473778373488
181	0.423750140311331	0.22	0.222558456780057	0.156479874884078	0.288637038676036	0.324869787232211	0.419505305803756	0.325085733389726	0.513924878217786	1.01	0.65	1.53	0.222980815621744	0.287744510564631	0.352508205507517	0.307429188048264	0.396720502620689	0.486011817193114	0.30735695408189	0.396680621113062	0.485935403641611	0.222558456780057	1.27843926157986	0.0514424061836187	0.0644988699323431	0.0506498706647132	0.102464371467128	0.0199728515879408	0.454364634472531	0.526080336813324	0.41190673079873	0.452402787685445	0.524041548133546	0.410002408666496	0.00380794353828788	0.00538548064550622	0.00537473778373488
181	0.423750140311331	0.22	0.224441407160904	0.158145828062418	0.29073698625939	0.355607260208979	0.526199037973765	0.41560657732735	0.636791498620179	0.95	0.66	1.35	0.299880642181562	0.37967855667165	0.459476471161737	0.421758996165224	0.533988608809048	0.646218221452871	0.427023548723972	0.540701669838526	0.65431671125655	0.224441407160904	1.20688653239069	-0.0101633167062697	-0.0205971580993924	0.0506498706647132	0.102464371467128	0.0199728515879408	0.454364634472531	0.526080336813324	0.41190673079873	0.452402787685445	0.524041548133546	0.410002408666496	0.00380794353828788	0.00538548064550622	0.00537473778373488
181	0.423750140311331	0.22	0.238910486892499	0.168949587141362	0.308871386643637	0.321173923704299	0.432057412433038	0.333987442621542	0.530127382244534	1.07	0.68	1.65	0.220533833870542	0.285290000330983	0.350046166791423	0.299759480104883	0.38777896650787	0.475798452910858	0.298784080785326	0.386495834877702	0.474222471146343	0.238910486892499	1.28944712990703	-0.0217900259999996	-0.00191047131564818	0.0506498706647132	0.102464371467128	0.0199728515879408	0.454364634472531	0.526080336813324	0.41190673079873	0.452402787685445	0.524041548133546	0.410002408666496	0.00380794353828788	0.00538548064550622	0.00537473778373488
181	0.423750140311331	0.22	0.25114710674374	0.178276316683928	0.324017896803551	0.336193751027508	0.461872313984897	0.360543434187292	0.563201193782503	0.91	0.64	1.48	0.266500047469993	0.341398516601773	0.416296985733554	0.378529077011216	0.484912729318814	0.591296381626412	0.379079683122561	0.485682059677233	0.59217501258354	0.25114710674374	1.23511802618661	-0.0356238863347134	-0.0453246217545853	0.0506498706647132	0.102464371467128	0.0199728515879408	0.454364634472531	0.526080336813324	0.41190673079873	0.452402787685445	0.524041548133546	0.410002408666496	0.00380794353828788	0.00538548064550622	0.00537473778373488
181	0.423750140311331	0.22	0.258911933490321	0.181890110066627	0.335933756914016	0.341749934397108	0.451499235435742	0.353666608209675	0.54933186266181	0.93	0.59	1.46	0.259134474801343	0.330817257077561	0.402500039353779	0.366737542713882	0.468185902477777	0.569634262241671	0.365212153445368	0.466285853325121	0.567341506269095	0.258911933490321	1.17063192000054	0.0327466979046677	-0.00021531779817443	0.0506498706647132	0.102464371467128	0.0199728515879408	0.454364634472531	0.526080336813324	0.41190673079873	0.452402787685445	0.524041548133546	0.410002408666496	0.00380794353828788	0.00538548064550622	0.00537473778373488
181	0.423750140311331	0.22	0.25958059825057	0.18217656396985	0.33698463253129	0.313374390698586	0.429816396261298	0.330482679090334	0.529150113432261	0.92	0.61	1.44	0.243772788109193	0.317043972107907	0.390315156106621	0.345949781669826	0.449932471057169	0.553915160444512	0.346112096772282	0.45008715861469	0.554182837831137	0.25958059825057	1.23481034834194	-0.00507179935085319	-0.0274564382146965	0.0506498706647132	0.102464371467128	0.0199728515879408	0.454364634472531	0.526080336813324	0.41190673079873	0.452402787685445	0.524041548133546	0.410002408666496	0.00380794353828788	0.00538548064550622	0.00537473778373488
181	0.423750140311331	0.22	0.259807414874721	0.182763436255115	0.336851393494327	0.317626795919673	0.440188513533772	0.339454396845577	0.540922630221967	1.02	0.72	1.75	0.231271682529021	0.299902252263994	0.368532821998967	0.318043039294953	0.412423271013621	0.506803502732288	0.317027596513249	0.411125161336741	0.50514758741042	0.259807414874721	1.29643055633263	0.0324800457462058	0.0584359757755508	0.0506498706647132	0.102464371467128	0.0199728515879408	0.454364634472531	0.526080336813324	0.41190673079873	0.452402787685445	0.524041548133546	0.410002408666496	0.00380794353828788	0.00538548064550622	0.00537473778373488
181	0.423750140311331	0.22	0.260314440023535	0.182662010353045	0.337966869694024	0.343954186133064	0.5456537241847	0.427996290931773	0.663311157437627	0.98	0.71	1.47	0.300117017899077	0.382620064653651	0.465123111408224	0.417322324889222	0.532045453631095	0.646768582372968	0.422518946048006	0.53869200053113	0.654814920001942	0.260314440023535	1.21943481300645	0.01732269703824	0.0250248527291419	0.0506498706647132	0.102464371467128	0.0199728515879408	0.454364634472531	0.526080336813324	0.41190673079873	0.452402787685445	0.524041548133546	0.410002408666496	0.00380794353828788	0.00538548064550622	0.00537473778373488
181	0.423750140311331	0.22	0.261474962404599	0.184835619366603	0.338114305442595	0.306933018588895	0.451004202099727	0.345192951095958	0.556815453103496	0.98	0.64	1.53	0.243621936039975	0.318298842803301	0.392975749566626	0.339623949087017	0.443728145912717	0.547832342738416	0.339321750438372	0.443370389117901	0.547418994985362	0.261474962404599	1.24216475974801	0.0159673973664796	0.0236738805016592	0.0506498706647132	0.102464371467128	0.0199728515879408	0.454364634472531	0.526080336813324	0.41190673079873	0.452402787685445	0.524041548133546	0.410002408666496	0.00380794353828788	0.00538548064550622	0.00537473778373488
181	0.423750140311331	0.22	0.265341127721456	0.187848311245761	0.342833944197151	0.355002091107833	0.437024265128345	0.345052460002986	0.528996070253705	1	0.62	1.48	0.239071164725116	0.302794247797762	0.366517330870407	0.330890084569008	0.419086987659138	0.507283890749268	0.330294777350183	0.418386235777259	0.506452127285674	0.265341127721456	1.2105019064131	-0.0268312932191476	-0.0363170294564285	0.0506498706647132	0.102464371467128	0.0199728515879408	0.454364634472531	0.526080336813324	0.41190673079873	0.452402787685445	0.524041548133546	0.410002408666496	0.00380794353828788	0.00538548064550622	0.00537473778373488
181	0.423750140311331	0.22	0.26823872798509	0.188891920719853	0.347585535250328	0.331360192370783	0.500760853095146	0.389699801903594	0.611821904286697	0.96	0.65	1.47	0.278387859048391	0.357725975500728	0.437064091953064	0.389960881214252	0.501096337736636	0.612231794259019	0.391759784935476	0.503460995755562	0.615060361412027	0.26823872798509	1.18983830648343	-0.00322225017055379	-0.0140834808197438	0.0506498706647132	0.102464371467128	0.0199728515879408	0.454364634472531	0.526080336813324	0.41190673079873	0.452402787685445	0.524041548133546	0.410002408666496	0.00380794353828788	0.00538548064550622	0.00537473778373488
181	0.423750140311331	0.22	0.269146305620504	0.190412498588831	0.347880112652178	0.258715136805938	0.388976678590658	0.286177256851481	0.491776100329836	1.01	0.67	1.62	0.197319679529057	0.268200046391592	0.339080413254127	0.272593606380813	0.370513564850077	0.46843352331934	0.271839562551831	0.369448959816783	0.467136840857137	0.269146305620504	1.2496518699919	-0.0347439140263179	-0.0201775277318168	0.0506498706647132	0.102464371467128	0.0199728515879408	0.454364634472531	0.526080336813324	0.41190673079873	0.452402787685445	0.524041548133546	0.410002408666496	0.00380794353828788	0.00538548064550622	0.00537473778373488
181	0.423750140311331	0.22	0.269934149817839	0.191210233259601	0.348658066376076	0.290756197794638	0.437756697130749	0.331010713195853	0.544502681065645	1.01	0.58	1.47	0.227088524245149	0.300321162931768	0.373553801618387	0.313115591485915	0.414090667415691	0.515065743345468	0.311212195844129	0.411645227260942	0.511956891357477	0.269934149817839	1.20249621537178	-0.0335924814314752	-0.0527796405690999	0.0506498706647132	0.102464371467128	0.0199728515879408	0.454364634472531	0.526080336813324	0.41190673079873	0.452402787685445	0.524041548133546	0.410002408666496	0.00380794353828788	0.00538548064550622	0.00537473778373488
181	0.423750140311331	0.22	0.277725076549904	0.195900580851011	0.359549572248796	0.310932412399487	0.413330133927595	0.317261759264385	0.509398508590805	0.92	0.68	1.51	0.232832055411778	0.303334712853906	0.373837370296035	0.329729789869842	0.42957354369723	0.529417297524619	0.331501707351137	0.431908963121612	0.53223489056121	0.277725076549904	1.20471625991014	-0.0396412430050142	-0.0497033140457545	0.0506498706647132	0.102464371467128	0.0199728515879408	0.454364634472531	0.526080336813324	0.41190673079873	0.452402787685445	0.524041548133546	0.410002408666496	0.00380794353828788	0.00538548064550622	0.00537473778373488
181	0.423750140311331	0.22	0.279282024910285	0.197102678394893	0.361461371425676	0.264990714421817	0.374465326473446	0.277094656807998	0.471835996138894	0.96	0.6	1.6	0.197160821203415	0.266442854330702	0.33572488745799	0.275742016693396	0.372637370539722	0.469532724386047	0.272528485651725	0.368304312946766	0.464058035447173	0.279282024910285	1.2089432460978	-0.0370405120600695	-0.049849889107442	0.0506498706647132	0.102464371467128	0.0199728515879408	0.454364634472531	0.526080336813324	0.41190673079873	0.452402787685445	0.524041548133546	0.410002408666496	0.00380794353828788	0.00538548064550622	0.00537473778373488
181	0.423750140311331	0.22	0.280475232575781	0.198083911992156	0.362866553159406	0.254993371909581	0.390959441263473	0.286623776074574	0.495295106452372	1.08	0.72	1.63	0.188172565316756	0.256670406080382	0.325168246844008	0.255235432189639	0.34814523528411	0.44105503837858	0.256352496224432	0.349652720482109	0.442971703902311	0.280475232575781	1.25989811659988	-0.00224134165300115	0.0233658712849611	0.0506498706647132	0.102464371467128	0.0199728515879408	0.454364634472531	0.526080336813324	0.41190673079873	0.452402787685445	0.524041548133546	0.410002408666496	0.00380794353828788	0.00538548064550622	0.00537473778373488
181	0.423750140311331	0.22	0.280593500851666	0.19707846411951	0.364108537583823	0.297592414890717	0.481661172217481	0.366126917440705	0.597195426994257	1.04	0.72	1.5	0.245849797131752	0.323429651946002	0.401009506760251	0.33625073237299	0.442357319821999	0.548463907271009	0.339824603020313	0.447091179923308	0.554314762273713	0.280593500851666	1.27331966023341	-0.0319552718172389	-0.0115246485136709	0.0506498706647132	0.102464371467128	0.0199728515879408	0.454364634472531	0.526080336813324	0.41190673079873	0.452402787685445	0.524041548133546	0.410002408666496	0.00380794353828788	0.00538548064550622	0.00537473778373488
181	0.423750140311331	0.22	0.281493523750852	0.197979035591709	0.365008011909995	0.273153050352401	0.392922696907367	0.292851052449436	0.492994341365298	1	0.67	1.61	0.202316213279553	0.271450730618815	0.340585247958076	0.27970628135384	0.37528615824407	0.4708660351343	0.279256993413639	0.374688452499744	0.470082953815985	0.281493523750852	1.23467000339622	0.022769613133516	0.0295552225222341	0.0506498706647132	0.102464371467128	0.0199728515879408	0.454364634472531	0.526080336813324	0.41190673079873	0.452402787685445	0.524041548133546	0.410002408666496	0.00380794353828788	0.00538548064550622	0.00537473778373488
181	0.423750140311331	0.22	0.28273474662652	0.200328299402424	0.365141193850617	0.380634425107943	0.501131879249346	0.40132580070863	0.600937957790061	0.91	0.62	1.42	0.296984330178112	0.370841633473292	0.444698936768473	0.4220283498846	0.526982964216937	0.631937578549275	0.423238127441272	0.528418064221069	0.633668254680098	0.28273474662652	1.18353651665697	0.0164761873765395	-0.0166097527163206	0.0506498706647132	0.102464371467128	0.0199728515879408	0.454364634472531	0.526080336813324	0.41190673079873	0.452402787685445	0.524041548133546	0.410002408666496	0.00380794353828788	0.00538548064550622	0.00537473778373488
181	0.423750140311331	0.22	0.283589658619328	0.199300733822854	0.367878583415802	0.292143480008208	0.416902415387093	0.315582599482546	0.51822223129164	1.01	0.7	1.66	0.217344816528595	0.287124762680863	0.35690470883313	0.300125577770265	0.39648281780121	0.492840057832154	0.300123324454557	0.3964346012486	0.492756593753861	0.283589658619328	1.29782299822277	0.011155973435838	0.0300615926796091	0.0506498706647132	0.102464371467128	0.0199728515879408	0.454364634472531	0.526080336813324	0.41190673079873	0.452402787685445	0.524041548133546	0.410002408666496	0.00380794353828788	0.00538548064550622	0.00537473778373488
181	0.423750140311331	0.22	0.287003063361927	0.201388623340128	0.372617503383726	0.282732874799963	0.430181881116427	0.323205011728609	0.537158750504244	1.06	0.64	1.55	0.215445223070767	0.286754932550221	0.358064642029675	0.293865744306983	0.391131678328696	0.488397612350409	0.293228807811325	0.390292505449357	0.487335561459943	0.287003063361927	1.22640658927223	0.0195649658822998	0.0232467950013201	0.0506498706647132	0.102464371467128	0.0199728515879408	0.454364634472531	0.526080336813324	0.41190673079873	0.452402787685445	0.524041548133546	0.410002408666496	0.00380794353828788	0.00538548064550622	0.00537473778373488
181	0.423750140311331	0.22	0.288225776532108	0.203335180828468	0.373116372235748	0.317209152412738	0.464713020040104	0.358264091909305	0.571161948170902	1.12	0.7	1.72	0.228396959754492	0.296259221430311	0.364121483106129	0.306553557738777	0.397638035287358	0.488722512835938	0.305443681231293	0.396228819254839	0.486963509973564	0.288225776532108	1.29831235757159	-0.0718367764243552	-0.0359741098230008	0.0506498706647132	0.102464371467128	0.0199728515879408	0.454364634472531	0.526080336813324	0.41190673079873	0.452402787685445	0.524041548133546	0.410002408666496	0.00380794353828788	0.00538548064550622	0.00537473778373488
181	0.423750140311331	0.22	0.289395039143003	0.203800917596804	0.374989160689202	0.29441108787891	0.467564908556863	0.354552491490428	0.580577325623297	0.89	0.6	1.27	0.266380732370954	0.351288697052345	0.436196661733736	0.380950544342637	0.502377252184845	0.623803960027053	0.384582887725964	0.507191939798387	0.62975254729325	0.289395039143003	1.12572589323508	-0.00317124139400983	-0.0451664429274422	0.0506498706647132	0.102464371467128	0.0199728515879408	0.454364634472531	0.526080336813324	0.41190673079873	0.452402787685445	0.524041548133546	0.410002408666496	0.00380794353828788	0.00538548064550622	0.00537473778373488
181	0.423750140311331	0.22	0.289666512085545	0.203617033443285	0.375715990727806	0.277008547490472	0.434960722317199	0.325248376967333	0.544673067667065	1	0.67	1.52	0.225383804772483	0.301409966858295	0.377436128944106	0.31196405306553	0.417195348132398	0.522426643199266	0.31307934935909	0.418722594726362	0.524358740405664	0.289666512085545	1.23510771992274	0.019615111220803	0.0267594064139185	0.0506498706647132	0.102464371467128	0.0199728515879408	0.454364634472531	0.526080336813324	0.41190673079873	0.452402787685445	0.524041548133546	0.410002408666496	0.00380794353828788	0.00538548064550622	0.00537473778373488
181	0.423750140311331	0.22	0.289963392665292	0.20499856186142	0.374928223469164	0.336991762164321	0.491101542850945	0.383552492482372	0.598650593219517	1.05	0.72	1.54	0.256350076910221	0.3282312610349	0.400112445159579	0.350002925003887	0.44814459517468	0.546286265345474	0.353237034342414	0.452279119510388	0.551292739067326	0.289963392665292	1.23046833565811	-0.0222219965084172	-0.00513241498327498	0.0506498706647132	0.102464371467128	0.0199728515879408	0.454364634472531	0.526080336813324	0.41190673079873	0.452402787685445	0.524041548133546	0.410002408666496	0.00380794353828788	0.00538548064550622	0.00537473778373488
181	0.423750140311331	0.22	0.291668574313947	0.206361140071856	0.376976008556038	0.293029321357363	0.426413171508385	0.32300348202041	0.529822860996361	0.96	0.66	1.55	0.230915050278332	0.3048425927866	0.378770135294868	0.323558494869391	0.427145871935271	0.530733249001152	0.32384970079268	0.427545804012987	0.531220409449395	0.291668574313947	1.18414934637089	0.0454912048495939	0.0358851130233901	0.0506498706647132	0.102464371467128	0.0199728515879408	0.454364634472531	0.526080336813324	0.41190673079873	0.452402787685445	0.524041548133546	0.410002408666496	0.00380794353828788	0.00538548064550622	0.00537473778373488
181	0.423750140311331	0.22	0.294380538763394	0.208036850246559	0.380724227280229	0.265270186186587	0.405429488599703	0.300082917240052	0.510776059959355	1.05	0.71	1.55	0.200296403478628	0.270612100074124	0.34092779666962	0.273336402701891	0.369293390581313	0.465250378460735	0.275307404985037	0.371939564261439	0.468597588744756	0.294380538763394	1.22169188402337	0.0173651478730576	0.0317201157103679	0.0506498706647132	0.102464371467128	0.0199728515879408	0.454364634472531	0.526080336813324	0.41190673079873	0.452402787685445	0.524041548133546	0.410002408666496	0.00380794353828788	0.00538548064550622	0.00537473778373488
181	0.423750140311331	0.22	0.302811123936759	0.213953670177465	0.391668577696052	0.28128774121615	0.45575334071582	0.342012235030979	0.56949444640066	0.95	0.61	1.49	0.246254663622203	0.328150206680483	0.410045749738762	0.346041389010417	0.461122448011706	0.576203507012995	0.345241911357667	0.460073886951051	0.574834838655594	0.302811123936759	1.17002930580308	-0.0136433037652409	-0.0317678643026149	0.0506498706647132	0.102464371467128	0.0199728515879408	0.454364634472531	0.526080336813324	0.41190673079873	0.452402787685445	0.524041548133546	0.410002408666496	0.00380794353828788	0.00538548064550622	0.00537473778373488
181	0.423750140311331	0.22	0.30346385995251	0.212961481631158	0.393966238273862	0.32539329757954	0.48286586769248	0.374315076466547	0.591416658918414	1.07	0.71	1.59	0.247192531121938	0.318877981496325	0.390563431870711	0.336010177036967	0.433452606878792	0.530895036720616	0.337661485238323	0.435603586804814	0.533516339071696	0.30346385995251	1.24126668951147	-0.067758145604883	-0.0469816265242368	0.0506498706647132	0.102464371467128	0.0199728515879408	0.454364634472531	0.526080336813324	0.41190673079873	0.452402787685445	0.524041548133546	0.410002408666496	0.00380794353828788	0.00538548064550622	0.00537473778373488
181	0.423750140311331	0.22	0.304025811388945	0.21465311533821	0.39339850743968	0.33548760958272	0.487994771684003	0.380765358434744	0.595224184933263	1.02	0.64	1.56	0.260590033480498	0.333976216781381	0.407362400082264	0.35897627715398	0.460069548159151	0.561162819164323	0.357712851864943	0.458403784110333	0.559139508018929	0.304025811388945	1.22658447376274	-0.0142381893291259	-0.0153373820345437	0.0506498706647132	0.102464371467128	0.0199728515879408	0.454364634472531	0.526080336813324	0.41190673079873	0.452402787685445	0.524041548133546	0.410002408666496	0.00380794353828788	0.00538548064550622	0.00537473778373488
181	0.423750140311331	0.22	0.30708529492868	0.217475700039766	0.396694889817593	0.247525373347008	0.379628605751934	0.276285749796985	0.482971461706883	1.14	0.63	1.54	0.174351497709303	0.239566521381504	0.304781545053705	0.233180821550927	0.320400564410271	0.407620307269616	0.232439005936779	0.31939150029871	0.406323463410437	0.30708529492868	1.19021952770697	0.0123852634979871	0.0110279582188058	0.0506498706647132	0.102464371467128	0.0199728515879408	0.454364634472531	0.526080336813324	0.41190673079873	0.452402787685445	0.524041548133546	0.410002408666496	0.00380794353828788	0.00538548064550622	0.00537473778373488
181	0.423750140311331	0.22	0.311971586787998	0.219643392931995	0.404299780644002	0.25115907401216	0.428442002007875	0.312937782251651	0.5439462217641	0.99	0.66	1.46	0.218868503441234	0.299652087760442	0.380435672079651	0.304035712186584	0.416254209619085	0.528472707051586	0.305830909873259	0.41872795862145	0.531534257527101	0.311971586787998	1.17242417236834	-0.0349469556784624	-0.0431160446542138	0.0506498706647132	0.102464371467128	0.0199728515879408	0.454364634472531	0.526080336813324	0.41190673079873	0.452402787685445	0.524041548133546	0.410002408666496	0.00380794353828788	0.00538548064550622	0.00537473778373488
181	0.423750140311331	0.22	0.316779642939749	0.224285514758589	0.409273771120909	0.252952524197198	0.426103333773417	0.311774707252544	0.54043196029429	1.01	0.68	1.58	0.214715565578875	0.293452342919189	0.372189120259503	0.296491357891696	0.405215538957508	0.513939720023321	0.297236160493348	0.406192713897706	0.515198185167281	0.316779642939749	1.2104450492996	-0.00585899327184695	-0.00194318334780369	0.0506498706647132	0.102464371467128	0.0199728515879408	0.454364634472531	0.526080336813324	0.41190673079873	0.452402787685445	0.524041548133546	0.410002408666496	0.00380794353828788	0.00538548064550622	0.00537473778373488
181	0.423750140311331	0.22	0.320199819303259	0.226921307393377	0.41347833121314	0.277111767909037	0.473436989691677	0.354050346606201	0.592823632777153	1.03	0.7	1.61	0.240030212079934	0.32096898684462	0.401907761609306	0.329473391160342	0.44057262474017	0.551671858319997	0.33027791888558	0.441650158354193	0.553001312805965	0.320199819303259	1.23485777770404	0.00753299228975784	0.0300592278973393	0.0506498706647132	0.102464371467128	0.0199728515879408	0.454364634472531	0.526080336813324	0.41190673079873	0.452402787685445	0.524041548133546	0.410002408666496	0.00380794353828788	0.00538548064550622	0.00537473778373488
181	0.423750140311331	0.22	0.32021923897316	0.225727449946625	0.414711027999694	0.287423516531149	0.425971271443988	0.321253506246358	0.530689036641617	1.01	0.63	1.47	0.220555916801872	0.292449677522088	0.364343438242304	0.304193275565992	0.403349983231586	0.50250669089718	0.304555777794045	0.403883313272367	0.503178366499673	0.32021923897316	1.16127787067036	-0.0303267173804848	-0.0498588225732451	0.0506498706647132	0.102464371467128	0.0199728515879408	0.454364634472531	0.526080336813324	0.41190673079873	0.452402787685445	0.524041548133546	0.410002408666496	0.00380794353828788	0.00538548064550622	0.00537473778373488
181	0.423750140311331	0.22	0.321827278360828	0.227686230821632	0.415968325900023	0.287396539369831	0.45144972520265	0.340461207587053	0.562438242818248	0.97	0.62	1.44	0.240989771284285	0.31955113710017	0.398112502916056	0.336344509467797	0.445991005697271	0.555637501926745	0.336841290365264	0.446614803048501	0.556401335276949	0.321827278360828	1.16544134064761	-0.0278532557782409	-0.0501742874072349	0.0506498706647132	0.102464371467128	0.0199728515879408	0.454364634472531	0.526080336813324	0.41190673079873	0.452402787685445	0.524041548133546	0.410002408666496	0.00380794353828788	0.00538548064550622	0.00537473778373488
181	0.423750140311331	0.22	0.32723115582694	0.232212406818374	0.422249904835506	0.257644315403163	0.411018444345235	0.302089696949439	0.519947191741032	1.08	0.64	1.7	0.198485931157503	0.270056805884469	0.341627680611434	0.269303324265108	0.366409826333704	0.4635163284023	0.266075459990257	0.362034608109998	0.457917271283369	0.32723115582694	1.25913872058642	-0.0107810724107825	0.00675743639606726	0.0506498706647132	0.102464371467128	0.0199728515879408	0.454364634472531	0.526080336813324	0.41190673079873	0.452402787685445	0.524041548133546	0.410002408666496	0.00380794353828788	0.00538548064550622	0.00537473778373488
181	0.423750140311331	0.22	0.329788916648466	0.231700036534322	0.42787779676261	0.289513388680214	0.458030559590909	0.346003344659425	0.570057774522394	1	0.62	1.47	0.239792976751088	0.317431935333979	0.395070893916869	0.331922791393896	0.439391075923756	0.546859360453615	0.331952246805695	0.439408991098472	0.546861086174528	0.329788916648466	1.17414376151382	0.0345444221416502	0.0104335356262979	0.0506498706647132	0.102464371467128	0.0199728515879408	0.454364634472531	0.526080336813324	0.41190673079873	0.452402787685445	0.524041548133546	0.410002408666496	0.00380794353828788	0.00538548064550622	0.00537473778373488
181	0.423750140311331	0.22	0.331512869432203	0.232867728622074	0.430158010242332	0.248440386455656	0.43239280936852	0.314974845846309	0.549810772890731	1.02	0.65	1.47	0.215528774267923	0.295874713280864	0.376220652293805	0.296883573864603	0.407557378792464	0.518231183720326	0.29799606018077	0.409076403150151	0.520137195497478	0.331512869432203	1.18961572440591	0.0288871039545843	0.0230036234941561	0.0506498706647132	0.102464371467128	0.0199728515879408	0.454364634472531	0.526080336813324	0.41190673079873	0.452402787685445	0.524041548133546	0.410002408666496	0.00380794353828788	0.00538548064550622	0.00537473778373488
181	0.423750140311331	0.22	0.333098499625232	0.233735815240907	0.432461184009558	0.285454701754643	0.469233884516881	0.353323829983057	0.585143939050705	0.94	0.66	1.38	0.255552793646683	0.339388458649178	0.423224123651673	0.359764025128662	0.477786825272005	0.595809625415349	0.36355250535064	0.482853360591196	0.602069081384974	0.333098499625232	1.14902573825424	-0.0479734957144442	-0.0670707818913821	0.0506498706647132	0.102464371467128	0.0199728515879408	0.454364634472531	0.526080336813324	0.41190673079873	0.452402787685445	0.524041548133546	0.410002408666496	0.00380794353828788	0.00538548064550622	0.00537473778373488
181	0.423750140311331	0.22	0.334755675448087	0.235889789769748	0.433621561126426	0.276664824763357	0.452755520676679	0.338456624714958	0.5670544166384	0.99	0.7	1.47	0.236157466008695	0.315909303221644	0.395661140434593	0.327750239163181	0.438433522491115	0.549116805819048	0.331162345871588	0.443044442061835	0.554924863620132	0.334755675448087	1.16339164103985	-0.018141070464856	-0.0252308909799063	0.0506498706647132	0.102464371467128	0.0199728515879408	0.454364634472531	0.526080336813324	0.41190673079873	0.452402787685445	0.524041548133546	0.410002408666496	0.00380794353828788	0.00538548064550622	0.00537473778373488
181	0.423750140311331	0.22	0.335148022169525	0.236615694419486	0.433680349919565	0.251523375679673	0.405167476293788	0.296043550386816	0.514291402200761	0.86	0.6	1.35	0.227739971021735	0.311686673090941	0.395633375160147	0.328999548092698	0.45027130781381	0.571543067534922	0.33035870766287	0.452108274250946	0.573836026104056	0.335148022169525	1.06275119363409	0.0460644562544198	-0.0116507613563003	0.0506498706647132	0.102464371467128	0.0199728515879408	0.454364634472531	0.526080336813324	0.41190673079873	0.452402787685445	0.524041548133546	0.410002408666496	0.00380794353828788	0.00538548064550622	0.00537473778373488
181	0.423750140311331	0.22	0.335400474960752	0.237896318106818	0.432904631814686	0.272472378123429	0.437826466122017	0.326127031622787	0.549525900621248	0.89	0.6	1.45	0.245605400091822	0.329725947118249	0.413846494144677	0.351591780414867	0.472012963692745	0.592434146970624	0.350686035010354	0.470778735306609	0.590913747573073	0.335400474960752	1.09402155129032	-0.0443469781269065	-0.0875887181102211	0.0506498706647132	0.102464371467128	0.0199728515879408	0.454364634472531	0.526080336813324	0.41190673079873	0.452402787685445	0.524041548133546	0.410002408666496	0.00380794353828788	0.00538548064550622	0.00537473778373488
181	0.423750140311331	0.22	0.341964536491533	0.240115359149352	0.443813713833715	0.258180334496492	0.474553938339649	0.348962904623186	0.600144972056111	0.97	0.72	1.54	0.248123229104903	0.337422270405584	0.426721311706264	0.34691957675831	0.471775220966686	0.596630865175062	0.3499938678191	0.475932632006288	0.601934094669049	0.341964536491533	1.19787271126308	0.059543229667503	0.0601533230192143	0.0506498706647132	0.102464371467128	0.0199728515879408	0.454364634472531	0.526080336813324	0.41190673079873	0.452402787685445	0.524041548133546	0.410002408666496	0.00380794353828788	0.00538548064550622	0.00537473778373488
181	0.423750140311331	0.22	0.355374297927606	0.250862325521693	0.459886270333519	0.311635964999713	0.49548937544125	0.380513928196788	0.610464822685711	1.03	0.65	1.52	0.258269954431832	0.336308368587462	0.414346782743092	0.354664613453211	0.461829475319918	0.568994337186625	0.354773293476136	0.4619729568025	0.569193692873409	0.355374297927606	1.15967560651089	0.00689633720517337	-0.00347408603208158	0.0506498706647132	0.102464371467128	0.0199728515879408	0.454364634472531	0.526080336813324	0.41190673079873	0.452402787685445	0.524041548133546	0.410002408666496	0.00380794353828788	0.00538548064550622	0.00537473778373488
181	0.423750140311331	0.22	0.370482530134215	0.260359847459857	0.480605212808572	0.257840716329148	0.43316473853637	0.318425656720088	0.547903820352652	0.87	0.57	1.26	0.244591038767996	0.332725115330175	0.420859191892354	0.35311368657763	0.48035198952096	0.607590292464291	0.355525051571433	0.483587082316871	0.611723490676221	0.370482530134215	1.02323670200355	-0.0469489185841576	-0.126822488936073	0.0506498706647132	0.102464371467128	0.0199728515879408	0.454364634472531	0.526080336813324	0.41190673079873	0.452402787685445	0.524041548133546	0.410002408666496	0.00380794353828788	0.00538548064550622	0.00537473778373488
181	0.423750140311331	0.23	0.207077677735813	0.147124200181	0.267031155290626	0.383719263011846	0.473781708361116	0.380037111254558	0.567526305467674	0.88	0.56	1.45	0.287916090471545	0.35893699106899	0.429957891666436	0.413205788721003	0.515132177062066	0.61705856540313	0.409570419270813	0.510555575753595	0.611625991096733	0.207077677735813	1.24663240779249	0.0104687737286601	-0.0234121703260557	0.0506498706647132	0.102464371467128	0.0199728515879408	0.454364634472531	0.526080336813324	0.41190673079873	0.452402787685445	0.524041548133546	0.410002408666496	0.00380794353828788	0.00538548064550622	0.00537473778373488
181	0.423750140311331	0.23	0.20843790144406	0.148571994409238	0.268303808478881	0.35963950385733	0.464732118547508	0.367911752266946	0.561552484828069	1.05	0.68	1.58	0.245656338162937	0.310303733886299	0.374951129609662	0.335280888499682	0.423514053739421	0.511747218979159	0.335855803276708	0.424216913721282	0.51260166015221	0.20843790144406	1.32113898446686	-0.00972484260025505	0.0143748474354905	0.0506498706647132	0.102464371467128	0.0199728515879408	0.454364634472531	0.526080336813324	0.41190673079873	0.452402787685445	0.524041548133546	0.410002408666496	0.00380794353828788	0.00538548064550622	0.00537473778373488
181	0.423750140311331	0.23	0.21690638244814	0.155322153735901	0.278490611160378	0.306483404815653	0.457135872413787	0.349772607179709	0.564499137647865	1.05	0.68	1.54	0.233232046214026	0.304822998520642	0.376413950827257	0.318165791162924	0.415827293304184	0.513488795445445	0.319328551896689	0.417364342378337	0.515374639443332	0.21690638244814	1.35237303080251	0.00787030418570767	0.0414975132924025	0.0506498706647132	0.102464371467128	0.0199728515879408	0.454364634472531	0.526080336813324	0.41190673079873	0.452402787685445	0.524041548133546	0.410002408666496	0.00380794353828788	0.00538548064550622	0.00537473778373488
181	0.423750140311331	0.23	0.224094702306956	0.159450448177984	0.288738956435928	0.329874237058077	0.437958900180304	0.340499715026596	0.535418085334012	1.08	0.69	1.62	0.223463787154241	0.287424482703466	0.351385178252691	0.303065075886129	0.389809569466988	0.476554063047848	0.30317929385258	0.389999420062986	0.476722097728412	0.224094702306956	1.34902138109791	-0.0134736971606431	0.0221948937652854	0.0506498706647132	0.102464371467128	0.0199728515879408	0.454364634472531	0.526080336813324	0.41190673079873	0.452402787685445	0.524041548133546	0.410002408666496	0.00380794353828788	0.00538548064550622	0.00537473778373488
181	0.423750140311331	0.23	0.232970532068266	0.16552363242556	0.300417431710972	0.341261873393344	0.470491891997503	0.368433171323412	0.572550612671594	1	0.64	1.59	0.256252230139957	0.327235998197611	0.398219766255264	0.355196903447851	0.453589079763228	0.551981256078604	0.353599585891836	0.451555196113839	0.549520318208709	0.232970532068266	1.2751113810317	0.00456815672018387	0.0107055649226892	0.0506498706647132	0.102464371467128	0.0199728515879408	0.454364634472531	0.526080336813324	0.41190673079873	0.452402787685445	0.524041548133546	0.410002408666496	0.00380794353828788	0.00538548064550622	0.00537473778373488
181	0.423750140311331	0.23	0.233859797194516	0.166681449318279	0.301038145070752	0.275333769245183	0.379566593843377	0.283424690446162	0.475708497240592	1.03	0.67	1.64	0.192595030063882	0.257926151167118	0.323257272270354	0.264593663957059	0.354347800901267	0.444101937845475	0.263688263319371	0.353190725647298	0.442591038226634	0.233859797194516	1.31082036763864	0.0142954136542335	0.0295815099549659	0.0506498706647132	0.102464371467128	0.0199728515879408	0.454364634472531	0.526080336813324	0.41190673079873	0.452402787685445	0.524041548133546	0.410002408666496	0.00380794353828788	0.00538548064550622	0.00537473778373488
181	0.423750140311331	0.23	0.235926780473605	0.168028748392356	0.303824812554854	0.345566920801614	0.537801116511154	0.422250118437228	0.653352114585079	1.03	0.71	1.5	0.287091016253611	0.365655004794194	0.444218993334777	0.394498740336081	0.502455425708847	0.610412111081612	0.398289609684182	0.507313938366036	0.616272593972001	0.235926780473605	1.26050646125694	-0.0317359908730939	-0.0103293977582123	0.0506498706647132	0.102464371467128	0.0199728515879408	0.454364634472531	0.526080336813324	0.41190673079873	0.452402787685445	0.524041548133546	0.410002408666496	0.00380794353828788	0.00538548064550622	0.00537473778373488
181	0.423750140311331	0.23	0.237874334970105	0.169426177633263	0.306322492306948	0.288357707066964	0.418878392406547	0.316138640404256	0.521618144408837	0.98	0.63	1.57	0.222830832748604	0.295247113358215	0.367663393967826	0.310483098288017	0.411384894026189	0.512286689764361	0.308783475014055	0.409144936840016	0.50947500240161	0.237874334970105	1.26779415880464	-0.0692198575501889	-0.0704307735188136	0.0506498706647132	0.102464371467128	0.0199728515879408	0.454364634472531	0.526080336813324	0.41190673079873	0.452402787685445	0.524041548133546	0.410002408666496	0.00380794353828788	0.00538548064550622	0.00537473778373488
181	0.423750140311331	0.23	0.238161576740206	0.170233157097679	0.306089996382734	0.289940684656984	0.401355674056624	0.30329212583032	0.499419222282929	0.98	0.62	1.49	0.212856405556974	0.281679340984226	0.350502276411479	0.296083698747257	0.391816543744916	0.487549388742574	0.295736403512515	0.391460640499351	0.487054725554634	0.238161576740206	1.21969766190545	-0.0301886190637982	-0.0366671720229395	0.0506498706647132	0.102464371467128	0.0199728515879408	0.454364634472531	0.526080336813324	0.41190673079873	0.452402787685445	0.524041548133546	0.410002408666496	0.00380794353828788	0.00538548064550622	0.00537473778373488
181	0.423750140311331	0.23	0.241192090797399	0.172357000026077	0.310027181568721	0.29848007987478	0.421623735321491	0.320704758032157	0.522542712610824	1.05	0.66	1.53	0.215203613731899	0.282923621193136	0.350643628654373	0.294261400300551	0.386859214428027	0.479457028555503	0.29490787333091	0.387728691514425	0.480509138309046	0.241192090797399	1.30855419019913	-0.0453244830549443	-0.0277828649249635	0.0506498706647132	0.102464371467128	0.0199728515879408	0.454364634472531	0.526080336813324	0.41190673079873	0.452402787685445	0.524041548133546	0.410002408666496	0.00380794353828788	0.00538548064550622	0.00537473778373488
181	0.423750140311331	0.23	0.243365051485962	0.17362760021856	0.313102502753365	0.360115074153151	0.477891497180994	0.378432275993361	0.577350718368626	1.08	0.68	1.61	0.247298763801637	0.312293596453825	0.377288429106013	0.334870479526392	0.422880829608181	0.51089117968997	0.334874695496232	0.422902690992044	0.510842529497709	0.243365051485962	1.30353919054679	-0.0445553275299208	-0.0145636486996807	0.0506498706647132	0.102464371467128	0.0199728515879408	0.454364634472531	0.526080336813324	0.41190673079873	0.452402787685445	0.524041548133546	0.410002408666496	0.00380794353828788	0.00538548064550622	0.00537473778373488
181	0.423750140311331	0.23	0.249144855929878	0.178815602084637	0.31947410977512	0.381837323972825	0.50624207378182	0.405674980245651	0.606809167317989	1.01	0.64	1.43	0.278997966808872	0.348161745673121	0.41732552453737	0.38505223696068	0.480506938917619	0.575961640874558	0.387278115634654	0.48326756864165	0.57922467743641	0.249144855929878	1.2190847964935	-0.0398843804693366	-0.0527037737956757	0.0506498706647132	0.102464371467128	0.0199728515879408	0.454364634472531	0.526080336813324	0.41190673079873	0.452402787685445	0.524041548133546	0.410002408666496	0.00380794353828788	0.00538548064550622	0.00537473778373488
181	0.423750140311331	0.23	0.251354371372237	0.178557218730148	0.324151524014327	0.330765549731255	0.461797178664015	0.3592400752439	0.56435428208413	1.05	0.68	1.48	0.240402239707213	0.309033105412663	0.377663971118113	0.328381867909787	0.422129463207025	0.515877058504263	0.330863265331511	0.425356255063275	0.51980810130151	0.251354371372237	1.24826836657825	0.00404249822880894	0.0152044450778372	0.0506498706647132	0.102464371467128	0.0199728515879408	0.454364634472531	0.526080336813324	0.41190673079873	0.452402787685445	0.524041548133546	0.410002408666496	0.00380794353828788	0.00538548064550622	0.00537473778373488
181	0.423750140311331	0.23	0.255091266859231	0.183046269022063	0.3271362646964	0.324599426754141	0.466669213657492	0.361569519798006	0.571768907516979	0.96	0.62	1.45	0.257515310150257	0.332368910298972	0.407222510447686	0.36028980897413	0.465017521213338	0.569745233452546	0.360356043078247	0.465060980152074	0.569851045028257	0.255091266859231	1.21524689185404	-0.00671250749350201	-0.0215555884143076	0.0506498706647132	0.102464371467128	0.0199728515879408	0.454364634472531	0.526080336813324	0.41190673079873	0.452402787685445	0.524041548133546	0.410002408666496	0.00380794353828788	0.00538548064550622	0.00537473778373488
181	0.423750140311331	0.23	0.258129241124642	0.184865383836361	0.331393098412923	0.30413550164768	0.447154707297263	0.341552730108206	0.55275668448632	0.9	0.62	1.38	0.254810094364983	0.33359280461926	0.412375514873538	0.363323850383253	0.475657067419046	0.587990284454839	0.365450424668469	0.478434671756206	0.591499388827036	0.258129241124642	1.19339867970083	0.000911203486831704	-0.0292620577254544	0.0506498706647132	0.102464371467128	0.0199728515879408	0.454364634472531	0.526080336813324	0.41190673079873	0.452402787685445	0.524041548133546	0.410002408666496	0.00380794353828788	0.00538548064550622	0.00537473778373488
181	0.423750140311331	0.23	0.264665318070821	0.189034591229292	0.34029604491235	0.349836052474523	0.489188855259489	0.385067173111755	0.593310537407224	1.16	0.71	1.7	0.240082389885222	0.305000367927569	0.369918345969917	0.31975118314594	0.406211503273569	0.492671823401198	0.319498303800369	0.405833335784451	0.492215319005569	0.264665318070821	1.36789009344963	-0.019222814972873	0.0335464336246174	0.0506498706647132	0.102464371467128	0.0199728515879408	0.454364634472531	0.526080336813324	0.41190673079873	0.452402787685445	0.524041548133546	0.410002408666496	0.00380794353828788	0.00538548064550622	0.00537473778373488
181	0.423750140311331	0.23	0.266853867532812	0.189745843888299	0.343961891177326	0.296203693391222	0.440723224689956	0.334656378529848	0.546790070850064	1.07	0.69	1.68	0.220544362641305	0.290444255440355	0.360344148239404	0.299559673152538	0.3945028799954	0.489446086838263	0.298823228868091	0.39356342873688	0.48821641598624	0.266853867532812	1.30415668079134	-0.00861002651513697	0.0168426129007975	0.0506498706647132	0.102464371467128	0.0199728515879408	0.454364634472531	0.526080336813324	0.41190673079873	0.452402787685445	0.524041548133546	0.410002408666496	0.00380794353828788	0.00538548064550622	0.00537473778373488
181	0.423750140311331	0.23	0.275177213373911	0.197052705730771	0.353301721017051	0.342327496159779	0.473899014339893	0.371344397180716	0.576453631499071	0.99	0.61	1.53	0.258601126855082	0.330019302981887	0.401437479108693	0.358627218720419	0.457669717807418	0.556712216894417	0.356525937170801	0.454942948550695	0.553433768260278	0.275177213373911	1.25737396037284	-0.025099440430754	-0.0214671400956904	0.0506498706647132	0.102464371467128	0.0199728515879408	0.454364634472531	0.526080336813324	0.41190673079873	0.452402787685445	0.524041548133546	0.410002408666496	0.00380794353828788	0.00538548064550622	0.00537473778373488
181	0.423750140311331	0.23	0.28115848769525	0.201620559722658	0.360696415667842	0.30831844240162	0.458772319140828	0.351488058133244	0.566056580148411	0.92	0.68	1.41	0.25793698749939	0.33666677205413	0.415396556608871	0.365275032484053	0.476767474454064	0.588259916424075	0.369473548256638	0.482232913273587	0.595018644514171	0.28115848769525	1.20326332431663	0.000518799867095129	-0.00610499038061733	0.0506498706647132	0.102464371467128	0.0199728515879408	0.454364634472531	0.526080336813324	0.41190673079873	0.452402787685445	0.524041548133546	0.410002408666496	0.00380794353828788	0.00538548064550622	0.00537473778373488
181	0.423750140311331	0.23	0.281824282783236	0.200820945341933	0.362827620224539	0.307534301226774	0.42504790426922	0.325467085612121	0.524628722926319	1.01	0.62	1.5	0.223492437264643	0.291872807662547	0.360253178060452	0.308266400989289	0.402584450131668	0.496902499274047	0.307644471066248	0.401771034033967	0.495869344936798	0.281824282783236	1.18692564695322	0.0462696038531415	0.028374547079067	0.0506498706647132	0.102464371467128	0.0199728515879408	0.454364634472531	0.526080336813324	0.41190673079873	0.452402787685445	0.524041548133546	0.410002408666496	0.00380794353828788	0.00538548064550622	0.00537473778373488
181	0.423750140311331	0.23	0.282352392703929	0.201835078620335	0.362869706787524	0.331713570202756	0.445724837488694	0.346948709297601	0.544500965679786	0.97	0.64	1.56	0.245188050859838	0.314992969263156	0.384797887666474	0.341987125550467	0.439350693270504	0.53671426099054	0.34092380497656	0.437936368353391	0.535066742806249	0.282352392703929	1.23177644662074	0.0527065857474341	0.0383237312664244	0.0506498706647132	0.102464371467128	0.0199728515879408	0.454364634472531	0.526080336813324	0.41190673079873	0.452402787685445	0.524041548133546	0.410002408666496	0.00380794353828788	0.00538548064550622	0.00537473778373488
181	0.423750140311331	0.23	0.282844056969834	0.202249125038763	0.363438988900905	0.331320508546929	0.478379664922543	0.372272914575774	0.584486415269312	1.01	0.59	1.51	0.255930759234836	0.32887719211496	0.401823624995084	0.35316621939754	0.453827101254147	0.554487983110755	0.35017281186067	0.449985157464032	0.549804385838882	0.282844056969834	1.24406465844473	0.0288977192119532	0.0201094943595758	0.0506498706647132	0.102464371467128	0.0199728515879408	0.454364634472531	0.526080336813324	0.41190673079873	0.452402787685445	0.524041548133546	0.410002408666496	0.00380794353828788	0.00538548064550622	0.00537473778373488
181	0.423750140311331	0.23	0.283603593126198	0.201994419846191	0.365212766406205	0.305421606862497	0.382158558001419	0.292179838816657	0.472137277186182	1.02	0.62	1.42	0.200247579115898	0.261915149204484	0.323582719293071	0.276000776928451	0.360997046700524	0.445993316472597	0.276640636105134	0.361803706865517	0.446987446541837	0.283603593126198	1.11074393749432	0.0125118799471801	-0.0410967017646589	0.0506498706647132	0.102464371467128	0.0199728515879408	0.454364634472531	0.526080336813324	0.41190673079873	0.452402787685445	0.524041548133546	0.410002408666496	0.00380794353828788	0.00538548064550622	0.00537473778373488
181	0.423750140311331	0.23	0.283800612068383	0.203576169626789	0.364025054509977	0.316934674063039	0.442348484781357	0.340958222205332	0.543738747357383	1.12	0.72	1.69	0.217836265878944	0.282613927063328	0.347391588247713	0.292602862106114	0.379613759885753	0.466624657665392	0.292733109605955	0.379740654191056	0.466771732679187	0.283800612068383	1.34573306487504	0.0138901542123424	0.0626107865345515	0.0506498706647132	0.102464371467128	0.0199728515879408	0.454364634472531	0.526080336813324	0.41190673079873	0.452402787685445	0.524041548133546	0.410002408666496	0.00380794353828788	0.00538548064550622	0.00537473778373488
181	0.423750140311331	0.23	0.287194103908837	0.204300152692727	0.370088055124946	0.282826846453304	0.423690677518213	0.318352435480769	0.529028919555657	1.19	0.72	1.7	0.194770682052824	0.259217499357344	0.323664316661865	0.257739676559529	0.343022028463257	0.428304380366986	0.257735312803771	0.343004544571893	0.428220437250774	0.287194103908837	1.34179105123028	0.0147624220856516	0.0692804305878127	0.0506498706647132	0.102464371467128	0.0199728515879408	0.454364634472531	0.526080336813324	0.41190673079873	0.452402787685445	0.524041548133546	0.410002408666496	0.00380794353828788	0.00538548064550622	0.00537473778373488
181	0.423750140311331	0.23	0.287249306787639	0.205155160357747	0.369343453217532	0.276342789191595	0.445675427465264	0.3330733171481	0.558277537782429	0.98	0.7	1.56	0.233830559235006	0.312881666216347	0.391932773197688	0.325298640122145	0.435272365050612	0.54524608997908	0.327145935406229	0.437748398837291	0.548377288369864	0.287249306787639	1.25753684760907	0.0188747907514943	0.0376750295694226	0.0506498706647132	0.102464371467128	0.0199728515879408	0.454364634472531	0.526080336813324	0.41190673079873	0.452402787685445	0.524041548133546	0.410002408666496	0.00380794353828788	0.00538548064550622	0.00537473778373488
181	0.423750140311331	0.23	0.287539281758436	0.204284363738535	0.370794199778337	0.332392475256413	0.453375441112681	0.353057531849683	0.553693350375678	0.96	0.65	1.46	0.251694349665873	0.323210883527953	0.394727417390032	0.35228029549839	0.452377360511566	0.552474425524742	0.354115770303608	0.454757061509067	0.555279572161512	0.287539281758436	1.19001612016296	-0.0346357140977009	-0.0506128458177466	0.0506498706647132	0.102464371467128	0.0199728515879408	0.454364634472531	0.526080336813324	0.41190673079873	0.452402787685445	0.524041548133546	0.410002408666496	0.00380794353828788	0.00538548064550622	0.00537473778373488
181	0.423750140311331	0.23	0.287630992587608	0.205451354603778	0.369810630571438	0.260932383111468	0.392707059090153	0.28951832943219	0.495895788748116	0.97	0.65	1.55	0.205030019555115	0.278105832409979	0.351181645264843	0.286211045756317	0.388221009282958	0.490230972809598	0.285701513788601	0.387509646751813	0.48931994353623	0.287630992587608	1.22800425622387	-0.0137822508866535	-0.0108141611557672	0.0506498706647132	0.102464371467128	0.0199728515879408	0.454364634472531	0.526080336813324	0.41190673079873	0.452402787685445	0.524041548133546	0.410002408666496	0.00380794353828788	0.00538548064550622	0.00537473778373488
181	0.423750140311331	0.23	0.288998376405291	0.20566331818515	0.372333434625433	0.310156800324769	0.44240463550348	0.339392196434189	0.54541707457277	0.98	0.65	1.43	0.238795344404213	0.311274591493323	0.383753838582433	0.332494444268652	0.433413275169773	0.534332106070895	0.334804968470645	0.436464139146452	0.53806983437646	0.288998376405291	1.20183420130166	-0.00597624283216072	-0.0124447567569569	0.0506498706647132	0.102464371467128	0.0199728515879408	0.454364634472531	0.526080336813324	0.41190673079873	0.452402787685445	0.524041548133546	0.410002408666496	0.00380794353828788	0.00538548064550622	0.00537473778373488
181	0.423750140311331	0.23	0.290815519637115	0.208686938873723	0.372944100400508	0.306673874508155	0.444481628801771	0.34013710300919	0.548826154594353	0.88	0.62	1.32	0.258436461950719	0.337717521944435	0.416998581938152	0.371357357672981	0.485279382183569	0.599201406694157	0.374676339271212	0.489612195113857	0.604623173900969	0.290815519637115	1.12354651742333	-0.0169496459011085	-0.064572029662366	0.0506498706647132	0.102464371467128	0.0199728515879408	0.454364634472531	0.526080336813324	0.41190673079873	0.452402787685445	0.524041548133546	0.410002408666496	0.00380794353828788	0.00538548064550622	0.00537473778373488
181	0.423750140311331	0.23	0.296264298862787	0.21151486745171	0.381013730273864	0.307796963729177	0.423661601888298	0.324466746235146	0.522856457541449	1.03	0.66	1.53	0.220166479399996	0.287475016860774	0.354783554321552	0.302307557736563	0.394727982635215	0.487148407533866	0.302857774022519	0.395517545863805	0.48805395282051	0.296264298862787	1.20469759857055	0.0229194594796144	0.0247010689671003	0.0506498706647132	0.102464371467128	0.0199728515879408	0.454364634472531	0.526080336813324	0.41190673079873	0.452402787685445	0.524041548133546	0.410002408666496	0.00380794353828788	0.00538548064550622	0.00537473778373488
181	0.423750140311331	0.23	0.297670026604402	0.212124124499249	0.383215928709555	0.289171761114414	0.427762993143155	0.323051809747787	0.532474176538523	1.01	0.66	1.53	0.222616972833371	0.294774088088277	0.366931203343182	0.307473621693071	0.407135427690929	0.506797233688788	0.30783670192908	0.407524081791545	0.507364898592407	0.297670026604402	1.22042478424843	-0.0391199679155309	-0.0391944483190376	0.0506498706647132	0.102464371467128	0.0199728515879408	0.454364634472531	0.526080336813324	0.41190673079873	0.452402787685445	0.524041548133546	0.410002408666496	0.00380794353828788	0.00538548064550622	0.00537473778373488
181	0.423750140311331	0.23	0.299199868862122	0.213350193707692	0.385049544016552	0.305374859540274	0.467705389717397	0.357572649547899	0.577838129886895	1.19	0.77	1.82	0.218044079061171	0.285201877441734	0.352359675822297	0.288216785478818	0.376987848891414	0.46575891230401	0.288265317437612	0.376994253272381	0.465888780119411	0.299199868862122	1.3721735511653	0.00937751015392793	0.0770596635302681	0.0506498706647132	0.102464371467128	0.0199728515879408	0.454364634472531	0.526080336813324	0.41190673079873	0.452402787685445	0.524041548133546	0.410002408666496	0.00380794353828788	0.00538548064550622	0.00537473778373488
181	0.423750140311331	0.23	0.302975030986302	0.216461285019321	0.389488776953283	0.32339373560779	0.482859670797794	0.373813956618935	0.591905384976653	0.98	0.67	1.41	0.262218112464154	0.338710070129166	0.415202027794178	0.364674123668307	0.471053646299394	0.577433168930481	0.368723310743467	0.476259955321437	0.583844484998308	0.302975030986302	1.18557840858312	-0.0210823789304139	-0.0375874399012345	0.0506498706647132	0.102464371467128	0.0199728515879408	0.454364634472531	0.526080336813324	0.41190673079873	0.452402787685445	0.524041548133546	0.410002408666496	0.00380794353828788	0.00538548064550622	0.00537473778373488
181	0.423750140311331	0.23	0.304347373056355	0.217490775956873	0.391203970155837	0.351725775722017	0.526406938232345	0.414827455086405	0.637986421378285	1.02	0.67	1.48	0.283751115137082	0.36007393895424	0.436396762771399	0.390802945711397	0.495920362988674	0.601037780265951	0.39317576170656	0.498902283970363	0.604719508834705	0.304347373056355	1.23734661460572	-0.0154249243559571	-0.00413119649706039	0.0506498706647132	0.102464371467128	0.0199728515879408	0.454364634472531	0.526080336813324	0.41190673079873	0.452402787685445	0.524041548133546	0.410002408666496	0.00380794353828788	0.00538548064550622	0.00537473778373488
181	0.423750140311331	0.23	0.306690269331932	0.218079735002391	0.395300803661474	0.258110348127163	0.398455690367978	0.29298484102026	0.503926539715696	0.98	0.66	1.57	0.206340070530752	0.2806198947618	0.354899718992849	0.28741203365045	0.390876742596848	0.494341451543247	0.287184576656052	0.390580603393576	0.493951647317926	0.306690269331932	1.17615264072795	0.0320614096732886	0.0257433432737617	0.0506498706647132	0.102464371467128	0.0199728515879408	0.454364634472531	0.526080336813324	0.41190673079873	0.452402787685445	0.524041548133546	0.410002408666496	0.00380794353828788	0.00538548064550622	0.00537473778373488
181	0.423750140311331	0.23	0.308373605760312	0.220462180197206	0.396285031323419	0.287929858128902	0.419226029171512	0.316293714914376	0.522158343428648	0.93	0.63	1.74	0.230823026453528	0.305940384707484	0.38105774296144	0.326133359709214	0.432267816033811	0.538402272358408	0.320744327505228	0.425136908061008	0.529513584739512	0.308373605760312	1.24983292094239	-0.00528629514934572	0.000534991833475867	0.0506498706647132	0.102464371467128	0.0199728515879408	0.454364634472531	0.526080336813324	0.41190673079873	0.452402787685445	0.524041548133546	0.410002408666496	0.00380794353828788	0.00538548064550622	0.00537473778373488
181	0.423750140311331	0.23	0.308456960314604	0.219351732132528	0.39756218849668	0.281713367102537	0.486361472109333	0.365109226420758	0.607613717797909	1.02	0.67	1.43	0.249550819149253	0.332426285025319	0.415301750901386	0.34359923785095	0.457708047465908	0.571816857080865	0.346940284240404	0.462194299971043	0.577494507417179	0.308456960314604	1.22974805763665	0.0148241756536687	0.0272941191801182	0.0506498706647132	0.102464371467128	0.0199728515879408	0.454364634472531	0.526080336813324	0.41190673079873	0.452402787685445	0.524041548133546	0.410002408666496	0.00380794353828788	0.00538548064550622	0.00537473778373488
181	0.423750140311331	0.23	0.309131032711326	0.221439404609051	0.396822660813601	0.265198466921151	0.415703338361002	0.307667338403923	0.523739338318082	1.02	0.63	1.51	0.209564633219242	0.283152310165813	0.356739987112384	0.288165411426758	0.389353397574513	0.490541383722268	0.287836358305484	0.388910110897673	0.489987654807553	0.309131032711326	1.19566432487476	-0.0290190494521472	-0.0283259392202554	0.0506498706647132	0.102464371467128	0.0199728515879408	0.454364634472531	0.526080336813324	0.41190673079873	0.452402787685445	0.524041548133546	0.410002408666496	0.00380794353828788	0.00538548064550622	0.00537473778373488
181	0.423750140311331	0.23	0.311005443781107	0.223109463958908	0.398901423603305	0.272559868981185	0.394867007567206	0.294149729018956	0.495584286115457	1.1	0.71	1.62	0.189809182993021	0.254800112674591	0.319791042356161	0.255858484814332	0.343464787801331	0.43107109078833	0.256647224145672	0.344473508258191	0.432308734434277	0.311005443781107	1.24160472370872	-0.0305155850868168	-0.0112594165377244	0.0506498706647132	0.102464371467128	0.0199728515879408	0.454364634472531	0.526080336813324	0.41190673079873	0.452402787685445	0.524041548133546	0.410002408666496	0.00380794353828788	0.00538548064550622	0.00537473778373488
181	0.423750140311331	0.23	0.311830634954783	0.221616404649234	0.402044865260333	0.222753049272213	0.368756270254051	0.261210691814273	0.476301848693829	1.03	0.67	1.5	0.177166825648886	0.250109891694193	0.3230529577395	0.243225273797428	0.343365901962513	0.443506530127599	0.244329015145399	0.34493077621219	0.445579609447498	0.311830634954783	1.19967226796243	-0.0600615378362556	-0.0593220605125174	0.0506498706647132	0.102464371467128	0.0199728515879408	0.454364634472531	0.526080336813324	0.41190673079873	0.452402787685445	0.524041548133546	0.410002408666496	0.00380794353828788	0.00538548064550622	0.00537473778373488
181	0.423750140311331	0.23	0.312097979738839	0.223363271008445	0.400832688469233	0.326581511878678	0.43772864511085	0.339590657201194	0.535866633020507	0.82	0.59	1.36	0.269996927687812	0.348023088488145	0.426049249288478	0.39576476492652	0.5101364559369	0.624508146947281	0.396354090934891	0.510876026014296	0.625422234901802	0.312097979738839	1.05918702219613	-0.0541101738168509	-0.12650055855899	0.0506498706647132	0.102464371467128	0.0199728515879408	0.454364634472531	0.526080336813324	0.41190673079873	0.452402787685445	0.524041548133546	0.410002408666496	0.00380794353828788	0.00538548064550622	0.00537473778373488
181	0.423750140311331	0.23	0.313382756109716	0.222880289530633	0.4038852226888	0.276012631388561	0.456113194537097	0.340778727482234	0.57144766159196	0.99	0.64	1.42	0.237450301028261	0.317813896853176	0.398177492678091	0.329367985729633	0.440840557329752	0.552313128929872	0.331247091544355	0.443763406881814	0.555902568066231	0.313382756109716	1.13966976344252	-0.0102066871715701	-0.0310258682806528	0.0506498706647132	0.102464371467128	0.0199728515879408	0.454364634472531	0.526080336813324	0.41190673079873	0.452402787685445	0.524041548133546	0.410002408666496	0.00380794353828788	0.00538548064550622	0.00537473778373488
181	0.423750140311331	0.23	0.316437768878312	0.225524176410358	0.407351361346266	0.290253852580992	0.434507027462905	0.328424271999684	0.540589782926125	0.93	0.61	1.37	0.239910733768145	0.317403154009706	0.394895574251266	0.33910952914363	0.448643678481491	0.558177827819352	0.340860111374969	0.450871025673851	0.560997807098268	0.316437768878312	1.10104754479466	-0.0423499301456911	-0.0837290639359982	0.0506498706647132	0.102464371467128	0.0199728515879408	0.454364634472531	0.526080336813324	0.41190673079873	0.452402787685445	0.524041548133546	0.410002408666496	0.00380794353828788	0.00538548064550622	0.00537473778373488
181	0.423750140311331	0.23	0.323449204375118	0.231286836382564	0.415611572367672	0.265182262621171	0.461378210616634	0.341466907820871	0.581289513412397	0.96	0.71	1.55	0.243392404578894	0.328863352583492	0.41433430058809	0.340638854281858	0.460259373472025	0.579879892662193	0.342980451601075	0.463413131529888	0.583865805012286	0.323449204375118	1.21460908654146	-0.0463952313042986	-0.0456596180060567	0.0506498706647132	0.102464371467128	0.0199728515879408	0.454364634472531	0.526080336813324	0.41190673079873	0.452402787685445	0.524041548133546	0.410002408666496	0.00380794353828788	0.00538548064550622	0.00537473778373488
181	0.423750140311331	0.23	0.326956300577699	0.234269576197051	0.419643024958347	0.280712015504091	0.486802954261077	0.365139660933112	0.608466247589043	1.01	0.7	1.46	0.250915628239082	0.334519862303961	0.41812409636884	0.346187011141817	0.461535346009758	0.576883680877698	0.350061857372601	0.466672310831473	0.583294422131539	0.326956300577699	1.20211373262736	-0.0368141814104884	-0.0282566438591087	0.0506498706647132	0.102464371467128	0.0199728515879408	0.454364634472531	0.526080336813324	0.41190673079873	0.452402787685445	0.524041548133546	0.410002408666496	0.00380794353828788	0.00538548064550622	0.00537473778373488
181	0.423750140311331	0.23	0.328045700022902	0.235288816707533	0.420802583338271	0.277391728720092	0.450863863489991	0.337248882436311	0.564478844543671	0.98	0.63	1.68	0.236970036193955	0.316802313110545	0.396634590027135	0.32977971491063	0.440878425722622	0.551977136534615	0.325405364332298	0.43505438742419	0.544661207982694	0.328045700022902	1.2119869223675	-0.0245592069489018	-0.0172153541991789	0.0506498706647132	0.102464371467128	0.0199728515879408	0.454364634472531	0.526080336813324	0.41190673079873	0.452402787685445	0.524041548133546	0.410002408666496	0.00380794353828788	0.00538548064550622	0.00537473778373488
181	0.423750140311331	0.23	0.330078055743829	0.236981469241941	0.423174642245717	0.294073134962415	0.481122288632749	0.364738332027536	0.597506245237962	1.06	0.64	1.46	0.242045400036101	0.31927940277362	0.39651340551114	0.329603297489309	0.434776054239852	0.539948810990395	0.330526152470877	0.436007364008935	0.54139414445717	0.330078055743829	1.18345679694098	-0.0223596366278915	-0.0239211409564469	0.0506498706647132	0.102464371467128	0.0199728515879408	0.454364634472531	0.526080336813324	0.41190673079873	0.452402787685445	0.524041548133546	0.410002408666496	0.00380794353828788	0.00538548064550622	0.00537473778373488
181	0.423750140311331	0.23	0.334417385482652	0.239304713616271	0.429530057349033	0.27480413853119	0.444270146083975	0.331589684788282	0.556950607379669	1	0.68	1.44	0.2295578148048	0.307565912320717	0.385574009836633	0.317623898669681	0.425558521073535	0.53349314347739	0.32069527832397	0.429671299186309	0.538649213219105	0.334417385482652	1.14314768856336	-0.0106174550570732	-0.0189511529626344	0.0506498706647132	0.102464371467128	0.0199728515879408	0.454364634472531	0.526080336813324	0.41190673079873	0.452402787685445	0.524041548133546	0.410002408666496	0.00380794353828788	0.00538548064550622	0.00537473778373488
181	0.423750140311331	0.23	0.33753412005228	0.240881581290408	0.434186658814151	0.327496629053767	0.505497447941566	0.392401187623673	0.618593708259459	0.94	0.64	1.42	0.283275052340469	0.364919425679593	0.446563799018716	0.398483070841113	0.513332226586638	0.628181382332162	0.400598724523022	0.516075057492507	0.631539381140449	0.33753412005228	1.12511533389272	0.0249105494726108	-0.00271143504075845	0.0506498706647132	0.102464371467128	0.0199728515879408	0.454364634472531	0.526080336813324	0.41190673079873	0.452402787685445	0.524041548133546	0.410002408666496	0.00380794353828788	0.00538548064550622	0.00537473778373488
181	0.423750140311331	0.23	0.34368346896882	0.244786960006104	0.442579977931535	0.269961550968411	0.477243131033998	0.35471182644954	0.599774435618455	1.04	0.74	1.52	0.239037433986718	0.321610290167143	0.404183146347567	0.327370406785989	0.440456918243306	0.553543429700623	0.331609152136503	0.446196058236246	0.560740283260995	0.34368346896882	1.21381472375868	-0.0375222023919001	-0.0241691670523362	0.0506498706647132	0.102464371467128	0.0199728515879408	0.454364634472531	0.526080336813324	0.41190673079873	0.452402787685445	0.524041548133546	0.410002408666496	0.00380794353828788	0.00538548064550622	0.00537473778373488
181	0.423750140311331	0.23	0.344780753292197	0.246987972951724	0.44257353363267	0.312683466491672	0.454411364652246	0.349224724684191	0.559598004620301	0.93	0.62	1.34	0.255162788001471	0.332017931459676	0.408873074917881	0.360701327157555	0.469344724815129	0.577988122472703	0.363569623639195	0.472997514461986	0.582602305174444	0.344780753292197	1.08681720202992	0.0307670031832866	-0.0201171533880406	0.0506498706647132	0.102464371467128	0.0199728515879408	0.454364634472531	0.526080336813324	0.41190673079873	0.452402787685445	0.524041548133546	0.410002408666496	0.00380794353828788	0.00538548064550622	0.00537473778373488
181	0.423750140311331	0.23	0.346312446950394	0.248705431149005	0.443919462751782	0.27366225231676	0.4575331760635	0.341155438225786	0.573910913901215	1.05	0.69	1.62	0.228434276227056	0.306359647870424	0.384285019513792	0.31210219112016	0.418569047300595	0.52503590348103	0.312332358139547	0.418893399198603	0.525414478974881	0.346312446950394	1.24871211280907	0.0362433595654014	0.0577550214843372	0.0506498706647132	0.102464371467128	0.0199728515879408	0.454364634472531	0.526080336813324	0.41190673079873	0.452402787685445	0.524041548133546	0.410002408666496	0.00380794353828788	0.00538548064550622	0.00537473778373488
181	0.423750140311331	0.23	0.34736553291741	0.247390329612652	0.447340736222169	0.291725677849229	0.506397255955341	0.383203066366371	0.629591445544311	0.99	0.77	1.38	0.266855275576868	0.352645349555041	0.438435423533214	0.370071822474096	0.489044508918681	0.608017195363265	0.378402334982985	0.500079816045901	0.62173574592553	0.34736553291741	1.19749486752918	-0.0131295483869229	0.000853377864254711	0.0506498706647132	0.102464371467128	0.0199728515879408	0.454364634472531	0.526080336813324	0.41190673079873	0.452402787685445	0.524041548133546	0.410002408666496	0.00380794353828788	0.00538548064550622	0.00537473778373488
181	0.423750140311331	0.23	0.357888512627852	0.25517462508337	0.460602400172334	0.273156799842045	0.480920653931937	0.358438377813661	0.603402930050214	0.99	0.65	1.55	0.250085583305439	0.335542535918758	0.420999488532077	0.347072702693489	0.465671204516081	0.584269706338673	0.346622571375136	0.46512619085188	0.583518500479757	0.357888512627852	1.17915529342257	-0.00459928670155979	-0.00597624176108383	0.0506498706647132	0.102464371467128	0.0199728515879408	0.454364634472531	0.526080336813324	0.41190673079873	0.452402787685445	0.524041548133546	0.410002408666496	0.00380794353828788	0.00538548064550622	0.00537473778373488
181	0.423750140311331	0.23	0.362862996824614	0.258080445810286	0.467645547838943	0.290905048548245	0.470399276194529	0.355734857453215	0.585063694935842	0.99	0.6	1.5	0.248049673308043	0.328003804911747	0.407957936515452	0.344166490810228	0.455102064854114	0.566037638898	0.341981173553404	0.452213825691709	0.562371416250513	0.362862996824614	1.15536997837163	0.000834691648235361	-0.022498578712339	0.0506498706647132	0.102464371467128	0.0199728515879408	0.454364634472531	0.526080336813324	0.41190673079873	0.452402787685445	0.524041548133546	0.410002408666496	0.00380794353828788	0.00538548064550622	0.00537473778373488
181	0.423750140311331	0.23	0.363525749842216	0.258389947978417	0.468661551706016	0.314127818276307	0.539657259430605	0.415156534441572	0.664157984419637	0.94	0.62	1.35	0.301568108675294	0.392004956102368	0.482441803529442	0.425284652009933	0.552822684316628	0.680360716623323	0.428240126950239	0.556652841256295	0.685105190969924	0.363525749842216	1.11391597373209	0.0130568371850121	-0.0225901365226027	0.0506498706647132	0.102464371467128	0.0199728515879408	0.454364634472531	0.526080336813324	0.41190673079873	0.452402787685445	0.524041548133546	0.410002408666496	0.00380794353828788	0.00538548064550622	0.00537473778373488
181	0.423750140311331	0.23	0.370955230888504	0.266414114275232	0.475496347501776	0.23848138797056	0.3998869310912	0.288319948274647	0.511453913907754	1.06	0.67	1.46	0.19183343664484	0.266064435428899	0.340295434212958	0.261479275912845	0.362660113580256	0.463840951247666	0.263356239701914	0.365256359776463	0.467188128635831	0.370955230888504	1.130983813986	0.0328412127376248	0.0203158520178315	0.0506498706647132	0.102464371467128	0.0199728515879408	0.454364634472531	0.526080336813324	0.41190673079873	0.452402787685445	0.524041548133546	0.410002408666496	0.00380794353828788	0.00538548064550622	0.00537473778373488
181	0.423750140311331	0.23	0.389108035787356	0.277835507666858	0.500380563907853	0.307683063571311	0.514240923048699	0.393805905950406	0.634675940146991	1.01	0.71	1.44	0.271644011664845	0.354719076551313	0.437794141437781	0.375331966715909	0.490117222970189	0.604902479224469	0.380038941423787	0.496291323172728	0.6125276427069	0.389108035787356	1.14809377112836	0.0478612958689007	0.0416580199488217	0.0506498706647132	0.102464371467128	0.0199728515879408	0.454364634472531	0.526080336813324	0.41190673079873	0.452402787685445	0.524041548133546	0.410002408666496	0.00380794353828788	0.00538548064550622	0.00537473778373488
181	0.423750140311331	0.23	0.41381200163099	0.297220873437707	0.530403129824273	0.262296977972781	0.487731107546184	0.360025474226481	0.615436740865887	0.99	0.68	1.42	0.251105419562297	0.340175718557418	0.429246017552539	0.348440821434028	0.472037230469455	0.595633639504883	0.352183693233273	0.477138900076593	0.601985113062917	0.41381200163099	1.13032953296497	0.0233081311543811	0.00831492995262192	0.0506498706647132	0.102464371467128	0.0199728515879408	0.454364634472531	0.526080336813324	0.41190673079873	0.452402787685445	0.524041548133546	0.410002408666496	0.00380794353828788	0.00538548064550622	0.00537473778373488
181	0.423750140311331	0.24	0.21866483088973	0.158261210807387	0.279068450972074	0.353039685738189	0.457289972401635	0.360639452108101	0.553940492695169	0.95	0.65	1.36	0.259342716377156	0.328845951050098	0.39834918572304	0.364249905568147	0.46186801885066	0.559486132133174	0.368387885218949	0.467104819939904	0.56577130701486	0.21866483088973	1.27928098954214	0.000279206189749	-0.0135964978027988	0.0506498706647132	0.102464371467128	0.0199728515879408	0.454364634472531	0.526080336813324	0.41190673079873	0.452402787685445	0.524041548133546	0.410002408666496	0.00380794353828788	0.00538548064550622	0.00537473778373488
181	0.423750140311331	0.24	0.224786771030049	0.161874516831122	0.287699025228976	0.354084971599574	0.491838993958564	0.388123804153058	0.59555418376407	0.9	0.65	1.51	0.289450092105598	0.366797502701714	0.444144913297831	0.412653803971113	0.522923947530642	0.63319409109017	0.413337475026439	0.523753268123993	0.634127389778204	0.224786771030049	1.20844391780033	0.022732137898307	0.017708048020509	0.0506498706647132	0.102464371467128	0.0199728515879408	0.454364634472531	0.526080336813324	0.41190673079873	0.452402787685445	0.524041548133546	0.410002408666496	0.00380794353828788	0.00538548064550622	0.00537473778373488
181	0.423750140311331	0.24	0.224876714032421	0.162628016871136	0.287125411193706	0.396898077373135	0.481315791533719	0.388681575339374	0.573950007728064	1.11	0.71	1.72	0.248850182823669	0.308158478092263	0.367466773360857	0.334510634950498	0.414234327668003	0.493958020385508	0.33355364124102	0.413087213836658	0.492602570904882	0.224876714032421	1.3756643083971	0.00501004890741316	0.0520501388038325	0.0506498706647132	0.102464371467128	0.0199728515879408	0.454364634472531	0.526080336813324	0.41190673079873	0.452402787685445	0.524041548133546	0.410002408666496	0.00380794353828788	0.00538548064550622	0.00537473778373488
181	0.423750140311331	0.24	0.227585277051648	0.164927954502967	0.290242599600328	0.257493460071368	0.369001860321154	0.271169832103546	0.466833888538761	1.07	0.65	1.42	0.179376878009989	0.244092055413494	0.308807232816999	0.243977680127512	0.331999386308998	0.420021092490484	0.24568237131541	0.334321421111841	0.422934049595238	0.227585277051648	1.27955423241568	-0.0816036255833832	-0.0749337245478859	0.0506498706647132	0.102464371467128	0.0199728515879408	0.454364634472531	0.526080336813324	0.41190673079873	0.452402787685445	0.524041548133546	0.410002408666496	0.00380794353828788	0.00538548064550622	0.00537473778373488
181	0.423750140311331	0.24	0.239857905496877	0.172471770027	0.307244040966754	0.344331672036289	0.504711278441669	0.395973091284172	0.613449465599166	0.96	0.63	1.48	0.282826884828405	0.360493987499208	0.438161090170011	0.396155281677656	0.504943500146727	0.613731718615798	0.39620186103618	0.504993730668461	0.613817982528641	0.239857905496877	1.224731199342	0.0577104532965582	0.0436281326634671	0.0506498706647132	0.102464371467128	0.0199728515879408	0.454364634472531	0.526080336813324	0.41190673079873	0.452402787685445	0.524041548133546	0.410002408666496	0.00380794353828788	0.00538548064550622	0.00537473778373488
181	0.423750140311331	0.24	0.241067622177971	0.173788596734432	0.308346647621511	0.351960263540183	0.4480418275996	0.353121763487761	0.542961891711439	0.99	0.61	1.64	0.246506150701768	0.312767656074504	0.37902916144724	0.34217536350636	0.434153006347514	0.526130649188667	0.337979481536736	0.428870411996641	0.519767739502223	0.241067622177971	1.31783813513887	-0.0395145927838632	-0.0312292604880125	0.0506498706647132	0.102464371467128	0.0199728515879408	0.454364634472531	0.526080336813324	0.41190673079873	0.452402787685445	0.524041548133546	0.410002408666496	0.00380794353828788	0.00538548064550622	0.00537473778373488
181	0.423750140311331	0.24	0.246839769955511	0.177623810016486	0.316055729894536	0.321032229326115	0.446260600100607	0.34493381369736	0.547587386503853	1.13	0.77	1.69	0.219170064330926	0.283552845643083	0.34793562695524	0.293825980688074	0.380139473893547	0.46645296709902	0.295818966042959	0.382682907756604	0.469615830841487	0.246839769955511	1.39999739367274	-0.00420973646960717	0.0483694716911149	0.0506498706647132	0.102464371467128	0.0199728515879408	0.454364634472531	0.526080336813324	0.41190673079873	0.452402787685445	0.524041548133546	0.410002408666496	0.00380794353828788	0.00538548064550622	0.00537473778373488
181	0.423750140311331	0.24	0.248229553974664	0.179948849151131	0.316510258798197	0.342895649068624	0.439294679305003	0.344348479069262	0.534240879540745	0.97	0.61	1.6	0.244769335509125	0.312258869377937	0.379748403246749	0.342189770002567	0.43654075569329	0.530891741384013	0.3388581263892	0.432290052515432	0.525768089970661	0.248229553974664	1.25599152041854	-0.015109840712346	-0.0212701499616822	0.0506498706647132	0.102464371467128	0.0199728515879408	0.454364634472531	0.526080336813324	0.41190673079873	0.452402787685445	0.524041548133546	0.410002408666496	0.00380794353828788	0.00538548064550622	0.00537473778373488
181	0.423750140311331	0.24	0.248891563729882	0.179202871961931	0.318580255497833	0.34908946634367	0.425606696019046	0.334869325160514	0.516344066877578	0.96	0.6	1.38	0.238638395897228	0.303300695494938	0.367962995092648	0.333956777054194	0.424446880666287	0.51493698427838	0.335067943735798	0.425808694181467	0.516675366167223	0.248891563729882	1.15049660531457	-0.00195052265231022	-0.0362993312192873	0.0506498706647132	0.102464371467128	0.0199728515879408	0.454364634472531	0.526080336813324	0.41190673079873	0.452402787685445	0.524041548133546	0.410002408666496	0.00380794353828788	0.00538548064550622	0.00537473778373488
181	0.423750140311331	0.24	0.249247980016094	0.180775714415072	0.317720245617116	0.368710866876709	0.45618772121746	0.362991084220872	0.549384358214048	0.98	0.6	1.61	0.254812327043091	0.320234462676706	0.385656598310321	0.354476083493515	0.445486525108702	0.53649696672389	0.349749031307167	0.439512237902991	0.529337351513736	0.249247980016094	1.22356106960965	0.0478759650636827	0.0359922405697523	0.0506498706647132	0.102464371467128	0.0199728515879408	0.454364634472531	0.526080336813324	0.41190673079873	0.452402787685445	0.524041548133546	0.410002408666496	0.00380794353828788	0.00538548064550622	0.00537473778373488
181	0.423750140311331	0.24	0.249822958374368	0.180639165187456	0.31900675156128	0.36856571166132	0.503527176330603	0.400627266858208	0.606427085802998	0.97	0.69	1.58	0.283687898003161	0.356552282027404	0.429416666051647	0.395998460455503	0.497709474914488	0.599420489373473	0.396980812005546	0.498931976692748	0.600878857620221	0.249822958374368	1.28241960425737	0.00749621436718501	0.0110012064602793	0.0506498706647132	0.102464371467128	0.0199728515879408	0.454364634472531	0.526080336813324	0.41190673079873	0.452402787685445	0.524041548133546	0.410002408666496	0.00380794353828788	0.00538548064550622	0.00537473778373488
181	0.423750140311331	0.24	0.250019620881404	0.181478456369584	0.318560785393224	0.364660075761238	0.519647155675185	0.412556154052233	0.626738157298138	0.97	0.7	1.61	0.292717718825905	0.368701153793363	0.44468458876082	0.408925724142526	0.515074341628111	0.621222959113696	0.410088589006621	0.516577951809663	0.622982912199516	0.250019620881404	1.27306580598892	-0.0152665871212473	-0.00288253619140565	0.0506498706647132	0.102464371467128	0.0199728515879408	0.454364634472531	0.526080336813324	0.41190673079873	0.452402787685445	0.524041548133546	0.410002408666496	0.00380794353828788	0.00538548064550622	0.00537473778373488
181	0.423750140311331	0.24	0.250239598250276	0.180087633802014	0.320391562698539	0.272611922346004	0.369990342081575	0.27563064981069	0.46435003435246	1.08	0.65	1.63	0.180740857156882	0.242615876041077	0.304490894925271	0.245049377267538	0.328939843897494	0.41283031052745	0.243495789350399	0.326847622575563	0.410148799257158	0.250239598250276	1.29546576881459	0.0215267453287187	0.0391164251127594	0.0506498706647132	0.102464371467128	0.0199728515879408	0.454364634472531	0.526080336813324	0.41190673079873	0.452402787685445	0.524041548133546	0.410002408666496	0.00380794353828788	0.00538548064550622	0.00537473778373488
181	0.423750140311331	0.24	0.251415577981875	0.18135895469749	0.321472201266259	0.414470696917978	0.590781616568669	0.481148985733111	0.700414247404227	1.02	0.73	1.6	0.328640051218035	0.403522622898131	0.478405194578228	0.452377927395937	0.555454903099806	0.658531878803676	0.455373175784408	0.559151233626319	0.662982798468044	0.251415577981875	1.30655654476596	-0.0112340156228682	7.50547621835138e-05	0.0506498706647132	0.102464371467128	0.0199728515879408	0.454364634472531	0.526080336813324	0.41190673079873	0.452402787685445	0.524041548133546	0.410002408666496	0.00380794353828788	0.00538548064550622	0.00537473778373488
181	0.423750140311331	0.24	0.254162935743406	0.184254410459137	0.324071461027675	0.280943915301395	0.409146841191616	0.306950291961236	0.511343390421996	0.98	0.64	1.57	0.216459101803303	0.288527361170194	0.360595620537085	0.301662430515057	0.402098430214258	0.502534429913458	0.300780981221421	0.400821948637004	0.500982272927396	0.254162935743406	1.2705771811553	-0.0712794425831746	-0.0593152771771908	0.0506498706647132	0.102464371467128	0.0199728515879408	0.454364634472531	0.526080336813324	0.41190673079873	0.452402787685445	0.524041548133546	0.410002408666496	0.00380794353828788	0.00538548064550622	0.00537473778373488
181	0.423750140311331	0.24	0.258560125562801	0.187462906791826	0.329657344333776	0.332257972376427	0.469744934144104	0.365773456229463	0.573716412058745	1.18	0.68	1.66	0.224466902857803	0.288271848885399	0.352076794912994	0.297342545434047	0.381862467175675	0.466382388917303	0.296548808611887	0.380759140341061	0.465093428570657	0.258560125562801	1.35801701160542	0.039858151612008	0.0838135135417971	0.0506498706647132	0.102464371467128	0.0199728515879408	0.454364634472531	0.526080336813324	0.41190673079873	0.452402787685445	0.524041548133546	0.410002408666496	0.00380794353828788	0.00538548064550622	0.00537473778373488
181	0.423750140311331	0.24	0.260429173077497	0.188961312320233	0.331897033834762	0.369630861979102	0.490582318052078	0.390556822593132	0.590607813511025	0.99	0.69	1.69	0.273493864740753	0.343538369773442	0.413582874806132	0.380100980990017	0.477448631187298	0.57479628138458	0.37872186014226	0.47570090362098	0.572628547203591	0.260429173077497	1.30517928817686	-0.0446207749769218	-0.0334296704920228	0.0506498706647132	0.102464371467128	0.0199728515879408	0.454364634472531	0.526080336813324	0.41190673079873	0.452402787685445	0.524041548133546	0.410002408666496	0.00380794353828788	0.00538548064550622	0.00537473778373488
181	0.423750140311331	0.24	0.260911422103681	0.188640422051272	0.33318242215609	0.292755977561994	0.42663042149592	0.323099748094503	0.530161094897337	1.19	0.7	1.67	0.197098185714266	0.260254248241517	0.323410310768768	0.260563353907351	0.344055525141942	0.427547696376534	0.260114864276406	0.343489331201218	0.42683607263308	0.260911422103681	1.34278710084889	0.0211641970381844	0.0686090980328746	0.0506498706647132	0.102464371467128	0.0199728515879408	0.454364634472531	0.526080336813324	0.41190673079873	0.452402787685445	0.524041548133546	0.410002408666496	0.00380794353828788	0.00538548064550622	0.00537473778373488
181	0.423750140311331	0.24	0.262146100813684	0.189377695400361	0.334914506227007	0.333715370142309	0.474728520959993	0.369998165299604	0.579458876620382	1.01	0.71	1.46	0.254707074245595	0.326803546543932	0.398900018842268	0.351657615747956	0.451196561132038	0.55073550651612	0.356023891152375	0.456775786966739	0.557546670731721	0.262146100813684	1.24881563891757	-0.0473879922477311	-0.0390056198849284	0.0506498706647132	0.102464371467128	0.0199728515879408	0.454364634472531	0.526080336813324	0.41190673079873	0.452402787685445	0.524041548133546	0.410002408666496	0.00380794353828788	0.00538548064550622	0.00537473778373488
181	0.423750140311331	0.24	0.263299768153977	0.190075311841049	0.336524224466904	0.27848720816316	0.411235070458585	0.307888754910046	0.514581386007123	0.97	0.53	1.48	0.217913858051057	0.291059089818692	0.364204321586327	0.304126868126105	0.406210464161731	0.508294060197358	0.298970304324018	0.399329505248203	0.4996740968898	0.263299768153977	1.14663980459999	0.0158521328071442	-0.0285413218480303	0.0506498706647132	0.102464371467128	0.0199728515879408	0.454364634472531	0.526080336813324	0.41190673079873	0.452402787685445	0.524041548133546	0.410002408666496	0.00380794353828788	0.00538548064550622	0.00537473778373488
181	0.423750140311331	0.24	0.265359951191909	0.192537811285698	0.338182091098119	0.32205510470726	0.450628262796231	0.348549360320119	0.552707165272343	1	0.64	1.51	0.242044343706177	0.312931350738366	0.383818357770555	0.335300095976734	0.433498714863897	0.53169733375106	0.335216443923487	0.433417486501864	0.531556079369282	0.265359951191909	1.25679777750232	0.041368997205554	0.0354941469510814	0.0506498706647132	0.102464371467128	0.0199728515879408	0.454364634472531	0.526080336813324	0.41190673079873	0.452402787685445	0.524041548133546	0.410002408666496	0.00380794353828788	0.00538548064550622	0.00537473778373488
181	0.423750140311331	0.24	0.271629069868737	0.196471718108851	0.346786421628623	0.436162620515455	0.550504529702619	0.452781017186468	0.64822804221877	0.99	0.61	1.61	0.315345945823017	0.38340691197183	0.451467878120643	0.437338545890288	0.531729117139666	0.626119688389043	0.432913799504414	0.526396392253784	0.619825973936009	0.271629069868737	1.23802936114439	-0.00777686975119608	-0.0133049900634553	0.0506498706647132	0.102464371467128	0.0199728515879408	0.454364634472531	0.526080336813324	0.41190673079873	0.452402787685445	0.524041548133546	0.410002408666496	0.00380794353828788	0.00538548064550622	0.00537473778373488
181	0.423750140311331	0.24	0.274018560939711	0.197270299320071	0.350766822559351	0.341744034142515	0.535681544468226	0.419606441737173	0.65175664719928	0.93	0.65	1.5	0.307136272199839	0.392098920057279	0.47706156791472	0.434490001529255	0.554682321156974	0.674874640784692	0.435673776123075	0.556198014974514	0.676725803622495	0.274018560939711	1.26381129945941	-0.0193771590892146	-0.0265601382206467	0.0506498706647132	0.102464371467128	0.0199728515879408	0.454364634472531	0.526080336813324	0.41190673079873	0.452402787685445	0.524041548133546	0.410002408666496	0.00380794353828788	0.00538548064550622	0.00537473778373488
181	0.423750140311331	0.24	0.275650080214287	0.198954874909294	0.352345285519281	0.285901919228893	0.491023986383644	0.369864181045417	0.61218379172187	1.04	0.74	1.5	0.248320550713469	0.32966519322761	0.411009835741751	0.33961022291258	0.450859461437538	0.562108699962496	0.343998173615975	0.456654504941662	0.569328572002549	0.275650080214287	1.27123416896144	0.0273447649876132	0.0545574631379206	0.0506498706647132	0.102464371467128	0.0199728515879408	0.454364634472531	0.526080336813324	0.41190673079873	0.452402787685445	0.524041548133546	0.410002408666496	0.00380794353828788	0.00538548064550622	0.00537473778373488
181	0.423750140311331	0.24	0.281018505143111	0.202013189527732	0.36002382075849	0.345938867173896	0.477765736222364	0.375198192888143	0.580333279556585	1.04	0.66	1.72	0.252334750852799	0.321315241653138	0.390295732453476	0.34532151363325	0.439721699948584	0.534121886263918	0.341639896778894	0.435076969751673	0.528422840162338	0.281018505143111	1.32458357808044	-0.0174392903824896	0.00646525677407986	0.0506498706647132	0.102464371467128	0.0199728515879408	0.454364634472531	0.526080336813324	0.41190673079873	0.452402787685445	0.524041548133546	0.410002408666496	0.00380794353828788	0.00538548064550622	0.00537473778373488
181	0.423750140311331	0.24	0.283336595172614	0.205475194704967	0.36119799564026	0.31109635159997	0.445682867213698	0.342134516883879	0.549231217543517	1.07	0.66	1.66	0.22630592094167	0.294798293464649	0.363290665987628	0.30780097399041	0.400958143214104	0.494115312437798	0.305898681913623	0.398525848643425	0.491124809403044	0.283336595172614	1.314747089167	-0.00370033997468195	0.0308311216596401	0.0506498706647132	0.102464371467128	0.0199728515879408	0.454364634472531	0.526080336813324	0.41190673079873	0.452402787685445	0.524041548133546	0.410002408666496	0.00380794353828788	0.00538548064550622	0.00537473778373488
181	0.423750140311331	0.24	0.283626072201043	0.205287604599566	0.361964539802519	0.284276913336977	0.417006268719001	0.313699265700172	0.52031327173783	0.95	0.61	1.43	0.22522162690269	0.299391297776513	0.373560968650336	0.316120335425618	0.420224641737068	0.524328948048518	0.316319443361258	0.42049871909692	0.524698953730466	0.283626072201043	1.1920825844167	-0.0138929807837235	-0.0354141217145247	0.0506498706647132	0.102464371467128	0.0199728515879408	0.454364634472531	0.526080336813324	0.41190673079873	0.452402787685445	0.524041548133546	0.410002408666496	0.00380794353828788	0.00538548064550622	0.00537473778373488
181	0.423750140311331	0.24	0.283654673594799	0.204310193781289	0.362999153408308	0.278978630415448	0.419444610000517	0.314163930619999	0.524725289381034	1.07	0.67	1.63	0.207049117533129	0.276434141192611	0.345819164852092	0.281234214818945	0.375479690875833	0.469725166932721	0.280200138931807	0.374072976546961	0.467945699465192	0.283654673594799	1.24588839644061	0.023331147819703	0.0399596520396176	0.0506498706647132	0.102464371467128	0.0199728515879408	0.454364634472531	0.526080336813324	0.41190673079873	0.452402787685445	0.524041548133546	0.410002408666496	0.00380794353828788	0.00538548064550622	0.00537473778373488
181	0.423750140311331	0.24	0.284165611643434	0.205546478486628	0.362784744800239	0.321517561825137	0.464054555684259	0.358804712452796	0.569304398915722	0.89	0.59	1.35	0.270542574723773	0.349902077508619	0.429261580293464	0.387489036387418	0.501152984820235	0.614816933253051	0.388709847390776	0.502724110154725	0.616779550934182	0.284165611643434	1.15068706292228	-0.0678729373115254	-0.111086451668431	0.0506498706647132	0.102464371467128	0.0199728515879408	0.454364634472531	0.526080336813324	0.41190673079873	0.452402787685445	0.524041548133546	0.410002408666496	0.00380794353828788	0.00538548064550622	0.00537473778373488
181	0.423750140311331	0.24	0.285733032423568	0.206850088855452	0.364615975991685	0.380378778267842	0.519791115140965	0.416212687119251	0.623369543162678	1.05	0.7	1.67	0.278931464159729	0.34834617321972	0.41776088227971	0.381216696792907	0.476086044632192	0.570955392471476	0.380529271534992	0.475209407150259	0.569891223698096	0.285733032423568	1.34429915145374	-0.0388750796690107	0.000343161739130952	0.0506498706647132	0.102464371467128	0.0199728515879408	0.454364634472531	0.526080336813324	0.41190673079873	0.452402787685445	0.524041548133546	0.410002408666496	0.00380794353828788	0.00538548064550622	0.00537473778373488
181	0.423750140311331	0.24	0.286558217983624	0.206144821677137	0.366971614290112	0.34482580058571	0.50522829157515	0.396497727694435	0.613958855455866	0.97	0.71	1.54	0.28079292322251	0.357794052720096	0.434795182217682	0.39197349739773	0.499463393105774	0.606953288813818	0.395186363978265	0.503547792721553	0.611847604373018	0.286558217983624	1.21054048735834	0.0462587933923809	0.0479598082793511	0.0506498706647132	0.102464371467128	0.0199728515879408	0.454364634472531	0.526080336813324	0.41190673079873	0.452402787685445	0.524041548133546	0.410002408666496	0.00380794353828788	0.00538548064550622	0.00537473778373488
181	0.423750140311331	0.24	0.291008264943021	0.210436197865694	0.371580332020348	0.312504283089949	0.44332974754117	0.340665472085365	0.545994022996976	1.08	0.65	1.6	0.223761179224346	0.291194720990644	0.358628262756942	0.303561552515395	0.395044046043307	0.486526539571219	0.302248557278476	0.393320593609726	0.48445326118962	0.291008264943021	1.26806433769142	-0.0658295337819576	-0.0523472960755345	0.0506498706647132	0.102464371467128	0.0199728515879408	0.454364634472531	0.526080336813324	0.41190673079873	0.452402787685445	0.524041548133546	0.410002408666496	0.00380794353828788	0.00538548064550622	0.00537473778373488
181	0.423750140311331	0.24	0.294052606790193	0.213236620059374	0.374868593521013	0.275267240423721	0.426021458240134	0.318094827847252	0.533948088633016	0.92	0.66	1.48	0.234273603498869	0.313760468427627	0.393247333356385	0.332257133073498	0.444988902525095	0.557720671976693	0.33398894500942	0.44732182948586	0.560685808873393	0.294052606790193	1.21032548825606	0.0104639464171075	0.00578791008943722	0.0506498706647132	0.102464371467128	0.0199728515879408	0.454364634472531	0.526080336813324	0.41190673079873	0.452402787685445	0.524041548133546	0.410002408666496	0.00380794353828788	0.00538548064550622	0.00537473778373488
181	0.423750140311331	0.24	0.294398262746732	0.211554738113017	0.377241787380448	0.340443088552945	0.497050010611204	0.389033678526585	0.605066342695823	0.99	0.68	1.54	0.272558545229202	0.348235217864541	0.42391189049988	0.37887240171052	0.484067425739947	0.589262449769374	0.380217136754451	0.485728517086137	0.591278936072453	0.294398262746732	1.26927262635977	-0.0478616033025834	-0.0318943395934348	0.0506498706647132	0.102464371467128	0.0199728515879408	0.454364634472531	0.526080336813324	0.41190673079873	0.452402787685445	0.524041548133546	0.410002408666496	0.00380794353828788	0.00538548064550622	0.00537473778373488
181	0.423750140311331	0.24	0.29983666364236	0.217314923980918	0.382358403303802	0.286871281337185	0.469529440135097	0.353947836323339	0.585111043946855	1.07	0.7	1.56	0.233969445880407	0.310372127356617	0.386774808832826	0.318149197593545	0.422040762212953	0.525932326832362	0.319776036217106	0.424143419480128	0.52857076387317	0.29983666364236	1.31151080703228	-0.0296885550079123	0.00809792152988097	0.0506498706647132	0.102464371467128	0.0199728515879408	0.454364634472531	0.526080336813324	0.41190673079873	0.452402787685445	0.524041548133546	0.410002408666496	0.00380794353828788	0.00538548064550622	0.00537473778373488
181	0.423750140311331	0.24	0.299860422985966	0.215994802107199	0.383726043864733	0.295145805978885	0.412427169169792	0.312917778990309	0.511936559349276	1.02	0.69	1.52	0.213908640721588	0.281932638785907	0.349956636850225	0.294540531547421	0.388205866805768	0.481871202064115	0.296333459318256	0.390608406835326	0.484859329423291	0.299860422985966	1.22092133129992	0.0203919210252651	0.0132796535214184	0.0506498706647132	0.102464371467128	0.0199728515879408	0.454364634472531	0.526080336813324	0.41190673079873	0.452402787685445	0.524041548133546	0.410002408666496	0.00380794353828788	0.00538548064550622	0.00537473778373488
181	0.423750140311331	0.24	0.300296532790909	0.21738315236944	0.383209913212378	0.280796438281234	0.456956569759384	0.342776447273276	0.571136692245492	1.02	0.67	1.61	0.233392666926191	0.311136641195654	0.388880615465118	0.320885660959576	0.427773880275269	0.534662099590961	0.320552409929687	0.42733745740443	0.534059795922928	0.300296532790909	1.24622100442368	0.0103529410292642	0.031576771825645	0.0506498706647132	0.102464371467128	0.0199728515879408	0.454364634472531	0.526080336813324	0.41190673079873	0.452402787685445	0.524041548133546	0.410002408666496	0.00380794353828788	0.00538548064550622	0.00537473778373488
181	0.423750140311331	0.24	0.301381397684898	0.218358390368661	0.384404405001136	0.384601500842593	0.536098918739168	0.430221554343431	0.641976283134906	0.87	0.62	1.46	0.329570147605127	0.410677238264955	0.491784328924784	0.475240431679632	0.592196925031811	0.709153418383991	0.475551591857693	0.592616551951278	0.70970772409998	0.301381397684898	1.14481364009744	0.00195260951291245	-0.0421848724541544	0.0506498706647132	0.102464371467128	0.0199728515879408	0.454364634472531	0.526080336813324	0.41190673079873	0.452402787685445	0.524041548133546	0.410002408666496	0.00380794353828788	0.00538548064550622	0.00537473778373488
181	0.423750140311331	0.24	0.301879864643649	0.21850567705015	0.385254052237147	0.292956165243646	0.449740628755241	0.340654524306569	0.558826733203913	1.08	0.7	1.7	0.222940206937421	0.294331240857456	0.365722274777492	0.302047609523723	0.398770813620446	0.495494017717169	0.301182645380028	0.397587388395445	0.494104526113996	0.301879864643649	1.30847851643627	0.0186062257206007	0.0595240769548693	0.0506498706647132	0.102464371467128	0.0199728515879408	0.454364634472531	0.526080336813324	0.41190673079873	0.452402787685445	0.524041548133546	0.410002408666496	0.00380794353828788	0.00538548064550622	0.00537473778373488
181	0.423750140311331	0.24	0.302926085211014	0.218216013465009	0.387636156957019	0.354222762165013	0.510439277824872	0.402834221047702	0.618044334602042	1.04	0.61	1.52	0.271834327005382	0.344446698703402	0.417059070401421	0.372475795473582	0.471971511144943	0.571467226816304	0.370676963417382	0.469704544396133	0.568748964463452	0.302926085211014	1.24305623855516	0.0659941750077453	0.0668885308592102	0.0506498706647132	0.102464371467128	0.0199728515879408	0.454364634472531	0.526080336813324	0.41190673079873	0.452402787685445	0.524041548133546	0.410002408666496	0.00380794353828788	0.00538548064550622	0.00537473778373488
181	0.423750140311331	0.24	0.303464096514638	0.21951995782703	0.387408235202246	0.345721370866201	0.489383873833718	0.3842716147105	0.594496132956937	1.07	0.64	1.66	0.254038852997251	0.323527716398544	0.393016579799837	0.345451603195814	0.439945177635357	0.534438752074899	0.342446855891988	0.436115657234893	0.529810810386513	0.303464096514638	1.26562056721225	0.0155224365712479	0.028368942037424	0.0506498706647132	0.102464371467128	0.0199728515879408	0.454364634472531	0.526080336813324	0.41190673079873	0.452402787685445	0.524041548133546	0.410002408666496	0.00380794353828788	0.00538548064550622	0.00537473778373488
181	0.423750140311331	0.24	0.306807295228221	0.221933535651671	0.391681054804771	0.363592408158804	0.445018914961072	0.353095911760075	0.53694191816207	1.02	0.67	1.57	0.241786926923385	0.304732375220277	0.367677823517169	0.333144094272541	0.419872953554879	0.506601812837217	0.333254208609981	0.419927387606285	0.506741339082185	0.306807295228221	1.16298504050939	-0.0408298965001206	-0.0586018604355761	0.0506498706647132	0.102464371467128	0.0199728515879408	0.454364634472531	0.526080336813324	0.41190673079873	0.452402787685445	0.524041548133546	0.410002408666496	0.00380794353828788	0.00538548064550622	0.00537473778373488
181	0.423750140311331	0.24	0.307335235801531	0.221912928103834	0.392757543499229	0.335921709030489	0.526324052446978	0.410784871419561	0.641863233474395	1.04	0.65	1.48	0.276788044649499	0.354638681861306	0.432489319073113	0.379052483479725	0.485666471858389	0.592280460237052	0.380436042552434	0.487475849361298	0.594439710432459	0.307335235801531	1.24067445986663	0.00953672256115382	0.0165504343669868	0.0506498706647132	0.102464371467128	0.0199728515879408	0.454364634472531	0.526080336813324	0.41190673079873	0.452402787685445	0.524041548133546	0.410002408666496	0.00380794353828788	0.00538548064550622	0.00537473778373488
181	0.423750140311331	0.24	0.308032488044347	0.221976090596899	0.394088885491795	0.309429962931286	0.460842120577372	0.35335403925362	0.568330201901124	0.95	0.66	1.4	0.253306457766613	0.330360692634738	0.407414927502864	0.355323259234748	0.463410364919232	0.571497470603715	0.358818682637885	0.467962117652272	0.577093747430761	0.308032488044347	1.16523184645046	0.0149481375030394	-0.00577524391239452	0.0506498706647132	0.102464371467128	0.0199728515879408	0.454364634472531	0.526080336813324	0.41190673079873	0.452402787685445	0.524041548133546	0.410002408666496	0.00380794353828788	0.00538548064550622	0.00537473778373488
181	0.423750140311331	0.24	0.309264512856603	0.223911795122741	0.394617230590466	0.281714229606341	0.42816847061573	0.321424246560209	0.534912694671251	1.12	0.68	1.65	0.205115440550206	0.273233788116238	0.341352135682269	0.275401914592607	0.366862232198379	0.458322549804151	0.274905597785553	0.366151063735223	0.457459991050692	0.309264512856603	1.28787672224909	0.00919924048316339	0.0342058540157163	0.0506498706647132	0.102464371467128	0.0199728515879408	0.454364634472531	0.526080336813324	0.41190673079873	0.452402787685445	0.524041548133546	0.410002408666496	0.00380794353828788	0.00538548064550622	0.00537473778373488
181	0.423750140311331	0.24	0.310441165398942	0.225294051341462	0.395588279456423	0.283586114165287	0.47161732027417	0.354582599198191	0.588652041350149	0.96	0.62	1.59	0.25402564493136	0.337870200665101	0.421714756398842	0.356241332682186	0.473823540891143	0.5914057491001	0.353387937273728	0.470062222246653	0.586717712552843	0.310441165398942	1.24163707475318	0.0111591112453403	0.0235222797306174	0.0506498706647132	0.102464371467128	0.0199728515879408	0.454364634472531	0.526080336813324	0.41190673079873	0.452402787685445	0.524041548133546	0.410002408666496	0.00380794353828788	0.00538548064550622	0.00537473778373488
181	0.423750140311331	0.24	0.310681098428586	0.223754476573022	0.39760772028415	0.291328903088654	0.419812052036509	0.317583799491669	0.52204030458135	0.94	0.63	1.36	0.23045705328742	0.304639747372936	0.378822441458451	0.324866295497483	0.429438738275046	0.534011181052609	0.327577068122324	0.432988407192231	0.538464521408723	0.310681098428586	1.11621965440424	-0.0414125816175534	-0.0756653067086318	0.0506498706647132	0.102464371467128	0.0199728515879408	0.454364634472531	0.526080336813324	0.41190673079873	0.452402787685445	0.524041548133546	0.410002408666496	0.00380794353828788	0.00538548064550622	0.00537473778373488
181	0.423750140311331	0.24	0.311629185076737	0.2254178987564	0.397840471397074	0.318997933914194	0.471006332318211	0.363559779395839	0.578452885240582	0.89	0.61	1.52	0.273383487820715	0.354179315788937	0.434975143757159	0.391107502902716	0.506695517283204	0.622283531663691	0.389242234968006	0.504176414077551	0.619407428864023	0.311629185076737	1.16930181490842	0.0290697601346598	0.00482070232662119	0.0506498706647132	0.102464371467128	0.0199728515879408	0.454364634472531	0.526080336813324	0.41190673079873	0.452402787685445	0.524041548133546	0.410002408666496	0.00380794353828788	0.00538548064550622	0.00537473778373488
181	0.423750140311331	0.24	0.312089492944368	0.22523896386923	0.398940022019506	0.393849135204861	0.507078736038755	0.408861823680045	0.605295648397464	1.03	0.62	1.48	0.278291269907287	0.345142483896068	0.411993697884849	0.382564496828347	0.474464257286166	0.566364017743986	0.38205119750456	0.473841922310766	0.565648519193866	0.312089492944368	1.18288321404653	0.0188017313862619	0.00269028276167432	0.0506498706647132	0.102464371467128	0.0199728515879408	0.454364634472531	0.526080336813324	0.41190673079873	0.452402787685445	0.524041548133546	0.410002408666496	0.00380794353828788	0.00538548064550622	0.00537473778373488
181	0.423750140311331	0.24	0.314610594435522	0.22781412489738	0.401407063973664	0.285573735615376	0.438753144317594	0.330404051822754	0.547102236812434	0.97	0.58	1.48	0.234598078111479	0.311529607020357	0.388461135929235	0.327826485454705	0.43533031901497	0.542834152575235	0.325465719544385	0.432216423067429	0.53898486437512	0.314610594435522	1.18251261382727	-0.0285921400145531	-0.0528590943326779	0.0506498706647132	0.102464371467128	0.0199728515879408	0.454364634472531	0.526080336813324	0.41190673079873	0.452402787685445	0.524041548133546	0.410002408666496	0.00380794353828788	0.00538548064550622	0.00537473778373488
181	0.423750140311331	0.24	0.315360714303748	0.226970437298132	0.403750991309364	0.267825138637115	0.479437118848709	0.355671831639536	0.603202406057881	0.96	0.7	1.41	0.254185455659044	0.342635912303357	0.431086368947669	0.356117893565046	0.480038399651321	0.603958905737595	0.361220692295685	0.486913370341041	0.612645387975051	0.315360714303748	1.17539043800834	-0.00924788382975456	-0.0145726808812212	0.0506498706647132	0.102464371467128	0.0199728515879408	0.454364634472531	0.526080336813324	0.41190673079873	0.452402787685445	0.524041548133546	0.410002408666496	0.00380794353828788	0.00538548064550622	0.00537473778373488
181	0.423750140311331	0.24	0.316511425811956	0.227385818481155	0.405637033142758	0.277630877153511	0.413605042392646	0.309441200249067	0.517768884536225	0.96	0.64	1.59	0.221502642620464	0.296064679872559	0.370626717124653	0.310528706580775	0.415058624210666	0.519588541840558	0.308972680323967	0.412991794851354	0.517032868841158	0.316511425811956	1.18569576592679	0.00446483429790116	-0.0040688973847553	0.0506498706647132	0.102464371467128	0.0199728515879408	0.454364634472531	0.526080336813324	0.41190673079873	0.452402787685445	0.524041548133546	0.410002408666496	0.00380794353828788	0.00538548064550622	0.00537473778373488
181	0.423750140311331	0.24	0.317584094192315	0.230095164823503	0.405073023561127	0.308644493467169	0.490758086719559	0.376081601709614	0.605434571729503	0.88	0.68	1.44	0.284585854708042	0.371363047086274	0.458140239464507	0.408222662926325	0.532699744158118	0.657176825389911	0.412040706019176	0.537706145397862	0.663327856209024	0.317584094192315	1.18949656619652	0.0125531898578769	0.0078402428944457	0.0506498706647132	0.102464371467128	0.0199728515879408	0.454364634472531	0.526080336813324	0.41190673079873	0.452402787685445	0.524041548133546	0.410002408666496	0.00380794353828788	0.00538548064550622	0.00537473778373488
181	0.423750140311331	0.24	0.318395030129698	0.230770893272462	0.406019166986935	0.289979780572235	0.480036832443791	0.362760190334399	0.597313474553184	1.01	0.69	1.47	0.248864253251895	0.329319509203602	0.409774765155308	0.343137445593002	0.454070255954706	0.565003066316411	0.346431658055779	0.458412225261685	0.570455155555837	0.318395030129698	1.22699988864483	-0.0465583506033869	-0.043933142833045	0.0506498706647132	0.102464371467128	0.0199728515879408	0.454364634472531	0.526080336813324	0.41190673079873	0.452402787685445	0.524041548133546	0.410002408666496	0.00380794353828788	0.00538548064550622	0.00537473778373488
181	0.423750140311331	0.24	0.319223126465739	0.231520048754722	0.406926204176756	0.259896569552668	0.424338241563966	0.312537787106647	0.536138696021284	0.92	0.66	1.34	0.230200651123828	0.312547613551231	0.394894575978633	0.326492264434406	0.443284489395384	0.560076714356361	0.331063332490651	0.449528624388003	0.567835326579632	0.319223126465739	1.13683429350343	-0.00442358740433164	-0.0267485922271534	0.0506498706647132	0.102464371467128	0.0199728515879408	0.454364634472531	0.526080336813324	0.41190673079873	0.452402787685445	0.524041548133546	0.410002408666496	0.00380794353828788	0.00538548064550622	0.00537473778373488
181	0.423750140311331	0.24	0.321837810623612	0.232946057719246	0.410729563527978	0.282944350593087	0.44899680866034	0.337399265637794	0.560594351682885	1.06	0.72	1.68	0.224821817800748	0.299183457079952	0.373545096359155	0.306612391861392	0.408026926736907	0.509441461612422	0.30678966386236	0.408250642912901	0.50976916555479	0.321837810623612	1.29761938235258	-0.017381959924349	0.0194637946282103	0.0506498706647132	0.102464371467128	0.0199728515879408	0.454364634472531	0.526080336813324	0.41190673079873	0.452402787685445	0.524041548133546	0.410002408666496	0.00380794353828788	0.00538548064550622	0.00537473778373488
181	0.423750140311331	0.24	0.322168260433091	0.233652869760011	0.410683651106172	0.257493361105995	0.447444425199602	0.328815194107801	0.566073656291402	0.97	0.67	1.6	0.232571419915071	0.31647803132734	0.400384642739609	0.324498769737964	0.441570730626819	0.558642691515674	0.324303254135787	0.441310921706669	0.558302219706466	0.322168260433091	1.23471320722106	-0.0445864481260179	-0.035597524051297	0.0506498706647132	0.102464371467128	0.0199728515879408	0.454364634472531	0.526080336813324	0.41190673079873	0.452402787685445	0.524041548133546	0.410002408666496	0.00380794353828788	0.00538548064550622	0.00537473778373488
181	0.423750140311331	0.24	0.323093363666893	0.233258146845069	0.412928580488718	0.336089388293035	0.484827574460336	0.378437728806646	0.591217420114027	0.93	0.66	1.39	0.276852254366669	0.354683470360451	0.432514686354232	0.391561724593612	0.501641106939475	0.611720489285339	0.395485443181202	0.506646425401022	0.617794043141233	0.323093363666893	1.14318891810769	0.0127581560734176	-0.0132750322889052	0.0506498706647132	0.102464371467128	0.0199728515879408	0.454364634472531	0.526080336813324	0.41190673079873	0.452402787685445	0.524041548133546	0.410002408666496	0.00380794353828788	0.00538548064550622	0.00537473778373488
181	0.423750140311331	0.24	0.325824963201927	0.23451454451029	0.417135381893564	0.27276048912821	0.436442430625664	0.325176954666281	0.547707906585048	1.02	0.62	1.53	0.22162828756909	0.297462618841875	0.373296950114659	0.30482526241044	0.409127020022227	0.513428777634014	0.303544116191409	0.407431704832123	0.511299448576005	0.325824963201927	1.19880130470969	-0.0235396985164785	-0.0199549068028714	0.0506498706647132	0.102464371467128	0.0199728515879408	0.454364634472531	0.526080336813324	0.41190673079873	0.452402787685445	0.524041548133546	0.410002408666496	0.00380794353828788	0.00538548064550622	0.00537473778373488
181	0.423750140311331	0.24	0.328828829193206	0.238110055406113	0.419547602980299	0.300023519360577	0.471560682264697	0.359103519503581	0.584017845025813	1.1	0.68	1.58	0.23231960790873	0.305073013376064	0.377826418843397	0.313449853057191	0.411610074910291	0.509770296763391	0.314010778450345	0.412341936099112	0.510646753595	0.328828829193206	1.27158663644008	-0.0580637839318568	-0.0356089237857127	0.0506498706647132	0.102464371467128	0.0199728515879408	0.454364634472531	0.526080336813324	0.41190673079873	0.452402787685445	0.524041548133546	0.410002408666496	0.00380794353828788	0.00538548064550622	0.00537473778373488
181	0.423750140311331	0.24	0.330031658086896	0.239104287401201	0.420959028772592	0.321245586353935	0.456921493327706	0.353224826329274	0.560618160326138	0.94	0.61	1.39	0.256544987048856	0.33185922916649	0.407173471284125	0.361770315125711	0.467975692271365	0.574181069417019	0.362986163828917	0.469586475563304	0.57613168451392	0.330031658086896	1.13360193477079	0.0162047807871206	-0.0123517039128252	0.0506498706647132	0.102464371467128	0.0199728515879408	0.454364634472531	0.526080336813324	0.41190673079873	0.452402787685445	0.524041548133546	0.410002408666496	0.00380794353828788	0.00538548064550622	0.00537473778373488
181	0.423750140311331	0.24	0.331336356580767	0.239978719322531	0.422693993839004	0.291091970018746	0.477442320112546	0.36111379853423	0.593770841690863	0.96	0.7	1.5	0.256924859718267	0.339690152014095	0.422455444309923	0.359315838925204	0.4750651691682	0.590814499411196	0.36258740078029	0.479357793107136	0.596169752388741	0.331336356580767	1.2122120823015	0.0370785801278688	0.0453167935152168	0.0506498706647132	0.102464371467128	0.0199728515879408	0.454364634472531	0.526080336813324	0.41190673079873	0.452402787685445	0.524041548133546	0.410002408666496	0.00380794353828788	0.00538548064550622	0.00537473778373488
181	0.423750140311331	0.24	0.331719208768299	0.240734094339381	0.422704323197216	0.340797337325061	0.514449103425939	0.402739822514734	0.626158384337145	1.01	0.66	1.51	0.276995923005911	0.353827201276621	0.430658479547331	0.382297926385239	0.488337170738279	0.594376415091319	0.383474794014757	0.489770248177285	0.596222444130204	0.331719208768299	1.18905039242892	0.0489209704234253	0.0475463541506844	0.0506498706647132	0.102464371467128	0.0199728515879408	0.454364634472531	0.526080336813324	0.41190673079873	0.452402787685445	0.524041548133546	0.410002408666496	0.00380794353828788	0.00538548064550622	0.00537473778373488
181	0.423750140311331	0.24	0.341280215440897	0.247438865869723	0.43512156501207	0.30357848607277	0.466698103566042	0.35633546078097	0.577060746351113	1.01	0.66	1.46	0.244517741684417	0.320248695098332	0.395979648512247	0.337176571969914	0.441605408455216	0.546034244940517	0.339196712959107	0.444245073425801	0.549318161948072	0.341280215440897	1.19073650928689	-0.00644532229601081	-0.024536939884855	0.0506498706647132	0.102464371467128	0.0199728515879408	0.454364634472531	0.526080336813324	0.41190673079873	0.452402787685445	0.524041548133546	0.410002408666496	0.00380794353828788	0.00538548064550622	0.00537473778373488
181	0.423750140311331	0.24	0.342593913750395	0.248106653046059	0.437081174454732	0.296134474989487	0.439232409311292	0.333506798838912	0.544958019783673	1.03	0.71	1.66	0.226873218320567	0.298794719142387	0.370716219964208	0.31181411601231	0.410662888763209	0.509511661514107	0.312140538452627	0.411100035947388	0.510028236470415	0.342593913750395	1.22698169135301	-0.00551946594150482	0.00370013724553371	0.0506498706647132	0.102464371467128	0.0199728515879408	0.454364634472531	0.526080336813324	0.41190673079873	0.452402787685445	0.524041548133546	0.410002408666496	0.00380794353828788	0.00538548064550622	0.00537473778373488
181	0.423750140311331	0.24	0.343249734226919	0.24859077312582	0.437908695328019	0.277067952005206	0.48914233807486	0.365781784884101	0.61250289126562	1.06	0.67	1.5	0.242726983337045	0.324587087301133	0.406447191265221	0.330525989207883	0.441996463019275	0.553466936830668	0.332084061694957	0.44406368143078	0.556017188235129	0.343249734226919	1.20215060097228	0.0343649919876655	0.0394190766986698	0.0506498706647132	0.102464371467128	0.0199728515879408	0.454364634472531	0.526080336813324	0.41190673079873	0.452402787685445	0.524041548133546	0.410002408666496	0.00380794353828788	0.00538548064550622	0.00537473778373488
181	0.423750140311331	0.24	0.345080721635863	0.248496448905413	0.441664994366313	0.321235400295655	0.466909151142177	0.36094334652938	0.572874955754973	0.88	0.6	1.5	0.273314130647925	0.353553736238763	0.433793341829601	0.392166182852796	0.507298392678814	0.622430602504832	0.390037335107068	0.504725369530727	0.619089980447001	0.345080721635863	1.12009422058985	0.0127245309531044	-0.0304459754957352	0.0506498706647132	0.102464371467128	0.0199728515879408	0.454364634472531	0.526080336813324	0.41190673079873	0.452402787685445	0.524041548133546	0.410002408666496	0.00380794353828788	0.00538548064550622	0.00537473778373488
181	0.423750140311331	0.24	0.346244320290074	0.250900034396804	0.441588606183344	0.299693273241979	0.467306500714066	0.355776183989762	0.57883681743837	1.06	0.66	1.53	0.237027496812711	0.311331941521273	0.385636386229836	0.32323856946953	0.424568848596604	0.525899127723677	0.323745464391185	0.425283062263406	0.526766968802181	0.346244320290074	1.20569745013792	-0.0480063752652316	-0.043051203410404	0.0506498706647132	0.102464371467128	0.0199728515879408	0.454364634472531	0.526080336813324	0.41190673079873	0.452402787685445	0.524041548133546	0.410002408666496	0.00380794353828788	0.00538548064550622	0.00537473778373488
181	0.423750140311331	0.24	0.389997915905415	0.28110661667438	0.498889215136449	0.303056899361624	0.552473692504174	0.421665893528315	0.683281491480032	1.08	0.71	1.52	0.277124232629932	0.36309279558358	0.449061358537228	0.376034218980245	0.492686310788825	0.609338402597404	0.379449229468023	0.497189218783315	0.614920343371895	0.389997915905415	1.23465842067593	-0.0281032695216717	-0.00123535459324505	0.0506498706647132	0.102464371467128	0.0199728515879408	0.454364634472531	0.526080336813324	0.41190673079873	0.452402787685445	0.524041548133546	0.410002408666496	0.00380794353828788	0.00538548064550622	0.00537473778373488
181	0.423750140311331	0.24	0.41990573627143	0.303862514170045	0.535948958372815	0.277694845440599	0.495852229621342	0.370994860466641	0.620709598776043	0.92	0.64	1.4	0.271947638603263	0.363470919171431	0.454994199739599	0.384939061798233	0.514489316161738	0.644039570525243	0.387525631966746	0.517936394794917	0.648479749963096	0.41990573627143	1.06825672509542	0.0122561014326667	-0.0358807797342052	0.0506498706647132	0.102464371467128	0.0199728515879408	0.454364634472531	0.526080336813324	0.41190673079873	0.452402787685445	0.524041548133546	0.410002408666496	0.00380794353828788	0.00538548064550622	0.00537473778373488
181	0.423750140311331	0.25	0.210011705551429	0.152831397544567	0.267192013558291	0.372976889190535	0.477520315440915	0.380853340696086	0.574187290185745	1.01	0.65	1.62	0.262466271122563	0.329084619160688	0.395702967198812	0.362522083582655	0.454536277377247	0.546550471171839	0.360698792006985	0.452243260871615	0.543911499379465	0.210011705551429	1.2950574731175	-0.0183899568816554	-0.017079930377341	0.0506498706647132	0.102464371467128	0.0199728515879408	0.454364634472531	0.526080336813324	0.41190673079873	0.452402787685445	0.524041548133546	0.410002408666496	0.00380794353828788	0.00538548064550622	0.00537473778373488
181	0.423750140311331	0.25	0.222731535164088	0.163044229920396	0.282418840407781	0.316328557997054	0.41727569738785	0.321498291087917	0.513053103687782	1	0.63	1.57	0.222623381818229	0.288945009905635	0.355266637993042	0.308056834232235	0.399829902374806	0.491602970517377	0.30646669651497	0.397861614584646	0.489062718918739	0.222731535164088	1.28377986938454	-0.0102813503159974	0.00012229282137955	0.0506498706647132	0.102464371467128	0.0199728515879408	0.454364634472531	0.526080336813324	0.41190673079873	0.452402787685445	0.524041548133546	0.410002408666496	0.00380794353828788	0.00538548064550622	0.00537473778373488
181	0.423750140311331	0.25	0.242355453788872	0.17595971376496	0.308751193812784	0.359633658446809	0.460795546616347	0.364794091097009	0.556797002135685	1	0.64	1.47	0.252801003263109	0.319329669330657	0.385858335398204	0.349920744449717	0.442008038634123	0.534095332818528	0.351225156490461	0.443629979279381	0.536003594270926	0.242355453788872	1.22210752658414	-0.0275029487769566	-0.0385928835080525	0.0506498706647132	0.102464371467128	0.0199728515879408	0.454364634472531	0.526080336813324	0.41190673079873	0.452402787685445	0.524041548133546	0.410002408666496	0.00380794353828788	0.00538548064550622	0.00537473778373488
181	0.423750140311331	0.25	0.243780898060371	0.177023231425097	0.310538564695644	0.284445323278231	0.405517151923162	0.305097964456679	0.505936339389645	1.06	0.66	1.73	0.202779691968363	0.26952209694779	0.336264501927218	0.276290530562435	0.367228110671077	0.45816569077972	0.273575973410717	0.363629186337119	0.453663544149657	0.243780898060371	1.3565473376931	0.0162355396074309	0.0537212767720534	0.0506498706647132	0.102464371467128	0.0199728515879408	0.454364634472531	0.526080336813324	0.41190673079873	0.452402787685445	0.524041548133546	0.410002408666496	0.00380794353828788	0.00538548064550622	0.00537473778373488
181	0.423750140311331	0.25	0.24466270308375	0.179278785904256	0.310046620263244	0.401863946458991	0.529518754297285	0.428656823875362	0.630380684719208	1.14	0.66	1.65	0.270702140069763	0.334397709336428	0.398093278603094	0.362133387664207	0.4473425118765	0.532551636088792	0.360286802251723	0.445100739368001	0.529829869608383	0.24466270308375	1.35643679727435	-0.0292647072771139	-0.00507453375321312	0.0506498706647132	0.102464371467128	0.0199728515879408	0.454364634472531	0.526080336813324	0.41190673079873	0.452402787685445	0.524041548133546	0.410002408666496	0.00380794353828788	0.00538548064550622	0.00537473778373488
181	0.423750140311331	0.25	0.244681265515178	0.177664195019943	0.311698336010413	0.360563157598672	0.449953526162808	0.356399760168357	0.543507292157258	0.97	0.67	1.69	0.25292577408642	0.319317958726691	0.385710143366963	0.35336544808124	0.446122717122892	0.538879986164544	0.351013021698456	0.443187223234263	0.535329288938211	0.244681265515178	1.2996282021803	0.0221376967290936	0.0312355348786287	0.0506498706647132	0.102464371467128	0.0199728515879408	0.454364634472531	0.526080336813324	0.41190673079873	0.452402787685445	0.524041548133546	0.410002408666496	0.00380794353828788	0.00538548064550622	0.00537473778373488
181	0.423750140311331	0.25	0.244846280992049	0.178569378774031	0.311123183210067	0.387493458884754	0.49900591049915	0.401053680237968	0.596958140760332	1.04	0.68	1.58	0.271102629316569	0.337315978002141	0.403529326687713	0.37171517092391	0.462501845646129	0.553288520368348	0.37218475020058	0.463049193707152	0.553974648810761	0.244846280992049	1.31462532119363	-0.0426144355345597	-0.013988626331649	0.0506498706647132	0.102464371467128	0.0199728515879408	0.454364634472531	0.526080336813324	0.41190673079873	0.452402787685445	0.524041548133546	0.410002408666496	0.00380794353828788	0.00538548064550622	0.00537473778373488
181	0.423750140311331	0.25	0.255337935845872	0.186153789888303	0.32452208180344	0.348899819112503	0.440458203054433	0.346515359855535	0.53440104625333	1	0.67	1.6	0.239531524475378	0.304470269050409	0.36940901362544	0.331232455614672	0.421031991927198	0.510831528239723	0.330676226639446	0.420342800703898	0.509972281869215	0.255337935845872	1.30357756753784	0.025046936963375	0.0344278016785438	0.0506498706647132	0.102464371467128	0.0199728515879408	0.454364634472531	0.526080336813324	0.41190673079873	0.452402787685445	0.524041548133546	0.410002408666496	0.00380794353828788	0.00538548064550622	0.00537473778373488
181	0.423750140311331	0.25	0.256683373010607	0.186469034864757	0.326897711156457	0.306252189108698	0.420645626467543	0.321798726995379	0.519492525939708	1.07	0.65	1.52	0.211662658897374	0.276679067636431	0.341695476375489	0.287293704258111	0.375541697557958	0.463789690857804	0.287335572115616	0.375645494035862	0.463938780739328	0.256683373010607	1.29115470410358	-0.00677194519304997	0.00906389890878999	0.0506498706647132	0.102464371467128	0.0199728515879408	0.454364634472531	0.526080336813324	0.41190673079873	0.452402787685445	0.524041548133546	0.410002408666496	0.00380794353828788	0.00538548064550622	0.00537473778373488
181	0.423750140311331	0.25	0.259366977006086	0.188616414356856	0.330117539655316	0.319542358599814	0.496410600433798	0.383310539745846	0.60951066112175	0.99	0.68	1.56	0.267679757580205	0.346661663079937	0.425643568579669	0.371620269125896	0.481270984754222	0.590921700382548	0.372519275977117	0.482415319600472	0.592378374735787	0.259366977006086	1.28949257444157	0.0254208366849946	0.0399989902897123	0.0506498706647132	0.102464371467128	0.0199728515879408	0.454364634472531	0.526080336813324	0.41190673079873	0.452402787685445	0.524041548133546	0.410002408666496	0.00380794353828788	0.00538548064550622	0.00537473778373488
181	0.423750140311331	0.25	0.261038794009292	0.189941668143618	0.332135919874965	0.354099038766129	0.475213145961851	0.375006967650812	0.57541932427289	1.03	0.64	1.52	0.254512162001284	0.322520741275408	0.390529320549531	0.349493926408647	0.442882726429399	0.53627152645015	0.349375146762836	0.442739651829762	0.536086950787197	0.261038794009292	1.26114429029467	-0.00790611703452212	0.00839385956131634	0.0506498706647132	0.102464371467128	0.0199728515879408	0.454364634472531	0.526080336813324	0.41190673079873	0.452402787685445	0.524041548133546	0.410002408666496	0.00380794353828788	0.00538548064550622	0.00537473778373488
181	0.423750140311331	0.25	0.262667220151457	0.192279348943072	0.333055091359842	0.282237753297047	0.362182178760132	0.272005280951088	0.452359076569175	0.87	0.55	1.43	0.207661371823036	0.276506573064328	0.345351774305619	0.299009536615048	0.398139054736843	0.497268572858638	0.296361026806741	0.394618961439548	0.492856190384626	0.262667220151457	1.17169486861395	-0.0287652195717617	-0.0788264221737993	0.0506498706647132	0.102464371467128	0.0199728515879408	0.454364634472531	0.526080336813324	0.41190673079873	0.452402787685445	0.524041548133546	0.410002408666496	0.00380794353828788	0.00538548064550622	0.00537473778373488
181	0.423750140311331	0.25	0.263624971898901	0.192492509817172	0.33475743398063	0.39802729468868	0.536575477321557	0.433549141395271	0.639601813247844	1.02	0.65	1.53	0.296257031244035	0.366657992766515	0.437058954288994	0.407869845709048	0.504793888974335	0.601717932239621	0.407835716898184	0.504724993011639	0.601669873811806	0.263624971898901	1.2863467601155	0.0466622047052848	0.0494333438969413	0.0506498706647132	0.102464371467128	0.0199728515879408	0.454364634472531	0.526080336813324	0.41190673079873	0.452402787685445	0.524041548133546	0.410002408666496	0.00380794353828788	0.00538548064550622	0.00537473778373488
181	0.423750140311331	0.25	0.266617687728385	0.194417988901018	0.338817386555753	0.274300656299488	0.415512809826473	0.309992800599206	0.52103281905374	1.04	0.68	1.66	0.209033537233137	0.280187514793302	0.351341492353468	0.286346686633184	0.383817676144313	0.481288665655442	0.28544013782264	0.382608122024067	0.479829265159158	0.266617687728385	1.31713958860537	0.0609408157355864	0.0966546521250589	0.0506498706647132	0.102464371467128	0.0199728515879408	0.454364634472531	0.526080336813324	0.41190673079873	0.452402787685445	0.524041548133546	0.410002408666496	0.00380794353828788	0.00538548064550622	0.00537473778373488
181	0.423750140311331	0.25	0.26756627569661	0.194773528899057	0.340359022494162	0.331796986158309	0.469303601327055	0.365321797981493	0.573285404672616	1.01	0.64	1.47	0.250941640705561	0.322367338485522	0.393793036265483	0.346170584156969	0.444701363882442	0.543232143607915	0.347129304301162	0.445868448875392	0.544641534389756	0.26756627569661	1.19515698094254	-0.00703058970305514	-0.0133395236210687	0.0506498706647132	0.102464371467128	0.0199728515879408	0.454364634472531	0.526080336813324	0.41190673079873	0.452402787685445	0.524041548133546	0.410002408666496	0.00380794353828788	0.00538548064550622	0.00537473778373488
181	0.423750140311331	0.25	0.268423919253468	0.195918836338184	0.340929002168752	0.293716304824981	0.439162285898506	0.332837121994882	0.54548744980213	0.95	0.64	1.48	0.238487702776848	0.314672846833997	0.390857990891147	0.334474041693624	0.441322121293138	0.548170200892652	0.33505806215193	0.442148013713566	0.549190084302932	0.268423919253468	1.19680981859259	0.022704099753561	0.00194091045774935	0.0506498706647132	0.102464371467128	0.0199728515879408	0.454364634472531	0.526080336813324	0.41190673079873	0.452402787685445	0.524041548133546	0.410002408666496	0.00380794353828788	0.00538548064550622	0.00537473778373488
181	0.423750140311331	0.25	0.271536206693564	0.198198432699178	0.34487398068795	0.321400709091948	0.451885192833168	0.349367964085537	0.554402421580799	1.03	0.68	1.53	0.236465105940068	0.305852542249356	0.375239978558644	0.324378066797928	0.419562353547516	0.514746640297104	0.326067930366703	0.421749225077491	0.517390067543735	0.271536206693564	1.25368276461506	-0.041744913905067	-0.0346458003870184	0.0506498706647132	0.102464371467128	0.0199728515879408	0.454364634472531	0.526080336813324	0.41190673079873	0.452402787685445	0.524041548133546	0.410002408666496	0.00380794353828788	0.00538548064550622	0.00537473778373488
181	0.423750140311331	0.25	0.272686582302647	0.198348670637567	0.347024493967727	0.303451366203039	0.424597770226692	0.324160628599569	0.525034911853816	1.09	0.69	1.68	0.211686518976516	0.277274955730385	0.342863392484254	0.286575615598657	0.375367508109199	0.46415940061974	0.285504104164893	0.373973800102844	0.462464987081121	0.272686582302647	1.29299699941042	0.0113400532075679	0.0335835844970487	0.0506498706647132	0.102464371467128	0.0199728515879408	0.454364634472531	0.526080336813324	0.41190673079873	0.452402787685445	0.524041548133546	0.410002408666496	0.00380794353828788	0.00538548064550622	0.00537473778373488
181	0.423750140311331	0.25	0.273128943413886	0.199245640146546	0.347012246681226	0.335753147754051	0.42331159795574	0.330350694659781	0.516272501251699	0.98	0.63	1.57	0.232003080692716	0.297288900572259	0.362574720451801	0.322802053765049	0.413638764535989	0.504475475306929	0.320998119673776	0.411330775899458	0.501654792797029	0.273128943413886	1.23701357077423	-0.00759965606103722	-0.00727428448638094	0.0506498706647132	0.102464371467128	0.0199728515879408	0.454364634472531	0.526080336813324	0.41190673079873	0.452402787685445	0.524041548133546	0.410002408666496	0.00380794353828788	0.00538548064550622	0.00537473778373488
181	0.423750140311331	0.25	0.273659385690289	0.198673775734982	0.348644995645597	0.324329778561915	0.447894698191389	0.346961192008524	0.548828204374253	1.04	0.67	1.58	0.234486167953015	0.302699880690953	0.37091359342889	0.321483087472608	0.415004829801375	0.508526572130141	0.321487194627771	0.415053034213733	0.508587563805221	0.273659385690289	1.29393554047032	-0.00166593899655248	0.0257135971090122	0.0506498706647132	0.102464371467128	0.0199728515879408	0.454364634472531	0.526080336813324	0.41190673079873	0.452402787685445	0.524041548133546	0.410002408666496	0.00380794353828788	0.00538548064550622	0.00537473778373488
181	0.423750140311331	0.25	0.276893104267821	0.202721454255945	0.351064754279697	0.383779447834061	0.514116935629396	0.412404371134666	0.615829500124126	1.06	0.64	1.48	0.274870378121869	0.34266250890237	0.410454639682871	0.374903948903109	0.467367668376356	0.559831387849603	0.375515287002078	0.468112063224021	0.560776883216545	0.276893104267821	1.24951104325057	0.0251141737704185	0.0320622394346623	0.0506498706647132	0.102464371467128	0.0199728515879408	0.454364634472531	0.526080336813324	0.41190673079873	0.452402787685445	0.524041548133546	0.410002408666496	0.00380794353828788	0.00538548064550622	0.00537473778373488
181	0.423750140311331	0.25	0.276893578275408	0.20205917545233	0.351727981098486	0.339713859293154	0.474183618562152	0.370968939553591	0.577398297570713	1.03	0.7	1.65	0.250929766306627	0.320745949068985	0.390562131831344	0.344140097034883	0.439890187843494	0.535640278652106	0.34417511629963	0.439873720320085	0.535718615427731	0.276893578275408	1.29013317366898	0.0120438408048411	0.0304698832024019	0.0506498706647132	0.102464371467128	0.0199728515879408	0.454364634472531	0.526080336813324	0.41190673079873	0.452402787685445	0.524041548133546	0.410002408666496	0.00380794353828788	0.00538548064550622	0.00537473778373488
181	0.423750140311331	0.25	0.277350886258273	0.202452603568096	0.352249168948449	0.298372135928545	0.414760756010977	0.315458891868517	0.514062620153437	0.96	0.66	1.49	0.225516887578946	0.296506318878695	0.367495750178443	0.315992040042528	0.415461731464257	0.514931422885985	0.317293185403232	0.417141625465495	0.516989088031872	0.277350886258273	1.23217867855748	0.0232506887200792	0.0276103609521359	0.0506498706647132	0.102464371467128	0.0199728515879408	0.454364634472531	0.526080336813324	0.41190673079873	0.452402787685445	0.524041548133546	0.410002408666496	0.00380794353828788	0.00538548064550622	0.00537473778373488
181	0.423750140311331	0.25	0.283275958307969	0.206941915736832	0.359610000879106	0.312083759978157	0.453313466341722	0.348234382314411	0.558392550369034	0.93	0.67	1.46	0.255089650011462	0.332062482475348	0.409035314939233	0.360975615190194	0.469899342790802	0.578823070391409	0.363884578782987	0.473664828530659	0.583494738284734	0.283275958307969	1.2148916299194	0.00344658192550018	-0.00262354176766454	0.0506498706647132	0.102464371467128	0.0199728515879408	0.454364634472531	0.526080336813324	0.41190673079873	0.452402787685445	0.524041548133546	0.410002408666496	0.00380794353828788	0.00538548064550622	0.00537473778373488
181	0.423750140311331	0.25	0.284704188633525	0.208337987405653	0.361070389861397	0.322411952561565	0.467184883453334	0.361441903551548	0.57292786335512	1.1	0.75	1.54	0.234471871607614	0.303068661750963	0.371665451894311	0.316663730376622	0.409306465344025	0.501949200311428	0.320535920654314	0.414314354503634	0.508070284524746	0.284704188633525	1.3015290015605	-0.0436132865755845	0.000150267949101036	0.0506498706647132	0.102464371467128	0.0199728515879408	0.454364634472531	0.526080336813324	0.41190673079873	0.452402787685445	0.524041548133546	0.410002408666496	0.00380794353828788	0.00538548064550622	0.00537473778373488
181	0.423750140311331	0.25	0.28619719401628	0.208030827997989	0.36436356003457	0.335845970534592	0.452724914640087	0.353325416430795	0.552124412849378	1.13	0.71	1.65	0.223623810135356	0.286534921200184	0.349446032265012	0.299385368397666	0.383610148178717	0.467834927959768	0.299991430096765	0.384366160740499	0.468734304991421	0.28619719401628	1.32632611458242	-0.0590966043092729	-0.0115376057681714	0.0506498706647132	0.102464371467128	0.0199728515879408	0.454364634472531	0.526080336813324	0.41190673079873	0.452402787685445	0.524041548133546	0.410002408666496	0.00380794353828788	0.00538548064550622	0.00537473778373488
181	0.423750140311331	0.25	0.286855451445878	0.20927284666959	0.364438056222166	0.331535600159222	0.453693618822659	0.353111173622214	0.554276064023104	1	0.69	1.67	0.244867117115238	0.314616632929157	0.384366148743077	0.339025710844325	0.435595962736224	0.532166214628123	0.337997708440453	0.43423539488424	0.530517576191026	0.286855451445878	1.28311262004301	-0.0212214314301149	-0.00416068510884607	0.0506498706647132	0.102464371467128	0.0199728515879408	0.454364634472531	0.526080336813324	0.41190673079873	0.452402787685445	0.524041548133546	0.410002408666496	0.00380794353828788	0.00538548064550622	0.00537473778373488
181	0.423750140311331	0.25	0.287258649054537	0.209448528821487	0.365068769287587	0.379901524103549	0.531779710924983	0.425704955482084	0.637854466367882	0.99	0.68	1.56	0.296959366405778	0.370954023414878	0.444948680423978	0.412093188447128	0.514776240690933	0.617459292934738	0.413305819889689	0.516215290229081	0.619186258969883	0.287258649054537	1.24697810072939	-0.000793218029803567	0.00384513288575082	0.0506498706647132	0.102464371467128	0.0199728515879408	0.454364634472531	0.526080336813324	0.41190673079873	0.452402787685445	0.524041548133546	0.410002408666496	0.00380794353828788	0.00538548064550622	0.00537473778373488
181	0.423750140311331	0.25	0.28727841718613	0.209039401638214	0.365517432734045	0.321856929344919	0.484410810539499	0.374629472278279	0.594192148800719	1.23	0.7	1.79	0.222629676386677	0.28786902784976	0.353108379312843	0.291776959434424	0.37727921553217	0.462781471629916	0.289442579270253	0.374274545519211	0.459094548327071	0.28727841718613	1.40427104541605	-0.034052041028223	0.0274264722426228	0.0506498706647132	0.102464371467128	0.0199728515879408	0.454364634472531	0.526080336813324	0.41190673079873	0.452402787685445	0.524041548133546	0.410002408666496	0.00380794353828788	0.00538548064550622	0.00537473778373488
181	0.423750140311331	0.25	0.28830333212901	0.210806742073678	0.365799922184341	0.34848587942507	0.456652300459072	0.359166708062917	0.554137892855228	0.96	0.66	1.64	0.256379199718206	0.325966045050774	0.395552890383341	0.359021498413203	0.456467677778011	0.553913857142818	0.356988965948433	0.453857475783511	0.550741578699401	0.28830333212901	1.25202670456922	-0.000547607726200114	-0.0105709844503094	0.0506498706647132	0.102464371467128	0.0199728515879408	0.454364634472531	0.526080336813324	0.41190673079873	0.452402787685445	0.524041548133546	0.410002408666496	0.00380794353828788	0.00538548064550622	0.00537473778373488
181	0.423750140311331	0.25	0.291114063211777	0.211771854401571	0.370456272021983	0.313267987117551	0.463636482083765	0.356460196479327	0.570812767688203	1.06	0.67	1.66	0.236565903254417	0.307693774085117	0.378821644915816	0.322148653566543	0.419008545478024	0.515868437389505	0.320719402106692	0.417113363976676	0.513592346511584	0.291114063211777	1.31824755619265	0.00729583495761721	0.039571768657379	0.0506498706647132	0.102464371467128	0.0199728515879408	0.454364634472531	0.526080336813324	0.41190673079873	0.452402787685445	0.524041548133546	0.410002408666496	0.00380794353828788	0.00538548064550622	0.00537473778373488
181	0.423750140311331	0.25	0.291415817749903	0.212323920446029	0.370507715053776	0.368902336451899	0.539632207542112	0.429433650687289	0.649830764396936	0.99	0.63	1.44	0.300260275416318	0.377311174848055	0.454362074279792	0.417052808329872	0.524074271451471	0.631095734573069	0.41818553889682	0.525432426166336	0.632835395448061	0.291415817749903	1.18849652507479	0.00480111971665661	-0.01062436536198	0.0506498706647132	0.102464371467128	0.0199728515879408	0.454364634472531	0.526080336813324	0.41190673079873	0.452402787685445	0.524041548133546	0.410002408666496	0.00380794353828788	0.00538548064550622	0.00537473778373488
181	0.423750140311331	0.25	0.292142407862507	0.212358810661689	0.371926005063326	0.351020956941199	0.529746969115475	0.417285758154378	0.642208180076573	0.98	0.66	1.45	0.294440611445067	0.373794260766087	0.453147910087107	0.410434671822067	0.521049470701577	0.631664269581087	0.41305728811746	0.524416072829439	0.635685583638249	0.292142407862507	1.20132989583111	-0.0209053074505266	-0.0244951923137487	0.0506498706647132	0.102464371467128	0.0199728515879408	0.454364634472531	0.526080336813324	0.41190673079873	0.452402787685445	0.524041548133546	0.410002408666496	0.00380794353828788	0.00538548064550622	0.00537473778373488
181	0.423750140311331	0.25	0.292504773172736	0.213193976682141	0.37181556966333	0.305736451203575	0.483317326671381	0.369605300509931	0.597029352832832	1	0.69	1.53	0.256034850145705	0.334806019113909	0.413577188082113	0.354343359864715	0.463359927948241	0.572376496031767	0.356341903602038	0.465884395569027	0.575451018662684	0.292504773172736	1.24052617694967	0.0325981492920307	0.0431928097371206	0.0506498706647132	0.102464371467128	0.0199728515879408	0.454364634472531	0.526080336813324	0.41190673079873	0.452402787685445	0.524041548133546	0.410002408666496	0.00380794353828788	0.00538548064550622	0.00537473778373488
181	0.423750140311331	0.25	0.292843267056821	0.213761759639901	0.371924774473741	0.306837479706669	0.446157536965485	0.341459864231331	0.550855209699638	1.03	0.65	1.75	0.231293174368796	0.302211778902951	0.373130383437105	0.317376612949347	0.414689932132105	0.512003251314863	0.313211358881402	0.40924249595482	0.505287648606804	0.292843267056821	1.29754307371992	0.0245740598281374	0.0532980211335003	0.0506498706647132	0.102464371467128	0.0199728515879408	0.454364634472531	0.526080336813324	0.41190673079873	0.452402787685445	0.524041548133546	0.410002408666496	0.00380794353828788	0.00538548064550622	0.00537473778373488
181	0.423750140311331	0.25	0.293315756003354	0.214336390578342	0.372295121428366	0.299784740508992	0.466242515994747	0.354990379675763	0.577494652313731	1.03	0.65	1.67	0.241298019255138	0.31691956189016	0.392541104525183	0.331540951178335	0.435444158723022	0.539347366267708	0.328758651242166	0.431827421768597	0.534817210604518	0.293315756003354	1.30615938931653	-0.00890398637634315	0.0164458243396755	0.0506498706647132	0.102464371467128	0.0199728515879408	0.454364634472531	0.526080336813324	0.41190673079873	0.452402787685445	0.524041548133546	0.410002408666496	0.00380794353828788	0.00538548064550622	0.00537473778373488
181	0.423750140311331	0.25	0.297620848485634	0.218045468072901	0.377196228898366	0.3033540993322	0.45125390161868	0.344486778572271	0.558021024665088	0.91	0.58	1.32	0.254962431674882	0.333983186630019	0.413003941585155	0.362336579684361	0.474635908987239	0.586935238290117	0.363611886633656	0.476325951733285	0.588993205322093	0.297620848485634	1.1225393921787	-0.047969907400895	-0.088909849187218	0.0506498706647132	0.102464371467128	0.0199728515879408	0.454364634472531	0.526080336813324	0.41190673079873	0.452402787685445	0.524041548133546	0.410002408666496	0.00380794353828788	0.00538548064550622	0.00537473778373488
181	0.423750140311331	0.25	0.29906157151252	0.217288690133714	0.380834452891326	0.29667398530475	0.432643540012852	0.328638522158173	0.53664855786753	1.08	0.69	1.8	0.214666842358361	0.282602970556817	0.350539098755273	0.290637797827845	0.382616635712775	0.474595473597705	0.287780930042322	0.378788285649559	0.46987773660178	0.29906157151252	1.30728173182764	1.42728206946398e-05	0.0475967610276921	0.0506498706647132	0.102464371467128	0.0199728515879408	0.454364634472531	0.526080336813324	0.41190673079873	0.452402787685445	0.524041548133546	0.410002408666496	0.00380794353828788	0.00538548064550622	0.00537473778373488
181	0.423750140311331	0.25	0.299262437781803	0.218928372103377	0.379596503460228	0.35656698658015	0.545415675523938	0.43102406306981	0.659807287978066	1.05	0.72	1.55	0.288508610268507	0.365077340330729	0.44164607039295	0.394128572074014	0.498728307301529	0.603328042529043	0.397631925291557	0.503174149904222	0.608815536234417	0.299262437781803	1.33206433316022	-0.00571937518037366	0.0353430985173993	0.0506498706647132	0.102464371467128	0.0199728515879408	0.454364634472531	0.526080336813324	0.41190673079873	0.452402787685445	0.524041548133546	0.410002408666496	0.00380794353828788	0.00538548064550622	0.00537473778373488
181	0.423750140311331	0.25	0.300124613039805	0.219371904312887	0.380877321766723	0.342682087998206	0.490739838441572	0.384624342426266	0.596855334456879	0.99	0.66	1.5	0.268518187923833	0.342600708340832	0.416683228757832	0.372741537488634	0.475578640534698	0.578415743580762	0.374197342951795	0.477424025271747	0.580548214786518	0.300124613039805	1.23983444443984	0.0234087609250302	0.0209393460786254	0.0506498706647132	0.102464371467128	0.0199728515879408	0.454364634472531	0.526080336813324	0.41190673079873	0.452402787685445	0.524041548133546	0.410002408666496	0.00380794353828788	0.00538548064550622	0.00537473778373488
181	0.423750140311331	0.25	0.300381200634649	0.219912305700348	0.38085009556895	0.350674361996787	0.431451918776866	0.339788271448261	0.52311556610547	0.96	0.65	1.57	0.242655143929989	0.308115483219708	0.373575822509428	0.339863682619424	0.431547673390046	0.523231664160667	0.339281379870115	0.430769743750193	0.522295594622393	0.300381200634649	1.19583594897942	0.00363323479540192	-0.0147120006269217	0.0506498706647132	0.102464371467128	0.0199728515879408	0.454364634472531	0.526080336813324	0.41190673079873	0.452402787685445	0.524041548133546	0.410002408666496	0.00380794353828788	0.00538548064550622	0.00537473778373488
181	0.423750140311331	0.25	0.3025911090115	0.221438617893355	0.383743600129645	0.283904271801361	0.428275668709194	0.322079599643365	0.534471737775024	0.97	0.64	1.48	0.228655397603107	0.304047643566595	0.379439889530083	0.319504449951536	0.424851440793129	0.530198431634721	0.320359151109427	0.425998958122566	0.531654706739508	0.3025911090115	1.20129406659237	-0.0215826203744144	-0.0269936366045071	0.0506498706647132	0.102464371467128	0.0199728515879408	0.454364634472531	0.526080336813324	0.41190673079873	0.452402787685445	0.524041548133546	0.410002408666496	0.00380794353828788	0.00538548064550622	0.00537473778373488
181	0.423750140311331	0.25	0.302909744765354	0.220584277555739	0.385235211974969	0.309285806839065	0.44105189226528	0.338145027702932	0.543958756827629	1.07	0.67	1.58	0.222775011610145	0.290571596121159	0.358368180632172	0.302555551228113	0.394631555847559	0.486707560467006	0.302482663668125	0.394524910787528	0.48658658546712	0.302909744765354	1.27123274040655	0.0243919227755709	0.046792444405569	0.0506498706647132	0.102464371467128	0.0199728515879408	0.454364634472531	0.526080336813324	0.41190673079873	0.452402787685445	0.524041548133546	0.410002408666496	0.00380794353828788	0.00538548064550622	0.00537473778373488
181	0.423750140311331	0.25	0.303279038256516	0.220272068754324	0.386286007758708	0.296031154544728	0.441200248288455	0.334974641629262	0.547425854947647	1.04	0.63	1.56	0.225231787790339	0.296656248999086	0.368080710207834	0.30820481911832	0.405941303667992	0.503677788217663	0.306737768662285	0.403956638569119	0.501258450483704	0.303279038256516	1.25085971113485	-0.0648071796001121	-0.047183553964803	0.0506498706647132	0.102464371467128	0.0199728515879408	0.454364634472531	0.526080336813324	0.41190673079873	0.452402787685445	0.524041548133546	0.410002408666496	0.00380794353828788	0.00538548064550622	0.00537473778373488
181	0.423750140311331	0.25	0.303466052782068	0.221443281666015	0.38548882389812	0.338105145517698	0.460852656609626	0.360178924393307	0.561526388825946	1.08	0.64	1.65	0.236167262946735	0.302178453990767	0.368189645034799	0.320189431738271	0.409685687421779	0.499181943105286	0.3176118691443	0.406391856593917	0.495149812085845	0.303466052782068	1.29502754996284	0.0302938337663862	0.0606571070628251	0.0506498706647132	0.102464371467128	0.0199728515879408	0.454364634472531	0.526080336813324	0.41190673079873	0.452402787685445	0.524041548133546	0.410002408666496	0.00380794353828788	0.00538548064550622	0.00537473778373488
181	0.423750140311331	0.25	0.304075804379964	0.221978117708356	0.386173491051573	0.282749362113339	0.405938786093666	0.304994750106355	0.506882822080976	1.03	0.61	1.55	0.206398729687637	0.274710465512789	0.343022201337942	0.283116611719666	0.376819645729496	0.470522679739325	0.281198021503046	0.3742733068213	0.467338155834841	0.304075804379964	1.24203322245986	0.0539957098139782	0.0628542368322184	0.0506498706647132	0.102464371467128	0.0199728515879408	0.454364634472531	0.526080336813324	0.41190673079873	0.452402787685445	0.524041548133546	0.410002408666496	0.00380794353828788	0.00538548064550622	0.00537473778373488
181	0.423750140311331	0.25	0.304377706979057	0.221541818777203	0.387213595180912	0.29798257252147	0.418293025863254	0.318052208449132	0.518533843277376	1.01	0.64	1.62	0.219470899729773	0.288641752197047	0.35781260466432	0.303287206382448	0.398874524034684	0.494461841686919	0.301191969759251	0.396154709993228	0.491193612068181	0.304377706979057	1.23857383729955	-0.0534891923662557	-0.0522818787062629	0.0506498706647132	0.102464371467128	0.0199728515879408	0.454364634472531	0.526080336813324	0.41190673079873	0.452402787685445	0.524041548133546	0.410002408666496	0.00380794353828788	0.00538548064550622	0.00537473778373488
181	0.423750140311331	0.25	0.306277226488928	0.223427274112225	0.38912717886563	0.323568790462889	0.483538551311168	0.374383189791151	0.592693912831186	1.04	0.67	1.6	0.251946123464931	0.325403668943196	0.398861214421462	0.344871300488437	0.44542215989987	0.545973019311303	0.344271215407986	0.444665504086129	0.545015983997587	0.306277226488928	1.23877430458563	-0.0353484299624702	-0.0256616615814148	0.0506498706647132	0.102464371467128	0.0199728515879408	0.454364634472531	0.526080336813324	0.41190673079873	0.452402787685445	0.524041548133546	0.410002408666496	0.00380794353828788	0.00538548064550622	0.00537473778373488
181	0.423750140311331	0.25	0.308034889652688	0.225271386482998	0.390798392822378	0.369384300970904	0.520777606543658	0.414539349977239	0.627015863110077	0.96	0.63	1.56	0.295586342953482	0.371339290754326	0.44709223855517	0.413747478899987	0.519782794532868	0.625818110165749	0.412009958038903	0.517578279276364	0.623223523868938	0.308034889652688	1.22819974615259	0.00411439446503101	0.00451849177867064	0.0506498706647132	0.102464371467128	0.0199728515879408	0.454364634472531	0.526080336813324	0.41190673079873	0.452402787685445	0.524041548133546	0.410002408666496	0.00380794353828788	0.00538548064550622	0.00537473778373488
181	0.423750140311331	0.25	0.308583044510556	0.225961966395142	0.39120412262597	0.315257927772661	0.434386078136112	0.334433993226813	0.53433816304541	1.04	0.65	1.73	0.225564024078179	0.292978207276521	0.360392390474862	0.309016489799032	0.401372060860312	0.493727631921591	0.305148143519566	0.396343598495755	0.487542377069573	0.308583044510556	1.25219469694151	0.0333167095466216	0.0493664334809652	0.0506498706647132	0.102464371467128	0.0199728515879408	0.454364634472531	0.526080336813324	0.41190673079873	0.452402787685445	0.524041548133546	0.410002408666496	0.00380794353828788	0.00538548064550622	0.00537473778373488
181	0.423750140311331	0.25	0.3090908189712	0.226403344593823	0.391778293348577	0.3057449955288	0.470088142793797	0.35949082631901	0.580685459268584	1.04	0.65	1.58	0.242714307225518	0.317385339374078	0.392056371522639	0.33264062208717	0.434977475936949	0.537314329786727	0.331805898103992	0.433874991318251	0.535938480669802	0.3090908189712	1.2431531752031	0.057346273307063	0.073833059609436	0.0506498706647132	0.102464371467128	0.0199728515879408	0.454364634472531	0.526080336813324	0.41190673079873	0.452402787685445	0.524041548133546	0.410002408666496	0.00380794353828788	0.00538548064550622	0.00537473778373488
181	0.423750140311331	0.25	0.309270175680349	0.225979927628934	0.392560423731764	0.344398171671244	0.44442278869673	0.348687634496019	0.54015794289744	0.95	0.64	1.51	0.249845673954318	0.3184429276452	0.387040181336082	0.35040370124494	0.446610016159635	0.542816331074329	0.350371037239399	0.446555123732028	0.542712728011131	0.309270175680349	1.18911015940101	0.0215288146922445	-0.00458700857573126	0.0506498706647132	0.102464371467128	0.0199728515879408	0.454364634472531	0.526080336813324	0.41190673079873	0.452402787685445	0.524041548133546	0.410002408666496	0.00380794353828788	0.00538548064550622	0.00537473778373488
181	0.423750140311331	0.25	0.309743239137772	0.225744113614361	0.393742364661184	0.312697275620754	0.47553957342721	0.365465735458716	0.585613411395704	1.04	0.69	1.55	0.246703612000588	0.321007741714719	0.395311871428851	0.33808497825697	0.439912064918131	0.541739151579292	0.339586173260909	0.441862673445448	0.544175945806472	0.309743239137772	1.21453384415718	0.00431698921431811	0.0105585536596809	0.0506498706647132	0.102464371467128	0.0199728515879408	0.454364634472531	0.526080336813324	0.41190673079873	0.452402787685445	0.524041548133546	0.410002408666496	0.00380794353828788	0.00538548064550622	0.00537473778373488
181	0.423750140311331	0.25	0.309855088239996	0.225872187159063	0.39383798932093	0.442333972719093	0.583048030575681	0.480836064895336	0.685259996256027	1.02	0.68	1.45	0.329274913790838	0.399269322789908	0.469263731788979	0.453697239768967	0.550140269080063	0.646583298391159	0.458120170373323	0.555529167492872	0.652852200632954	0.309855088239996	1.19988125305278	0.00546879969224934	-0.00468605215796052	0.0506498706647132	0.102464371467128	0.0199728515879408	0.454364634472531	0.526080336813324	0.41190673079873	0.452402787685445	0.524041548133546	0.410002408666496	0.00380794353828788	0.00538548064550622	0.00537473778373488
181	0.423750140311331	0.25	0.310613088499469	0.227399565735052	0.393826611263886	0.332944274307347	0.490236893418236	0.381897416127335	0.598576370709137	1.03	0.69	1.6	0.259425675243546	0.333021465277259	0.406617255310972	0.356364125870436	0.457460130953537	0.558556136036637	0.356986959326748	0.45824733970988	0.559532903097211	0.310613088499469	1.27828123677747	-0.0324866065753983	-0.00828356401007828	0.0506498706647132	0.102464371467128	0.0199728515879408	0.454364634472531	0.526080336813324	0.41190673079873	0.452402787685445	0.524041548133546	0.410002408666496	0.00380794353828788	0.00538548064550622	0.00537473778373488
181	0.423750140311331	0.25	0.312176034323068	0.227169034017354	0.397183034628781	0.278742954028566	0.391204746871016	0.292954723423487	0.489454770318545	1.03	0.68	1.57	0.198668066442645	0.26529659510456	0.331925123766475	0.272728337421021	0.364194913666272	0.455661489911524	0.273385875489126	0.365129760685043	0.456762033434815	0.312176034323068	1.20482673883629	0.0157093877503515	0.0107342347171113	0.0506498706647132	0.102464371467128	0.0199728515879408	0.454364634472531	0.526080336813324	0.41190673079873	0.452402787685445	0.524041548133546	0.410002408666496	0.00380794353828788	0.00538548064550622	0.00537473778373488
181	0.423750140311331	0.25	0.313977158765286	0.228469432890725	0.399484884639847	0.279084434229618	0.43234397250929	0.323854083655571	0.540833861363009	0.96	0.58	1.36	0.231347681042487	0.308848276123938	0.386348871205389	0.324066525076901	0.432627581000454	0.541188636924008	0.32436810712275	0.4330367349078	0.541714469332578	0.313977158765286	1.13501578060157	-0.00684290929964824	-0.0415649009086038	0.0506498706647132	0.102464371467128	0.0199728515879408	0.454364634472531	0.526080336813324	0.41190673079873	0.452402787685445	0.524041548133546	0.410002408666496	0.00380794353828788	0.00538548064550622	0.00537473778373488
181	0.423750140311331	0.25	0.314685461466963	0.22991515065163	0.399455772282296	0.343072819941242	0.515940872651882	0.404472706886916	0.627409038416848	1.03	0.59	1.43	0.274931054023293	0.350698985411487	0.426466916799681	0.377751534452382	0.481855643192853	0.585959751933324	0.376663230943058	0.480444620893275	0.584254805596675	0.314685461466963	1.17926696325251	-0.0135090759559589	-0.0330483324913455	0.0506498706647132	0.102464371467128	0.0199728515879408	0.454364634472531	0.526080336813324	0.41190673079873	0.452402787685445	0.524041548133546	0.410002408666496	0.00380794353828788	0.00538548064550622	0.00537473778373488
181	0.423750140311331	0.25	0.316831888940747	0.23180296981738	0.401860808064114	0.260377654908929	0.441507195158778	0.325328524412854	0.557685865904701	1.11	0.7	1.72	0.208407652767751	0.282832494903969	0.357257337040186	0.280203325624849	0.380267253214458	0.480331180804067	0.278983332367986	0.378675382913825	0.478351526751383	0.316831888940747	1.3226360187252	0.0100947293629749	0.0645247204869132	0.0506498706647132	0.102464371467128	0.0199728515879408	0.454364634472531	0.526080336813324	0.41190673079873	0.452402787685445	0.524041548133546	0.410002408666496	0.00380794353828788	0.00538548064550622	0.00537473778373488
181	0.423750140311331	0.25	0.317062565891802	0.232444608509206	0.401680523274397	0.346807689032659	0.497764168360125	0.391108174918059	0.604420161802191	1.01	0.61	1.53	0.26972695198756	0.343282039472911	0.416837126958262	0.372653332992252	0.474276653568747	0.575899974145241	0.370268449637398	0.471306471675495	0.572232670232859	0.317062565891802	1.1928662079058	0.00139007564054785	-0.0106536469027016	0.0506498706647132	0.102464371467128	0.0199728515879408	0.454364634472531	0.526080336813324	0.41190673079873	0.452402787685445	0.524041548133546	0.410002408666496	0.00380794353828788	0.00538548064550622	0.00537473778373488
181	0.423750140311331	0.25	0.31754652175936	0.231792071968631	0.403300971550089	0.308670016711275	0.480348809160735	0.368111394694081	0.59258622362739	0.89	0.6	1.27	0.276908374917585	0.361337926658957	0.44576747840033	0.396212123006505	0.517017468637142	0.637822814267778	0.400250785677157	0.522289365011232	0.644271871977041	0.31754652175936	1.11179136342892	-0.0222400892139365	-0.0725135296622819	0.0506498706647132	0.102464371467128	0.0199728515879408	0.454364634472531	0.526080336813324	0.41190673079873	0.452402787685445	0.524041548133546	0.410002408666496	0.00380794353828788	0.00538548064550622	0.00537473778373488
181	0.423750140311331	0.25	0.321856128734595	0.234419087542118	0.409293169927072	0.340647821912986	0.492938405757858	0.385864404521403	0.600012406994312	1.01	0.67	1.47	0.264930604170403	0.338446532320606	0.41196246047081	0.365403905821677	0.466800297417537	0.568196689013397	0.367589772881758	0.469555437140895	0.571638314831782	0.321856128734595	1.21007266248526	0.00400003340341534	0.00382037769624117	0.0506498706647132	0.102464371467128	0.0199728515879408	0.454364634472531	0.526080336813324	0.41190673079873	0.452402787685445	0.524041548133546	0.410002408666496	0.00380794353828788	0.00538548064550622	0.00537473778373488
181	0.423750140311331	0.25	0.32247005805331	0.235006673929336	0.409933442177283	0.29212251568474	0.475199880783156	0.359706174624525	0.590693586941788	1.05	0.7	1.65	0.240157304429103	0.317266509403236	0.39437571437737	0.327765417399808	0.433003652038534	0.538241886677261	0.327925666816496	0.433207871017139	0.53854484836013	0.32247005805331	1.25379347228419	-0.0477057870990162	-0.0193683505492732	0.0506498706647132	0.102464371467128	0.0199728515879408	0.454364634472531	0.526080336813324	0.41190673079873	0.452402787685445	0.524041548133546	0.410002408666496	0.00380794353828788	0.00538548064550622	0.00537473778373488
181	0.423750140311331	0.25	0.322843223008695	0.234389111352021	0.411297334665368	0.31562978775832	0.453210658484748	0.349016796897381	0.557404520072115	1	0.65	1.44	0.242367064755651	0.314722208184212	0.387077351612772	0.335746146744994	0.435978249765313	0.536210352785631	0.337713482810054	0.438562682009019	0.539311209657326	0.322843223008695	1.17509805144279	0.0286768503885431	0.0106325784044231	0.0506498706647132	0.102464371467128	0.0199728515879408	0.454364634472531	0.526080336813324	0.41190673079873	0.452402787685445	0.524041548133546	0.410002408666496	0.00380794353828788	0.00538548064550622	0.00537473778373488
181	0.423750140311331	0.25	0.32530162923374	0.238305872503477	0.412297385964004	0.330887112469097	0.503808831512781	0.391952387452839	0.615665275572724	0.94	0.64	1.53	0.282964306229974	0.363717433660743	0.444470561091513	0.398053471143395	0.511651059149348	0.6252486471553	0.397671167661368	0.5112368226757	0.624652845271665	0.32530162923374	1.20651977172557	0.00929100333954965	0.00155440799597864	0.0506498706647132	0.102464371467128	0.0199728515879408	0.454364634472531	0.526080336813324	0.41190673079873	0.452402787685445	0.524041548133546	0.410002408666496	0.00380794353828788	0.00538548064550622	0.00537473778373488
181	0.423750140311331	0.25	0.327166598125513	0.239640137715042	0.414693058535985	0.345800943756854	0.483462289464741	0.379640159260996	0.587284419668486	0.97	0.58	1.36	0.269207871497701	0.342829520853539	0.416451170209377	0.375996654975108	0.478822377482935	0.581648099990762	0.376278780400546	0.479180206663834	0.582072380662435	0.327166598125513	1.12374082303472	0.0687466512631535	0.0309413267067085	0.0506498706647132	0.102464371467128	0.0199728515879408	0.454364634472531	0.526080336813324	0.41190673079873	0.452402787685445	0.524041548133546	0.410002408666496	0.00380794353828788	0.00538548064550622	0.00537473778373488
181	0.423750140311331	0.25	0.328755440101316	0.240785849565446	0.416725030637187	0.305172950130357	0.442357655272732	0.338144067037439	0.546571243508025	1.16	0.73	1.72	0.210351964408653	0.275180938624963	0.340009912841274	0.279938179042332	0.366213127994269	0.452488076946206	0.280094834473764	0.36643120003534	0.452750272592775	0.328755440101316	1.30849993624433	0.0703862520216539	0.106318155347176	0.0506498706647132	0.102464371467128	0.0199728515879408	0.454364634472531	0.526080336813324	0.41190673079873	0.452402787685445	0.524041548133546	0.410002408666496	0.00380794353828788	0.00538548064550622	0.00537473778373488
181	0.423750140311331	0.25	0.328980689774606	0.240633185839873	0.417328193709339	0.312165255494365	0.516564587008991	0.396846473611252	0.63628270040673	0.98	0.6	1.56	0.278135430983256	0.362041554082641	0.445947677182026	0.386680704988886	0.503332074137564	0.619983443286242	0.38310432873758	0.498683840926218	0.614290173265873	0.328980689774606	1.24341838519623	-0.0362327465957447	-0.0358578100190941	0.0506498706647132	0.102464371467128	0.0199728515879408	0.454364634472531	0.526080336813324	0.41190673079873	0.452402787685445	0.524041548133546	0.410002408666496	0.00380794353828788	0.00538548064550622	0.00537473778373488
181	0.423750140311331	0.25	0.329899942585863	0.239991609681294	0.419808275490432	0.35118560414329	0.511801824638092	0.40318948284032	0.620414166435865	1	0.69	1.44	0.279145598551297	0.354342642252967	0.429539685954637	0.386245692061288	0.490293666796513	0.594341641531738	0.390507323277561	0.495736285910764	0.600855565136375	0.329899942585863	1.19128773408223	-0.0336552771679767	-0.0398689891407531	0.0506498706647132	0.102464371467128	0.0199728515879408	0.454364634472531	0.526080336813324	0.41190673079873	0.452402787685445	0.524041548133546	0.410002408666496	0.00380794353828788	0.00538548064550622	0.00537473778373488
181	0.423750140311331	0.25	0.330159532198083	0.241147599841879	0.419171464554287	0.32427876556789	0.489636237477169	0.37928339064208	0.599989084312258	1.03	0.63	1.36	0.257101047468436	0.331904830635411	0.406708613802385	0.352886740210274	0.455559457638354	0.558232175066433	0.355860020009623	0.459439085394087	0.562974448198398	0.330159532198083	1.17305258055623	-0.0415753953316314	-0.0611544039788879	0.0506498706647132	0.102464371467128	0.0199728515879408	0.454364634472531	0.526080336813324	0.41190673079873	0.452402787685445	0.524041548133546	0.410002408666496	0.00380794353828788	0.00538548064550622	0.00537473778373488
181	0.423750140311331	0.25	0.330215854266326	0.241401082900133	0.419030625632519	0.32048421514791	0.514929791471403	0.397864019543691	0.631995563399116	0.97	0.67	1.5	0.282244695518553	0.365291142370612	0.448337589222671	0.394268022834941	0.510275724392174	0.626283425949406	0.396619984049895	0.513279598658415	0.630027616506886	0.330215854266326	1.20647540647189	0.029349601481492	0.0320643462499687	0.0506498706647132	0.102464371467128	0.0199728515879408	0.454364634472531	0.526080336813324	0.41190673079873	0.452402787685445	0.524041548133546	0.410002408666496	0.00380794353828788	0.00538548064550622	0.00537473778373488
181	0.423750140311331	0.25	0.331661638711314	0.242208823465036	0.421114453957591	0.344654196536722	0.517729048195608	0.406265857688757	0.629192238702459	0.99	0.65	1.42	0.284441529823488	0.362480970812066	0.440520411800643	0.395287328099222	0.503738446801455	0.612189565503688	0.398182702917796	0.507395152235779	0.616757149770882	0.331661638711314	1.17620345834266	0.00314834599850458	-0.0108676497657612	0.0506498706647132	0.102464371467128	0.0199728515879408	0.454364634472531	0.526080336813324	0.41190673079873	0.452402787685445	0.524041548133546	0.410002408666496	0.00380794353828788	0.00538548064550622	0.00537473778373488
181	0.423750140311331	0.25	0.331770511527146	0.243065688574521	0.420475334479772	0.377052941799234	0.575332009830583	0.459872847583776	0.690791172077389	1	0.7	1.52	0.319003302551107	0.399094689246438	0.479186075941769	0.44172384744065	0.552626384169877	0.663528920899103	0.44494775286299	0.556653185181657	0.668407603075159	0.331770511527146	1.24916195573547	0.0348219374914372	0.0373219447803812	0.0506498706647132	0.102464371467128	0.0199728515879408	0.454364634472531	0.526080336813324	0.41190673079873	0.452402787685445	0.524041548133546	0.410002408666496	0.00380794353828788	0.00538548064550622	0.00537473778373488
181	0.423750140311331	0.25	0.332920340046689	0.241788549071992	0.424052131021385	0.336963918430915	0.458822509067171	0.358336162058408	0.559308856075935	0.97	0.62	1.4	0.254719700926981	0.326149422421695	0.39757914391641	0.356104724551504	0.455965321140999	0.555825917730493	0.357615921614861	0.457895390220231	0.558227231002447	0.332920340046689	1.13019385155128	-0.0616088622931131	-0.103741997574078	0.0506498706647132	0.102464371467128	0.0199728515879408	0.454364634472531	0.526080336813324	0.41190673079873	0.452402787685445	0.524041548133546	0.410002408666496	0.00380794353828788	0.00538548064550622	0.00537473778373488
181	0.423750140311331	0.25	0.333066015962383	0.244080958505111	0.422051073419656	0.258618731922639	0.429275176068392	0.315797077017512	0.542753275119271	1.01	0.66	1.57	0.217141036613187	0.295168206128234	0.373195375643282	0.299658383771243	0.407337226388061	0.515016069004878	0.299282984050816	0.406795530497176	0.514417623936064	0.333066015962383	1.19873151163479	0.0478703825158395	0.045104842216198	0.0506498706647132	0.102464371467128	0.0199728515879408	0.454364634472531	0.526080336813324	0.41190673079873	0.452402787685445	0.524041548133546	0.410002408666496	0.00380794353828788	0.00538548064550622	0.00537473778373488
181	0.423750140311331	0.25	0.333636870962554	0.244278403771687	0.422995338153421	0.323289672751633	0.483645634887068	0.374396446242521	0.592894823531615	1.03	0.61	1.55	0.253606566378104	0.327609169473835	0.401611772569566	0.347996372040709	0.449541997482	0.551087622923291	0.34558462013861	0.446473978166714	0.547316300053996	0.333636870962554	1.23348805052003	-0.08945613310813	-0.0857722965789665	0.0506498706647132	0.102464371467128	0.0199728515879408	0.454364634472531	0.526080336813324	0.41190673079873	0.452402787685445	0.524041548133546	0.410002408666496	0.00380794353828788	0.00538548064550622	0.00537473778373488
181	0.423750140311331	0.25	0.334373168949852	0.245090142644697	0.423656195255008	0.282266769499386	0.395052087537851	0.296698212969789	0.493405962105913	1.07	0.62	1.69	0.196331948430479	0.261414941807324	0.326497935184169	0.267073019826548	0.355606300932655	0.444139582038761	0.2631435682259	0.350397900184928	0.437640472553932	0.334373168949852	1.21092392520186	0.0130936720978614	0.0144828174929863	0.0506498706647132	0.102464371467128	0.0199728515879408	0.454364634472531	0.526080336813324	0.41190673079873	0.452402787685445	0.524041548133546	0.410002408666496	0.00380794353828788	0.00538548064550622	0.00537473778373488
181	0.423750140311331	0.25	0.335694944687424	0.244108578071058	0.427281311303789	0.321361451552596	0.538222999114948	0.416107697690911	0.660338300538985	1.01	0.7	1.58	0.285462220833505	0.369236939099237	0.453011657364969	0.393599222489485	0.5091089522092	0.624618681928915	0.395232158484468	0.511207569319539	0.627253917503754	0.335694944687424	1.25514641613557	-0.0188636147992957	0.00408989504690709	0.0506498706647132	0.102464371467128	0.0199728515879408	0.454364634472531	0.526080336813324	0.41190673079873	0.452402787685445	0.524041548133546	0.410002408666496	0.00380794353828788	0.00538548064550622	0.00537473778373488
181	0.423750140311331	0.25	0.340646221367273	0.248731874726024	0.432560568008523	0.298884880667739	0.422477570053966	0.321451883340544	0.523503256767388	1.01	0.66	1.4	0.221106767200535	0.290596056736769	0.360085346273003	0.305172131263883	0.40108142818989	0.496990725115897	0.307955355887967	0.404749413231369	0.501572120859966	0.340646221367273	1.15318225508857	0.0529416638615838	0.029931814287272	0.0506498706647132	0.102464371467128	0.0199728515879408	0.454364634472531	0.526080336813324	0.41190673079873	0.452402787685445	0.524041548133546	0.410002408666496	0.00380794353828788	0.00538548064550622	0.00537473778373488
181	0.423750140311331	0.25	0.3421801944473	0.248865430890797	0.435494958003803	0.31370582921955	0.445698761556485	0.342773791444925	0.548623731668045	1.09	0.69	1.59	0.223738348763751	0.290920447961726	0.358102547159701	0.302840585679266	0.393774779038136	0.484708972397006	0.303611503667023	0.394833188893392	0.485905603257026	0.3421801944473	1.23092222207589	-0.00989571856634714	0.00449386345072109	0.0506498706647132	0.102464371467128	0.0199728515879408	0.454364634472531	0.526080336813324	0.41190673079873	0.452402787685445	0.524041548133546	0.410002408666496	0.00380794353828788	0.00538548064550622	0.00537473778373488
181	0.423750140311331	0.25	0.343476745619474	0.25167435952424	0.435279131714709	0.312429707980974	0.518167094809522	0.398151499833707	0.638182689785338	0.97	0.64	1.44	0.282912790009697	0.368191752498757	0.453470714987817	0.395458759305225	0.514662676171637	0.633866593038049	0.397262903911267	0.5170625102021	0.636782229652395	0.343476745619474	1.14137321411382	0.0232724120303516	-7.87080217348769e-05	0.0506498706647132	0.102464371467128	0.0199728515879408	0.454364634472531	0.526080336813324	0.41190673079873	0.452402787685445	0.524041548133546	0.410002408666496	0.00380794353828788	0.00538548064550622	0.00537473778373488
181	0.423750140311331	0.25	0.344479584132818	0.251388422165096	0.43757074610054	0.314750155723346	0.459621544324093	0.353738276779777	0.565504811868408	1.02	0.67	1.61	0.240890539773759	0.312995480477246	0.385100421180733	0.331212050231063	0.430352619489701	0.529493188748339	0.330796374332143	0.429807916341708	0.528823415046958	0.344479584132818	1.2401094122111	0.0338400937465716	0.0368153135556243	0.0506498706647132	0.102464371467128	0.0199728515879408	0.454364634472531	0.526080336813324	0.41190673079873	0.452402787685445	0.524041548133546	0.410002408666496	0.00380794353828788	0.00538548064550622	0.00537473778373488
181	0.423750140311331	0.25	0.353010012187856	0.256931018397701	0.449089005978011	0.341376051853232	0.502278009514298	0.393351933340865	0.61120408568773	0.95	0.63	1.49	0.282138506389351	0.360267626481391	0.438396746573432	0.395856642144292	0.505476316286335	0.615095990428378	0.395864110466521	0.505494531829738	0.615119847382615	0.353010012187856	1.17658218636068	-0.0212708602563433	-0.0372453246674966	0.0506498706647132	0.102464371467128	0.0199728515879408	0.454364634472531	0.526080336813324	0.41190673079873	0.452402787685445	0.524041548133546	0.410002408666496	0.00380794353828788	0.00538548064550622	0.00537473778373488
181	0.423750140311331	0.25	0.354311192918844	0.258804602179702	0.449817783657985	0.339559191206924	0.504148478648325	0.394373559081417	0.613923398215232	1.03	0.67	1.57	0.267215551101472	0.341595704014146	0.415975856926819	0.366710292451041	0.468785068843086	0.57085984523513	0.366894800937686	0.468955599320452	0.57112896474456	0.354311192918844	1.19790495246067	-0.00106416435915055	-0.000945345283525825	0.0506498706647132	0.102464371467128	0.0199728515879408	0.454364634472531	0.526080336813324	0.41190673079873	0.452402787685445	0.524041548133546	0.410002408666496	0.00380794353828788	0.00538548064550622	0.00537473778373488
181	0.423750140311331	0.25	0.356735311884581	0.259818866084584	0.453651757684578	0.321155512692037	0.512779277387265	0.396381849168862	0.629176705605669	0.98	0.68	1.36	0.27855365388479	0.360350862816061	0.442148071747332	0.387667887651724	0.501506463308348	0.615345038964971	0.392985072618025	0.50836345124353	0.623750190363313	0.356735311884581	1.14226000820171	0.0334409186894116	0.0199992907665556	0.0506498706647132	0.102464371467128	0.0199728515879408	0.454364634472531	0.526080336813324	0.41190673079873	0.452402787685445	0.524041548133546	0.410002408666496	0.00380794353828788	0.00538548064550622	0.00537473778373488
181	0.423750140311331	0.25	0.358545013961042	0.260460513132424	0.456629514789661	0.277046048147245	0.440962754597535	0.329746898669758	0.552178610525312	1.06	0.63	1.5	0.218425837679943	0.292095723863301	0.36576561004666	0.297240046780502	0.397492107837227	0.497744168893952	0.297081004840552	0.397257114407028	0.497446305061757	0.358545013961042	1.18783283815028	-0.0151733617461179	-0.021509893227838	0.0506498706647132	0.102464371467128	0.0199728515879408	0.454364634472531	0.526080336813324	0.41190673079873	0.452402787685445	0.524041548133546	0.410002408666496	0.00380794353828788	0.00538548064550622	0.00537473778373488
181	0.423750140311331	0.25	0.359793700960503	0.263147586026599	0.456439815894407	0.297806350478742	0.467079210410947	0.355099982070128	0.579058438751765	1.04	0.69	1.51	0.238970803642841	0.314329202795409	0.389687601947978	0.327111102873492	0.430264160409422	0.533417217945353	0.329437694539495	0.43329802642339	0.537201024048453	0.359793700960503	1.19644403303719	0.0264041350419577	0.0302539065622644	0.0506498706647132	0.102464371467128	0.0199728515879408	0.454364634472531	0.526080336813324	0.41190673079873	0.452402787685445	0.524041548133546	0.410002408666496	0.00380794353828788	0.00538548064550622	0.00537473778373488
181	0.423750140311331	0.25	0.36159122470511	0.262639006707372	0.460543442702849	0.313550133999196	0.511702860749387	0.393492859087352	0.629912862411421	0.9	0.62	1.31	0.294232164096892	0.382623055579871	0.471013947062851	0.419937434672004	0.546091705846486	0.672245977020967	0.424084733505094	0.551509138562613	0.678859772100752	0.36159122470511	1.08691286522557	-0.0375749716569066	-0.0870012997393134	0.0506498706647132	0.102464371467128	0.0199728515879408	0.454364634472531	0.526080336813324	0.41190673079873	0.452402787685445	0.524041548133546	0.410002408666496	0.00380794353828788	0.00538548064550622	0.00537473778373488
181	0.423750140311331	0.25	0.362846873760762	0.265038386092807	0.460655361428718	0.324471065987215	0.5043014461987	0.39069324985252	0.617909642544879	1.02	0.69	1.6	0.267824199580265	0.345703774575888	0.42358334957151	0.369172898484103	0.476523274136874	0.583873649789646	0.369999677936744	0.47753701621616	0.58510541661505	0.362846873760762	1.21252996881337	0.0243568953676086	0.0357335814901715	0.0506498706647132	0.102464371467128	0.0199728515879408	0.454364634472531	0.526080336813324	0.41190673079873	0.452402787685445	0.524041548133546	0.410002408666496	0.00380794353828788	0.00538548064550622	0.00537473778373488
181	0.423750140311331	0.25	0.369047344369317	0.268031733167972	0.470062955570662	0.314507752595798	0.488343720269777	0.375780459588755	0.6009069809508	1.01	0.62	1.43	0.259101986555511	0.336714762077519	0.414327537599526	0.357945158263233	0.465165938724219	0.572386719185204	0.358698263031247	0.466179531119762	0.573632415577458	0.369047344369317	1.14951683306686	-0.0170527457836763	-0.0312437306108102	0.0506498706647132	0.102464371467128	0.0199728515879408	0.454364634472531	0.526080336813324	0.41190673079873	0.452402787685445	0.524041548133546	0.410002408666496	0.00380794353828788	0.00538548064550622	0.00537473778373488
181	0.423750140311331	0.25	0.390213873358781	0.283317692620079	0.497110054097484	0.279162642887553	0.470498829080727	0.35245752447647	0.588540133684983	1.02	0.64	1.42	0.241373329594366	0.322211503681621	0.403049677768877	0.332586590074989	0.4439729338469	0.555359277618811	0.334754887127182	0.446928601639811	0.559082796939895	0.390213873358781	1.12142762006677	-0.0505537669166357	-0.0706059778710735	0.0506498706647132	0.102464371467128	0.0199728515879408	0.454364634472531	0.526080336813324	0.41190673079873	0.452402787685445	0.524041548133546	0.410002408666496	0.00380794353828788	0.00538548064550622	0.00537473778373488
181	0.423750140311331	0.25	0.390841775385752	0.286479489574726	0.495204061196779	0.313950054372216	0.496221247487856	0.381694110646942	0.61074838432877	0.97	0.64	1.37	0.270465769392216	0.351618895201425	0.432772021010634	0.377643767410069	0.490955600684063	0.604267433958056	0.38072521472732	0.494940622468848	0.609199021990629	0.390841775385752	1.14232572606998	0.0119162686514067	-0.0123461579800829	0.0506498706647132	0.102464371467128	0.0199728515879408	0.454364634472531	0.526080336813324	0.41190673079873	0.452402787685445	0.524041548133546	0.410002408666496	0.00380794353828788	0.00538548064550622	0.00537473778373488
181	0.423750140311331	0.25	0.391542144165546	0.284878360465454	0.498205927865638	0.309127235744881	0.475340743004928	0.364392378895383	0.586289107114472	1.03	0.66	1.52	0.247661230485623	0.323067879930467	0.398474529375311	0.340269590677716	0.443873169205783	0.54747674773385	0.341215480973449	0.445083260626517	0.548961122478431	0.391542144165546	1.16110367426535	0.0483378638741761	0.0353314567009662	0.0506498706647132	0.102464371467128	0.0199728515879408	0.454364634472531	0.526080336813324	0.41190673079873	0.452402787685445	0.524041548133546	0.410002408666496	0.00380794353828788	0.00538548064550622	0.00537473778373488
181	0.423750140311331	0.26	0.218992536083902	0.161698122560467	0.276286949607337	0.319462618743455	0.40951795879568	0.316198033497927	0.502837884093434	1.03	0.67	1.55	0.214549501693719	0.277869767317254	0.341190032940788	0.294591722941438	0.381534950494469	0.468478178047501	0.295134772407336	0.382208694424343	0.469298241100526	0.218992536083902	1.26334407535848	-0.0169567165984877	-0.0138754537652841	0.0506498706647132	0.102464371467128	0.0199728515879408	0.454364634472531	0.526080336813324	0.41190673079873	0.452402787685445	0.524041548133546	0.410002408666496	0.00380794353828788	0.00538548064550622	0.00537473778373488
181	0.423750140311331	0.26	0.223229371995143	0.164992684066269	0.281466059924017	0.406217253579275	0.493900127214625	0.400669371656742	0.587130882772508	1.03	0.64	1.56	0.272274070786056	0.335628844407114	0.398983618028172	0.374063614296697	0.461103542613131	0.548143470929565	0.372637141754102	0.459397453355558	0.546087785939375	0.223229371995143	1.36865636161887	0.0209514596803895	0.0373493018302611	0.0506498706647132	0.102464371467128	0.0199728515879408	0.454364634472531	0.526080336813324	0.41190673079873	0.452402787685445	0.524041548133546	0.410002408666496	0.00380794353828788	0.00538548064550622	0.00537473778373488
181	0.423750140311331	0.26	0.22671949743131	0.167409804216563	0.286029190646057	0.367738679055229	0.46413446593983	0.369116017936978	0.559152913942683	1.14	0.66	1.81	0.233133715275642	0.2931473769055	0.353161038535359	0.311891095942974	0.392178611093482	0.472466126243989	0.306989048111461	0.386002658170267	0.465050249101713	0.22671949743131	1.46167614401572	-0.00160601120807072	0.0573630330638341	0.0506498706647132	0.102464371467128	0.0199728515879408	0.454364634472531	0.526080336813324	0.41190673079873	0.452402787685445	0.524041548133546	0.410002408666496	0.00380794353828788	0.00538548064550622	0.00537473778373488
181	0.423750140311331	0.26	0.228767001307817	0.168426344778038	0.289107657837596	0.337079499558615	0.472238355966996	0.368840561682135	0.575636150251858	0.95	0.62	1.5	0.265949624578513	0.340503801719159	0.415057978859805	0.373931515814602	0.478756467204152	0.583581418593703	0.373268876484655	0.47790882358421	0.582498850555563	0.228767001307817	1.29498137458459	-0.0376883543680953	-0.035751626756815	0.0506498706647132	0.102464371467128	0.0199728515879408	0.454364634472531	0.526080336813324	0.41190673079873	0.452402787685445	0.524041548133546	0.410002408666496	0.00380794353828788	0.00538548064550622	0.00537473778373488
181	0.423750140311331	0.26	0.231858068071177	0.170564682930785	0.293151453211569	0.393681522623107	0.475493210941316	0.383361811521296	0.567624610361336	1.06	0.64	1.8	0.254440164975741	0.315588479083635	0.37673679319153	0.346499803288547	0.429772343265998	0.51304488324345	0.340276145494259	0.422067204833605	0.503754244846641	0.231858068071177	1.40847484684967	0.0320191861532069	0.0775785507137316	0.0506498706647132	0.102464371467128	0.0199728515879408	0.454364634472531	0.526080336813324	0.41190673079873	0.452402787685445	0.524041548133546	0.410002408666496	0.00380794353828788	0.00538548064550622	0.00537473778373488
181	0.423750140311331	0.26	0.23246522896283	0.171126178990675	0.293804278934986	0.316125213981616	0.435905115766531	0.33580463686532	0.536005594667741	0.97	0.65	1.67	0.237101474739643	0.307779388514671	0.378457302289698	0.330591954031184	0.429138576937646	0.527685199844109	0.327868369383596	0.425624186821153	0.523333356706503	0.23246522896283	1.31731354446506	-0.0426160914421815	-0.0283680003333731	0.0506498706647132	0.102464371467128	0.0199728515879408	0.454364634472531	0.526080336813324	0.41190673079873	0.452402787685445	0.524041548133546	0.410002408666496	0.00380794353828788	0.00538548064550622	0.00537473778373488
181	0.423750140311331	0.26	0.239542143907653	0.175679512201965	0.303404775613342	0.299176089677569	0.406708030872584	0.309520796418461	0.503895265326707	1.08	0.68	1.6	0.202741255979294	0.266400506686778	0.330059757394262	0.274768099184183	0.361043244456891	0.447318389729599	0.275052712189742	0.361439692847907	0.447790909498538	0.239542143907653	1.32656930781552	0.0149675875234036	0.053323124852703	0.0506498706647132	0.102464371467128	0.0199728515879408	0.454364634472531	0.526080336813324	0.41190673079873	0.452402787685445	0.524041548133546	0.410002408666496	0.00380794353828788	0.00538548064550622	0.00537473778373488
181	0.423750140311331	0.26	0.241862748522036	0.17747173222171	0.306253764822361	0.320232985066875	0.393363145187724	0.303883111079585	0.482843179295863	1.12	0.74	1.72	0.19342666601079	0.250382199375513	0.307337732740235	0.259474049650017	0.335877594191786	0.412281138733556	0.260090537559968	0.336623309609881	0.413204451893228	0.241862748522036	1.37278696818189	-0.0248713367238179	0.0267832546876394	0.0506498706647132	0.102464371467128	0.0199728515879408	0.454364634472531	0.526080336813324	0.41190673079873	0.452402787685445	0.524041548133546	0.410002408666496	0.00380794353828788	0.00538548064550622	0.00537473778373488
181	0.423750140311331	0.26	0.242660759809599	0.178860188551649	0.30646133106755	0.429830874255659	0.534546659205213	0.438424365389076	0.630668953021351	1.03	0.68	1.57	0.297264423594503	0.362438124058158	0.427611824521813	0.408051738155796	0.497514989205699	0.586978240255602	0.408997791355081	0.498688502302188	0.588294129526715	0.242660759809599	1.31375445568079	-0.020212501851818	0.00412966941636398	0.0506498706647132	0.102464371467128	0.0199728515879408	0.454364634472531	0.526080336813324	0.41190673079873	0.452402787685445	0.524041548133546	0.410002408666496	0.00380794353828788	0.00538548064550622	0.00537473778373488
181	0.423750140311331	0.26	0.243871101006487	0.179887262842332	0.307854939170642	0.38602429496102	0.480099699326681	0.385566322948148	0.574633075705215	0.99	0.61	1.66	0.268240172965042	0.334007455327401	0.39977473768976	0.371852105449754	0.463023021967687	0.554193938485619	0.366728965269421	0.456635344921537	0.546615069121071	0.243871101006487	1.32433654325103	-0.00199645791281325	0.00992191133978796	0.0506498706647132	0.102464371467128	0.0199728515879408	0.454364634472531	0.526080336813324	0.41190673079873	0.452402787685445	0.524041548133546	0.410002408666496	0.00380794353828788	0.00538548064550622	0.00537473778373488
181	0.423750140311331	0.26	0.24963041174481	0.183475487405733	0.315785336083887	0.390179606367057	0.52431627583453	0.42197578638214	0.62665676528692	1.03	0.67	1.56	0.285759406899107	0.355063756843952	0.424368106788798	0.392076814345986	0.487165998081199	0.582255181816411	0.392578508836304	0.487781945220898	0.582989315829025	0.24963041174481	1.29299736249555	0.00217889926118128	0.0202759075270319	0.0506498706647132	0.102464371467128	0.0199728515879408	0.454364634472531	0.526080336813324	0.41190673079873	0.452402787685445	0.524041548133546	0.410002408666496	0.00380794353828788	0.00538548064550622	0.00537473778373488
181	0.423750140311331	0.26	0.25024581468157	0.185116956595361	0.315374672767778	0.394935506470289	0.512422749864945	0.413396209139263	0.611449290590626	1.03	0.6	1.54	0.2812336918761	0.34860150760907	0.41596932334204	0.386534563266702	0.479126560544353	0.571718557822003	0.383690375149285	0.475543874052545	0.567419025438621	0.25024581468157	1.27713781561556	-0.0340551448506227	-0.0321601062586399	0.0506498706647132	0.102464371467128	0.0199728515879408	0.454364634472531	0.526080336813324	0.41190673079873	0.452402787685445	0.524041548133546	0.410002408666496	0.00380794353828788	0.00538548064550622	0.00537473778373488
181	0.423750140311331	0.26	0.252838016993125	0.186110563432328	0.319565470553922	0.431271045946042	0.480508465294959	0.394356731284558	0.56666019930536	0.91	0.64	1.58	0.292367071704274	0.356237999208973	0.420108926713673	0.41578633463153	0.506619610355402	0.597452886079274	0.414162937262536	0.50450345470229	0.594918777929317	0.252838016993125	1.2862753269741	0.00113813564143265	-0.01661799451913	0.0506498706647132	0.102464371467128	0.0199728515879408	0.454364634472531	0.526080336813324	0.41190673079873	0.452402787685445	0.524041548133546	0.410002408666496	0.00380794353828788	0.00538548064550622	0.00537473778373488
181	0.423750140311331	0.26	0.25738293809409	0.18901319807239	0.32575267811579	0.373912595044343	0.465472511615633	0.371432659645312	0.559512363585955	1.01	0.61	1.55	0.25530716981087	0.319946204189006	0.384585238567142	0.352281452829316	0.441472574869026	0.530663696908735	0.349503806826624	0.437982155174873	0.526547443908202	0.25738293809409	1.27511857740054	-0.033763889932489	-0.0446783450505622	0.0506498706647132	0.102464371467128	0.0199728515879408	0.454364634472531	0.526080336813324	0.41190673079873	0.452402787685445	0.524041548133546	0.410002408666496	0.00380794353828788	0.00538548064550622	0.00537473778373488
181	0.423750140311331	0.26	0.258070026227794	0.18963610887646	0.326503943579128	0.302700594328307	0.431354922986379	0.329137899306044	0.533571946666713	0.97	0.65	1.32	0.233256556483909	0.305696682668038	0.378136808852167	0.325707136116657	0.426858702422102	0.528010268727547	0.329746674118995	0.432184300344659	0.534551613383407	0.258070026227794	1.19304823722132	-0.0248615607892046	-0.0481089096011533	0.0506498706647132	0.102464371467128	0.0199728515879408	0.454364634472531	0.526080336813324	0.41190673079873	0.452402787685445	0.524041548133546	0.410002408666496	0.00380794353828788	0.00538548064550622	0.00537473778373488
181	0.423750140311331	0.26	0.259860436973339	0.191556702456567	0.328164171490111	0.344285951596091	0.441047582710374	0.346015882147588	0.53607928327316	1.04	0.61	1.6	0.233601769512077	0.297759441331718	0.36191711315136	0.320144264951812	0.408070442602863	0.495996620253913	0.316742230073291	0.403721781143935	0.49072086495641	0.259860436973339	1.26150654580316	0.0349494225543989	0.0315380639455166	0.0506498706647132	0.102464371467128	0.0199728515879408	0.454364634472531	0.526080336813324	0.41190673079873	0.452402787685445	0.524041548133546	0.410002408666496	0.00380794353828788	0.00538548064550622	0.00537473778373488
181	0.423750140311331	0.26	0.259970356582041	0.191911481016823	0.328029232147259	0.372262768022464	0.463225933771604	0.369309310387576	0.557142557155632	0.92	0.61	1.63	0.271853498828873	0.340986775318294	0.410120051807714	0.385473191886425	0.483500345734898	0.581527499583371	0.380638115350937	0.477378684603201	0.57418425395536	0.259970356582041	1.28121154391434	-0.0177326770067713	-0.0189854111414843	0.0506498706647132	0.102464371467128	0.0199728515879408	0.454364634472531	0.526080336813324	0.41190673079873	0.452402787685445	0.524041548133546	0.410002408666496	0.00380794353828788	0.00538548064550622	0.00537473778373488
181	0.423750140311331	0.26	0.261642251571138	0.191963189084817	0.331321314057459	0.355183210094778	0.479373917277925	0.378529510274352	0.580218324281498	1.03	0.65	1.55	0.256274153659942	0.32454839478172	0.392822635903497	0.351588609499244	0.445255665493014	0.538922721486784	0.351464198094915	0.445092354683192	0.538724347855876	0.261642251571138	1.25606144516338	-0.0127793295864775	-0.00688934443690027	0.0506498706647132	0.102464371467128	0.0199728515879408	0.454364634472531	0.526080336813324	0.41190673079873	0.452402787685445	0.524041548133546	0.410002408666496	0.00380794353828788	0.00538548064550622	0.00537473778373488
181	0.423750140311331	0.26	0.263179297644005	0.194151704469737	0.332206890818273	0.346304167952539	0.470936125616231	0.369916334357755	0.571955916874708	1.04	0.66	1.59	0.249346087457452	0.317439565269949	0.385533043082445	0.341520525254006	0.434785755705492	0.528050986156978	0.340818894471717	0.433931298238781	0.527034355204364	0.263179297644005	1.37416992229532	-0.0358820433216813	0.00775599002655589	0.0506498706647132	0.102464371467128	0.0199728515879408	0.454364634472531	0.526080336813324	0.41190673079873	0.452402787685445	0.524041548133546	0.410002408666496	0.00380794353828788	0.00538548064550622	0.00537473778373488
181	0.423750140311331	0.26	0.268018614336636	0.196832782761464	0.339204445911807	0.29736673092735	0.389951163844763	0.296364525441326	0.483537802248199	1.08	0.69	1.66	0.194054978949961	0.255334084869715	0.316613190789468	0.262962108681767	0.346000858823535	0.429039608965302	0.262426342919618	0.345298179496248	0.428215269287163	0.268018614336636	1.3189814680103	-0.0516324425216972	-0.0203750209837998	0.0506498706647132	0.102464371467128	0.0199728515879408	0.454364634472531	0.526080336813324	0.41190673079873	0.452402787685445	0.524041548133546	0.410002408666496	0.00380794353828788	0.00538548064550622	0.00537473778373488
181	0.423750140311331	0.26	0.27225468265372	0.200660707809631	0.343848657497808	0.362758368186861	0.484737614658909	0.384429623345866	0.585045605971952	1.07	0.73	1.63	0.252836021522831	0.318807715456832	0.384779409390832	0.34316818433615	0.432709960419138	0.522251736502127	0.345005669728675	0.435127225227348	0.525102498857909	0.27225468265372	1.29732203854048	0.0169873631599568	0.0512434400967832	0.0506498706647132	0.102464371467128	0.0199728515879408	0.454364634472531	0.526080336813324	0.41190673079873	0.452402787685445	0.524041548133546	0.410002408666496	0.00380794353828788	0.00538548064550622	0.00537473778373488
181	0.423750140311331	0.26	0.272950125649596	0.200997454287555	0.344902797011637	0.319711782648918	0.505592681876679	0.390445478590751	0.620739885162607	1.07	0.73	1.48	0.257830194676535	0.333867509660499	0.409904824644462	0.35046272745313	0.453818522653629	0.557174317854128	0.355111271800136	0.459873064193208	0.564601184712532	0.272950125649596	1.305165352145	0.0052556997177999	0.0451330549040832	0.0506498706647132	0.102464371467128	0.0199728515879408	0.454364634472531	0.526080336813324	0.41190673079873	0.452402787685445	0.524041548133546	0.410002408666496	0.00380794353828788	0.00538548064550622	0.00537473778373488
181	0.423750140311331	0.26	0.276196834731358	0.203131645559797	0.34926202390292	0.358148492052965	0.442803829613366	0.350252524095754	0.535355135130978	0.95	0.67	1.62	0.251728679905716	0.318245882091902	0.384763084278088	0.353474259854694	0.446876882150944	0.540279504447193	0.352472200515677	0.445597089337163	0.538806506364601	0.276196834731358	1.2350024283334	0.0362170230818741	0.0237749020385401	0.0506498706647132	0.102464371467128	0.0199728515879408	0.454364634472531	0.526080336813324	0.41190673079873	0.452402787685445	0.524041548133546	0.410002408666496	0.00380794353828788	0.00538548064550622	0.00537473778373488
181	0.423750140311331	0.26	0.282336301003796	0.207218149166668	0.357454452840924	0.354258298654397	0.434684294562645	0.343056167124966	0.526312422000323	1.01	0.64	1.55	0.235394627749612	0.298267040539467	0.361139453329322	0.324590582259733	0.411286669042312	0.497982755824892	0.323770086866341	0.410208388005841	0.496728162427984	0.282336301003796	1.24057731557501	-0.0646691692306018	-0.059166384320069	0.0506498706647132	0.102464371467128	0.0199728515879408	0.454364634472531	0.526080336813324	0.41190673079873	0.452402787685445	0.524041548133546	0.410002408666496	0.00380794353828788	0.00538548064550622	0.00537473778373488
181	0.423750140311331	0.26	0.283335432499908	0.209330506835172	0.357340358164644	0.367475436067167	0.454994690987606	0.361794600989129	0.548194780986083	1.05	0.65	1.69	0.241990093957012	0.304327946633291	0.36666579930957	0.330489121631861	0.415624764329118	0.500760407026374	0.327445234232262	0.411794761303902	0.496086043856997	0.283335432499908	1.26705731675203	-0.0460426540553198	-0.0308321454520193	0.0506498706647132	0.102464371467128	0.0199728515879408	0.454364634472531	0.526080336813324	0.41190673079873	0.452402787685445	0.524041548133546	0.410002408666496	0.00380794353828788	0.00538548064550622	0.00537473778373488
181	0.423750140311331	0.26	0.28494549855271	0.210126083741079	0.359764913364341	0.317245522656551	0.441489925976865	0.340369058319487	0.542610793634242	0.99	0.6	1.6	0.237505181242571	0.308066031041756	0.378626880840942	0.329627853520845	0.427557596948873	0.525487340376901	0.325668803538786	0.422421223517302	0.51921607701735	0.28494549855271	1.2340471509811	0.00497834548797035	-0.000865909734487995	0.0506498706647132	0.102464371467128	0.0199728515879408	0.454364634472531	0.526080336813324	0.41190673079873	0.452402787685445	0.524041548133546	0.410002408666496	0.00380794353828788	0.00538548064550622	0.00537473778373488
181	0.423750140311331	0.26	0.29505756374295	0.216414448199777	0.373700679286123	0.311353201021402	0.487935497561895	0.374638219813646	0.601232775310143	1.01	0.67	1.5	0.258423039813643	0.33657477492726	0.414726510040877	0.357064871471152	0.465047655334829	0.573030439198506	0.35878108355593	0.467240500965231	0.575760496396559	0.29505756374295	1.26946290931168	-0.0417023082315797	-0.0241595776927812	0.0506498706647132	0.102464371467128	0.0199728515879408	0.454364634472531	0.526080336813324	0.41190673079873	0.452402787685445	0.524041548133546	0.410002408666496	0.00380794353828788	0.00538548064550622	0.00537473778373488
181	0.423750140311331	0.26	0.298298158389162	0.21982540084943	0.376770915928893	0.401790659626184	0.524001814309317	0.424175524816017	0.623828103802616	0.93	0.58	1.41	0.309230233697605	0.382005075769332	0.45477991784106	0.436730218286909	0.5395111536558	0.642292089024692	0.435416860837995	0.537928552725934	0.640402645675687	0.298298158389162	1.16177029034436	-0.0064850075177729	-0.0494201332802819	0.0506498706647132	0.102464371467128	0.0199728515879408	0.454364634472531	0.526080336813324	0.41190673079873	0.452402787685445	0.524041548133546	0.410002408666496	0.00380794353828788	0.00538548064550622	0.00537473778373488
181	0.423750140311331	0.26	0.298537381139167	0.219394979189056	0.377679783089277	0.32575319465699	0.444162011008664	0.344393847208104	0.543930174809224	0.94	0.6	1.52	0.24894999866097	0.32106883715331	0.393187675645649	0.350386736412704	0.451890992645373	0.553395248878042	0.348051903016206	0.448898664749208	0.549739434364615	0.298537381139167	1.18300471859141	0.0282526201227756	-0.00185034602588219	0.0506498706647132	0.102464371467128	0.0199728515879408	0.454364634472531	0.526080336813324	0.41190673079873	0.452402787685445	0.524041548133546	0.410002408666496	0.00380794353828788	0.00538548064550622	0.00537473778373488
181	0.423750140311331	0.26	0.300772921264585	0.222175349754718	0.379370492774452	0.289719535410962	0.465260325849988	0.351521817828193	0.578998833871783	0.9	0.6	1.38	0.262630809676222	0.347607715626706	0.43258462157719	0.3747045906861	0.495944123858929	0.617183657031758	0.37577533900528	0.497400761339036	0.618935807884028	0.300772921264585	1.18132316212531	-0.00698487917915252	-0.0346821066890306	0.0506498706647132	0.102464371467128	0.0199728515879408	0.454364634472531	0.526080336813324	0.41190673079873	0.452402787685445	0.524041548133546	0.410002408666496	0.00380794353828788	0.00538548064550622	0.00537473778373488
181	0.423750140311331	0.26	0.301150176077795	0.221430300028465	0.380870052127125	0.288363650508481	0.42238764545318	0.318788667093536	0.525986623812824	1.03	0.69	1.46	0.215826000802075	0.28596448279517	0.356102964788265	0.296095754535089	0.392320058699148	0.488544362863206	0.298774304573518	0.395892450683706	0.49302863039353	0.301150176077795	1.26572218846871	0.000197309652706155	0.0144088856517956	0.0506498706647132	0.102464371467128	0.0199728515879408	0.454364634472531	0.526080336813324	0.41190673079873	0.452402787685445	0.524041548133546	0.410002408666496	0.00380794353828788	0.00538548064550622	0.00537473778373488
181	0.423750140311331	0.26	0.301866626228978	0.223283544408611	0.380449708049345	0.351969903326859	0.471136338883036	0.371325687910793	0.57094698985528	0.91	0.59	1.6	0.275923534402208	0.350090521723222	0.424257509044237	0.392775900864135	0.498352271225232	0.603928641586329	0.387563026873836	0.49169082657613	0.595895612257752	0.301866626228978	1.26454163572309	0.0275723841409428	0.0167320171050878	0.0506498706647132	0.102464371467128	0.0199728515879408	0.454364634472531	0.526080336813324	0.41190673079873	0.452402787685445	0.524041548133546	0.410002408666496	0.00380794353828788	0.00538548064550622	0.00537473778373488
181	0.423750140311331	0.26	0.302487369658332	0.222236561809235	0.382738177507429	0.394043203063843	0.500738221837585	0.403788824302498	0.597687619372672	1.03	0.65	1.6	0.274453592878636	0.340349697177428	0.406245801476219	0.377088960452628	0.467627740460137	0.558166520467645	0.375719092713352	0.465981864336209	0.556140404202517	0.302487369658332	1.26464111536461	-0.00948286461047056	-0.00710202011996909	0.0506498706647132	0.102464371467128	0.0199728515879408	0.454364634472531	0.526080336813324	0.41190673079873	0.452402787685445	0.524041548133546	0.410002408666496	0.00380794353828788	0.00538548064550622	0.00537473778373488
181	0.423750140311331	0.26	0.302626908367223	0.223113033891746	0.382140782842699	0.262968716083037	0.415443320795169	0.306853738950859	0.524032902639478	0.99	0.64	1.64	0.214926334075851	0.290984591747479	0.367042849419108	0.298729487268265	0.404444054142814	0.510158621017363	0.296211086936653	0.401026107544976	0.50586598268392	0.302626908367223	1.24497429771262	-0.0334891480921803	-0.0231688853165079	0.0506498706647132	0.102464371467128	0.0199728515879408	0.454364634472531	0.526080336813324	0.41190673079873	0.452402787685445	0.524041548133546	0.410002408666496	0.00380794353828788	0.00538548064550622	0.00537473778373488
181	0.423750140311331	0.26	0.303622152927595	0.223389188358302	0.383855117496888	0.324818242325617	0.471582294993059	0.365429093384743	0.577735496601376	0.92	0.65	1.47	0.267827169068599	0.345628066668152	0.423428964267704	0.379082949875672	0.489202449206449	0.599321948537226	0.38046824053744	0.490977592688965	0.601482020795992	0.303622152927595	1.21544796046188	-0.0344216577598664	-0.0427722405629906	0.0506498706647132	0.102464371467128	0.0199728515879408	0.454364634472531	0.526080336813324	0.41190673079873	0.452402787685445	0.524041548133546	0.410002408666496	0.00380794353828788	0.00538548064550622	0.00537473778373488
181	0.423750140311331	0.26	0.303783190586489	0.223094516970109	0.384471864202869	0.328553840240599	0.463214733731743	0.359826730052921	0.566602737410565	1.04	0.66	1.51	0.242392646033071	0.312038644194744	0.381684642356416	0.331918490144967	0.427287697638612	0.522656905132258	0.33303113712533	0.428683299704676	0.524373510152964	0.303783190586489	1.22128253123955	-0.0517603319352433	-0.0429987418940815	0.0506498706647132	0.102464371467128	0.0199728515879408	0.454364634472531	0.526080336813324	0.41190673079873	0.452402787685445	0.524041548133546	0.410002408666496	0.00380794353828788	0.00538548064550622	0.00537473778373488
181	0.423750140311331	0.26	0.303824492318049	0.224508162398441	0.383140822237656	0.301422314456981	0.436514176586457	0.332760506332704	0.540267846840209	0.97	0.57	1.54	0.234916238789375	0.308162376815849	0.381408514842323	0.327525354652378	0.429646721219749	0.53176808778712	0.322959086256541	0.423664168418349	0.524314311638752	0.303824492318049	1.20500409286712	0.0695911696671456	0.0515201993870156	0.0506498706647132	0.102464371467128	0.0199728515879408	0.454364634472531	0.526080336813324	0.41190673079873	0.452402787685445	0.524041548133546	0.410002408666496	0.00380794353828788	0.00538548064550622	0.00537473778373488
181	0.423750140311331	0.26	0.30425157749413	0.223600628775195	0.384902526213065	0.357688944532363	0.467953969510778	0.370048143198654	0.565859795822902	0.99	0.66	1.47	0.257857173256355	0.326079970971135	0.394302768685916	0.357681052876176	0.452314844942613	0.54694863700905	0.359641289203509	0.454810146493382	0.550003819755439	0.30425157749413	1.21179768709067	0.0251615782822037	0.00731352855086988	0.0506498706647132	0.102464371467128	0.0199728515879408	0.454364634472531	0.526080336813324	0.41190673079873	0.452402787685445	0.524041548133546	0.410002408666496	0.00380794353828788	0.00538548064550622	0.00537473778373488
181	0.423750140311331	0.26	0.306795227335429	0.22651262547897	0.387077829191888	0.322010383273823	0.469448580919338	0.363095499949889	0.575801661888786	1.13	0.7	1.56	0.230420874063936	0.297912676853435	0.365404479642935	0.308773287530146	0.399215032069608	0.489656776609071	0.310316654188599	0.401277392357724	0.492182197319835	0.306795227335429	1.30767557030522	-0.0271370988966461	0.00958390063238826	0.0506498706647132	0.102464371467128	0.0199728515879408	0.454364634472531	0.526080336813324	0.41190673079873	0.452402787685445	0.524041548133546	0.410002408666496	0.00380794353828788	0.00538548064550622	0.00537473778373488
181	0.423750140311331	0.26	0.307016387825808	0.226662296435871	0.387370479215746	0.288906724436539	0.437888487656485	0.330629560240398	0.545147415072573	0.94	0.61	1.6	0.239506650609847	0.317204562541113	0.39490247447238	0.337384738552181	0.446835100937662	0.556285463323144	0.333838210475033	0.442096855472123	0.550370727756357	0.307016387825808	1.20553907289128	0.0319807419273815	0.0160147686915041	0.0506498706647132	0.102464371467128	0.0199728515879408	0.454364634472531	0.526080336813324	0.41190673079873	0.452402787685445	0.524041548133546	0.410002408666496	0.00380794353828788	0.00538548064550622	0.00537473778373488
181	0.423750140311331	0.26	0.307811750505504	0.226467820374713	0.389155680636296	0.322801781017881	0.452439872104125	0.350125586780755	0.554754157427495	1.07	0.63	1.63	0.231623093484452	0.299308381760997	0.366993670037542	0.315048614612278	0.407112648385273	0.499176682158268	0.312465296272656	0.403724681251106	0.495039821086372	0.307811750505504	1.27239234145662	0.0255668840705758	0.0417292318781858	0.0506498706647132	0.102464371467128	0.0199728515879408	0.454364634472531	0.526080336813324	0.41190673079873	0.452402787685445	0.524041548133546	0.410002408666496	0.00380794353828788	0.00538548064550622	0.00537473778373488
181	0.423750140311331	0.26	0.308700856850849	0.226625643215059	0.390776070486639	0.328519773960964	0.464118529656352	0.360520802956033	0.56771625635667	1.08	0.69	1.6	0.235888396238441	0.303672283894619	0.371456171550796	0.319564146434734	0.411392742271972	0.50322133810921	0.319963915517661	0.411857776556297	0.503817095626215	0.308700856850849	1.25788734084137	-0.00228225776319744	0.0169115488538642	0.0506498706647132	0.102464371467128	0.0199728515879408	0.454364634472531	0.526080336813324	0.41190673079873	0.452402787685445	0.524041548133546	0.410002408666496	0.00380794353828788	0.00538548064550622	0.00537473778373488
181	0.423750140311331	0.26	0.308764849163254	0.227914994090054	0.389614704236454	0.309754961204553	0.424144432731901	0.32529100254492	0.522997862918881	1.05	0.67	1.76	0.218112980856735	0.284395835769139	0.350678690681544	0.298153932666189	0.38876061633467	0.479367300003151	0.2949686685496	0.384636897996689	0.474285190367379	0.308764849163254	1.29782177751382	-0.0655862162898041	-0.0395411381815532	0.0506498706647132	0.102464371467128	0.0199728515879408	0.454364634472531	0.526080336813324	0.41190673079873	0.452402787685445	0.524041548133546	0.410002408666496	0.00380794353828788	0.00538548064550622	0.00537473778373488
181	0.423750140311331	0.26	0.309344455336489	0.226821268858594	0.391867641814385	0.38818222818863	0.547336969719148	0.440053338481568	0.654620600956729	1.07	0.64	1.53	0.289871334507449	0.360541061647685	0.431210788787921	0.393659482895832	0.489632436860688	0.585605390825545	0.39332110005104	0.489181866970836	0.585079432084795	0.309344455336489	1.23940180994458	0.0148714339731027	0.0277475109983805	0.0506498706647132	0.102464371467128	0.0199728515879408	0.454364634472531	0.526080336813324	0.41190673079873	0.452402787685445	0.524041548133546	0.410002408666496	0.00380794353828788	0.00538548064550622	0.00537473778373488
181	0.423750140311331	0.26	0.311018619179573	0.230110598285683	0.391926640073464	0.342760226739349	0.454517061731153	0.356251269493668	0.552782853968639	0.97	0.64	1.44	0.251966834355807	0.321467556783365	0.390968279210923	0.351554915348009	0.448525298978512	0.545495682609014	0.353433872713626	0.450902006758267	0.548384879771289	0.311018619179573	1.18350954045729	-0.0306218499514711	-0.0431659208218547	0.0506498706647132	0.102464371467128	0.0199728515879408	0.454364634472531	0.526080336813324	0.41190673079873	0.452402787685445	0.524041548133546	0.410002408666496	0.00380794353828788	0.00538548064550622	0.00537473778373488
181	0.423750140311331	0.26	0.311144734182024	0.229005797621886	0.393283670742162	0.33440092049682	0.450620555283086	0.351361740721519	0.549879369844653	1.04	0.62	1.54	0.236456927461401	0.303255419142632	0.370053910823863	0.323670967906573	0.415107208279325	0.506543448652078	0.322208831568627	0.413242339509873	0.504277653782822	0.311144734182024	1.23007751630351	0.00120109663560253	-0.000229832505190499	0.0506498706647132	0.102464371467128	0.0199728515879408	0.454364634472531	0.526080336813324	0.41190673079873	0.452402787685445	0.524041548133546	0.410002408666496	0.00380794353828788	0.00538548064550622	0.00537473778373488
181	0.423750140311331	0.26	0.311431125576165	0.229835569818215	0.393026681334115	0.345151930363284	0.470674164922308	0.369453090053739	0.571895239790877	1.09	0.66	1.54	0.240495046538961	0.306384784009283	0.372274521479605	0.325200758174316	0.414297780710221	0.503394803246126	0.325637733525921	0.414866033618051	0.504131715129213	0.311431125576165	1.23755534831092	0.0193478963720015	0.0314663527475125	0.0506498706647132	0.102464371467128	0.0199728515879408	0.454364634472531	0.526080336813324	0.41190673079873	0.452402787685445	0.524041548133546	0.410002408666496	0.00380794353828788	0.00538548064550622	0.00537473778373488
181	0.423750140311331	0.26	0.311630469324619	0.229477339680042	0.393783598969197	0.274981148073916	0.451904585411324	0.337338678118397	0.566470492704252	0.94	0.63	1.45	0.245311681471012	0.328623667852295	0.411935654233579	0.346104555836649	0.463647503116844	0.581190450397038	0.347140073294715	0.465072877154634	0.582920514287297	0.311630469324619	1.16638802756613	-0.0179001540540087	-0.0360780779355104	0.0506498706647132	0.102464371467128	0.0199728515879408	0.454364634472531	0.526080336813324	0.41190673079873	0.452402787685445	0.524041548133546	0.410002408666496	0.00380794353828788	0.00538548064550622	0.00537473778373488
181	0.423750140311331	0.26	0.311942198011205	0.228884259438667	0.395000136583743	0.285930186818379	0.428052697630209	0.322438322743249	0.533667072517169	1.05	0.65	1.65	0.216144886599971	0.286942944625618	0.357741002651265	0.295435448028606	0.392205056236239	0.488974664443871	0.293326561937677	0.389357200037539	0.485485833756692	0.311942198011205	1.28796617209987	-0.0151110613683241	0.00283794788686853	0.0506498706647132	0.102464371467128	0.0199728515879408	0.454364634472531	0.526080336813324	0.41190673079873	0.452402787685445	0.524041548133546	0.410002408666496	0.00380794353828788	0.00538548064550622	0.00537473778373488
181	0.423750140311331	0.26	0.312773442691803	0.230221766688899	0.395325118694707	0.370901361725508	0.535074679572676	0.426274397754986	0.643874961390365	0.99	0.71	1.43	0.297163763696939	0.373010451667197	0.448857139637456	0.412272820849143	0.517499405721225	0.622725990593307	0.4180633722253	0.524726771652277	0.631434760661453	0.312773442691803	1.20507499632895	-0.0671051898054769	-0.0649348719508555	0.0506498706647132	0.102464371467128	0.0199728515879408	0.454364634472531	0.526080336813324	0.41190673079873	0.452402787685445	0.524041548133546	0.410002408666496	0.00380794353828788	0.00538548064550622	0.00537473778373488
181	0.423750140311331	0.26	0.31741149735773	0.233532094623438	0.401290900092022	0.341665324544734	0.500551087528233	0.392069312228512	0.609032862827955	0.99	0.67	1.51	0.273483810701261	0.349154128105022	0.424824445508783	0.379509302458777	0.48451584489761	0.589522387336443	0.381203184240219	0.486641968432727	0.592206250899418	0.31741149735773	1.20677270894556	-0.00469249609033012	-0.00879430985756243	0.0506498706647132	0.102464371467128	0.0199728515879408	0.454364634472531	0.526080336813324	0.41190673079873	0.452402787685445	0.524041548133546	0.410002408666496	0.00380794353828788	0.00538548064550622	0.00537473778373488
181	0.423750140311331	0.26	0.317584520067271	0.23461770394852	0.400551336186021	0.286078655533589	0.439770869488746	0.331304682080645	0.548237056896848	0.96	0.67	1.65	0.235910043918387	0.313144880668677	0.390379717418966	0.330033927902266	0.438084081766875	0.546134235631483	0.32890043801174	0.436534897382891	0.544227907069877	0.317584520067271	1.28806252704839	0.0595509847627484	0.0826400694002961	0.0506498706647132	0.102464371467128	0.0199728515879408	0.454364634472531	0.526080336813324	0.41190673079873	0.452402787685445	0.524041548133546	0.410002408666496	0.00380794353828788	0.00538548064550622	0.00537473778373488
181	0.423750140311331	0.26	0.317680522517213	0.234042702939738	0.401318342094689	0.299011611251098	0.438049289550323	0.333331654046485	0.542766925054161	1.04	0.64	1.65	0.223972881611177	0.294334967823465	0.364697054035753	0.306403390062501	0.402661390549999	0.498919391037498	0.30364956310513	0.399078269214988	0.494406086238928	0.317680522517213	1.25263111253272	-0.000357161696689998	0.0165425957130194	0.0506498706647132	0.102464371467128	0.0199728515879408	0.454364634472531	0.526080336813324	0.41190673079873	0.452402787685445	0.524041548133546	0.410002408666496	0.00380794353828788	0.00538548064550622	0.00537473778373488
181	0.423750140311331	0.26	0.317991017709344	0.233968604464222	0.402013430954466	0.320985659992625	0.465207580390597	0.359567456457929	0.570847704323264	0.96	0.57	1.32	0.256370757635094	0.331691919555797	0.4070130814765	0.3588453563517	0.464273328869261	0.569701301386821	0.359494122931328	0.465134806305484	0.570748444469069	0.317991017709344	1.10703805345313	0.0572350315728704	0.00876716348301293	0.0506498706647132	0.102464371467128	0.0199728515879408	0.454364634472531	0.526080336813324	0.41190673079873	0.452402787685445	0.524041548133546	0.410002408666496	0.00380794353828788	0.00538548064550622	0.00537473778373488
181	0.423750140311331	0.26	0.318165074466793	0.235234367617932	0.401095781315654	0.348892879135647	0.464234923977107	0.365219365769591	0.563250482184623	1.08	0.71	1.59	0.238680612489476	0.30338992501226	0.368099237535043	0.32320849672033	0.41083438055795	0.498460264395571	0.32460756635071	0.412618222824075	0.500647414721689	0.318165074466793	1.26364032166009	-0.0108133700834462	0.0186582147049882	0.0506498706647132	0.102464371467128	0.0199728515879408	0.454364634472531	0.526080336813324	0.41190673079873	0.452402787685445	0.524041548133546	0.410002408666496	0.00380794353828788	0.00538548064550622	0.00537473778373488
181	0.423750140311331	0.26	0.3186119549411	0.234142860148588	0.403081049733612	0.31704092139275	0.481074239642878	0.370834737265716	0.591313742020041	0.97	0.68	1.45	0.263036884110848	0.341230894264869	0.419424904418891	0.367418204615328	0.476642060880125	0.585865917144922	0.370787583799838	0.481033716167547	0.591317086674277	0.3186119549411	1.20253722670906	0.0314720136802841	0.0324480585827486	0.0506498706647132	0.102464371467128	0.0199728515879408	0.454364634472531	0.526080336813324	0.41190673079873	0.452402787685445	0.524041548133546	0.410002408666496	0.00380794353828788	0.00538548064550622	0.00537473778373488
181	0.423750140311331	0.26	0.318812540157362	0.235436609361733	0.402188470952992	0.378374549982796	0.49068717188825	0.392491216381849	0.588883127394652	1.03	0.65	1.61	0.266051564412226	0.332614041458883	0.39917651850554	0.365170552017455	0.45653124948404	0.547891946950625	0.363222289722727	0.454124425008664	0.544947865643189	0.318812540157362	1.24839036253806	-0.0504472981765534	-0.0430531134981448	0.0506498706647132	0.102464371467128	0.0199728515879408	0.454364634472531	0.526080336813324	0.41190673079873	0.452402787685445	0.524041548133546	0.410002408666496	0.00380794353828788	0.00538548064550622	0.00537473778373488
181	0.423750140311331	0.26	0.319830752648734	0.235448759486393	0.404212745811075	0.333514755699008	0.47369124806328	0.36914256537293	0.578239930753631	1.01	0.64	1.43	0.253592681663411	0.325415287059888	0.397237892456365	0.349841660460459	0.448923934308763	0.548006208157066	0.351568401474275	0.451107719957182	0.550838550093914	0.319830752648734	1.18084057565575	-0.0796695162619186	-0.0896118152309456	0.0506498706647132	0.102464371467128	0.0199728515879408	0.454364634472531	0.526080336813324	0.41190673079873	0.452402787685445	0.524041548133546	0.410002408666496	0.00380794353828788	0.00538548064550622	0.00537473778373488
181	0.423750140311331	0.26	0.320531757808209	0.236400051324372	0.404663464292045	0.2884587502076	0.446951253669586	0.337352957224636	0.556549550114535	0.98	0.59	1.45	0.237108470907297	0.314139615670029	0.391170760432761	0.330008018683376	0.437220111793285	0.544432204903195	0.328565544789839	0.435345006110191	0.542066075290177	0.320531757808209	1.16880091224478	-0.0162785126323227	-0.044277253959213	0.0506498706647132	0.102464371467128	0.0199728515879408	0.454364634472531	0.526080336813324	0.41190673079873	0.452402787685445	0.524041548133546	0.410002408666496	0.00380794353828788	0.00538548064550622	0.00537473778373488
181	0.423750140311331	0.26	0.32092347527243	0.235360924416816	0.406486026128044	0.337922104407109	0.523419708165418	0.409031363243326	0.637808053087511	1.01	0.74	1.45	0.282345221036551	0.361304942547736	0.440264664058922	0.390223528593474	0.499352137293616	0.608480745993758	0.396492097829966	0.507397039313409	0.618285874392761	0.32092347527243	1.22366530941404	0.0130434105324628	0.0298593000227271	0.0506498706647132	0.102464371467128	0.0199728515879408	0.454364634472531	0.526080336813324	0.41190673079873	0.452402787685445	0.524041548133546	0.410002408666496	0.00380794353828788	0.00538548064550622	0.00537473778373488
181	0.423750140311331	0.26	0.321570965506023	0.23681456697768	0.406327364034365	0.339662028072553	0.485650287120745	0.379927464885706	0.591373109355783	0.98	0.67	1.54	0.266447364772181	0.340591958107327	0.414736551442473	0.370523663789586	0.473629680230082	0.576735696670577	0.371221177802822	0.474495532374974	0.577773262178444	0.321570965506023	1.21436116810873	-0.0300624940128616	-0.02664224743759	0.0506498706647132	0.102464371467128	0.0199728515879408	0.454364634472531	0.526080336813324	0.41190673079873	0.452402787685445	0.524041548133546	0.410002408666496	0.00380794353828788	0.00538548064550622	0.00537473778373488
181	0.423750140311331	0.26	0.323058962092649	0.23834484547506	0.407773078710238	0.332734937014866	0.48521179476292	0.377932279595414	0.592491309930425	0.98	0.61	1.56	0.26510136547087	0.340352799374331	0.415604233277792	0.368680888991427	0.473334312786998	0.577987736582569	0.365911735595478	0.469797109299855	0.573602155289801	0.323058962092649	1.22301764474544	-0.0176241591875335	-0.0243836373179195	0.0506498706647132	0.102464371467128	0.0199728515879408	0.454364634472531	0.526080336813324	0.41190673079873	0.452402787685445	0.524041548133546	0.410002408666496	0.00380794353828788	0.00538548064550622	0.00537473778373488
181	0.423750140311331	0.26	0.323570988067694	0.238235696351901	0.408906279783486	0.325400727628914	0.459625511110693	0.356301023161113	0.562949999060273	1.05	0.68	1.76	0.237802681466922	0.306763584462971	0.375724487459021	0.32451078742475	0.418616357617332	0.512721927809915	0.321498674441718	0.414738585948233	0.507878616183006	0.323570988067694	1.30655651211553	-0.0318109999601191	0.0047214894971726	0.0506498706647132	0.102464371467128	0.0199728515879408	0.454364634472531	0.526080336813324	0.41190673079873	0.452402787685445	0.524041548133546	0.410002408666496	0.00380794353828788	0.00538548064550622	0.00537473778373488
181	0.423750140311331	0.26	0.325316475477192	0.23927949902587	0.411353451928513	0.268068618749253	0.441096186544738	0.32729914796493	0.554893225124545	1.14	0.76	1.67	0.20569569069856	0.277213018487731	0.348730346276901	0.274707817847416	0.370219634300743	0.465731450754071	0.276580902318219	0.37275351585887	0.468897817161216	0.325316475477192	1.31346535851523	0.0495695498852876	0.0971739048867551	0.0506498706647132	0.102464371467128	0.0199728515879408	0.454364634472531	0.526080336813324	0.41190673079873	0.452402787685445	0.524041548133546	0.410002408666496	0.00380794353828788	0.00538548064550622	0.00537473778373488
181	0.423750140311331	0.26	0.327940564186824	0.241471972119881	0.414409156253767	0.322617144957542	0.43412755014585	0.335912919593971	0.53234218069773	1.04	0.69	1.48	0.22661921848776	0.292878422946566	0.359137627405371	0.310491723127286	0.401273673143448	0.49205562315961	0.313013568964843	0.404577454438095	0.496149028582462	0.327940564186824	1.17731811743834	0.0439378088986018	0.0301918258250988	0.0506498706647132	0.102464371467128	0.0199728515879408	0.454364634472531	0.526080336813324	0.41190673079873	0.452402787685445	0.524041548133546	0.410002408666496	0.00380794353828788	0.00538548064550622	0.00537473778373488
181	0.423750140311331	0.26	0.329073529661259	0.242436572860361	0.415710486462158	0.290509821528814	0.46596517441223	0.35227270355483	0.57965764526963	0.98	0.67	1.52	0.247508821331627	0.327389803230685	0.407270785129742	0.344436320308573	0.455599677315079	0.566763034321585	0.345486214653267	0.457065906599298	0.568543452258481	0.329073529661259	1.23147301578984	0.0271002351126077	0.0341444739375502	0.0506498706647132	0.102464371467128	0.0199728515879408	0.454364634472531	0.526080336813324	0.41190673079873	0.452402787685445	0.524041548133546	0.410002408666496	0.00380794353828788	0.00538548064550622	0.00537473778373488
181	0.423750140311331	0.26	0.329772885232134	0.242993532516478	0.41655223794779	0.323029087953333	0.466915360699861	0.36138247545068	0.572448245949042	1.08	0.68	1.63	0.236252969098138	0.3052448521343	0.374236735170462	0.319960290493184	0.413396842940289	0.506833395387393	0.3197666066046	0.413146728879977	0.506503284770893	0.329772885232134	1.25964579329889	0.0230149327634684	0.0454431253461834	0.0506498706647132	0.102464371467128	0.0199728515879408	0.454364634472531	0.526080336813324	0.41190673079873	0.452402787685445	0.524041548133546	0.410002408666496	0.00380794353828788	0.00538548064550622	0.00537473778373488
181	0.423750140311331	0.26	0.330467041211817	0.243834280046663	0.417099802376971	0.291753333134588	0.422503444108023	0.319725465585769	0.525281422630278	0.91	0.64	1.38	0.236409012024649	0.31240433606248	0.38839966010031	0.335835805586944	0.443792565147467	0.551749324707989	0.338798125289483	0.447745002620319	0.556657544511147	0.330467041211817	1.12308884651678	0.0299083543493614	-0.0021924779615972	0.0506498706647132	0.102464371467128	0.0199728515879408	0.454364634472531	0.526080336813324	0.41190673079873	0.452402787685445	0.524041548133546	0.410002408666496	0.00380794353828788	0.00538548064550622	0.00537473778373488
181	0.423750140311331	0.26	0.331391940718596	0.244906442075883	0.41787743936131	0.299836754561678	0.438624256064226	0.333975197316693	0.543273314811759	1.01	0.67	1.46	0.230528656175897	0.302763382218337	0.374998108260778	0.318605215578094	0.418438185781226	0.518271155984357	0.320840480599706	0.421398957907384	0.521901575354892	0.331391940718596	1.18812731773855	0.0470213252232304	0.0330149890938601	0.0506498706647132	0.102464371467128	0.0199728515879408	0.454364634472531	0.526080336813324	0.41190673079873	0.452402787685445	0.524041548133546	0.410002408666496	0.00380794353828788	0.00538548064550622	0.00537473778373488
181	0.423750140311331	0.26	0.331773180146085	0.243795517824466	0.419750842467704	0.330520850163518	0.454943067060729	0.353852272496516	0.556033861624942	0.96	0.56	1.57	0.252772049073238	0.324985594867803	0.397199140662368	0.354074451622666	0.45522871974956	0.556382987876453	0.348155498446995	0.447608879615042	0.547072997685465	0.331773180146085	1.17147517955961	-0.0577387062032513	-0.0807391492890853	0.0506498706647132	0.102464371467128	0.0199728515879408	0.454364634472531	0.526080336813324	0.41190673079873	0.452402787685445	0.524041548133546	0.410002408666496	0.00380794353828788	0.00538548064550622	0.00537473778373488
181	0.423750140311331	0.26	0.332731270715749	0.24447970807194	0.420982833359558	0.364695434559837	0.570647222608519	0.453054892997379	0.688239552219659	0.9	0.63	1.3	0.339239374035396	0.427290400313305	0.515341426591213	0.484455412696969	0.610197881109273	0.735940349521578	0.490148658901785	0.617325658008776	0.744510887673312	0.332731270715749	1.12738277137183	0.0292862051354275	-0.000894197387831026	0.0506498706647132	0.102464371467128	0.0199728515879408	0.454364634472531	0.526080336813324	0.41190673079873	0.452402787685445	0.524041548133546	0.410002408666496	0.00380794353828788	0.00538548064550622	0.00537473778373488
181	0.423750140311331	0.26	0.334261836476533	0.246158007607439	0.422365665345626	0.312979131725302	0.487135480918279	0.374451417790988	0.59981954404557	1.07	0.68	1.56	0.247326925102428	0.321755279535519	0.396183633968609	0.33621494832039	0.437392470051716	0.538569991783043	0.337057795451532	0.438504634986603	0.539883220582916	0.334261836476533	1.24418498911865	-0.0222388252385593	-0.00069755669584815	0.0506498706647132	0.102464371467128	0.0199728515879408	0.454364634472531	0.526080336813324	0.41190673079873	0.452402787685445	0.524041548133546	0.410002408666496	0.00380794353828788	0.00538548064550622	0.00537473778373488
181	0.423750140311331	0.26	0.334693333510278	0.247059716141086	0.42232695087947	0.333311573825988	0.470895121092085	0.366916054843689	0.57487418734048	0.99	0.64	1.32	0.256598460106997	0.329315006386412	0.402031552665828	0.356435191776471	0.457444122646977	0.558453053517484	0.360564037977175	0.462782067183398	0.564905667839972	0.334693333510278	1.13915323280957	-0.0174350886671171	-0.0446834533939212	0.0506498706647132	0.102464371467128	0.0199728515879408	0.454364634472531	0.526080336813324	0.41190673079873	0.452402787685445	0.524041548133546	0.410002408666496	0.00380794353828788	0.00538548064550622	0.00537473778373488
181	0.423750140311331	0.26	0.334979625411186	0.247399380228426	0.422559870593946	0.31090315521899	0.423710508804629	0.325222748143615	0.522198269465643	1	0.66	1.51	0.225701066042477	0.294050505619536	0.362399945196595	0.312582598198925	0.407242520648811	0.501902443098698	0.313570777174133	0.408595395330229	0.503503099964528	0.334979625411186	1.18593677813409	0.0530243752529796	0.0373452551829035	0.0506498706647132	0.102464371467128	0.0199728515879408	0.454364634472531	0.526080336813324	0.41190673079873	0.452402787685445	0.524041548133546	0.410002408666496	0.00380794353828788	0.00538548064550622	0.00537473778373488
181	0.423750140311331	0.26	0.336334731943618	0.247363537144384	0.425305926742851	0.332460253820882	0.488911089509217	0.380746763569425	0.597075415449008	1.04	0.64	1.52	0.255949155701034	0.328660392013915	0.401371628326796	0.350207938769087	0.44969665216117	0.549185365553254	0.349994224025276	0.44944380568185	0.548836678093335	0.336334731943618	1.20476760072984	0.0036205661888604	-0.00102401789176937	0.0506498706647132	0.102464371467128	0.0199728515879408	0.454364634472531	0.526080336813324	0.41190673079873	0.452402787685445	0.524041548133546	0.410002408666496	0.00380794353828788	0.00538548064550622	0.00537473778373488
181	0.423750140311331	0.26	0.336335175608036	0.248019194287588	0.424651156928484	0.295704378031172	0.471307742388078	0.357744272740114	0.584871212036042	1.03	0.65	1.5	0.24251174232549	0.319495434273684	0.396479126221878	0.332867832062632	0.438534445964484	0.544201059866335	0.333505873544452	0.439368855999221	0.545206313607628	0.336335175608036	1.20473909434546	-0.0393767595770399	-0.0347165578138381	0.0506498706647132	0.102464371467128	0.0199728515879408	0.454364634472531	0.526080336813324	0.41190673079873	0.452402787685445	0.524041548133546	0.410002408666496	0.00380794353828788	0.00538548064550622	0.00537473778373488
181	0.423750140311331	0.26	0.336509296457733	0.248277469640121	0.424741123275345	0.287563102069868	0.461140322592356	0.347815464830935	0.574465180353777	1.02	0.68	1.56	0.23725764335877	0.314560671559405	0.391863699760039	0.326426032846208	0.432781809061917	0.539137585277625	0.327192943000549	0.433786834511797	0.540464419732143	0.336509296457733	1.21950834080684	0.00232727676454718	0.0138783444646607	0.0506498706647132	0.102464371467128	0.0199728515879408	0.454364634472531	0.526080336813324	0.41190673079873	0.452402787685445	0.524041548133546	0.410002408666496	0.00380794353828788	0.00538548064550622	0.00537473778373488
181	0.423750140311331	0.26	0.33705534019669	0.247833268569561	0.426277411823818	0.350573644526784	0.548013338650818	0.431560008088009	0.664466669213628	1.08	0.69	1.58	0.283458293741655	0.359947453448815	0.436436613155974	0.384545773979836	0.488312655281481	0.592079536583125	0.385728501356054	0.489814870617746	0.593854425282232	0.33705534019669	1.2732101760068	-0.035978100227728	-0.00989247455270215	0.0506498706647132	0.102464371467128	0.0199728515879408	0.454364634472531	0.526080336813324	0.41190673079873	0.452402787685445	0.524041548133546	0.410002408666496	0.00380794353828788	0.00538548064550622	0.00537473778373488
181	0.423750140311331	0.26	0.337848552301642	0.249278350434686	0.426418754168598	0.370814433335593	0.49780051809269	0.396560581018276	0.599040455167104	1.1	0.66	1.61	0.257218671669903	0.322885314752174	0.388551957834446	0.34736716688624	0.436048270860262	0.524729374834285	0.346379879845492	0.43485196450566	0.523282104381883	0.337848552301642	1.26601735740767	-0.0317336449849295	-0.0134775233686137	0.0506498706647132	0.102464371467128	0.0199728515879408	0.454364634472531	0.526080336813324	0.41190673079873	0.452402787685445	0.524041548133546	0.410002408666496	0.00380794353828788	0.00538548064550622	0.00537473778373488
181	0.423750140311331	0.26	0.340977971168427	0.251235389532395	0.430720552804459	0.327899357178408	0.491005714944404	0.381252087908421	0.600759341980387	1.05	0.72	1.46	0.255615026009786	0.329200659031184	0.402786292052583	0.349407527474554	0.449993844691573	0.550580161908592	0.354096770454599	0.455989683070484	0.557949508540848	0.340977971168427	1.22047176183313	0.0209559942788788	0.0377610818303004	0.0506498706647132	0.102464371467128	0.0199728515879408	0.454364634472531	0.526080336813324	0.41190673079873	0.452402787685445	0.524041548133546	0.410002408666496	0.00380794353828788	0.00538548064550622	0.00537473778373488
181	0.423750140311331	0.26	0.343025757369144	0.253633918133625	0.432417596604663	0.350957744045369	0.530888735157301	0.418169497439888	0.643607972874714	1.06	0.7	1.63	0.277109040719195	0.351804875842753	0.426500710966311	0.377153682860649	0.478816945950464	0.58048020904028	0.377704029282377	0.47946676236208	0.581301200862255	0.343025757369144	1.29894645803119	0.0417505991947114	0.0749191368185787	0.0506498706647132	0.102464371467128	0.0199728515879408	0.454364634472531	0.526080336813324	0.41190673079873	0.452402787685445	0.524041548133546	0.410002408666496	0.00380794353828788	0.00538548064550622	0.00537473778373488
181	0.423750140311331	0.26	0.345171765413431	0.254891427126894	0.435452103699968	0.327333582596485	0.503558205867878	0.390854101973952	0.616262309761805	0.89	0.61	1.51	0.293984910793455	0.378756455372307	0.463527999951159	0.42062691947016	0.541916116111894	0.663205312753628	0.418601310178893	0.539299824186554	0.660055620051745	0.345171765413431	1.19213526726368	0.00947341302129711	-0.0135857099279305	0.0506498706647132	0.102464371467128	0.0199728515879408	0.454364634472531	0.526080336813324	0.41190673079873	0.452402787685445	0.524041548133546	0.410002408666496	0.00380794353828788	0.00538548064550622	0.00537473778373488
181	0.423750140311331	0.26	0.349393518529704	0.256838882275106	0.441948154784302	0.383295431355962	0.564107958332577	0.452390910763214	0.675825005901939	0.96	0.61	1.44	0.321947378021944	0.40145165118391	0.480955924345876	0.450296382831804	0.561496190839138	0.672695998846473	0.450238422900519	0.561437446006134	0.672726615315665	0.349393518529704	1.17309754764514	0.0265343060412667	0.00550709012179548	0.0506498706647132	0.102464371467128	0.0199728515879408	0.454364634472531	0.526080336813324	0.41190673079873	0.452402787685445	0.524041548133546	0.410002408666496	0.00380794353828788	0.00538548064550622	0.00537473778373488
181	0.423750140311331	0.26	0.35014122565293	0.258431459660611	0.441850991645248	0.283247752417931	0.459120508657127	0.345091998528047	0.573149018786207	0.94	0.6	1.42	0.250095097052315	0.332733846803406	0.415372596554497	0.35236428952462	0.468795777732304	0.585227265939988	0.352332283003347	0.468764362163994	0.58513378768728	0.35014122565293	1.13439322416449	0.0119526738516598	-0.0182058546670107	0.0506498706647132	0.102464371467128	0.0199728515879408	0.454364634472531	0.526080336813324	0.41190673079873	0.452402787685445	0.524041548133546	0.410002408666496	0.00380794353828788	0.00538548064550622	0.00537473778373488
181	0.423750140311331	0.26	0.350220880931675	0.257593972337211	0.442847789526139	0.294680153294845	0.485167058259661	0.367976027050829	0.602358089468494	0.97	0.7	1.49	0.261621663551308	0.344941527575801	0.428261391600294	0.365781372285326	0.482273461616944	0.598765550948563	0.369051972985603	0.486633687946253	0.604161478055827	0.350220880931675	1.19512379512923	4.50849503113054e-05	0.00478152371993758	0.0506498706647132	0.102464371467128	0.0199728515879408	0.454364634472531	0.526080336813324	0.41190673079873	0.452402787685445	0.524041548133546	0.410002408666496	0.00380794353828788	0.00538548064550622	0.00537473778373488
181	0.423750140311331	0.26	0.350862938321574	0.259265821544622	0.442460055098527	0.323447604464856	0.474279672940919	0.367184789668264	0.581374556213573	0.93	0.67	1.49	0.268282250039128	0.346530742516235	0.424779234993343	0.379245341183154	0.489857862966537	0.60047038474992	0.381174041071441	0.492336286355817	0.603577973963795	0.350862938321574	1.17522656160688	-0.0379576668075034	-0.0468438857641067	0.0506498706647132	0.102464371467128	0.0199728515879408	0.454364634472531	0.526080336813324	0.41190673079873	0.452402787685445	0.524041548133546	0.410002408666496	0.00380794353828788	0.00538548064550622	0.00537473778373488
181	0.423750140311331	0.26	0.350964079654284	0.257345079379715	0.444583079928853	0.308409420740188	0.492481818770259	0.377339126445479	0.60762451109504	1.09	0.72	1.56	0.244894426067284	0.319622440144014	0.394350454220745	0.330793116602352	0.431732582930404	0.532672049258456	0.333375450489902	0.435152918063277	0.536770925563101	0.350964079654284	1.24636881309732	-0.0716686283567333	-0.0449508928634317	0.0506498706647132	0.102464371467128	0.0199728515879408	0.454364634472531	0.526080336813324	0.41190673079873	0.452402787685445	0.524041548133546	0.410002408666496	0.00380794353828788	0.00538548064550622	0.00537473778373488
181	0.423750140311331	0.26	0.353197063916459	0.259330369060685	0.447063758772234	0.268857924848242	0.436810478961402	0.324345326234296	0.549275631688508	0.92	0.66	1.49	0.238091796895659	0.320648960927672	0.403206124959685	0.337214179026296	0.4541415434075	0.571068907788705	0.338706192900332	0.456196308980987	0.573584879299644	0.353197063916459	1.17113732440235	-0.0367048325273804	-0.0429142951820976	0.0506498706647132	0.102464371467128	0.0199728515879408	0.454364634472531	0.526080336813324	0.41190673079873	0.452402787685445	0.524041548133546	0.410002408666496	0.00380794353828788	0.00538548064550622	0.00537473778373488
181	0.423750140311331	0.26	0.353774261323556	0.260118982609538	0.447429540037575	0.300024103710551	0.463774277216619	0.35317415982165	0.574374394611588	1.02	0.63	1.48	0.240914372889556	0.316359184415902	0.391803995942249	0.33145778296557	0.435257193788776	0.539056604611983	0.331833319283864	0.435735691368385	0.539628762815289	0.353774261323556	1.18838253898075	0.010219377851878	0.00654424249716657	0.0506498706647132	0.102464371467128	0.0199728515879408	0.454364634472531	0.526080336813324	0.41190673079873	0.452402787685445	0.524041548133546	0.410002408666496	0.00380794353828788	0.00538548064550622	0.00537473778373488
181	0.423750140311331	0.26	0.35554555395233	0.262003578984849	0.449087528919811	0.357732448994047	0.506104933693918	0.400227146741382	0.611982720646454	0.98	0.64	1.32	0.282330646856488	0.357019593674377	0.431708540492267	0.393513805890478	0.497615617179846	0.601717428469214	0.398126954475558	0.503445336492195	0.608771637236778	0.35554555395233	1.15097248852719	0.035315940547501	0.00953363582345082	0.0506498706647132	0.102464371467128	0.0199728515879408	0.454364634472531	0.526080336813324	0.41190673079873	0.452402787685445	0.524041548133546	0.410002408666496	0.00380794353828788	0.00538548064550622	0.00537473778373488
181	0.423750140311331	0.26	0.356117860526625	0.262657256312109	0.449578464741141	0.320773591243141	0.521135703902749	0.402737730578198	0.639533677227299	1.11	0.72	1.56	0.258729584834277	0.334791637524254	0.410853690214231	0.348211366858243	0.450579526070439	0.552947685282635	0.351202302525712	0.454441025006616	0.557707268202513	0.356117860526625	1.24006505752154	0.0121090038025237	0.0375881114617559	0.0506498706647132	0.102464371467128	0.0199728515879408	0.454364634472531	0.526080336813324	0.41190673079873	0.452402787685445	0.524041548133546	0.410002408666496	0.00380794353828788	0.00538548064550622	0.00537473778373488
181	0.423750140311331	0.26	0.358786657183706	0.263794103533581	0.453779210833831	0.269472001771289	0.448634962291873	0.333305521758705	0.563964402825042	1.02	0.7	1.52	0.227953415796205	0.306829216511062	0.385705017225919	0.313935945947118	0.422563180258416	0.531190414569714	0.31648089353402	0.425942501015479	0.53560045479054	0.358786657183706	1.20039243757709	-0.0810955554978597	-0.074328410344231	0.0506498706647132	0.102464371467128	0.0199728515879408	0.454364634472531	0.526080336813324	0.41190673079873	0.452402787685445	0.524041548133546	0.410002408666496	0.00380794353828788	0.00538548064550622	0.00537473778373488
181	0.423750140311331	0.26	0.360050483659374	0.265011808248135	0.455089159070614	0.313050871627194	0.515783056118627	0.39649214314371	0.635073969093544	0.96	0.66	1.38	0.281995610717612	0.366838436582211	0.451681262446809	0.394322225424376	0.512960284439143	0.63159834345391	0.398746268574397	0.518754600990679	0.638608617253101	0.360050483659374	1.15569628582043	-0.00402853447500749	-0.0152804244306434	0.0506498706647132	0.102464371467128	0.0199728515879408	0.454364634472531	0.526080336813324	0.41190673079873	0.452402787685445	0.524041548133546	0.410002408666496	0.00380794353828788	0.00538548064550622	0.00537473778373488
181	0.423750140311331	0.26	0.361892379432114	0.266987964866034	0.456796793998194	0.332453028160729	0.494592287622755	0.385169299572335	0.604015275673174	0.97	0.63	1.44	0.272257396697017	0.349603171395297	0.426948946093576	0.379775760354609	0.487666494463643	0.595557228572676	0.380958252904733	0.48916617368669	0.597362129984154	0.361892379432114	1.12859491702149	0.0176692035720927	-0.0190986735987797	0.0506498706647132	0.102464371467128	0.0199728515879408	0.454364634472531	0.526080336813324	0.41190673079873	0.452402787685445	0.524041548133546	0.410002408666496	0.00380794353828788	0.00538548064550622	0.00537473778373488
181	0.423750140311331	0.26	0.366153669106213	0.270119195155505	0.462188143056921	0.330392902273496	0.532489245333945	0.414133056501741	0.650845434166149	1.01	0.7	1.4	0.285344773704834	0.366894216302276	0.448443658899718	0.394092340550318	0.506721039813069	0.619349739075821	0.399749007850767	0.513929224337214	0.628163893383653	0.366153669106213	1.15628590952564	0.0349421202233277	0.0159152539415991	0.0506498706647132	0.102464371467128	0.0199728515879408	0.454364634472531	0.526080336813324	0.41190673079873	0.452402787685445	0.524041548133546	0.410002408666496	0.00380794353828788	0.00538548064550622	0.00537473778373488
181	0.423750140311331	0.26	0.375734555043866	0.276523893954062	0.47494521613367	0.342702525716142	0.553221168730834	0.433600402351759	0.672841935109908	1.04	0.66	1.46	0.292762792301918	0.373529575248818	0.454296358195718	0.401238670431503	0.511931550321868	0.622624430212233	0.403545439913952	0.514888539013742	0.626155626796802	0.375734555043866	1.17270451754089	0.0186937041785582	0.017964524122343	0.0506498706647132	0.102464371467128	0.0199728515879408	0.454364634472531	0.526080336813324	0.41190673079873	0.452402787685445	0.524041548133546	0.410002408666496	0.00380794353828788	0.00538548064550622	0.00537473778373488
181	0.423750140311331	0.26	0.382803516931161	0.282342403757285	0.483264630105038	0.316042762545123	0.507685627570925	0.391079363722434	0.624291891419417	0.92	0.58	1.4	0.288154198733917	0.374071758297263	0.459989317860609	0.408748121246361	0.530622594038683	0.652497066831005	0.407580966307457	0.529109171653739	0.650672338400684	0.382803516931161	1.10838599674475	-0.0402221858691628	-0.0894401243686856	0.0506498706647132	0.102464371467128	0.0199728515879408	0.454364634472531	0.526080336813324	0.41190673079873	0.452402787685445	0.524041548133546	0.410002408666496	0.00380794353828788	0.00538548064550622	0.00537473778373488
181	0.423750140311331	0.26	0.389633363879123	0.286462711776452	0.492804015981794	0.331354405434052	0.527091587174946	0.410189257677082	0.64399391667281	0.95	0.62	1.51	0.294954443480385	0.379015302933091	0.463076162385797	0.414255423599955	0.532316594436573	0.65037776527319	0.41312378938265	0.530885062594947	0.648633623163008	0.389633363879123	1.13247601944586	0.012409458745115	-0.0126902562365824	0.0506498706647132	0.102464371467128	0.0199728515879408	0.454364634472531	0.526080336813324	0.41190673079873	0.452402787685445	0.524041548133546	0.410002408666496	0.00380794353828788	0.00538548064550622	0.00537473778373488
181	0.423750140311331	0.26	0.396165945841593	0.292035514077311	0.500296377605876	0.34793755758675	0.547396703563554	0.430397857822636	0.664395549304472	0.97	0.69	1.42	0.304113139787816	0.386782896811754	0.469452653835693	0.424148990107026	0.53944915102267	0.654749311938313	0.429320293716318	0.546017035828295	0.662790122555625	0.396165945841593	1.14771173008773	-0.0403277376585287	-0.0620420209612455	0.0506498706647132	0.102464371467128	0.0199728515879408	0.454364634472531	0.526080336813324	0.41190673079873	0.452402787685445	0.524041548133546	0.410002408666496	0.00380794353828788	0.00538548064550622	0.00537473778373488
181	0.423750140311331	0.26	0.397971826192518	0.293853246130435	0.502090406254602	0.329705926891049	0.50275714891778	0.390835776031464	0.614678521804096	1.08	0.67	1.51	0.255769681515323	0.329012960798912	0.402256240082501	0.346520552950098	0.445751632595116	0.544982712240133	0.347897809744967	0.447523020818947	0.547171454780681	0.397971826192518	1.17738849793414	-0.000846738976198433	-0.00886398096359104	0.0506498706647132	0.102464371467128	0.0199728515879408	0.454364634472531	0.526080336813324	0.41190673079873	0.452402787685445	0.524041548133546	0.410002408666496	0.00380794353828788	0.00538548064550622	0.00537473778373488
181	0.423750140311331	0.26	0.407994033397605	0.301773439834029	0.51421462696118	0.31216926850848	0.527517439458364	0.4052620544187	0.649772824498028	0.99	0.66	1.43	0.28199952662563	0.367070310659607	0.452141094693585	0.390956850450469	0.508896785276775	0.626836720103082	0.394211687167703	0.513122397312689	0.632050293082409	0.407994033397605	1.14520597467468	0.0662519867733721	0.0511468370082738	0.0506498706647132	0.102464371467128	0.0199728515879408	0.454364634472531	0.526080336813324	0.41190673079873	0.452402787685445	0.524041548133546	0.410002408666496	0.00380794353828788	0.00538548064550622	0.00537473778373488
181	0.423750140311331	0.26	0.445332252331451	0.327639298590561	0.563025206072341	0.331121875333413	0.572577729522396	0.445520473038466	0.699634986006325	0.9	0.61	1.19	0.332363998170077	0.42715034429131	0.521936690412543	0.473899218228512	0.609049762730639	0.744200307232765	0.481782680941144	0.619160404076302	0.756603922936581	0.445332252331451	1.05694522545797	-0.00341538256322925	-0.0563654795704054	0.0506498706647132	0.102464371467128	0.0199728515879408	0.454364634472531	0.526080336813324	0.41190673079873	0.452402787685445	0.524041548133546	0.410002408666496	0.00380794353828788	0.00538548064550622	0.00537473778373488
181	0.423750140311331	0.27	0.241957516368683	0.180256643663252	0.303658389074114	0.399799836947957	0.508011299896308	0.41082935589606	0.605193243896556	1.03	0.63	1.47	0.278922809933588	0.344902177051199	0.410881544168809	0.383065481826788	0.473679863854389	0.564294245881989	0.383656293650813	0.474407299233109	0.565103236948926	0.241957516368683	1.30030771756048	-0.040306803043192	-0.0402550230553332	0.0506498706647132	0.102464371467128	0.0199728515879408	0.454364634472531	0.526080336813324	0.41190673079873	0.452402787685445	0.524041548133546	0.410002408666496	0.00380794353828788	0.00538548064550622	0.00537473778373488
181	0.423750140311331	0.27	0.251048271526354	0.18671978593698	0.315376757115728	0.343238938782073	0.489578496313127	0.383844847843783	0.595312144782472	1.02	0.69	1.52	0.262960782470772	0.335395786069684	0.407830789668597	0.362380386725274	0.462201448900346	0.562022511075418	0.364903105352427	0.465439770389486	0.565938138251083	0.251048271526354	1.25473354591184	0.0533430823109347	0.049946063210733	0.0506498706647132	0.102464371467128	0.0199728515879408	0.454364634472531	0.526080336813324	0.41190673079873	0.452402787685445	0.524041548133546	0.410002408666496	0.00380794353828788	0.00538548064550622	0.00537473778373488
181	0.423750140311331	0.27	0.251616558735918	0.186378356766292	0.316854760705543	0.322280016329236	0.458445875535497	0.354649547764259	0.562242203306736	1.06	0.72	1.66	0.235983131143563	0.305049009228207	0.374114887312851	0.321666415148768	0.415809472344979	0.509952529541189	0.322142581832682	0.416465175663574	0.51077781059572	0.251616558735918	1.32108611042425	0.0184723232990576	0.0479812906865724	0.0506498706647132	0.102464371467128	0.0199728515879408	0.454364634472531	0.526080336813324	0.41190673079873	0.452402787685445	0.524041548133546	0.410002408666496	0.00380794353828788	0.00538548064550622	0.00537473778373488
181	0.423750140311331	0.27	0.253256943408443	0.188035968224437	0.318477918592449	0.411633707333774	0.525367608983695	0.427301897930907	0.623433320036483	1.05	0.73	1.57	0.286700452589627	0.35249815645778	0.418295860325935	0.392006488533877	0.481971909285641	0.571937330037405	0.395603947804854	0.486374558048126	0.577137835941143	0.253256943408443	1.34820120553055	-0.0318502569066961	-0.00019803062944389	0.0506498706647132	0.102464371467128	0.0199728515879408	0.454364634472531	0.526080336813324	0.41190673079873	0.452402787685445	0.524041548133546	0.410002408666496	0.00380794353828788	0.00538548064550622	0.00537473778373488
181	0.423750140311331	0.27	0.255354719151285	0.190009758472815	0.320699679829755	0.362850104967495	0.476494122068497	0.377911539631941	0.575076704505052	1.02	0.66	1.69	0.258266132164397	0.325637830550384	0.393009528936371	0.355580759265074	0.448338100168827	0.541095441072579	0.353063335925902	0.445188239265217	0.537287862529816	0.255354719151285	1.31240032120207	0.0327183379668158	0.04493143508022	0.0506498706647132	0.102464371467128	0.0199728515879408	0.454364634472531	0.526080336813324	0.41190673079873	0.452402787685445	0.524041548133546	0.410002408666496	0.00380794353828788	0.00538548064550622	0.00537473778373488
181	0.423750140311331	0.27	0.255473184955766	0.189777651001927	0.321168718909605	0.280065147525837	0.416425393940586	0.312184114625561	0.520666673255611	1.04	0.71	1.66	0.210126485771671	0.280289740942683	0.350452996113694	0.287646826680134	0.383694869483365	0.479742912286595	0.287946563459751	0.384111522012732	0.480197312251194	0.255473184955766	1.38783720997631	0.0217869699435705	0.0716771667880811	0.0506498706647132	0.102464371467128	0.0199728515879408	0.454364634472531	0.526080336813324	0.41190673079873	0.452402787685445	0.524041548133546	0.410002408666496	0.00380794353828788	0.00538548064550622	0.00537473778373488
181	0.423750140311331	0.27	0.257211950707013	0.191912727424809	0.322511173989217	0.414329424938317	0.54605347089169	0.444691639809676	0.647415301973704	1.03	0.7	1.58	0.302737175869773	0.371742283534696	0.440747391199619	0.416200461837371	0.511068089497454	0.605935717157537	0.417820368387066	0.513023401187091	0.608268172089534	0.257211950707013	1.26756331940466	-0.041248796268731	-0.0274854532060439	0.0506498706647132	0.102464371467128	0.0199728515879408	0.454364634472531	0.526080336813324	0.41190673079873	0.452402787685445	0.524041548133546	0.410002408666496	0.00380794353828788	0.00538548064550622	0.00537473778373488
181	0.423750140311331	0.27	0.258987858407608	0.193162470815218	0.324813245999997	0.422104516209618	0.51329720078814	0.419526101293778	0.607068300282502	1.13	0.74	1.75	0.265613069249982	0.324982032150819	0.384350995051655	0.355642352229697	0.435134365461996	0.514626378694295	0.355638536864129	0.435127765801802	0.514668055950302	0.258987858407608	1.41778419732809	0.00399840921032031	0.0576278050351525	0.0506498706647132	0.102464371467128	0.0199728515879408	0.454364634472531	0.526080336813324	0.41190673079873	0.452402787685445	0.524041548133546	0.410002408666496	0.00380794353828788	0.00538548064550622	0.00537473778373488
181	0.423750140311331	0.27	0.259989086882628	0.193527395001653	0.326450778763602	0.387975682903194	0.471603897647206	0.379124512609556	0.564083282684856	0.94	0.63	1.54	0.275067657831711	0.342164579803151	0.40926150177459	0.387725277593723	0.482302636859192	0.57687999612466	0.386528032562788	0.480805661463292	0.575094719788505	0.259989086882628	1.24059103067688	0.0118107755950295	-0.00382944450055296	0.0506498706647132	0.102464371467128	0.0199728515879408	0.454364634472531	0.526080336813324	0.41190673079873	0.452402787685445	0.524041548133546	0.410002408666496	0.00380794353828788	0.00538548064550622	0.00537473778373488
181	0.423750140311331	0.27	0.260392707901655	0.193721562713559	0.327063853089751	0.338567299898723	0.474561055132608	0.370999662382356	0.578122447882859	1.05	0.72	1.54	0.247391378398208	0.31644857251209	0.385505766625971	0.337483862554979	0.431689605526539	0.5258953484981	0.340413501511059	0.435407065349009	0.530473369091496	0.260392707901655	1.26838517100002	0.0516292857307654	0.0713011738335442	0.0506498706647132	0.102464371467128	0.0199728515879408	0.454364634472531	0.526080336813324	0.41190673079873	0.452402787685445	0.524041548133546	0.410002408666496	0.00380794353828788	0.00538548064550622	0.00537473778373488
181	0.423750140311331	0.27	0.263805503844517	0.196561470320081	0.331049537368953	0.351938794304862	0.482655479619213	0.38039751503724	0.584913444201186	0.96	0.75	1.54	0.272025935190799	0.345151592816074	0.41827725044135	0.38120789675444	0.483683707094231	0.586159517434022	0.386000194036332	0.489816516726529	0.593602671901852	0.263805503844517	1.28967693718688	-0.00477856644132568	0.0201604753675936	0.0506498706647132	0.102464371467128	0.0199728515879408	0.454364634472531	0.526080336813324	0.41190673079873	0.452402787685445	0.524041548133546	0.410002408666496	0.00380794353828788	0.00538548064550622	0.00537473778373488
181	0.423750140311331	0.27	0.265602799363941	0.19754227246862	0.333663326259262	0.391787069648314	0.487788678051515	0.392898786035031	0.582678570067999	1.07	0.63	1.53	0.259784273267278	0.322525372283336	0.385266471299394	0.353285423423628	0.438608200869616	0.523930978315603	0.352215417368656	0.437284601296476	0.522391493029841	0.265602799363941	1.31714267064922	0.0190790706428592	0.0328815479315229	0.0506498706647132	0.102464371467128	0.0199728515879408	0.454364634472531	0.526080336813324	0.41190673079873	0.452402787685445	0.524041548133546	0.410002408666496	0.00380794353828788	0.00538548064550622	0.00537473778373488
181	0.423750140311331	0.27	0.268229422875764	0.19922018524767	0.337238660503858	0.370860655509088	0.492869300557629	0.392642175871075	0.593096425244182	1	0.65	1.57	0.272785703709727	0.342417873707179	0.412050043704631	0.377950968086143	0.474427967073159	0.570904966060174	0.376891843413397	0.473112140389552	0.569299764656439	0.268229422875764	1.29436256618669	-0.00282838517139155	0.00268194491401795	0.0506498706647132	0.102464371467128	0.0199728515879408	0.454364634472531	0.526080336813324	0.41190673079873	0.452402787685445	0.524041548133546	0.410002408666496	0.00380794353828788	0.00538548064550622	0.00537473778373488
181	0.423750140311331	0.27	0.2701576589169	0.200491174458487	0.339824143375314	0.418421507346823	0.498377881205962	0.40664154527244	0.590114217139485	1.03	0.65	1.63	0.275048409009524	0.337097979547069	0.399147550084614	0.377212214862748	0.462309438358918	0.547406661855089	0.37521029679281	0.459880204776985	0.544552475192177	0.2701576589169	1.28663393284109	0.0175433285529511	0.0250043763568922	0.0506498706647132	0.102464371467128	0.0199728515879408	0.454364634472531	0.526080336813324	0.41190673079873	0.452402787685445	0.524041548133546	0.410002408666496	0.00380794353828788	0.00538548064550622	0.00537473778373488
181	0.423750140311331	0.27	0.270564439119439	0.200641200643102	0.340487677595775	0.336840902844245	0.460429459254781	0.359563408073274	0.561295510436287	1.03	0.71	1.56	0.243770613068518	0.312154043034522	0.380537473000526	0.33460903444772	0.428474792855262	0.522340551262803	0.336827189840377	0.431282767765713	0.525800922553055	0.270564439119439	1.27439218276304	-0.0308197231793879	-0.0140556241787461	0.0506498706647132	0.102464371467128	0.0199728515879408	0.454364634472531	0.526080336813324	0.41190673079873	0.452402787685445	0.524041548133546	0.410002408666496	0.00380794353828788	0.00538548064550622	0.00537473778373488
181	0.423750140311331	0.27	0.270898499008192	0.201532286291562	0.340264711724823	0.342988537782466	0.461085595400972	0.361450191396421	0.560720999405523	1.05	0.67	1.58	0.241538080057331	0.308119160277598	0.374700240497864	0.329759488812421	0.420659205216569	0.511558921620716	0.329806392767058	0.420748016317883	0.511674931374054	0.270898499008192	1.2854026805025	-0.0471621304856914	-0.0308301215692659	0.0506498706647132	0.102464371467128	0.0199728515879408	0.454364634472531	0.526080336813324	0.41190673079873	0.452402787685445	0.524041548133546	0.410002408666496	0.00380794353828788	0.00538548064550622	0.00537473778373488
181	0.423750140311331	0.27	0.271585282323877	0.201057268756	0.342113295891755	0.365935185750229	0.450152462379467	0.357637956525229	0.542666968233705	1.01	0.65	1.59	0.245535205150381	0.309050745824555	0.372566286498729	0.338644799517949	0.426246117319631	0.513847435121313	0.337250500800571	0.424531973605631	0.511753268627285	0.271585282323877	1.26953653020954	0.018093935492277	0.0110608404436111	0.0506498706647132	0.102464371467128	0.0199728515879408	0.454364634472531	0.526080336813324	0.41190673079873	0.452402787685445	0.524041548133546	0.410002408666496	0.00380794353828788	0.00538548064550622	0.00537473778373488
181	0.423750140311331	0.27	0.27336022255008	0.202761831952643	0.343958613147516	0.311911674884139	0.435089379306954	0.334194244975458	0.535984513638449	1.01	0.66	1.39	0.229835081051152	0.299223593047967	0.368612105044782	0.317199751490563	0.412964152038238	0.508728552585913	0.32051491487403	0.417258156737282	0.514014224584377	0.27336022255008	1.24462524093985	0.010507913807325	0.0170916320123894	0.0506498706647132	0.102464371467128	0.0199728515879408	0.454364634472531	0.526080336813324	0.41190673079873	0.452402787685445	0.524041548133546	0.410002408666496	0.00380794353828788	0.00538548064550622	0.00537473778373488
181	0.423750140311331	0.27	0.273597948914789	0.203456484749115	0.343739413080462	0.284934238267724	0.415268645720291	0.312558043400693	0.517979248039889	0.98	0.69	1.59	0.220029014555899	0.292333385183955	0.364637755812012	0.306426968083234	0.407122820016403	0.507818671949572	0.306955412888372	0.407817936721527	0.508653573883353	0.273597948914789	1.26452788742832	0.0520304859427252	0.0568910458501633	0.0506498706647132	0.102464371467128	0.0199728515879408	0.454364634472531	0.526080336813324	0.41190673079873	0.452402787685445	0.524041548133546	0.410002408666496	0.00380794353828788	0.00538548064550622	0.00537473778373488
181	0.423750140311331	0.27	0.278326590403562	0.207695890632462	0.348957290174663	0.398546435150172	0.524325735048401	0.423760418929281	0.62489105116752	1.03	0.66	1.46	0.28652200967254	0.354518394400046	0.422514779127552	0.392893211156298	0.486133231262053	0.579373251367807	0.395000800363586	0.488726870177587	0.582398048761843	0.278326590403562	1.29645320936803	0.0132010550933497	0.0210919342539807	0.0506498706647132	0.102464371467128	0.0199728515879408	0.454364634472531	0.526080336813324	0.41190673079873	0.452402787685445	0.524041548133546	0.410002408666496	0.00380794353828788	0.00538548064550622	0.00537473778373488
181	0.423750140311331	0.27	0.278904071435831	0.206995956841894	0.350812186029769	0.356876812666572	0.490025481337267	0.387320373303061	0.592730589371472	0.92	0.67	1.4	0.284012561258977	0.359323706238047	0.434634851217118	0.402073829556339	0.508691087383877	0.615308345211415	0.406241953959609	0.514011531744664	0.621748652668171	0.278904071435831	1.21006573945261	0.0778593802452667	0.069108115959865	0.0506498706647132	0.102464371467128	0.0199728515879408	0.454364634472531	0.526080336813324	0.41190673079873	0.452402787685445	0.524041548133546	0.410002408666496	0.00380794353828788	0.00538548064550622	0.00537473778373488
181	0.423750140311331	0.27	0.280288004343192	0.207814843759669	0.352761164926715	0.398569371151125	0.480688716447634	0.388497361201054	0.572880071694213	0.96	0.62	1.47	0.276379298984831	0.34196476926123	0.407550239537629	0.386507576115211	0.478226750590353	0.569945925065495	0.386294730957194	0.477992028141225	0.569603534576208	0.280288004343192	1.21252372489629	-0.00862919761692626	-0.0226409712080363	0.0506498706647132	0.102464371467128	0.0199728515879408	0.454364634472531	0.526080336813324	0.41190673079873	0.452402787685445	0.524041548133546	0.410002408666496	0.00380794353828788	0.00538548064550622	0.00537473778373488
181	0.423750140311331	0.27	0.2812443247585	0.20948840881978	0.353000240697219	0.36681063352778	0.543894920548575	0.432325208444262	0.655464632652889	1.11	0.71	1.7	0.278237396249537	0.350041828630253	0.421846261010968	0.374705641236781	0.471405532198702	0.568105423160623	0.374076577399625	0.470686366685753	0.567172669184369	0.2812443247585	1.34737056170245	0.0235430141495093	0.0738827267845686	0.0506498706647132	0.102464371467128	0.0199728515879408	0.454364634472531	0.526080336813324	0.41190673079873	0.452402787685445	0.524041548133546	0.410002408666496	0.00380794353828788	0.00538548064550622	0.00537473778373488
181	0.423750140311331	0.27	0.282012120521406	0.209365386308411	0.3546588547344	0.326452525615075	0.479992226738498	0.372347253205169	0.587637200271826	0.98	0.66	1.46	0.261712897804626	0.337373662628333	0.41303442745204	0.364257251978916	0.469563419571315	0.574869587163715	0.366263645173181	0.472202477705797	0.578072543068595	0.282012120521406	1.24679319990378	-0.00936437407352729	-0.00968049361946142	0.0506498706647132	0.102464371467128	0.0199728515879408	0.454364634472531	0.526080336813324	0.41190673079873	0.452402787685445	0.524041548133546	0.410002408666496	0.00380794353828788	0.00538548064550622	0.00537473778373488
181	0.423750140311331	0.27	0.282986368922503	0.210420677035875	0.355552060809131	0.367566165326166	0.468133848095091	0.372261074969056	0.564006621221126	1.02	0.69	1.67	0.253509211592896	0.318798420598769	0.384087629604642	0.348564635031266	0.438334585265493	0.52810453549972	0.3474889912464	0.436955218444898	0.526474202288592	0.282986368922503	1.24751204176739	-0.058989603247521	-0.0545546990401215	0.0506498706647132	0.102464371467128	0.0199728515879408	0.454364634472531	0.526080336813324	0.41190673079873	0.452402787685445	0.524041548133546	0.410002408666496	0.00380794353828788	0.00538548064550622	0.00537473778373488
181	0.423750140311331	0.27	0.283439469805974	0.209769726303788	0.357109213308159	0.357897008243294	0.538932554509618	0.426227552152682	0.651637556866554	1.06	0.66	1.66	0.28229160119573	0.356936413379789	0.431581225563847	0.384128651393902	0.48570167346172	0.587274695529537	0.381817430413345	0.482783820265885	0.583686441271857	0.283439469805974	1.34406759547237	0.0323446648733815	0.0608392312200738	0.0506498706647132	0.102464371467128	0.0199728515879408	0.454364634472531	0.526080336813324	0.41190673079873	0.452402787685445	0.524041548133546	0.410002408666496	0.00380794353828788	0.00538548064550622	0.00537473778373488
181	0.423750140311331	0.27	0.284857597882304	0.211610027999326	0.358105167765283	0.353225840366397	0.459574895240209	0.362481015542087	0.55666877493833	1	0.63	1.6	0.252145693743003	0.319685240932999	0.387224788122995	0.3495226430847	0.443145503329349	0.536768363573998	0.347170378776115	0.440173175420222	0.533128607790607	0.284857597882304	1.2826683020376	0.00929058266858143	0.0214022357486924	0.0506498706647132	0.102464371467128	0.0199728515879408	0.454364634472531	0.526080336813324	0.41190673079873	0.452402787685445	0.524041548133546	0.410002408666496	0.00380794353828788	0.00538548064550622	0.00537473778373488
181	0.423750140311331	0.27	0.286271729894432	0.212957745201715	0.359585714587148	0.375757345640592	0.463438060486123	0.370177044978842	0.556699075993404	1.02	0.69	1.59	0.253273707712286	0.317082535144824	0.380891362577363	0.348861021356103	0.43675175786689	0.524642494377678	0.349665724589375	0.437719635815547	0.525832910612505	0.286271729894432	1.29613565619645	-0.0482764929688383	-0.0271642682302139	0.0506498706647132	0.102464371467128	0.0199728515879408	0.454364634472531	0.526080336813324	0.41190673079873	0.452402787685445	0.524041548133546	0.410002408666496	0.00380794353828788	0.00538548064550622	0.00537473778373488
181	0.423750140311331	0.27	0.286698048169279	0.212198664933628	0.361197431404931	0.377961863852058	0.516169408705154	0.412783288365526	0.619555529044783	1.18	0.75	1.78	0.254042361828801	0.31767006898573	0.381297776142659	0.33684648045987	0.421213391006806	0.505580301553742	0.336730563288097	0.42109304210488	0.505393859575271	0.286698048169279	1.39545240080585	0.0349385909165075	0.0930362385993989	0.0506498706647132	0.102464371467128	0.0199728515879408	0.454364634472531	0.526080336813324	0.41190673079873	0.452402787685445	0.524041548133546	0.410002408666496	0.00380794353828788	0.00538548064550622	0.00537473778373488
181	0.423750140311331	0.27	0.288512175816051	0.213667256866327	0.363357094765774	0.329517567108598	0.48663880191225	0.378259434625256	0.595018169199244	1.07	0.73	1.62	0.249202103292002	0.320603802255923	0.392005501219844	0.338446317818345	0.435418380979453	0.532390444140561	0.340600153095077	0.438199409139249	0.5358201129188	0.288512175816051	1.3360437525278	0.0547448663960068	0.100097180145653	0.0506498706647132	0.102464371467128	0.0199728515879408	0.454364634472531	0.526080336813324	0.41190673079873	0.452402787685445	0.524041548133546	0.410002408666496	0.00380794353828788	0.00538548064550622	0.00537473778373488
181	0.423750140311331	0.27	0.289359980195565	0.214996328806392	0.363723631584738	0.333474201977858	0.503295165176044	0.392202450141637	0.614387880210451	1.04	0.73	1.62	0.263576309059952	0.338235219991395	0.412894130922838	0.360606307206099	0.462749304302599	0.564892301399098	0.36297376829241	0.465767517356602	0.568589707907782	0.289359980195565	1.31042102817255	0.0194595889272407	0.0499226999574901	0.0506498706647132	0.102464371467128	0.0199728515879408	0.454364634472531	0.526080336813324	0.41190673079873	0.452402787685445	0.524041548133546	0.410002408666496	0.00380794353828788	0.00538548064550622	0.00537473778373488
181	0.423750140311331	0.27	0.289373035461022	0.21446341820104	0.364282652721005	0.363070422784857	0.473403468983155	0.37550696778908	0.571299970177229	1	0.58	1.34	0.26091742237701	0.328939869208498	0.396962316039985	0.36152666679508	0.455778435213593	0.550030203632106	0.362241241634142	0.456647236147873	0.551152269297311	0.289373035461022	1.20535863813749	0.0774073815258473	0.0426867697240209	0.0506498706647132	0.102464371467128	0.0199728515879408	0.454364634472531	0.526080336813324	0.41190673079873	0.452402787685445	0.524041548133546	0.410002408666496	0.00380794353828788	0.00538548064550622	0.00537473778373488
181	0.423750140311331	0.27	0.291987883882406	0.216422682762583	0.367553085002229	0.339251746955608	0.457056659631129	0.357467408135005	0.556645911127253	1.06	0.69	1.41	0.237158717106242	0.303230360520154	0.369302003934067	0.322918020057931	0.412881924963169	0.502845829868408	0.326978990245091	0.41800294046045	0.509120058863636	0.291987883882406	1.22935665685588	0.033931889799992	0.040334138589916	0.0506498706647132	0.102464371467128	0.0199728515879408	0.454364634472531	0.526080336813324	0.41190673079873	0.452402787685445	0.524041548133546	0.410002408666496	0.00380794353828788	0.00538548064550622	0.00537473778373488
181	0.423750140311331	0.27	0.29237581913188	0.216494935443258	0.368256702820502	0.37789676318487	0.498802523486852	0.398881068810955	0.598723978162748	1.09	0.6	1.55	0.259238391003686	0.324178743310062	0.389119095616437	0.350344930390222	0.438107869822948	0.525870809255673	0.347334520776212	0.434350177071678	0.521312754166682	0.29237581913188	1.29936562850586	0.0368313280158283	0.05546615208365	0.0506498706647132	0.102464371467128	0.0199728515879408	0.454364634472531	0.526080336813324	0.41190673079873	0.452402787685445	0.524041548133546	0.410002408666496	0.00380794353828788	0.00538548064550622	0.00537473778373488
181	0.423750140311331	0.27	0.292460407391649	0.216583171088093	0.368337643695205	0.314468992722823	0.447361736489642	0.344235555796919	0.550487917182365	1	0.66	1.53	0.238495583104047	0.309944154245008	0.381392725385969	0.330088319576566	0.428976267424965	0.527864215273363	0.330355930024864	0.429333386357806	0.528320739107151	0.292460407391649	1.25492363054747	0.00977192675732127	0.0187434339044412	0.0506498706647132	0.102464371467128	0.0199728515879408	0.454364634472531	0.526080336813324	0.41190673079873	0.452402787685445	0.524041548133546	0.410002408666496	0.00380794353828788	0.00538548064550622	0.00537473778373488
181	0.423750140311331	0.27	0.29308486559583	0.217891576887604	0.368278154304056	0.321601513472445	0.476242231691674	0.368248944837039	0.58423551854631	1.05	0.75	1.62	0.247127208355009	0.319600136996468	0.392073065637928	0.33792265528919	0.437022404953035	0.536122154616879	0.340739405405531	0.440689034011859	0.540598431610106	0.29308486559583	1.31727450429253	-0.00502154774148582	0.0362204333680295	0.0506498706647132	0.102464371467128	0.0199728515879408	0.454364634472531	0.526080336813324	0.41190673079873	0.452402787685445	0.524041548133546	0.410002408666496	0.00380794353828788	0.00538548064550622	0.00537473778373488
181	0.423750140311331	0.27	0.294419667774615	0.219287457981418	0.369551877567812	0.347138642780438	0.458645930728889	0.360443552076607	0.556848309381171	0.94	0.6	1.59	0.26147997839453	0.332719859647372	0.403959740900214	0.368553110527831	0.468964927870698	0.569376745213565	0.364337063446317	0.463657511661961	0.56293775781676	0.294419667774615	1.24107683635612	0.0483240126852221	0.0471477439529296	0.0506498706647132	0.102464371467128	0.0199728515879408	0.454364634472531	0.526080336813324	0.41190673079873	0.452402787685445	0.524041548133546	0.410002408666496	0.00380794353828788	0.00538548064550622	0.00537473778373488
181	0.423750140311331	0.27	0.29629326025048	0.220673577894339	0.371912942606621	0.305213550078843	0.426481541548431	0.326017772886374	0.526945310210488	1	0.67	1.76	0.225843887901582	0.295438646208798	0.365033404516014	0.312561829368365	0.408879091584609	0.505196353800853	0.309188670755029	0.404444051891567	0.499730625183139	0.29629326025048	1.26475402597291	0.0367678797254164	0.0535546467156732	0.0506498706647132	0.102464371467128	0.0199728515879408	0.454364634472531	0.526080336813324	0.41190673079873	0.452402787685445	0.524041548133546	0.410002408666496	0.00380794353828788	0.00538548064550622	0.00537473778373488
181	0.423750140311331	0.27	0.296497291367904	0.220390015898093	0.372604566837714	0.343240851695122	0.481666990060646	0.377642420952243	0.585691559169049	1.11	0.75	1.58	0.242496838491413	0.309294496102578	0.376092153713743	0.326311531743877	0.416196604504419	0.506081677264961	0.329854010999326	0.420711080730976	0.511558732646572	0.296497291367904	1.31021850316731	0.0465611595750587	0.0927180344284401	0.0506498706647132	0.102464371467128	0.0199728515879408	0.454364634472531	0.526080336813324	0.41190673079873	0.452402787685445	0.524041548133546	0.410002408666496	0.00380794353828788	0.00538548064550622	0.00537473778373488
181	0.423750140311331	0.27	0.296819459690644	0.221284800481141	0.372354118900147	0.303850477705699	0.422047968797174	0.32230814905273	0.521787788541618	1.13	0.71	1.54	0.203904529288044	0.267003774702834	0.330103020117625	0.272944179349587	0.357408079280858	0.44187197921213	0.274987881774271	0.360050303731489	0.445171736554965	0.296819459690644	1.30575390657174	0.0190080170284338	0.0569942969565631	0.0506498706647132	0.102464371467128	0.0199728515879408	0.454364634472531	0.526080336813324	0.41190673079873	0.452402787685445	0.524041548133546	0.410002408666496	0.00380794353828788	0.00538548064550622	0.00537473778373488
181	0.423750140311331	0.27	0.298841815431811	0.221731393240153	0.375952237623468	0.427081485165768	0.560449567924558	0.459102064042748	0.661797071806368	1.05	0.69	1.5	0.306942187769684	0.374700159259838	0.442458130749992	0.419127627766814	0.511650711867163	0.604173795967512	0.422395273193455	0.515635086189852	0.608847885464911	0.298841815431811	1.24925540909379	-0.0124903052355869	-0.00182889553554538	0.0506498706647132	0.102464371467128	0.0199728515879408	0.454364634472531	0.526080336813324	0.41190673079873	0.452402787685445	0.524041548133546	0.410002408666496	0.00380794353828788	0.00538548064550622	0.00537473778373488
181	0.423750140311331	0.27	0.300442477904786	0.222967461612483	0.377917494197089	0.322708588022962	0.443885334396539	0.343484162749431	0.544286506043647	1.06	0.63	1.71	0.228574727888403	0.295387620527229	0.362200513166054	0.311578673942959	0.402653801464765	0.493728928986571	0.307074242389699	0.396821323120639	0.486551565414175	0.300442477904786	1.30876662346661	-0.0388818970929707	-0.015549140701723	0.0506498706647132	0.102464371467128	0.0199728515879408	0.454364634472531	0.526080336813324	0.41190673079873	0.452402787685445	0.524041548133546	0.410002408666496	0.00380794353828788	0.00538548064550622	0.00537473778373488
181	0.423750140311331	0.27	0.302406567617379	0.224241558227484	0.380571577007274	0.368899461742724	0.527923716539349	0.420115490764251	0.635731942314447	0.96	0.67	1.42	0.299217724742164	0.376001687090783	0.452785649439403	0.41863851077939	0.526067720319253	0.633496929859117	0.422819706967228	0.531282110208154	0.63971086126816	0.302406567617379	1.20468489740781	0.0136631555567142	0.0105687215483501	0.0506498706647132	0.102464371467128	0.0199728515879408	0.454364634472531	0.526080336813324	0.41190673079873	0.452402787685445	0.524041548133546	0.410002408666496	0.00380794353828788	0.00538548064550622	0.00537473778373488
181	0.423750140311331	0.27	0.302765100451285	0.224991479699262	0.380538721203309	0.409396311205067	0.497325057738335	0.40406366039522	0.590586455081451	1.04	0.66	1.54	0.272082132490791	0.334881048491717	0.397679964492642	0.372517120694306	0.458497303065084	0.544477485435861	0.373133703080774	0.459307346687041	0.545381095373187	0.302765100451285	1.24683196502902	0.0234340751589792	0.0266045190976209	0.0506498706647132	0.102464371467128	0.0199728515879408	0.454364634472531	0.526080336813324	0.41190673079873	0.452402787685445	0.524041548133546	0.410002408666496	0.00380794353828788	0.00538548064550622	0.00537473778373488
181	0.423750140311331	0.27	0.302810088099854	0.224172824732347	0.381447351467362	0.363244488702343	0.48669940276842	0.386091264096301	0.587307541440539	1.01	0.66	1.63	0.266346202158878	0.335751024628285	0.405155847097692	0.368024531494972	0.463924818661668	0.559825105828364	0.366037873656398	0.461494969930912	0.556900856514517	0.302810088099854	1.2640629481098	7.42116174297023e-05	0.00957239581950052	0.0506498706647132	0.102464371467128	0.0199728515879408	0.454364634472531	0.526080336813324	0.41190673079873	0.452402787685445	0.524041548133546	0.410002408666496	0.00380794353828788	0.00538548064550622	0.00537473778373488
181	0.423750140311331	0.27	0.302897510484673	0.224887117281882	0.380907903687464	0.375961063975827	0.494829966041282	0.395294956533271	0.594364975549293	0.92	0.65	1.37	0.291719866634807	0.365174736774865	0.438629606914922	0.414075955377185	0.518340008015149	0.622604060653113	0.418120942217657	0.523486925411937	0.628702239556628	0.302897510484673	1.1845501963323	-0.0134392326070286	-0.0355516918159684	0.0506498706647132	0.102464371467128	0.0199728515879408	0.454364634472531	0.526080336813324	0.41190673079873	0.452402787685445	0.524041548133546	0.410002408666496	0.00380794353828788	0.00538548064550622	0.00537473778373488
181	0.423750140311331	0.27	0.302982715695646	0.226109786247323	0.37985564514397	0.354037193695732	0.45403466686579	0.358281358803798	0.549787974927782	0.99	0.58	1.63	0.250721983539789	0.317729263538819	0.384736543537849	0.348360216677815	0.441462027097039	0.534563837516262	0.342012623619319	0.43344589485883	0.524825724932443	0.302982715695646	1.24317542261423	0.039502453455214	0.0296288944608198	0.0506498706647132	0.102464371467128	0.0199728515879408	0.454364634472531	0.526080336813324	0.41190673079873	0.452402787685445	0.524041548133546	0.410002408666496	0.00380794353828788	0.00538548064550622	0.00537473778373488
181	0.423750140311331	0.27	0.303236775806693	0.224880782113415	0.381592769499971	0.346516316257972	0.48959786010332	0.38462416075073	0.594571559455911	1.04	0.62	1.53	0.258537865628356	0.329099413620451	0.399660961612545	0.353740906059493	0.450285781058825	0.546830656058157	0.352191393539722	0.448256271196862	0.544434089272363	0.303236775806693	1.2156344273139	-0.0160864324385478	-0.0238147611297256	0.0506498706647132	0.102464371467128	0.0199728515879408	0.454364634472531	0.526080336813324	0.41190673079873	0.452402787685445	0.524041548133546	0.410002408666496	0.00380794353828788	0.00538548064550622	0.00537473778373488
181	0.423750140311331	0.27	0.304644727140691	0.22685031816411	0.382439136117272	0.354497516912682	0.431836410196203	0.340856170142666	0.522816650249741	1.09	0.73	1.63	0.222203175945867	0.281512937830923	0.340822699715979	0.300624115152456	0.380865743611184	0.461107372069912	0.302214670764989	0.382886869059149	0.463499466726373	0.304644727140691	1.26583621216564	0.0237463531951978	0.0421836438629228	0.0506498706647132	0.102464371467128	0.0199728515879408	0.454364634472531	0.526080336813324	0.41190673079873	0.452402787685445	0.524041548133546	0.410002408666496	0.00380794353828788	0.00538548064550622	0.00537473778373488
181	0.423750140311331	0.27	0.305606677583634	0.226771507024147	0.384441848143121	0.329913692971233	0.456968737991323	0.355288359793723	0.558649116188923	1.1	0.71	1.65	0.23013790415875	0.296001331674503	0.361864759190256	0.310644891842916	0.399548705370832	0.488452518898749	0.310934599423889	0.399933861544891	0.488913454192639	0.305606677583634	1.30470760704338	0.0232993300041021	0.0540998711660564	0.0506498706647132	0.102464371467128	0.0199728515879408	0.454364634472531	0.526080336813324	0.41190673079873	0.452402787685445	0.524041548133546	0.410002408666496	0.00380794353828788	0.00538548064550622	0.00537473778373488
181	0.423750140311331	0.27	0.305843044313652	0.226517947739628	0.385168140887675	0.36726952209287	0.504513545043574	0.401124333259283	0.607902756827865	0.95	0.6	1.39	0.288663601643779	0.363066223898744	0.437468846153709	0.40554874438681	0.510078341685407	0.614607938984005	0.406611308471834	0.511475823880133	0.616222153767558	0.305843044313652	1.16668410114011	0.0494458874154402	0.013365728603105	0.0506498706647132	0.102464371467128	0.0199728515879408	0.454364634472531	0.526080336813324	0.41190673079873	0.452402787685445	0.524041548133546	0.410002408666496	0.00380794353828788	0.00538548064550622	0.00537473778373488
181	0.423750140311331	0.27	0.306786547445564	0.228450375838417	0.385122719052711	0.340945864357317	0.488080797206463	0.382132247967808	0.594029346445119	0.99	0.66	1.52	0.266927426906533	0.340934720934063	0.414942014961593	0.370613947605218	0.473368976224765	0.576124004844312	0.371474090201014	0.474455080901794	0.577373551285165	0.306786547445564	1.23535342402387	0.0171646452231254	0.01134298088021	0.0506498706647132	0.102464371467128	0.0199728515879408	0.454364634472531	0.526080336813324	0.41190673079873	0.452402787685445	0.524041548133546	0.410002408666496	0.00380794353828788	0.00538548064550622	0.00537473778373488
181	0.423750140311331	0.27	0.306860976521129	0.227526829602569	0.38619512343969	0.323150590696677	0.480107016285018	0.371622672979053	0.588591359590984	1.13	0.73	1.58	0.235114921831309	0.303749829631299	0.372384737431288	0.314727713500843	0.406603241561672	0.4984787696225	0.317236904764257	0.409764732910264	0.502365016703343	0.306860976521129	1.35397591543615	-0.0510766526355531	0.00680044483820469	0.0506498706647132	0.102464371467128	0.0199728515879408	0.454364634472531	0.526080336813324	0.41190673079873	0.452402787685445	0.524041548133546	0.410002408666496	0.00380794353828788	0.00538548064550622	0.00537473778373488
181	0.423750140311331	0.27	0.307315333068097	0.228064726290528	0.386565939845667	0.324085337280657	0.427496427418509	0.331105936122931	0.523886918714087	1.02	0.71	1.65	0.225471991979435	0.291110670448254	0.356749348917073	0.31000908365929	0.400257927367476	0.490506771075662	0.310189192707259	0.400516561026309	0.490853437280045	0.307315333068097	1.2413430898963	0.00209530525744522	0.010112134125305	0.0506498706647132	0.102464371467128	0.0199728515879408	0.454364634472531	0.526080336813324	0.41190673079873	0.452402787685445	0.524041548133546	0.410002408666496	0.00380794353828788	0.00538548064550622	0.00537473778373488
181	0.423750140311331	0.27	0.307383893002729	0.229283893646344	0.385483892359115	0.293609814254552	0.423655529395413	0.321058358626565	0.526252700164261	0.98	0.65	1.61	0.225240625842999	0.297218353046717	0.369196080250435	0.313264179764065	0.413370648521043	0.513477117278021	0.311709615315467	0.411364753083504	0.511029564069526	0.307383893002729	1.24123910869027	0.0329620775333552	0.0429920416263188	0.0506498706647132	0.102464371467128	0.0199728515879408	0.454364634472531	0.526080336813324	0.41190673079873	0.452402787685445	0.524041548133546	0.410002408666496	0.00380794353828788	0.00538548064550622	0.00537473778373488
181	0.423750140311331	0.27	0.307898667599484	0.229634138738359	0.386163196460609	0.430685494365294	0.587925580549151	0.482388805144172	0.693462355954131	1.02	0.62	1.53	0.329032079942435	0.40101754965403	0.473003019365625	0.452680010063374	0.5517171105162	0.650754210969027	0.450375222865589	0.548918359325762	0.64740194763632	0.307898667599484	1.21053449383557	0.0268203504182879	0.023512155419053	0.0506498706647132	0.102464371467128	0.0199728515879408	0.454364634472531	0.526080336813324	0.41190673079873	0.452402787685445	0.524041548133546	0.410002408666496	0.00380794353828788	0.00538548064550622	0.00537473778373488
181	0.423750140311331	0.27	0.308521826269004	0.22905855542496	0.387985097113048	0.364793023476488	0.547755314364358	0.434904050049369	0.660606578679347	1.07	0.74	1.56	0.287809735012183	0.362492167780055	0.437174600547926	0.391523405042662	0.49311802404646	0.594712643050258	0.395651947399752	0.498288393141268	0.601005303944538	0.308521826269004	1.30240617440396	-0.035797058609337	0.00587265229410517	0.0506498706647132	0.102464371467128	0.0199728515879408	0.454364634472531	0.526080336813324	0.41190673079873	0.452402787685445	0.524041548133546	0.410002408666496	0.00380794353828788	0.00538548064550622	0.00537473778373488
181	0.423750140311331	0.27	0.309329477141417	0.228899504992085	0.389759449290749	0.323168556019398	0.442498246454055	0.342516036930841	0.542480455977269	0.9	0.63	1.49	0.25691935415497	0.331915447557971	0.406911540960972	0.367167822514233	0.474346016241298	0.581524209968364	0.367215679170061	0.474460590371044	0.581675136431533	0.309329477141417	1.19170915868754	0.0346166874272599	0.0252786285593306	0.0506498706647132	0.102464371467128	0.0199728515879408	0.454364634472531	0.526080336813324	0.41190673079873	0.452402787685445	0.524041548133546	0.410002408666496	0.00380794353828788	0.00538548064550622	0.00537473778373488
181	0.423750140311331	0.27	0.309340096365874	0.229548768598003	0.389131424133744	0.30886266207547	0.437955180880734	0.335669556017268	0.5402408057442	1.03	0.64	1.61	0.227215965021735	0.296453483124235	0.365691001226735	0.311701870025223	0.406684033212524	0.501666196399825	0.309670556811162	0.404057172663104	0.498400867040766	0.309340096365874	1.25236760102744	0.00115809246076905	0.0114603092659155	0.0506498706647132	0.102464371467128	0.0199728515879408	0.454364634472531	0.526080336813324	0.41190673079873	0.452402787685445	0.524041548133546	0.410002408666496	0.00380794353828788	0.00538548064550622	0.00537473778373488
181	0.423750140311331	0.27	0.309826369822475	0.229975793825024	0.389676945819926	0.323740512527793	0.481443224847603	0.37280348886254	0.590082960832667	0.97	0.66	1.48	0.264845612557974	0.342025033579192	0.419204454600409	0.370173319979668	0.478046590892468	0.585919861805267	0.371936629253229	0.480310648655746	0.588708602992498	0.309826369822475	1.2256098122791	-0.00551847229367483	-0.00527340297002083	0.0506498706647132	0.102464371467128	0.0199728515879408	0.454364634472531	0.526080336813324	0.41190673079873	0.452402787685445	0.524041548133546	0.410002408666496	0.00380794353828788	0.00538548064550622	0.00537473778373488
181	0.423750140311331	0.27	0.309984020449814	0.229973014027569	0.389995026872059	0.365405942617903	0.448860939697844	0.35650656476675	0.541215314628938	1.01	0.57	1.55	0.244811469535488	0.308230807296366	0.371650145057243	0.337674574035538	0.425150450491219	0.5126263269469	0.332942399472129	0.41922698310302	0.50540214187813	0.309984020449814	1.21517829422611	-0.062208893604855	-0.0831107757186109	0.0506498706647132	0.102464371467128	0.0199728515879408	0.454364634472531	0.526080336813324	0.41190673079873	0.452402787685445	0.524041548133546	0.410002408666496	0.00380794353828788	0.00538548064550622	0.00537473778373488
181	0.423750140311331	0.27	0.31041610805365	0.231526181696345	0.389306034410955	0.294823379502732	0.418998013438513	0.31782482939753	0.520171197479496	1.1	0.69	1.57	0.205022085270839	0.270286769609355	0.335551453947872	0.276334247831212	0.36429973424601	0.452265220660808	0.277194689277175	0.365433400646754	0.453678894006783	0.31041610805365	1.26668181206257	-0.0354626924262536	-0.00700004430150703	0.0506498706647132	0.102464371467128	0.0199728515879408	0.454364634472531	0.526080336813324	0.41190673079873	0.452402787685445	0.524041548133546	0.410002408666496	0.00380794353828788	0.00538548064550622	0.00537473778373488
181	0.423750140311331	0.27	0.310669863287874	0.231265540459452	0.390074186116295	0.331091476697269	0.49593517436652	0.385877650424311	0.605992698308729	1.05	0.65	1.64	0.258436268015783	0.332145786365462	0.405855304715142	0.353121606300316	0.453836663513848	0.554551720727381	0.351092298157688	0.45127167954995	0.551398874415793	0.310669863287874	1.24632687508762	-0.0380230683708965	-0.0288734649441378	0.0506498706647132	0.102464371467128	0.0199728515879408	0.454364634472531	0.526080336813324	0.41190673079873	0.452402787685445	0.524041548133546	0.410002408666496	0.00380794353828788	0.00538548064550622	0.00537473778373488
181	0.423750140311331	0.27	0.310896815045027	0.231649298428793	0.390144331661262	0.339833627296108	0.490343150491891	0.383639544008302	0.59704675697548	1.03	0.74	1.85	0.259794806690104	0.33205285008654	0.404310893482976	0.356450203293174	0.455591500944093	0.554732798595013	0.354521447472597	0.453094266864249	0.551691496562995	0.310896815045027	1.39261606592739	-0.00399630816198718	0.0554411297507821	0.0506498706647132	0.102464371467128	0.0199728515879408	0.454364634472531	0.526080336813324	0.41190673079873	0.452402787685445	0.524041548133546	0.410002408666496	0.00380794353828788	0.00538548064550622	0.00537473778373488
181	0.423750140311331	0.27	0.311387717375615	0.230610471145197	0.392164963606032	0.345135549859678	0.500566907314113	0.392913332376668	0.608220482251558	1.07	0.71	1.66	0.259288608194172	0.330330599678182	0.401372591162192	0.352359940086333	0.448902368376023	0.545444796665714	0.352908086939575	0.449630421215049	0.546271345443904	0.311387717375615	1.34018998556114	-0.0140960418340164	0.0261289124495766	0.0506498706647132	0.102464371467128	0.0199728515879408	0.454364634472531	0.526080336813324	0.41190673079873	0.452402787685445	0.524041548133546	0.410002408666496	0.00380794353828788	0.00538548064550622	0.00537473778373488
181	0.423750140311331	0.27	0.312172936092807	0.232978342293296	0.391367529892318	0.320597020107838	0.473020112608212	0.365510065614526	0.580530159601897	0.89	0.58	1.43	0.275346997724388	0.356336747254675	0.437326496784962	0.39421772609357	0.510171759224796	0.626125792356023	0.39278104925404	0.50836904048681	0.623841163640087	0.312172936092807	1.16464655267321	-0.0346574627127105	-0.0732585436288648	0.0506498706647132	0.102464371467128	0.0199728515879408	0.454364634472531	0.526080336813324	0.41190673079873	0.452402787685445	0.524041548133546	0.410002408666496	0.00380794353828788	0.00538548064550622	0.00537473778373488
181	0.423750140311331	0.27	0.31227201128994	0.231487188722716	0.393056833857164	0.406985248028147	0.556969503983886	0.452000689345562	0.66193831862221	0.99	0.67	1.53	0.314773833064234	0.387874244003328	0.460974654942422	0.436529685792592	0.537905645502815	0.639281605213037	0.437562014610031	0.539240984489207	0.640877743232372	0.31227201128994	1.23885979288823	-0.0265464713377061	-0.0279087836877214	0.0506498706647132	0.102464371467128	0.0199728515879408	0.454364634472531	0.526080336813324	0.41190673079873	0.452402787685445	0.524041548133546	0.410002408666496	0.00380794353828788	0.00538548064550622	0.00537473778373488
181	0.423750140311331	0.27	0.313967646146224	0.233245719554995	0.394689572737454	0.336236749210582	0.543547414395855	0.424311548846149	0.66278327994556	0.97	0.66	1.53	0.300227221518302	0.384594127667015	0.468961033815727	0.418957804533533	0.536689213419773	0.654420622306013	0.419789231610313	0.53774993502046	0.655837430093556	0.313967646146224	1.24946028330409	-0.00190952042941197	0.00578440670603869	0.0506498706647132	0.102464371467128	0.0199728515879408	0.454364634472531	0.526080336813324	0.41190673079873	0.452402787685445	0.524041548133546	0.410002408666496	0.00380794353828788	0.00538548064550622	0.00537473778373488
181	0.423750140311331	0.27	0.314052196908242	0.234436379159403	0.393668014657081	0.364720214503376	0.462235885166872	0.366988794092092	0.557482976241651	0.96	0.61	1.59	0.261320026100675	0.32914218505038	0.396964344000086	0.365582383593559	0.460464459411746	0.555346535229933	0.36186113180651	0.455734641530142	0.549665454751383	0.314052196908242	1.19246869901738	-0.0121495573583335	-0.0324895869569122	0.0506498706647132	0.102464371467128	0.0199728515879408	0.454364634472531	0.526080336813324	0.41190673079873	0.452402787685445	0.524041548133546	0.410002408666496	0.00380794353828788	0.00538548064550622	0.00537473778373488
181	0.423750140311331	0.27	0.31461638912082	0.23291049645715	0.39632228178449	0.335632923827682	0.516955456545516	0.403399385408084	0.630511527682949	1.05	0.73	1.58	0.268995622337617	0.344717319322672	0.420439016307727	0.366955387628503	0.470252550710823	0.573549713793143	0.369715219213266	0.473760208040689	0.577830150969841	0.31461638912082	1.28990478905961	0.0803147095093423	0.114435832471707	0.0506498706647132	0.102464371467128	0.0199728515879408	0.454364634472531	0.526080336813324	0.41190673079873	0.452402787685445	0.524041548133546	0.410002408666496	0.00380794353828788	0.00538548064550622	0.00537473778373488
181	0.423750140311331	0.27	0.315489842535539	0.234599377608773	0.396380307462305	0.365040965479361	0.520509483237368	0.413328889336288	0.627690077138447	0.94	0.63	1.47	0.299406240250893	0.377045474951641	0.45468470965239	0.421758961736662	0.531125563414628	0.640492165092594	0.422105972768045	0.531499383157584	0.640979283337913	0.315489842535539	1.19075164923688	-0.0126482965634521	-0.0295121591485229	0.0506498706647132	0.102464371467128	0.0199728515879408	0.454364634472531	0.526080336813324	0.41190673079873	0.452402787685445	0.524041548133546	0.410002408666496	0.00380794353828788	0.00538548064550622	0.00537473778373488
181	0.423750140311331	0.27	0.315659311685686	0.235080315162836	0.396238308208536	0.360193408877222	0.471536019433764	0.373416184556916	0.569655854310613	1.15	0.73	1.59	0.233964549776217	0.295441700313541	0.356918850850864	0.312131442750224	0.394147935042503	0.476164427334782	0.314512602652282	0.397147415398757	0.479743641962082	0.315659311685686	1.2780396109639	-0.0407197458597132	-0.0110833326867993	0.0506498706647132	0.102464371467128	0.0199728515879408	0.454364634472531	0.526080336813324	0.41190673079873	0.452402787685445	0.524041548133546	0.410002408666496	0.00380794353828788	0.00538548064550622	0.00537473778373488
181	0.423750140311331	0.27	0.316300160115172	0.235905842973183	0.396694477257162	0.430277912201076	0.489313877243147	0.401405553973552	0.577222200512741	0.96	0.66	1.47	0.285590938840449	0.348135715129486	0.410680491418524	0.399405702424762	0.486876055679488	0.574346408934214	0.401851427261225	0.489902325185834	0.577889403903867	0.316300160115172	1.20379554389402	-0.00354509603103728	-0.0169445013744104	0.0506498706647132	0.102464371467128	0.0199728515879408	0.454364634472531	0.526080336813324	0.41190673079873	0.452402787685445	0.524041548133546	0.410002408666496	0.00380794353828788	0.00538548064550622	0.00537473778373488
181	0.423750140311331	0.27	0.316869818965885	0.23489826848963	0.398841369442139	0.302212191837767	0.440328661383161	0.335864309354282	0.54479301341204	1.08	0.68	1.71	0.219772686760005	0.288128896921688	0.356485107083371	0.297740131146437	0.390346666008696	0.482953200870956	0.295785003237203	0.387807182002497	0.479806892600277	0.316869818965885	1.29642295547561	0.0570751472140383	0.0918049961558123	0.0506498706647132	0.102464371467128	0.0199728515879408	0.454364634472531	0.526080336813324	0.41190673079873	0.452402787685445	0.524041548133546	0.410002408666496	0.00380794353828788	0.00538548064550622	0.00537473778373488
181	0.423750140311331	0.27	0.316906563092543	0.234591470643823	0.399221655541262	0.384258383463542	0.474836010798666	0.380989811796768	0.568682209800565	1.1	0.65	1.55	0.245644375862576	0.306152006951654	0.366659638040733	0.33102638130291	0.412565484692904	0.494104588082898	0.331011260655612	0.412474278579413	0.493993546942659	0.316906563092543	1.23655547534802	-0.0402746248203285	-0.0435453482306274	0.0506498706647132	0.102464371467128	0.0199728515879408	0.454364634472531	0.526080336813324	0.41190673079873	0.452402787685445	0.524041548133546	0.410002408666496	0.00380794353828788	0.00538548064550622	0.00537473778373488
181	0.423750140311331	0.27	0.31717082262226	0.235180432572425	0.399161212672096	0.339807209158793	0.494282891163659	0.3867156241735	0.601850158153818	1.08	0.69	1.67	0.254191126969393	0.324895911343398	0.395600695717402	0.344934055237289	0.440879528588687	0.536825001940085	0.34424982286421	0.440005356367364	0.535798838828856	0.31717082262226	1.28738143158592	0.05870166637142	0.0911619669101396	0.0506498706647132	0.102464371467128	0.0199728515879408	0.454364634472531	0.526080336813324	0.41190673079873	0.452402787685445	0.524041548133546	0.410002408666496	0.00380794353828788	0.00538548064550622	0.00537473778373488
181	0.423750140311331	0.27	0.317533403822274	0.235893978743923	0.399172828900626	0.379332366689245	0.485210557811285	0.388307986193701	0.582113129428868	0.92	0.57	1.51	0.286231445690035	0.357660734170719	0.429090022651402	0.406090625115695	0.507430868640516	0.608771112165338	0.401155642389419	0.501300106594599	0.601372854070219	0.317533403822274	1.16795129006397	-0.0709060359632564	-0.108167907904839	0.0506498706647132	0.102464371467128	0.0199728515879408	0.454364634472531	0.526080336813324	0.41190673079873	0.452402787685445	0.524041548133546	0.410002408666496	0.00380794353828788	0.00538548064550622	0.00537473778373488
181	0.423750140311331	0.27	0.317783487209955	0.235417273010007	0.400149701409903	0.369597950997297	0.50774039219935	0.40420920210197	0.61127158229673	0.94	0.62	1.39	0.293323166698668	0.36845281830859	0.443582469918511	0.413489487102936	0.519397661557912	0.625305836012888	0.415896282455618	0.522331854685801	0.628940824809803	0.317783487209955	1.20200845047255	0.0324035932087991	0.013770396322134	0.0506498706647132	0.102464371467128	0.0199728515879408	0.454364634472531	0.526080336813324	0.41190673079873	0.452402787685445	0.524041548133546	0.410002408666496	0.00380794353828788	0.00538548064550622	0.00537473778373488
181	0.423750140311331	0.27	0.319470592376855	0.236444436174143	0.402496748579567	0.335017020535011	0.5116034247568	0.399067616786957	0.624139232726643	0.94	0.62	1.49	0.289836631869696	0.371569646964546	0.453302662059396	0.408714854402705	0.523971152921259	0.639227451439812	0.407912983461622	0.522992621207326	0.637966106215687	0.319470592376855	1.20669291675968	0.0671737450283773	0.0573343474363352	0.0506498706647132	0.102464371467128	0.0199728515879408	0.454364634472531	0.526080336813324	0.41190673079873	0.452402787685445	0.524041548133546	0.410002408666496	0.00380794353828788	0.00538548064550622	0.00537473778373488
181	0.423750140311331	0.27	0.321069566024099	0.238119045957335	0.404020086090863	0.376579354480366	0.548453582193874	0.438277410994567	0.65862975339318	1.08	0.67	1.56	0.287205438208958	0.359404449008249	0.43160345980754	0.389301687567308	0.487166118408638	0.585030549249967	0.389828913805813	0.487857310342669	0.585837019453974	0.321069566024099	1.26172853027867	-0.0129079408895817	-0.000681023084867368	0.0506498706647132	0.102464371467128	0.0199728515879408	0.454364634472531	0.526080336813324	0.41190673079873	0.452402787685445	0.524041548133546	0.410002408666496	0.00380794353828788	0.00538548064550622	0.00537473778373488
181	0.423750140311331	0.27	0.321306921041577	0.238887725537408	0.403726116545746	0.355803973965868	0.466526644500335	0.36851773941559	0.56453554958508	1.02	0.57	1.58	0.251798371142016	0.318765249580182	0.385732128018347	0.346650817161086	0.438844118603153	0.531037420045219	0.341225078125993	0.432002845910724	0.522743658337998	0.321306921041577	1.21976815047045	0.0140819838786102	0.00454140660682586	0.0506498706647132	0.102464371467128	0.0199728515879408	0.454364634472531	0.526080336813324	0.41190673079873	0.452402787685445	0.524041548133546	0.410002408666496	0.00380794353828788	0.00538548064550622	0.00537473778373488
181	0.423750140311331	0.27	0.323692943601186	0.240657094158896	0.406728793043475	0.37964715805848	0.488607217051597	0.391091492825621	0.586122941277574	1.02	0.66	1.62	0.266609331207819	0.333086364063468	0.399563396919117	0.366721040676514	0.458160175831568	0.549599310986623	0.365182936036739	0.456253165791362	0.547327518548514	0.323692943601186	1.23118273643833	-0.0167222038295873	-0.0168578344294588	0.0506498706647132	0.102464371467128	0.0199728515879408	0.454364634472531	0.526080336813324	0.41190673079873	0.452402787685445	0.524041548133546	0.410002408666496	0.00380794353828788	0.00538548064550622	0.00537473778373488
181	0.423750140311331	0.27	0.325661482903441	0.241517217189737	0.409805748617144	0.348281414457154	0.517791916023757	0.407204520327808	0.628379311719705	1	0.68	1.58	0.282673894056148	0.359441631677864	0.436209369299579	0.39152858380391	0.49785875515992	0.604188926515929	0.392154578358162	0.498657894743067	0.605138334684827	0.325661482903441	1.25390379821171	0.0304916835775407	0.0416219747298113	0.0506498706647132	0.102464371467128	0.0199728515879408	0.454364634472531	0.526080336813324	0.41190673079873	0.452402787685445	0.524041548133546	0.410002408666496	0.00380794353828788	0.00538548064550622	0.00537473778373488
181	0.423750140311331	0.27	0.327462907540026	0.243839838859947	0.411085976220104	0.310496440301488	0.439440443184771	0.337199363023201	0.541681523346341	0.94	0.62	1.49	0.24502619728202	0.319319763122095	0.39361332896217	0.345596041120132	0.450383049692426	0.555170058264721	0.345014527376459	0.449655434752721	0.554237732560115	0.327462907540026	1.1976288972386	0.0510846307988077	0.036448281871516	0.0506498706647132	0.102464371467128	0.0199728515879408	0.454364634472531	0.526080336813324	0.41190673079873	0.452402787685445	0.524041548133546	0.410002408666496	0.00380794353828788	0.00538548064550622	0.00537473778373488
181	0.423750140311331	0.27	0.327759154426648	0.243200584079367	0.412317724773929	0.315490027699117	0.499372317611617	0.384528664938593	0.614215970284641	0.98	0.64	1.62	0.271099694410442	0.352066555878644	0.433033417346847	0.377774020101678	0.490600324898429	0.603426629695179	0.375094980032942	0.487193214194343	0.599192238604985	0.327759154426648	1.2600402205072	0.00177173401631686	0.014080320569774	0.0506498706647132	0.102464371467128	0.0199728515879408	0.454364634472531	0.526080336813324	0.41190673079873	0.452402787685445	0.524041548133546	0.410002408666496	0.00380794353828788	0.00538548064550622	0.00537473778373488
181	0.423750140311331	0.27	0.328549391619819	0.244780516447209	0.41231826679243	0.342730422462122	0.503422285139771	0.394576069140964	0.612268501138577	1.09	0.67	1.71	0.256493046703031	0.327248218511629	0.398003390320227	0.346660323855186	0.442288689180803	0.537917054506419	0.343784765690957	0.438594830099887	0.533460707387332	0.328549391619819	1.33393812337317	0.0033378744162829	0.0393373715887364	0.0506498706647132	0.102464371467128	0.0199728515879408	0.454364634472531	0.526080336813324	0.41190673079873	0.452402787685445	0.524041548133546	0.410002408666496	0.00380794353828788	0.00538548064550622	0.00537473778373488
181	0.423750140311331	0.27	0.32906194010363	0.244883736148055	0.413240144059206	0.265411795056976	0.443677211856473	0.328434239706073	0.558920184006872	0.97	0.67	1.53	0.232228740700615	0.313714551440184	0.395200362179753	0.3239802985927	0.437660445222388	0.551340591852077	0.324883295303886	0.438921906829262	0.552833512575381	0.32906194010363	1.19776365076806	-0.00720523460902316	-0.00965816871322478	0.0506498706647132	0.102464371467128	0.0199728515879408	0.454364634472531	0.526080336813324	0.41190673079873	0.452402787685445	0.524041548133546	0.410002408666496	0.00380794353828788	0.00538548064550622	0.00537473778373488
181	0.423750140311331	0.27	0.329873055967906	0.245747818360166	0.413998293575646	0.335214913065896	0.465967783054266	0.363515811381489	0.568419754727043	0.95	0.63	1.54	0.260511636337859	0.333933286650906	0.407354936963953	0.365385610897357	0.468364560052366	0.571343509207375	0.363966559167321	0.466580469509533	0.569090667400144	0.329873055967906	1.19011182962435	0.0405543397671012	0.0172847265081158	0.0506498706647132	0.102464371467128	0.0199728515879408	0.454364634472531	0.526080336813324	0.41190673079873	0.452402787685445	0.524041548133546	0.410002408666496	0.00380794353828788	0.00538548064550622	0.00537473778373488
181	0.423750140311331	0.27	0.332424684247395	0.24629671106851	0.418552657426279	0.368885921625869	0.556736814402028	0.443041309325614	0.670432319478442	0.94	0.65	1.49	0.319937322539182	0.402041258928901	0.484145195318619	0.45011563920368	0.565626594649244	0.681137550094808	0.451478496381012	0.567295991223915	0.683239290922625	0.332424684247395	1.19413033185848	-0.00528753874542978	-0.0148140445434502	0.0506498706647132	0.102464371467128	0.0199728515879408	0.454364634472531	0.526080336813324	0.41190673079873	0.452402787685445	0.524041548133546	0.410002408666496	0.00380794353828788	0.00538548064550622	0.00537473778373488
181	0.423750140311331	0.27	0.335124213290731	0.248287296001577	0.421961130579886	0.382442934867752	0.523730439152206	0.419822554527675	0.627638323776736	0.93	0.6	1.51	0.307497538017713	0.383604498823139	0.459711459628565	0.435119018627835	0.542812843787816	0.650506668947797	0.431995993435323	0.538975043565861	0.645900268983701	0.335124213290731	1.14299292419932	0.000936950059698396	-0.0291558230144163	0.0506498706647132	0.102464371467128	0.0199728515879408	0.454364634472531	0.526080336813324	0.41190673079873	0.452402787685445	0.524041548133546	0.410002408666496	0.00380794353828788	0.00538548064550622	0.00537473778373488
181	0.423750140311331	0.27	0.33638057772734	0.250603227550335	0.422157927904345	0.327142616221663	0.464961715927049	0.360850958283773	0.569072473570326	0.98	0.65	1.59	0.25341252271566	0.326525726742331	0.399638930769003	0.352584674101678	0.45431048835119	0.556036302600702	0.351486337217007	0.452872736604507	0.554248642129698	0.33638057772734	1.21856366693337	-0.0247591306221688	-0.0245270929818376	0.0506498706647132	0.102464371467128	0.0199728515879408	0.454364634472531	0.526080336813324	0.41190673079873	0.452402787685445	0.524041548133546	0.410002408666496	0.00380794353828788	0.00538548064550622	0.00537473778373488
181	0.423750140311331	0.27	0.336730173328084	0.249559747323508	0.42390059933266	0.328261630421453	0.455469215124762	0.35374262037183	0.557195809877693	1.05	0.7	1.56	0.23603353907119	0.303910257324582	0.371786975577973	0.322065431524327	0.414682542807568	0.50729965409081	0.323860902466716	0.417026421878282	0.510194805269995	0.336730173328084	1.2274286377982	-0.00403009422509808	0.00180440382322588	0.0506498706647132	0.102464371467128	0.0199728515879408	0.454364634472531	0.526080336813324	0.41190673079873	0.452402787685445	0.524041548133546	0.410002408666496	0.00380794353828788	0.00538548064550622	0.00537473778373488
181	0.423750140311331	0.27	0.336851625322342	0.250847622467796	0.422855628176887	0.383806078640265	0.517971950962503	0.415502482199475	0.620441419725532	1.02	0.65	1.72	0.284406222989651	0.354545285525162	0.424684348060673	0.391806685973501	0.488432397466202	0.585058108958902	0.387671034673634	0.483270780224893	0.578889344626896	0.336851625322342	1.24974781404126	0.0384328333423624	0.0528816382403937	0.0506498706647132	0.102464371467128	0.0199728515879408	0.454364634472531	0.526080336813324	0.41190673079873	0.452402787685445	0.524041548133546	0.410002408666496	0.00380794353828788	0.00538548064550622	0.00537473778373488
181	0.423750140311331	0.27	0.337352911593153	0.251626286269488	0.423079536916819	0.319462254499186	0.500311979791082	0.386302045211794	0.61432191437037	1.03	0.72	1.53	0.261644787526114	0.338864428163816	0.416084068801517	0.359012733676849	0.464968730511367	0.570924727345885	0.362354344440836	0.469347346545328	0.57626616568493	0.337352911593153	1.26510819635225	-0.00197675865274798	0.0288883729523842	0.0506498706647132	0.102464371467128	0.0199728515879408	0.454364634472531	0.526080336813324	0.41190673079873	0.452402787685445	0.524041548133546	0.410002408666496	0.00380794353828788	0.00538548064550622	0.00537473778373488
181	0.423750140311331	0.27	0.338101658484404	0.251401503455183	0.424801813513626	0.36188696860184	0.53946347586764	0.427620209418834	0.651306742316446	0.96	0.64	1.42	0.304986058288319	0.384754591741567	0.464523125194816	0.426945168242761	0.538611878933779	0.650278589624797	0.429527848731229	0.541890830166719	0.654262218014595	0.338101658484404	1.16760051032406	0.006492620475888	-0.0121279417650198	0.0506498706647132	0.102464371467128	0.0199728515879408	0.454364634472531	0.526080336813324	0.41190673079873	0.452402787685445	0.524041548133546	0.410002408666496	0.00380794353828788	0.00538548064550622	0.00537473778373488
181	0.423750140311331	0.27	0.338230115014477	0.252432386193824	0.424027843835131	0.326212507870015	0.468374686135259	0.363277752638427	0.573471619632091	0.99	0.62	1.54	0.254240259738035	0.327792442539881	0.401344625341727	0.353260459640706	0.455459371531884	0.557658283423061	0.351395650840902	0.452952425387565	0.55465997325188	0.338230115014477	1.18369971677062	0.00635314416983037	-0.0106259484485252	0.0506498706647132	0.102464371467128	0.0199728515879408	0.454364634472531	0.526080336813324	0.41190673079873	0.452402787685445	0.524041548133546	0.410002408666496	0.00380794353828788	0.00538548064550622	0.00537473778373488
181	0.423750140311331	0.27	0.340381848525378	0.253464568346176	0.42729912870458	0.334459875380256	0.488958374711573	0.381269097876458	0.596647651546688	1.02	0.63	1.49	0.260583775254671	0.334185539647422	0.407787304040173	0.358783774091033	0.460122081830194	0.561460389569356	0.358937205532232	0.460337104427654	0.561678023260174	0.340381848525378	1.21382127828288	0.0363971033838372	0.0302672533276981	0.0506498706647132	0.102464371467128	0.0199728515879408	0.454364634472531	0.526080336813324	0.41190673079873	0.452402787685445	0.524041548133546	0.410002408666496	0.00380794353828788	0.00538548064550622	0.00537473778373488
181	0.423750140311331	0.27	0.340655994174913	0.253756968302226	0.4275550200476	0.388871366764584	0.54041113944784	0.434638562094458	0.646183716801222	1	0.63	1.58	0.301830281994956	0.375282961149933	0.44873564030491	0.418122040421897	0.519875197460153	0.62162835449841	0.415756478286641	0.516920899301805	0.618118346665096	0.340655994174913	1.22551754690268	-0.0108288631440287	-0.0202693219940048	0.0506498706647132	0.102464371467128	0.0199728515879408	0.454364634472531	0.526080336813324	0.41190673079873	0.452402787685445	0.524041548133546	0.410002408666496	0.00380794353828788	0.00538548064550622	0.00537473778373488
181	0.423750140311331	0.27	0.341198212472559	0.253024004486958	0.42937242045816	0.311083986504722	0.425265620803166	0.326458089505236	0.524073152101096	0.94	0.61	1.68	0.235758153134339	0.307113962175149	0.378469771215959	0.331690807476597	0.432082100860227	0.532473394243857	0.326501347017218	0.425299816317161	0.52419805016786	0.341198212472559	1.20185246605539	0.0231907432278167	0.00432241795533793	0.0506498706647132	0.102464371467128	0.0199728515879408	0.454364634472531	0.526080336813324	0.41190673079873	0.452402787685445	0.524041548133546	0.410002408666496	0.00380794353828788	0.00538548064550622	0.00537473778373488
181	0.423750140311331	0.27	0.342340749334935	0.253630910788526	0.431050587881343	0.257290549681776	0.40447413478263	0.297180545538601	0.511767724026658	1.01	0.69	1.5	0.205035392975426	0.279061043593042	0.353086694210659	0.283321185266961	0.385611013226833	0.487900841186706	0.285468424415529	0.388587581620635	0.49161328109393	0.342340749334935	1.19344966074836	-0.0138994034792393	-0.0114942736992969	0.0506498706647132	0.102464371467128	0.0199728515879408	0.454364634472531	0.526080336813324	0.41190673079873	0.452402787685445	0.524041548133546	0.410002408666496	0.00380794353828788	0.00538548064550622	0.00537473778373488
181	0.423750140311331	0.27	0.343500713213748	0.254699390994689	0.432302035432807	0.305281618737877	0.471260514394833	0.360266238702872	0.582254790086794	0.96	0.63	1.44	0.257867635574528	0.337313968203545	0.416760300832562	0.361500309428182	0.472874789456807	0.584249269485431	0.362513541843688	0.474224443053234	0.585887643746642	0.343500713213748	1.17313755375901	-0.0257660264161568	-0.0353184336004073	0.0506498706647132	0.102464371467128	0.0199728515879408	0.454364634472531	0.526080336813324	0.41190673079873	0.452402787685445	0.524041548133546	0.410002408666496	0.00380794353828788	0.00538548064550622	0.00537473778373488
181	0.423750140311331	0.27	0.344699317361597	0.255291831071576	0.434106803651617	0.289301064613721	0.435754677712681	0.32912076724384	0.542388588181522	1.07	0.63	1.57	0.216682184158491	0.286886409857294	0.357090635556096	0.294207625749262	0.389529807591873	0.484851989434485	0.292738263754348	0.387547964358706	0.482387821875716	0.344699317361597	1.25128559097665	-0.00459240247852701	0.0041044704875082	0.0506498706647132	0.102464371467128	0.0199728515879408	0.454364634472531	0.526080336813324	0.41190673079873	0.452402787685445	0.524041548133546	0.410002408666496	0.00380794353828788	0.00538548064550622	0.00537473778373488
181	0.423750140311331	0.27	0.344989207101208	0.255669836035042	0.434308578167373	0.275555102841001	0.413110000799141	0.308529764160481	0.517690237437802	1.01	0.63	1.54	0.211672577479677	0.283421792026204	0.355171006572731	0.291863375639914	0.390794319867078	0.489725264094241	0.291132466907014	0.389786810960755	0.48846390872317	0.344989207101208	1.17325328525899	-0.00411326097934445	-0.0153432277754217	0.0506498706647132	0.102464371467128	0.0199728515879408	0.454364634472531	0.526080336813324	0.41190673079873	0.452402787685445	0.524041548133546	0.410002408666496	0.00380794353828788	0.00538548064550622	0.00537473778373488
181	0.423750140311331	0.27	0.348063746160396	0.259651733803711	0.436475758517082	0.32161643441374	0.480531856655799	0.371569575043565	0.589494138268032	1.03	0.73	1.39	0.251439647581381	0.325173988411173	0.398908329240966	0.344892836862001	0.446032200632012	0.547171564402023	0.351288016170379	0.45434307397563	0.55732971888332	0.348063746160396	1.18535912460026	0.0812710824477706	0.0832878476418417	0.0506498706647132	0.102464371467128	0.0199728515879408	0.454364634472531	0.526080336813324	0.41190673079873	0.452402787685445	0.524041548133546	0.410002408666496	0.00380794353828788	0.00538548064550622	0.00537473778373488
181	0.423750140311331	0.27	0.349211202504336	0.259125362313501	0.439297042695171	0.31300165266733	0.494941416715054	0.38045768177954	0.609425151650568	1.14	0.72	1.71	0.24005849786935	0.312294635435414	0.384530773001477	0.32104399560337	0.417649524826439	0.514255054049509	0.321035930450412	0.417606369484889	0.514261368053042	0.349211202504336	1.30605186494792	0.0118154891267954	0.0554155150752032	0.0506498706647132	0.102464371467128	0.0199728515879408	0.454364634472531	0.526080336813324	0.41190673079873	0.452402787685445	0.524041548133546	0.410002408666496	0.00380794353828788	0.00538548064550622	0.00537473778373488
181	0.423750140311331	0.27	0.35165909606543	0.260492396117045	0.442825796013816	0.354406992339686	0.522447016245663	0.412354960128672	0.632539072362653	0.96	0.59	1.37	0.294105525363529	0.372626908961133	0.451148292558738	0.411717535090401	0.521639409107333	0.631561283124266	0.412167932711579	0.522234958779149	0.632262180118875	0.35165909606543	1.1227300511748	0.0270605390653447	-0.0200958933134784	0.0506498706647132	0.102464371467128	0.0199728515879408	0.454364634472531	0.526080336813324	0.41190673079873	0.452402787685445	0.524041548133546	0.410002408666496	0.00380794353828788	0.00538548064550622	0.00537473778373488
181	0.423750140311331	0.27	0.353720977895575	0.261902803943901	0.445539151847249	0.3366062985672	0.536202683074273	0.418675318647271	0.653730047501275	1.04	0.72	1.49	0.282069051998758	0.361249339900482	0.440429627802207	0.386266403867642	0.494696183201031	0.60312596253442	0.390880500227558	0.500565656145812	0.610289793468421	0.353720977895575	1.25668990800075	-0.0294446250869778	-0.00848695107525327	0.0506498706647132	0.102464371467128	0.0199728515879408	0.454364634472531	0.526080336813324	0.41190673079873	0.452402787685445	0.524041548133546	0.410002408666496	0.00380794353828788	0.00538548064550622	0.00537473778373488
181	0.423750140311331	0.27	0.353859807005113	0.263908316185204	0.443811297825022	0.364737720936826	0.487082216566006	0.386719148432622	0.58744528469939	0.97	0.63	1.44	0.273431560843337	0.34439373192269	0.415355903002042	0.381456939924188	0.480454336372566	0.579451732820943	0.382320792942313	0.481549186043242	0.580750530900399	0.353859807005113	1.1598530200923	-0.0732755857555265	-0.0974549963757129	0.0506498706647132	0.102464371467128	0.0199728515879408	0.454364634472531	0.526080336813324	0.41190673079873	0.452402787685445	0.524041548133546	0.410002408666496	0.00380794353828788	0.00538548064550622	0.00537473778373488
181	0.423750140311331	0.27	0.353891855108593	0.262158680213515	0.445625030003672	0.352028206239593	0.470493645607477	0.37083188772167	0.570155403493283	1.06	0.61	1.47	0.246817715559136	0.313150434573971	0.379483153588807	0.336468620065818	0.426895186009736	0.517321751953654	0.335604329969896	0.425799894870981	0.516014261094983	0.353891855108593	1.1778250750004	0.0119372820594141	-0.00460021980576859	0.0506498706647132	0.102464371467128	0.0199728515879408	0.454364634472531	0.526080336813324	0.41190673079873	0.452402787685445	0.524041548133546	0.410002408666496	0.00380794353828788	0.00538548064550622	0.00537473778373488
181	0.423750140311331	0.27	0.356869441951387	0.264477015525931	0.449261868376843	0.325833591728268	0.515420229611978	0.399667151589327	0.63117330763463	0.95	0.64	1.44	0.286587386922934	0.369589885444216	0.452592383965498	0.402053207522805	0.518497343886218	0.634941480249631	0.404059148303561	0.521063326178253	0.638092157574762	0.356869441951387	1.16509137066702	0.0160374996556127	-0.00453735710109993	0.0506498706647132	0.102464371467128	0.0199728515879408	0.454364634472531	0.526080336813324	0.41190673079873	0.452402787685445	0.524041548133546	0.410002408666496	0.00380794353828788	0.00538548064550622	0.00537473778373488
181	0.423750140311331	0.27	0.357115641813808	0.26581967171242	0.448411611915195	0.354868318416675	0.478099693716394	0.377454162196449	0.578745225236338	0.92	0.59	1.53	0.277323324545943	0.351269663458687	0.425216002371431	0.392922116264315	0.497692070335669	0.602462024407024	0.389650193127562	0.49360126502123	0.597571622927054	0.357115641813808	1.16770362069184	-0.0120802235297632	-0.0362742246973522	0.0506498706647132	0.102464371467128	0.0199728515879408	0.454364634472531	0.526080336813324	0.41190673079873	0.452402787685445	0.524041548133546	0.410002408666496	0.00380794353828788	0.00538548064550622	0.00537473778373488
181	0.423750140311331	0.27	0.358164671670189	0.266817995822848	0.44951134751753	0.400627813869801	0.502656291657026	0.406664448954854	0.598648134359199	0.98	0.64	1.48	0.285750871564943	0.353201450994167	0.42065203042339	0.397668670100276	0.491537087971457	0.585405505842638	0.398686340410973	0.492724680815474	0.586914239637053	0.358164671670189	1.14314672262942	0.025679764453099	0.00204312569497453	0.0506498706647132	0.102464371467128	0.0199728515879408	0.454364634472531	0.526080336813324	0.41190673079873	0.452402787685445	0.524041548133546	0.410002408666496	0.00380794353828788	0.00538548064550622	0.00537473778373488
181	0.423750140311331	0.27	0.35968132458424	0.267572004329472	0.451790644839007	0.342844194466909	0.514394588733197	0.40320410300145	0.625585074464943	0.92	0.68	1.54	0.29589350484618	0.377491242279416	0.459088979712653	0.419029749968542	0.534584430806914	0.650139111645285	0.420497740938336	0.536462615218066	0.652407071554404	0.35968132458424	1.18699779101008	0.0169102258631549	0.00508196917140806	0.0506498706647132	0.102464371467128	0.0199728515879408	0.454364634472531	0.526080336813324	0.41190673079873	0.452402787685445	0.524041548133546	0.410002408666496	0.00380794353828788	0.00538548064550622	0.00537473778373488
181	0.423750140311331	0.27	0.361484814402698	0.267663411800976	0.455306217004419	0.324494102155833	0.457303712581116	0.354288501328852	0.56031892383338	1	0.62	1.43	0.245781319985059	0.317246282875909	0.388711245766759	0.340343798159949	0.43930435751861	0.538264916877272	0.341172426109495	0.440346786843757	0.53954552607917	0.361484814402698	1.14023076146941	0.0152308174942716	-0.0169896701959059	0.0506498706647132	0.102464371467128	0.0199728515879408	0.454364634472531	0.526080336813324	0.41190673079873	0.452402787685445	0.524041548133546	0.410002408666496	0.00380794353828788	0.00538548064550622	0.00537473778373488
181	0.423750140311331	0.27	0.36462640765266	0.26998058337258	0.45927223193274	0.297288221108064	0.466029877130728	0.354163650996703	0.577896103264753	0.98	0.61	1.58	0.248802712933699	0.327389604811147	0.405976496688596	0.346217985267023	0.455574491284937	0.564930997302852	0.343202509277466	0.451599956587252	0.560002059427457	0.36462640765266	1.20269728040425	0.0355100000979375	0.0336127805035062	0.0506498706647132	0.102464371467128	0.0199728515879408	0.454364634472531	0.526080336813324	0.41190673079873	0.452402787685445	0.524041548133546	0.410002408666496	0.00380794353828788	0.00538548064550622	0.00537473778373488
181	0.423750140311331	0.27	0.365182604816205	0.270509652964005	0.459855556668405	0.288114479790499	0.432135539586812	0.326081312408736	0.538189766764888	0.98	0.66	1.55	0.229805145601726	0.304546647769709	0.379288149937692	0.320182286386069	0.424317922641789	0.528453558897509	0.320536490756876	0.424812982320335	0.529011477331804	0.365182604816205	1.15837712341712	-0.0368934725952184	-0.0530022199259862	0.0506498706647132	0.102464371467128	0.0199728515879408	0.454364634472531	0.526080336813324	0.41190673079873	0.452402787685445	0.524041548133546	0.410002408666496	0.00380794353828788	0.00538548064550622	0.00537473778373488
181	0.423750140311331	0.27	0.366788099254294	0.273310717574947	0.460265480933641	0.319843324738423	0.472877097206391	0.36521332832542	0.580540866087361	1.12	0.73	1.59	0.232353980579564	0.300851221297465	0.369348462015365	0.311641402369878	0.403512331813602	0.495383261257325	0.314076159841556	0.406673881624827	0.499280388501543	0.366788099254294	1.23812450663638	0.0262808514321702	0.0569584694907123	0.0506498706647132	0.102464371467128	0.0199728515879408	0.454364634472531	0.526080336813324	0.41190673079873	0.452402787685445	0.524041548133546	0.410002408666496	0.00380794353828788	0.00538548064550622	0.00537473778373488
181	0.423750140311331	0.27	0.368546435676035	0.274574962535484	0.462517908816585	0.361746572004154	0.533321632451766	0.422718092488114	0.643925172415418	0.91	0.61	1.31	0.314609465043866	0.396926548599737	0.479243632155608	0.448141102426342	0.565396533912186	0.682651965398031	0.452012525286676	0.570322141925946	0.688533872369149	0.368546435676035	1.10029920621946	0.03004788778845	-0.00857547208082045	0.0506498706647132	0.102464371467128	0.0199728515879408	0.454364634472531	0.526080336813324	0.41190673079873	0.452402787685445	0.524041548133546	0.410002408666496	0.00380794353828788	0.00538548064550622	0.00537473778373488
181	0.423750140311331	0.27	0.370815404512705	0.274797116677701	0.46683369234771	0.336027788017517	0.510818762040168	0.398709974102803	0.622927549977533	1	0.66	1.46	0.276192023703074	0.353851362637334	0.431510701571595	0.382237858656995	0.489715037110425	0.597192215563855	0.384932762506287	0.493054585609843	0.601237103746519	0.370815404512705	1.15370197304385	-0.0218228844932068	-0.0328640337382733	0.0506498706647132	0.102464371467128	0.0199728515879408	0.454364634472531	0.526080336813324	0.41190673079873	0.452402787685445	0.524041548133546	0.410002408666496	0.00380794353828788	0.00538548064550622	0.00537473778373488
181	0.423750140311331	0.27	0.374735080437769	0.277827961627461	0.471642199248076	0.319661044630778	0.482237271850255	0.372396380757226	0.592078162943284	0.96	0.61	1.41	0.265132813493652	0.343335572695895	0.421538331898139	0.370895388161575	0.480293551095175	0.589691714028776	0.371512751860346	0.48108551706674	0.590567771307876	0.374735080437769	1.11647543718355	0.00530216053839352	-0.0241770833583001	0.0506498706647132	0.102464371467128	0.0199728515879408	0.454364634472531	0.526080336813324	0.41190673079873	0.452402787685445	0.524041548133546	0.410002408666496	0.00380794353828788	0.00538548064550622	0.00537473778373488
181	0.423750140311331	0.27	0.375567306082602	0.278569008139896	0.472565604025308	0.286410755693835	0.451964596278514	0.340581480044336	0.563347712512691	1.02	0.65	1.44	0.232020972796823	0.307900668247178	0.383780363697533	0.31906376523167	0.423409769143236	0.527755773054802	0.32078535065459	0.425682248296838	0.530605600755414	0.375567306082602	1.1573266676172	-0.0207251367972217	-0.0386710625675954	0.0506498706647132	0.102464371467128	0.0199728515879408	0.454364634472531	0.526080336813324	0.41190673079873	0.452402787685445	0.524041548133546	0.410002408666496	0.00380794353828788	0.00538548064550622	0.00537473778373488
181	0.423750140311331	0.27	0.380798472488014	0.282876082537695	0.478720862438334	0.281468996564628	0.45828170963433	0.343960855738934	0.572602563529726	1.02	0.67	1.53	0.234691331943767	0.312694723963535	0.390698115983304	0.32292816575162	0.430258471045485	0.537588776339351	0.324050761018296	0.431735084256442	0.539441613481962	0.380798472488014	1.16590219314901	0.00744973837209296	-0.000612254983200291	0.0506498706647132	0.102464371467128	0.0199728515879408	0.454364634472531	0.526080336813324	0.41190673079873	0.452402787685445	0.524041548133546	0.410002408666496	0.00380794353828788	0.00538548064550622	0.00537473778373488
181	0.423750140311331	0.27	0.386273268113085	0.288271427834512	0.484275108391658	0.402990134526175	0.561836398460329	0.455068946151627	0.668603850769032	0.99	0.67	1.55	0.317036899425712	0.391419522818904	0.465802146212097	0.439736175653975	0.542906281106311	0.646076386558647	0.440908027895689	0.544345963611684	0.647722885590549	0.386273268113085	1.2044633874833	-0.00342394438622346	-0.00463184863677223	0.0506498706647132	0.102464371467128	0.0199728515879408	0.454364634472531	0.526080336813324	0.41190673079873	0.452402787685445	0.524041548133546	0.410002408666496	0.00380794353828788	0.00538548064550622	0.00537473778373488
181	0.423750140311331	0.27	0.393565239836688	0.293312618966906	0.49381786070647	0.358980240911445	0.516119380491924	0.408439128101711	0.623799632882136	0.93	0.6	1.38	0.299339043056353	0.378256319802977	0.457173596549601	0.42367869444092	0.535376682245832	0.647074670050744	0.424547949745782	0.536558022263298	0.648490870276334	0.393565239836688	1.1210547722611	-0.0125735821157997	-0.0562789234634498	0.0506498706647132	0.102464371467128	0.0199728515879408	0.454364634472531	0.526080336813324	0.41190673079873	0.452402787685445	0.524041548133546	0.410002408666496	0.00380794353828788	0.00538548064550622	0.00537473778373488
181	0.423750140311331	0.27	0.395984654621341	0.29351553555221	0.498453773690473	0.26940331474081	0.447608525647043	0.332522870921437	0.562694180372649	0.87	0.61	1.34	0.254289486537472	0.342298687128421	0.430307887719371	0.366413231612529	0.493228288102932	0.620043344593334	0.369032863823576	0.496787982739561	0.624505823001339	0.395984654621341	1.08277452617051	-0.0123277909817181	-0.0567581613533758	0.0506498706647132	0.102464371467128	0.0199728515879408	0.454364634472531	0.526080336813324	0.41190673079873	0.452402787685445	0.524041548133546	0.410002408666496	0.00380794353828788	0.00538548064550622	0.00537473778373488
181	0.423750140311331	0.27	0.400903670428311	0.297346387255036	0.504460953601586	0.313849805185209	0.474440272931447	0.364914665012414	0.58396588085048	1.05	0.66	1.5	0.243580688440302	0.316689076610596	0.389797464780891	0.332410292414364	0.432180027220686	0.531949762027009	0.333877577525476	0.434177469896524	0.534307322350681	0.400903670428311	1.14487431694406	0.010471136134255	-0.00679405427317656	0.0506498706647132	0.102464371467128	0.0199728515879408	0.454364634472531	0.526080336813324	0.41190673079873	0.452402787685445	0.524041548133546	0.410002408666496	0.00380794353828788	0.00538548064550622	0.00537473778373488
181	0.423750140311331	0.27	0.402710794288824	0.299090142573126	0.506331446004522	0.368653295114494	0.502222364056459	0.399608413343423	0.604836314769494	1.07	0.65	1.53	0.264360343603967	0.332244448050351	0.400128552496735	0.359578216045508	0.45191296202861	0.544247708011711	0.359690513377849	0.452022943176598	0.544443698701297	0.402710794288824	1.15719735877287	-0.00386464409209762	-0.0157960813055477	0.0506498706647132	0.102464371467128	0.0199728515879408	0.454364634472531	0.526080336813324	0.41190673079873	0.452402787685445	0.524041548133546	0.410002408666496	0.00380794353828788	0.00538548064550622	0.00537473778373488
181	0.423750140311331	0.27	0.406545035810793	0.302578369899272	0.510511701722314	0.297096266568252	0.484501382495182	0.368147786499882	0.600854978490481	0.91	0.63	1.45	0.272247562974508	0.358291766184869	0.444335969395231	0.386767338498659	0.509005668588047	0.631243998677436	0.387672790700519	0.510223083126418	0.632868936562219	0.406545035810793	1.12219073918288	0.00788774205141541	-0.0267088078085038	0.0506498706647132	0.102464371467128	0.0199728515879408	0.454364634472531	0.526080336813324	0.41190673079873	0.452402787685445	0.524041548133546	0.410002408666496	0.00380794353828788	0.00538548064550622	0.00537473778373488
181	0.423750140311331	0.27	0.414040046263688	0.307723751498154	0.520356341029222	0.355712249740661	0.496566444824732	0.392225838275059	0.600907051374405	0.9	0.61	1.33	0.292031071640604	0.369717690350724	0.447404309060844	0.416048450478063	0.5267263901769	0.637404329875737	0.418863754571505	0.530288543429626	0.641760777141328	0.414040046263688	1.05812611568583	0.0143402259000937	-0.0541827564783313	0.0506498706647132	0.102464371467128	0.0199728515879408	0.454364634472531	0.526080336813324	0.41190673079873	0.452402787685445	0.524041548133546	0.410002408666496	0.00380794353828788	0.00538548064550622	0.00537473778373488
181	0.423750140311331	0.27	0.433123310368159	0.321394268052339	0.54485235268398	0.324884622160475	0.536338520393453	0.415626957276305	0.6570500835106	0.99	0.69	1.46	0.290801982310924	0.375260319836371	0.459718657361818	0.404021429519846	0.521362370564109	0.638703311608371	0.407997181687356	0.526535958498009	0.645050095327577	0.433123310368159	1.14014316912421	0.0542635271764905	0.0403721579275712	0.0506498706647132	0.102464371467128	0.0199728515879408	0.454364634472531	0.526080336813324	0.41190673079873	0.452402787685445	0.524041548133546	0.410002408666496	0.00380794353828788	0.00538548064550622	0.00537473778373488
181	0.423750140311331	0.27	0.453754392445656	0.337830023733134	0.569678761158178	0.329049488182434	0.485540217537576	0.377290865716238	0.593789569358914	0.82	0.56	1.25	0.302067951897345	0.388734932124424	0.475401912351503	0.444169363578064	0.571606972264789	0.699044580951514	0.446478788681415	0.574626291722326	0.702745536304354	0.453754392445656	0.993523421043179	0.0400151009415938	-0.044822842470377	0.0506498706647132	0.102464371467128	0.0199728515879408	0.454364634472531	0.526080336813324	0.41190673079873	0.452402787685445	0.524041548133546	0.410002408666496	0.00380794353828788	0.00538548064550622	0.00537473778373488
181	0.423750140311331	0.28	0.230563469233355	0.1733084646401	0.287818473826611	0.400753756435799	0.514401332073351	0.416192305755817	0.612610358390885	1.13	0.69	1.71	0.2637627544354	0.326002932674373	0.388243110913347	0.353286965334525	0.436652199137133	0.520017432939741	0.351617556702877	0.434567427850731	0.51748934674938	0.230563469233355	1.37039152703846	0.0564986109367813	0.0969999954616659	0.0506498706647132	0.102464371467128	0.0199728515879408	0.454364634472531	0.526080336813324	0.41190673079873	0.452402787685445	0.524041548133546	0.410002408666496	0.00380794353828788	0.00538548064550622	0.00537473778373488
181	0.423750140311331	0.28	0.235640484055243	0.176293554624567	0.294987413485919	0.456168963350072	0.537658464747378	0.446002427407896	0.62931450208686	1.07	0.7	1.68	0.293477591129984	0.353788906490406	0.414100221850827	0.398402136990175	0.480276043722761	0.562149950455347	0.397912278748606	0.479767910046833	0.561547433487855	0.235640484055243	1.45159137309903	-0.0654093325606674	-0.00763103201633807	0.0506498706647132	0.102464371467128	0.0199728515879408	0.454364634472531	0.526080336813324	0.41190673079873	0.452402787685445	0.524041548133546	0.410002408666496	0.00380794353828788	0.00538548064550622	0.00537473778373488
181	0.423750140311331	0.28	0.243231795784121	0.18245658843568	0.304007003132561	0.405945580366232	0.496793562366962	0.402963797524224	0.590623327209699	0.94	0.66	1.49	0.291221607484717	0.359032301932454	0.426842996380192	0.409844395856669	0.505276301952485	0.600708208048301	0.411771366841414	0.507556931186282	0.603443999550216	0.243231795784121	1.32787962228736	0.0183281906413212	0.0224042913368146	0.0506498706647132	0.102464371467128	0.0199728515879408	0.454364634472531	0.526080336813324	0.41190673079873	0.452402787685445	0.524041548133546	0.410002408666496	0.00380794353828788	0.00538548064550622	0.00537473778373488
181	0.423750140311331	0.28	0.245322867536312	0.184412233584762	0.306233501487861	0.473197953491243	0.564252496068699	0.471299958930037	0.657205033207361	0.98	0.63	1.65	0.330263038519183	0.395399448509915	0.460535858500646	0.459122219005738	0.549672990981618	0.640223762957499	0.454416711980827	0.544046253704131	0.633697628157854	0.245322867536312	1.28302733400728	0.0172161819360893	0.0157309376243363	0.0506498706647132	0.102464371467128	0.0199728515879408	0.454364634472531	0.526080336813324	0.41190673079873	0.452402787685445	0.524041548133546	0.410002408666496	0.00380794353828788	0.00538548064550622	0.00537473778373488
181	0.423750140311331	0.28	0.247765233160843	0.185105655472119	0.310424810849567	0.402202330921129	0.546683164738594	0.442625043977341	0.650741285499848	1.05	0.72	1.56	0.295640177086216	0.365143160859296	0.434646144632376	0.403550009028285	0.498421856304102	0.593293703579919	0.40677851388524	0.502435253629117	0.598045168345443	0.247765233160843	1.33231302418254	0.041226914784001	0.0696311478374418	0.0506498706647132	0.102464371467128	0.0199728515879408	0.454364634472531	0.526080336813324	0.41190673079873	0.452402787685445	0.524041548133546	0.410002408666496	0.00380794353828788	0.00538548064550622	0.00537473778373488
181	0.423750140311331	0.28	0.248050298913115	0.185727783103705	0.310372814722526	0.383243257908808	0.489852500855144	0.392830442902511	0.586874558807778	1.06	0.64	1.57	0.260363265942399	0.324668312390313	0.388973358838226	0.354385054737278	0.441911792899983	0.529438531062687	0.353317244801037	0.440594044116723	0.527874287078248	0.248050298913115	1.31813146396386	0.0250709450347116	0.0421380332838472	0.0506498706647132	0.102464371467128	0.0199728515879408	0.454364634472531	0.526080336813324	0.41190673079873	0.452402787685445	0.524041548133546	0.410002408666496	0.00380794353828788	0.00538548064550622	0.00537473778373488
181	0.423750140311331	0.28	0.255615192364528	0.192324027418232	0.318906357310823	0.324453442026168	0.481829504698257	0.373279386228761	0.590379623167753	1.14	0.78	1.58	0.235206963697869	0.303605446754223	0.372003929810577	0.314405856274064	0.405835477638522	0.497265099002981	0.31879842237184	0.411508817194123	0.504268355132649	0.255615192364528	1.38394199844748	0.0126470782329047	0.0747834602947318	0.0506498706647132	0.102464371467128	0.0199728515879408	0.454364634472531	0.526080336813324	0.41190673079873	0.452402787685445	0.524041548133546	0.410002408666496	0.00380794353828788	0.00538548064550622	0.00537473778373488
181	0.423750140311331	0.28	0.258026644809741	0.1939007749376	0.322152514681882	0.376047411240417	0.488816407447346	0.390509116091861	0.587123698802831	1.05	0.74	1.69	0.261481105701428	0.327306711770245	0.393132317839062	0.357253030981197	0.447188390636251	0.537123750291305	0.358667235650391	0.448959860797059	0.539249302357462	0.258026644809741	1.37006842391081	-0.0618342412147622	-0.0147220121017893	0.0506498706647132	0.102464371467128	0.0199728515879408	0.454364634472531	0.526080336813324	0.41190673079873	0.452402787685445	0.524041548133546	0.410002408666496	0.00380794353828788	0.00538548064550622	0.00537473778373488
181	0.423750140311331	0.28	0.25887937863848	0.194101821913126	0.323656935363833	0.376050919294555	0.492261040447833	0.393261728991198	0.591260351904468	1.01	0.68	1.59	0.271075765642002	0.33931610578387	0.407556445925737	0.374444509906774	0.468706793588889	0.562969077271005	0.374717972172618	0.4690625594655	0.563401838256218	0.25887937863848	1.34737211521881	0.00571446485175117	0.0367165509590832	0.0506498706647132	0.102464371467128	0.0199728515879408	0.454364634472531	0.526080336813324	0.41190673079873	0.452402787685445	0.524041548133546	0.410002408666496	0.00380794353828788	0.00538548064550622	0.00537473778373488
181	0.423750140311331	0.28	0.25916205441737	0.19462307134927	0.323701037485471	0.353624399418231	0.467265058405199	0.368632537455579	0.565897579354819	1.08	0.71	1.73	0.242408462695867	0.307268059573141	0.372127656450414	0.328996332700464	0.417023661762096	0.505050990823728	0.328283907265838	0.416097544957559	0.503941442489197	0.25916205441737	1.39761172573613	-0.00423321122195978	0.0496630421452164	0.0506498706647132	0.102464371467128	0.0199728515879408	0.454364634472531	0.526080336813324	0.41190673079873	0.452402787685445	0.524041548133546	0.410002408666496	0.00380794353828788	0.00538548064550622	0.00537473778373488
181	0.423750140311331	0.28	0.26143832337538	0.195688184011164	0.327188462739597	0.374308337177483	0.484154789903477	0.38642316304083	0.581886416766124	1.04	0.68	1.72	0.259666583519116	0.325339762759945	0.391012942000774	0.35524411929046	0.445090145699535	0.53493617210861	0.352712748479363	0.44191418204596	0.531073115823437	0.26143832337538	1.35765868078183	-0.00284653052032768	0.0328224932834939	0.0506498706647132	0.102464371467128	0.0199728515879408	0.454364634472531	0.526080336813324	0.41190673079873	0.452402787685445	0.524041548133546	0.410002408666496	0.00380794353828788	0.00538548064550622	0.00537473778373488
181	0.423750140311331	0.28	0.262861849968294	0.196493574450692	0.329230125485896	0.370215608527048	0.463204048323857	0.368879139967783	0.55752895667993	1.08	0.66	1.67	0.241608848573081	0.303389876640059	0.365170904707037	0.327437533583116	0.411165540946893	0.49489354831067	0.3250812063197	0.408188097529103	0.491293485462984	0.262861849968294	1.3078616073443	-0.0187353562382424	0.00520473349492279	0.0506498706647132	0.102464371467128	0.0199728515879408	0.454364634472531	0.526080336813324	0.41190673079873	0.452402787685445	0.524041548133546	0.410002408666496	0.00380794353828788	0.00538548064550622	0.00537473778373488
181	0.423750140311331	0.28	0.264513353529593	0.198461592519373	0.330565114539814	0.390868210190744	0.566613509721803	0.456176956329932	0.677050063113675	1.08	0.67	1.42	0.298943581553953	0.371315274922793	0.443686968291633	0.405216699366252	0.503316208852375	0.601415718338498	0.409346802734595	0.508441525193666	0.60752090025009	0.264513353529593	1.27804313661012	-0.0590949110713191	-0.0470914861926739	0.0506498706647132	0.102464371467128	0.0199728515879408	0.454364634472531	0.526080336813324	0.41190673079873	0.452402787685445	0.524041548133546	0.410002408666496	0.00380794353828788	0.00538548064550622	0.00537473778373488
[truncated: 1,367 more rows]
