# Supplementary material for: Re-expressing coefficients from regression models for inclusion in a meta-analysis
Source: BMC Med Res Methodol. 2024 Jan 8;24:6. doi: 10.1186/s12874-023-02132-y (PMC10773134; doi:10.1186/s12874-023-02132-y)
Supplement: Supplementary file 2 — Additional file 2. [file 12874_2023_2132_MOESM2_ESM.zip › Supp_Files_R1/simdata/simdata_scenario_182.csv]

ex_no	errsd	rsquare	beta	b_low_ci	b_hi_ci	lrsquare	lbeta	lb_low_ci	lb_hi_ci	x_median	x_25	x_75	rbl	rb	rbu	altl	alt	altu	dzl	dz	dzu	observed_beta	xlog	error	ylog	RelBias_rb	RelBias_rbl	RelBias_rbu	RelBias_alt	RelBias_altl	RelBias_altu	RelBias_dz	RelBias_dzl	RelBias_dzu	MC_SE_RelBias_rb	MC_SE_RelBias_alt	MC_SE_RelBias_dz
182	0.423750140311331	0.27	0.285401270567996	0.275380585273323	0.295421955862669	0.363101913965246	0.491698469466622	0.477829738385945	0.505567200547299	0.99	0.64	1.55	0.3343023247552	0.344005255881539	0.353708187007877	0.464446536018655	0.477926827411051	0.491407118803446	0.463517569621511	0.476976478800529	0.490446894661425	0.285401270567996	1.23382525032084	-0.00413780759530473	-0.00533982523309285	0.0648938140251354	0.0703447586273782	0.0597887960453855	0.474193517811356	0.481739545355764	0.467126374874575	0.471835437642966	0.479372744920171	0.464777414636754	0.000574611972085657	0.000808910211734173	0.000807616707908464
182	0.423750140311331	0.27	0.294933841279617	0.284567740939349	0.305299941619884	0.358830998729658	0.489070152827974	0.475147255872599	0.502993049783348	1.01	0.66	1.57	0.327048403864106	0.336631667094906	0.346214930325707	0.451511651352862	0.464741971255251	0.47797229115764	0.45125419395185	0.464449987276156	0.477673500989135	0.294933841279617	1.25106953298368	-3.81520631485365e-05	0.00687215471906984	0.0648938140251354	0.0703447586273782	0.0597887960453855	0.474193517811356	0.481739545355764	0.467126374874575	0.471835437642966	0.479372744920171	0.464777414636754	0.000574611972085657	0.000808910211734173	0.000807616707908464
182	0.423750140311331	0.27	0.301021001658462	0.290476597828704	0.311565405488219	0.337527281986755	0.471679087265382	0.457605871467739	0.485752303063026	1.01	0.65	1.56	0.315463949545816	0.325165731177454	0.334867512809091	0.435778076945892	0.449180000520585	0.462581924095278	0.435175788603327	0.448525326444327	0.46191613922061	0.301021001658462	1.24255218073943	-0.00170362680126989	0.00162042051747157	0.0648938140251354	0.0703447586273782	0.0597887960453855	0.474193517811356	0.481739545355764	0.467126374874575	0.471835437642966	0.479372744920171	0.464777414636754	0.000574611972085657	0.000808910211734173	0.000807616707908464
182	0.423750140311331	0.27	0.304112616981633	0.29351717721058	0.314708056752686	0.35541575391875	0.492782875317786	0.47864955240895	0.506916198226623	1	0.65	1.53	0.332811699526609	0.342638795767638	0.352465892008667	0.461264973718067	0.474884973543165	0.488504973368264	0.461481312437539	0.475134625917263	0.488759068788759	0.304112616981633	1.2335609653665	-0.00703586614561779	-0.00651338743763281	0.0648938140251354	0.0703447586273782	0.0597887960453855	0.474193517811356	0.481739545355764	0.467126374874575	0.471835437642966	0.479372744920171	0.464777414636754	0.000574611972085657	0.000808910211734173	0.000807616707908464
182	0.423750140311331	0.27	0.309478606073395	0.29876778871732	0.320189423429469	0.34970835785055	0.486539252668156	0.472409448857287	0.500669056479024	1	0.64	1.56	0.327562176303409	0.337359586787522	0.347156997271635	0.453501757139146	0.467066030402012	0.480630303664878	0.45202525163181	0.46552679204531	0.479065360285177	0.309478606073395	1.23475212900447	0.0101237417341811	0.010678437514241	0.0648938140251354	0.0703447586273782	0.0597887960453855	0.474193517811356	0.481739545355764	0.467126374874575	0.471835437642966	0.479372744920171	0.464777414636754	0.000574611972085657	0.000808910211734173	0.000807616707908464
182	0.423750140311331	0.27	0.31228179023597	0.301385155086647	0.323178425385293	0.349930601881403	0.492768590074492	0.478464867295798	0.507072312853187	0.99	0.65	1.53	0.334255166964372	0.344247736058581	0.354240305152789	0.464115005974496	0.477989739181997	0.491864472389498	0.463983599257644	0.477859702885869	0.491678190833846	0.31228179023597	1.22116661435581	-0.00364326951650187	-0.00673777243968807	0.0648938140251354	0.0703447586273782	0.0597887960453855	0.474193517811356	0.481739545355764	0.467126374874575	0.471835437642966	0.479372744920171	0.464777414636754	0.000574611972085657	0.000808910211734173	0.000807616707908464
182	0.423750140311331	0.27	0.315320573944172	0.304394925303905	0.326246222584438	0.350045418331374	0.482236699051049	0.468242220150479	0.496231177951619	1	0.64	1.54	0.324528004643322	0.334227258828828	0.343926513014334	0.449223661546922	0.462649727763537	0.476075793980152	0.44873650154141	0.462117189605729	0.475523764520174	0.315320573944172	1.22472191261757	-0.00176080292308946	-0.00463859544623268	0.0648938140251354	0.0703447586273782	0.0597887960453855	0.474193517811356	0.481739545355764	0.467126374874575	0.471835437642966	0.479372744920171	0.464777414636754	0.000574611972085657	0.000808910211734173	0.000807616707908464
182	0.423750140311331	0.28	0.297793802991444	0.287558603758393	0.308029002224494	0.369311492848914	0.490933773289618	0.477270614208405	0.504596932370831	1.01	0.64	1.58	0.329274520059486	0.33870089162947	0.348127263199454	0.454990746759449	0.468016084520428	0.481041422281407	0.453343547531396	0.466360406655453	0.47924643255862	0.297793802991444	1.25105500526082	-0.00516254970725152	-0.00309077435279549	0.0648938140251354	0.0703447586273782	0.0597887960453855	0.474193517811356	0.481739545355764	0.467126374874575	0.471835437642966	0.479372744920171	0.464777414636754	0.000574611972085657	0.000808910211734173	0.000807616707908464
182	0.423750140311331	0.28	0.301217254625046	0.29097293023956	0.311461579010533	0.358190275720453	0.487608248754769	0.47370761942978	0.501508878079759	1	0.64	1.53	0.329202966544676	0.338863204680877	0.348523442817077	0.456170767519903	0.469556789800531	0.482942812081159	0.455816160333816	0.469225235145626	0.482613244149626	0.301217254625046	1.23739549890414	0.0011658037417789	-0.000477011045672269	0.0648938140251354	0.0703447586273782	0.0597887960453855	0.474193517811356	0.481739545355764	0.467126374874575	0.471835437642966	0.479372744920171	0.464777414636754	0.000574611972085657	0.000808910211734173	0.000807616707908464
182	0.423750140311331	0.28	0.301421165233268	0.291199808336499	0.311642522130037	0.365155777267992	0.493635241990877	0.479773499609705	0.50749698437205	1	0.65	1.54	0.331565878853377	0.34114556759982	0.350725256346263	0.458457394842736	0.471703266707737	0.484949138572738	0.458151021973765	0.471371607065026	0.484579112180772	0.301421165233268	1.24147485323839	0.00265717552134378	0.00326112498120374	0.0648938140251354	0.0703447586273782	0.0597887960453855	0.474193517811356	0.481739545355764	0.467126374874575	0.471835437642966	0.479372744920171	0.464777414636754	0.000574611972085657	0.000808910211734173	0.000807616707908464
182	0.423750140311331	0.28	0.301906373417005	0.291676464934217	0.312136281899793	0.363239080632825	0.492608593815324	0.478718311631916	0.506498875998733	1	0.65	1.55	0.331787385432117	0.341414383807919	0.351041382183722	0.459271638036787	0.472597664002704	0.485923689968622	0.458649185387685	0.472005737507759	0.48529779948867	0.301906373417005	1.24614721918495	0.00874724954776145	0.0106433609805821	0.0648938140251354	0.0703447586273782	0.0597887960453855	0.474193517811356	0.481739545355764	0.467126374874575	0.471835437642966	0.479372744920171	0.464777414636754	0.000574611972085657	0.000808910211734173	0.000807616707908464
182	0.423750140311331	0.28	0.302668358909633	0.292452150963679	0.312884566855588	0.374305534152533	0.50219438979494	0.488366463457716	0.516022316132165	1	0.65	1.57	0.337727040265017	0.347289663795324	0.356852287325631	0.467095096108255	0.480320731086819	0.493546366065383	0.466380549713694	0.4796027780905	0.492796159300609	0.302668358909633	1.24791656789496	-0.00222639445454548	0.00134519658723973	0.0648938140251354	0.0703447586273782	0.0597887960453855	0.474193517811356	0.481739545355764	0.467126374874575	0.471835437642966	0.479372744920171	0.464777414636754	0.000574611972085657	0.000808910211734173	0.000807616707908464
182	0.423750140311331	0.28	0.303133623245215	0.292887173336209	0.313380073154221	0.361900358749758	0.485972907220432	0.47222998876793	0.499715825672935	0.99	0.64	1.56	0.328888444670617	0.338459812822968	0.34803118097532	0.456118377194991	0.469392412753031	0.482666448311072	0.454796078906781	0.468025115306742	0.481253309399998	0.303133623245215	1.24076862667114	0.00425581984787286	0.00292774655226178	0.0648938140251354	0.0703447586273782	0.0597887960453855	0.474193517811356	0.481739545355764	0.467126374874575	0.471835437642966	0.479372744920171	0.464777414636754	0.000574611972085657	0.000808910211734173	0.000807616707908464
182	0.423750140311331	0.28	0.303339491786885	0.292960891474435	0.313718092099336	0.358867864212446	0.486655652978113	0.472802602132006	0.50050870382422	1	0.65	1.57	0.327571883649891	0.337169694532265	0.346767505414638	0.453374680904308	0.466658496345643	0.479942311786979	0.452160636570716	0.465389209876184	0.47859814585207	0.303339491786885	1.25074982490893	-0.000483229260951563	0.00190487633139356	0.0648938140251354	0.0703447586273782	0.0597887960453855	0.474193517811356	0.481739545355764	0.467126374874575	0.471835437642966	0.479372744920171	0.464777414636754	0.000574611972085657	0.000808910211734173	0.000807616707908464
182	0.423750140311331	0.28	0.303546071353274	0.29327369998549	0.313818442721058	0.36236935763846	0.488555402578394	0.474753471804134	0.502357333352653	1	0.64	1.57	0.329524266515234	0.339104125083932	0.34868398365263	0.456398633854098	0.469666956729091	0.482935279604084	0.454758123395842	0.46798941457251	0.481231450773348	0.303546071353274	1.24976860018788	0.00324449225697429	0.00616781912886503	0.0648938140251354	0.0703447586273782	0.0597887960453855	0.474193517811356	0.481739545355764	0.467126374874575	0.471835437642966	0.479372744920171	0.464777414636754	0.000574611972085657	0.000808910211734173	0.000807616707908464
182	0.423750140311331	0.28	0.30359592021238	0.293108347634812	0.314083492789949	0.357881720036271	0.481810191478984	0.468065629345441	0.495554753612527	0.99	0.64	1.54	0.325936512034235	0.335507508835494	0.345078505636754	0.45199669434832	0.465269398559296	0.478542102770272	0.45091704386642	0.464168868911563	0.477400535131403	0.30359592021238	1.23809071830032	0.00375865754021804	0.00144781971605624	0.0648938140251354	0.0703447586273782	0.0597887960453855	0.474193517811356	0.481739545355764	0.467126374874575	0.471835437642966	0.479372744920171	0.464777414636754	0.000574611972085657	0.000808910211734173	0.000807616707908464
182	0.423750140311331	0.28	0.30366965270428	0.293393526909396	0.313945778499165	0.360903241736461	0.488734722666198	0.474883813579289	0.502585631753107	1.01	0.66	1.56	0.326937098829306	0.336472854531088	0.346008610232869	0.451395055075532	0.464560868883771	0.47772668269201	0.451047497183524	0.464216971355646	0.477330133260913	0.30366965270428	1.25551730583113	0.00348196664331184	0.00909616811492227	0.0648938140251354	0.0703447586273782	0.0597887960453855	0.474193517811356	0.481739545355764	0.467126374874575	0.471835437642966	0.479372744920171	0.464777414636754	0.000574611972085657	0.000808910211734173	0.000807616707908464
182	0.423750140311331	0.28	0.303780700436813	0.293417955185778	0.314143445687847	0.364435717453276	0.489469255334037	0.47570312554098	0.503235385127094	1.01	0.65	1.57	0.326689661825284	0.336143567097869	0.345597472370453	0.450625157274238	0.463665568551753	0.476705979829268	0.449638515233207	0.462683207267475	0.475719042954823	0.303780700436813	1.25766189643587	-0.00307670740385949	0.0030875591468105	0.0648938140251354	0.0703447586273782	0.0597887960453855	0.474193517811356	0.481739545355764	0.467126374874575	0.471835437642966	0.479372744920171	0.464777414636754	0.000574611972085657	0.000808910211734173	0.000807616707908464
182	0.423750140311331	0.28	0.303876306118392	0.29360122554071	0.314151386696073	0.364050840158086	0.490305347072632	0.476504238339611	0.504106455805653	1	0.65	1.53	0.330173537552434	0.339736434429081	0.349299331305729	0.456995291504235	0.470231357841243	0.483467424178251	0.456983645085743	0.470161434763069	0.483464983585763	0.303876306118392	1.24034074140664	-0.000240238045129553	0.000321828829305548	0.0648938140251354	0.0703447586273782	0.0597887960453855	0.474193517811356	0.481739545355764	0.467126374874575	0.471835437642966	0.479372744920171	0.464777414636754	0.000574611972085657	0.000808910211734173	0.000807616707908464
182	0.423750140311331	0.28	0.305485129251237	0.294932090605148	0.316038167897325	0.363314934992417	0.494627763092382	0.480682832308377	0.508572693876387	1	0.65	1.56	0.334042692937786	0.343733495102594	0.353424297267402	0.462872960325838	0.476301214799862	0.489729469273886	0.462210164475666	0.475682400176151	0.489034616651774	0.305485129251237	1.23170726516158	0.00500428690893992	0.00537843379842555	0.0648938140251354	0.0703447586273782	0.0597887960453855	0.474193517811356	0.481739545355764	0.467126374874575	0.471835437642966	0.479372744920171	0.464777414636754	0.000574611972085657	0.000808910211734173	0.000807616707908464
182	0.423750140311331	0.28	0.305650116244613	0.295267873644433	0.316032358844793	0.369190128199931	0.495115268539985	0.481332143756983	0.508898393322987	1.01	0.66	1.57	0.33045418512818	0.33991686350477	0.34937954188136	0.455764457188471	0.468815441766507	0.481866426344544	0.455332520662711	0.468301239296159	0.481381223657464	0.305650116244613	1.25233476180466	0.000928691261903371	0.00602284457378582	0.0648938140251354	0.0703447586273782	0.0597887960453855	0.474193517811356	0.481739545355764	0.467126374874575	0.471835437642966	0.479372744920171	0.464777414636754	0.000574611972085657	0.000808910211734173	0.000807616707908464
182	0.423750140311331	0.28	0.306191266975881	0.295666606873017	0.316715927078744	0.349420724861455	0.48386437157016	0.469803359058076	0.497925384082243	1	0.66	1.56	0.325520325031029	0.335263008379176	0.345005691727324	0.450549341585424	0.464034089634151	0.477518837682878	0.45047882168798	0.463941302883852	0.477440104265515	0.306191266975881	1.24369479199092	-0.00236239348593485	0.00244680284128425	0.0648938140251354	0.0703447586273782	0.0597887960453855	0.474193517811356	0.481739545355764	0.467126374874575	0.471835437642966	0.479372744920171	0.464777414636754	0.000574611972085657	0.000808910211734173	0.000807616707908464
182	0.423750140311331	0.28	0.306197165518988	0.295820646334146	0.31657368470383	0.358175632699161	0.486436311483042	0.472568649836847	0.500303973129237	1.01	0.66	1.58	0.324077795529168	0.33358795075634	0.343098105983511	0.446780629497392	0.459891534340706	0.473002439184019	0.446181590094371	0.459293904190521	0.472367615434169	0.306197165518988	1.26017185613395	-0.00211042274819725	0.00590596388906521	0.0648938140251354	0.0703447586273782	0.0597887960453855	0.474193517811356	0.481739545355764	0.467126374874575	0.471835437642966	0.479372744920171	0.464777414636754	0.000574611972085657	0.000808910211734173	0.000807616707908464
182	0.423750140311331	0.28	0.306210871552016	0.295835920351341	0.31658582275269	0.356354845037993	0.491128850051655	0.477071788952536	0.505185911150774	0.99	0.65	1.56	0.332483448996798	0.342280171974813	0.352076894952827	0.461224242258305	0.474814350715682	0.488404459173059	0.460146531276739	0.473687639745683	0.487243573718336	0.306210871552016	1.24562658722617	-0.00212522415130796	0.00239766404214786	0.0648938140251354	0.0703447586273782	0.0597887960453855	0.474193517811356	0.481739545355764	0.467126374874575	0.471835437642966	0.479372744920171	0.464777414636754	0.000574611972085657	0.000808910211734173	0.000807616707908464
182	0.423750140311331	0.28	0.306369888887325	0.295916933408762	0.316822844365887	0.360257695475478	0.491077664757172	0.47714085885165	0.505014470662693	1	0.65	1.54	0.331529868790451	0.341213523726932	0.350897178663413	0.459363435847299	0.472780981057964	0.486198526268629	0.459110018021477	0.472542348724359	0.486016640350917	0.306369888887325	1.23519874977644	0.00251998447049131	0.00205028055166824	0.0648938140251354	0.0703447586273782	0.0597887960453855	0.474193517811356	0.481739545355764	0.467126374874575	0.471835437642966	0.479372744920171	0.464777414636754	0.000574611972085657	0.000808910211734173	0.000807616707908464
182	0.423750140311331	0.28	0.306460379535885	0.296084763827432	0.316835995244338	0.368212126864108	0.498757012987061	0.48484330827553	0.512670717698592	1	0.65	1.56	0.336796165833435	0.346461313973871	0.356126462114307	0.46661444208079	0.480005027142878	0.493395612204967	0.465737026171861	0.479099561386983	0.49252285753796	0.306460379535885	1.23387755164152	-0.000531943810884524	-0.00214345917553879	0.0648938140251354	0.0703447586273782	0.0597887960453855	0.474193517811356	0.481739545355764	0.467126374874575	0.471835437642966	0.479372744920171	0.464777414636754	0.000574611972085657	0.000808910211734173	0.000807616707908464
182	0.423750140311331	0.28	0.306689766840426	0.296097499495404	0.317282034185448	0.355663613119465	0.487590461362291	0.473613621814137	0.501567300910445	1.01	0.65	1.57	0.326247898790192	0.335875819788002	0.345503740785811	0.450541639447212	0.463837600361924	0.477133561276636	0.44993141690993	0.463216603280938	0.476471610011438	0.306689766840426	1.24348098852848	-0.00743863258586834	-0.0031589971882345	0.0648938140251354	0.0703447586273782	0.0597887960453855	0.474193517811356	0.481739545355764	0.467126374874575	0.471835437642966	0.479372744920171	0.464777414636754	0.000574611972085657	0.000808910211734173	0.000807616707908464
182	0.423750140311331	0.28	0.306981113378141	0.296509638746983	0.317452588009299	0.364821951293838	0.499520705992944	0.485483588905338	0.51355782308055	1	0.65	1.55	0.33603944500816	0.345755581955795	0.35547171890343	0.464924334477656	0.478367007863703	0.491809681249749	0.46473913411669	0.478102029726562	0.491602873402165	0.306981113378141	1.24367108636859	0.0149321110394302	0.0174768257860076	0.0648938140251354	0.0703447586273782	0.0597887960453855	0.474193517811356	0.481739545355764	0.467126374874575	0.471835437642966	0.479372744920171	0.464777414636754	0.000574611972085657	0.000808910211734173	0.000807616707908464
182	0.423750140311331	0.28	0.30707674088288	0.29646741173558	0.317686070030179	0.355462123335309	0.490592432562727	0.476523356766735	0.504661508358719	0.99	0.65	1.53	0.332167996609804	0.341975064101763	0.351782131593722	0.460822644407342	0.474428165774997	0.488033687142652	0.460578617860745	0.474228204188157	0.487862803618127	0.30707674088288	1.22527889628277	-0.000150920342917477	-0.00294715410995201	0.0648938140251354	0.0703447586273782	0.0597887960453855	0.474193517811356	0.481739545355764	0.467126374874575	0.471835437642966	0.479372744920171	0.464777414636754	0.000574611972085657	0.000808910211734173	0.000807616707908464
182	0.423750140311331	0.28	0.307092848581046	0.296562075567651	0.317623621594441	0.364196870987489	0.498162750359724	0.484144892767044	0.512180607952404	1.01	0.65	1.56	0.332526846673767	0.342154778419106	0.351782710164446	0.458697771822407	0.471978837345451	0.485259902868494	0.458157861702886	0.471437614118946	0.484709147884092	0.307092848581046	1.24450609947297	0.00142449617619797	0.00637831651392837	0.0648938140251354	0.0703447586273782	0.0597887960453855	0.474193517811356	0.481739545355764	0.467126374874575	0.471835437642966	0.479372744920171	0.464777414636754	0.000574611972085657	0.000808910211734173	0.000807616707908464
182	0.423750140311331	0.28	0.307598035932221	0.296978777867338	0.318217293997103	0.357674029296929	0.488263159953987	0.474328218041741	0.502198101866232	1.01	0.65	1.54	0.325839244839515	0.33541183777593	0.344984430712344	0.449501611603096	0.462707190796781	0.475912769990466	0.449294931666832	0.462487523079243	0.47567614215223	0.307598035932221	1.23357554121255	0.00345263591589519	0.00496825458945643	0.0648938140251354	0.0703447586273782	0.0597887960453855	0.474193517811356	0.481739545355764	0.467126374874575	0.471835437642966	0.479372744920171	0.464777414636754	0.000574611972085657	0.000808910211734173	0.000807616707908464
182	0.423750140311331	0.28	0.307598233554178	0.297097690181602	0.318098776926754	0.354337110523207	0.490208986494709	0.476116324707583	0.504301648281834	1.01	0.65	1.57	0.327469526992726	0.337162362650761	0.346855198308796	0.451963030192732	0.465340773811799	0.478718517430867	0.450857170270206	0.464229340579652	0.477514621500265	0.307598233554178	1.25191679712473	0.00472905668778944	0.0109061671411395	0.0648938140251354	0.0703447586273782	0.0597887960453855	0.474193517811356	0.481739545355764	0.467126374874575	0.471835437642966	0.479372744920171	0.464777414636754	0.000574611972085657	0.000808910211734173	0.000807616707908464
182	0.423750140311331	0.28	0.308180254494509	0.297592044166195	0.318768464822823	0.356095028813096	0.48746232071578	0.473502297092303	0.501422344339257	0.99	0.64	1.55	0.329558690124969	0.33927489874258	0.348991107360191	0.45693174686714	0.47040322951834	0.483874712169539	0.456181773906848	0.469565993807375	0.483001580815826	0.308180254494509	1.23674220454053	0.00877306730820082	0.00827266208124127	0.0648938140251354	0.0703447586273782	0.0597887960453855	0.474193517811356	0.481739545355764	0.467126374874575	0.471835437642966	0.479372744920171	0.464777414636754	0.000574611972085657	0.000808910211734173	0.000807616707908464
182	0.423750140311331	0.28	0.308320476633461	0.297764906391097	0.318876046875824	0.359667755061232	0.489317305055402	0.475412667369064	0.50322194274174	0.99	0.64	1.54	0.33219263089471	0.341908438847881	0.351624246801051	0.461288898447502	0.474780451033044	0.488272003618586	0.460620201835964	0.474082972598524	0.487603856709517	0.308320476633461	1.22931496457014	-0.00338296936029758	-0.00686264530463286	0.0648938140251354	0.0703447586273782	0.0597887960453855	0.474193517811356	0.481739545355764	0.467126374874575	0.471835437642966	0.479372744920171	0.464777414636754	0.000574611972085657	0.000808910211734173	0.000807616707908464
182	0.423750140311331	0.28	0.308379124301736	0.297942687174776	0.318815561428695	0.363050969709967	0.488249296364189	0.474476334854802	0.502022257873576	1.02	0.65	1.58	0.323971624782354	0.333375779195295	0.342779933608236	0.445893825453921	0.458837102165771	0.471780378877622	0.444828210531164	0.457744020279992	0.470673644656316	0.308379124301736	1.2606721117166	-0.00269350256185434	0.0044745610256195	0.0648938140251354	0.0703447586273782	0.0597887960453855	0.474193517811356	0.481739545355764	0.467126374874575	0.471835437642966	0.479372744920171	0.464777414636754	0.000574611972085657	0.000808910211734173	0.000807616707908464
182	0.423750140311331	0.28	0.309103757420881	0.298538952770042	0.319668562071721	0.35848606049057	0.493872530903263	0.47980237363973	0.507942688166796	1.01	0.65	1.56	0.330362230511192	0.34005007032316	0.349737910135129	0.456144664493856	0.469521061771059	0.482897459048261	0.455559288628636	0.46893578440004	0.482298657817297	0.309103757420881	1.24365639038146	-0.00302923103642905	0.000538054277189102	0.0648938140251354	0.0703447586273782	0.0597887960453855	0.474193517811356	0.481739545355764	0.467126374874575	0.471835437642966	0.479372744920171	0.464777414636754	0.000574611972085657	0.000808910211734173	0.000807616707908464
182	0.423750140311331	0.28	0.309133623208471	0.298453059599054	0.319814186817889	0.360113942638184	0.500234377843857	0.486033275477648	0.514435480210067	1	0.65	1.53	0.337885261074108	0.347757719242392	0.357630177410675	0.468264281175199	0.481946202407595	0.495628123639991	0.468667885944831	0.482338424065963	0.496038748988602	0.309133623208471	1.23082463049994	-0.00272145404557343	-0.00302706632510546	0.0648938140251354	0.0703447586273782	0.0597887960453855	0.474193517811356	0.481739545355764	0.467126374874575	0.471835437642966	0.479372744920171	0.464777414636754	0.000574611972085657	0.000808910211734173	0.000807616707908464
182	0.423750140311331	0.28	0.309151936909079	0.29863056911744	0.319673304700718	0.355223541911047	0.486987487121804	0.473014518420877	0.50096045582273	1	0.65	1.56	0.327002900427093	0.336662648943976	0.346322397460858	0.452205708245334	0.465563979422267	0.4789222505992	0.451621332583767	0.465024300695894	0.478323620773226	0.309151936909079	1.24173396576865	0.00441787944986615	0.00715988961688322	0.0648938140251354	0.0703447586273782	0.0597887960453855	0.474193517811356	0.481739545355764	0.467126374874575	0.471835437642966	0.479372744920171	0.464777414636754	0.000574611972085657	0.000808910211734173	0.000807616707908464
182	0.423750140311331	0.28	0.309332103759505	0.298888806174829	0.319775401344182	0.367148766998815	0.492735750736138	0.478958548926008	0.506512952546267	1	0.64	1.55	0.332006370228212	0.341556505151452	0.351106640074692	0.45960283022432	0.472823266436819	0.486043702649317	0.458485963808835	0.471643670190829	0.484899879682225	0.309332103759505	1.2390014645515	0.00574512220491496	0.00556328973609856	0.0648938140251354	0.0703447586273782	0.0597887960453855	0.474193517811356	0.481739545355764	0.467126374874575	0.471835437642966	0.479372744920171	0.464777414636754	0.000574611972085657	0.000808910211734173	0.000807616707908464
182	0.423750140311331	0.28	0.309376926712079	0.298920099091182	0.319833754332976	0.350928230574871	0.486091682858055	0.472012658346675	0.500170707369435	1	0.65	1.54	0.327352876883946	0.337117041246959	0.346881205609973	0.453247216107929	0.46676651172947	0.480285807351011	0.45279576891383	0.46637777694695	0.479837214974863	0.309376926712079	1.24193814944271	0.000407034068882367	0.00212748331942404	0.0648938140251354	0.0703447586273782	0.0597887960453855	0.474193517811356	0.481739545355764	0.467126374874575	0.471835437642966	0.479372744920171	0.464777414636754	0.000574611972085657	0.000808910211734173	0.000807616707908464
182	0.423750140311331	0.28	0.3094468260374	0.298869447415368	0.320024204659433	0.355678137587474	0.484384685753345	0.470500180149536	0.498269191357154	1.01	0.66	1.55	0.324072131342343	0.333635531131544	0.343198930920745	0.447520485084247	0.460726857674788	0.47393323026533	0.447584149680432	0.460750211277693	0.473974722083657	0.3094468260374	1.24171217455353	0.00112636224084706	0.00519993590099594	0.0648938140251354	0.0703447586273782	0.0597887960453855	0.474193517811356	0.481739545355764	0.467126374874575	0.471835437642966	0.479372744920171	0.464777414636754	0.000574611972085657	0.000808910211734173	0.000807616707908464
182	0.423750140311331	0.28	0.309512892972004	0.299007531432919	0.320018254511089	0.363133639546174	0.497377797711382	0.483349839075091	0.511405756347673	1.01	0.65	1.55	0.333800050497518	0.343487719598912	0.353175388700305	0.461420318779864	0.474811830729416	0.488203342678968	0.460918915135963	0.474243930520952	0.487659021041452	0.309512892972004	1.24165508864337	0.00516883196124315	0.00772238916062686	0.0648938140251354	0.0703447586273782	0.0597887960453855	0.474193517811356	0.481739545355764	0.467126374874575	0.471835437642966	0.479372744920171	0.464777414636754	0.000574611972085657	0.000808910211734173	0.000807616707908464
182	0.423750140311331	0.28	0.30957649580855	0.299068739693266	0.320084251923833	0.358377349178863	0.494811239515535	0.48071100645718	0.508911472573891	0.98	0.65	1.53	0.337233918939528	0.347125676749017	0.357017434558505	0.469017633423185	0.482774876030307	0.496532118637429	0.469425216862869	0.483184655993735	0.497016973794944	0.30957649580855	1.22931268026491	-0.00167012917097693	-0.00252280423097798	0.0648938140251354	0.0703447586273782	0.0597887960453855	0.474193517811356	0.481739545355764	0.467126374874575	0.471835437642966	0.479372744920171	0.464777414636754	0.000574611972085657	0.000808910211734173	0.000807616707908464
182	0.423750140311331	0.28	0.309634964396895	0.299188340517829	0.320081588275962	0.360095586292255	0.495588564561471	0.481518791312823	0.50965833781012	1.01	0.65	1.56	0.330990232987731	0.340661626108149	0.350333019228567	0.456719152566374	0.470064290971885	0.483409429377395	0.456111287254534	0.469377998715392	0.482752519111161	0.309634964396895	1.25007875086544	-0.00461635417668983	0.000246164704840426	0.0648938140251354	0.0703447586273782	0.0597887960453855	0.474193517811356	0.481739545355764	0.467126374874575	0.471835437642966	0.479372744920171	0.464777414636754	0.000574611972085657	0.000808910211734173	0.000807616707908464
182	0.423750140311331	0.28	0.309747197090273	0.299282242654873	0.320212151525674	0.351003613156229	0.480718415440113	0.466797324410765	0.494639506469461	1.01	0.65	1.54	0.322266070024039	0.33187686910507	0.341487668186102	0.445421922023102	0.458705543840724	0.471989165658347	0.444961513556106	0.45823569433322	0.471558544462256	0.309747197090273	1.23991178874467	-0.00247811772846684	3.76423088594983e-05	0.0648938140251354	0.0703447586273782	0.0597887960453855	0.474193517811356	0.481739545355764	0.467126374874575	0.471835437642966	0.479372744920171	0.464777414636754	0.000574611972085657	0.000808910211734173	0.000807616707908464
182	0.423750140311331	0.28	0.309764628624239	0.299232660666564	0.320296596581915	0.364245085657672	0.492823962013845	0.478957776822001	0.506690147205689	1	0.65	1.54	0.332608859699702	0.342238134488068	0.351867409276435	0.460760085999343	0.474099434456881	0.48743878291442	0.461073766652573	0.47443622248506	0.487779863914286	0.309764628624239	1.2340535944268	-0.00963129263264501	-0.00947438646456663	0.0648938140251354	0.0703447586273782	0.0597887960453855	0.474193517811356	0.481739545355764	0.467126374874575	0.471835437642966	0.479372744920171	0.464777414636754	0.000574611972085657	0.000808910211734173	0.000807616707908464
182	0.423750140311331	0.28	0.310077319877814	0.299424329452275	0.320730310303354	0.353612078062659	0.488799788891171	0.474725344848042	0.5028742329343	1	0.66	1.55	0.328852917708912	0.338602601476471	0.348352285244031	0.455120389913778	0.46861359504859	0.482106800183401	0.45567303796569	0.469125053104437	0.482634195771562	0.310077319877814	1.24388716385384	-0.00469541066003438	0.000333729500138007	0.0648938140251354	0.0703447586273782	0.0597887960453855	0.474193517811356	0.481739545355764	0.467126374874575	0.471835437642966	0.479372744920171	0.464777414636754	0.000574611972085657	0.000808910211734173	0.000807616707908464
182	0.423750140311331	0.28	0.310304889164893	0.299790500529708	0.320819277800078	0.366355621227962	0.493565416383724	0.479741431417096	0.507389401350352	0.99	0.65	1.54	0.334823854570866	0.34447196838581	0.354120082200754	0.464730027404426	0.478121451391724	0.491512875379022	0.464346459516011	0.477684355726541	0.491092023199449	0.310304889164893	1.23758561752319	-0.00707379935914845	-0.0087703842872381	0.0648938140251354	0.0703447586273782	0.0597887960453855	0.474193517811356	0.481739545355764	0.467126374874575	0.471835437642966	0.479372744920171	0.464777414636754	0.000574611972085657	0.000808910211734173	0.000807616707908464
182	0.423750140311331	0.28	0.310470290009873	0.299964672624315	0.320975907395431	0.371793656351988	0.503349028499683	0.489414683029205	0.517283373970162	1	0.65	1.55	0.338029790552532	0.347653988690027	0.357278186827522	0.467289204155898	0.480593605170252	0.493898006184605	0.466946987196771	0.48019570058398	0.493530937178463	0.310470290009873	1.23326823382614	0.000778946071445592	0.00145498389388768	0.0648938140251354	0.0703447586273782	0.0597887960453855	0.474193517811356	0.481739545355764	0.467126374874575	0.471835437642966	0.479372744920171	0.464777414636754	0.000574611972085657	0.000808910211734173	0.000807616707908464
182	0.423750140311331	0.28	0.310840388931446	0.300327206387716	0.321353571475175	0.352151657713931	0.48614895686727	0.472106007387793	0.500191906346748	1	0.65	1.55	0.326433481255086	0.336143353220155	0.345853225185223	0.451449516510694	0.464878031830743	0.478306547150792	0.451017203727907	0.464435760825926	0.477865816057462	0.310840388931446	1.24132524357052	-0.000612167620749121	0.00221134527020657	0.0648938140251354	0.0703447586273782	0.0597887960453855	0.474193517811356	0.481739545355764	0.467126374874575	0.471835437642966	0.479372744920171	0.464777414636754	0.000574611972085657	0.000808910211734173	0.000807616707908464
182	0.423750140311331	0.28	0.310959276670186	0.30030263323118	0.321615920109193	0.356592742186374	0.486069570090272	0.472164527315679	0.499974612864864	1.01	0.64	1.56	0.326045597706958	0.33564750068844	0.345249403669923	0.450685237260737	0.463957724157658	0.477230211054578	0.449684456964613	0.46288687955079	0.476164714792299	0.310959276670186	1.24147683986997	-0.0108892417345663	-0.00874158398654976	0.0648938140251354	0.0703447586273782	0.0597887960453855	0.474193517811356	0.481739545355764	0.467126374874575	0.471835437642966	0.479372744920171	0.464777414636754	0.000574611972085657	0.000808910211734173	0.000807616707908464
182	0.423750140311331	0.28	0.310968582108312	0.300288699987448	0.321648464229176	0.368803119607823	0.501580975749138	0.487606248100956	0.51555570339732	0.99	0.64	1.52	0.33993400363542	0.349676465176187	0.359418926716954	0.471618411819909	0.48513493029095	0.498651448761991	0.471585809169427	0.485159299650593	0.49866438181443	0.310968582108312	1.22106700508811	0.00618748394930881	0.00184122697371955	0.0648938140251354	0.0703447586273782	0.0597887960453855	0.474193517811356	0.481739545355764	0.467126374874575	0.471835437642966	0.479372744920171	0.464777414636754	0.000574611972085657	0.000808910211734173	0.000807616707908464
182	0.423750140311331	0.28	0.310985315055792	0.30047215639008	0.321498473721503	0.373329631727727	0.497829937053947	0.484093581417828	0.511566292690066	0.99	0.64	1.54	0.337344356054888	0.346916641713036	0.356488927371185	0.467949681721439	0.481227947525147	0.494506213328854	0.467248417108228	0.480588004533689	0.49381550832325	0.310985315055792	1.23467866630123	-0.00348697677979778	-0.00502714883371898	0.0648938140251354	0.0703447586273782	0.0597887960453855	0.474193517811356	0.481739545355764	0.467126374874575	0.471835437642966	0.479372744920171	0.464777414636754	0.000574611972085657	0.000808910211734173	0.000807616707908464
182	0.423750140311331	0.28	0.311007360964791	0.300414862008779	0.321599859920804	0.362028839134593	0.495273257511381	0.481271228076736	0.509275286946026	1	0.65	1.55	0.3335416762712	0.343245685354588	0.352949694437976	0.461691931507857	0.475124323966772	0.488556716425688	0.461314078441134	0.474702113037682	0.488138794304488	0.311007360964791	1.24340071896134	-0.00458321352407887	-0.0021381372657631	0.0648938140251354	0.0703447586273782	0.0597887960453855	0.474193517811356	0.481739545355764	0.467126374874575	0.471835437642966	0.479372744920171	0.464777414636754	0.000574611972085657	0.000808910211734173	0.000807616707908464
182	0.423750140311331	0.28	0.311334815987744	0.300734817320977	0.321934814654512	0.358909058523085	0.491672754410803	0.477678140509392	0.505667368312213	1.01	0.66	1.57	0.328686206049398	0.338315779099309	0.34794535214922	0.453717606443877	0.467010244695406	0.480302882946934	0.453521562167518	0.466842698757799	0.480141479276159	0.311334815987744	1.2444792664153	-0.000722926519445989	0.00530754048873601	0.0648938140251354	0.0703447586273782	0.0597887960453855	0.474193517811356	0.481739545355764	0.467126374874575	0.471835437642966	0.479372744920171	0.464777414636754	0.000574611972085657	0.000808910211734173	0.000807616707908464
182	0.423750140311331	0.28	0.311379617504815	0.300750014611118	0.322009220398512	0.349658889999681	0.485111040619767	0.471021181739167	0.499200899500367	0.99	0.65	1.54	0.327894577151422	0.337703028445945	0.347511479740469	0.454658229826824	0.468258616700106	0.481859003573389	0.45445628128992	0.468091317867725	0.481671911980937	0.311379617504815	1.2343101192525	0.00177128997507082	0.00202452017513126	0.0648938140251354	0.0703447586273782	0.0597887960453855	0.474193517811356	0.481739545355764	0.467126374874575	0.471835437642966	0.479372744920171	0.464777414636754	0.000574611972085657	0.000808910211734173	0.000807616707908464
182	0.423750140311331	0.28	0.311463035961166	0.300698808270162	0.32222726365217	0.353226867900211	0.492533125178181	0.47833922547711	0.506727024879252	1.01	0.65	1.56	0.328697563439196	0.338451102348302	0.348204641257407	0.453499067524953	0.466955877955998	0.480412688387043	0.452759809345027	0.466184080489393	0.47964053495074	0.311463035961166	1.23700693959705	-0.00416101039661357	-0.00112077510473165	0.0648938140251354	0.0703447586273782	0.0597887960453855	0.474193517811356	0.481739545355764	0.467126374874575	0.471835437642966	0.479372744920171	0.464777414636754	0.000574611972085657	0.000808910211734173	0.000807616707908464
182	0.423750140311331	0.28	0.311546477331524	0.301009177413236	0.322083777249813	0.369998884453686	0.499914834808469	0.486022231203273	0.513807438413665	1	0.64	1.56	0.33643448485328	0.34605122795084	0.3556679710484	0.465482738627517	0.478788235285155	0.492093731942793	0.464320366411995	0.477590855586397	0.490827894095923	0.311546477331524	1.24484595679136	0.00991298223211093	0.0118732434650596	0.0648938140251354	0.0703447586273782	0.0597887960453855	0.474193517811356	0.481739545355764	0.467126374874575	0.471835437642966	0.479372744920171	0.464777414636754	0.000574611972085657	0.000808910211734173	0.000807616707908464
182	0.423750140311331	0.28	0.311617516551972	0.301102251062161	0.322132782041782	0.371968049160496	0.496723988259463	0.482978177752581	0.510469798766344	1.01	0.64	1.57	0.333115351559542	0.342595987974168	0.352076624388794	0.460246568797962	0.47334542587382	0.486444282949678	0.458858351367338	0.47193548720577	0.484952642063747	0.311617516551972	1.23945425136454	-0.00193729622493897	-0.00120547213266768	0.0648938140251354	0.0703447586273782	0.0597887960453855	0.474193517811356	0.481739545355764	0.467126374874575	0.471835437642966	0.479372744920171	0.464777414636754	0.000574611972085657	0.000808910211734173	0.000807616707908464
182	0.423750140311331	0.28	0.311704027997193	0.301154130316767	0.322253925677618	0.358471228798205	0.482331148129506	0.468589355403469	0.496072940855544	0.99	0.64	1.54	0.326795799064174	0.336379371722612	0.34596294438105	0.453455124354364	0.466753092516855	0.480051060679345	0.452582495701681	0.465841299384388	0.479142309982769	0.311704027997193	1.2282995373262	0.000909774485874041	-0.00310933906008306	0.0648938140251354	0.0703447586273782	0.0597887960453855	0.474193517811356	0.481739545355764	0.467126374874575	0.471835437642966	0.479372744920171	0.464777414636754	0.000574611972085657	0.000808910211734173	0.000807616707908464
182	0.423750140311331	0.28	0.31205442216699	0.301404412819005	0.322704431514976	0.354151982425273	0.485697122868998	0.471728518226798	0.499665727511198	1.01	0.65	1.55	0.32541018910454	0.335046083697539	0.344681978290538	0.449629373864719	0.462943588961667	0.476257804058616	0.449287185390641	0.462585869509238	0.475870678870122	0.31205442216699	1.23748018876609	-0.00658351570430133	-0.00523183056738788	0.0648938140251354	0.0703447586273782	0.0597887960453855	0.474193517811356	0.481739545355764	0.467126374874575	0.471835437642966	0.479372744920171	0.464777414636754	0.000574611972085657	0.000808910211734173	0.000807616707908464
182	0.423750140311331	0.28	0.312278620490729	0.301728992588604	0.322828248392853	0.370026060235747	0.502346790183145	0.488387416416107	0.516306163950183	0.99	0.64	1.51	0.340744174804424	0.350483523393584	0.360222871982745	0.472885808212259	0.486402105979315	0.49991840374637	0.473203121545192	0.486766731105789	0.500225663564306	0.312278620490729	1.22774123577612	0.0023006540533534	-0.00132724723866141	0.0648938140251354	0.0703447586273782	0.0597887960453855	0.474193517811356	0.481739545355764	0.467126374874575	0.471835437642966	0.479372744920171	0.464777414636754	0.000574611972085657	0.000808910211734173	0.000807616707908464
182	0.423750140311331	0.28	0.312319321527064	0.301777561457141	0.322861081596987	0.357822355628309	0.486357177937067	0.472481112033201	0.500233243840932	1	0.65	1.55	0.327215369335946	0.336825196933338	0.34643502453073	0.452809797510111	0.466108146231667	0.479406494953224	0.452737513952832	0.466068578513685	0.479339677094592	0.312319321527064	1.23747903255336	-0.00419801869026804	-0.00264082517346357	0.0648938140251354	0.0703447586273782	0.0597887960453855	0.474193517811356	0.481739545355764	0.467126374874575	0.471835437642966	0.479372744920171	0.464777414636754	0.000574611972085657	0.000808910211734173	0.000807616707908464
182	0.423750140311331	0.28	0.312433789526212	0.3017970271171	0.323070551935324	0.36400405242447	0.490068908337745	0.476273060901153	0.503864755774338	0.99	0.64	1.52	0.333396494017578	0.343053742232832	0.352710990448086	0.463287498777638	0.476707203096676	0.490126907415715	0.46277990801673	0.476193631057545	0.489601833541495	0.312433789526212	1.22274874567356	0.000668933455951368	-0.00581629027790091	0.0648938140251354	0.0703447586273782	0.0597887960453855	0.474193517811356	0.481739545355764	0.467126374874575	0.471835437642966	0.479372744920171	0.464777414636754	0.000574611972085657	0.000808910211734173	0.000807616707908464
182	0.423750140311331	0.28	0.312502315021678	0.301838268819929	0.323166361223427	0.35495383345162	0.48212574703183	0.468284125937202	0.495967368126458	1	0.65	1.56	0.323522023194569	0.333084741665678	0.342647460136787	0.447279947838787	0.460500723898233	0.47372149995768	0.446444903449655	0.459667373869121	0.472811808202001	0.312502315021678	1.23925190822898	0.000191569210160773	0.00254819681027926	0.0648938140251354	0.0703447586273782	0.0597887960453855	0.474193517811356	0.481739545355764	0.467126374874575	0.471835437642966	0.479372744920171	0.464777414636754	0.000574611972085657	0.000808910211734173	0.000807616707908464
182	0.423750140311331	0.28	0.312547371868379	0.301891192376182	0.323203551360575	0.366256555152006	0.495832319277793	0.481941878208247	0.509722760347338	0.99	0.65	1.56	0.335662806464598	0.345337218760472	0.355011631056347	0.465519010245621	0.478936114404757	0.492353218563894	0.464802965259673	0.478208884554087	0.49150394553306	0.312547371868379	1.23725085710818	0.0117093184665811	0.0115277769254699	0.0648938140251354	0.0703447586273782	0.0597887960453855	0.474193517811356	0.481739545355764	0.467126374874575	0.471835437642966	0.479372744920171	0.464777414636754	0.000574611972085657	0.000808910211734173	0.000807616707908464
182	0.423750140311331	0.28	0.312894517691838	0.302229068953134	0.323559966430541	0.354353099275125	0.48755660318509	0.473540682601582	0.501572523768597	0.99	0.64	1.53	0.330696738585323	0.340484744971116	0.350272751356908	0.459110083340206	0.472698885112909	0.486287686885613	0.458757201646845	0.472353276055671	0.486013037032399	0.312894517691838	1.23025392105791	0.00425272284881055	0.0015681516175237	0.0648938140251354	0.0703447586273782	0.0597887960453855	0.474193517811356	0.481739545355764	0.467126374874575	0.471835437642966	0.479372744920171	0.464777414636754	0.000574611972085657	0.000808910211734173	0.000807616707908464
182	0.423750140311331	0.28	0.313106705949977	0.302525833583681	0.323687578316273	0.360407716189666	0.49382353064386	0.479813357076575	0.507833704211145	1	0.66	1.55	0.332767170364042	0.342483710651082	0.352200250938123	0.460746060718342	0.47419948419208	0.487652907665817	0.460814139727279	0.474231242438159	0.487644977548449	0.313106705949977	1.24302115905257	-0.00305007214975504	0.00185684704203568	0.0648938140251354	0.0703447586273782	0.0597887960453855	0.474193517811356	0.481739545355764	0.467126374874575	0.471835437642966	0.479372744920171	0.464777414636754	0.000574611972085657	0.000808910211734173	0.000807616707908464
182	0.423750140311331	0.28	0.313257967790213	0.302664734204883	0.323851201375543	0.360037014620958	0.495647560496648	0.481574323779209	0.509720797214087	1	0.65	1.56	0.334448281190258	0.344221995440624	0.353995709690989	0.463320221437533	0.476860011310666	0.490399801183799	0.46241335151387	0.475964035264743	0.489443056111805	0.313257967790213	1.23937454924425	0.00133854736241754	0.00360244932064109	0.0648938140251354	0.0703447586273782	0.0597887960453855	0.474193517811356	0.481739545355764	0.467126374874575	0.471835437642966	0.479372744920171	0.464777414636754	0.000574611972085657	0.000808910211734173	0.000807616707908464
182	0.423750140311331	0.28	0.313269008764338	0.302683959104169	0.323854058424507	0.371321760784713	0.504066878919907	0.490098553532348	0.518035204307466	1	0.64	1.55	0.339276438305088	0.348946174427386	0.358615910549683	0.469425600293657	0.482804724722595	0.496183849151533	0.468646664800722	0.482039151847505	0.495338295788524	0.313269008764338	1.23256641492899	-0.00250498135945941	-0.00290343875889022	0.0648938140251354	0.0703447586273782	0.0597887960453855	0.474193517811356	0.481739545355764	0.467126374874575	0.471835437642966	0.479372744920171	0.464777414636754	0.000574611972085657	0.000808910211734173	0.000807616707908464
182	0.423750140311331	0.28	0.313334660100268	0.302747680827707	0.323921639372828	0.36667385378865	0.490941234107106	0.477200168435239	0.504682299778973	1.01	0.64	1.56	0.327943433456376	0.337386624288764	0.346829815121152	0.452473699697104	0.465502762202924	0.478531824708744	0.451168989586757	0.464166150099158	0.477185985886342	0.313334660100268	1.23588838131525	0.00775065917902336	0.00612049566879284	0.0648938140251354	0.0703447586273782	0.0597887960453855	0.474193517811356	0.481739545355764	0.467126374874575	0.471835437642966	0.479372744920171	0.464777414636754	0.000574611972085657	0.000808910211734173	0.000807616707908464
182	0.423750140311331	0.28	0.313670043883236	0.302880531199505	0.324459556566968	0.352584128443452	0.487228004177918	0.473167214838219	0.501288793517617	0.98	0.64	1.52	0.33323149873931	0.343133913273097	0.353036327806884	0.46415673711446	0.477949768196294	0.491742799278128	0.463987185606954	0.477756261270598	0.491488615831512	0.313670043883236	1.21490918899782	-0.00613371868955724	-0.0131946453536327	0.0648938140251354	0.0703447586273782	0.0597887960453855	0.474193517811356	0.481739545355764	0.467126374874575	0.471835437642966	0.479372744920171	0.464777414636754	0.000574611972085657	0.000808910211734173	0.000807616707908464
182	0.423750140311331	0.28	0.313762180591488	0.303169687612699	0.324354673570277	0.360036055870689	0.495744076373709	0.481668069934023	0.509820082813396	1.01	0.65	1.56	0.331580843418856	0.341270782151726	0.350960720884596	0.457792322143505	0.471170596678942	0.484548871214378	0.457009028032447	0.470280609315472	0.48371616055645	0.313762180591488	1.24356156193727	-0.0015230619181979	0.00107522410883712	0.0648938140251354	0.0703447586273782	0.0597887960453855	0.474193517811356	0.481739545355764	0.467126374874575	0.471835437642966	0.479372744920171	0.464777414636754	0.000574611972085657	0.000808910211734173	0.000807616707908464
182	0.423750140311331	0.28	0.313768017711067	0.302944056075203	0.324591979346931	0.353329892960167	0.488972234461274	0.474884129815547	0.503060339107001	0.99	0.64	1.53	0.332536500835105	0.342401663151876	0.352266825468647	0.462153404541623	0.475863834342869	0.489574264144114	0.461834770745661	0.475544812966919	0.489267587864512	0.313768017711067	1.22110725605023	0.00724865247680864	0.00296499474795425	0.0648938140251354	0.0703447586273782	0.0597887960453855	0.474193517811356	0.481739545355764	0.467126374874575	0.471835437642966	0.479372744920171	0.464777414636754	0.000574611972085657	0.000808910211734173	0.000807616707908464
182	0.423750140311331	0.28	0.313834777359464	0.3031314543311	0.324538100387829	0.359789601155903	0.494647926823617	0.480595529536195	0.50870032411104	1	0.64	1.53	0.334117016650903	0.343886448054059	0.353655879457214	0.46304844882815	0.476587777361933	0.490127105895716	0.462632680429261	0.476132491212652	0.489680748692175	0.313834777359464	1.2286615581179	-0.00559026039622487	-0.00736811062892216	0.0648938140251354	0.0703447586273782	0.0597887960453855	0.474193517811356	0.481739545355764	0.467126374874575	0.471835437642966	0.479372744920171	0.464777414636754	0.000574611972085657	0.000808910211734173	0.000807616707908464
182	0.423750140311331	0.28	0.314091821921207	0.303415983492267	0.324767660350148	0.356665162287008	0.486589546835486	0.472671825644379	0.500507268026594	0.99	0.64	1.54	0.328882952794767	0.338566841262766	0.348250729730766	0.455942279517419	0.469367402787482	0.482792526057545	0.455262773047688	0.468665246378117	0.482075272148671	0.314091821921207	1.2278427941324	-0.0069631704186344	-0.0100972870601941	0.0648938140251354	0.0703447586273782	0.0597887960453855	0.474193517811356	0.481739545355764	0.467126374874575	0.471835437642966	0.479372744920171	0.464777414636754	0.000574611972085657	0.000808910211734173	0.000807616707908464
182	0.423750140311331	0.28	0.314216454985919	0.303610523557042	0.324822386414797	0.358594065317827	0.486463290070673	0.472607471797646	0.5003191083437	0.99	0.64	1.55	0.328824208015345	0.33846461520718	0.348105022399014	0.45585332827499	0.469217951673151	0.482582575071312	0.454797853701698	0.468168908372297	0.4814797175915	0.314216454985919	1.22869647643527	0.00734066641859181	0.00405395046472576	0.0648938140251354	0.0703447586273782	0.0597887960453855	0.474193517811356	0.481739545355764	0.467126374874575	0.471835437642966	0.479372744920171	0.464777414636754	0.000574611972085657	0.000808910211734173	0.000807616707908464
182	0.423750140311331	0.28	0.314322644066605	0.303669899081792	0.324975389051418	0.356797274159112	0.481177365657606	0.467418408060197	0.494936323255014	0.98	0.63	1.54	0.328745185174571	0.338422149079224	0.348099112983878	0.457668506554051	0.471140465438767	0.484612424323483	0.456049672404834	0.46949523801835	0.48295268769376	0.314322644066605	1.22430343597385	0.00998636926224438	0.00208899266764169	0.0648938140251354	0.0703447586273782	0.0597887960453855	0.474193517811356	0.481739545355764	0.467126374874575	0.471835437642966	0.479372744920171	0.464777414636754	0.000574611972085657	0.000808910211734173	0.000807616707908464
182	0.423750140311331	0.28	0.314380182313279	0.303522745599588	0.325237619026971	0.349673903803944	0.48258832504035	0.468572200145669	0.49660444993503	0.99	0.64	1.52	0.328156002082618	0.337971939751774	0.347787877420929	0.456086866889372	0.469729525346612	0.483372183803852	0.455933110713011	0.469576842027798	0.483238664474971	0.314380182313279	1.2153867972493	0.000553399871103672	-0.00751785310227911	0.0648938140251354	0.0703447586273782	0.0597887960453855	0.474193517811356	0.481739545355764	0.467126374874575	0.471835437642966	0.479372744920171	0.464777414636754	0.000574611972085657	0.000808910211734173	0.000807616707908464
182	0.423750140311331	0.28	0.314411745836022	0.303673975547367	0.325149516124676	0.356763952690597	0.497565798350143	0.483337191097447	0.51179440560284	0.99	0.64	1.53	0.338387201114378	0.348348732469048	0.358310263823719	0.470247404616194	0.484090671294455	0.497933937972716	0.469847315780918	0.483677816916727	0.497491817022989	0.314411745836022	1.22280511307148	0.00352132733301217	-0.000876416369817985	0.0648938140251354	0.0703447586273782	0.0597887960453855	0.474193517811356	0.481739545355764	0.467126374874575	0.471835437642966	0.479372744920171	0.464777414636754	0.000574611972085657	0.000808910211734173	0.000807616707908464
182	0.423750140311331	0.28	0.314688354175694	0.303869421374034	0.325507286977355	0.359750837406654	0.49016591747512	0.47623967729549	0.504092157654749	1	0.64	1.54	0.330375061920147	0.340035916907677	0.349696771895207	0.457480206621558	0.470857880802379	0.4842355549832	0.456788907260431	0.47013553120082	0.483555702900809	0.314688354175694	1.22247678540542	0.00216186173906548	-0.00343379858499889	0.0648938140251354	0.0703447586273782	0.0597887960453855	0.474193517811356	0.481739545355764	0.467126374874575	0.471835437642966	0.479372744920171	0.464777414636754	0.000574611972085657	0.000808910211734173	0.000807616707908464
182	0.423750140311331	0.28	0.314714345989063	0.304008243166862	0.325420448811265	0.363949890835524	0.487722944035766	0.473991531227826	0.501454356843706	1.01	0.65	1.54	0.326657948084918	0.3361211448651	0.345584341645282	0.451187283152251	0.464258062755861	0.477328842359471	0.450897023936004	0.464005943562869	0.477016196491631	0.314714345989063	1.22992238945884	-0.000679762408558248	-0.00124796401755759	0.0648938140251354	0.0703447586273782	0.0597887960453855	0.474193517811356	0.481739545355764	0.467126374874575	0.471835437642966	0.479372744920171	0.464777414636754	0.000574611972085657	0.000808910211734173	0.000807616707908464
182	0.423750140311331	0.28	0.31474829028395	0.304031582858542	0.325464997709357	0.344297593378225	0.48524694349954	0.470985405228514	0.499508481770567	0.99	0.64	1.54	0.327891102409346	0.337819714748132	0.347748327086918	0.454664946173767	0.468432297472488	0.482199648771208	0.454211198807235	0.467907305863847	0.481681853554909	0.31474829028395	1.22559397623109	-0.00208225148069547	-0.00377283980496312	0.0648938140251354	0.0703447586273782	0.0597887960453855	0.474193517811356	0.481739545355764	0.467126374874575	0.471835437642966	0.479372744920171	0.464777414636754	0.000574611972085657	0.000808910211734173	0.000807616707908464
182	0.423750140311331	0.28	0.314860048493475	0.304184399476387	0.325535697510563	0.35776949490187	0.493830703822629	0.479739792959769	0.507921614685488	0.99	0.65	1.54	0.334108358537703	0.343921784832082	0.35373521112646	0.463352031604264	0.476961601357024	0.490571171109784	0.463319863609298	0.476950425835896	0.490544425786391	0.314860048493475	1.23019869077472	0.00394759705071392	0.0021408143107324	0.0648938140251354	0.0703447586273782	0.0597887960453855	0.474193517811356	0.481739545355764	0.467126374874575	0.471835437642966	0.479372744920171	0.464777414636754	0.000574611972085657	0.000808910211734173	0.000807616707908464
182	0.423750140311331	0.28	0.31502295674872	0.304372888921944	0.325673024575496	0.370299995266493	0.499128759715103	0.485266955598575	0.512990563831631	1.01	0.66	1.54	0.335045857182573	0.344616548095558	0.354187239008543	0.463100879996201	0.476329503150195	0.489558126304188	0.463343548017251	0.476583019965019	0.489880432929863	0.31502295674872	1.23530019622602	-0.00108540045515886	-0.00107265854514737	0.0648938140251354	0.0703447586273782	0.0597887960453855	0.474193517811356	0.481739545355764	0.467126374874575	0.471835437642966	0.479372744920171	0.464777414636754	0.000574611972085657	0.000808910211734173	0.000807616707908464
182	0.423750140311331	0.28	0.31509194723391	0.304313515189991	0.325870379277829	0.354002501544278	0.486010681276985	0.47202849014275	0.499992872411221	1	0.64	1.54	0.327106198010987	0.336795573710322	0.346484949409656	0.452767910442117	0.466179574346844	0.47959123825157	0.452181384871441	0.465589248568619	0.478958629075509	0.31509194723391	1.23144668114207	-0.00958496588895614	-0.0109444173905631	0.0648938140251354	0.0703447586273782	0.0597887960453855	0.474193517811356	0.481739545355764	0.467126374874575	0.471835437642966	0.479372744920171	0.464777414636754	0.000574611972085657	0.000808910211734173	0.000807616707908464
182	0.423750140311331	0.28	0.315368342213212	0.30463568076682	0.326101003659604	0.360059026468784	0.493087463034213	0.479087585527638	0.507087340540788	0.99	0.65	1.53	0.333292951535371	0.343032424308729	0.352771897082087	0.462026953463772	0.475528285889461	0.489029618315149	0.462163835429142	0.475633461807275	0.489146951000773	0.315368342213212	1.22760131426832	0.0034076482989541	0.00159934540026231	0.0648938140251354	0.0703447586273782	0.0597887960453855	0.474193517811356	0.481739545355764	0.467126374874575	0.471835437642966	0.479372744920171	0.464777414636754	0.000574611972085657	0.000808910211734173	0.000807616707908464
182	0.423750140311331	0.28	0.315462271466546	0.304798948990965	0.326125593942127	0.366079967103715	0.493838634602309	0.479998781280426	0.507678487924192	1.01	0.65	1.57	0.329846065839363	0.339356550757345	0.348867035675327	0.455087923097206	0.468209519130064	0.481331115162922	0.45435673617918	0.467463323310349	0.480624965178189	0.315462271466546	1.2396119771372	-0.00392170555346825	-0.000866782690503433	0.0648938140251354	0.0703447586273782	0.0597887960453855	0.474193517811356	0.481739545355764	0.467126374874575	0.471835437642966	0.479372744920171	0.464777414636754	0.000574611972085657	0.000808910211734173	0.000807616707908464
182	0.423750140311331	0.28	0.315801107388917	0.3049743629104	0.326627851867435	0.355605766986174	0.492320766961843	0.478206551330147	0.506434982593539	0.99	0.64	1.56	0.332909951079602	0.342735752968776	0.35256155485795	0.461619744098537	0.475244401874413	0.488869059650289	0.460633095525652	0.474190506251358	0.487790098895535	0.315801107388917	1.22990889640463	-0.00322474940524021	-0.004518273856772	0.0648938140251354	0.0703447586273782	0.0597887960453855	0.474193517811356	0.481739545355764	0.467126374874575	0.471835437642966	0.479372744920171	0.464777414636754	0.000574611972085657	0.000808910211734173	0.000807616707908464
182	0.423750140311331	0.28	0.315877600986225	0.305085067342618	0.326670134629833	0.359360858700883	0.493529091238137	0.4794954207911	0.507562761685174	1	0.65	1.54	0.333040457089244	0.342787745212684	0.352535033336124	0.461389207908552	0.474892953326861	0.48839669874517	0.461156741959102	0.474702773463127	0.488133199897028	0.315877600986225	1.22609366428534	-0.00609418148805956	-0.00857490919190144	0.0648938140251354	0.0703447586273782	0.0597887960453855	0.474193517811356	0.481739545355764	0.467126374874575	0.471835437642966	0.479372744920171	0.464777414636754	0.000574611972085657	0.000808910211734173	0.000807616707908464
182	0.423750140311331	0.28	0.315934299658192	0.305138227402319	0.326730371914065	0.356819249974216	0.495434499983126	0.481268547049807	0.509600452916445	1.01	0.64	1.53	0.331844814420634	0.341612537765667	0.3513802611107	0.458442647840776	0.471936729288127	0.485430810735479	0.45809142314091	0.471513569899934	0.484994760957665	0.315934299658192	1.22817661675974	0.00763513401281659	0.00532280549081681	0.0648938140251354	0.0703447586273782	0.0597887960453855	0.474193517811356	0.481739545355764	0.467126374874575	0.471835437642966	0.479372744920171	0.464777414636754	0.000574611972085657	0.000808910211734173	0.000807616707908464
182	0.423750140311331	0.28	0.316062620273513	0.305352886598951	0.326772353948075	0.349284240034515	0.479527092215845	0.465587936034817	0.493466248396874	1	0.64	1.55	0.322163896141972	0.331809104955707	0.341454313769442	0.445671318999102	0.4590141950492	0.472357071099298	0.444496894420081	0.457810728994432	0.471069723015692	0.316062620273513	1.23046064181731	0.000476863107132466	-0.00211402588056873	0.0648938140251354	0.0703447586273782	0.0597887960453855	0.474193517811356	0.481739545355764	0.467126374874575	0.471835437642966	0.479372744920171	0.464777414636754	0.000574611972085657	0.000808910211734173	0.000807616707908464
182	0.423750140311331	0.28	0.31612051799422	0.30542889303882	0.32681214294962	0.358510282635868	0.490091864838896	0.476130151947697	0.504053577730094	1	0.64	1.53	0.330085554751469	0.33976475638598	0.34944395802049	0.456965087304851	0.470364817030333	0.483764546755815	0.456366532292589	0.469754155357974	0.483118540493224	0.31612051799422	1.22177902858882	-0.0047853489829775	-0.00808115606412208	0.0648938140251354	0.0703447586273782	0.0597887960453855	0.474193517811356	0.481739545355764	0.467126374874575	0.471835437642966	0.479372744920171	0.464777414636754	0.000574611972085657	0.000808910211734173	0.000807616707908464
182	0.423750140311331	0.28	0.316261512946176	0.305405118772952	0.327117907119399	0.354598732606303	0.490775601375382	0.476674713826834	0.504876488923931	0.98	0.63	1.54	0.334378848521615	0.344270370779557	0.3541618930375	0.465034079430053	0.478790616267601	0.492547153105148	0.463725634153484	0.477486774077908	0.491178148391497	0.316261512946176	1.21985088606187	0.00248555322950506	-0.00560479754472333	0.0648938140251354	0.0703447586273782	0.0597887960453855	0.474193517811356	0.481739545355764	0.467126374874575	0.471835437642966	0.479372744920171	0.464777414636754	0.000574611972085657	0.000808910211734173	0.000807616707908464
182	0.423750140311331	0.28	0.316471202602719	0.30575038283643	0.327192022369007	0.360218193603033	0.492529725447401	0.478550512030784	0.506508938864018	0.99	0.64	1.54	0.33370998508803	0.343458178817894	0.353206372547759	0.463031431047586	0.476557307690676	0.490083184333766	0.462485084865993	0.476043936062783	0.489489772223307	0.316471202602719	1.23489586860471	-0.00303462480662974	-0.00275132507863136	0.0648938140251354	0.0703447586273782	0.0597887960453855	0.474193517811356	0.481739545355764	0.467126374874575	0.471835437642966	0.479372744920171	0.464777414636754	0.000574611972085657	0.000808910211734173	0.000807616707908464
182	0.423750140311331	0.28	0.317048003480582	0.306349864542282	0.327746142418882	0.367490136737724	0.496429136174707	0.482558855854995	0.510299416494418	1	0.65	1.56	0.333375588512868	0.342957866007764	0.352540143502661	0.460898373554348	0.474146062540951	0.487393751527555	0.460256379257567	0.473505528205851	0.486731774498987	0.317048003480582	1.23847290533419	-0.00499241239643232	-0.00405111845274903	0.0648938140251354	0.0703447586273782	0.0597887960453855	0.474193517811356	0.481739545355764	0.467126374874575	0.471835437642966	0.479372744920171	0.464777414636754	0.000574611972085657	0.000808910211734173	0.000807616707908464
182	0.423750140311331	0.28	0.317058475733461	0.306358268757787	0.327758682709134	0.367279878246638	0.500626680048612	0.486632791398166	0.514620568699058	1	0.65	1.54	0.337118574893245	0.346812947903948	0.35650732091465	0.466568893681328	0.479985813505368	0.493402733329409	0.466137883246066	0.479533032330114	0.492919853414758	0.317058475733461	1.23252472090256	-0.00448373088034081	-0.00589074845520436	0.0648938140251354	0.0703447586273782	0.0597887960453855	0.474193517811356	0.481739545355764	0.467126374874575	0.471835437642966	0.479372744920171	0.464777414636754	0.000574611972085657	0.000808910211734173	0.000807616707908464
182	0.423750140311331	0.28	0.317650796215039	0.306895956755338	0.32840563567474	0.35976032549257	0.491266529543006	0.477309307041989	0.505223752044024	1	0.65	1.54	0.330052690224576	0.339703913795036	0.349355137365497	0.456466214599664	0.469813954581621	0.483161694563579	0.45601177120764	0.469296942231307	0.482622319299541	0.317650796215039	1.23120767147257	-0.000648898881115118	0.000135906798674953	0.0648938140251354	0.0703447586273782	0.0597887960453855	0.474193517811356	0.481739545355764	0.467126374874575	0.471835437642966	0.479372744920171	0.464777414636754	0.000574611972085657	0.000808910211734173	0.000807616707908464
182	0.423750140311331	0.28	0.317843656785414	0.307058826640675	0.328628486930153	0.345165263497347	0.481527788304996	0.467402710926739	0.495652865683252	1	0.66	1.56	0.323328720412255	0.33309983018049	0.342870939948725	0.447234227826711	0.460749806420022	0.474265385013334	0.447093692699322	0.460629636102118	0.474180020829226	0.317843656785414	1.23771989830245	-0.0023879363115729	0.00176358566702072	0.0648938140251354	0.0703447586273782	0.0597887960453855	0.474193517811356	0.481739545355764	0.467126374874575	0.471835437642966	0.479372744920171	0.464777414636754	0.000574611972085657	0.000808910211734173	0.000807616707908464
182	0.423750140311331	0.28	0.318032400491192	0.307172751310372	0.328892049672013	0.363227656277061	0.495895248134644	0.481911945506003	0.509878550763284	1.01	0.64	1.57	0.332771595054423	0.342427396209083	0.352083197363744	0.459979807927004	0.473326721024486	0.486673634121968	0.458301807039799	0.471570040209511	0.484905053978383	0.318032400491192	1.23631179634105	0.00587465150933217	0.00588909128720096	0.0648938140251354	0.0703447586273782	0.0597887960453855	0.474193517811356	0.481739545355764	0.467126374874575	0.471835437642966	0.479372744920171	0.464777414636754	0.000574611972085657	0.000808910211734173	0.000807616707908464
182	0.423750140311331	0.28	0.31821021429169	0.307316388678996	0.329104039904383	0.356450049209563	0.490538682716706	0.476501426739578	0.504575938693833	1.01	0.65	1.54	0.328437344400069	0.33811278043672	0.347788216473371	0.453671362531822	0.467036067626046	0.48040077272027	0.453197824445077	0.466566081895761	0.479846208827119	0.31821021429169	1.23006981704793	0.000959649368239015	0.000850628355673925	0.0648938140251354	0.0703447586273782	0.0597887960453855	0.474193517811356	0.481739545355764	0.467126374874575	0.471835437642966	0.479372744920171	0.464777414636754	0.000574611972085657	0.000808910211734173	0.000807616707908464
182	0.423750140311331	0.28	0.318255589916249	0.307516763038503	0.328994416793995	0.361078570029557	0.495592532256714	0.48155260711902	0.509632457394408	1.02	0.65	1.57	0.330188656156316	0.339815483932174	0.349442311708033	0.455178802648018	0.468449785338106	0.481720768028194	0.454093776699151	0.467366133251548	0.480624016631272	0.318255589916249	1.24337045389014	0.00835867485586987	0.0116824816789075	0.0648938140251354	0.0703447586273782	0.0597887960453855	0.474193517811356	0.481739545355764	0.467126374874575	0.471835437642966	0.479372744920171	0.464777414636754	0.000574611972085657	0.000808910211734173	0.000807616707908464
182	0.423750140311331	0.28	0.318310097690834	0.307386004630994	0.329234190750673	0.352034282324641	0.484743836519459	0.470737872742786	0.498749800296132	1.01	0.65	1.55	0.324674973171421	0.334335096515514	0.343995219859606	0.448585982725593	0.461932856619912	0.475279730514231	0.447920716442066	0.461238859556044	0.474512502310539	0.318310097690834	1.23486167005878	-0.00446279873238747	-0.00353074612522592	0.0648938140251354	0.0703447586273782	0.0597887960453855	0.474193517811356	0.481739545355764	0.467126374874575	0.471835437642966	0.479372744920171	0.464777414636754	0.000574611972085657	0.000808910211734173	0.000807616707908464
182	0.423750140311331	0.28	0.318377677773499	0.307615554422722	0.329139801124275	0.35231632581292	0.485826065956195	0.471797506695426	0.499854625216964	1	0.66	1.56	0.326998070632007	0.336721122888363	0.346444175144719	0.452646014475197	0.46610511790008	0.479564221324964	0.452407803276971	0.465787777760099	0.479265791990724	0.318377677773499	1.24174923336221	-0.00237484659438079	0.00242702070658142	0.0648938140251354	0.0703447586273782	0.0597887960453855	0.474193517811356	0.481739545355764	0.467126374874575	0.471835437642966	0.479372744920171	0.464777414636754	0.000574611972085657	0.000808910211734173	0.000807616707908464
182	0.423750140311331	0.28	0.318477675738113	0.307517933387171	0.329437418089054	0.353373498233875	0.489499450340741	0.475397501381713	0.50360139929977	0.99	0.64	1.53	0.33186529111609	0.341709573812129	0.351553856508168	0.460663133887401	0.474328010085751	0.487992886284101	0.459914622719485	0.473519416533542	0.48724898553283	0.318477675738113	1.2188124820329	-0.00894763487884661	-0.0154855133505679	0.0648938140251354	0.0703447586273782	0.0597887960453855	0.474193517811356	0.481739545355764	0.467126374874575	0.471835437642966	0.479372744920171	0.464777414636754	0.000574611972085657	0.000808910211734173	0.000807616707908464
182	0.423750140311331	0.28	0.318494879864698	0.307709406251907	0.329280353477489	0.360275781162472	0.491496641139354	0.4775484919423	0.505444790336407	0.99	0.64	1.54	0.332306455291065	0.342012401589192	0.35171834788732	0.46070472252008	0.474160901973943	0.487617081427805	0.459839562695921	0.473276329150805	0.486719894501756	0.318494879864698	1.2222305325894	0.00671679472506687	0.000621210774784684	0.0648938140251354	0.0703447586273782	0.0597887960453855	0.474193517811356	0.481739545355764	0.467126374874575	0.471835437642966	0.479372744920171	0.464777414636754	0.000574611972085657	0.000808910211734173	0.000807616707908464
182	0.423750140311331	0.28	0.318655009297859	0.30786449455203	0.329445524043687	0.346951369581902	0.488349499044646	0.474080734457686	0.502618263631607	0.99	0.65	1.52	0.331014907887721	0.340977712642542	0.350940517397364	0.45951991859535	0.473350435351018	0.487180952106686	0.459958997698137	0.473790873226216	0.487620196931851	0.318655009297859	1.22351747659453	-0.00559067009686135	-0.0078635677754173	0.0648938140251354	0.0703447586273782	0.0597887960453855	0.474193517811356	0.481739545355764	0.467126374874575	0.471835437642966	0.479372744920171	0.464777414636754	0.000574611972085657	0.000808910211734173	0.000807616707908464
182	0.423750140311331	0.28	0.318763864508633	0.307896255666625	0.329631473350642	0.364195466754318	0.49656762362376	0.482594609113274	0.510540638134246	1.01	0.65	1.57	0.332845789828849	0.342482986273249	0.352120182717648	0.459871471235646	0.47318656141525	0.486501651594854	0.458786020721267	0.472037122405624	0.485349469332981	0.318763864508633	1.23822964983312	-0.00159700530925101	0.00177656200163519	0.0648938140251354	0.0703447586273782	0.0597887960453855	0.474193517811356	0.481739545355764	0.467126374874575	0.471835437642966	0.479372744920171	0.464777414636754	0.000574611972085657	0.000808910211734173	0.000807616707908464
182	0.423750140311331	0.28	0.319196474106851	0.308407440285585	0.329985507928117	0.355323164044372	0.488577466271541	0.474561925040532	0.502593007502549	1	0.64	1.54	0.32901636022267	0.338733411083805	0.348450461944941	0.455494543589716	0.468946955634016	0.482399367678315	0.454611979108264	0.468063022894827	0.481485588184161	0.319196474106851	1.2320516462658	-0.00562043561584449	-0.00686223698020084	0.0648938140251354	0.0703447586273782	0.0597887960453855	0.474193517811356	0.481739545355764	0.467126374874575	0.471835437642966	0.479372744920171	0.464777414636754	0.000574611972085657	0.000808910211734173	0.000807616707908464
182	0.423750140311331	0.28	0.319277803127278	0.30847670194182	0.330078904312736	0.35998382907909	0.494363059296839	0.480324674043103	0.508401444550574	1	0.66	1.54	0.333742981912234	0.343497243579404	0.353251505246573	0.462430387719008	0.475945779050437	0.489461170381866	0.462813203386303	0.476315895819003	0.489854288510616	0.319277803127278	1.23426346579931	0.0047331594891834	0.00573103718499038	0.0648938140251354	0.0703447586273782	0.0597887960453855	0.474193517811356	0.481739545355764	0.467126374874575	0.471835437642966	0.479372744920171	0.464777414636754	0.000574611972085657	0.000808910211734173	0.000807616707908464
182	0.423750140311331	0.28	0.319395165485484	0.308467398168035	0.330322932802933	0.35850454461671	0.493675816910951	0.479611829121935	0.507739804699967	0.98	0.63	1.52	0.336177043191507	0.346034994024472	0.355892944857438	0.467392342058102	0.481098009417097	0.494803676776093	0.466362710478033	0.47996320106398	0.493639579926026	0.319395165485484	1.21343954933718	-0.00123058444531486	-0.00926789157729256	0.0648938140251354	0.0703447586273782	0.0597887960453855	0.474193517811356	0.481739545355764	0.467126374874575	0.471835437642966	0.479372744920171	0.464777414636754	0.000574611972085657	0.000808910211734173	0.000807616707908464
182	0.423750140311331	0.28	0.319751528154692	0.308960345379548	0.330542710929835	0.358004042193675	0.491435511031737	0.477420098516235	0.505450923547239	1	0.65	1.54	0.329991237610189	0.339678645693723	0.349366053777257	0.456307697660384	0.46970332268033	0.483098947700277	0.456464593776328	0.469833350792338	0.483232405799768	0.319751528154692	1.23297331999928	0.0071751599381461	0.00862142278844879	0.0648938140251354	0.0703447586273782	0.0597887960453855	0.474193517811356	0.481739545355764	0.467126374874575	0.471835437642966	0.479372744920171	0.464777414636754	0.000574611972085657	0.000808910211734173	0.000807616707908464
182	0.423750140311331	0.28	0.320043796743441	0.309204603303772	0.33088299018311	0.353084429385326	0.491399682122501	0.477234030459614	0.505565333785387	1.01	0.65	1.56	0.329456921357084	0.339236131740252	0.349015342123419	0.455353140021686	0.468869305159651	0.482385470297616	0.454625513957195	0.468143038450991	0.481631527197491	0.320043796743441	1.23909711265316	-0.000833780226367844	0.00315199824397032	0.0648938140251354	0.0703447586273782	0.0597887960453855	0.474193517811356	0.481739545355764	0.467126374874575	0.471835437642966	0.479372744920171	0.464777414636754	0.000574611972085657	0.000808910211734173	0.000807616707908464
182	0.423750140311331	0.28	0.320061291182154	0.309092487766492	0.331030094597816	0.34366634188562	0.48093930915911	0.46678458921336	0.49509402910486	0.99	0.65	1.55	0.325234539975025	0.33509691319045	0.344959286405876	0.451125642264776	0.464805522179762	0.478485402094747	0.450776330528134	0.464438874639237	0.478153932901799	0.320061291182154	1.22794606212416	-0.00115722216577277	-0.00209990293666661	0.0648938140251354	0.0703447586273782	0.0597887960453855	0.474193517811356	0.481739545355764	0.467126374874575	0.471835437642966	0.479372744920171	0.464777414636754	0.000574611972085657	0.000808910211734173	0.000807616707908464
182	0.423750140311331	0.28	0.320632085474887	0.309792333227478	0.331471837722297	0.363198933382833	0.494726574140747	0.480775359649962	0.508677788631532	1	0.65	1.55	0.33357774430161	0.343257555395698	0.352937366489786	0.461945155927064	0.475349952624653	0.488754749322241	0.461741023461422	0.47513122341195	0.488498053287134	0.320632085474887	1.23067849258162	0.00105290963608916	0.00122438418254331	0.0648938140251354	0.0703447586273782	0.0597887960453855	0.474193517811356	0.481739545355764	0.467126374874575	0.471835437642966	0.479372744920171	0.464777414636754	0.000574611972085657	0.000808910211734173	0.000807616707908464
182	0.423750140311331	0.28	0.320718726485851	0.309829375293087	0.331608077678616	0.353601103303145	0.488669614509476	0.474598580885379	0.502740648133573	0.99	0.64	1.52	0.330959511672622	0.340771893345304	0.350584275017985	0.459217961089944	0.47283298572662	0.486448010363296	0.459006357858056	0.472625935975959	0.486227686281565	0.320718726485851	1.21651447776753	-0.00255088709685497	-0.00899093001336131	0.0648938140251354	0.0703447586273782	0.0597887960453855	0.474193517811356	0.481739545355764	0.467126374874575	0.471835437642966	0.479372744920171	0.464777414636754	0.000574611972085657	0.000808910211734173	0.000807616707908464
182	0.423750140311331	0.28	0.321037918206738	0.310064719660159	0.332011116753317	0.348947631379601	0.489332630266521	0.47509790206872	0.503567358464321	1.02	0.65	1.56	0.325318607993193	0.335065697892571	0.34481278779195	0.448231883562372	0.461661660886826	0.475091438211281	0.44769509211282	0.461042670816713	0.474533446772086	0.321037918206738	1.23555078798305	0.00397419863247062	0.00762432548491541	0.0648938140251354	0.0703447586273782	0.0597887960453855	0.474193517811356	0.481739545355764	0.467126374874575	0.471835437642966	0.479372744920171	0.464777414636754	0.000574611972085657	0.000808910211734173	0.000807616707908464
182	0.423750140311331	0.28	0.321102971020707	0.310225075848329	0.331980866193086	0.365366902185241	0.498701591020322	0.484703955556383	0.512699226484261	1	0.64	1.56	0.335751361735235	0.345447435213109	0.355143508690983	0.464660123777796	0.478078918802492	0.491497713827188	0.463487570845378	0.47695721980092	0.4902903879436	0.321102971020707	1.23339285467684	-0.000672044916075687	-0.000490821616999558	0.0648938140251354	0.0703447586273782	0.0597887960453855	0.474193517811356	0.481739545355764	0.467126374874575	0.471835437642966	0.479372744920171	0.464777414636754	0.000574611972085657	0.000808910211734173	0.000807616707908464
182	0.423750140311331	0.28	0.321220063998735	0.310359930381035	0.332080197616436	0.354172980598434	0.486831201491754	0.472830623513057	0.50083177947045	0.99	0.64	1.53	0.330712129854071	0.340504560234577	0.350296990615083	0.45940843951274	0.473011584828669	0.486614730144598	0.458741072193725	0.472346953694591	0.485943528839021	0.321220063998735	1.21884154531409	-0.00252645144579279	-0.0090567839155254	0.0648938140251354	0.0703447586273782	0.0597887960453855	0.474193517811356	0.481739545355764	0.467126374874575	0.471835437642966	0.479372744920171	0.464777414636754	0.000574611972085657	0.000808910211734173	0.000807616707908464
182	0.423750140311331	0.28	0.321658328460305	0.31078721635055	0.33252944057006	0.347380108842142	0.483938932399459	0.469812405209159	0.498065459589759	1.01	0.65	1.57	0.323833489622059	0.33357065821436	0.343307826806661	0.447315586254359	0.460765669142345	0.474215752030331	0.44616502084177	0.459579395133374	0.473051114932702	0.321658328460305	1.24089793484948	0.00942374044549407	0.0128568939179695	0.0648938140251354	0.0703447586273782	0.0597887960453855	0.474193517811356	0.481739545355764	0.467126374874575	0.471835437642966	0.479372744920171	0.464777414636754	0.000574611972085657	0.000808910211734173	0.000807616707908464
182	0.423750140311331	0.28	0.321727380730048	0.31084762609194	0.332607135368156	0.356146199016738	0.4883789187523	0.474394205946472	0.502363631558128	1.01	0.65	1.56	0.326569389539351	0.336196360245645	0.345823330951939	0.450871150913051	0.464162425298185	0.477453699683318	0.450104852382299	0.463404491436236	0.4766717223405	0.321727380730048	1.2369654082153	-0.00372346175025381	-0.000832270750689554	0.0648938140251354	0.0703447586273782	0.0597887960453855	0.474193517811356	0.481739545355764	0.467126374874575	0.471835437642966	0.479372744920171	0.464777414636754	0.000574611972085657	0.000808910211734173	0.000807616707908464
182	0.423750140311331	0.28	0.321932222248606	0.311042604346326	0.332821840150887	0.367235053472273	0.504682342519177	0.490573726306718	0.518790958731635	1	0.65	1.52	0.340987268324059	0.350793864650237	0.360600460976414	0.472534005159752	0.486123809441212	0.499713613722671	0.472913231424206	0.486550688033629	0.500122731592598	0.321932222248606	1.21688911934534	0.00307670787206618	-0.00110432462498551	0.0648938140251354	0.0703447586273782	0.0597887960453855	0.474193517811356	0.481739545355764	0.467126374874575	0.471835437642966	0.479372744920171	0.464777414636754	0.000574611972085657	0.000808910211734173	0.000807616707908464
182	0.423750140311331	0.28	0.322018219654085	0.310971237602081	0.333065201706089	0.34477720878213	0.487501385756516	0.473188795267447	0.501813976245586	1	0.66	1.56	0.32726130010105	0.337160006533056	0.347058712965061	0.452636544481654	0.466327488913023	0.480018433344393	0.452399227776295	0.466005213540457	0.479686525176643	0.322018219654085	1.23877057349937	0.00440862582908426	0.00856508435290772	0.0648938140251354	0.0703447586273782	0.0597887960453855	0.474193517811356	0.481739545355764	0.467126374874575	0.471835437642966	0.479372744920171	0.464777414636754	0.000574611972085657	0.000808910211734173	0.000807616707908464
182	0.423750140311331	0.28	0.322120771378143	0.311236881158405	0.333004661597881	0.350953478068504	0.494349581261886	0.480032170773777	0.508666991749995	0.99	0.64	1.54	0.334617238033648	0.344597511534073	0.354577785034497	0.464222337475431	0.478068204831928	0.491914072188425	0.463757728360344	0.477574557847251	0.491452233669097	0.322120771378143	1.23026402663192	0.00189557701585082	0.000164633159259572	0.0648938140251354	0.0703447586273782	0.0597887960453855	0.474193517811356	0.481739545355764	0.467126374874575	0.471835437642966	0.479372744920171	0.464777414636754	0.000574611972085657	0.000808910211734173	0.000807616707908464
182	0.423750140311331	0.28	0.32315021564308	0.312192189300292	0.334108241985868	0.36350772764945	0.499155902022162	0.485089172974362	0.513222631069962	0.99	0.63	1.53	0.338617382324929	0.348436688203957	0.358255994082985	0.470028453053725	0.483658447830402	0.49728844260708	0.468906626735784	0.482512438420561	0.496100646884281	0.32315021564308	1.22303411229775	0.00327336503156221	-0.000980445299311106	0.0648938140251354	0.0703447586273782	0.0597887960453855	0.474193517811356	0.481739545355764	0.467126374874575	0.471835437642966	0.479372744920171	0.464777414636754	0.000574611972085657	0.000808910211734173	0.000807616707908464
182	0.423750140311331	0.28	0.323490687498236	0.312563002786947	0.334418372209524	0.360342970856315	0.494230622455766	0.480206929981441	0.508254314930091	1	0.65	1.57	0.33262872971977	0.342342631628465	0.352056533537161	0.460334540432414	0.473777890845086	0.487221241257757	0.45942086395283	0.472781219274798	0.486205299161391	0.323490687498236	1.231750164709	0.00434604812205862	0.00520255882998018	0.0648938140251354	0.0703447586273782	0.0597887960453855	0.474193517811356	0.481739545355764	0.467126374874575	0.471835437642966	0.479372744920171	0.464777414636754	0.000574611972085657	0.000808910211734173	0.000807616707908464
182	0.423750140311331	0.28	0.323706592418857	0.312757250842414	0.334655933995301	0.354617809622738	0.492291391306015	0.478147541820543	0.506435240791488	0.99	0.64	1.54	0.333364098667541	0.343225179658277	0.353086260649014	0.462516505559819	0.476197980976962	0.489879456394104	0.46167001365948	0.475313333830751	0.48897389674961	0.323706592418857	1.22520794147521	-0.00526391987485592	-0.00817536716085385	0.0648938140251354	0.0703447586273782	0.0597887960453855	0.474193517811356	0.481739545355764	0.467126374874575	0.471835437642966	0.479372744920171	0.464777414636754	0.000574611972085657	0.000808910211734173	0.000807616707908464
182	0.423750140311331	0.28	0.32379220298329	0.312852412444662	0.334731993521918	0.356064101328117	0.489575744837565	0.4755542510209	0.50359723865423	1.01	0.65	1.56	0.327421081382331	0.337074938241338	0.346728795100345	0.452075146512718	0.465404369956496	0.478733593400273	0.451595473627009	0.464909150001145	0.478252465174835	0.32379220298329	1.23469691467145	-0.00351197294969298	-0.00204986920104049	0.0648938140251354	0.0703447586273782	0.0597887960453855	0.474193517811356	0.481739545355764	0.467126374874575	0.471835437642966	0.479372744920171	0.464777414636754	0.000574611972085657	0.000808910211734173	0.000807616707908464
182	0.423750140311331	0.28	0.323810090207985	0.312831757614133	0.334788422801837	0.346671070716517	0.479411585751997	0.465395303426795	0.4934278680772	0.99	0.64	1.53	0.324530195689197	0.334304052048168	0.344077908407139	0.450290883626066	0.463852267049783	0.477413650473501	0.449866249130656	0.463437390590619	0.477008907184367	0.323810090207985	1.21705116340905	0.0112547903552361	0.00525791948712049	0.0648938140251354	0.0703447586273782	0.0597887960453855	0.474193517811356	0.481739545355764	0.467126374874575	0.471835437642966	0.479372744920171	0.464777414636754	0.000574611972085657	0.000808910211734173	0.000807616707908464
182	0.423750140311331	0.28	0.323982625587835	0.313037054351209	0.334928196824461	0.361497294304171	0.490617236438781	0.476730863805193	0.504503609072369	0.98	0.63	1.51	0.334404804068482	0.34414545665114	0.353886109233799	0.465062865054053	0.478609368401114	0.492155871748176	0.464586570375881	0.478086947965975	0.491691291207336	0.323982625587835	1.20747648490913	-0.00485321240433558	-0.0163079637128859	0.0648938140251354	0.0703447586273782	0.0597887960453855	0.474193517811356	0.481739545355764	0.467126374874575	0.471835437642966	0.479372744920171	0.464777414636754	0.000574611972085657	0.000808910211734173	0.000807616707908464
182	0.423750140311331	0.28	0.324579216554105	0.31359626811153	0.335562164996679	0.355090788663796	0.494122843281047	0.47994103250434	0.508304654057753	0.99	0.65	1.53	0.33417929895818	0.344053986185042	0.353928673411903	0.463413152148946	0.477106579445463	0.49080000674198	0.463417201987454	0.477116868376663	0.490840360652705	0.324579216554105	1.22429428652413	-0.00028919630595401	-0.0030735051932148	0.0648938140251354	0.0703447586273782	0.0597887960453855	0.474193517811356	0.481739545355764	0.467126374874575	0.471835437642966	0.479372744920171	0.464777414636754	0.000574611972085657	0.000808910211734173	0.000807616707908464
182	0.423750140311331	0.28	0.324747058868056	0.313761339434592	0.335732778301519	0.351352548516672	0.493643174376593	0.479358738024047	0.50792761072914	1	0.65	1.54	0.332542550391962	0.342452003414907	0.352361456437851	0.460483598362467	0.474205573431314	0.487927548500162	0.460228728342422	0.473923252770378	0.487645479602859	0.324747058868056	1.22515956296282	-0.00431962329164245	-0.00458618623829155	0.0648938140251354	0.0703447586273782	0.0597887960453855	0.474193517811356	0.481739545355764	0.467126374874575	0.471835437642966	0.479372744920171	0.464777414636754	0.000574611972085657	0.000808910211734173	0.000807616707908464
182	0.423750140311331	0.28	0.325146916087862	0.314110978573167	0.336182853602557	0.354347931216014	0.491527406574126	0.477397176646213	0.505657636502039	0.99	0.64	1.52	0.333822604017429	0.343703245086651	0.353583886155872	0.463684103827523	0.477408447668493	0.491132791509463	0.463320444279842	0.477070906066378	0.490778762444862	0.325146916087862	1.21169481184949	-0.000100125853462319	-0.00835071008924869	0.0648938140251354	0.0703447586273782	0.0597887960453855	0.474193517811356	0.481739545355764	0.467126374874575	0.471835437642966	0.479372744920171	0.464777414636754	0.000574611972085657	0.000808910211734173	0.000807616707908464
182	0.423750140311331	0.28	0.325199192351358	0.314140963525076	0.33625742117764	0.347245430594094	0.4884413408859	0.47417914906554	0.50270353270626	1.01	0.66	1.56	0.32537904489015	0.335165680092676	0.344952315295202	0.448678219879185	0.462173403819992	0.475668587760798	0.448456873532447	0.461973131618183	0.475421553138248	0.325199192351358	1.23743288482136	-0.00590181803859042	-0.000960047728911966	0.0648938140251354	0.0703447586273782	0.0597887960453855	0.474193517811356	0.481739545355764	0.467126374874575	0.471835437642966	0.479372744920171	0.464777414636754	0.000574611972085657	0.000808910211734173	0.000807616707908464
182	0.423750140311331	0.28	0.328726219118576	0.317626653335322	0.339825784901829	0.348093213638619	0.487731759422877	0.473516880104303	0.501946638741452	1.01	0.65	1.57	0.326008435548938	0.335795141710596	0.345581847872253	0.450119440322887	0.463631933313052	0.477144426303217	0.449396727280513	0.462857291645307	0.476365591694133	0.328726219118576	1.23409848136693	-0.00352557130040926	-0.000340714223558496	0.0648938140251354	0.0703447586273782	0.0597887960453855	0.474193517811356	0.481739545355764	0.467126374874575	0.471835437642966	0.479372744920171	0.464777414636754	0.000574611972085657	0.000808910211734173	0.000807616707908464
182	0.423750140311331	0.29	0.297000383017342	0.286995672769467	0.307005093265216	0.37871014141236	0.507465923720099	0.493623322197886	0.521308525242312	1.01	0.65	1.56	0.339683619615966	0.349209314165871	0.358735008715777	0.468911988821359	0.482061614291528	0.495211239761696	0.468358695268949	0.481513258550103	0.494611461302053	0.297000383017342	1.25389966312854	-0.0106977132656548	-0.00720712691476298	0.0648938140251354	0.0703447586273782	0.0597887960453855	0.474193517811356	0.481739545355764	0.467126374874575	0.471835437642966	0.479372744920171	0.464777414636754	0.000574611972085657	0.000808910211734173	0.000807616707908464
182	0.423750140311331	0.29	0.300787860235867	0.290758217281263	0.310817503190472	0.360694368332225	0.486796262558029	0.472994041228077	0.50059848388798	1.01	0.65	1.56	0.326134835982862	0.335651626464948	0.345168416947034	0.450551924528475	0.463699272784346	0.476846621040218	0.450055074257267	0.463119372224964	0.476302882405467	0.300787860235867	1.25774376566476	-0.00418422088413691	0.0022366985482993	0.0648938140251354	0.0703447586273782	0.0597887960453855	0.474193517811356	0.481739545355764	0.467126374874575	0.471835437642966	0.479372744920171	0.464777414636754	0.000574611972085657	0.000808910211734173	0.000807616707908464
182	0.423750140311331	0.29	0.301908612759403	0.291763805516172	0.312053420002634	0.365030588458459	0.490883568265859	0.477095372666052	0.504671763865665	1.02	0.65	1.56	0.326583754254329	0.336022120126994	0.34546048599966	0.449921172895021	0.462924026185559	0.475926879476096	0.449259824557195	0.462211297782092	0.475257527845984	0.301908612759403	1.24395476347292	-0.00178315034134228	0.00033767347134585	0.0648938140251354	0.0703447586273782	0.0597887960453855	0.474193517811356	0.481739545355764	0.467126374874575	0.471835437642966	0.479372744920171	0.464777414636754	0.000574611972085657	0.000808910211734173	0.000807616707908464
182	0.423750140311331	0.29	0.303345138542908	0.293164668888602	0.313525608197214	0.37265839333164	0.496764420070001	0.483037780102275	0.510491060037727	1	0.65	1.54	0.335899604206559	0.345444971302418	0.354990338398278	0.465564421786296	0.478794515710399	0.492024609634501	0.465221993683922	0.478435889179086	0.491614952513947	0.303345138542908	1.2375000550861	0.00190325360936668	0.00140626620643004	0.0648938140251354	0.0703447586273782	0.0597887960453855	0.474193517811356	0.481739545355764	0.467126374874575	0.471835437642966	0.479372744920171	0.464777414636754	0.000574611972085657	0.000808910211734173	0.000807616707908464
182	0.423750140311331	0.29	0.303490669078566	0.293274655287902	0.313706682869229	0.379759048438499	0.509366564362111	0.495503036645384	0.523230092078838	1.02	0.65	1.58	0.338867979877171	0.348349063309361	0.357830146741551	0.466678826883017	0.479735890862087	0.492792954841157	0.465210057212332	0.47826552274687	0.49131012477903	0.303490669078566	1.25331433778256	0.00124974712421084	0.00742737126126634	0.0648938140251354	0.0703447586273782	0.0597887960453855	0.474193517811356	0.481739545355764	0.467126374874575	0.471835437642966	0.479372744920171	0.464777414636754	0.000574611972085657	0.000808910211734173	0.000807616707908464
182	0.423750140311331	0.29	0.303583782082376	0.293474708013167	0.313692856151585	0.377300622742901	0.501226711191163	0.487513257958861	0.514940164423465	1.01	0.65	1.56	0.336413821257412	0.345876938678729	0.355340056100046	0.464894476921065	0.477971677516398	0.491048878111732	0.464260081616556	0.477341794208247	0.490374996372528	0.303583782082376	1.25495455072505	0.000258892995229866	0.00477397652113081	0.0648938140251354	0.0703447586273782	0.0597887960453855	0.474193517811356	0.481739545355764	0.467126374874575	0.471835437642966	0.479372744920171	0.464777414636754	0.000574611972085657	0.000808910211734173	0.000807616707908464
182	0.423750140311331	0.29	0.303655110020015	0.293449294653134	0.313860925386896	0.367124327851695	0.490171697307082	0.476465467228135	0.503877927386028	1.01	0.65	1.56	0.328616159666141	0.338069286916363	0.347522414166585	0.454026413907979	0.46708715160875	0.480147889309521	0.452977502003726	0.46600997586786	0.479074899881433	0.303655110020015	1.25107353053597	0.0119192476659859	0.0155531231811556	0.0648938140251354	0.0703447586273782	0.0597887960453855	0.474193517811356	0.481739545355764	0.467126374874575	0.471835437642966	0.479372744920171	0.464777414636754	0.000574611972085657	0.000808910211734173	0.000807616707908464
182	0.423750140311331	0.29	0.303814352373025	0.293750380190557	0.313878324555492	0.367820492071211	0.492868362585082	0.479107351144803	0.506629374025361	1.01	0.65	1.57	0.329760818034178	0.339232270264416	0.348703722494655	0.455249247571869	0.468325002074583	0.481400756577296	0.454140252837141	0.467201930791238	0.480228962696185	0.303814352373025	1.26053181608037	0.00108432663097572	0.00701274483490402	0.0648938140251354	0.0703447586273782	0.0597887960453855	0.474193517811356	0.481739545355764	0.467126374874575	0.471835437642966	0.479372744920171	0.464777414636754	0.000574611972085657	0.000808910211734173	0.000807616707908464
182	0.423750140311331	0.29	0.304437970842297	0.294403417524947	0.314472524159647	0.388586295318082	0.514431964345986	0.500689362687941	0.528174566004031	1.01	0.65	1.57	0.34451926541997	0.353975410049789	0.363431554679608	0.475573117367737	0.488626344374945	0.501679571382152	0.474405710683975	0.487472664265193	0.500503610340675	0.304437970842297	1.25296175898135	0.00636406254687143	0.0101093329227127	0.0648938140251354	0.0703447586273782	0.0597887960453855	0.474193517811356	0.481739545355764	0.467126374874575	0.471835437642966	0.479372744920171	0.464777414636754	0.000574611972085657	0.000808910211734173	0.000807616707908464
182	0.423750140311331	0.29	0.304438436515476	0.29436856473542	0.314508308295532	0.372149188208334	0.499405477106162	0.485590818369946	0.513220135842378	1.01	0.64	1.53	0.334585685753253	0.344104372869743	0.353623059986233	0.462102229081593	0.475248656803263	0.488395084524932	0.461980334623016	0.475086933472125	0.488279116654058	0.304438436515476	1.24024658399346	-0.000838999597313473	9.38115348184776e-05	0.0648938140251354	0.0703447586273782	0.0597887960453855	0.474193517811356	0.481739545355764	0.467126374874575	0.471835437642966	0.479372744920171	0.464777414636754	0.000574611972085657	0.000808910211734173	0.000807616707908464
182	0.423750140311331	0.29	0.304774613713618	0.2946838154613	0.314865411965937	0.384647152480858	0.510436470445643	0.496686881611658	0.524186059279627	0.98	0.64	1.54	0.348071076134487	0.357706591705832	0.367342107277177	0.483888321040522	0.497283612324008	0.510678903607493	0.483101957533915	0.49653820242268	0.509850306950982	0.304774613713618	1.23376425555935	0.00266229426654913	0.000369677174268475	0.0648938140251354	0.0703447586273782	0.0597887960453855	0.474193517811356	0.481739545355764	0.467126374874575	0.471835437642966	0.479372744920171	0.464777414636754	0.000574611972085657	0.000808910211734173	0.000807616707908464
182	0.423750140311331	0.29	0.304817731588104	0.294694884815115	0.314940578361094	0.367192388070639	0.494721388504614	0.480889965384082	0.508552811625147	1	0.64	1.54	0.333244080745694	0.342828892688121	0.352413704630548	0.461262161599086	0.474529047135932	0.487795932672777	0.460585994122914	0.473761446731909	0.487012420073867	0.304817731588104	1.24209330606327	0.00600134888169891	0.00607289810350446	0.0648938140251354	0.0703447586273782	0.0597887960453855	0.474193517811356	0.481739545355764	0.467126374874575	0.471835437642966	0.479372744920171	0.464777414636754	0.000574611972085657	0.000808910211734173	0.000807616707908464
182	0.423750140311331	0.29	0.305326679190802	0.295133879917849	0.315519478463754	0.367569374336764	0.487803071133359	0.474176126703431	0.501430015563288	1.01	0.65	1.55	0.327227456609398	0.336631368185806	0.346035279762215	0.452208791551315	0.465204435418997	0.47820007928668	0.45148494400201	0.464514096422933	0.477455454190494	0.305326679190802	1.25068692099183	0.00799262735867806	0.0115304946035083	0.0648938140251354	0.0703447586273782	0.0597887960453855	0.474193517811356	0.481739545355764	0.467126374874575	0.471835437642966	0.479372744920171	0.464777414636754	0.000574611972085657	0.000808910211734173	0.000807616707908464
182	0.423750140311331	0.29	0.305333012834561	0.295069557527683	0.315596468141438	0.368562286326988	0.494849653883774	0.481055335339349	0.5086439724282	1	0.64	1.56	0.332757813414144	0.342299683006221	0.351841552598299	0.460268622072344	0.473466879159319	0.486665136246295	0.458735608470637	0.471913732021023	0.485033964522714	0.305333012834561	1.24229392946832	0.00817570594867147	0.00869131382318794	0.0648938140251354	0.0703447586273782	0.0597887960453855	0.474193517811356	0.481739545355764	0.467126374874575	0.471835437642966	0.479372744920171	0.464777414636754	0.000574611972085657	0.000808910211734173	0.000807616707908464
182	0.423750140311331	0.29	0.305410464005495	0.29533439762687	0.31548653038412	0.368949800201433	0.492125279457095	0.478418319096734	0.505832239817455	1.01	0.65	1.56	0.330273296305811	0.339735816447382	0.349198336588953	0.456480843368556	0.469559282415644	0.482637721462731	0.455819510748544	0.468826782504861	0.481944276409299	0.305410464005495	1.25439052223547	0.000566034200953535	0.00645024565402478	0.0648938140251354	0.0703447586273782	0.0597887960453855	0.474193517811356	0.481739545355764	0.467126374874575	0.471835437642966	0.479372744920171	0.464777414636754	0.000574611972085657	0.000808910211734173	0.000807616707908464
182	0.423750140311331	0.29	0.305464615507765	0.295278128252445	0.315651102763085	0.364595447118399	0.487348116765716	0.473646367980507	0.501049865550924	1	0.65	1.57	0.32837149546836	0.33787070002959	0.34736990459082	0.454596379688849	0.467747046123217	0.480897712557586	0.453302781818228	0.466447359349758	0.479544969500174	0.305464615507765	1.25191556588495	0.00151966955232347	0.00564237343777992	0.0648938140251354	0.0703447586273782	0.0597887960453855	0.474193517811356	0.481739545355764	0.467126374874575	0.471835437642966	0.479372744920171	0.464777414636754	0.000574611972085657	0.000808910211734173	0.000807616707908464
182	0.423750140311331	0.29	0.305506039610705	0.295394671042419	0.315617408178992	0.364677075862998	0.487148184967754	0.473454469875315	0.500841900060192	1	0.64	1.55	0.328366366235946	0.337863700723797	0.347361035211649	0.454657731499825	0.467807788867268	0.480957846234712	0.453394274912787	0.466506646969829	0.479654967882877	0.305506039610705	1.24589256776544	-0.00117228054896261	-0.000946293196246872	0.0648938140251354	0.0703447586273782	0.0597887960453855	0.474193517811356	0.481739545355764	0.467126374874575	0.471835437642966	0.479372744920171	0.464777414636754	0.000574611972085657	0.000808910211734173	0.000807616707908464
182	0.423750140311331	0.29	0.305559101655063	0.295464210364339	0.315653992945787	0.371463565168937	0.492244217771131	0.478607655224433	0.505880780317828	0.99	0.64	1.56	0.33334938103314	0.342847222604917	0.352345064176694	0.462315337624812	0.475487696965496	0.488660056306179	0.460845480134816	0.474011717220148	0.487082920091563	0.305559101655063	1.24272954984594	0.000920548207813176	3.24407848425761e-05	0.0648938140251354	0.0703447586273782	0.0597887960453855	0.474193517811356	0.481739545355764	0.467126374874575	0.471835437642966	0.479372744920171	0.464777414636754	0.000574611972085657	0.000808910211734173	0.000807616707908464
182	0.423750140311331	0.29	0.3064686473915	0.296155946588242	0.316781348194757	0.361696205489838	0.487538104194166	0.47374482684624	0.501331381542093	1.02	0.66	1.58	0.324391599445299	0.333836395561118	0.343281191676937	0.446954364185699	0.45996762608899	0.472980887992282	0.446242009356942	0.459191422700501	0.472147339607155	0.3064686473915	1.25296325883034	0.00466369789121379	0.0108218918995168	0.0648938140251354	0.0703447586273782	0.0597887960453855	0.474193517811356	0.481739545355764	0.467126374874575	0.471835437642966	0.479372744920171	0.464777414636754	0.000574611972085657	0.000808910211734173	0.000807616707908464
182	0.423750140311331	0.29	0.306570782115487	0.296249360162489	0.316892204068486	0.374880040117198	0.50369785985165	0.489845530855122	0.517550188848177	1.01	0.66	1.58	0.337496861872098	0.347040926830263	0.356584991788427	0.466112073095765	0.479293244259059	0.492474415422353	0.465352853412053	0.478483009330414	0.491633844860518	0.306570782115487	1.26116530467191	0.00513303829519153	0.0123620880389699	0.0648938140251354	0.0703447586273782	0.0597887960453855	0.474193517811356	0.481739545355764	0.467126374874575	0.471835437642966	0.479372744920171	0.464777414636754	0.000574611972085657	0.000808910211734173	0.000807616707908464
182	0.423750140311331	0.29	0.306687735370535	0.296544740939873	0.316830729801196	0.38666939051816	0.505778049494076	0.492211963428385	0.519344135559768	0.99	0.64	1.54	0.344842539237524	0.354346907099335	0.363851274961147	0.479349705893246	0.492561289212792	0.505772872532339	0.478255849584578	0.49142464068615	0.504584443094892	0.306687735370535	1.23840932179413	0.00402550051726394	-0.000498145689494624	0.0648938140251354	0.0703447586273782	0.0597887960453855	0.474193517811356	0.481739545355764	0.467126374874575	0.471835437642966	0.479372744920171	0.464777414636754	0.000574611972085657	0.000808910211734173	0.000807616707908464
182	0.423750140311331	0.29	0.306823359186087	0.296484062769932	0.317162655602243	0.36224797247437	0.497831230823991	0.483763558357023	0.511898903290959	1	0.65	1.56	0.33536945454948	0.345121879180328	0.354874303811176	0.464275703963812	0.477776676546194	0.491277649128577	0.463720310220458	0.477201618231574	0.49061967483158	0.306823359186087	1.24472358724597	-0.0024687406229827	0.000574709426518384	0.0648938140251354	0.0703447586273782	0.0597887960453855	0.474193517811356	0.481739545355764	0.467126374874575	0.471835437642966	0.479372744920171	0.464777414636754	0.000574611972085657	0.000808910211734173	0.000807616707908464
182	0.423750140311331	0.29	0.307278072833583	0.297114993814621	0.317441151852546	0.379524200768057	0.497424467814056	0.483879218651238	0.510969716976874	1	0.64	1.56	0.335184246409539	0.344567071623078	0.353949896836618	0.463877499806501	0.476862840101583	0.489848180396664	0.462505467039968	0.475374297350595	0.488426893985325	0.307278072833583	1.25315887089151	-0.00159801862579591	0.000599243064448212	0.0648938140251354	0.0703447586273782	0.0597887960453855	0.474193517811356	0.481739545355764	0.467126374874575	0.471835437642966	0.479372744920171	0.464777414636754	0.000574611972085657	0.000808910211734173	0.000807616707908464
182	0.423750140311331	0.29	0.307925919076095	0.297545090890896	0.318306747261295	0.359126598892095	0.487692136859885	0.473817383923484	0.501566889796287	1.01	0.66	1.56	0.326247723908583	0.33580120742118	0.345354690933778	0.450466978507032	0.463657963567643	0.476848948628254	0.450324338572365	0.463561543866702	0.476747102079385	0.307925919076095	1.2500347064612	0.00621489945117917	0.0123130060771665	0.0648938140251354	0.0703447586273782	0.0597887960453855	0.474193517811356	0.481739545355764	0.467126374874575	0.471835437642966	0.479372744920171	0.464777414636754	0.000574611972085657	0.000808910211734173	0.000807616707908464
182	0.423750140311331	0.29	0.308107976091686	0.297792051261524	0.318423900921847	0.366122594848891	0.488275209315222	0.474592527977535	0.50195789065291	1	0.64	1.54	0.32959541800005	0.339097778043675	0.3486001380873	0.456595231338179	0.469759043835041	0.482922856331904	0.455381317872835	0.468515642863934	0.481594883091312	0.308107976091686	1.24118940697728	-0.00146632100264061	-0.00243962589120643	0.0648938140251354	0.0703447586273782	0.0597887960453855	0.474193517811356	0.481739545355764	0.467126374874575	0.471835437642966	0.479372744920171	0.464777414636754	0.000574611972085657	0.000808910211734173	0.000807616707908464
182	0.423750140311331	0.29	0.308124650320232	0.297886111537728	0.318363189102736	0.372805181407274	0.496457461553765	0.482743609141771	0.510171313965759	0.98	0.64	1.53	0.33835643461816	0.34796851465222	0.357580594686281	0.470413802822301	0.483777388258344	0.497140973694387	0.469549341624767	0.482910392012384	0.496241308059879	0.308124650320232	1.23411060884536	0.00311272257630728	-0.00149645831028064	0.0648938140251354	0.0703447586273782	0.0597887960453855	0.474193517811356	0.481739545355764	0.467126374874575	0.471835437642966	0.479372744920171	0.464777414636754	0.000574611972085657	0.000808910211734173	0.000807616707908464
182	0.423750140311331	0.29	0.308127162728674	0.297801967644058	0.31845235781329	0.371059836480322	0.503832789038446	0.489863114579547	0.517802463497346	1	0.65	1.56	0.338417407903831	0.348068228467651	0.357719049031471	0.467866487798812	0.48120887331479	0.494551258830769	0.467291697737904	0.480598079295658	0.493989249793381	0.308127162728674	1.24888229820118	0.00390641156704141	0.00760091134117446	0.0648938140251354	0.0703447586273782	0.0597887960453855	0.474193517811356	0.481739545355764	0.467126374874575	0.471835437642966	0.479372744920171	0.464777414636754	0.000574611972085657	0.000808910211734173	0.000807616707908464
182	0.423750140311331	0.29	0.308138529632865	0.297856583711234	0.318420475554496	0.370200242110731	0.491562857863762	0.47790825341724	0.505217462310284	1	0.65	1.56	0.332426906265843	0.341924875551756	0.351422844837669	0.46080188391996	0.473967731984203	0.487133580048447	0.460067533157618	0.473270328681839	0.486311342184251	0.308138529632865	1.24288009410864	-0.00370084601486729	-0.00213602623553388	0.0648938140251354	0.0703447586273782	0.0597887960453855	0.474193517811356	0.481739545355764	0.467126374874575	0.471835437642966	0.479372744920171	0.464777414636754	0.000574611972085657	0.000808910211734173	0.000807616707908464
182	0.423750140311331	0.29	0.308144675831	0.297842112096323	0.318447239565676	0.367961815899753	0.494546952046908	0.480743268987939	0.508350635105877	1.02	0.64	1.56	0.329384288982084	0.33884196966742	0.348299650352756	0.453938823405259	0.466972864754686	0.480006906104113	0.452770106950438	0.465766194460356	0.478721967222986	0.308144675831	1.25559092136487	-0.000628449896458868	0.00536423532775345	0.0648938140251354	0.0703447586273782	0.0597887960453855	0.474193517811356	0.481739545355764	0.467126374874575	0.471835437642966	0.479372744920171	0.464777414636754	0.000574611972085657	0.000808910211734173	0.000807616707908464
182	0.423750140311331	0.29	0.308296746650217	0.298020339338032	0.318573153962403	0.358868113990649	0.483286752730465	0.469529607850321	0.497043897610609	1	0.64	1.56	0.324958841293918	0.334480085077099	0.34400132886028	0.449573770781161	0.462746212722077	0.475918654662992	0.448546972379069	0.461618094221653	0.474821509331218	0.308296746650217	1.24396219257945	-0.000634484925762728	0.000217409456043041	0.0648938140251354	0.0703447586273782	0.0597887960453855	0.474193517811356	0.481739545355764	0.467126374874575	0.471835437642966	0.479372744920171	0.464777414636754	0.000574611972085657	0.000808910211734173	0.000807616707908464
182	0.423750140311331	0.29	0.308478271201163	0.298092691953405	0.318863850448921	0.371244942504386	0.506318677476188	0.492285643106906	0.520351711845469	1	0.64	1.54	0.342388415279144	0.352148497594225	0.361908579909307	0.474589199290945	0.488117780995883	0.501646362700821	0.47417553208561	0.487749255321542	0.501267834770363	0.308478271201163	1.23106938780237	0.00927166668858716	0.00821154925253911	0.0648938140251354	0.0703447586273782	0.0597887960453855	0.474193517811356	0.481739545355764	0.467126374874575	0.471835437642966	0.479372744920171	0.464777414636754	0.000574611972085657	0.000808910211734173	0.000807616707908464
182	0.423750140311331	0.29	0.308551108221538	0.298236215510332	0.318866000932744	0.373685433183732	0.502854348671047	0.488989901729696	0.516718795612398	1	0.64	1.55	0.339991862293375	0.349631732398225	0.359271602503075	0.471211248229115	0.48457161278088	0.497931977332644	0.470075106345664	0.483347250320974	0.496674084779315	0.308551108221538	1.2380617578117	0.0029888195983204	0.00121949377789942	0.0648938140251354	0.0703447586273782	0.0597887960453855	0.474193517811356	0.481739545355764	0.467126374874575	0.471835437642966	0.479372744920171	0.464777414636754	0.000574611972085657	0.000808910211734173	0.000807616707908464
182	0.423750140311331	0.29	0.308629782218502	0.298274890087109	0.318984674349894	0.368158530402447	0.494854841046595	0.481048403888688	0.508661278204502	1.01	0.65	1.58	0.331531054718787	0.341046235802162	0.350561416885538	0.457923303858803	0.471066033918314	0.484208763977825	0.457083502004592	0.470158407563008	0.483378148641951	0.308629782218502	1.25410537010671	0.000675171239919699	0.00564962308869216	0.0648938140251354	0.0703447586273782	0.0597887960453855	0.474193517811356	0.481739545355764	0.467126374874575	0.471835437642966	0.479372744920171	0.464777414636754	0.000574611972085657	0.000808910211734173	0.000807616707908464
182	0.423750140311331	0.29	0.308642523938904	0.298353610762788	0.31893143711502	0.364625768060273	0.490627741196106	0.476834688710075	0.504420793682137	1.02	0.66	1.58	0.325470409993543	0.334885057362918	0.344299704732293	0.447898377126611	0.460854409836453	0.473810442546296	0.447190853673104	0.46011119001991	0.473032838511359	0.308642523938904	1.26213542548452	0.00599615984044649	0.0153965605964944	0.0648938140251354	0.0703447586273782	0.0597887960453855	0.474193517811356	0.481739545355764	0.467126374874575	0.471835437642966	0.479372744920171	0.464777414636754	0.000574611972085657	0.000808910211734173	0.000807616707908464
182	0.423750140311331	0.29	0.308901011460548	0.298646253370633	0.319155769550463	0.371572527551837	0.500978208117494	0.487102927159853	0.514853489075135	1	0.65	1.53	0.337542932273816	0.347157949469203	0.356772966664589	0.467208937021504	0.480517531377305	0.493826125733107	0.467151538343261	0.480457385351	0.493739279888905	0.308901011460548	1.24315072675816	0.00191702305212714	0.00252268474842522	0.0648938140251354	0.0703447586273782	0.0597887960453855	0.474193517811356	0.481739545355764	0.467126374874575	0.471835437642966	0.479372744920171	0.464777414636754	0.000574611972085657	0.000808910211734173	0.000807616707908464
182	0.423750140311331	0.29	0.309123050271861	0.298814104667606	0.319431995876117	0.360266549738857	0.490309392139901	0.476394657134206	0.504224127145596	1.02	0.66	1.59	0.324708466443194	0.33419268755483	0.343676908666466	0.446608983657105	0.459653726216005	0.472698468774906	0.445728411208047	0.458753396230258	0.471760169648397	0.309123050271861	1.26531706155809	0.00764326920218955	0.0188976076819609	0.0648938140251354	0.0703447586273782	0.0597887960453855	0.474193517811356	0.481739545355764	0.467126374874575	0.471835437642966	0.479372744920171	0.464777414636754	0.000574611972085657	0.000808910211734173	0.000807616707908464
182	0.423750140311331	0.29	0.309355680327441	0.298976728245457	0.319734632409425	0.365814859188369	0.488563568599444	0.474863725068923	0.502263412129965	1.01	0.65	1.57	0.326501103150561	0.335920677208479	0.345340251266396	0.450569958886538	0.463568925980525	0.476567893074511	0.449799903296366	0.462747709634212	0.475766987871148	0.309355680327441	1.24790230294823	0.00648225525440013	0.0106302383659422	0.0648938140251354	0.0703447586273782	0.0597887960453855	0.474193517811356	0.481739545355764	0.467126374874575	0.471835437642966	0.479372744920171	0.464777414636754	0.000574611972085657	0.000808910211734173	0.000807616707908464
182	0.423750140311331	0.29	0.309399606362878	0.299175129297971	0.319624083427786	0.37752947445868	0.500732298633708	0.487039042313509	0.514425554953906	1	0.64	1.56	0.337022363496719	0.346497853566423	0.355973343636127	0.466234244375769	0.479342567238686	0.492450890101603	0.464587057923042	0.477652092935812	0.490742990349497	0.309399606362878	1.24072311845291	0.00133682282941087	-5.38295629086374e-05	0.0648938140251354	0.0703447586273782	0.0597887960453855	0.474193517811356	0.481739545355764	0.467126374874575	0.471835437642966	0.479372744920171	0.464777414636754	0.000574611972085657	0.000808910211734173	0.000807616707908464
182	0.423750140311331	0.29	0.309525450011888	0.299156658367534	0.319894241656243	0.368223895934246	0.49160679474082	0.477892904853355	0.505320684628286	1.01	0.65	1.57	0.329742077258297	0.33920454571694	0.348667014175584	0.455657121580079	0.468732920631137	0.481808719682195	0.45461829776557	0.467688949823198	0.480735754746667	0.309525450011888	1.25106826584185	-0.0014500805283725	0.00217279647786808	0.0648938140251354	0.0703447586273782	0.0597887960453855	0.474193517811356	0.481739545355764	0.467126374874575	0.471835437642966	0.479372744920171	0.464777414636754	0.000574611972085657	0.000808910211734173	0.000807616707908464
182	0.423750140311331	0.29	0.309713859044147	0.299397570593852	0.320030147494443	0.372107969388631	0.500796819509688	0.486942451174072	0.514651187845305	1.01	0.65	1.56	0.335668397582538	0.345218753291969	0.354769109001401	0.46367787233979	0.476870322529708	0.490062772719626	0.463131334149337	0.476296628979871	0.489486956914175	0.309713859044147	1.24802028970616	-0.00130124136769203	0.00277703752893029	0.0648938140251354	0.0703447586273782	0.0597887960453855	0.474193517811356	0.481739545355764	0.467126374874575	0.471835437642966	0.479372744920171	0.464777414636754	0.000574611972085657	0.000808910211734173	0.000807616707908464
182	0.423750140311331	0.29	0.309874938885628	0.299659247722592	0.320090630048663	0.384093329024991	0.502609020186781	0.489054426046921	0.516163614326642	0.99	0.63	1.53	0.341397165756842	0.35085930284399	0.360321439931139	0.473893412199076	0.487027804867462	0.500162197535847	0.472783840433904	0.485981411979805	0.499017954838611	0.309874938885628	1.23036189594395	-0.00558904020554037	-0.010620334129913	0.0648938140251354	0.0703447586273782	0.0597887960453855	0.474193517811356	0.481739545355764	0.467126374874575	0.471835437642966	0.479372744920171	0.464777414636754	0.000574611972085657	0.000808910211734173	0.000807616707908464
182	0.423750140311331	0.29	0.310133242475006	0.299905556603409	0.320360928346603	0.37662424477859	0.501890882451194	0.488139470550459	0.515642294351928	1.01	0.65	1.57	0.335579860445789	0.345033504670414	0.35448714889504	0.46307259893101	0.476117850200412	0.489163101469815	0.461908811110374	0.47489294554388	0.487950132017723	0.310133242475006	1.25202558092075	0.0064088475746253	0.00981975995805289	0.0648938140251354	0.0703447586273782	0.0597887960453855	0.474193517811356	0.481739545355764	0.467126374874575	0.471835437642966	0.479372744920171	0.464777414636754	0.000574611972085657	0.000808910211734173	0.000807616707908464
182	0.423750140311331	0.29	0.31013685208951	0.299863384129238	0.320410320049781	0.366037678103725	0.496205412378815	0.482297962845114	0.510112861912517	1	0.65	1.54	0.334614517594657	0.344263396244775	0.353912274894893	0.463370373244426	0.476732030513915	0.490093687783404	0.463137039185152	0.476438608180877	0.489864645161182	0.31013685208951	1.2418119676974	-0.000814516700759144	0.00185402239428542	0.0648938140251354	0.0703447586273782	0.0597887960453855	0.474193517811356	0.481739545355764	0.467126374874575	0.471835437642966	0.479372744920171	0.464777414636754	0.000574611972085657	0.000808910211734173	0.000807616707908464
182	0.423750140311331	0.29	0.310266129682536	0.299967010581342	0.32056524878373	0.37527944376877	0.500700707412077	0.486942530709505	0.514458884114649	1.01	0.64	1.55	0.335966019655144	0.345458474252897	0.354950928850651	0.4642469932887	0.477363925502441	0.490480857716181	0.463053281811665	0.476088416913488	0.489170040535525	0.310266129682536	1.24502704111917	-0.00803570613555519	-0.00600512012599855	0.0648938140251354	0.0703447586273782	0.0597887960453855	0.474193517811356	0.481739545355764	0.467126374874575	0.471835437642966	0.479372744920171	0.464777414636754	0.000574611972085657	0.000808910211734173	0.000807616707908464
182	0.423750140311331	0.29	0.310328636929052	0.300104085604587	0.320553188253517	0.361425893966163	0.492284393697025	0.478348678695405	0.506220108698645	1	0.65	1.55	0.331511584803432	0.341169499983956	0.350827415164481	0.458879377279188	0.472247893816798	0.485616410354409	0.458289728366593	0.471665002037238	0.485008113292153	0.310328636929052	1.24108560774414	0.0051388220293499	0.00526892595581084	0.0648938140251354	0.0703447586273782	0.0597887960453855	0.474193517811356	0.481739545355764	0.467126374874575	0.471835437642966	0.479372744920171	0.464777414636754	0.000574611972085657	0.000808910211734173	0.000807616707908464
182	0.423750140311331	0.29	0.310413888919506	0.300059280634538	0.320768497204475	0.369561361507853	0.501152766206037	0.487212680889567	0.515092851522507	1	0.65	1.56	0.337317427144252	0.346968722969593	0.356620018794935	0.466735791181523	0.480089993575108	0.493444195968693	0.465741402230818	0.479148183550292	0.492424813598156	0.310413888919506	1.24917100259176	-0.00127551109600574	0.00203359084278021	0.0648938140251354	0.0703447586273782	0.0597887960453855	0.474193517811356	0.481739545355764	0.467126374874575	0.471835437642966	0.479372744920171	0.464777414636754	0.000574611972085657	0.000808910211734173	0.000807616707908464
182	0.423750140311331	0.29	0.31054877071009	0.30025815969224	0.320839381727941	0.361450880985637	0.489648916939985	0.475788557999408	0.503509275880562	1.01	0.65	1.57	0.328507669664205	0.338077538757786	0.347647407851368	0.454066999220956	0.467294580015954	0.480522160810953	0.453060057039561	0.466254174207539	0.479437359689665	0.31054877071009	1.25000510101286	0.000575296047270504	0.00480819096495582	0.0648938140251354	0.0703447586273782	0.0597887960453855	0.474193517811356	0.481739545355764	0.467126374874575	0.471835437642966	0.479372744920171	0.464777414636754	0.000574611972085657	0.000808910211734173	0.000807616707908464
182	0.423750140311331	0.29	0.310588440640814	0.300349686358171	0.320827194923456	0.372565242192994	0.492243007611617	0.478638593524348	0.505847421698886	1	0.65	1.55	0.3313376833474	0.340755342324256	0.350173001301113	0.458438559042752	0.471468824623438	0.484499090204125	0.458366852389042	0.471370721500966	0.484453078226351	0.310588440640814	1.24484188577775	-0.0047570476223133	-0.00244576680512999	0.0648938140251354	0.0703447586273782	0.0597887960453855	0.474193517811356	0.481739545355764	0.467126374874575	0.471835437642966	0.479372744920171	0.464777414636754	0.000574611972085657	0.000808910211734173	0.000807616707908464
182	0.423750140311331	0.29	0.310604047673554	0.300180536187097	0.32102755916001	0.345765619903471	0.479101816135637	0.465066546444619	0.493137085826656	1	0.66	1.55	0.322162625481435	0.331885189633955	0.341607753786475	0.445861577539228	0.459317259384044	0.47277294122886	0.446063955906702	0.459602058206195	0.472947177348178	0.310604047673554	1.23926488805501	-0.00132301020279372	0.00222497648690503	0.0648938140251354	0.0703447586273782	0.0597887960453855	0.474193517811356	0.481739545355764	0.467126374874575	0.471835437642966	0.479372744920171	0.464777414636754	0.000574611972085657	0.000808910211734173	0.000807616707908464
182	0.423750140311331	0.29	0.31060737230835	0.300303763052555	0.320910981564146	0.370174490625132	0.491612621962996	0.477955880993264	0.505269362932729	1.01	0.64	1.56	0.329917635718039	0.339344446583896	0.348771257449754	0.455969918668083	0.468998449787522	0.482026980906962	0.455054612065609	0.468008031369174	0.481055728063411	0.31060737230835	1.25313923771206	-0.00657477256633996	-0.0027149960588507	0.0648938140251354	0.0703447586273782	0.0597887960453855	0.474193517811356	0.481739545355764	0.467126374874575	0.471835437642966	0.479372744920171	0.464777414636754	0.000574611972085657	0.000808910211734173	0.000807616707908464
182	0.423750140311331	0.29	0.310839732925994	0.300529122759004	0.321150343092984	0.36786430543753	0.487011615902564	0.473415407272864	0.500607824532265	0.99	0.64	1.55	0.331321567938329	0.340836926103706	0.350352284269083	0.460363747076067	0.473585119795754	0.486806492515441	0.459069880124639	0.472278664574259	0.485518500747867	0.310839732925994	1.22655677631433	0.00416080931072337	-0.00243575335312281	0.0648938140251354	0.0703447586273782	0.0597887960453855	0.474193517811356	0.481739545355764	0.467126374874575	0.471835437642966	0.479372744920171	0.464777414636754	0.000574611972085657	0.000808910211734173	0.000807616707908464
182	0.423750140311331	0.29	0.310992682135747	0.300602720289611	0.321382643981884	0.356793796950333	0.484954164111587	0.471087106334535	0.49882122188864	1	0.65	1.55	0.325860989375434	0.335453128719081	0.345045268062729	0.450728147368851	0.463995912878164	0.477263678387477	0.450031128817994	0.463255756241866	0.476529248972385	0.310992682135747	1.24839688828791	-0.000647702801223231	0.00316302940748636	0.0648938140251354	0.0703447586273782	0.0597887960453855	0.474193517811356	0.481739545355764	0.467126374874575	0.471835437642966	0.479372744920171	0.464777414636754	0.000574611972085657	0.000808910211734173	0.000807616707908464
182	0.423750140311331	0.29	0.311009015596365	0.300629573303454	0.321388457889276	0.365189503755203	0.492278938019846	0.478456287459689	0.506101588580003	1	0.65	1.55	0.330689094199079	0.340242735593234	0.34979637698739	0.457262911983025	0.470473283781083	0.483683655579142	0.45668260464737	0.469851422963786	0.483083442195803	0.311009015596365	1.24668337075619	-0.00367685915650211	-0.000949855797390793	0.0648938140251354	0.0703447586273782	0.0597887960453855	0.474193517811356	0.481739545355764	0.467126374874575	0.471835437642966	0.479372744920171	0.464777414636754	0.000574611972085657	0.000808910211734173	0.000807616707908464
182	0.423750140311331	0.29	0.311115761210701	0.300734356827106	0.321497165594296	0.36816041792524	0.503110970823971	0.489074244809535	0.517147696838407	0.99	0.65	1.55	0.341096434525353	0.350886108070314	0.360675781615274	0.473306165379854	0.486890337997587	0.500474510615321	0.473118477736049	0.486705906572184	0.500222631533438	0.311115761210701	1.2452508095922	-0.00116607439189532	6.36018526822467e-05	0.0648938140251354	0.0703447586273782	0.0597887960453855	0.474193517811356	0.481739545355764	0.467126374874575	0.471835437642966	0.479372744920171	0.464777414636754	0.000574611972085657	0.000808910211734173	0.000807616707908464
182	0.423750140311331	0.29	0.311169401900612	0.300755907283406	0.321582896517818	0.37237764568829	0.490981213508326	0.477406225839969	0.504556201176684	1	0.64	1.58	0.332056266864036	0.341498246218095	0.350940225572154	0.460276591195644	0.473364499797005	0.486452408398367	0.458625556829812	0.471634028175786	0.484656581336881	0.311169401900612	1.24022987331711	-0.00782954548870674	-0.0087481789975559	0.0648938140251354	0.0703447586273782	0.0597887960453855	0.474193517811356	0.481739545355764	0.467126374874575	0.471835437642966	0.479372744920171	0.464777414636754	0.000574611972085657	0.000808910211734173	0.000807616707908464
182	0.423750140311331	0.29	0.311181455566306	0.300923217184807	0.321439693947805	0.365850979813847	0.491465107106958	0.477684974118246	0.505245240095671	1.01	0.64	1.57	0.329338482264232	0.338839153898878	0.348339825533524	0.454961385805267	0.468085994576347	0.481210603347427	0.453379958630057	0.466478916111304	0.479588247690093	0.311181455566306	1.25008695527529	-0.00356140927015266	-0.000571280020152586	0.0648938140251354	0.0703447586273782	0.0597887960453855	0.474193517811356	0.481739545355764	0.467126374874575	0.471835437642966	0.479372744920171	0.464777414636754	0.000574611972085657	0.000808910211734173	0.000807616707908464
182	0.423750140311331	0.29	0.311460247579343	0.301049175830994	0.321871319327691	0.372415474378531	0.50271252993004	0.488814311527957	0.516610748332124	1.02	0.65	1.56	0.334966862498251	0.344490811578034	0.354014760657817	0.46166008888237	0.474786244544131	0.487912400205892	0.460850955454181	0.473948390832276	0.487058942987192	0.311460247579343	1.2441034074046	0.000588128432849267	0.00238505715468051	0.0648938140251354	0.0703447586273782	0.0597887960453855	0.474193517811356	0.481739545355764	0.467126374874575	0.471835437642966	0.479372744920171	0.464777414636754	0.000574611972085657	0.000808910211734173	0.000807616707908464
182	0.423750140311331	0.29	0.311486051718983	0.301197762138498	0.321774341299468	0.382358605908872	0.501139112728218	0.487574474043831	0.514703751412605	1.02	0.65	1.58	0.333569518932242	0.342849639695976	0.352129760459709	0.459446856687255	0.47222896678	0.485011076872744	0.45831624247158	0.47105535462697	0.483792789686932	0.311486051718983	1.25888035545277	0.00238175989510044	0.00942474943489936	0.0648938140251354	0.0703447586273782	0.0597887960453855	0.474193517811356	0.481739545355764	0.467126374874575	0.471835437642966	0.479372744920171	0.464777414636754	0.000574611972085657	0.000808910211734173	0.000807616707908464
182	0.423750140311331	0.29	0.311502383247133	0.301160958262307	0.321843808231959	0.371077639777099	0.492505032744339	0.478849961649938	0.506160103838739	1	0.63	1.55	0.333101348454336	0.342600195607027	0.352099042759718	0.461747209071904	0.474914571445271	0.488081933818639	0.459863680839576	0.473008441027729	0.486082449333278	0.311502383247133	1.2279655560526	0.000883332747881126	-0.00395407227490506	0.0648938140251354	0.0703447586273782	0.0597887960453855	0.474193517811356	0.481739545355764	0.467126374874575	0.471835437642966	0.479372744920171	0.464777414636754	0.000574611972085657	0.000808910211734173	0.000807616707908464
182	0.423750140311331	0.29	0.311576010884355	0.301142675551075	0.322009346217635	0.36740238106769	0.495784796664658	0.481929903988641	0.509639689340674	0.99	0.64	1.55	0.336200448437368	0.345865798298783	0.355531148160198	0.466559295432787	0.479972301996022	0.493385308559258	0.465549922745325	0.478996522408567	0.492387050138941	0.311576010884355	1.23558555505611	0.0071942765021403	0.00571758649673868	0.0648938140251354	0.0703447586273782	0.0597887960453855	0.474193517811356	0.481739545355764	0.467126374874575	0.471835437642966	0.479372744920171	0.464777414636754	0.000574611972085657	0.000808910211734173	0.000807616707908464
182	0.423750140311331	0.29	0.311596334236848	0.301133359858642	0.322059308615054	0.359826077955757	0.492704591429014	0.47870851036685	0.506700672491178	1	0.65	1.55	0.333007388757156	0.34274358167291	0.352479774588664	0.461619347291433	0.475115789624583	0.488612231957733	0.461339882917025	0.474866868750879	0.488326353442965	0.311596334236848	1.23987346521081	-0.00277383280872937	-0.00210068365487343	0.0648938140251354	0.0703447586273782	0.0597887960453855	0.474193517811356	0.481739545355764	0.467126374874575	0.471835437642966	0.479372744920171	0.464777414636754	0.000574611972085657	0.000808910211734173	0.000807616707908464
182	0.423750140311331	0.29	0.311600688651292	0.301230553052902	0.321970824249682	0.35633503623742	0.490842755580667	0.47679327638688	0.504892234774453	1.01	0.65	1.55	0.3288141597964	0.338503196797277	0.348192233798154	0.454285069608521	0.467671308361464	0.481057547114407	0.45404637908823	0.467460837198724	0.480884206121783	0.311600688651292	1.24107630132079	-0.0017626072683038	0.00135464389093787	0.0648938140251354	0.0703447586273782	0.0597887960453855	0.474193517811356	0.481739545355764	0.467126374874575	0.471835437642966	0.479372744920171	0.464777414636754	0.000574611972085657	0.000808910211734173	0.000807616707908464
182	0.423750140311331	0.29	0.311661030257292	0.301304993464545	0.322017067050038	0.375912961953549	0.502403167125046	0.488616843559456	0.516189490690636	1	0.65	1.56	0.337511594086046	0.347034483246624	0.356557372407202	0.466590333440004	0.479755179053022	0.49292002466604	0.465964781455047	0.479139949495447	0.49229331473374	0.311661030257292	1.24639526479474	-0.00676823245142103	-0.00422552356457669	0.0648938140251354	0.0703447586273782	0.0597887960453855	0.474193517811356	0.481739545355764	0.467126374874575	0.471835437642966	0.479372744920171	0.464777414636754	0.000574611972085657	0.000808910211734173	0.000807616707908464
182	0.423750140311331	0.29	0.311770669651072	0.301431006075906	0.322110333226239	0.378026033458958	0.500198936044031	0.486534705514624	0.513863166573438	1.01	0.64	1.56	0.335637984763454	0.345064310873905	0.354490636984357	0.463768931928881	0.476793790230716	0.489818648532551	0.462516918107113	0.475545286779805	0.488547560820704	0.311770669651072	1.24513896777958	-0.00367355258690612	-0.00288607307121332	0.0648938140251354	0.0703447586273782	0.0597887960453855	0.474193517811356	0.481739545355764	0.467126374874575	0.471835437642966	0.479372744920171	0.464777414636754	0.000574611972085657	0.000808910211734173	0.000807616707908464
182	0.423750140311331	0.29	0.311932540324105	0.301651211883405	0.322213868764804	0.371864177337935	0.493778291952593	0.48011095913774	0.507445624767447	1.01	0.66	1.58	0.33092803605868	0.340348574208241	0.349769112357803	0.457113222578508	0.47012587814936	0.483138533720211	0.45637576891596	0.46929086188892	0.482265132651205	0.311932540324105	1.25443444939925	0.00271853383667557	0.00965343994637084	0.0648938140251354	0.0703447586273782	0.0597887960453855	0.474193517811356	0.481739545355764	0.467126374874575	0.471835437642966	0.479372744920171	0.464777414636754	0.000574611972085657	0.000808910211734173	0.000807616707908464
182	0.423750140311331	0.29	0.312206214074082	0.30171246004091	0.322699968107254	0.358707344322415	0.485041541424536	0.471229619903676	0.498853462945395	0.99	0.64	1.55	0.327955809568293	0.337568320566632	0.347180831564971	0.454698012542549	0.468025386289157	0.481352760035766	0.453250341675225	0.466506700970765	0.479928457271808	0.312206214074082	1.24271613778426	0.00296996009603428	0.00289588610100198	0.0648938140251354	0.0703447586273782	0.0597887960453855	0.474193517811356	0.481739545355764	0.467126374874575	0.471835437642966	0.479372744920171	0.464777414636754	0.000574611972085657	0.000808910211734173	0.000807616707908464
182	0.423750140311331	0.29	0.312221961567587	0.301731983872347	0.322711939262827	0.358925844325386	0.488294758793372	0.474396800637057	0.502192716949688	1	0.65	1.54	0.329340040986787	0.338988407296777	0.348636773606767	0.456177424165544	0.469541626336374	0.482905828507204	0.455757598030738	0.469126607580898	0.482435926901763	0.312221961567587	1.23939798395287	0.00350410016054444	0.00496352783646324	0.0648938140251354	0.0703447586273782	0.0597887960453855	0.474193517811356	0.481739545355764	0.467126374874575	0.471835437642966	0.479372744920171	0.464777414636754	0.000574611972085657	0.000808910211734173	0.000807616707908464
182	0.423750140311331	0.29	0.312320456590485	0.301799331345786	0.322841581835184	0.372147233793248	0.502485480158442	0.488585563600442	0.516385396716442	1	0.64	1.53	0.339280710883926	0.348933009114503	0.358585307345079	0.469994982711723	0.48336601028411	0.496737037856497	0.469423666611442	0.482984133309785	0.496319154593956	0.312320456590485	1.22986799955434	0.000304053398451446	-0.00289031607719794	0.0648938140251354	0.0703447586273782	0.0597887960453855	0.474193517811356	0.481739545355764	0.467126374874575	0.471835437642966	0.479372744920171	0.464777414636754	0.000574611972085657	0.000808910211734173	0.000807616707908464
182	0.423750140311331	0.29	0.31232625706557	0.301837395855343	0.322815118275797	0.361329291755488	0.494644153446737	0.480638706835774	0.508649600057701	0.99	0.64	1.54	0.335578981701778	0.34535749817401	0.355136014646241	0.465847799785647	0.4794222506069	0.492996701428152	0.465259470661814	0.478855613938695	0.492356020223236	0.31232625706557	1.23332222764113	-0.00400567707980023	-0.00514435107292965	0.0648938140251354	0.0703447586273782	0.0597887960453855	0.474193517811356	0.481739545355764	0.467126374874575	0.471835437642966	0.479372744920171	0.464777414636754	0.000574611972085657	0.000808910211734173	0.000807616707908464
182	0.423750140311331	0.29	0.312396808452366	0.302034731784189	0.322758885120543	0.365019339271945	0.494459512805299	0.480570537159858	0.508348488450741	0.99	0.65	1.55	0.335290795827036	0.34498103968781	0.354671283548584	0.465317807120735	0.478765963407395	0.492214119694055	0.464701728323857	0.4780920127023	0.491571823003677	0.312396808452366	1.23691990789213	-0.000616557445296788	-0.00201062993649818	0.0648938140251354	0.0703447586273782	0.0597887960453855	0.474193517811356	0.481739545355764	0.467126374874575	0.471835437642966	0.479372744920171	0.464777414636754	0.000574611972085657	0.000808910211734173	0.000807616707908464
182	0.423750140311331	0.29	0.312449832797813	0.302063064007701	0.322836601587925	0.361389230270384	0.488452399155665	0.474624062912048	0.502280735399283	1	0.65	1.54	0.32940919119693	0.33900664192385	0.348604092650771	0.456225721719054	0.469518015928097	0.48281031013714	0.455981596164454	0.469248855810194	0.482515438138294	0.312449832797813	1.24229818494058	-0.00106792733630936	0.000712801876129494	0.0648938140251354	0.0703447586273782	0.0597887960453855	0.474193517811356	0.481739545355764	0.467126374874575	0.471835437642966	0.479372744920171	0.464777414636754	0.000574611972085657	0.000808910211734173	0.000807616707908464
182	0.423750140311331	0.29	0.31245202283295	0.302154735480315	0.322749310185585	0.374337138646843	0.504189277756275	0.490307358834889	0.51807119667766	1.01	0.65	1.56	0.337918395654052	0.347485773516096	0.35705315137814	0.466749036718696	0.479963956233183	0.49317887574767	0.466076698211906	0.4793165261012	0.49253039059124	0.31245202283295	1.25765060893888	-0.00363407856510449	0.00181578127495248	0.0648938140251354	0.0703447586273782	0.0597887960453855	0.474193517811356	0.481739545355764	0.467126374874575	0.471835437642966	0.479372744920171	0.464777414636754	0.000574611972085657	0.000808910211734173	0.000807616707908464
182	0.423750140311331	0.29	0.312481489229291	0.302160487679808	0.322802490778773	0.368645019980499	0.492783880073977	0.479049587959392	0.506518172188562	1	0.65	1.57	0.331055218208542	0.340546530146209	0.350037842083877	0.457745779842435	0.470869294427542	0.483992809012648	0.456567268348832	0.469641304007588	0.482686387476771	0.312481489229291	1.25292702296576	-0.00159653704408072	0.00266011036313601	0.0648938140251354	0.0703447586273782	0.0597887960453855	0.474193517811356	0.481739545355764	0.467126374874575	0.471835437642966	0.479372744920171	0.464777414636754	0.000574611972085657	0.000808910211734173	0.000807616707908464
182	0.423750140311331	0.29	0.312481815364755	0.302068376992065	0.322895253737445	0.363238476288139	0.494312491716586	0.4803741458309	0.508250837602271	0.99	0.64	1.55	0.335450526164884	0.34518382572274	0.354917125280596	0.465699896420569	0.47921246009947	0.492725023778371	0.464798463427667	0.478363701768746	0.491763308408313	0.312481815364755	1.23491501416259	-9.05235042084652e-05	-0.0015087902981464	0.0648938140251354	0.0703447586273782	0.0597887960453855	0.474193517811356	0.481739545355764	0.467126374874575	0.471835437642966	0.479372744920171	0.464777414636754	0.000574611972085657	0.000808910211734173	0.000807616707908464
182	0.423750140311331	0.29	0.312635934473386	0.302334172515309	0.322937696431464	0.374341674209542	0.497277619753524	0.483586133118731	0.510969106388317	1.02	0.65	1.57	0.331354483124286	0.340735925573466	0.350117368022647	0.456665802112115	0.469595109422609	0.482524416733102	0.455832360800251	0.46870687500567	0.481647716316936	0.312635934473386	1.25451955526187	-0.00490584511770891	0.00187593247162648	0.0648938140251354	0.0703447586273782	0.0597887960453855	0.474193517811356	0.481739545355764	0.467126374874575	0.471835437642966	0.479372744920171	0.464777414636754	0.000574611972085657	0.000808910211734173	0.000807616707908464
182	0.423750140311331	0.29	0.312647811443933	0.302167310855325	0.323128312032541	0.364100164113242	0.491767025582693	0.477926247938621	0.505607803226765	0.98	0.64	1.54	0.335497501520206	0.345213532683406	0.354929563846606	0.46672099212577	0.480237264775987	0.493753537426203	0.465823774205696	0.47932109002744	0.492744673751486	0.312647811443933	1.22885556820289	-0.00541207906911632	-0.00848069770560312	0.0648938140251354	0.0703447586273782	0.0597887960453855	0.474193517811356	0.481739545355764	0.467126374874575	0.471835437642966	0.479372744920171	0.464777414636754	0.000574611972085657	0.000808910211734173	0.000807616707908464
182	0.423750140311331	0.29	0.312684432601033	0.302282908466599	0.323085956735467	0.359315164340088	0.489696646404329	0.475770570853108	0.50362272195555	1	0.65	1.55	0.329531327735139	0.339176897359811	0.348822466984484	0.456034904452053	0.469383305808626	0.482731707165199	0.455666600902194	0.469032518536829	0.482396062054165	0.312684432601033	1.24541935499735	-0.00476590377911886	-0.000851130440871932	0.0648938140251354	0.0703447586273782	0.0597887960453855	0.474193517811356	0.481739545355764	0.467126374874575	0.471835437642966	0.479372744920171	0.464777414636754	0.000574611972085657	0.000808910211734173	0.000807616707908464
182	0.423750140311331	0.29	0.312753160582398	0.302375103023769	0.323131218141027	0.373088121672293	0.495312151656859	0.481638211060234	0.508986092253485	1.01	0.64	1.56	0.3323582508831	0.341794061570482	0.351229872257864	0.4592892735322	0.472328717037153	0.485368160542106	0.458217318803305	0.471275337914374	0.484262707223634	0.312753160582398	1.23657943344826	0.00238298407782522	0.00257867792461034	0.0648938140251354	0.0703447586273782	0.0597887960453855	0.474193517811356	0.481739545355764	0.467126374874575	0.471835437642966	0.479372744920171	0.464777414636754	0.000574611972085657	0.000808910211734173	0.000807616707908464
182	0.423750140311331	0.29	0.31282540930091	0.302342348580028	0.323308470021791	0.369859554913147	0.496026957496333	0.482238277146518	0.509815637846147	1.01	0.65	1.54	0.332872790730139	0.342390650937519	0.3519085111449	0.460053706053121	0.473208061062121	0.486362416071122	0.460116908860032	0.473251943928915	0.486380623645197	0.31282540930091	1.24423617037259	-0.00265964898140387	0.00112166591203288	0.0648938140251354	0.0703447586273782	0.0597887960453855	0.474193517811356	0.481739545355764	0.467126374874575	0.471835437642966	0.479372744920171	0.464777414636754	0.000574611972085657	0.000808910211734173	0.000807616707908464
182	0.423750140311331	0.29	0.312835256070954	0.302488663600429	0.32318184854148	0.365820430336861	0.487722425920403	0.474046333138076	0.501398518702731	1	0.64	1.55	0.329622707895751	0.339132222939361	0.34864173798297	0.456851427686621	0.470031452667346	0.483211477648071	0.455628641483482	0.468775497699199	0.481933722368238	0.312835256070954	1.23861136112749	0.00293748093310796	0.00215231146042378	0.0648938140251354	0.0703447586273782	0.0597887960453855	0.474193517811356	0.481739545355764	0.467126374874575	0.471835437642966	0.479372744920171	0.464777414636754	0.000574611972085657	0.000808910211734173	0.000807616707908464
182	0.423750140311331	0.29	0.312844603186182	0.302333688272586	0.323355518099778	0.363570300978309	0.489872182666429	0.476068945002772	0.503675420330086	1.01	0.65	1.55	0.328587145969339	0.338114267023225	0.347641388077112	0.454116208093727	0.467282943737868	0.480449679382008	0.453718263570752	0.466954062364529	0.479979920446845	0.312844603186182	1.23579195290195	-0.00636784903076208	-0.00489191459468849	0.0648938140251354	0.0703447586273782	0.0597887960453855	0.474193517811356	0.481739545355764	0.467126374874575	0.471835437642966	0.479372744920171	0.464777414636754	0.000574611972085657	0.000808910211734173	0.000807616707908464
182	0.423750140311331	0.29	0.312991179529431	0.302639280181169	0.323343078877692	0.371860713385623	0.495416248549679	0.481703476911627	0.509129020187731	1	0.64	1.56	0.334894606470829	0.344428133799286	0.353961661127743	0.464130036964429	0.477342541154889	0.490555045345348	0.462768508585013	0.475946938947926	0.489108333649114	0.312991179529431	1.23998082427989	-0.00950054572433886	-0.010803840358682	0.0648938140251354	0.0703447586273782	0.0597887960453855	0.474193517811356	0.481739545355764	0.467126374874575	0.471835437642966	0.479372744920171	0.464777414636754	0.000574611972085657	0.000808910211734173	0.000807616707908464
182	0.423750140311331	0.29	0.313086412196521	0.302657653697966	0.323515170695077	0.363789938316834	0.492070392020247	0.478211793067788	0.505928990972706	1.01	0.65	1.55	0.328417480516498	0.3379350336539	0.347452586791303	0.453011085615309	0.466139366949163	0.479267648283016	0.452759660997485	0.465885811048406	0.478963486954185	0.313086412196521	1.2466610137402	0.00450336497011203	0.00886257271412762	0.0648938140251354	0.0703447586273782	0.0597887960453855	0.474193517811356	0.481739545355764	0.467126374874575	0.471835437642966	0.479372744920171	0.464777414636754	0.000574611972085657	0.000808910211734173	0.000807616707908464
182	0.423750140311331	0.29	0.313209948498519	0.302848272008046	0.323571624988993	0.368115036949119	0.489240395437152	0.475589324996821	0.502891465877482	1.01	0.65	1.57	0.327533955923152	0.336935321489834	0.346336687056517	0.45227798410269	0.465259937849523	0.478241891596356	0.45110258504357	0.464057627117512	0.477091573517032	0.313209948498519	1.25287487522526	0.00653333299379939	0.0104799711594463	0.0648938140251354	0.0703447586273782	0.0597887960453855	0.474193517811356	0.481739545355764	0.467126374874575	0.471835437642966	0.479372744920171	0.464777414636754	0.000574611972085657	0.000808910211734173	0.000807616707908464
182	0.423750140311331	0.29	0.313258868532434	0.302771340778654	0.323746396286214	0.357443685828377	0.489317907020435	0.475345859300884	0.503289954739986	1.01	0.65	1.57	0.32819033973245	0.3378369812212	0.34748362270995	0.453622178577475	0.466955692695075	0.480289206812675	0.452508300600297	0.46578699989693	0.479158112326835	0.313258868532434	1.24286033300238	-0.00210746876967053	0.00132413126669381	0.0648938140251354	0.0703447586273782	0.0597887960453855	0.474193517811356	0.481739545355764	0.467126374874575	0.471835437642966	0.479372744920171	0.464777414636754	0.000574611972085657	0.000808910211734173	0.000807616707908464
182	0.423750140311331	0.29	0.313317514181334	0.30287063899931	0.323764389363358	0.369598666073372	0.493809147353769	0.480074432021456	0.507543862686083	1	0.64	1.55	0.33393857634716	0.343492410041852	0.353046243736543	0.462899959337963	0.47614332066857	0.489386681999178	0.461986426163333	0.475190613452375	0.488461247801888	0.313317514181334	1.23990130859795	-0.000312385063786232	1.86773975703495e-06	0.0648938140251354	0.0703447586273782	0.0597887960453855	0.474193517811356	0.481739545355764	0.467126374874575	0.471835437642966	0.479372744920171	0.464777414636754	0.000574611972085657	0.000808910211734173	0.000807616707908464
182	0.423750140311331	0.29	0.313322401774061	0.302848015644588	0.323796787903534	0.37112007129594	0.500235793357884	0.486367641870544	0.514103944845223	1	0.64	1.54	0.338164683993542	0.347807017614369	0.357449351235196	0.468676758510845	0.482040477076961	0.495404195643078	0.467551390757091	0.480933394896068	0.494258739537883	0.313322401774061	1.23235581660273	0.00760647675407359	0.00351749613588264	0.0648938140251354	0.0703447586273782	0.0597887960453855	0.474193517811356	0.481739545355764	0.467126374874575	0.471835437642966	0.479372744920171	0.464777414636754	0.000574611972085657	0.000808910211734173	0.000807616707908464
182	0.423750140311331	0.29	0.31350768767218	0.303107660897107	0.323907714447254	0.367448337334422	0.491528110883871	0.477793530802616	0.505262690965126	1	0.65	1.56	0.331609196794029	0.341141584269845	0.35067397174566	0.459272829027819	0.472475015836064	0.485677202644309	0.458266142536627	0.471398283655799	0.484592920147971	0.31350768767218	1.24181148835128	-0.00482633689333875	-0.00328535132586227	0.0648938140251354	0.0703447586273782	0.0597887960453855	0.474193517811356	0.481739545355764	0.467126374874575	0.471835437642966	0.479372744920171	0.464777414636754	0.000574611972085657	0.000808910211734173	0.000807616707908464
182	0.423750140311331	0.29	0.313586466908562	0.303191120259794	0.323981813557329	0.366568665373515	0.495765474059837	0.481886238432298	0.509644709687375	0.99	0.64	1.54	0.336467141197632	0.346158031621892	0.355848922046152	0.467090001009911	0.480543076998082	0.493996152986254	0.46606808219461	0.47951020272696	0.493004263779862	0.313586466908562	1.22898509907964	0.00289641441224151	-0.00160395340848243	0.0648938140251354	0.0703447586273782	0.0597887960453855	0.474193517811356	0.481739545355764	0.467126374874575	0.471835437642966	0.479372744920171	0.464777414636754	0.000574611972085657	0.000808910211734173	0.000807616707908464
182	0.423750140311331	0.29	0.313590634244494	0.303028025063935	0.324153243425053	0.359219851587434	0.501286883401328	0.487028251130165	0.51554551567249	1.01	0.65	1.55	0.335901223749686	0.345735339158322	0.355569454566958	0.464091665098584	0.47767878735976	0.491265909620936	0.463782191905098	0.477256496791618	0.49087251674862	0.313590634244494	1.24227899135315	0.00303432319374931	0.00833104504534076	0.0648938140251354	0.0703447586273782	0.0597887960453855	0.474193517811356	0.481739545355764	0.467126374874575	0.471835437642966	0.479372744920171	0.464777414636754	0.000574611972085657	0.000808910211734173	0.000807616707908464
182	0.423750140311331	0.29	0.313645748195706	0.303130528234085	0.324160968157327	0.358743376858264	0.490724990841628	0.47675232318474	0.504697658498516	1.02	0.65	1.57	0.326587987039798	0.336159635003999	0.3457312829682	0.450052600325209	0.463242751912631	0.476432903500053	0.448963336243603	0.462086149053451	0.475265132261916	0.313645748195706	1.25201027373246	-0.00431494666899079	0.00186063292675971	0.0648938140251354	0.0703447586273782	0.0597887960453855	0.474193517811356	0.481739545355764	0.467126374874575	0.471835437642966	0.479372744920171	0.464777414636754	0.000574611972085657	0.000808910211734173	0.000807616707908464
182	0.423750140311331	0.29	0.313828925877112	0.303438089443436	0.324219762310788	0.364176830992483	0.495647939586569	0.481700242995505	0.509595636177633	0.99	0.64	1.54	0.335253411281836	0.344960719778506	0.354668028275176	0.46482149928498	0.478280469537339	0.491739439789698	0.464425953162063	0.47782632754141	0.491276403574701	0.313828925877112	1.23968840684647	0.00477441721023561	0.00521546146083164	0.0648938140251354	0.0703447586273782	0.0597887960453855	0.474193517811356	0.481739545355764	0.467126374874575	0.471835437642966	0.479372744920171	0.464777414636754	0.000574611972085657	0.000808910211734173	0.000807616707908464
182	0.423750140311331	0.29	0.313849315016636	0.303271590546132	0.324427039487139	0.360969810564106	0.493457109121414	0.479474383839975	0.507439834402853	1	0.65	1.54	0.332405257416565	0.342099062869398	0.351792868322231	0.460177117548093	0.473597084145572	0.487017050743051	0.460005885268448	0.473457527556133	0.486813032225487	0.313849315016636	1.24051161696179	-0.00603979351789724	-0.00531736596541605	0.0648938140251354	0.0703447586273782	0.0597887960453855	0.474193517811356	0.481739545355764	0.467126374874575	0.471835437642966	0.479372744920171	0.464777414636754	0.000574611972085657	0.000808910211734173	0.000807616707908464
182	0.423750140311331	0.29	0.314046920147458	0.303575212574604	0.324518627720313	0.374714777973199	0.502302157341627	0.488483339784871	0.516120974898382	1	0.65	1.55	0.339485523934143	0.349089308006844	0.358693092079544	0.470426736402473	0.483734746552888	0.497042756703303	0.470070210414731	0.48339390992724	0.496645530129941	0.314046920147458	1.24257924700092	-0.0023859962389599	-0.000940658287557658	0.0648938140251354	0.0703447586273782	0.0597887960453855	0.474193517811356	0.481739545355764	0.467126374874575	0.471835437642966	0.479372744920171	0.464777414636754	0.000574611972085657	0.000808910211734173	0.000807616707908464
182	0.423750140311331	0.29	0.314049041489851	0.303465208245557	0.324632874734144	0.362728530542892	0.494437507340233	0.480480254185958	0.508394760494508	1	0.65	1.58	0.332684153369097	0.342348144570682	0.352012135772266	0.460339747445217	0.473711948146687	0.487084148848157	0.459064820768669	0.472348862651674	0.485758721011086	0.314049041489851	1.24183368883173	0.0039218169947686	0.00673266192720372	0.0648938140251354	0.0703447586273782	0.0597887960453855	0.474193517811356	0.481739545355764	0.467126374874575	0.471835437642966	0.479372744920171	0.464777414636754	0.000574611972085657	0.000808910211734173	0.000807616707908464
182	0.423750140311331	0.29	0.31409984127488	0.303614159315454	0.324585523234306	0.378471345065884	0.497284560392304	0.483712798874191	0.510856321910416	0.99	0.64	1.56	0.337335759667992	0.34680055053646	0.356265341404927	0.468076282255056	0.481209322542259	0.494342362829461	0.466859803673264	0.47994237216431	0.493019744876026	0.31409984127488	1.23611285600403	-0.00330406282902119	-0.00418747812737654	0.0648938140251354	0.0703447586273782	0.0597887960453855	0.474193517811356	0.481739545355764	0.467126374874575	0.471835437642966	0.479372744920171	0.464777414636754	0.000574611972085657	0.000808910211734173	0.000807616707908464
182	0.423750140311331	0.29	0.314166344793584	0.303596285365326	0.324736404221841	0.369618119508088	0.497704672999638	0.483862186124507	0.51154715987477	1	0.64	1.55	0.335614352967085	0.34521571758965	0.354817082212214	0.464709212447412	0.478003764818985	0.491298317190557	0.463572813515548	0.476835777118992	0.490035910238302	0.314166344793584	1.23160752153898	-0.00546805361794941	-0.0080962250635743	0.0648938140251354	0.0703447586273782	0.0597887960453855	0.474193517811356	0.481739545355764	0.467126374874575	0.471835437642966	0.479372744920171	0.464777414636754	0.000574611972085657	0.000808910211734173	0.000807616707908464
182	0.423750140311331	0.29	0.3141724801509	0.303666482737285	0.324678477564516	0.367049215307749	0.497419274599581	0.483508138517093	0.511330410682068	1.01	0.65	1.57	0.332347520619463	0.341909575976369	0.351471631333274	0.458586646344664	0.471780759813938	0.484974873283213	0.457984066385159	0.471231765523252	0.484336134337209	0.3141724801509	1.24284310032912	0.00315274613685464	0.00634468806585192	0.0648938140251354	0.0703447586273782	0.0597887960453855	0.474193517811356	0.481739545355764	0.467126374874575	0.471835437642966	0.479372744920171	0.464777414636754	0.000574611972085657	0.000808910211734173	0.000807616707908464
182	0.423750140311331	0.29	0.314186116343149	0.303814995107632	0.324557237578667	0.361512908129054	0.488468624678714	0.474643533708934	0.502293715648493	1.01	0.65	1.54	0.327111981478127	0.336639874686534	0.346167767894942	0.451816894409539	0.464977106702088	0.478137318994637	0.45162944320535	0.464776028667787	0.477915188785012	0.314186116343149	1.24439270159726	-0.00128472721153052	0.000981077284003109	0.0648938140251354	0.0703447586273782	0.0597887960453855	0.474193517811356	0.481739545355764	0.467126374874575	0.471835437642966	0.479372744920171	0.464777414636754	0.000574611972085657	0.000808910211734173	0.000807616707908464
182	0.423750140311331	0.29	0.314208080260559	0.303649992227669	0.324766168293449	0.360937389541325	0.496117663566165	0.482058560145694	0.510176766986637	1	0.65	1.53	0.334301010041982	0.344050805735533	0.353800601429085	0.462857338120606	0.476356443257531	0.489855548394457	0.46278973560758	0.476253900808015	0.489816103531173	0.314208080260559	1.23260519347986	-0.00254222317789979	-0.00273991240050973	0.0648938140251354	0.0703447586273782	0.0597887960453855	0.474193517811356	0.481739545355764	0.467126374874575	0.471835437642966	0.479372744920171	0.464777414636754	0.000574611972085657	0.000808910211734173	0.000807616707908464
182	0.423750140311331	0.29	0.31421035677661	0.303863182891321	0.3245575306619	0.373688270227733	0.505433621859077	0.491498144957624	0.519369098760531	1.01	0.65	1.55	0.339325762297082	0.348946686345466	0.35856761039385	0.469004698882369	0.482302417734415	0.49560013658646	0.468304619209311	0.481595746459475	0.494815165139631	0.31421035677661	1.24399612789707	0.00117899072068475	0.00476474338505447	0.0648938140251354	0.0703447586273782	0.0597887960453855	0.474193517811356	0.481739545355764	0.467126374874575	0.471835437642966	0.479372744920171	0.464777414636754	0.000574611972085657	0.000808910211734173	0.000807616707908464
182	0.423750140311331	0.29	0.314246192978841	0.303897756432036	0.324594629525646	0.37467512568098	0.491353704585442	0.477834945642732	0.504872463528153	0.99	0.64	1.56	0.333035906507865	0.342458055683855	0.351880204859845	0.462001719621624	0.475072529815888	0.488143340010152	0.460535747636405	0.473548248556055	0.486576067082848	0.314246192978841	1.23664525565322	0.00296655802159157	-0.000356182589927015	0.0648938140251354	0.0703447586273782	0.0597887960453855	0.474193517811356	0.481739545355764	0.467126374874575	0.471835437642966	0.479372744920171	0.464777414636754	0.000574611972085657	0.000808910211734173	0.000807616707908464
182	0.423750140311331	0.29	0.314325977601616	0.303942512984259	0.324709442218973	0.368611229659643	0.50488547913413	0.490812883978228	0.518958074290032	1.02	0.66	1.58	0.334774965436042	0.344373638801596	0.35397231216715	0.460579420192427	0.473785160972849	0.486990901753272	0.460140524042616	0.473355605053833	0.4865221466327	0.314325977601616	1.26073120131601	-0.00057050063724228	0.0100589681859414	0.0648938140251354	0.0703447586273782	0.0597887960453855	0.474193517811356	0.481739545355764	0.467126374874575	0.471835437642966	0.479372744920171	0.464777414636754	0.000574611972085657	0.000808910211734173	0.000807616707908464
182	0.423750140311331	0.29	0.314346383315294	0.303857116867955	0.324835649762634	0.373658522148528	0.501748581392067	0.487913826743454	0.51558333604068	0.99	0.64	1.55	0.340143628498615	0.349788371868517	0.359433115238418	0.47190665112193	0.485287523680709	0.498668396239488	0.470768737198441	0.48408156285358	0.497470972520141	0.314346383315294	1.23668452825276	0.00577864438357673	0.00460920388639398	0.0648938140251354	0.0703447586273782	0.0597887960453855	0.474193517811356	0.481739545355764	0.467126374874575	0.471835437642966	0.479372744920171	0.464777414636754	0.000574611972085657	0.000808910211734173	0.000807616707908464
182	0.423750140311331	0.29	0.314379968571861	0.303936241779402	0.324823695364321	0.37620233559315	0.507506670682196	0.493588887988752	0.521424453375641	1.01	0.66	1.54	0.340016507663367	0.349603992270497	0.359191476877627	0.469560405448603	0.482800654253856	0.49604090305911	0.469852029446199	0.483082656029693	0.496356656970146	0.314379968571861	1.23744864397417	-0.00219990534663398	0.000223724041975294	0.0648938140251354	0.0703447586273782	0.0597887960453855	0.474193517811356	0.481739545355764	0.467126374874575	0.471835437642966	0.479372744920171	0.464777414636754	0.000574611972085657	0.000808910211734173	0.000807616707908464
182	0.423750140311331	0.29	0.314407910640604	0.304017364616468	0.32479845666474	0.379391357545937	0.505977127679256	0.49219509593109	0.519759159427421	1	0.64	1.54	0.342349651818854	0.351935837884798	0.361522023950743	0.474548483200185	0.487836389389369	0.501124295578554	0.473610425303188	0.486844218372002	0.500123594602691	0.314407910640604	1.24087545436637	-0.00166553808443335	-0.00226490738407696	0.0648938140251354	0.0703447586273782	0.0597887960453855	0.474193517811356	0.481739545355764	0.467126374874575	0.471835437642966	0.479372744920171	0.464777414636754	0.000574611972085657	0.000808910211734173	0.000807616707908464
182	0.423750140311331	0.29	0.314464608787047	0.304070337193024	0.324858880381069	0.373846863529221	0.500171079509373	0.486385369010062	0.513956790008685	1	0.64	1.57	0.338151040390392	0.347735317889016	0.35731959538764	0.46864389998952	0.481926760750059	0.495209621510598	0.46712624766314	0.480313424796003	0.493548618894796	0.314464608787047	1.23700562856976	0.00622248900835808	0.00520437632083011	0.0648938140251354	0.0703447586273782	0.0597887960453855	0.474193517811356	0.481739545355764	0.467126374874575	0.471835437642966	0.479372744920171	0.464777414636754	0.000574611972085657	0.000808910211734173	0.000807616707908464
182	0.423750140311331	0.29	0.314483834774448	0.304035738666676	0.32493193088222	0.368622789501008	0.495111624269114	0.481311796978344	0.508911451559884	0.99	0.65	1.53	0.336495164068054	0.346142912528554	0.355790660989054	0.467361248734652	0.480761095892828	0.494160943051004	0.467216583117022	0.480602245157145	0.494044520499854	0.314483834774448	1.23232646264044	0.00544626328474573	0.00410997457769626	0.0648938140251354	0.0703447586273782	0.0597887960453855	0.474193517811356	0.481739545355764	0.467126374874575	0.471835437642966	0.479372744920171	0.464777414636754	0.000574611972085657	0.000808910211734173	0.000807616707908464
182	0.423750140311331	0.29	0.314546150668623	0.303972814792234	0.325119486545011	0.361503487030466	0.490364672213311	0.476485634312924	0.504243710113697	1.02	0.65	1.57	0.326148484643326	0.335648513298011	0.345148541952695	0.449312130637966	0.462399660756728	0.475487190875489	0.448449906539053	0.461528220869228	0.474573432203108	0.314546150668623	1.24940247046723	0.00337861562315628	0.00960118041102546	0.0648938140251354	0.0703447586273782	0.0597887960453855	0.474193517811356	0.481739545355764	0.467126374874575	0.471835437642966	0.479372744920171	0.464777414636754	0.000574611972085657	0.000808910211734173	0.000807616707908464
182	0.423750140311331	0.29	0.31461241370497	0.304129921039958	0.325094906369981	0.367830554093305	0.494710032166978	0.480897899680501	0.508522164653455	1	0.65	1.54	0.332506582240649	0.342056686263945	0.351606790287242	0.459845283544542	0.47305275228961	0.486260221034678	0.459555271254046	0.472825026289097	0.485984618150798	0.31461241370497	1.23598396913541	0.00260461366139755	0.00280875479567891	0.0648938140251354	0.0703447586273782	0.0597887960453855	0.474193517811356	0.481739545355764	0.467126374874575	0.471835437642966	0.479372744920171	0.464777414636754	0.000574611972085657	0.000808910211734173	0.000807616707908464
182	0.423750140311331	0.29	0.314726520366453	0.304327057249223	0.325125983483684	0.370095323974358	0.492026549725489	0.47835598917166	0.505697110279318	1	0.64	1.55	0.331331428187474	0.340800289150764	0.350269150114054	0.45853105005973	0.471635049230948	0.484739048402166	0.457206731462245	0.470308258264718	0.483338024943641	0.314726520366453	1.23999507216202	-0.00100661497425904	-0.00142045347416433	0.0648938140251354	0.0703447586273782	0.0597887960453855	0.474193517811356	0.481739545355764	0.467126374874575	0.471835437642966	0.479372744920171	0.464777414636754	0.000574611972085657	0.000808910211734173	0.000807616707908464
182	0.423750140311331	0.29	0.314746175793916	0.304307917311985	0.325184434275847	0.362541230724389	0.488443830469136	0.47465018231553	0.502237478622741	1	0.64	1.55	0.32961317634613	0.339191953202658	0.348770730059186	0.456607884325802	0.469877211369619	0.483146538413437	0.455383290773844	0.468661616989534	0.48182206397046	0.314746175793916	1.23273719295511	0.00334458333017337	0.000935490911309936	0.0648938140251354	0.0703447586273782	0.0597887960453855	0.474193517811356	0.481739545355764	0.467126374874575	0.471835437642966	0.479372744920171	0.464777414636754	0.000574611972085657	0.000808910211734173	0.000807616707908464
182	0.423750140311331	0.29	0.314790155383755	0.304301488277519	0.32527882248999	0.369814608034658	0.495166191320071	0.48140011138086	0.508932271259283	1	0.64	1.55	0.334103056674821	0.343657041556395	0.353211026437969	0.462721818547886	0.475953775485902	0.489185732423918	0.462025800410042	0.475184117150114	0.488403536614651	0.314790155383755	1.22761837663207	0.00444749677145436	0.000728113068610972	0.0648938140251354	0.0703447586273782	0.0597887960453855	0.474193517811356	0.481739545355764	0.467126374874575	0.471835437642966	0.479372744920171	0.464777414636754	0.000574611972085657	0.000808910211734173	0.000807616707908464
182	0.423750140311331	0.29	0.314801917475361	0.304196899533236	0.325406935417487	0.365050249710828	0.496315831932955	0.48237564330805	0.510256020557859	0.99	0.65	1.52	0.335965191369643	0.345674259818822	0.355383328268002	0.465938526081762	0.479403697947916	0.492868869814071	0.466385160851036	0.47980974992516	0.493251986488108	0.314801917475361	1.23110393981372	-0.00610947532346261	-0.00679065919803837	0.0648938140251354	0.0703447586273782	0.0597887960453855	0.474193517811356	0.481739545355764	0.467126374874575	0.471835437642966	0.479372744920171	0.464777414636754	0.000574611972085657	0.000808910211734173	0.000807616707908464
182	0.423750140311331	0.29	0.314867974284812	0.30442486484119	0.325311083728434	0.366274868174159	0.495974187286489	0.482080319968969	0.509868054604008	1.01	0.66	1.55	0.332712851750755	0.342301851810654	0.351890851870552	0.459805610319488	0.473057506065909	0.48630940181233	0.459981479733341	0.47320049249833	0.486519224190752	0.314867974284812	1.24860422197903	0.00359163520268753	0.00879092992406649	0.0648938140251354	0.0703447586273782	0.0597887960453855	0.474193517811356	0.481739545355764	0.467126374874575	0.471835437642966	0.479372744920171	0.464777414636754	0.000574611972085657	0.000808910211734173	0.000807616707908464
182	0.423750140311331	0.29	0.314928987430506	0.304449599641903	0.325408375219109	0.366784495833581	0.490211043541346	0.476493683305022	0.503928403777671	1.01	0.64	1.58	0.327923240516396	0.337363536112396	0.346803831708396	0.452691948125791	0.465724101008603	0.478756253891414	0.451218391334262	0.464209601446831	0.477201597223347	0.314928987430506	1.24779097595913	0.00709880725537268	0.00989362119397982	0.0648938140251354	0.0703447586273782	0.0597887960453855	0.474193517811356	0.481739545355764	0.467126374874575	0.471835437642966	0.479372744920171	0.464777414636754	0.000574611972085657	0.000808910211734173	0.000807616707908464
182	0.423750140311331	0.29	0.314960389294701	0.304579641346978	0.325341137242425	0.372032211180896	0.492978319727079	0.479338036123397	0.506618603330761	1	0.64	1.54	0.331786001959066	0.341227470862836	0.350668939766607	0.459039710164042	0.472102374422085	0.485165038680127	0.458114598334467	0.471060076500633	0.484153946207044	0.314960389294701	1.23547714792194	-0.00215814155094437	-0.00356381671574664	0.0648938140251354	0.0703447586273782	0.0597887960453855	0.474193517811356	0.481739545355764	0.467126374874575	0.471835437642966	0.479372744920171	0.464777414636754	0.000574611972085657	0.000808910211734173	0.000807616707908464
182	0.423750140311331	0.29	0.315011607236821	0.304571030590852	0.325452183882791	0.368899769824776	0.498751951515835	0.4848589285688	0.51264497446287	1.01	0.66	1.55	0.33408813112937	0.34366100645171	0.353233881774049	0.461418618962407	0.474639989311008	0.487861359659609	0.461351905209362	0.474543802001032	0.487800166276761	0.315011607236821	1.25114812506028	-0.00541892053604926	0.000714960272298885	0.0648938140251354	0.0703447586273782	0.0597887960453855	0.474193517811356	0.481739545355764	0.467126374874575	0.471835437642966	0.479372744920171	0.464777414636754	0.000574611972085657	0.000808910211734173	0.000807616707908464
182	0.423750140311331	0.29	0.315013660080663	0.304537441897701	0.325489878263625	0.366778303639797	0.487319408126435	0.473682781468536	0.500956034784335	1	0.64	1.56	0.328001480237772	0.337444157709337	0.346886835180901	0.453873023282316	0.466939356302495	0.480005689322675	0.452835967642459	0.465881339528406	0.478912873641141	0.315013660080663	1.24036016580605	0.00139969636600176	0.00209595493747843	0.0648938140251354	0.0703447586273782	0.0597887960453855	0.474193517811356	0.481739545355764	0.467126374874575	0.471835437642966	0.479372744920171	0.464777414636754	0.000574611972085657	0.000808910211734173	0.000807616707908464
182	0.423750140311331	0.29	0.31503506164457	0.304565385444952	0.325504737844188	0.375049754542747	0.502263315353653	0.48845543848447	0.516071192222835	1	0.65	1.53	0.339432386840506	0.349027613413166	0.358622839985826	0.470334989693681	0.483630629609388	0.496926269525095	0.470178963410177	0.483441698967142	0.496715436035508	0.31503506164457	1.23381109464244	0.00664972254140361	0.00521311868076942	0.0648938140251354	0.0703447586273782	0.0597887960453855	0.474193517811356	0.481739545355764	0.467126374874575	0.471835437642966	0.479372744920171	0.464777414636754	0.000574611972085657	0.000808910211734173	0.000807616707908464
182	0.423750140311331	0.29	0.315101914295301	0.304690716081052	0.325513112509549	0.373525519199963	0.500759193780737	0.486947795386599	0.514570592174875	0.99	0.65	1.54	0.339543425080383	0.349173963631589	0.358804502182795	0.471113463444145	0.48447574949229	0.497838035540435	0.47073750508297	0.484120132539394	0.497440078265334	0.315101914295301	1.24283697387308	-0.0112111524938615	-0.0098380886305964	0.0648938140251354	0.0703447586273782	0.0597887960453855	0.474193517811356	0.481739545355764	0.467126374874575	0.471835437642966	0.479372744920171	0.464777414636754	0.000574611972085657	0.000808910211734173	0.000807616707908464
182	0.423750140311331	0.29	0.315146974209226	0.30459292951246	0.325701018905992	0.377326462558606	0.50328294086922	0.489513986824862	0.517051894913578	1	0.64	1.54	0.339589867580128	0.34914178520963	0.358693702839133	0.470243545396122	0.483470464218631	0.49669738304114	0.469596031287724	0.482941726965181	0.496077923164076	0.315146974209226	1.22832769561093	-0.00305945379938736	-0.00628480086660206	0.0648938140251354	0.0703447586273782	0.0597887960453855	0.474193517811356	0.481739545355764	0.467126374874575	0.471835437642966	0.479372744920171	0.464777414636754	0.000574611972085657	0.000808910211734173	0.000807616707908464
182	0.423750140311331	0.29	0.315151198559643	0.304694800688156	0.32560759643113	0.36628252232394	0.496805058268502	0.48288814498175	0.510721971555254	1.01	0.65	1.56	0.333451433276047	0.343061556718654	0.352671680161261	0.460922584357408	0.474206446686748	0.487490309016087	0.46006302081907	0.473337930586179	0.486598986497805	0.315151198559643	1.24838357194575	0.000131064446724039	0.00424781299555559	0.0648938140251354	0.0703447586273782	0.0597887960453855	0.474193517811356	0.481739545355764	0.467126374874575	0.471835437642966	0.479372744920171	0.464777414636754	0.000574611972085657	0.000808910211734173	0.000807616707908464
182	0.423750140311331	0.29	0.315163769759932	0.304654353081344	0.32567318643852	0.370301918172242	0.49890785579504	0.4850522437526	0.512763467837479	1	0.65	1.55	0.335673448552272	0.3452620261457	0.354850603739127	0.464381989670379	0.477647151869383	0.490912314068387	0.463677581223136	0.47700836494632	0.490203882111134	0.315163769759932	1.24039789688607	-0.00359952284065225	-0.00284949626865923	0.0648938140251354	0.0703447586273782	0.0597887960453855	0.474193517811356	0.481739545355764	0.467126374874575	0.471835437642966	0.479372744920171	0.464777414636754	0.000574611972085657	0.000808910211734173	0.000807616707908464
182	0.423750140311331	0.29	0.315241292605748	0.304691941913952	0.325790643297544	0.368889132564389	0.498525649743515	0.484638613313704	0.512412686173325	1	0.64	1.55	0.336968729460606	0.346624371609568	0.35628001375853	0.467022573291519	0.48040483238247	0.493787091473421	0.466199156496458	0.479500285821193	0.492835080219043	0.315241292605748	1.23491186283084	0.00517063058459598	0.00448767302747275	0.0648938140251354	0.0703447586273782	0.0597887960453855	0.474193517811356	0.481739545355764	0.467126374874575	0.471835437642966	0.479372744920171	0.464777414636754	0.000574611972085657	0.000808910211734173	0.000807616707908464
182	0.423750140311331	0.29	0.315242199146304	0.304770931738539	0.325713466554068	0.36780285730682	0.49680761293048	0.482936090610079	0.51067913525088	1	0.65	1.56	0.334540017108521	0.344149113228311	0.353758209348101	0.462990769836513	0.476289396555036	0.48958802327356	0.46252599427108	0.475764896316539	0.489052325662556	0.315242199146304	1.249383392832	-0.00659610617761081	-0.00179219615847479	0.0648938140251354	0.0703447586273782	0.0597887960453855	0.474193517811356	0.481739545355764	0.467126374874575	0.471835437642966	0.479372744920171	0.464777414636754	0.000574611972085657	0.000808910211734173	0.000807616707908464
182	0.423750140311331	0.29	0.315253702722242	0.30487135384833	0.325636051596153	0.368687476357053	0.496494773521006	0.482658317770382	0.510331229271629	0.99	0.64	1.54	0.336860202599111	0.346517036669515	0.356173870739918	0.46755675749088	0.480960294004686	0.494363830518492	0.467023555214186	0.480419704801349	0.493813305582111	0.315253702722242	1.23650264323629	0.00222705603088649	0.00127787263813384	0.0648938140251354	0.0703447586273782	0.0597887960453855	0.474193517811356	0.481739545355764	0.467126374874575	0.471835437642966	0.479372744920171	0.464777414636754	0.000574611972085657	0.000808910211734173	0.000807616707908464
182	0.423750140311331	0.29	0.315262659753386	0.304763410325162	0.32576190918161	0.374121966322328	0.503625363438649	0.489752598989872	0.517498127887426	1	0.65	1.54	0.339036634513132	0.348640208603005	0.358243782692877	0.469093638933906	0.482381216316388	0.495668793698871	0.468936375063402	0.482235830638691	0.495512830715924	0.315262659753386	1.23829048750877	0.0102952191116521	0.0098380037746263	0.0648938140251354	0.0703447586273782	0.0597887960453855	0.474193517811356	0.481739545355764	0.467126374874575	0.471835437642966	0.479372744920171	0.464777414636754	0.000574611972085657	0.000808910211734173	0.000807616707908464
182	0.423750140311331	0.29	0.31527215299799	0.30480153775258	0.3257427682434	0.377021431466778	0.506385376462523	0.492522547735942	0.520248205189104	1.01	0.66	1.54	0.339400239144391	0.348953197494517	0.358506155844643	0.468772048878044	0.481966382122842	0.49516071536764	0.469189824968726	0.482418055058189	0.495580518346454	0.31527215299799	1.23686951504947	0.00266964337170523	0.00555261401322907	0.0648938140251354	0.0703447586273782	0.0597887960453855	0.474193517811356	0.481739545355764	0.467126374874575	0.471835437642966	0.479372744920171	0.464777414636754	0.000574611972085657	0.000808910211734173	0.000807616707908464
182	0.423750140311331	0.29	0.31528125148468	0.304800785715751	0.325761717253608	0.36246216968193	0.489835489506768	0.476000174478636	0.5036708045349	1	0.65	1.54	0.329206824058475	0.3387754762659	0.348344128473326	0.455328020558229	0.468562483365851	0.481796946173473	0.454926915819755	0.468144367812935	0.481378446356837	0.31528125148468	1.23648402196488	0.000513724320584897	0.000942964547352266	0.0648938140251354	0.0703447586273782	0.0597887960453855	0.474193517811356	0.481739545355764	0.467126374874575	0.471835437642966	0.479372744920171	0.464777414636754	0.000574611972085657	0.000808910211734173	0.000807616707908464
182	0.423750140311331	0.29	0.315308369228938	0.304682769203468	0.325933969254407	0.371696259738764	0.496326410067478	0.48258360836518	0.510069211769776	0.99	0.63	1.54	0.335992184695924	0.345560420930553	0.355128657165182	0.46591251851006	0.47918056831845	0.49244861812684	0.464791954553294	0.478073965032902	0.49127188005219	0.315308369228938	1.22369445726882	-0.000792118510142944	-0.00586077301141081	0.0648938140251354	0.0703447586273782	0.0597887960453855	0.474193517811356	0.481739545355764	0.467126374874575	0.471835437642966	0.479372744920171	0.464777414636754	0.000574611972085657	0.000808910211734173	0.000807616707908464
182	0.423750140311331	0.29	0.315356467891695	0.304850208283561	0.325862727499828	0.364811109087743	0.497883302074528	0.483891870636583	0.511874733512473	1.01	0.65	1.58	0.333345312009449	0.342983783662227	0.352622255315005	0.460352166410676	0.473662961992282	0.486973757573887	0.4592089798635	0.472422943595113	0.485719852725514	0.315356467891695	1.25394295769269	-0.000388512580187308	0.00523247111272526	0.0648938140251354	0.0703447586273782	0.0597887960453855	0.474193517811356	0.481739545355764	0.467126374874575	0.471835437642966	0.479372744920171	0.464777414636754	0.000574611972085657	0.000808910211734173	0.000807616707908464
182	0.423750140311331	0.29	0.315379847915486	0.304860783382841	0.325898912448132	0.37047522824433	0.495736635103594	0.481974208766065	0.509499061441123	0.99	0.63	1.53	0.337671185594836	0.347313143055491	0.356955100516145	0.469381786266576	0.48278464505068	0.496187503834783	0.468067634989557	0.481396945891158	0.494736781240053	0.315379847915486	1.2269788473099	-0.00992103258516571	-0.0143953773029289	0.0648938140251354	0.0703447586273782	0.0597887960453855	0.474193517811356	0.481739545355764	0.467126374874575	0.471835437642966	0.479372744920171	0.464777414636754	0.000574611972085657	0.000808910211734173	0.000807616707908464
182	0.423750140311331	0.29	0.31546795569097	0.304926880215009	0.32600903116693	0.365419936863329	0.504518857906245	0.490359561785696	0.518678154026794	1.01	0.65	1.56	0.336495355687396	0.346211771468128	0.35592818724886	0.464014008021176	0.477412567477688	0.490811126934199	0.463333656147892	0.476706557208346	0.490074588565561	0.31546795569097	1.24940510508636	0.000493261194865564	0.00711788599021598	0.0648938140251354	0.0703447586273782	0.0597887960453855	0.474193517811356	0.481739545355764	0.467126374874575	0.471835437642966	0.479372744920171	0.464777414636754	0.000574611972085657	0.000808910211734173	0.000807616707908464
182	0.423750140311331	0.29	0.315467986503817	0.304857195765005	0.326078777242629	0.362021112041936	0.492082717848876	0.47817065646745	0.505994779230303	1.01	0.64	1.56	0.329772243784852	0.339366750757151	0.348961257729449	0.455613092988298	0.468868856866955	0.482124620745611	0.454629182000963	0.467866854198669	0.481195579607811	0.315467986503817	1.23850802275373	0.00520511767651769	0.00593975968257966	0.0648938140251354	0.0703447586273782	0.0597887960453855	0.474193517811356	0.481739545355764	0.467126374874575	0.471835437642966	0.479372744920171	0.464777414636754	0.000574611972085657	0.000808910211734173	0.000807616707908464
182	0.423750140311331	0.29	0.315478109402522	0.305044403857703	0.325911814947341	0.366983285741566	0.498136860457242	0.484203678990857	0.512070041923628	1.01	0.65	1.54	0.333486188622003	0.343082405636065	0.352678622650128	0.460507559561897	0.473758874395751	0.487010189229605	0.46028410671211	0.473558230749638	0.486726947080267	0.315478109402522	1.24435222387412	0.0006496235247403	0.00440861306889001	0.0648938140251354	0.0703447586273782	0.0597887960453855	0.474193517811356	0.481739545355764	0.467126374874575	0.471835437642966	0.479372744920171	0.464777414636754	0.000574611972085657	0.000808910211734173	0.000807616707908464
182	0.423750140311331	0.29	0.315577637026685	0.305002198092776	0.326153075960594	0.356064166170025	0.488746128909686	0.474748397347882	0.50274386047149	0.99	0.64	1.55	0.331157949177166	0.340921984407269	0.350686019637371	0.459544018377102	0.47309345602873	0.486642893680358	0.458846257712696	0.472334467766488	0.485827459683412	0.315577637026685	1.22953035017055	0.00763266918430721	0.00603733167618047	0.0648938140251354	0.0703447586273782	0.0597887960453855	0.474193517811356	0.481739545355764	0.467126374874575	0.471835437642966	0.479372744920171	0.464777414636754	0.000574611972085657	0.000808910211734173	0.000807616707908464
182	0.423750140311331	0.29	0.315582493664314	0.304954262867884	0.326210724460744	0.371399740793468	0.504236443301361	0.490265752583588	0.518207134019134	1.01	0.64	1.57	0.336274538043708	0.345857070665074	0.355439603286439	0.463627137505809	0.476838730019311	0.490050322532814	0.462210966781401	0.475328906246028	0.488564539834497	0.315582493664314	1.24233197613906	-0.00409289682912693	-0.00111366709124639	0.0648938140251354	0.0703447586273782	0.0597887960453855	0.474193517811356	0.481739545355764	0.467126374874575	0.471835437642966	0.479372744920171	0.464777414636754	0.000574611972085657	0.000808910211734173	0.000807616707908464
182	0.423750140311331	0.29	0.315588541247229	0.305179043914583	0.325998038579876	0.37152389207855	0.50516784209272	0.491175066262388	0.519160617923052	1	0.64	1.55	0.341241371540349	0.350962781163875	0.360684190787401	0.47279819445486	0.486267443206299	0.499736691957737	0.471739462958371	0.485178802517553	0.498588967785102	0.315588541247229	1.24332334918451	0.000917749359754516	0.0014916960758199	0.0648938140251354	0.0703447586273782	0.0597887960453855	0.474193517811356	0.481739545355764	0.467126374874575	0.471835437642966	0.479372744920171	0.464777414636754	0.000574611972085657	0.000808910211734173	0.000807616707908464
182	0.423750140311331	0.29	0.31559347787205	0.305113376920991	0.326073578823109	0.36967356149899	0.497192386472817	0.483365792695765	0.511018980249869	0.99	0.64	1.55	0.33713530092909	0.34677899712003	0.356422693310969	0.467820551205206	0.481202476074147	0.494584400943088	0.466527525232968	0.479948038535551	0.493264035077998	0.31559347787205	1.23134244015708	-0.00174260800161236	-0.0052401367383386	0.0648938140251354	0.0703447586273782	0.0597887960453855	0.474193517811356	0.481739545355764	0.467126374874575	0.471835437642966	0.479372744920171	0.464777414636754	0.000574611972085657	0.000808910211734173	0.000807616707908464
182	0.423750140311331	0.29	0.315635761999581	0.305135656667529	0.326135867331634	0.362277474456784	0.490533853712851	0.476673274921709	0.504394432503993	1.01	0.65	1.57	0.328251269202808	0.337796072361376	0.347340875519945	0.453253031944918	0.466432603135748	0.479612174326577	0.452398360109305	0.465528227873493	0.478699436800575	0.315635761999581	1.25044081853234	0.00646274600757558	0.0123824100638008	0.0648938140251354	0.0703447586273782	0.0597887960453855	0.474193517811356	0.481739545355764	0.467126374874575	0.471835437642966	0.479372744920171	0.464777414636754	0.000574611972085657	0.000808910211734173	0.000807616707908464
182	0.423750140311331	0.29	0.31565428552199	0.305188487178659	0.326120083865322	0.368532909047977	0.496987330149972	0.483132547772137	0.510842112527808	0.99	0.64	1.54	0.338381282958647	0.348085036220031	0.357788789481416	0.47031376859387	0.483800947098435	0.497288125602999	0.469428603810222	0.482969831123533	0.496435075021685	0.31565428552199	1.21740413829762	0.00175636406041633	-0.00490213619395822	0.0648938140251354	0.0703447586273782	0.0597887960453855	0.474193517811356	0.481739545355764	0.467126374874575	0.471835437642966	0.479372744920171	0.464777414636754	0.000574611972085657	0.000808910211734173	0.000807616707908464
182	0.423750140311331	0.29	0.315677559926519	0.305132955305784	0.326222164547255	0.361153878509144	0.494612120927027	0.480602257151602	0.508621984702451	0.99	0.64	1.56	0.335614588906914	0.345397969242033	0.355181349577153	0.465930240943043	0.479512406043869	0.493094571144695	0.464562097219816	0.478107928063243	0.491706115609569	0.315677559926519	1.23279296559926	0.00200789190703048	-0.000213072845657789	0.0648938140251354	0.0703447586273782	0.0597887960453855	0.474193517811356	0.481739545355764	0.467126374874575	0.471835437642966	0.479372744920171	0.464777414636754	0.000574611972085657	0.000808910211734173	0.000807616707908464
182	0.423750140311331	0.29	0.315688664872466	0.30512169778408	0.326255631960851	0.371376246636366	0.500901324462174	0.487022340297176	0.514780308627171	1	0.64	1.54	0.336484609862023	0.346073624955644	0.355662640049266	0.465210187487947	0.478467576916122	0.491724966344297	0.464331004192487	0.477552195867123	0.490769203211956	0.315688664872466	1.22910818377151	0.00176889666433037	-0.00051689363449849	0.0648938140251354	0.0703447586273782	0.0597887960453855	0.474193517811356	0.481739545355764	0.467126374874575	0.471835437642966	0.479372744920171	0.464777414636754	0.000574611972085657	0.000808910211734173	0.000807616707908464
182	0.423750140311331	0.29	0.315701268707919	0.305117889581859	0.326284647833978	0.373106299810433	0.496885420886723	0.483168580537328	0.510602261236118	1.01	0.65	1.57	0.331599575589425	0.341013470907761	0.350427366226097	0.457283375872915	0.470265352172586	0.483247328472257	0.45612634685603	0.469098188413946	0.482074226741742	0.315701268707919	1.24532255598029	-0.00331176714270696	-0.00263207089381888	0.0648938140251354	0.0703447586273782	0.0597887960453855	0.474193517811356	0.481739545355764	0.467126374874575	0.471835437642966	0.479372744920171	0.464777414636754	0.000574611972085657	0.000808910211734173	0.000807616707908464
182	0.423750140311331	0.29	0.315703734123592	0.30518085910258	0.326226609144604	0.358812852110742	0.489785676416161	0.475841859968494	0.503729492863829	1	0.64	1.55	0.330097408306707	0.339770406961311	0.349443405615915	0.457094831174452	0.470489294674355	0.483883758174258	0.456212711121637	0.469500558549527	0.482931291900493	0.315703734123592	1.24044810979296	-0.00381202762500991	-0.00260213239800841	0.0648938140251354	0.0703447586273782	0.0597887960453855	0.474193517811356	0.481739545355764	0.467126374874575	0.471835437642966	0.479372744920171	0.464777414636754	0.000574611972085657	0.000808910211734173	0.000807616707908464
182	0.423750140311331	0.29	0.31576554111521	0.305269243346154	0.326261838884267	0.363281977517976	0.493007115175956	0.479106884740666	0.506907345611245	0.98	0.64	1.54	0.336029540272943	0.345778696863307	0.355527853453672	0.467299593569629	0.480857261471753	0.494414929373877	0.466474678938148	0.479962803815909	0.49345074754149	0.31576554111521	1.22765176550746	-0.00457891370728082	-0.00825664765280757	0.0648938140251354	0.0703447586273782	0.0597887960453855	0.474193517811356	0.481739545355764	0.467126374874575	0.471835437642966	0.479372744920171	0.464777414636754	0.000574611972085657	0.000808910211734173	0.000807616707908464
182	0.423750140311331	0.29	0.315801624784243	0.305386615297912	0.326216634270574	0.373589525897119	0.502648062715024	0.488786463412873	0.516509662017175	1	0.64	1.55	0.338554380676964	0.348155516383883	0.357756652090802	0.468526031580447	0.481813060985984	0.49510009039152	0.467341440856412	0.480681645367566	0.493856755937659	0.315801624784243	1.23595282570313	-0.0049977333547428	-0.00651640859135439	0.0648938140251354	0.0703447586273782	0.0597887960453855	0.474193517811356	0.481739545355764	0.467126374874575	0.471835437642966	0.479372744920171	0.464777414636754	0.000574611972085657	0.000808910211734173	0.000807616707908464
182	0.423750140311331	0.29	0.315814679572229	0.305400776222593	0.326228582921866	0.369887298884781	0.497790777545032	0.483953889674372	0.511627665415692	1.01	0.65	1.57	0.332809865994765	0.342325344424161	0.351840822853558	0.459307020103535	0.472439221065192	0.48557142202685	0.458777008926265	0.471856389420602	0.484963573261021	0.315814679572229	1.25259785987243	0.00122311625760979	0.00756004893708938	0.0648938140251354	0.0703447586273782	0.0597887960453855	0.474193517811356	0.481739545355764	0.467126374874575	0.471835437642966	0.479372744920171	0.464777414636754	0.000574611972085657	0.000808910211734173	0.000807616707908464
182	0.423750140311331	0.29	0.315818045431561	0.305206156381052	0.326429934482071	0.364269320736973	0.49211166102715	0.478266241772801	0.505957080281499	1.02	0.65	1.58	0.327300096133693	0.336775168085589	0.346250240037484	0.450863368517573	0.463915496847632	0.476967625177692	0.449991123203258	0.463020236655521	0.476037722596084	0.315818045431561	1.25126871176161	-0.0022696501722456	0.00307389353999575	0.0648938140251354	0.0703447586273782	0.0597887960453855	0.474193517811356	0.481739545355764	0.467126374874575	0.471835437642966	0.479372744920171	0.464777414636754	0.000574611972085657	0.000808910211734173	0.000807616707908464
182	0.423750140311331	0.29	0.315820614371053	0.305332189540455	0.326309039201651	0.368523632192276	0.496700020471319	0.482852971585922	0.510547069356715	1.01	0.65	1.55	0.332303950458126	0.341833619565661	0.351363288673197	0.458741682325345	0.471897278075464	0.485052873825583	0.458377710090404	0.47158150648687	0.484691020850194	0.315820614371053	1.2438487569693	-0.00311719418877147	-0.00141021515296758	0.0648938140251354	0.0703447586273782	0.0597887960453855	0.474193517811356	0.481739545355764	0.467126374874575	0.471835437642966	0.479372744920171	0.464777414636754	0.000574611972085657	0.000808910211734173	0.000807616707908464
182	0.423750140311331	0.29	0.315864221878032	0.30535454587117	0.326373897884894	0.36446615265277	0.494767510062781	0.480853283123984	0.508681737001578	1	0.66	1.56	0.332570917738508	0.34219436710459	0.351817816470671	0.459984987281521	0.47329535808713	0.486605728892739	0.459667972975789	0.472952541144732	0.486244010079101	0.315864221878032	1.24529644364366	0.00786836379948762	0.0121277099021149	0.0648938140251354	0.0703447586273782	0.0597887960453855	0.474193517811356	0.481739545355764	0.467126374874575	0.471835437642966	0.479372744920171	0.464777414636754	0.000574611972085657	0.000808910211734173	0.000807616707908464
182	0.423750140311331	0.29	0.31586795940467	0.305464991951819	0.326270926857521	0.369039402849706	0.498453692775925	0.484573140832418	0.512334244719432	1.01	0.64	1.56	0.332671771323544	0.342201122855622	0.351730474387699	0.458819016844789	0.471961844334242	0.485104671823695	0.457694776852891	0.470791301398277	0.483889742626624	0.31586795940467	1.24556127140773	0.000591724878813151	0.00359479042149618	0.0648938140251354	0.0703447586273782	0.0597887960453855	0.474193517811356	0.481739545355764	0.467126374874575	0.471835437642966	0.479372744920171	0.464777414636754	0.000574611972085657	0.000808910211734173	0.000807616707908464
182	0.423750140311331	0.29	0.315891575773668	0.305431821975466	0.32635132957187	0.367122137613329	0.493203820213725	0.479412740608336	0.506994899819114	1	0.65	1.56	0.331615431237181	0.341154883202442	0.350694335167703	0.458685202506717	0.471880021095721	0.485074839684724	0.45801300177847	0.471148355287719	0.484318060205621	0.315891575773668	1.25130888562064	-0.00287331173093811	0.00135040480530444	0.0648938140251354	0.0703447586273782	0.0597887960453855	0.474193517811356	0.481739545355764	0.467126374874575	0.471835437642966	0.479372744920171	0.464777414636754	0.000574611972085657	0.000808910211734173	0.000807616707908464
182	0.423750140311331	0.29	0.315903756675171	0.305479930279558	0.326327583070783	0.366001407860902	0.493241119654879	0.479415671703411	0.507066567606346	1	0.64	1.56	0.332729333233588	0.342324622561954	0.351919911890321	0.460821144791975	0.474110361495343	0.48739957819871	0.459419029478257	0.472658293996707	0.485876895550357	0.315903756675171	1.23772457907496	-0.00132697874537668	-0.00230113046858738	0.0648938140251354	0.0703447586273782	0.0597887960453855	0.474193517811356	0.481739545355764	0.467126374874575	0.471835437642966	0.479372744920171	0.464777414636754	0.000574611972085657	0.000808910211734173	0.000807616707908464
182	0.423750140311331	0.29	0.315932593503874	0.305406320851515	0.326458866156233	0.366727724534628	0.497012719835424	0.483103331346332	0.510922108324517	0.99	0.65	1.57	0.337129977863294	0.346836538611595	0.356543099359896	0.467909156437276	0.481381078099153	0.494852999761029	0.466791838226212	0.480191799547987	0.493612441321968	0.315932593503874	1.2395043943997	-0.000525332564896227	0.000270763407570062	0.0648938140251354	0.0703447586273782	0.0597887960453855	0.474193517811356	0.481739545355764	0.467126374874575	0.471835437642966	0.479372744920171	0.464777414636754	0.000574611972085657	0.000808910211734173	0.000807616707908464
182	0.423750140311331	0.29	0.315935258118678	0.305521157702243	0.326349358535112	0.36720820347895	0.495469250741568	0.481617390292418	0.509321111190718	1	0.64	1.57	0.333927953641547	0.343532098980037	0.353136244318528	0.462304917488098	0.475601329393226	0.488897741298354	0.460931297441249	0.474123188782569	0.487428467256669	0.315935258118678	1.24386875932719	0.00166033761494174	0.00444249965571816	0.0648938140251354	0.0703447586273782	0.0597887960453855	0.474193517811356	0.481739545355764	0.467126374874575	0.471835437642966	0.479372744920171	0.464777414636754	0.000574611972085657	0.000808910211734173	0.000807616707908464
182	0.423750140311331	0.29	0.315975146093885	0.30541148835772	0.32653880383005	0.37088943074699	0.498686379872863	0.484854349405857	0.512518410339869	1	0.64	1.56	0.334949225260804	0.34450472970123	0.354060234141656	0.463067464014004	0.476277953470002	0.489488442926	0.461966683540913	0.475089242548726	0.488236637644742	0.315975146093885	1.24350052304446	0.00334596274542357	0.00642497452018505	0.0648938140251354	0.0703447586273782	0.0597887960453855	0.474193517811356	0.481739545355764	0.467126374874575	0.471835437642966	0.479372744920171	0.464777414636754	0.000574611972085657	0.000808910211734173	0.000807616707908464
182	0.423750140311331	0.29	0.316018301474594	0.305441913446072	0.326594689503116	0.363474799973945	0.4888137159246	0.47503746009035	0.502589971758851	1.02	0.65	1.59	0.325174524455792	0.334604701686092	0.344034878916392	0.447979452370561	0.460971016326739	0.473962580282917	0.446575549412422	0.459492974143531	0.472457951142308	0.316018301474594	1.24536334626416	0.00650269698017162	0.0112607657437013	0.0648938140251354	0.0703447586273782	0.0597887960453855	0.474193517811356	0.481739545355764	0.467126374874575	0.471835437642966	0.479372744920171	0.464777414636754	0.000574611972085657	0.000808910211734173	0.000807616707908464
182	0.423750140311331	0.29	0.316146772251457	0.305488157426486	0.326805387076427	0.359425156331534	0.493893741553106	0.479851663093129	0.507935820013083	1.01	0.65	1.58	0.329350751920063	0.338988665998557	0.348626580077051	0.454196732579461	0.467488061224722	0.480779389869984	0.453360790010666	0.466558318089074	0.47987184708387	0.316146772251457	1.24442629372493	-0.00511797796148759	7.88338642478562e-05	0.0648938140251354	0.0703447586273782	0.0597887960453855	0.474193517811356	0.481739545355764	0.467126374874575	0.471835437642966	0.479372744920171	0.464777414636754	0.000574611972085657	0.000808910211734173	0.000807616707908464
182	0.423750140311331	0.29	0.316202153935754	0.30567011889995	0.326734188971558	0.376181361761207	0.503474325693245	0.48966650836631	0.517282143020179	1	0.64	1.58	0.339841705522588	0.349424701520385	0.359007697518182	0.470670502966178	0.483942663130482	0.497214823294786	0.469001932052173	0.482205990056766	0.49547898849628	0.316202153935754	1.24162572784822	0.00864597063841639	0.00860565539857156	0.0648938140251354	0.0703447586273782	0.0597887960453855	0.474193517811356	0.481739545355764	0.467126374874575	0.471835437642966	0.479372744920171	0.464777414636754	0.000574611972085657	0.000808910211734173	0.000807616707908464
182	0.423750140311331	0.29	0.31620511788596	0.305791779387427	0.326618456384492	0.370079344494187	0.497518685013164	0.48369505614853	0.511342313877799	0.99	0.64	1.55	0.336789257416552	0.346414432701975	0.356039607987398	0.467030313057737	0.480377676513653	0.49372503996957	0.466195715254755	0.479418450690999	0.49278681154876	0.31620511788596	1.23634393082919	-0.00470987277168023	-0.0063576461861147	0.0648938140251354	0.0703447586273782	0.0597887960453855	0.474193517811356	0.481739545355764	0.467126374874575	0.471835437642966	0.479372744920171	0.464777414636754	0.000574611972085657	0.000808910211734173	0.000807616707908464
182	0.423750140311331	0.29	0.316264569566028	0.305639978750121	0.326889160381935	0.368966415735019	0.500287438872695	0.486353638481542	0.514221239263849	1	0.64	1.54	0.337554089554993	0.347224853651179	0.356895617747365	0.467508441433096	0.480902335893197	0.494296230353299	0.46685367410812	0.480218581413014	0.493616158565153	0.316264569566028	1.23220899212688	0.00214291952135424	0.00101624015762257	0.0648938140251354	0.0703447586273782	0.0597887960453855	0.474193517811356	0.481739545355764	0.467126374874575	0.471835437642966	0.479372744920171	0.464777414636754	0.000574611972085657	0.000808910211734173	0.000807616707908464
182	0.423750140311331	0.29	0.316342291837626	0.30587143375738	0.326813149917872	0.373266295708075	0.504915442517224	0.490981694308172	0.518849190726277	1	0.65	1.56	0.339452532178069	0.349085979141829	0.358719426105588	0.469437298828225	0.482759630796278	0.49608196276433	0.468909777434202	0.482266285178847	0.495476176185073	0.316342291837626	1.24676083588245	0.000639945827853856	0.00525128365466061	0.0648938140251354	0.0703447586273782	0.0597887960453855	0.474193517811356	0.481739545355764	0.467126374874575	0.471835437642966	0.479372744920171	0.464777414636754	0.000574611972085657	0.000808910211734173	0.000807616707908464
182	0.423750140311331	0.29	0.31635881134586	0.305851197680473	0.326866425011248	0.36572974470199	0.49164797634575	0.477859113398959	0.505436839292541	1	0.64	1.57	0.332396081094705	0.341987535725892	0.351578990357079	0.460760958871272	0.474056446045132	0.487351933218992	0.459072061015648	0.472346821692198	0.485485898019177	0.31635881134586	1.23847530573649	0.00929769139171399	0.008348120836527	0.0648938140251354	0.0703447586273782	0.0597887960453855	0.474193517811356	0.481739545355764	0.467126374874575	0.471835437642966	0.479372744920171	0.464777414636754	0.000574611972085657	0.000808910211734173	0.000807616707908464
182	0.423750140311331	0.29	0.316384917606358	0.305867868258574	0.326901966954142	0.365373578751455	0.502383516535791	0.488282739210905	0.516484293860677	1.01	0.66	1.55	0.337107282933287	0.346842369491787	0.356577456050287	0.465939138959628	0.479394671006566	0.492850203053504	0.465748023596401	0.479199215580823	0.492711694317022	0.316384917606358	1.24526528050265	0.00710901624368257	0.0115865587793875	0.0648938140251354	0.0703447586273782	0.0597887960453855	0.474193517811356	0.481739545355764	0.467126374874575	0.471835437642966	0.479372744920171	0.464777414636754	0.000574611972085657	0.000808910211734173	0.000807616707908464
182	0.423750140311331	0.29	0.316467045704287	0.305912572102305	0.327021519306269	0.356954750185914	0.492913705536981	0.4788239893147	0.507003421759261	1.01	0.66	1.55	0.329793302920625	0.339497691493158	0.349202080065691	0.455414594638449	0.468815473761328	0.482216352884206	0.455645275864732	0.469048953485882	0.482429812539594	0.316467045704287	1.24514250513673	0.0107871285990589	0.0168818464799808	0.0648938140251354	0.0703447586273782	0.0597887960453855	0.474193517811356	0.481739545355764	0.467126374874575	0.471835437642966	0.479372744920171	0.464777414636754	0.000574611972085657	0.000808910211734173	0.000807616707908464
182	0.423750140311331	0.29	0.316485698159291	0.306044780048751	0.32692661626983	0.371466923942443	0.499020386728387	0.48519620449696	0.512844568959815	0.99	0.65	1.55	0.338297659259872	0.347936416625921	0.357575173991969	0.469371811437079	0.482745125975532	0.496118440513985	0.468888462760648	0.482184093832964	0.495541979075929	0.316485698159291	1.23479780707308	-0.00191345213568941	-0.00204628802340492	0.0648938140251354	0.0703447586273782	0.0597887960453855	0.474193517811356	0.481739545355764	0.467126374874575	0.471835437642966	0.479372744920171	0.464777414636754	0.000574611972085657	0.000808910211734173	0.000807616707908464
182	0.423750140311331	0.29	0.316509274859089	0.305896709186687	0.327121840531492	0.361015194478643	0.49343812768085	0.479457315638743	0.507418939722957	1	0.65	1.54	0.332595221913355	0.342293585317152	0.351991948720949	0.460548121576467	0.473977547959352	0.487406974342236	0.460418253561389	0.473876115633272	0.487246898654516	0.316509274859089	1.23223765853748	0.000453540088064111	-0.000733352916507139	0.0648938140251354	0.0703447586273782	0.0597887960453855	0.474193517811356	0.481739545355764	0.467126374874575	0.471835437642966	0.479372744920171	0.464777414636754	0.000574611972085657	0.000808910211734173	0.000807616707908464
182	0.423750140311331	0.29	0.316518483005293	0.305855566496738	0.327181399513848	0.370267206812669	0.500111211306198	0.486221145980201	0.514001276632196	1	0.65	1.54	0.337384728744825	0.347022927249772	0.356661125754718	0.46723241877062	0.480580025868342	0.493927632966064	0.467069075187607	0.480397663493441	0.493710734801766	0.316518483005293	1.23385917396095	0.00389144323279738	0.0038279145373305	0.0648938140251354	0.0703447586273782	0.0597887960453855	0.474193517811356	0.481739545355764	0.467126374874575	0.471835437642966	0.479372744920171	0.464777414636754	0.000574611972085657	0.000808910211734173	0.000807616707908464
182	0.423750140311331	0.29	0.316575775213446	0.306049936034639	0.327101614392252	0.361161709830208	0.490535674688387	0.476641511853983	0.504429837522791	1.01	0.66	1.56	0.327785288274819	0.337340272590594	0.34689525690637	0.452374807602482	0.465561592812531	0.478748378022579	0.452163582796095	0.465288623822823	0.478490787620325	0.316575775213446	1.25375085281594	0.00205533702065695	0.0102518438519841	0.0648938140251354	0.0703447586273782	0.0597887960453855	0.474193517811356	0.481739545355764	0.467126374874575	0.471835437642966	0.479372744920171	0.464777414636754	0.000574611972085657	0.000808910211734173	0.000807616707908464
182	0.423750140311331	0.29	0.316606181231442	0.306048648688987	0.327163713773896	0.364958406192027	0.492808525413016	0.478964104958209	0.506652945867823	1	0.65	1.57	0.331105288946175	0.340675861745949	0.350246434545724	0.457873140279888	0.471107928029902	0.484342715779917	0.456771457315005	0.469952655493416	0.483224654954961	0.316606181231442	1.2405666384239	-0.00139732034159968	-0.00089789199411837	0.0648938140251354	0.0703447586273782	0.0597887960453855	0.474193517811356	0.481739545355764	0.467126374874575	0.471835437642966	0.479372744920171	0.464777414636754	0.000574611972085657	0.000808910211734173	0.000807616707908464
182	0.423750140311331	0.29	0.316644279382036	0.30604354509132	0.327245013672751	0.37142347759784	0.494134555805349	0.480444450276059	0.50782466133464	1	0.65	1.55	0.332130747211492	0.341594702880528	0.351058658549565	0.459292328637654	0.472379711464596	0.485467094291539	0.458772967010332	0.471799577578524	0.484872590881292	0.316644279382036	1.23285214757857	-0.00184090459994047	-0.00246296042552922	0.0648938140251354	0.0703447586273782	0.0597887960453855	0.474193517811356	0.481739545355764	0.467126374874575	0.471835437642966	0.479372744920171	0.464777414636754	0.000574611972085657	0.000808910211734173	0.000807616707908464
182	0.423750140311331	0.29	0.31672273288709	0.30619079679633	0.327254668977849	0.364575397566036	0.498759144528114	0.484735968902876	0.512782320153352	1	0.65	1.54	0.337024098074259	0.346774041178191	0.356523984282124	0.467092691931917	0.48060545614261	0.494118220353303	0.466705222733792	0.480205227056569	0.493745664488676	0.31672273288709	1.23322730863012	-0.00438195640370242	-0.00479896197895011	0.0648938140251354	0.0703447586273782	0.0597887960453855	0.474193517811356	0.481739545355764	0.467126374874575	0.471835437642966	0.479372744920171	0.464777414636754	0.000574611972085657	0.000808910211734173	0.000807616707908464
182	0.423750140311331	0.29	0.316817767844168	0.306293102691965	0.327342432996372	0.363579239484971	0.493410315196014	0.479507651315575	0.507312979076452	1	0.65	1.56	0.332384386402772	0.342021413863305	0.351658441323837	0.460124728051404	0.473465410769659	0.486806093487914	0.459148511488444	0.472474762659333	0.485751947509265	0.316817767844168	1.24298337700015	-0.000568848324352699	0.00141376923751692	0.0648938140251354	0.0703447586273782	0.0597887960453855	0.474193517811356	0.481739545355764	0.467126374874575	0.471835437642966	0.479372744920171	0.464777414636754	0.000574611972085657	0.000808910211734173	0.000807616707908464
182	0.423750140311331	0.29	0.316873931808659	0.306437000882157	0.32731086273516	0.362114203919527	0.48735872026932	0.473582991135893	0.501134449402747	1.01	0.65	1.57	0.326405440956041	0.335900023798854	0.345394606641668	0.450853915025401	0.46396849373364	0.477083072441879	0.449730375230627	0.462834004170808	0.475875552513168	0.316873931808659	1.24110305209357	-0.00894823278158653	-0.00855723348354296	0.0648938140251354	0.0703447586273782	0.0597887960453855	0.474193517811356	0.481739545355764	0.467126374874575	0.471835437642966	0.479372744920171	0.464777414636754	0.000574611972085657	0.000808910211734173	0.000807616707908464
182	0.423750140311331	0.29	0.31690815856168	0.306242215825542	0.327574101297818	0.375526318901526	0.502881002799444	0.489070188771152	0.516691816827737	1	0.64	1.54	0.338829889234504	0.348398079434775	0.357966269635045	0.468949513382752	0.482192141264571	0.49543476914639	0.468370609260954	0.481564412641123	0.494787644207263	0.31690815856168	1.22833002054991	0.00810085647488048	0.00499854984795299	0.0648938140251354	0.0703447586273782	0.0597887960453855	0.474193517811356	0.481739545355764	0.467126374874575	0.471835437642966	0.479372744920171	0.464777414636754	0.000574611972085657	0.000808910211734173	0.000807616707908464
182	0.423750140311331	0.29	0.316935229691761	0.306487171672391	0.327383287711131	0.362583596267941	0.490975082494918	0.477111222581617	0.504838942408219	1.01	0.66	1.58	0.327898672042189	0.337426725543745	0.3469547790453	0.452420581404346	0.465566982632439	0.478713383860532	0.45165943942378	0.46482504926489	0.477975835789181	0.316935229691761	1.25350707768482	0.000465790131918423	0.00838164665439079	0.0648938140251354	0.0703447586273782	0.0597887960453855	0.474193517811356	0.481739545355764	0.467126374874575	0.471835437642966	0.479372744920171	0.464777414636754	0.000574611972085657	0.000808910211734173	0.000807616707908464
182	0.423750140311331	0.29	0.316940968141444	0.306420750780592	0.327461185502296	0.36920274190331	0.496563010513126	0.482739957523273	0.510386063502979	1.02	0.65	1.56	0.330550259835619	0.34001542567969	0.349480591523761	0.455439566006407	0.468480883917778	0.481522201829148	0.4545634834757	0.467587702403111	0.480643507277496	0.316940968141444	1.24954071531426	0.0036476507191173	0.00865507719147287	0.0648938140251354	0.0703447586273782	0.0597887960453855	0.474193517811356	0.481739545355764	0.467126374874575	0.471835437642966	0.479372744920171	0.464777414636754	0.000574611972085657	0.000808910211734173	0.000807616707908464
182	0.423750140311331	0.29	0.31694253692129	0.306458187178986	0.327426886663595	0.371798633377832	0.500694166065153	0.486833463539978	0.514554868590329	0.99	0.64	1.54	0.339494494251182	0.34916028870897	0.358826083166758	0.471062186534482	0.484473862862021	0.497885539189561	0.470315831424979	0.483679174340855	0.497034557732598	0.31694253692129	1.23072107708905	0.000622719280227836	-0.00384416718259885	0.0648938140251354	0.0703447586273782	0.0597887960453855	0.474193517811356	0.481739545355764	0.467126374874575	0.471835437642966	0.479372744920171	0.464777414636754	0.000574611972085657	0.000808910211734173	0.000807616707908464
182	0.423750140311331	0.29	0.316955747003703	0.306460397878887	0.32745109612852	0.370102752378491	0.503829732613122	0.489831453174417	0.517828012051826	1.01	0.66	1.56	0.337466100327887	0.347110121231129	0.356754142134371	0.466058427063781	0.479377326972152	0.492696226880523	0.466464432817791	0.479811766076755	0.493118601852929	0.316955747003703	1.24464903691841	0.00350428931128733	0.00798396118896848	0.0648938140251354	0.0703447586273782	0.0597887960453855	0.474193517811356	0.481739545355764	0.467126374874575	0.471835437642966	0.479372744920171	0.464777414636754	0.000574611972085657	0.000808910211734173	0.000807616707908464
182	0.423750140311331	0.29	0.31699933595132	0.306556991778036	0.327441680124603	0.37082382146379	0.4998268480355	0.485961235137446	0.513692460933554	1	0.65	1.55	0.336508201359684	0.346109568957975	0.355710936556265	0.4656466320864	0.478932621751742	0.492218611417084	0.465037736935948	0.478297254659066	0.491538882858112	0.31699933595132	1.245820637633	-0.000785956565650182	0.00208611175184203	0.0648938140251354	0.0703447586273782	0.0597887960453855	0.474193517811356	0.481739545355764	0.467126374874575	0.471835437642966	0.479372744920171	0.464777414636754	0.000574611972085657	0.000808910211734173	0.000807616707908464
182	0.423750140311331	0.29	0.317022809056212	0.306394486522131	0.327651131590294	0.362789733954263	0.490894063176778	0.477038670611613	0.504749455741944	1	0.65	1.55	0.33092856078832	0.340540245130113	0.350151929471906	0.458246237799213	0.471555811859694	0.484865385920174	0.457502444085649	0.470831864770192	0.484060184727245	0.317022809056212	1.2384881913927	0.00580663083413922	0.00705218669851296	0.0648938140251354	0.0703447586273782	0.0597887960453855	0.474193517811356	0.481739545355764	0.467126374874575	0.471835437642966	0.479372744920171	0.464777414636754	0.000574611972085657	0.000808910211734173	0.000807616707908464
182	0.423750140311331	0.29	0.317055407364151	0.306586148501538	0.327524666226764	0.373915489090208	0.499564467062849	0.485797494078185	0.513331440047514	1	0.65	1.55	0.335744431954369	0.345259064246242	0.354773696538115	0.464243316857832	0.477399467886606	0.490555618915381	0.464004917647306	0.477123639658366	0.490285698171577	0.317055407364151	1.23925065035082	0.00737376527937121	0.00841977035882382	0.0648938140251354	0.0703447586273782	0.0597887960453855	0.474193517811356	0.481739545355764	0.467126374874575	0.471835437642966	0.479372744920171	0.464777414636754	0.000574611972085657	0.000808910211734173	0.000807616707908464
182	0.423750140311331	0.29	0.31707275832411	0.306512660724975	0.327632855923245	0.372037172097168	0.502216243545318	0.488320502117435	0.516111984973201	0.99	0.64	1.52	0.341088986068813	0.350795079369747	0.360501172670681	0.473576039053473	0.487052209225712	0.500528379397952	0.47309399692729	0.486554621051215	0.500004750605146	0.31707275832411	1.23526939947844	-0.00792505654249368	-0.0104238365337086	0.0648938140251354	0.0703447586273782	0.0597887960453855	0.474193517811356	0.481739545355764	0.467126374874575	0.471835437642966	0.479372744920171	0.464777414636754	0.000574611972085657	0.000808910211734173	0.000807616707908464
182	0.423750140311331	0.29	0.31708706141151	0.30646146325077	0.327712659572251	0.364974383602443	0.498482663461093	0.484479322702847	0.51248600421934	0.99	0.65	1.54	0.338785012200409	0.348577219519314	0.358369426838219	0.47058247053011	0.484184138095461	0.497785805660812	0.470477864784889	0.484116344943196	0.49768512825257	0.31708706141151	1.23417944282389	-0.00246756830433622	-0.0025508924035988	0.0648938140251354	0.0703447586273782	0.0597887960453855	0.474193517811356	0.481739545355764	0.467126374874575	0.471835437642966	0.479372744920171	0.464777414636754	0.000574611972085657	0.000808910211734173	0.000807616707908464
182	0.423750140311331	0.29	0.317162916206257	0.306647679405015	0.327678153007499	0.374671760492162	0.501725681497595	0.487921456168805	0.515529906826385	1.02	0.65	1.56	0.334261255681597	0.343718141895096	0.353175028108595	0.460638324172291	0.473670657843125	0.486702991513958	0.460255013362322	0.473300867944107	0.48631670087761	0.317162916206257	1.24627479324491	-0.00253444912840691	0.00321394702984377	0.0648938140251354	0.0703447586273782	0.0597887960453855	0.474193517811356	0.481739545355764	0.467126374874575	0.471835437642966	0.479372744920171	0.464777414636754	0.000574611972085657	0.000808910211734173	0.000807616707908464
182	0.423750140311331	0.29	0.317175392598616	0.306701656666904	0.327649128530327	0.365010933334448	0.491807174651973	0.477992450574966	0.50562189872898	1.01	0.65	1.55	0.329051140021617	0.338561228938618	0.348071317855619	0.454300039599077	0.467430016207882	0.480559992816687	0.453672572452755	0.466793143370205	0.479891202631391	0.317175392598616	1.238408745242	0.00633796550595687	0.00781414991817643	0.0648938140251354	0.0703447586273782	0.0597887960453855	0.474193517811356	0.481739545355764	0.467126374874575	0.471835437642966	0.479372744920171	0.464777414636754	0.000574611972085657	0.000808910211734173	0.000807616707908464
182	0.423750140311331	0.29	0.317257766723176	0.30679871918497	0.327716814261382	0.366029575555946	0.483632535188501	0.470077236644666	0.497187833732337	1	0.64	1.54	0.325926420681819	0.335324939885176	0.344723459088533	0.451227126095036	0.464238856782005	0.477250587468974	0.450468815095527	0.463502545125509	0.476427286136488	0.317257766723176	1.23408770148432	0.00727841039942387	0.00590368340282626	0.0648938140251354	0.0703447586273782	0.0597887960453855	0.474193517811356	0.481739545355764	0.467126374874575	0.471835437642966	0.479372744920171	0.464777414636754	0.000574611972085657	0.000808910211734173	0.000807616707908464
182	0.423750140311331	0.29	0.31727556599412	0.306650895290578	0.327900236697662	0.360864563791798	0.489197227360582	0.47533204823137	0.503062406489793	1	0.64	1.52	0.330338291005973	0.339974080545259	0.349609870084546	0.457747417493459	0.471099662441167	0.484451907388874	0.457571703512905	0.470944645242559	0.484289506097445	0.31727556599412	1.21995430929581	0.00132003614308263	-0.00492655729904121	0.0648938140251354	0.0703447586273782	0.0597887960453855	0.474193517811356	0.481739545355764	0.467126374874575	0.471835437642966	0.479372744920171	0.464777414636754	0.000574611972085657	0.000808910211734173	0.000807616707908464
182	0.423750140311331	0.29	0.317351141008073	0.30673616936388	0.327966112652267	0.36576712506204	0.495168293244991	0.481281817615555	0.509054768874427	1.01	0.65	1.55	0.330449731577533	0.339984232936923	0.349518734296313	0.455774183745336	0.468924684893421	0.482075186041506	0.455669128999446	0.468857374718811	0.481931444445337	0.317351141008073	1.24339038325562	0.000750861163503083	0.00251496318097257	0.0648938140251354	0.0703447586273782	0.0597887960453855	0.474193517811356	0.481739545355764	0.467126374874575	0.471835437642966	0.479372744920171	0.464777414636754	0.000574611972085657	0.000808910211734173	0.000807616707908464
182	0.423750140311331	0.29	0.317392099265115	0.306864100959562	0.327920097570667	0.370645372693759	0.493610735017142	0.479912324170041	0.507309145864242	0.99	0.65	1.55	0.334600020873628	0.344150699871718	0.353701378869808	0.464234226680752	0.47748512866031	0.490736030639867	0.463630620842487	0.476857502723103	0.49012320967211	0.317392099265115	1.23854889197111	0.000716985462603834	0.000802205059598693	0.0648938140251354	0.0703447586273782	0.0597887960453855	0.474193517811356	0.481739545355764	0.467126374874575	0.471835437642966	0.479372744920171	0.464777414636754	0.000574611972085657	0.000808910211734173	0.000807616707908464
182	0.423750140311331	0.29	0.317399680418984	0.30677504377915	0.328024317058819	0.359262047809608	0.493227907549169	0.479199791066015	0.507256024032323	1	0.64	1.56	0.331980448548478	0.341698859301554	0.35141727005463	0.459463728805943	0.472914090904673	0.486364453003404	0.45819342926504	0.471625523002342	0.484999157700869	0.317399680418984	1.23518063187231	-0.00128553770246986	-0.00153227600521024	0.0648938140251354	0.0703447586273782	0.0597887960453855	0.474193517811356	0.481739545355764	0.467126374874575	0.471835437642966	0.479372744920171	0.464777414636754	0.000574611972085657	0.000808910211734173	0.000807616707908464
182	0.423750140311331	0.29	0.31744934945382	0.306884659867639	0.32801403904	0.358435363931747	0.491705927157301	0.477695951067841	0.505715903246762	1	0.65	1.56	0.330556418770098	0.340251053009376	0.349945687248655	0.457288935375133	0.470700409841808	0.484111884308483	0.456782234702044	0.470131826034897	0.483497954535005	0.31744934945382	1.23916593366122	0.00819599849141752	0.010755967832769	0.0648938140251354	0.0703447586273782	0.0597887960453855	0.474193517811356	0.481739545355764	0.467126374874575	0.471835437642966	0.479372744920171	0.464777414636754	0.000574611972085657	0.000808910211734173	0.000807616707908464
182	0.423750140311331	0.29	0.317492958881608	0.306869196627377	0.32811672113584	0.35957740522631	0.49312002535948	0.479104579015516	0.507135471703444	0.99	0.65	1.55	0.333576161895874	0.34333440467511	0.353092647454346	0.462565615448435	0.476097240583811	0.489628865719187	0.461820651638616	0.475284568248383	0.488872615347644	0.317492958881608	1.23594170036736	0.00337183151833785	0.00413299203108286	0.0648938140251354	0.0703447586273782	0.0597887960453855	0.474193517811356	0.481739545355764	0.467126374874575	0.471835437642966	0.479372744920171	0.464777414636754	0.000574611972085657	0.000808910211734173	0.000807616707908464
182	0.423750140311331	0.29	0.317494672140382	0.306974203473887	0.328015140806876	0.377041080504547	0.511848761389891	0.497836952892021	0.525860569887762	1.01	0.65	1.54	0.343169012918914	0.352827634006582	0.36248625509425	0.474033919811553	0.487375782980427	0.5007176461493	0.474068049235431	0.487437809659109	0.500780805485056	0.317494672140382	1.23911343207309	-0.00670646598635848	-0.00440286541889164	0.0648938140251354	0.0703447586273782	0.0597887960453855	0.474193517811356	0.481739545355764	0.467126374874575	0.471835437642966	0.479372744920171	0.464777414636754	0.000574611972085657	0.000808910211734173	0.000807616707908464
182	0.423750140311331	0.29	0.317496543499921	0.306931805172367	0.328061281827475	0.36386383020437	0.487606360195595	0.473875677499927	0.501337042891264	1	0.64	1.54	0.327938865501892	0.337440987513176	0.34694310952446	0.453681705802009	0.466827262417326	0.479972819032643	0.4528698564135	0.465953211030708	0.479099561386983	0.317496543499921	1.23697207089515	0.00326344222815588	0.00114983431055773	0.0648938140251354	0.0703447586273782	0.0597887960453855	0.474193517811356	0.481739545355764	0.467126374874575	0.471835437642966	0.479372744920171	0.464777414636754	0.000574611972085657	0.000808910211734173	0.000807616707908464
182	0.423750140311331	0.29	0.317502471476974	0.306983847019828	0.32802109593412	0.366020015156411	0.495671332708738	0.481778323416308	0.509564342001168	1	0.64	1.55	0.334894533395977	0.344551864658749	0.354209195921521	0.464101951670405	0.477485228612943	0.49086850555548	0.463250713972785	0.476668613596349	0.489955717278843	0.317502471476974	1.2362909325949	0.00277961856915786	0.00180674166569796	0.0648938140251354	0.0703447586273782	0.0597887960453855	0.474193517811356	0.481739545355764	0.467126374874575	0.471835437642966	0.479372744920171	0.464777414636754	0.000574611972085657	0.000808910211734173	0.000807616707908464
182	0.423750140311331	0.29	0.317507682242227	0.307005296093472	0.328010068390982	0.367652190433563	0.501405282367734	0.487400850236281	0.515409714499188	0.99	0.64	1.54	0.341274913146586	0.351080725666224	0.360886538185862	0.474283569442674	0.48791110426561	0.501538639088547	0.473852320515506	0.487392927720733	0.501043583764689	0.317507682242227	1.2325739276286	0.00132926665009973	-0.000121843777911021	0.0648938140251354	0.0703447586273782	0.0597887960453855	0.474193517811356	0.481739545355764	0.467126374874575	0.471835437642966	0.479372744920171	0.464777414636754	0.000574611972085657	0.000808910211734173	0.000807616707908464
182	0.423750140311331	0.29	0.317561969160618	0.30698274012075	0.328141198200487	0.370260908693765	0.500681523478322	0.486775430521268	0.514587616435375	1.02	0.66	1.56	0.333614935470616	0.343145573242428	0.35267621101424	0.459820618695424	0.472956672543296	0.486092726391168	0.459555406814419	0.472683702137415	0.485759695072632	0.317561969160618	1.24774248467535	-0.00527263201278873	0.00108289098297648	0.0648938140251354	0.0703447586273782	0.0597887960453855	0.474193517811356	0.481739545355764	0.467126374874575	0.471835437642966	0.479372744920171	0.464777414636754	0.000574611972085657	0.000808910211734173	0.000807616707908464
182	0.423750140311331	0.29	0.317613464888452	0.307056363185405	0.328170566591499	0.361715883609377	0.490533495986515	0.476656065359062	0.504410926613967	1	0.64	1.55	0.331541813704832	0.341194367934521	0.350846922164211	0.459567418942144	0.472947328353772	0.486327237765399	0.458881089256186	0.472256885763291	0.485609468132441	0.317613464888452	1.23815610369753	-0.0043743571300161	-0.00433518344001861	0.0648938140251354	0.0703447586273782	0.0597887960453855	0.474193517811356	0.481739545355764	0.467126374874575	0.471835437642966	0.479372744920171	0.464777414636754	0.000574611972085657	0.000808910211734173	0.000807616707908464
182	0.423750140311331	0.29	0.317650403904409	0.307072749078636	0.328228058730181	0.365820426054492	0.497773188575008	0.483815264943569	0.511731112206446	1	0.65	1.56	0.334184086316728	0.343825195834417	0.353466305352107	0.461984488548426	0.475312600903087	0.488640713257748	0.461169824361821	0.474492551692367	0.487766947192324	0.317650403904409	1.24030907774839	-0.00436121324474751	-0.00134294943338365	0.0648938140251354	0.0703447586273782	0.0597887960453855	0.474193517811356	0.481739545355764	0.467126374874575	0.471835437642966	0.479372744920171	0.464777414636754	0.000574611972085657	0.000808910211734173	0.000807616707908464
182	0.423750140311331	0.29	0.317671949359357	0.307066024266824	0.32827787445189	0.365727025081009	0.491840578942648	0.478046233360798	0.505634924524497	1.01	0.65	1.55	0.329574333990095	0.339084423058271	0.348594512126447	0.455280189271833	0.468417605339801	0.481555021407769	0.454564106011943	0.467637866594838	0.480793196567671	0.317671949359357	1.23664867495281	-0.00430798449137139	-0.00313537482134058	0.0648938140251354	0.0703447586273782	0.0597887960453855	0.474193517811356	0.481739545355764	0.467126374874575	0.471835437642966	0.479372744920171	0.464777414636754	0.000574611972085657	0.000808910211734173	0.000807616707908464
182	0.423750140311331	0.29	0.317692281195701	0.307102983471797	0.328281578919605	0.359773859702279	0.484636962568194	0.470868495174302	0.498405429962086	1.02	0.64	1.59	0.322290508563687	0.331714469614377	0.341138430665068	0.443990381980425	0.456972917784261	0.469955453588098	0.442183088368922	0.455107909395406	0.468037956883344	0.317692281195701	1.24943433338549	0.000939097405947536	0.00659355422528984	0.0648938140251354	0.0703447586273782	0.0597887960453855	0.474193517811356	0.481739545355764	0.467126374874575	0.471835437642966	0.479372744920171	0.464777414636754	0.000574611972085657	0.000808910211734173	0.000807616707908464
182	0.423750140311331	0.29	0.317745967795653	0.30712380379616	0.328368131795146	0.3689276477034	0.498465113210354	0.484580911594867	0.512349314825841	0.99	0.64	1.54	0.338475458557156	0.348173449947355	0.357871441337555	0.469946573529907	0.483411472413195	0.496876371296483	0.469110676621257	0.482580597846537	0.496000946808148	0.317745967795653	1.2274257415828	-0.000471987858766987	-0.00545822084480011	0.0648938140251354	0.0703447586273782	0.0597887960453855	0.474193517811356	0.481739545355764	0.467126374874575	0.471835437642966	0.479372744920171	0.464777414636754	0.000574611972085657	0.000808910211734173	0.000807616707908464
182	0.423750140311331	0.29	0.317754605970368	0.307222466197195	0.328286745743542	0.362494976798409	0.492795984644974	0.47887803895337	0.506713930336577	0.99	0.64	1.54	0.335488891241466	0.34523942433887	0.354989957436274	0.466341148558572	0.479894726403953	0.493448304249335	0.465821059523746	0.479318363728606	0.49290819039193	0.317754605970368	1.22990579266712	-0.010918815355053	-0.0143975186699812	0.0648938140251354	0.0703447586273782	0.0597887960453855	0.474193517811356	0.481739545355764	0.467126374874575	0.471835437642966	0.479372744920171	0.464777414636754	0.000574611972085657	0.000808910211734173	0.000807616707908464
182	0.423750140311331	0.29	0.317772435085335	0.30720076580295	0.32834410436772	0.364537320774557	0.49789739298321	0.483897295933856	0.511897490032563	0.99	0.65	1.54	0.33690922556087	0.346656669686534	0.356404113812197	0.467185451744345	0.480702042391632	0.494218633038919	0.467009744371393	0.480562095221175	0.494095259737678	0.317772435085335	1.23142188860156	0.00545001053670525	0.00376196036816032	0.0648938140251354	0.0703447586273782	0.0597887960453855	0.474193517811356	0.481739545355764	0.467126374874575	0.471835437642966	0.479372744920171	0.464777414636754	0.000574611972085657	0.000808910211734173	0.000807616707908464
182	0.423750140311331	0.29	0.317775949639489	0.307258303259408	0.328293596019569	0.359048571916642	0.488511790879264	0.474611362762081	0.502412218996448	0.98	0.65	1.54	0.332604005181502	0.342345318660822	0.352086632140142	0.462387708372592	0.475930129828954	0.489472551285316	0.462139563520709	0.475632944473291	0.489171661117298	0.317775949639489	1.23416868570926	0.0144515148812695	0.0139392076089867	0.0648938140251354	0.0703447586273782	0.0597887960453855	0.474193517811356	0.481739545355764	0.467126374874575	0.471835437642966	0.479372744920171	0.464777414636754	0.000574611972085657	0.000808910211734173	0.000807616707908464
182	0.423750140311331	0.29	0.317801401268673	0.307273629262777	0.328329173274569	0.375326494530563	0.500460089635053	0.486709904388751	0.514210274881356	0.99	0.64	1.53	0.338830216241695	0.348402608745643	0.357975001249591	0.469829196006618	0.483102479375129	0.496375762743639	0.469150933136925	0.482499471786064	0.495663279506126	0.317801401268673	1.23124092521012	0.00202020302176251	-0.00202261937344923	0.0648938140251354	0.0703447586273782	0.0597887960453855	0.474193517811356	0.481739545355764	0.467126374874575	0.471835437642966	0.479372744920171	0.464777414636754	0.000574611972085657	0.000808910211734173	0.000807616707908464
182	0.423750140311331	0.29	0.317810433060219	0.307112803463642	0.328508062656797	0.356734006697364	0.487443840913686	0.473503776015354	0.501383905812019	1	0.65	1.54	0.327332289109741	0.336969030324159	0.346605771538576	0.452656503000609	0.465982819174012	0.479309135347414	0.452404671970788	0.465701038781316	0.479035320909794	0.317810433060219	1.23256894995404	0.00392678248791529	0.0030412353485589	0.0648938140251354	0.0703447586273782	0.0597887960453855	0.474193517811356	0.481739545355764	0.467126374874575	0.471835437642966	0.479372744920171	0.464777414636754	0.000574611972085657	0.000808910211734173	0.000807616707908464
182	0.423750140311331	0.29	0.317888978826038	0.30732640297378	0.328451554678296	0.370696013752426	0.500336970705814	0.48645340416551	0.514220537246117	1.01	0.64	1.54	0.334274584546868	0.34381490926769	0.353355233988513	0.461194258452258	0.474356919295822	0.487519580139385	0.460406451613866	0.47357491988147	0.48668075772067	0.317888978826038	1.23494379756531	0.00513539491526266	0.00479595253422807	0.0648938140251354	0.0703447586273782	0.0597887960453855	0.474193517811356	0.481739545355764	0.467126374874575	0.471835437642966	0.479372744920171	0.464777414636754	0.000574611972085657	0.000808910211734173	0.000807616707908464
182	0.423750140311331	0.29	0.317908251449389	0.307268740083166	0.328547762815611	0.359725355226511	0.488845112146695	0.474955629424405	0.502734594868986	0.99	0.64	1.56	0.330642716347386	0.3403119486113	0.349981180875215	0.45847376413994	0.47188125534783	0.485288746555719	0.457245125625607	0.470616198000744	0.483950415073839	0.317908251449389	1.23280922043421	-0.00151033553406152	-0.00415669829091564	0.0648938140251354	0.0703447586273782	0.0597887960453855	0.474193517811356	0.481739545355764	0.467126374874575	0.471835437642966	0.479372744920171	0.464777414636754	0.000574611972085657	0.000808910211734173	0.000807616707908464
182	0.423750140311331	0.29	0.31792360494794	0.307313713477795	0.328533496418085	0.358956419543484	0.488815755741776	0.47490389316106	0.502727618322492	0.99	0.64	1.56	0.331118220161223	0.340818016779425	0.350517813397626	0.459408935791229	0.472866888179319	0.48632484056741	0.458387704853888	0.471824501720132	0.485185613579586	0.31792360494794	1.23708901450934	0.00739352775503332	0.00816823652658416	0.0648938140251354	0.0703447586273782	0.0597887960453855	0.474193517811356	0.481739545355764	0.467126374874575	0.471835437642966	0.479372744920171	0.464777414636754	0.000574611972085657	0.000808910211734173	0.000807616707908464
182	0.423750140311331	0.29	0.317943233763665	0.307439698631062	0.328446768896269	0.384962269564735	0.510347045609212	0.496609012163325	0.524085079055099	1.01	0.65	1.55	0.341713116961218	0.351166159726716	0.360619202492214	0.471700313502478	0.484749280646879	0.49779824779128	0.471179211927399	0.48425700683206	0.497277784178163	0.317943233763665	1.23629132744178	-0.00246103588313416	-0.00113031895341232	0.0648938140251354	0.0703447586273782	0.0597887960453855	0.474193517811356	0.481739545355764	0.467126374874575	0.471835437642966	0.479372744920171	0.464777414636754	0.000574611972085657	0.000808910211734173	0.000807616707908464
182	0.423750140311331	0.29	0.317960736218375	0.307279652191569	0.328641820245181	0.362852040547401	0.493989044762753	0.480048175676051	0.507929913849455	0.99	0.64	1.54	0.334772137476403	0.344494108684525	0.354216079892646	0.464514789201171	0.478004560005884	0.491494330810597	0.463779633663149	0.477240507844636	0.490654930933761	0.317960736218375	1.22650322228378	0.00728911010023413	0.00416175829251149	0.0648938140251354	0.0703447586273782	0.0597887960453855	0.474193517811356	0.481739545355764	0.467126374874575	0.471835437642966	0.479372744920171	0.464777414636754	0.000574611972085657	0.000808910211734173	0.000807616707908464
182	0.423750140311331	0.29	0.317963264037655	0.307396016830476	0.328530511244833	0.369512214729627	0.500420880790585	0.486499685373788	0.514342076207382	0.98	0.64	1.55	0.342727790668967	0.352534951273817	0.362342111878667	0.47744258660841	0.49110461301521	0.50476663942201	0.476167316595107	0.489790236271945	0.503443948507987	0.317963264037655	1.23585516254586	-0.00351135182950382	-0.00642636089324312	0.0648938140251354	0.0703447586273782	0.0597887960453855	0.474193517811356	0.481739545355764	0.467126374874575	0.471835437642966	0.479372744920171	0.464777414636754	0.000574611972085657	0.000808910211734173	0.000807616707908464
182	0.423750140311331	0.29	0.317969402736495	0.307299790493753	0.328639014979237	0.356939112233764	0.48871114177811	0.474741078075404	0.502681205480816	1	0.65	1.54	0.330103806714818	0.339817672696264	0.34953153867771	0.457517156412765	0.470980376924624	0.484443597436484	0.457589506045463	0.471025083759704	0.484439872429535	0.317969402736495	1.22993567794157	-0.00110181609918255	-0.00169713923622594	0.0648938140251354	0.0703447586273782	0.0597887960453855	0.474193517811356	0.481739545355764	0.467126374874575	0.471835437642966	0.479372744920171	0.464777414636754	0.000574611972085657	0.000808910211734173	0.000807616707908464
182	0.423750140311331	0.29	0.317992239524101	0.30750878540662	0.328475693641581	0.372917255428589	0.498484144644557	0.484717607761155	0.512250681527959	1	0.64	1.56	0.335803235260068	0.345340432897938	0.354877630535808	0.464754577256637	0.47795414114103	0.491153705025423	0.46343222460085	0.476578963650492	0.489769807169994	0.317992239524101	1.23854709890097	-0.00399512774525846	-0.00385269971537969	0.0648938140251354	0.0703447586273782	0.0597887960453855	0.474193517811356	0.481739545355764	0.467126374874575	0.471835437642966	0.479372744920171	0.464777414636754	0.000574611972085657	0.000808910211734173	0.000807616707908464
182	0.423750140311331	0.29	0.317997244320215	0.307380827808162	0.328613660832267	0.368349661645249	0.495985719096635	0.482153413703435	0.509818024489836	1.01	0.65	1.55	0.330793333598668	0.340283330521486	0.349773327444304	0.45611385937459	0.469199126465163	0.482284393555735	0.455452341619705	0.468549374310471	0.481592116772397	0.317997244320215	1.24358453735074	0.000433732092693893	0.00291862142414741	0.0648938140251354	0.0703447586273782	0.0597887960453855	0.474193517811356	0.481739545355764	0.467126374874575	0.471835437642966	0.479372744920171	0.464777414636754	0.000574611972085657	0.000808910211734173	0.000807616707908464
182	0.423750140311331	0.29	0.318071368659859	0.307447246445593	0.328695490874125	0.362735648862142	0.497726476144686	0.483676596504332	0.51177635578504	1.02	0.66	1.57	0.330935791876102	0.340548843402986	0.350161894929871	0.455836547609028	0.469077727099349	0.482318906589669	0.455426644287528	0.468622925396246	0.481821736375429	0.318071368659859	1.25181790507432	-0.00663783648429862	0.00166370728382248	0.0648938140251354	0.0703447586273782	0.0597887960453855	0.474193517811356	0.481739545355764	0.467126374874575	0.471835437642966	0.479372744920171	0.464777414636754	0.000574611972085657	0.000808910211734173	0.000807616707908464
182	0.423750140311331	0.29	0.318073629935141	0.307524159633131	0.328623100237151	0.374919023263394	0.505734781658495	0.49182759148316	0.519641971833831	1.01	0.65	1.56	0.338880368264685	0.348462737797742	0.358045107330798	0.468032297897168	0.481266639133345	0.494500980369522	0.46747424666367	0.480680206815131	0.493880342159012	0.318073629935141	1.24577060737802	-0.00256587703405954	0.000314042209182169	0.0648938140251354	0.0703447586273782	0.0597887960453855	0.474193517811356	0.481739545355764	0.467126374874575	0.471835437642966	0.479372744920171	0.464777414636754	0.000574611972085657	0.000808910211734173	0.000807616707908464
182	0.423750140311331	0.29	0.318078861919981	0.307559677000907	0.328598046839055	0.369662662171912	0.500302918908196	0.486389497866913	0.514216339949478	1	0.65	1.56	0.336013967174869	0.34562581903754	0.35523767090021	0.464541717697827	0.477830171782292	0.491118625866757	0.463861267813416	0.477184994095337	0.49041240441589	0.318078861919981	1.23977315067016	-0.0107492833240154	-0.00916113123235083	0.0648938140251354	0.0703447586273782	0.0597887960453855	0.474193517811356	0.481739545355764	0.467126374874575	0.471835437642966	0.479372744920171	0.464777414636754	0.000574611972085657	0.000808910211734173	0.000807616707908464
182	0.423750140311331	0.29	0.318089281098279	0.307385306348433	0.328793255848126	0.359951815965162	0.48464607560512	0.470882666512936	0.498409484697304	1	0.64	1.56	0.32582212063252	0.335345561303542	0.344869001974563	0.450729074380117	0.463903414999564	0.477077755619011	0.449597849634809	0.462704381004866	0.475889415113244	0.318089281098279	1.2282636270027	0.00413384658351621	0.00277392098303813	0.0648938140251354	0.0703447586273782	0.0597887960453855	0.474193517811356	0.481739545355764	0.467126374874575	0.471835437642966	0.479372744920171	0.464777414636754	0.000574611972085657	0.000808910211734173	0.000807616707908464
182	0.423750140311331	0.29	0.318091324137059	0.307406462120343	0.328776186153776	0.352259685558547	0.486035908492656	0.471999547906198	0.500072269079115	1	0.65	1.55	0.326945934535571	0.336668679080085	0.346391423624599	0.452471171870503	0.465926796036935	0.479382420203368	0.451932828822814	0.465383109899168	0.478749416155723	0.318091324137059	1.23821196774946	0.00140923993154509	0.00336478246429392	0.0648938140251354	0.0703447586273782	0.0597887960453855	0.474193517811356	0.481739545355764	0.467126374874575	0.471835437642966	0.479372744920171	0.464777414636754	0.000574611972085657	0.000808910211734173	0.000807616707908464
182	0.423750140311331	0.29	0.318130367734675	0.307556654036926	0.328704081432425	0.364567302256435	0.495568052270132	0.481634354347311	0.509501750192954	1	0.65	1.53	0.334565727428446	0.34424472507311	0.353923722717775	0.463523560968838	0.476933313035638	0.490343065102437	0.463466385967161	0.47684767938295	0.490275323083052	0.318130367734675	1.23394082352639	0.00691477314930731	0.00730371375743489	0.0648938140251354	0.0703447586273782	0.0597887960453855	0.474193517811356	0.481739545355764	0.467126374874575	0.471835437642966	0.479372744920171	0.464777414636754	0.000574611972085657	0.000808910211734173	0.000807616707908464
182	0.423750140311331	0.29	0.318157497780348	0.30753502351125	0.328779972049446	0.3611171424298	0.495812269940399	0.481767293885889	0.509857245994908	0.99	0.64	1.54	0.33660551043762	0.346418580759974	0.356231651082327	0.46740188411852	0.481028064960576	0.494654245802632	0.466619909713291	0.480243844297115	0.493841472524946	0.318157497780348	1.22557094590361	-0.00593214430276539	-0.0102454556427579	0.0648938140251354	0.0703447586273782	0.0597887960453855	0.474193517811356	0.481739545355764	0.467126374874575	0.471835437642966	0.479372744920171	0.464777414636754	0.000574611972085657	0.000808910211734173	0.000807616707908464
182	0.423750140311331	0.29	0.318184364395351	0.307642932027867	0.328725796762834	0.371176757934448	0.502583981869311	0.488652422938656	0.516515540799967	0.97	0.64	1.52	0.345263620770128	0.355107141959368	0.364950663148609	0.481535625381848	0.495264283273021	0.508992941164193	0.48118583839445	0.494890980738705	0.508613022868079	0.318184364395351	1.22575569598877	0.000719221602656479	-0.00455759121935323	0.0648938140251354	0.0703447586273782	0.0597887960453855	0.474193517811356	0.481739545355764	0.467126374874575	0.471835437642966	0.479372744920171	0.464777414636754	0.000574611972085657	0.000808910211734173	0.000807616707908464
182	0.423750140311331	0.29	0.318188937370686	0.307515722290914	0.328862152450458	0.362290805471093	0.494413662789634	0.48044385872909	0.508383466850178	0.99	0.64	1.54	0.334370786201893	0.3440932423889	0.353815698575908	0.46359334342607	0.477073187228354	0.490553031030638	0.462905055070939	0.476381251573584	0.489820614725741	0.318188937370686	1.22546404714623	-0.00334762593317691	-0.00706664374938587	0.0648938140251354	0.0703447586273782	0.0597887960453855	0.474193517811356	0.481739545355764	0.467126374874575	0.471835437642966	0.479372744920171	0.464777414636754	0.000574611972085657	0.000808910211734173	0.000807616707908464
182	0.423750140311331	0.29	0.318226753647495	0.307530403871313	0.328923103423677	0.360827499717742	0.493985964614696	0.47998393461181	0.507987994617581	1	0.64	1.53	0.333557537677716	0.343288035541211	0.353018533404705	0.462200980938071	0.475684248888886	0.489167516839702	0.461964296048167	0.475418799519312	0.488900013301496	0.318226753647495	1.22396420796303	0.00638873809003856	0.0021289337786942	0.0648938140251354	0.0703447586273782	0.0597887960453855	0.474193517811356	0.481739545355764	0.467126374874575	0.471835437642966	0.479372744920171	0.464777414636754	0.000574611972085657	0.000808910211734173	0.000807616707908464
182	0.423750140311331	0.29	0.318261235576866	0.30753699731805	0.328985473835682	0.365081575866653	0.502728771009485	0.488609414150015	0.516848127868954	1	0.64	1.54	0.339678799332572	0.349494504979005	0.359310210625438	0.470751302438733	0.484354613055978	0.497957923673222	0.469694343096874	0.483274714546579	0.49679676040919	0.318261235576866	1.23130890314871	0.00862026282738447	0.00701388633279089	0.0648938140251354	0.0703447586273782	0.0597887960453855	0.474193517811356	0.481739545355764	0.467126374874575	0.471835437642966	0.479372744920171	0.464777414636754	0.000574611972085657	0.000808910211734173	0.000807616707908464
182	0.423750140311331	0.29	0.318266199763676	0.307780242265538	0.328752157261813	0.376001825315766	0.496496724330963	0.482875057980516	0.510118390681409	1	0.64	1.56	0.33465552352544	0.344095990181271	0.353536456837102	0.463234973239427	0.476302602521659	0.48937023180389	0.462090304378923	0.475109835567598	0.48814767093509	0.318266199763676	1.24320258863389	-0.000214063346549176	0.000343571866300253	0.0648938140251354	0.0703447586273782	0.0597887960453855	0.474193517811356	0.481739545355764	0.467126374874575	0.471835437642966	0.479372744920171	0.464777414636754	0.000574611972085657	0.000808910211734173	0.000807616707908464
182	0.423750140311331	0.29	0.318350603960151	0.307639148680054	0.329062059240249	0.360977841849199	0.494528397465751	0.480515559831435	0.508541235100067	1	0.65	1.53	0.333800734046379	0.343535060839143	0.353269387631908	0.462470233092966	0.475956831298671	0.489443429504376	0.462476965510243	0.475970618162231	0.489399514254253	0.318350603960151	1.22624159647275	-0.00594372767149882	-0.00853013475314452	0.0648938140251354	0.0703447586273782	0.0597887960453855	0.474193517811356	0.481739545355764	0.467126374874575	0.471835437642966	0.479372744920171	0.464777414636754	0.000574611972085657	0.000808910211734173	0.000807616707908464
182	0.423750140311331	0.29	0.318396504466784	0.307770365266056	0.329022643667512	0.362600754400574	0.49547099977739	0.481480706173169	0.509461293381612	0.98	0.65	1.54	0.337998482257812	0.347819640081875	0.357640797905938	0.470203345396051	0.483865954866039	0.497528564336027	0.469789879313998	0.483474837423314	0.497097589517977	0.318396504466784	1.23130609536997	-0.00232818438672792	-0.00387566492351746	0.0648938140251354	0.0703447586273782	0.0597887960453855	0.474193517811356	0.481739545355764	0.467126374874575	0.471835437642966	0.479372744920171	0.464777414636754	0.000574611972085657	0.000808910211734173	0.000807616707908464
182	0.423750140311331	0.29	0.318413464574988	0.307837339603405	0.328989589546571	0.379281867515821	0.512302838418077	0.498345259061744	0.526260417774409	1.01	0.65	1.57	0.34372392516874	0.353350893369954	0.362977861571167	0.474908997035708	0.488210177076313	0.501511357116918	0.473674408087722	0.486958178689308	0.500199197085336	0.318413464574988	1.23904829085388	-0.00180664827340041	0.000367619684055078	0.0648938140251354	0.0703447586273782	0.0597887960453855	0.474193517811356	0.481739545355764	0.467126374874575	0.471835437642966	0.479372744920171	0.464777414636754	0.000574611972085657	0.000808910211734173	0.000807616707908464
182	0.423750140311331	0.29	0.31844954977795	0.307765530354015	0.329133569201886	0.363044856459155	0.49722578709041	0.483199423508687	0.511252150672133	1	0.64	1.55	0.335823421207885	0.345571738726387	0.355320056244889	0.465357568820676	0.478866017171852	0.492374465523029	0.464477990544848	0.477996582524198	0.491472930608776	0.31844954977795	1.23035136004988	0.00779965325670872	0.00628929847907143	0.0648938140251354	0.0703447586273782	0.0597887960453855	0.474193517811356	0.481739545355764	0.467126374874575	0.471835437642966	0.479372744920171	0.464777414636754	0.000574611972085657	0.000808910211734173	0.000807616707908464
182	0.423750140311331	0.29	0.318478876545503	0.307752026056721	0.329205727034285	0.357793771786655	0.488865992867909	0.474917481408202	0.502814504327615	1	0.65	1.56	0.329459086391562	0.339135428118152	0.348811769844742	0.456212498750646	0.469611637582125	0.483010776413603	0.455972288391149	0.469381959338562	0.482748599527203	0.318478876545503	1.23877809233515	-0.0030960643702544	-0.00111443196121248	0.0648938140251354	0.0703447586273782	0.0597887960453855	0.474193517811356	0.481739545355764	0.467126374874575	0.471835437642966	0.479372744920171	0.464777414636754	0.000574611972085657	0.000808910211734173	0.000807616707908464
182	0.423750140311331	0.29	0.318481625698441	0.307936847231709	0.329026404165172	0.3613656851779	0.495705037528613	0.481670659506593	0.509739415550634	1.01	0.65	1.54	0.332295605592191	0.341977661270472	0.351659716948752	0.459157545839008	0.472535962071727	0.485914378304447	0.459318357255151	0.472674538982298	0.486082003281064	0.318481625698441	1.23793238198376	-0.0011339757964433	0.00158181275176645	0.0648938140251354	0.0703447586273782	0.0597887960453855	0.474193517811356	0.481739545355764	0.467126374874575	0.471835437642966	0.479372744920171	0.464777414636754	0.000574611972085657	0.000808910211734173	0.000807616707908464
182	0.423750140311331	0.29	0.318562356032622	0.307930123825223	0.329194588240022	0.363689174991716	0.489554701889304	0.475763952627172	0.503345451151436	1	0.64	1.54	0.328725266007815	0.338253872987406	0.347782479966998	0.454492591748256	0.467666757928115	0.480840924107974	0.453795947352453	0.466963666852064	0.480061302419858	0.318562356032622	1.23769069084715	-0.00247623152733895	-0.00183979470758733	0.0648938140251354	0.0703447586273782	0.0597887960453855	0.474193517811356	0.481739545355764	0.467126374874575	0.471835437642966	0.479372744920171	0.464777414636754	0.000574611972085657	0.000808910211734173	0.000807616707908464
182	0.423750140311331	0.29	0.318586673063745	0.307930865178404	0.329242480949086	0.361005720715086	0.49006945809616	0.476183807008045	0.503955109184274	1.01	0.65	1.58	0.326889987516298	0.336422189670271	0.345954391824245	0.450833062144199	0.463979478523316	0.477125894902432	0.449321117149229	0.46241379815624	0.475527441475028	0.318586673063745	1.24419242976116	-0.00060155930000767	0.0043567176792849	0.0648938140251354	0.0703447586273782	0.0597887960453855	0.474193517811356	0.481739545355764	0.467126374874575	0.471835437642966	0.479372744920171	0.464777414636754	0.000574611972085657	0.000808910211734173	0.000807616707908464
182	0.423750140311331	0.29	0.318728991409065	0.308095420198529	0.329362562619602	0.36771419171704	0.497279352105915	0.483392010578161	0.511166693633669	1	0.64	1.56	0.335693672636946	0.345337797029982	0.354981921423018	0.465036394076637	0.478396398143839	0.491756402211042	0.463717210168639	0.477033009937821	0.490379477529941	0.318728991409065	1.23485774262816	-0.00950498478260515	-0.0100032244697928	0.0648938140251354	0.0703447586273782	0.0597887960453855	0.474193517811356	0.481739545355764	0.467126374874575	0.471835437642966	0.479372744920171	0.464777414636754	0.000574611972085657	0.000808910211734173	0.000807616707908464
182	0.423750140311331	0.29	0.318776864057944	0.308199282113509	0.329354446002379	0.361174306030542	0.495728506681665	0.481687642912576	0.509769370450754	0.99	0.64	1.54	0.336858622550558	0.34667781990442	0.356497017258282	0.467920619632023	0.481560184133355	0.495199748634688	0.466677074883423	0.480314985992599	0.493893805102197	0.318776864057944	1.22542253528795	0.000256048361243553	-0.00334676775186636	0.0648938140251354	0.0703447586273782	0.0597887960453855	0.474193517811356	0.481739545355764	0.467126374874575	0.471835437642966	0.479372744920171	0.464777414636754	0.000574611972085657	0.000808910211734173	0.000807616707908464
182	0.423750140311331	0.29	0.318776878524777	0.30826985970683	0.329283897342724	0.359015377373185	0.493682688660757	0.479634111324761	0.507731265996752	1.01	0.65	1.54	0.330891486955987	0.34058336360647	0.350275240256954	0.457217826306802	0.470609826251355	0.484001826195907	0.456912630530326	0.470273207072586	0.483687218611286	0.318776878524777	1.24859988628806	-0.00173488203047235	0.00290731806154784	0.0648938140251354	0.0703447586273782	0.0597887960453855	0.474193517811356	0.481739545355764	0.467126374874575	0.471835437642966	0.479372744920171	0.464777414636754	0.000574611972085657	0.000808910211734173	0.000807616707908464
182	0.423750140311331	0.29	0.31880275365841	0.308240730086303	0.329364777230517	0.362500687942579	0.495183748359867	0.481198538313579	0.509168958406154	0.99	0.64	1.54	0.335433829527593	0.345182638364407	0.354931447201222	0.465357127702967	0.47888193432493	0.492406740946894	0.46441581435645	0.477963504192532	0.491431610507882	0.31880275365841	1.2371053486572	0.000948994933264386	-0.000658061111236922	0.0648938140251354	0.0703447586273782	0.0597887960453855	0.474193517811356	0.481739545355764	0.467126374874575	0.471835437642966	0.479372744920171	0.464777414636754	0.000574611972085657	0.000808910211734173	0.000807616707908464
182	0.423750140311331	0.29	0.318823853768053	0.308227120083259	0.329420587452848	0.370857905975231	0.501201005240557	0.487298287611763	0.515103722869351	1	0.65	1.54	0.337480409721415	0.347108793323175	0.356737176924934	0.467016690627243	0.480340770236768	0.493664849846294	0.466762547595482	0.480077906402289	0.493424853749765	0.318823853768053	1.23581456685626	-0.00175812930053026	-0.00104451024449734	0.0648938140251354	0.0703447586273782	0.0597887960453855	0.474193517811356	0.481739545355764	0.467126374874575	0.471835437642966	0.479372744920171	0.464777414636754	0.000574611972085657	0.000808910211734173	0.000807616707908464
182	0.423750140311331	0.29	0.318824841697518	0.308188642957871	0.329461040437165	0.363016869688259	0.487844709714672	0.474082146422061	0.501607273007283	1.02	0.66	1.58	0.323393759905922	0.332781852502808	0.342169945099694	0.444937240944354	0.457853730177182	0.47077021941001	0.444535015867649	0.45734673011197	0.470263298172806	0.318824841697518	1.24820118700182	-0.000673379734185932	0.00548869481389408	0.0648938140251354	0.0703447586273782	0.0597887960453855	0.474193517811356	0.481739545355764	0.467126374874575	0.471835437642966	0.479372744920171	0.464777414636754	0.000574611972085657	0.000808910211734173	0.000807616707908464
182	0.423750140311331	0.29	0.318841758454667	0.308334862110948	0.329348654798386	0.372711442879841	0.500034215415649	0.486218791683012	0.513849639148286	1.01	0.64	1.55	0.335553349562365	0.345087764497385	0.354622179432405	0.463722800119751	0.476899022609967	0.490075245100183	0.463012074384853	0.476145951847631	0.489310486439921	0.318841758454667	1.2352309699546	-0.00510046190105492	-0.00542976928432819	0.0648938140251354	0.0703447586273782	0.0597887960453855	0.474193517811356	0.481739545355764	0.467126374874575	0.471835437642966	0.479372744920171	0.464777414636754	0.000574611972085657	0.000808910211734173	0.000807616707908464
182	0.423750140311331	0.29	0.318933680629713	0.308390809646994	0.329476551612433	0.358714158247007	0.492948159875911	0.478911299361273	0.506985020390548	1.02	0.66	1.58	0.326218585151603	0.335780031672415	0.345341478193227	0.448579072399358	0.461726897220892	0.474874722042426	0.447982228384333	0.461146133472469	0.474252332045754	0.318933680629713	1.25714705115576	-0.00124157670543654	0.00884693765616036	0.0648938140251354	0.0703447586273782	0.0597887960453855	0.474193517811356	0.481739545355764	0.467126374874575	0.471835437642966	0.479372744920171	0.464777414636754	0.000574611972085657	0.000808910211734173	0.000807616707908464
182	0.423750140311331	0.29	0.318952749179796	0.30840126961362	0.329504228745972	0.367557967283694	0.500696191262334	0.486708729959144	0.514683652565524	1	0.65	1.56	0.338391880589071	0.348116882512605	0.357841884436139	0.468986291053387	0.482464429401936	0.495942567750484	0.468443534004212	0.481895894183353	0.495371842921996	0.318952749179796	1.23410785029166	-0.00266773172379026	-0.00100657849572951	0.0648938140251354	0.0703447586273782	0.0597887960453855	0.474193517811356	0.481739545355764	0.467126374874575	0.471835437642966	0.479372744920171	0.464777414636754	0.000574611972085657	0.000808910211734173	0.000807616707908464
182	0.423750140311331	0.29	0.319014206750767	0.308493491355689	0.329534922145845	0.378005099410663	0.502109864395099	0.488392821264909	0.515826907525288	1	0.65	1.56	0.338329660013652	0.347832016183856	0.357334372354059	0.468240648725735	0.481391696190446	0.494542743655157	0.467495187245106	0.480562488323984	0.493752016704372	0.319014206750767	1.24272484013982	0.00687615136399494	0.00821982938646447	0.0648938140251354	0.0703447586273782	0.0597887960453855	0.474193517811356	0.481739545355764	0.467126374874575	0.471835437642966	0.479372744920171	0.464777414636754	0.000574611972085657	0.000808910211734173	0.000807616707908464
182	0.423750140311331	0.29	0.31906371851187	0.308501814175814	0.329625622847925	0.3702568253938	0.494203510557249	0.480477219868062	0.507929801246437	1	0.64	1.56	0.333860965720227	0.343398717929389	0.352936470138551	0.462600300106272	0.475815882301631	0.48903146449699	0.461514233345946	0.474640093345621	0.487802987497155	0.31906371851187	1.23629725275556	0.00485513825388197	0.00345737971800534	0.0648938140251354	0.0703447586273782	0.0597887960453855	0.474193517811356	0.481739545355764	0.467126374874575	0.471835437642966	0.479372744920171	0.464777414636754	0.000574611972085657	0.000808910211734173	0.000807616707908464
182	0.423750140311331	0.29	0.319138126486984	0.308594578658961	0.329681674315006	0.375467325811291	0.498816543121768	0.485115629643399	0.512517456600137	1	0.64	1.56	0.335648604610545	0.345128184755767	0.354607764900989	0.464310974793331	0.477424311292872	0.490537647792414	0.463114210196945	0.476108305566184	0.489241943493809	0.319138126486984	1.23580885841081	-0.00259910535478387	-0.00334364981863789	0.0648938140251354	0.0703447586273782	0.0597887960453855	0.474193517811356	0.481739545355764	0.467126374874575	0.471835437642966	0.479372744920171	0.464777414636754	0.000574611972085657	0.000808910211734173	0.000807616707908464
182	0.423750140311331	0.29	0.319180833039477	0.308484033926707	0.329877632152247	0.355548893975852	0.49351634645543	0.479366099132158	0.507666593778703	1.01	0.66	1.56	0.330051028434766	0.339793694197129	0.349536359959492	0.455709251475799	0.469161180236636	0.482613108997472	0.455613084454287	0.469052887566442	0.482482809548645	0.319180833039477	1.24884994154021	-0.00767664410985353	-0.00154999596950192	0.0648938140251354	0.0703447586273782	0.0597887960453855	0.474193517811356	0.481739545355764	0.467126374874575	0.471835437642966	0.479372744920171	0.464777414636754	0.000574611972085657	0.000808910211734173	0.000807616707908464
182	0.423750140311331	0.29	0.319213165114015	0.308511031922465	0.329915298305565	0.365528705759906	0.498824249432891	0.48482805489749	0.512820443968291	1.01	0.65	1.54	0.334848871402417	0.344515411728963	0.354181952055509	0.462885006823189	0.476247741379437	0.489610475935686	0.462702801182735	0.476089875689506	0.489421171181112	0.319213165114015	1.23681428216736	-0.0013208218749772	-0.000874141312720665	0.0648938140251354	0.0703447586273782	0.0597887960453855	0.474193517811356	0.481739545355764	0.467126374874575	0.471835437642966	0.479372744920171	0.464777414636754	0.000574611972085657	0.000808910211734173	0.000807616707908464
182	0.423750140311331	0.29	0.319233921338397	0.308711273447712	0.329756569229082	0.361186815403752	0.488446363553374	0.474612132024368	0.502280595082381	1	0.64	1.55	0.328394687315306	0.337966899719229	0.347539112123151	0.45428359378745	0.46752527892828	0.48076696406911	0.453424694644951	0.466515654331503	0.479759544891148	0.319233921338397	1.23830970224702	0.000226693567305052	0.000448180482218861	0.0648938140251354	0.0703447586273782	0.0597887960453855	0.474193517811356	0.481739545355764	0.467126374874575	0.471835437642966	0.479372744920171	0.464777414636754	0.000574611972085657	0.000808910211734173	0.000807616707908464
182	0.423750140311331	0.29	0.319254432432654	0.308681610114832	0.329827254750477	0.372211422953802	0.501654969891077	0.48777993311164	0.515530006670515	1	0.64	1.55	0.338131284326987	0.347749523388989	0.357367762450992	0.468087053836024	0.481401921150311	0.494716788464599	0.466960978904449	0.480304615417556	0.493541471937234	0.319254432432654	1.23427345160546	0.00560997627820218	0.0042433275042464	0.0648938140251354	0.0703447586273782	0.0597887960453855	0.474193517811356	0.481739545355764	0.467126374874575	0.471835437642966	0.479372744920171	0.464777414636754	0.000574611972085657	0.000808910211734173	0.000807616707908464
182	0.423750140311331	0.29	0.319260033971589	0.30859901615664	0.329921051786538	0.358497701062784	0.492437278543979	0.478408365884515	0.506466191203442	1	0.65	1.54	0.331154625605098	0.340865449350418	0.350576273095739	0.458172641856396	0.471608159363861	0.485043676871326	0.458209948535765	0.471630895583367	0.485044330835297	0.319260033971589	1.23275550862794	-0.00105389775464436	-0.000625872437905248	0.0648938140251354	0.0703447586273782	0.0597887960453855	0.474193517811356	0.481739545355764	0.467126374874575	0.471835437642966	0.479372744920171	0.464777414636754	0.000574611972085657	0.000808910211734173	0.000807616707908464
182	0.423750140311331	0.29	0.319270372383069	0.308552817769633	0.329987926996506	0.364964458048141	0.499342512554893	0.485314716603628	0.513370308506158	1.01	0.65	1.54	0.334257756627366	0.343919321473185	0.353580886319004	0.461576379496586	0.474918029864856	0.488259680233126	0.461757948427895	0.475108061855323	0.488399946716848	0.319270372383069	1.22800840415625	0.00494547138040872	0.00464823291409971	0.0648938140251354	0.0703447586273782	0.0597887960453855	0.474193517811356	0.481739545355764	0.467126374874575	0.471835437642966	0.479372744920171	0.464777414636754	0.000574611972085657	0.000808910211734173	0.000807616707908464
182	0.423750140311331	0.29	0.319288823281717	0.308736543672093	0.329841102891341	0.371570669197556	0.49806040568739	0.484265882392131	0.511854928982649	0.99	0.65	1.57	0.337273157280343	0.346880529168668	0.356487901056993	0.467747894919125	0.481071896190693	0.494395897462262	0.466667251831971	0.479948455382863	0.493212803014913	0.319288823281717	1.24169321761435	0.000464786775238593	0.00228438983538169	0.0648938140251354	0.0703447586273782	0.0597887960453855	0.474193517811356	0.481739545355764	0.467126374874575	0.471835437642966	0.479372744920171	0.464777414636754	0.000574611972085657	0.000808910211734173	0.000807616707908464
182	0.423750140311331	0.29	0.319298948205694	0.308753614614531	0.329844281796858	0.361314794064533	0.490622637818189	0.476730620783073	0.504514654853306	1	0.64	1.56	0.330819232748516	0.340459365386394	0.350099498024271	0.458150749525798	0.4715013457317	0.484851941937601	0.45688404574109	0.470272475039063	0.483516641605616	0.319298948205694	1.23326334895482	-0.00394276115310306	-0.00464151628535825	0.0648938140251354	0.0703447586273782	0.0597887960453855	0.474193517811356	0.481739545355764	0.467126374874575	0.471835437642966	0.479372744920171	0.464777414636754	0.000574611972085657	0.000808910211734173	0.000807616707908464
182	0.423750140311331	0.29	0.319349641070042	0.308589344035554	0.330109938104531	0.356412369881393	0.492011743767533	0.477931178281234	0.506092309253833	0.99	0.64	1.54	0.334128623302277	0.343972550995327	0.353816478688378	0.464072670505027	0.477744943678221	0.491417216851416	0.463162332006816	0.476811305796996	0.490470826794863	0.319349641070042	1.23066282518661	0.00331354003183618	0.00109039349168717	0.0648938140251354	0.0703447586273782	0.0597887960453855	0.474193517811356	0.481739545355764	0.467126374874575	0.471835437642966	0.479372744920171	0.464777414636754	0.000574611972085657	0.000808910211734173	0.000807616707908464
182	0.423750140311331	0.29	0.319356240889016	0.308755236606498	0.329957245171535	0.362539179808055	0.490431578937297	0.476581735335432	0.504281422539163	1	0.65	1.57	0.329690218676713	0.339271278182746	0.348852337688779	0.456039887906108	0.469292769112868	0.482545650319628	0.455370874619031	0.468631660033809	0.481786776200083	0.319356240889016	1.24419932677467	-3.96228666222659e-05	0.00381546869339255	0.0648938140251354	0.0703447586273782	0.0597887960453855	0.474193517811356	0.481739545355764	0.467126374874575	0.471835437642966	0.479372744920171	0.464777414636754	0.000574611972085657	0.000808910211734173	0.000807616707908464
182	0.423750140311331	0.29	0.319362185757487	0.308701464997451	0.330022906517524	0.363131347810422	0.494815493303566	0.480859732317176	0.508771254289956	1.01	0.65	1.56	0.331198116643031	0.340810320461262	0.350422524279492	0.45735593538859	0.470629556968905	0.483903178549221	0.456365230105714	0.469603097022226	0.482853133088989	0.319362185757487	1.24749176376758	-0.00283276651283364	0.00117863908827825	0.0648938140251354	0.0703447586273782	0.0597887960453855	0.474193517811356	0.481739545355764	0.467126374874575	0.471835437642966	0.479372744920171	0.464777414636754	0.000574611972085657	0.000808910211734173	0.000807616707908464
182	0.423750140311331	0.29	0.319362384677206	0.308779665480666	0.329945103873745	0.370807405959568	0.497510325678527	0.483708489507676	0.511312161849378	1.01	0.64	1.56	0.332720590191521	0.342214231870554	0.351707873549587	0.45922583103571	0.472329094308656	0.485432357581601	0.457913784420969	0.47099664578456	0.484085511006688	0.319362384677206	1.23904064931411	0.00333219528852988	0.00341974601609765	0.0648938140251354	0.0703447586273782	0.0597887960453855	0.474193517811356	0.481739545355764	0.467126374874575	0.471835437642966	0.479372744920171	0.464777414636754	0.000574611972085657	0.000808910211734173	0.000807616707908464
182	0.423750140311331	0.29	0.319367250722897	0.308783183893856	0.329951317551938	0.367839667521046	0.501364704642993	0.487367050310659	0.515362358975327	1	0.65	1.54	0.338729585191173	0.348458227377014	0.358186869562854	0.469389890290907	0.482871223153266	0.496352556015626	0.469428990680351	0.482869435953681	0.496377283279415	0.319367250722897	1.23274415592107	0.00373770830273724	0.00398553690934341	0.0648938140251354	0.0703447586273782	0.0597887960453855	0.474193517811356	0.481739545355764	0.467126374874575	0.471835437642966	0.479372744920171	0.464777414636754	0.000574611972085657	0.000808910211734173	0.000807616707908464
182	0.423750140311331	0.29	0.319373477501353	0.308699233407075	0.330047721595631	0.358946861963487	0.487719806317686	0.473838846555667	0.501600766079704	1.01	0.64	1.55	0.326895465704647	0.336471765408263	0.346048065111878	0.451697301303961	0.464929631471885	0.478161961639808	0.450633025754907	0.463866796408375	0.477109414725332	0.319373477501353	1.23495652294832	-0.00301042313196943	-0.00327514310789719	0.0648938140251354	0.0703447586273782	0.0597887960453855	0.474193517811356	0.481739545355764	0.467126374874575	0.471835437642966	0.479372744920171	0.464777414636754	0.000574611972085657	0.000808910211734173	0.000807616707908464
182	0.423750140311331	0.29	0.319411925683073	0.308740232263158	0.330083619102987	0.36527422307732	0.490071775157244	0.47631361332045	0.503829936994037	0.99	0.64	1.55	0.331836457294444	0.341421444066035	0.351006430837626	0.460262821662477	0.473557361668898	0.486851901675318	0.459080891992966	0.472286185451468	0.485560557460734	0.319411925683073	1.22894777203669	-0.00404796976918321	-0.0079385951990095	0.0648938140251354	0.0703447586273782	0.0597887960453855	0.474193517811356	0.481739545355764	0.467126374874575	0.471835437642966	0.479372744920171	0.464777414636754	0.000574611972085657	0.000808910211734173	0.000807616707908464
182	0.423750140311331	0.29	0.319412957509567	0.308875277929802	0.329950637089331	0.368526145588114	0.499090728502248	0.485177106374529	0.513004350629967	0.99	0.64	1.54	0.339053504126474	0.34877668000496	0.358499855883447	0.470836609866964	0.484338983716665	0.497841357566366	0.469827654581427	0.483271484143928	0.496808111555342	0.319412957509567	1.22525797657754	0.00274506089229371	-0.00298518463393705	0.0648938140251354	0.0703447586273782	0.0597887960453855	0.474193517811356	0.481739545355764	0.467126374874575	0.471835437642966	0.479372744920171	0.464777414636754	0.000574611972085657	0.000808910211734173	0.000807616707908464
182	0.423750140311331	0.29	0.319428226605295	0.308823882344032	0.330032570866558	0.367503885782876	0.492892079873599	0.479121032551063	0.506663127196135	1.01	0.64	1.53	0.330701703366435	0.340206835676019	0.349711967985603	0.457042822660016	0.470179291133889	0.483315759607762	0.456715813722801	0.469757291730913	0.482941444223278	0.319428226605295	1.2271573793014	0.000985242790693213	-0.00293114405777008	0.0648938140251354	0.0703447586273782	0.0597887960453855	0.474193517811356	0.481739545355764	0.467126374874575	0.471835437642966	0.479372744920171	0.464777414636754	0.000574611972085657	0.000808910211734173	0.000807616707908464
182	0.423750140311331	0.29	0.319444793284864	0.308872766651568	0.33001681991816	0.365913037045689	0.497307388330844	0.483365308993512	0.511249467668177	1	0.64	1.56	0.335422130421064	0.345096970271621	0.354771810122179	0.464524684344288	0.477923328977605	0.491321973610922	0.463643972321802	0.476914366549339	0.490274130042928	0.319444793284864	1.23914134742902	-0.00417650762374323	-0.00381647788942451	0.0648938140251354	0.0703447586273782	0.0597887960453855	0.474193517811356	0.481739545355764	0.467126374874575	0.471835437642966	0.479372744920171	0.464777414636754	0.000574611972085657	0.000808910211734173	0.000807616707908464
182	0.423750140311331	0.29	0.319496929226562	0.308926129706301	0.330067728746823	0.36847670810139	0.495725579860211	0.481904303102511	0.50954685661791	1	0.65	1.55	0.334368575885914	0.343958447975963	0.353548320066012	0.463044349923144	0.476324712995593	0.489605076068042	0.462361804504386	0.475613753642038	0.488815805830063	0.319496929226562	1.23424326672156	-0.00242993233335747	-0.00221717282372826	0.0648938140251354	0.0703447586273782	0.0597887960453855	0.474193517811356	0.481739545355764	0.467126374874575	0.471835437642966	0.479372744920171	0.464777414636754	0.000574611972085657	0.000808910211734173	0.000807616707908464
182	0.423750140311331	0.29	0.319580999563102	0.308981287030824	0.33018071209538	0.366946903246409	0.497201751048856	0.483293636059644	0.511109866038069	1.01	0.65	1.56	0.332364630798019	0.341929344997805	0.351494059197591	0.458697214600045	0.471897499333572	0.485097784067099	0.458111039080641	0.471272647624514	0.484491201499113	0.319580999563102	1.24142522936565	-0.00047030201894675	0.00146268875638077	0.0648938140251354	0.0703447586273782	0.0597887960453855	0.474193517811356	0.481739545355764	0.467126374874575	0.471835437642966	0.479372744920171	0.464777414636754	0.000574611972085657	0.000808910211734173	0.000807616707908464
182	0.423750140311331	0.29	0.319606050033043	0.309060390091809	0.330151709974277	0.370251155952497	0.497099026873341	0.483292146603055	0.510905907143627	0.99	0.64	1.55	0.336926863973399	0.346552323239436	0.356177782505474	0.467446591508569	0.480800789724028	0.494154987939488	0.466434271120488	0.479664145297924	0.493028845181944	0.319606050033043	1.23103210336301	0.00156806202652887	-0.00150924496262632	0.0648938140251354	0.0703447586273782	0.0597887960453855	0.474193517811356	0.481739545355764	0.467126374874575	0.471835437642966	0.479372744920171	0.464777414636754	0.000574611972085657	0.000808910211734173	0.000807616707908464
182	0.423750140311331	0.29	0.319622162561415	0.309069691018673	0.330174634104158	0.370140754345429	0.494203708109259	0.48047399479256	0.507933421425957	1.01	0.65	1.57	0.329933507791522	0.339361473768133	0.348789439744743	0.455082445650299	0.468086586523601	0.481090727396903	0.454202247019944	0.46716859032878	0.480148864069018	0.319622162561415	1.24475016130245	0.000600964817764396	0.00502336182286554	0.0648938140251354	0.0703447586273782	0.0597887960453855	0.474193517811356	0.481739545355764	0.467126374874575	0.471835437642966	0.479372744920171	0.464777414636754	0.000574611972085657	0.000808910211734173	0.000807616707908464
182	0.423750140311331	0.29	0.319654036426458	0.308999847764594	0.330308225088322	0.360113534261426	0.497303105480215	0.483185206193991	0.51142100476644	1.01	0.65	1.53	0.333596340346513	0.343343492111284	0.353090643876055	0.461090869059576	0.474563207135604	0.488035545211632	0.461457926718221	0.475024575799636	0.488417680250743	0.319654036426458	1.23346242733832	-0.000938344818443647	9.86515633124021e-05	0.0648938140251354	0.0703447586273782	0.0597887960453855	0.474193517811356	0.481739545355764	0.467126374874575	0.471835437642966	0.479372744920171	0.464777414636754	0.000574611972085657	0.000808910211734173	0.000807616707908464
182	0.423750140311331	0.29	0.319666636660559	0.309137385239085	0.330195888082032	0.380699676017746	0.50333181710951	0.489659851660808	0.517003782558212	1	0.63	1.54	0.338267704107513	0.347712595999881	0.35715748789225	0.467654581827619	0.480712130374816	0.493769678922013	0.4663567229261	0.479349885126265	0.492360063221602	0.319666636660559	1.22618996909271	0.000838159012485941	-0.00467305543339773	0.0648938140251354	0.0703447586273782	0.0597887960453855	0.474193517811356	0.481739545355764	0.467126374874575	0.471835437642966	0.479372744920171	0.464777414636754	0.000574611972085657	0.000808910211734173	0.000807616707908464
182	0.423750140311331	0.29	0.319704790116512	0.309126242741143	0.330283337491881	0.370842919613601	0.504185505167318	0.490199551915521	0.518171458419116	1	0.65	1.53	0.340896259746042	0.350622419498514	0.360348579250987	0.472498728547404	0.485979657085945	0.499460585624485	0.472396284594898	0.4858743918418	0.499320875117783	0.319704790116512	1.23487960511934	0.000230061818226184	0.000309502088327045	0.0648938140251354	0.0703447586273782	0.0597887960453855	0.474193517811356	0.481739545355764	0.467126374874575	0.471835437642966	0.479372744920171	0.464777414636754	0.000574611972085657	0.000808910211734173	0.000807616707908464
182	0.423750140311331	0.29	0.319738278935187	0.309018713750345	0.330457844120028	0.365587339412473	0.494850741058324	0.480967791687766	0.508733690428882	0.99	0.65	1.55	0.335590535300162	0.345277226366234	0.354963917432307	0.465745979077908	0.479189556712056	0.492633134346205	0.46498297242964	0.478369206082432	0.491786902886904	0.319738278935187	1.22971356802633	-0.00169126471511788	-0.00280720082051787	0.0648938140251354	0.0703447586273782	0.0597887960453855	0.474193517811356	0.481739545355764	0.467126374874575	0.471835437642966	0.479372744920171	0.464777414636754	0.000574611972085657	0.000808910211734173	0.000807616707908464
182	0.423750140311331	0.29	0.319751581009018	0.309125563995735	0.330377598022301	0.359933552380748	0.495194708525311	0.481131172570566	0.509258244480057	1	0.65	1.56	0.33389418298077	0.343653959763351	0.353413736545933	0.462420629886579	0.475937253887225	0.48945387788787	0.461835014023367	0.475380943060832	0.488879234195804	0.319751581009018	1.24208820846536	-0.00260044434890302	0.000763581987042165	0.0648938140251354	0.0703447586273782	0.0597887960453855	0.474193517811356	0.481739545355764	0.467126374874575	0.471835437642966	0.479372744920171	0.464777414636754	0.000574611972085657	0.000808910211734173	0.000807616707908464
182	0.423750140311331	0.29	0.31978124085793	0.309107728665949	0.330454753049911	0.364085982247156	0.487172863957202	0.473460969001688	0.500884758912716	0.99	0.64	1.54	0.330642361521462	0.340218089249526	0.349793816977589	0.459035289051143	0.472329402138469	0.485623515225795	0.458493259883315	0.471771087311855	0.485053114725454	0.31978124085793	1.22938614803813	-0.0039308834211464	-0.00694251238472536	0.0648938140251354	0.0703447586273782	0.0597887960453855	0.474193517811356	0.481739545355764	0.467126374874575	0.471835437642966	0.479372744920171	0.464777414636754	0.000574611972085657	0.000808910211734173	0.000807616707908464
182	0.423750140311331	0.29	0.31980053788803	0.309196937435205	0.330404138340855	0.36782165605908	0.498401548321736	0.48448608374158	0.512317012901891	1	0.64	1.52	0.336568460872427	0.346235418610197	0.355902376347968	0.466309934849109	0.479703342006761	0.493096749164414	0.466124971518779	0.479512079680329	0.492903981775621	0.31980053788803	1.22846480483268	-0.000640248085609772	-0.00344521516055678	0.0648938140251354	0.0703447586273782	0.0597887960453855	0.474193517811356	0.481739545355764	0.467126374874575	0.471835437642966	0.479372744920171	0.464777414636754	0.000574611972085657	0.000808910211734173	0.000807616707908464
182	0.423750140311331	0.29	0.319831127806901	0.309134362351851	0.330527893261952	0.360758885918387	0.493095171555616	0.479116311758743	0.50707403135249	0.98	0.63	1.52	0.336118602671854	0.345925312872605	0.355732023073357	0.467468333439257	0.48110734787531	0.494746362311362	0.466720849645796	0.480368723753658	0.493812661244361	0.319831127806901	1.22052091112803	-0.000620597959678177	-0.0079835758722599	0.0648938140251354	0.0703447586273782	0.0597887960453855	0.474193517811356	0.481739545355764	0.467126374874575	0.471835437642966	0.479372744920171	0.464777414636754	0.000574611972085657	0.000808910211734173	0.000807616707908464
182	0.423750140311331	0.29	0.320006109459171	0.309218525637938	0.330793693280403	0.360217151784236	0.505195714024755	0.490856976073758	0.519534451975751	1	0.65	1.54	0.340584860709363	0.350533903517821	0.360482946326279	0.471655263518535	0.485433087928601	0.499210912338668	0.471480417062746	0.485249746922721	0.499064241697478	0.320006109459171	1.23752440121644	0.00219121183107216	0.00399970265639253	0.0648938140251354	0.0703447586273782	0.0597887960453855	0.474193517811356	0.481739545355764	0.467126374874575	0.471835437642966	0.479372744920171	0.464777414636754	0.000574611972085657	0.000808910211734173	0.000807616707908464
182	0.423750140311331	0.29	0.320013492553348	0.309370283090136	0.33065670201656	0.374948010317864	0.508514720887393	0.494531949990731	0.522497491784055	0.98	0.64	1.53	0.347198997298156	0.357015964705139	0.366832932112122	0.483023574484338	0.496680948855858	0.510338323227378	0.48270099094148	0.496376277162826	0.510013307247011	0.320013492553348	1.22609016229045	-0.00238814485902087	-0.00607472960403991	0.0648938140251354	0.0703447586273782	0.0597887960453855	0.474193517811356	0.481739545355764	0.467126374874575	0.471835437642966	0.479372744920171	0.464777414636754	0.000574611972085657	0.000808910211734173	0.000807616707908464
182	0.423750140311331	0.29	0.32004528830554	0.309265238537633	0.330825338073446	0.362459994011698	0.492629778178528	0.478715473468851	0.506544082888204	1	0.64	1.56	0.331215035397541	0.340842104465421	0.350469173533302	0.458175061908137	0.471492340699167	0.484809619490197	0.457214080715527	0.470550967051602	0.483770039340214	0.32004528830554	1.23336406615489	0.00119344662008142	0.00115705064413486	0.0648938140251354	0.0703447586273782	0.0597887960453855	0.474193517811356	0.481739545355764	0.467126374874575	0.471835437642966	0.479372744920171	0.464777414636754	0.000574611972085657	0.000808910211734173	0.000807616707908464
182	0.423750140311331	0.29	0.320088380378301	0.309337853396525	0.330838907360077	0.356702509965766	0.492323441395994	0.478242861916432	0.506404020875557	0.99	0.64	1.56	0.333538482312102	0.3433586291113	0.353178775910499	0.462816688766701	0.476443085916746	0.49006948306679	0.461702707016688	0.475359777420292	0.488937924536698	0.320088380378301	1.23899325235508	-0.00780120446612226	-0.00585117580802955	0.0648938140251354	0.0703447586273782	0.0597887960453855	0.474193517811356	0.481739545355764	0.467126374874575	0.471835437642966	0.479372744920171	0.464777414636754	0.000574611972085657	0.000808910211734173	0.000807616707908464
182	0.423750140311331	0.29	0.320128930223079	0.309338133318768	0.330919727127389	0.3604711912126	0.49042522612051	0.47651338066715	0.504337071573871	0.99	0.65	1.54	0.332283816948271	0.341984868997564	0.351685921046858	0.461049560693057	0.474509938711658	0.487970316730259	0.460646630359528	0.474068863488923	0.48754191494872	0.320128930223079	1.23105762573749	-0.0116243084132042	-0.0133416744967882	0.0648938140251354	0.0703447586273782	0.0597887960453855	0.474193517811356	0.481739545355764	0.467126374874575	0.471835437642966	0.479372744920171	0.464777414636754	0.000574611972085657	0.000808910211734173	0.000807616707908464
182	0.423750140311331	0.29	0.32014289746797	0.30955353331235	0.33073226162359	0.364877028444701	0.493274452286514	0.479414509415918	0.50713439515711	1	0.65	1.57	0.332470763454933	0.342082541357197	0.351694319259462	0.460325066906803	0.47363313123094	0.486941195555077	0.459375852082557	0.472567999679853	0.485915630171051	0.32014289746797	1.24227846616652	0.00241046435779781	0.00536703852263068	0.0648938140251354	0.0703447586273782	0.0597887960453855	0.474193517811356	0.481739545355764	0.467126374874575	0.471835437642966	0.479372744920171	0.464777414636754	0.000574611972085657	0.000808910211734173	0.000807616707908464
182	0.423750140311331	0.29	0.320167183596282	0.309457008489981	0.330877358702583	0.357901278437432	0.484281986030439	0.470467499083031	0.498096472977847	1	0.65	1.56	0.325361753761955	0.334915454515547	0.344469155269139	0.449999960225429	0.463213452313585	0.47642694440174	0.449267937819725	0.462426936326835	0.475631502386774	0.320167183596282	1.23681744188522	-0.00300720601729598	-0.00109615811949099	0.0648938140251354	0.0703447586273782	0.0597887960453855	0.474193517811356	0.481739545355764	0.467126374874575	0.471835437642966	0.479372744920171	0.464777414636754	0.000574611972085657	0.000808910211734173	0.000807616707908464
182	0.423750140311331	0.29	0.320231461908711	0.309429641523186	0.331033282294236	0.355696685739935	0.488631562161127	0.474625889974086	0.502637234348167	1.01	0.65	1.54	0.326799043943079	0.336442513414909	0.346085982886738	0.451225366809024	0.464540516073952	0.47785566533888	0.451134720635414	0.464408487992064	0.477768350294141	0.320231461908711	1.23266048604817	-0.00197952193636085	-0.000731617553626569	0.0648938140251354	0.0703447586273782	0.0597887960453855	0.474193517811356	0.481739545355764	0.467126374874575	0.471835437642966	0.479372744920171	0.464777414636754	0.000574611972085657	0.000808910211734173	0.000807616707908464
182	0.423750140311331	0.29	0.320266573788648	0.309638049820974	0.330895097756322	0.362534667887366	0.492042957892985	0.478147473123537	0.505938442662432	1	0.64	1.55	0.332169954444836	0.341823174010558	0.351476393576279	0.460218493167181	0.473592942310762	0.486967391454343	0.459339276093615	0.472645429449408	0.485970053739568	0.320266573788648	1.23539088032143	0.00512190107415396	0.00384165596270212	0.0648938140251354	0.0703447586273782	0.0597887960453855	0.474193517811356	0.481739545355764	0.467126374874575	0.471835437642966	0.479372744920171	0.464777414636754	0.000574611972085657	0.000808910211734173	0.000807616707908464
182	0.423750140311331	0.29	0.320284083894132	0.30964441127273	0.330923756515535	0.36843644583937	0.498750245610375	0.484843435380307	0.512657055840443	1.01	0.65	1.58	0.332588024286773	0.342127678123524	0.351667331960275	0.458561681886387	0.471714650088942	0.484867618291497	0.457561496559762	0.470623140879082	0.4837343746247	0.320284083894132	1.24851581046838	0.00231968320352766	0.00688766397786494	0.0648938140251354	0.0703447586273782	0.0597887960453855	0.474193517811356	0.481739545355764	0.467126374874575	0.471835437642966	0.479372744920171	0.464777414636754	0.000574611972085657	0.000808910211734173	0.000807616707908464
182	0.423750140311331	0.29	0.320284433934209	0.309720803236328	0.330848064632089	0.370632073518022	0.499778732285249	0.48590875522628	0.513648709344217	0.99	0.64	1.54	0.340129014100101	0.349837794960534	0.359546575820968	0.472636180123884	0.486127299403066	0.499618418682249	0.471816154938389	0.485245491345035	0.498786307770597	0.320284433934209	1.2304710892249	-0.00207424865681397	-0.00514480000837377	0.0648938140251354	0.0703447586273782	0.0597887960453855	0.474193517811356	0.481739545355764	0.467126374874575	0.471835437642966	0.479372744920171	0.464777414636754	0.000574611972085657	0.000808910211734173	0.000807616707908464
182	0.423750140311331	0.29	0.320303939790604	0.309662966666255	0.330944912914954	0.367380136174392	0.493429354682865	0.479639625813872	0.507219083551858	1.01	0.65	1.56	0.330779482348799	0.340289454276735	0.349799426204671	0.457001592613134	0.470140473797398	0.483279354981661	0.45635489764258	0.469465723249241	0.482561141705107	0.320303939790604	1.24075130913745	0.00139088576237357	0.00423439536388995	0.0648938140251354	0.0703447586273782	0.0597887960453855	0.474193517811356	0.481739545355764	0.467126374874575	0.471835437642966	0.479372744920171	0.464777414636754	0.000574611972085657	0.000808910211734173	0.000807616707908464
182	0.423750140311331	0.29	0.320313027187625	0.30966608570473	0.330959968670521	0.368485028997467	0.50091771244397	0.486951924035784	0.514883500852156	1.01	0.65	1.55	0.335939804078935	0.345574562645592	0.35520932121225	0.464193405470971	0.47750647922896	0.490819552986949	0.463568249221902	0.476837600402087	0.490139803062145	0.320313027187625	1.24005378254268	-0.00119149001031863	0.00164397327578579	0.0648938140251354	0.0703447586273782	0.0597887960453855	0.474193517811356	0.481739545355764	0.467126374874575	0.471835437642966	0.479372744920171	0.464777414636754	0.000574611972085657	0.000808910211734173	0.000807616707908464
182	0.423750140311331	0.29	0.320384926469315	0.30967143504801	0.331098417890621	0.353666627863136	0.485523279033851	0.471544846494465	0.499501711573236	1	0.64	1.54	0.327845171892597	0.337563784348512	0.347282396804428	0.454367296535512	0.467836519346325	0.481305742157138	0.453725485090459	0.467185665925765	0.480671022070075	0.320384926469315	1.23111456793099	-0.00341699478076593	-0.0039259154490999	0.0648938140251354	0.0703447586273782	0.0597887960453855	0.474193517811356	0.481739545355764	0.467126374874575	0.471835437642966	0.479372744920171	0.464777414636754	0.000574611972085657	0.000808910211734173	0.000807616707908464
182	0.423750140311331	0.29	0.320421982521346	0.309764237939053	0.331079727103639	0.367661055256624	0.495098668738731	0.481270646261148	0.508926691216314	1	0.65	1.57	0.333098584258087	0.342669279554289	0.352239974850491	0.460842317209288	0.474083386388341	0.487324455567394	0.459683179473519	0.472884760383386	0.486109806973517	0.320421982521346	1.24011889362425	-0.00608001083367744	-0.00477929930051748	0.0648938140251354	0.0703447586273782	0.0597887960453855	0.474193517811356	0.481739545355764	0.467126374874575	0.471835437642966	0.479372744920171	0.464777414636754	0.000574611972085657	0.000808910211734173	0.000807616707908464
182	0.423750140311331	0.29	0.32042445939061	0.309688735153251	0.33116018362797	0.360465675846112	0.495093494613663	0.48104905683178	0.509137932395547	0.99	0.65	1.55	0.335084460290065	0.344867397783414	0.354650335276763	0.464740346411498	0.478308644253915	0.491876942096332	0.464051590186959	0.477626437249274	0.491163049753128	0.32042445939061	1.23100483436185	-0.00197207623723774	-0.00289422560531183	0.0648938140251354	0.0703447586273782	0.0597887960453855	0.474193517811356	0.481739545355764	0.467126374874575	0.471835437642966	0.479372744920171	0.464777414636754	0.000574611972085657	0.000808910211734173	0.000807616707908464
182	0.423750140311331	0.29	0.320424684810285	0.309703148830958	0.331146220789612	0.359265843677776	0.490918316146271	0.476956002908835	0.504880629383707	0.99	0.64	1.54	0.33377772897686	0.34354867047929	0.35331961198172	0.463764735298241	0.477340890044633	0.490917044791024	0.46318808673087	0.476742262763102	0.490352128141797	0.320424684810285	1.23090072368344	0.00178047568184755	-0.000789540653434803	0.0648938140251354	0.0703447586273782	0.0597887960453855	0.474193517811356	0.481739545355764	0.467126374874575	0.471835437642966	0.479372744920171	0.464777414636754	0.000574611972085657	0.000808910211734173	0.000807616707908464
182	0.423750140311331	0.29	0.32042811723156	0.309875734607942	0.330980499855177	0.372968231652068	0.503617129808071	0.489710352088509	0.517523907527632	0.99	0.64	1.54	0.342308824583503	0.352029698799507	0.36175057301551	0.475404517682192	0.488905038808783	0.502405559935376	0.474554548674848	0.487952379249209	0.501502842322341	0.32042811723156	1.2344249380499	0.000929004332557626	-0.00177314647962491	0.0648938140251354	0.0703447586273782	0.0597887960453855	0.474193517811356	0.481739545355764	0.467126374874575	0.471835437642966	0.479372744920171	0.464777414636754	0.000574611972085657	0.000808910211734173	0.000807616707908464
182	0.423750140311331	0.29	0.320456708716844	0.309698964426971	0.331214453006716	0.35722921582619	0.484868354179326	0.471016893068067	0.498719815290585	1.01	0.65	1.55	0.323919163660404	0.333444838354168	0.342970513047931	0.447040199745724	0.460186564627912	0.4733329295101	0.446534121628809	0.459672878144215	0.472754871852759	0.320456708716844	1.23871759753041	0.00390917220603891	0.00734264873743327	0.0648938140251354	0.0703447586273782	0.0597887960453855	0.474193517811356	0.481739545355764	0.467126374874575	0.471835437642966	0.479372744920171	0.464777414636754	0.000574611972085657	0.000808910211734173	0.000807616707908464
182	0.423750140311331	0.29	0.320464524221651	0.309801635153533	0.33112741328977	0.355713405199641	0.487507015910751	0.473534086350019	0.501479945471483	1	0.65	1.56	0.328606980852833	0.33830343635409	0.347999891855347	0.455090183534774	0.468518874861572	0.481947566188371	0.454249146473001	0.467637625464701	0.480987884196463	0.320464524221651	1.24160298306013	-0.00180837679501794	-0.000455948616041793	0.0648938140251354	0.0703447586273782	0.0597887960453855	0.474193517811356	0.481739545355764	0.467126374874575	0.471835437642966	0.479372744920171	0.464777414636754	0.000574611972085657	0.000808910211734173	0.000807616707908464
182	0.423750140311331	0.29	0.320469998772673	0.309888213838231	0.331051783707114	0.37505332826817	0.499989271996932	0.486244016348024	0.513734527645839	1	0.64	1.57	0.336299462772778	0.345806051923468	0.355312641074158	0.465142097799386	0.47829083964991	0.491439581500433	0.463800748611214	0.476896444043723	0.49002028308858	0.320469998772673	1.24279149268125	0.00976121254765476	0.0107789674058394	0.0648938140251354	0.0703447586273782	0.0597887960453855	0.474193517811356	0.481739545355764	0.467126374874575	0.471835437642966	0.479372744920171	0.464777414636754	0.000574611972085657	0.000808910211734173	0.000807616707908464
182	0.423750140311331	0.29	0.32048262963699	0.309734710318924	0.331230548955057	0.360778018761573	0.493646588204772	0.479652676691729	0.507640499717815	0.99	0.64	1.54	0.333798749897486	0.343537359512777	0.353275969128067	0.462788721476575	0.476290625525658	0.489792529574741	0.46234508601161	0.475827495381917	0.489325278762641	0.32048262963699	1.22635745717095	-0.0069139073689311	-0.00969970544946042	0.0648938140251354	0.0703447586273782	0.0597887960453855	0.474193517811356	0.481739545355764	0.467126374874575	0.471835437642966	0.479372744920171	0.464777414636754	0.000574611972085657	0.000808910211734173	0.000807616707908464
182	0.423750140311331	0.29	0.320486143617658	0.30988565951618	0.331086627719135	0.367631447335905	0.492971117829222	0.479201640709076	0.506740594949369	0.99	0.64	1.56	0.335059399522008	0.344687064253668	0.354314728985327	0.465388493883598	0.47876106124173	0.492133628599863	0.463704010958705	0.477042801319314	0.490359664068723	0.320486143617658	1.23323081238595	0.0112997703044776	0.00915973991953021	0.0648938140251354	0.0703447586273782	0.0597887960453855	0.474193517811356	0.481739545355764	0.467126374874575	0.471835437642966	0.479372744920171	0.464777414636754	0.000574611972085657	0.000808910211734173	0.000807616707908464
182	0.423750140311331	0.29	0.32050539755168	0.30987463981997	0.33113615528339	0.358646914116694	0.482734590416541	0.468986555312811	0.49648262552027	1.01	0.65	1.55	0.322583505919081	0.332039831080261	0.341496156241441	0.445228901478822	0.45828049644969	0.471332091420559	0.445084280406298	0.458143763834751	0.471195428487397	0.32050539755168	1.23582702411242	-0.00109717958681632	0.000245539709983901	0.0648938140251354	0.0703447586273782	0.0597887960453855	0.474193517811356	0.481739545355764	0.467126374874575	0.471835437642966	0.479372744920171	0.464777414636754	0.000574611972085657	0.000808910211734173	0.000807616707908464
182	0.423750140311331	0.29	0.320527299398824	0.309836454681555	0.331218144116093	0.353108303414484	0.480435247229327	0.466586392709701	0.494284101748953	1.01	0.66	1.56	0.320714736687588	0.330233942133963	0.339753147580337	0.442534552232949	0.455669518724771	0.468804485216592	0.442441797604913	0.455552039720146	0.468717972051924	0.320527299398824	1.24557614895903	0.00879875293351585	0.0147130476001969	0.0648938140251354	0.0703447586273782	0.0597887960453855	0.474193517811356	0.481739545355764	0.467126374874575	0.471835437642966	0.479372744920171	0.464777414636754	0.000574611972085657	0.000808910211734173	0.000807616707908464
182	0.423750140311331	0.29	0.320534200933612	0.309898813937237	0.331169587929988	0.374236111158332	0.499675713991604	0.485915099992121	0.513436327991087	1	0.64	1.57	0.335993695947458	0.345508690555092	0.355023685162725	0.464677475056394	0.477836661442265	0.490995847828136	0.463146795593411	0.476400480734798	0.489491196679502	0.320534200933612	1.24554450975242	-0.00311753571799577	-0.00112681931646866	0.0648938140251354	0.0703447586273782	0.0597887960453855	0.474193517811356	0.481739545355764	0.467126374874575	0.471835437642966	0.479372744920171	0.464777414636754	0.000574611972085657	0.000808910211734173	0.000807616707908464
182	0.423750140311331	0.29	0.320534361397813	0.309969003232001	0.331099719563625	0.377165057624559	0.498989080431877	0.485332908715514	0.51264525214824	1.01	0.64	1.56	0.33518585800578	0.344617230887413	0.354048603769045	0.46334462778465	0.476382098945689	0.489419570106727	0.462055449579492	0.475003811465316	0.488019784284542	0.320534361397813	1.23364597039293	0.00235604798425413	9.31697176812126e-05	0.0648938140251354	0.0703447586273782	0.0597887960453855	0.474193517811356	0.481739545355764	0.467126374874575	0.471835437642966	0.479372744920171	0.464777414636754	0.000574611972085657	0.000808910211734173	0.000807616707908464
182	0.423750140311331	0.29	0.320534543414164	0.309870507197296	0.331198579631032	0.368550592996281	0.495171012376094	0.4813673889314	0.508974635820788	1	0.64	1.56	0.332757642666956	0.342299753959362	0.351841865251769	0.460153312624992	0.473348604205513	0.486543895786034	0.458485421847187	0.471619483676489	0.484807760772955	0.320534543414164	1.23607806430006	0.00138407011852276	0.00108181857746904	0.0648938140251354	0.0703447586273782	0.0597887960453855	0.474193517811356	0.481739545355764	0.467126374874575	0.471835437642966	0.479372744920171	0.464777414636754	0.000574611972085657	0.000808910211734173	0.000807616707908464
182	0.423750140311331	0.29	0.320546349780908	0.3098663894999	0.331226310061916	0.364377930595192	0.488414582784073	0.474676401537764	0.502152764030381	1.01	0.64	1.57	0.327241635444444	0.336712729614092	0.346183823783741	0.45205273152553	0.465136133899163	0.478219536272795	0.450607663976657	0.463661588967587	0.476717512206975	0.320546349780908	1.24207636311478	0.00788986524219877	0.00931066572837554	0.0648938140251354	0.0703447586273782	0.0597887960453855	0.474193517811356	0.481739545355764	0.467126374874575	0.471835437642966	0.479372744920171	0.464777414636754	0.000574611972085657	0.000808910211734173	0.000807616707908464
182	0.423750140311331	0.29	0.320548800034033	0.30978603747711	0.331311562590955	0.361017005729195	0.491168121222926	0.477251680963661	0.505084561482191	1	0.63	1.55	0.331482309457431	0.341148181659815	0.350814053862199	0.459230720845241	0.472621678167712	0.486012635490183	0.457680580673844	0.471010183265859	0.484459515620543	0.320548800034033	1.23320188579658	0.00268842260230818	0.00133567081911806	0.0648938140251354	0.0703447586273782	0.0597887960453855	0.474193517811356	0.481739545355764	0.467126374874575	0.471835437642966	0.479372744920171	0.464777414636754	0.000574611972085657	0.000808910211734173	0.000807616707908464
182	0.423750140311331	0.29	0.320587599054815	0.30982308728394	0.331352110825691	0.366905278755275	0.496760912586181	0.482863884019429	0.510657941152934	1.01	0.65	1.56	0.332807477219611	0.342385818386174	0.351964159552737	0.459699721269191	0.472930075350402	0.486160429431613	0.458920662581026	0.47215182513104	0.485320702858796	0.320587599054815	1.2325867940386	0.00137882361221054	0.00087667544095986	0.0648938140251354	0.0703447586273782	0.0597887960453855	0.474193517811356	0.481739545355764	0.467126374874575	0.471835437642966	0.479372744920171	0.464777414636754	0.000574611972085657	0.000808910211734173	0.000807616707908464
182	0.423750140311331	0.29	0.320594285968494	0.309880339932557	0.331308232004432	0.356473346837107	0.490406174550875	0.476373423031761	0.50443892606999	1	0.65	1.56	0.329855862761616	0.339572578966727	0.349289295171838	0.45643435806074	0.469879755351567	0.483325152642393	0.456036750450508	0.469476501382068	0.48284892751324	0.320594285968494	1.2394525208007	0.00334194371295944	0.00565764652144499	0.0648938140251354	0.0703447586273782	0.0597887960453855	0.474193517811356	0.481739545355764	0.467126374874575	0.471835437642966	0.479372744920171	0.464777414636754	0.000574611972085657	0.000808910211734173	0.000807616707908464
182	0.423750140311331	0.29	0.320617722281916	0.310046089002821	0.331189355561011	0.369618466625573	0.492566889201612	0.478867307923993	0.506266470479232	1.01	0.65	1.55	0.33028792794363	0.339736905226078	0.349185882508525	0.456344265487674	0.469399500731706	0.482454735975739	0.455672217264955	0.468684513787523	0.481735095258696	0.320617722281916	1.23810551523567	-0.0110190293821092	-0.0104446090396544	0.0648938140251354	0.0703447586273782	0.0597887960453855	0.474193517811356	0.481739545355764	0.467126374874575	0.471835437642966	0.479372744920171	0.464777414636754	0.000574611972085657	0.000808910211734173	0.000807616707908464
182	0.423750140311331	0.29	0.320622265471505	0.310062934198633	0.331181596744377	0.37636573177467	0.505375993425865	0.491521465747369	0.519230521104361	0.99	0.64	1.56	0.342446695580239	0.352099249035075	0.361751802489911	0.474987639734545	0.488376128051407	0.50176461636827	0.473886300692811	0.487294082141594	0.500608150403924	0.320622265471505	1.23194321880321	-0.00657500183860097	-0.00880783306982931	0.0648938140251354	0.0703447586273782	0.0597887960453855	0.474193517811356	0.481739545355764	0.467126374874575	0.471835437642966	0.479372744920171	0.464777414636754	0.000574611972085657	0.000808910211734173	0.000807616707908464
182	0.423750140311331	0.29	0.320704732009047	0.309900250979165	0.331509213038928	0.358254301173076	0.491307735897881	0.47730359257126	0.505311879224501	0.98	0.64	1.53	0.334618748572554	0.344436501859388	0.354254255146222	0.465258249857059	0.47890898141722	0.492559712977381	0.464977127715258	0.47867002653182	0.492283952478572	0.320704732009047	1.22705398149851	0.00166235893007797	-0.000907012070083329	0.0648938140251354	0.0703447586273782	0.0597887960453855	0.474193517811356	0.481739545355764	0.467126374874575	0.471835437642966	0.479372744920171	0.464777414636754	0.000574611972085657	0.000808910211734173	0.000807616707908464
182	0.423750140311331	0.29	0.320726098572677	0.310106307645462	0.331345889499891	0.365126341008382	0.501124661157825	0.48705171535244	0.515197606963211	1	0.64	1.54	0.336835414679232	0.346567988011174	0.356300561343115	0.465871298429822	0.479332254070525	0.492793209711228	0.465272158428774	0.478731373416553	0.492115016193506	0.320726098572677	1.24101702253275	0.0036820706164472	0.00497296537406034	0.0648938140251354	0.0703447586273782	0.0597887960453855	0.474193517811356	0.481739545355764	0.467126374874575	0.471835437642966	0.479372744920171	0.464777414636754	0.000574611972085657	0.000808910211734173	0.000807616707908464
182	0.423750140311331	0.29	0.320741480123201	0.31008101831021	0.331401941936193	0.363750977883117	0.496152097842124	0.48217736612988	0.510126829554368	1.01	0.66	1.55	0.331826081640589	0.341443249081011	0.351060416521432	0.458075159365118	0.471351347560245	0.484627535755372	0.458217750128326	0.471517181733031	0.484766954199808	0.320741480123201	1.24518698749751	-0.0109419667371987	-0.00444292017022471	0.0648938140251354	0.0703447586273782	0.0597887960453855	0.474193517811356	0.481739545355764	0.467126374874575	0.471835437642966	0.479372744920171	0.464777414636754	0.000574611972085657	0.000808910211734173	0.000807616707908464
182	0.423750140311331	0.29	0.320751217601656	0.310140370327012	0.3313620648763	0.373464028959605	0.499828223476542	0.486040690653921	0.513615756299163	1	0.64	1.56	0.336730335472183	0.346282376364991	0.355834417257799	0.466043298986847	0.47926356511909	0.492483831251332	0.464557094814895	0.477716018200988	0.49086716039558	0.320751217601656	1.23547372133337	0.00535770821974094	0.00314090276566086	0.0648938140251354	0.0703447586273782	0.0597887960453855	0.474193517811356	0.481739545355764	0.467126374874575	0.471835437642966	0.479372744920171	0.464777414636754	0.000574611972085657	0.000808910211734173	0.000807616707908464
182	0.423750140311331	0.29	0.320782685120984	0.309999517675204	0.331565852566764	0.365636680583739	0.495789384523005	0.481881581077563	0.509697187968447	1	0.64	1.57	0.333879865102472	0.343516123719894	0.353152382337317	0.462114727808298	0.475452031112629	0.488789334416959	0.460646633118202	0.473924825832424	0.487242915515031	0.320782685120984	1.23820723387952	0.00103394629256694	0.00160212971244575	0.0648938140251354	0.0703447586273782	0.0597887960453855	0.474193517811356	0.481739545355764	0.467126374874575	0.471835437642966	0.479372744920171	0.464777414636754	0.000574611972085657	0.000808910211734173	0.000807616707908464
182	0.423750140311331	0.29	0.32078908017273	0.310182001278495	0.331396159066966	0.364784086294122	0.499921761791777	0.485872226715846	0.513971296867707	1	0.65	1.55	0.337325951076345	0.347080105607265	0.356834260138186	0.467249279677306	0.480760311555795	0.494271343434283	0.46648855950874	0.479938158280167	0.493449056077367	0.32078908017273	1.23485295541476	0.00549615756873571	0.00588214812240216	0.0648938140251354	0.0703447586273782	0.0597887960453855	0.474193517811356	0.481739545355764	0.467126374874575	0.471835437642966	0.479372744920171	0.464777414636754	0.000574611972085657	0.000808910211734173	0.000807616707908464
182	0.423750140311331	0.29	0.320794095093845	0.310044574346253	0.331543615841436	0.364787653177056	0.498603724268763	0.484591338466351	0.512616110071176	1	0.64	1.55	0.336310527132215	0.346035242539848	0.355759957947481	0.465775173265167	0.479243473061099	0.492711772857032	0.464821963527383	0.47831638092221	0.491693919660052	0.320794095093845	1.23510542385603	0.0051545086114607	0.0055835529454981	0.0648938140251354	0.0703447586273782	0.0597887960453855	0.474193517811356	0.481739545355764	0.467126374874575	0.471835437642966	0.479372744920171	0.464777414636754	0.000574611972085657	0.000808910211734173	0.000807616707908464
182	0.423750140311331	0.29	0.320853565287333	0.310289329824845	0.331417800749821	0.368053376998298	0.500439554527947	0.486474147691605	0.514404961364289	1	0.65	1.54	0.336643915069517	0.346308085828094	0.355972256586671	0.465717342115375	0.479086875078726	0.492456408042077	0.465463985414735	0.478839666678094	0.492186655290411	0.320853565287333	1.23456404247211	-0.00626735407562846	-0.006303586043719	0.0648938140251354	0.0703447586273782	0.0597887960453855	0.474193517811356	0.481739545355764	0.467126374874575	0.471835437642966	0.479372744920171	0.464777414636754	0.000574611972085657	0.000808910211734173	0.000807616707908464
182	0.423750140311331	0.29	0.320894733441809	0.310234928891681	0.331554537991936	0.370800850963513	0.500973524883935	0.48707541806589	0.51487163170198	1	0.64	1.55	0.337166520741767	0.3467871588338	0.356407796925834	0.466497166302154	0.479808097642782	0.493119028983409	0.46535780200244	0.478638145805832	0.491969144559091	0.320894733441809	1.23408220750556	-0.00271113058602668	-0.00444747467437703	0.0648938140251354	0.0703447586273782	0.0597887960453855	0.474193517811356	0.481739545355764	0.467126374874575	0.471835437642966	0.479372744920171	0.464777414636754	0.000574611972085657	0.000808910211734173	0.000807616707908464
182	0.423750140311331	0.29	0.320894950904641	0.310267987928483	0.3315219138808	0.361482497776143	0.493174646444649	0.479215441754303	0.507133851134994	1	0.64	1.55	0.330976960798567	0.340618084061754	0.35025920732494	0.457534970681327	0.47086263868249	0.484190306683653	0.456422548176308	0.4696737929353	0.482990361396341	0.320894950904641	1.23497959997729	-0.00483355180453857	-0.00516706837855568	0.0648938140251354	0.0703447586273782	0.0597887960453855	0.474193517811356	0.481739545355764	0.467126374874575	0.471835437642966	0.479372744920171	0.464777414636754	0.000574611972085657	0.000808910211734173	0.000807616707908464
182	0.423750140311331	0.29	0.320929986970701	0.310269277619305	0.331590696322098	0.364694761570691	0.49512130824851	0.481204000182621	0.509038616314399	0.99	0.65	1.53	0.335192273396595	0.34488665276251	0.354581032128425	0.464889813785353	0.478335285462	0.491780757138646	0.464869013908533	0.478292241072897	0.491738001451139	0.320929986970701	1.22693532867541	-0.00274360947984846	-0.00588001199373549	0.0648938140251354	0.0703447586273782	0.0597887960453855	0.474193517811356	0.481739545355764	0.467126374874575	0.471835437642966	0.479372744920171	0.464777414636754	0.000574611972085657	0.000808910211734173	0.000807616707908464
182	0.423750140311331	0.29	0.320936804875394	0.310226015391438	0.33164759435935	0.35332515266472	0.486735855077777	0.472712038776266	0.500759671379288	1.01	0.66	1.55	0.325729134438943	0.335392449884107	0.345055765329272	0.449879453049422	0.463225901394004	0.476572349738586	0.449890708258072	0.463282638347855	0.476596872130645	0.320936804875394	1.23731970765968	-1.96261347038762e-05	0.0037540857484985	0.0648938140251354	0.0703447586273782	0.0597887960453855	0.474193517811356	0.481739545355764	0.467126374874575	0.471835437642966	0.479372744920171	0.464777414636754	0.000574611972085657	0.000808910211734173	0.000807616707908464
182	0.423750140311331	0.29	0.32095697215285	0.31031591780785	0.33159802649785	0.363759769285009	0.494872338762695	0.48093391776843	0.508810759756961	1	0.64	1.55	0.332674385727226	0.3423159507551	0.351957515782975	0.460153523849227	0.473489687717988	0.48682585158675	0.459256716323863	0.472554407940183	0.485887384906133	0.32095697215285	1.23391123519754	-0.0057589645182493	-0.0064848375839661	0.0648938140251354	0.0703447586273782	0.0597887960453855	0.474193517811356	0.481739545355764	0.467126374874575	0.471835437642966	0.479372744920171	0.464777414636754	0.000574611972085657	0.000808910211734173	0.000807616707908464
182	0.423750140311331	0.29	0.32098865144288	0.310313264938589	0.331664037947172	0.366344090119984	0.498303121606307	0.484346094382628	0.512260148829985	1.01	0.65	1.56	0.333312823524833	0.342917641661886	0.352522459798939	0.46012452205069	0.473383574936683	0.486642627822677	0.459688809040167	0.473002915310435	0.486220763453922	0.32098865144288	1.24299215344398	0.00815510106068789	0.0117927894172818	0.0648938140251354	0.0703447586273782	0.0597887960453855	0.474193517811356	0.481739545355764	0.467126374874575	0.471835437642966	0.479372744920171	0.464777414636754	0.000574611972085657	0.000808910211734173	0.000807616707908464
182	0.423750140311331	0.29	0.321016858897116	0.31042880889016	0.331604908904072	0.37036801088271	0.499691546736753	0.485816136627615	0.513566956845891	1.01	0.65	1.56	0.334385147415639	0.34393553223201	0.353485917048381	0.461636932686367	0.474821759783738	0.488006586881109	0.461266802820726	0.474458002133859	0.48763978935622	0.321016858897116	1.24180523771555	-0.00178684726826829	0.000493508088968991	0.0648938140251354	0.0703447586273782	0.0597887960453855	0.474193517811356	0.481739545355764	0.467126374874575	0.471835437642966	0.479372744920171	0.464777414636754	0.000574611972085657	0.000808910211734173	0.000807616707908464
182	0.423750140311331	0.29	0.321024061719603	0.310412382030205	0.331635741409001	0.367139189202763	0.494385801271379	0.480562178096823	0.508209424445934	1.02	0.65	1.56	0.329081886553956	0.338548099669831	0.348014312785706	0.453428400704368	0.466471506536795	0.479514612369221	0.452711826713193	0.465765108652581	0.478798436117792	0.321024061719603	1.24595892272657	-0.00268185059980629	0.00100320006146034	0.0648938140251354	0.0703447586273782	0.0597887960453855	0.474193517811356	0.481739545355764	0.467126374874575	0.471835437642966	0.479372744920171	0.464777414636754	0.000574611972085657	0.000808910211734173	0.000807616707908464
182	0.423750140311331	0.29	0.321065329570532	0.310407475544325	0.331723183596739	0.367906776709089	0.501352916597271	0.487357610967259	0.515348222227283	1.01	0.65	1.54	0.335546755274765	0.345182553069959	0.354818350865153	0.46329386168013	0.476598135676905	0.48990240967368	0.462914025948239	0.476263364879817	0.48957111578738	0.321065329570532	1.23793807654663	0.00151460214251766	0.00326340321594217	0.0648938140251354	0.0703447586273782	0.0597887960453855	0.474193517811356	0.481739545355764	0.467126374874575	0.471835437642966	0.479372744920171	0.464777414636754	0.000574611972085657	0.000808910211734173	0.000807616707908464
182	0.423750140311331	0.29	0.321075944401629	0.310501638760155	0.331650250043103	0.369559886334224	0.490573776330125	0.476927913417563	0.504219639242686	1.01	0.64	1.56	0.328719946078473	0.338125282177734	0.347530618276995	0.45405569588184	0.467047138836546	0.480038581791252	0.452383711921345	0.46526959431399	0.478232307790739	0.321075944401629	1.23948645294836	0.00224029540336739	0.00200543612371489	0.0648938140251354	0.0703447586273782	0.0597887960453855	0.474193517811356	0.481739545355764	0.467126374874575	0.471835437642966	0.479372744920171	0.464777414636754	0.000574611972085657	0.000808910211734173	0.000807616707908464
182	0.423750140311331	0.29	0.321078705014827	0.310337244547195	0.33182016548246	0.359597586272722	0.497215493198939	0.483084264770639	0.511346721627239	1	0.65	1.55	0.335707822201588	0.345527980436198	0.355348138670808	0.465178290199088	0.478785731298025	0.492393172396961	0.464717439322963	0.47829980721663	0.491880722417704	0.321078705014827	1.23594440898958	0.00928615085584027	0.0103627869140254	0.0648938140251354	0.0703447586273782	0.0597887960453855	0.474193517811356	0.481739545355764	0.467126374874575	0.471835437642966	0.479372744920171	0.464777414636754	0.000574611972085657	0.000808910211734173	0.000807616707908464
182	0.423750140311331	0.29	0.321134738393462	0.310448832404436	0.331820644382488	0.359971342562698	0.495237799026934	0.481174192770922	0.509301405282946	1	0.64	1.55	0.332617631361877	0.342339273693405	0.352060916024934	0.459956258020028	0.473399713228071	0.486843168436114	0.45930015033544	0.472664537041509	0.486096909619083	0.321134738393462	1.23488898369097	0.0012219049970961	0.00248425729194361	0.0648938140251354	0.0703447586273782	0.0597887960453855	0.474193517811356	0.481739545355764	0.467126374874575	0.471835437642966	0.479372744920171	0.464777414636754	0.000574611972085657	0.000808910211734173	0.000807616707908464
182	0.423750140311331	0.29	0.321160868372348	0.31035564467808	0.331966092066616	0.34842836586776	0.484411907711248	0.470304204626604	0.498519610795891	1	0.65	1.56	0.326435110947956	0.336227176543697	0.346019242139438	0.452119579668887	0.465681799028134	0.479244018387382	0.451372472839408	0.464886036467303	0.478465836812801	0.321160868372348	1.23854305244227	0.00769794148677594	0.00893752683598555	0.0648938140251354	0.0703447586273782	0.0597887960453855	0.474193517811356	0.481739545355764	0.467126374874575	0.471835437642966	0.479372744920171	0.464777414636754	0.000574611972085657	0.000808910211734173	0.000807616707908464
182	0.423750140311331	0.29	0.321200454494207	0.310532803857359	0.331868105131054	0.365646759422376	0.491186730328041	0.477408339151693	0.504965121504389	1	0.63	1.55	0.331954309465497	0.341534779585934	0.35111524970637	0.460079693681926	0.473357966120795	0.486636238559663	0.458600056528596	0.471878478693027	0.485088648848586	0.321200454494207	1.2325904158678	-0.000845633058068916	-0.00339036875874428	0.0648938140251354	0.0703447586273782	0.0597887960453855	0.474193517811356	0.481739545355764	0.467126374874575	0.471835437642966	0.479372744920171	0.464777414636754	0.000574611972085657	0.000808910211734173	0.000807616707908464
182	0.423750140311331	0.29	0.321217703206804	0.310613072007353	0.331822334406254	0.367808288561713	0.505915006697045	0.491789358930646	0.520040654463443	0.98	0.64	1.52	0.346056523627818	0.355996292496873	0.365936061365927	0.481862160374575	0.495702669579995	0.509543178785415	0.481744248035109	0.495619088325439	0.509480351880974	0.321217703206804	1.22582304078995	0.00453510561839165	0.000222552324073559	0.0648938140251354	0.0703447586273782	0.0597887960453855	0.474193517811356	0.481739545355764	0.467126374874575	0.471835437642966	0.479372744920171	0.464777414636754	0.000574611972085657	0.000808910211734173	0.000807616707908464
182	0.423750140311331	0.29	0.321260974612558	0.310638582742987	0.33188336648213	0.367341618824218	0.494827847321984	0.480997889191018	0.508657805452951	1	0.65	1.57	0.332532192773312	0.342093370496957	0.351654548220602	0.459857516794772	0.473079633453492	0.486301750112213	0.458683767051218	0.471876093325765	0.484986911580494	0.321260974612558	1.24583367467774	-0.000802463650083208	0.00309637619224788	0.0648938140251354	0.0703447586273782	0.0597887960453855	0.474193517811356	0.481739545355764	0.467126374874575	0.471835437642966	0.479372744920171	0.464777414636754	0.000574611972085657	0.000808910211734173	0.000807616707908464
182	0.423750140311331	0.29	0.321333554492292	0.310714320745323	0.33195278823926	0.359071438829942	0.490112593504829	0.476167307959472	0.504057879050186	1.01	0.64	1.55	0.328266675209949	0.337880465246155	0.347494255282361	0.4534672449342	0.466747724526915	0.48002820411963	0.452617694389856	0.46588537667565	0.47914253529693	0.321333554492292	1.2350880411308	0.00566713485756397	0.00567625188660911	0.0648938140251354	0.0703447586273782	0.0597887960453855	0.474193517811356	0.481739545355764	0.467126374874575	0.471835437642966	0.479372744920171	0.464777414636754	0.000574611972085657	0.000808910211734173	0.000807616707908464
182	0.423750140311331	0.29	0.321346336801143	0.310715855162698	0.331976818439589	0.362858910460314	0.494827397746824	0.48086307697162	0.508791718522028	0.99	0.64	1.55	0.335005682224627	0.344734286960849	0.354462891697072	0.464658440291872	0.478152176496377	0.491645912700882	0.463739106839966	0.477314923414701	0.490644228884502	0.321346336801143	1.23463276975279	-0.00314400488138815	-0.00379494679822541	0.0648938140251354	0.0703447586273782	0.0597887960453855	0.474193517811356	0.481739545355764	0.467126374874575	0.471835437642966	0.479372744920171	0.464777414636754	0.000574611972085657	0.000808910211734173	0.000807616707908464
182	0.423750140311331	0.29	0.321358228886332	0.310706151361229	0.332010306411434	0.364444621785966	0.49345326628445	0.479575354512155	0.507331178056745	1	0.64	1.54	0.331619458709869	0.341215835059595	0.350812211409321	0.458632979879005	0.471904862953772	0.48517674602854	0.457602318580486	0.470824567214503	0.484052813214595	0.321358228886332	1.23411648246286	0.00475402539406988	0.00278693242048949	0.0648938140251354	0.0703447586273782	0.0597887960453855	0.474193517811356	0.481739545355764	0.467126374874575	0.471835437642966	0.479372744920171	0.464777414636754	0.000574611972085657	0.000808910211734173	0.000807616707908464
182	0.423750140311331	0.29	0.321413593650007	0.310776096276131	0.332051091023882	0.370270580217721	0.502785518967807	0.488821278561049	0.516749759374564	1	0.64	1.56	0.339294329111209	0.348987007781633	0.358679686452058	0.469933426898177	0.483358094841632	0.496782762785088	0.468581330063256	0.48197218698821	0.4953764564858	0.321413593650007	1.23843041142982	-0.000969987952305198	-0.00047756625891758	0.0648938140251354	0.0703447586273782	0.0597887960453855	0.474193517811356	0.481739545355764	0.467126374874575	0.471835437642966	0.479372744920171	0.464777414636754	0.000574611972085657	0.000808910211734173	0.000807616707908464
182	0.423750140311331	0.29	0.321414145895106	0.310584573965985	0.332243717824226	0.366554463878785	0.497315118882964	0.483392074294559	0.511238163471368	1.01	0.64	1.54	0.333813498621945	0.343428261611816	0.353043024601688	0.461430549031185	0.474721040229223	0.488011531427261	0.460809057618643	0.474095056145205	0.487367011028772	0.321414145895106	1.22445042970081	0.000323610331750725	-0.00352365533630847	0.0648938140251354	0.0703447586273782	0.0597887960453855	0.474193517811356	0.481739545355764	0.467126374874575	0.471835437642966	0.479372744920171	0.464777414636754	0.000574611972085657	0.000808910211734173	0.000807616707908464
182	0.423750140311331	0.29	0.321449275724102	0.31067022833241	0.332228323115795	0.358193930026879	0.487395326280654	0.473500877335508	0.5012897752258	1	0.64	1.55	0.329079240859983	0.338735769347884	0.348392297835786	0.456010033093407	0.469391229257065	0.482772425420724	0.454861212644758	0.468171268724028	0.481526590657547	0.321449275724102	1.22505509846132	0.00257756936173733	-0.00114689981798754	0.0648938140251354	0.0703447586273782	0.0597887960453855	0.474193517811356	0.481739545355764	0.467126374874575	0.471835437642966	0.479372744920171	0.464777414636754	0.000574611972085657	0.000808910211734173	0.000807616707908464
182	0.423750140311331	0.29	0.321458927326979	0.310779612347874	0.332138242306083	0.368238540333111	0.497106332538663	0.483239463709236	0.510973201368091	1.01	0.65	1.59	0.333299986377513	0.342864244967801	0.352428503558088	0.460504016062129	0.473718476522669	0.486932936983209	0.458627803478253	0.47182215752708	0.484950221290827	0.321458927326979	1.25268350721774	-0.000796199028046092	0.00477691106283816	0.0648938140251354	0.0703447586273782	0.0597887960453855	0.474193517811356	0.481739545355764	0.467126374874575	0.471835437642966	0.479372744920171	0.464777414636754	0.000574611972085657	0.000808910211734173	0.000807616707908464
182	0.423750140311331	0.29	0.32146081052661	0.310763047155472	0.332158573897748	0.368570299053096	0.499320440548346	0.485401734964871	0.51323914613182	1	0.64	1.56	0.337386444483255	0.347060869295431	0.356735294107608	0.467540889200231	0.480947441991982	0.494353994783732	0.466148255795087	0.479572996706605	0.492937548317503	0.32146081052661	1.2336665946427	0.00319573155730673	0.00226708944617224	0.0648938140251354	0.0703447586273782	0.0597887960453855	0.474193517811356	0.481739545355764	0.467126374874575	0.471835437642966	0.479372744920171	0.464777414636754	0.000574611972085657	0.000808910211734173	0.000807616707908464
182	0.423750140311331	0.29	0.321467272890559	0.310709253706388	0.332225292074729	0.369361359593919	0.501166690259402	0.487220232217555	0.515113148301248	0.99	0.64	1.55	0.33905887661939	0.348764283094334	0.358469689569278	0.470078148932046	0.483533922619092	0.496989696306138	0.469142979261053	0.482570926852835	0.496077463231305	0.321467272890559	1.22399180909301	0.00827994004104536	0.00555071421436914	0.0648938140251354	0.0703447586273782	0.0597887960453855	0.474193517811356	0.481739545355764	0.467126374874575	0.471835437642966	0.479372744920171	0.464777414636754	0.000574611972085657	0.000808910211734173	0.000807616707908464
182	0.423750140311331	0.29	0.321470148139151	0.310690081284591	0.332250214993711	0.356892233151676	0.487057164121317	0.473132958352509	0.500981369890124	1.02	0.66	1.6	0.32371034707604	0.333237076090806	0.342763805105572	0.445878121254892	0.459000222766866	0.472122324278841	0.444828805177842	0.457928635011685	0.470957387156174	0.321470148139151	1.25250328121186	-0.00362840833257332	0.00438096869656919	0.0648938140251354	0.0703447586273782	0.0597887960453855	0.474193517811356	0.481739545355764	0.467126374874575	0.471835437642966	0.479372744920171	0.464777414636754	0.000574611972085657	0.000808910211734173	0.000807616707908464
182	0.423750140311331	0.29	0.321473015934814	0.310692427515288	0.33225360435434	0.364419714890775	0.492773787931713	0.478914240694854	0.506633335168571	1.01	0.64	1.56	0.329761981169052	0.339305133922875	0.348848286676699	0.455321839863533	0.468498634394441	0.481675428925349	0.454215609015266	0.467351131516981	0.480446240633646	0.321473015934814	1.24391363403344	-0.00225356479339453	0.00089069060403508	0.0648938140251354	0.0703447586273782	0.0597887960453855	0.474193517811356	0.481739545355764	0.467126374874575	0.471835437642966	0.479372744920171	0.464777414636754	0.000574611972085657	0.000808910211734173	0.000807616707908464
182	0.423750140311331	0.29	0.321507614389703	0.310793262582048	0.332221966197359	0.360890065339806	0.491492940397005	0.477563464606777	0.505422416187234	1	0.64	1.54	0.332200524706153	0.341890083287034	0.351579641867914	0.460495309380974	0.473926944627229	0.487358579873484	0.459898745267058	0.473338497566697	0.486704260255668	0.321507614389703	1.22737184913474	-0.00189584907242752	-0.00616328612257242	0.0648938140251354	0.0703447586273782	0.0597887960453855	0.474193517811356	0.481739545355764	0.467126374874575	0.471835437642966	0.479372744920171	0.464777414636754	0.000574611972085657	0.000808910211734173	0.000807616707908464
182	0.423750140311331	0.29	0.321523869244156	0.310702459675806	0.332345278812506	0.362791784844921	0.500113502554034	0.485997955661411	0.514229049446658	1	0.66	1.55	0.336713905772446	0.346493578445886	0.356273251119326	0.466027601439935	0.479563120231223	0.493098639022511	0.465868805490098	0.479465589379768	0.49299342231382	0.321523869244156	1.23465896825578	-0.00468792904684199	-0.00317116048828255	0.0648938140251354	0.0703447586273782	0.0597887960453855	0.474193517811356	0.481739545355764	0.467126374874575	0.471835437642966	0.479372744920171	0.464777414636754	0.000574611972085657	0.000808910211734173	0.000807616707908464
182	0.423750140311331	0.29	0.321574659006764	0.310902787910974	0.332246530102555	0.36929117434597	0.497560121992357	0.483711941246372	0.511408302738341	0.99	0.64	1.54	0.337999181768732	0.347675754460048	0.357352327151365	0.469356025089952	0.482793210562188	0.496230396034423	0.468445715429605	0.481862721060073	0.495207895064645	0.321574659006764	1.22644394758465	-0.00900325954866968	-0.0140831313513398	0.0648938140251354	0.0703447586273782	0.0597887960453855	0.474193517811356	0.481739545355764	0.467126374874575	0.471835437642966	0.479372744920171	0.464777414636754	0.000574611972085657	0.000808910211734173	0.000807616707908464
182	0.423750140311331	0.29	0.321575399001277	0.310923453500541	0.332227344502013	0.364208741645366	0.494946313022789	0.481019320103236	0.508873305942342	0.98	0.63	1.53	0.339504908284801	0.349334622510877	0.359164336736952	0.473303186546713	0.48700677360102	0.500710360655326	0.47202381236155	0.485706618678461	0.499392812713769	0.321575399001277	1.22389172060217	0.00248330260835196	-0.00466834623054681	0.0648938140251354	0.0703447586273782	0.0597887960453855	0.474193517811356	0.481739545355764	0.467126374874575	0.471835437642966	0.479372744920171	0.464777414636754	0.000574611972085657	0.000808910211734173	0.000807616707908464
182	0.423750140311331	0.29	0.321593849317276	0.310901961505743	0.332285737128809	0.365703588518756	0.492107927949642	0.478305386953408	0.505910468945875	0.99	0.64	1.55	0.333469390114056	0.343092373784291	0.352715357454527	0.46266002269707	0.476011082720186	0.489362142743302	0.46146917180918	0.474793002615867	0.488123459358681	0.321593849317276	1.23312189670582	0.00477858398326624	0.00355583137180019	0.0648938140251354	0.0703447586273782	0.0597887960453855	0.474193517811356	0.481739545355764	0.467126374874575	0.471835437642966	0.479372744920171	0.464777414636754	0.000574611972085657	0.000808910211734173	0.000807616707908464
182	0.423750140311331	0.29	0.321646672462737	0.310945961615879	0.332347383309595	0.365934714543693	0.495867891627139	0.481966818162826	0.509768965091452	1	0.64	1.56	0.334634257228413	0.344285907960594	0.353937558692774	0.463531427854982	0.476900780658546	0.49027013346211	0.461973863302823	0.475290686699436	0.488645363630329	0.321646672462737	1.2380215201126	-0.00304433451664523	-0.0028866462098424	0.0648938140251354	0.0703447586273782	0.0597887960453855	0.474193517811356	0.481739545355764	0.467126374874575	0.471835437642966	0.479372744920171	0.464777414636754	0.000574611972085657	0.000808910211734173	0.000807616707908464
182	0.423750140311331	0.29	0.321655523701789	0.310874427225716	0.332436620177862	0.355397847170107	0.490909232493254	0.476829096572237	0.50498936841427	1.01	0.66	1.55	0.328944234008974	0.338657524490985	0.348370814972996	0.454520723653443	0.467942122670333	0.481363521687224	0.454967779486968	0.468360064440897	0.481808621804177	0.321655523701789	1.23677496173119	-0.00543081335393022	-0.00176686838946838	0.0648938140251354	0.0703447586273782	0.0597887960453855	0.474193517811356	0.481739545355764	0.467126374874575	0.471835437642966	0.479372744920171	0.464777414636754	0.000574611972085657	0.000808910211734173	0.000807616707908464
182	0.423750140311331	0.29	0.321690859074849	0.311005069902283	0.332376648247415	0.352453702266046	0.482395358670434	0.468470055392703	0.496320661948165	1	0.64	1.54	0.324601581549878	0.334250384958932	0.343899188367987	0.449280435544139	0.462635326106907	0.475990216669675	0.448862774461628	0.462186960099405	0.475573905588579	0.321690859074849	1.22669906624965	0.00527661473056526	0.00370435445272723	0.0648938140251354	0.0703447586273782	0.0597887960453855	0.474193517811356	0.481739545355764	0.467126374874575	0.471835437642966	0.479372744920171	0.464777414636754	0.000574611972085657	0.000808910211734173	0.000807616707908464
182	0.423750140311331	0.29	0.32170551556458	0.310968306277264	0.332442724851896	0.356803803982404	0.494305391731778	0.480171247745847	0.508439535717709	0.99	0.65	1.55	0.334052459841906	0.343885505007407	0.353718550172908	0.463082844380352	0.476713980419032	0.490345116457712	0.46239427029294	0.475960327885586	0.489616368771366	0.32170551556458	1.23864061334763	-0.00129129292836557	0.00132785742952873	0.0648938140251354	0.0703447586273782	0.0597887960453855	0.474193517811356	0.481739545355764	0.467126374874575	0.471835437642966	0.479372744920171	0.464777414636754	0.000574611972085657	0.000808910211734173	0.000807616707908464
182	0.423750140311331	0.29	0.321707732872542	0.311032865253504	0.332382600491579	0.371683597920377	0.500665727984417	0.48680239892182	0.514529057047013	1	0.65	1.52	0.338231993432594	0.347864282498628	0.357496571564663	0.468643927708084	0.481990133473286	0.495336339238489	0.468952104895398	0.482291646303499	0.495675151502503	0.321707732872542	1.22206507641295	-0.00472588650348867	-0.0080063685286012	0.0648938140251354	0.0703447586273782	0.0597887960453855	0.474193517811356	0.481739545355764	0.467126374874575	0.471835437642966	0.479372744920171	0.464777414636754	0.000574611972085657	0.000808910211734173	0.000807616707908464
182	0.423750140311331	0.29	0.321758961862149	0.311133563087799	0.332384360636498	0.36785530218361	0.500041836523391	0.486081584806679	0.514002088240102	0.99	0.64	1.54	0.338626402643525	0.348351744986433	0.358077087329341	0.469672418436191	0.483161399279548	0.496650380122905	0.46884432180755	0.482327319261127	0.495808062394461	0.321758961862149	1.23607943153668	-0.00971679565632301	-0.0111236571552604	0.0648938140251354	0.0703447586273782	0.0597887960453855	0.474193517811356	0.481739545355764	0.467126374874575	0.471835437642966	0.479372744920171	0.464777414636754	0.000574611972085657	0.000808910211734173	0.000807616707908464
182	0.423750140311331	0.29	0.321784380690594	0.311183668299632	0.332385093081556	0.371728488319891	0.497718169682709	0.483937782365119	0.511498557000299	0.98	0.64	1.55	0.340195946696926	0.349883208324746	0.359570469952566	0.47351832054342	0.487002008109976	0.500485695676532	0.472388565597167	0.48590598767432	0.499277005731556	0.321784380690594	1.23124952353056	-0.0063881709981159	-0.0098458956864258	0.0648938140251354	0.0703447586273782	0.0597887960453855	0.474193517811356	0.481739545355764	0.467126374874575	0.471835437642966	0.479372744920171	0.464777414636754	0.000574611972085657	0.000808910211734173	0.000807616707908464
182	0.423750140311331	0.29	0.321790582374482	0.310966167647444	0.33261499710152	0.353980087876235	0.486324080546466	0.472332187457796	0.500315973635136	1	0.65	1.54	0.326839411769954	0.336521373381044	0.346203334992135	0.452143986856448	0.465537845019767	0.478931703183087	0.452071202863537	0.465420687409213	0.478786677839625	0.321790582374482	1.2315526144986	0.000678466681881741	0.000974327569332705	0.0648938140251354	0.0703447586273782	0.0597887960453855	0.474193517811356	0.481739545355764	0.467126374874575	0.471835437642966	0.479372744920171	0.464777414636754	0.000574611972085657	0.000808910211734173	0.000807616707908464
182	0.423750140311331	0.29	0.321830424168139	0.311203894832489	0.332456953503788	0.366984508597708	0.499173271173264	0.485211137436738	0.513135404909791	1	0.64	1.55	0.335618733485288	0.345276289299362	0.354933845113435	0.464218499448309	0.477576562098122	0.490934624747936	0.462865433844181	0.476192829130447	0.48952686245665	0.321830424168139	1.23610400181788	0.00459489643641664	0.00370052460401645	0.0648938140251354	0.0703447586273782	0.0597887960453855	0.474193517811356	0.481739545355764	0.467126374874575	0.471835437642966	0.479372744920171	0.464777414636754	0.000574611972085657	0.000808910211734173	0.000807616707908464
182	0.423750140311331	0.29	0.321849342699985	0.311070096872807	0.332628588527163	0.357871243743337	0.487331438525043	0.473429055312072	0.501233821738015	1.01	0.66	1.55	0.325560626722827	0.335120810114555	0.344680993506284	0.44929639192633	0.462490112393376	0.475683832860423	0.449597505205103	0.462794866664159	0.476012347752553	0.321849342699985	1.24328102771791	0.00235568294527208	0.00778780708298815	0.0648938140251354	0.0703447586273782	0.0597887960453855	0.474193517811356	0.481739545355764	0.467126374874575	0.471835437642966	0.479372744920171	0.464777414636754	0.000574611972085657	0.000808910211734173	0.000807616707908464
182	0.423750140311331	0.29	0.321854362209605	0.311110250377935	0.332598474041275	0.358197059420205	0.488350899973378	0.474429304712921	0.502272495233836	0.99	0.63	1.54	0.330242370528403	0.33993296209743	0.349623553666457	0.457900373645803	0.471336945982679	0.484773518319555	0.456755136411574	0.470124340226887	0.483531338536968	0.321854362209605	1.2248932311363	-0.00179465113265035	-0.00458229996354168	0.0648938140251354	0.0703447586273782	0.0597887960453855	0.474193517811356	0.481739545355764	0.467126374874575	0.471835437642966	0.479372744920171	0.464777414636754	0.000574611972085657	0.000808910211734173	0.000807616707908464
182	0.423750140311331	0.29	0.32187348337525	0.311274886270626	0.332472080479874	0.36120387015091	0.490388342140421	0.476499621395179	0.504277062885664	1	0.65	1.55	0.329858271153746	0.339472779136248	0.349087287118749	0.456392334939625	0.469694980745904	0.482997626552182	0.45575274322613	0.469113388158614	0.482294984000232	0.32187348337525	1.23578338496009	0.000480982267064908	0.0013106747182243	0.0648938140251354	0.0703447586273782	0.0597887960453855	0.474193517811356	0.481739545355764	0.467126374874575	0.471835437642966	0.479372744920171	0.464777414636754	0.000574611972085657	0.000808910211734173	0.000807616707908464
182	0.423750140311331	0.29	0.321875247742058	0.311199837864926	0.332550657619191	0.363482667401786	0.497137338400326	0.483126735808612	0.51114794099204	1	0.65	1.53	0.335614252711906	0.345347015505485	0.355079778299065	0.464982594675591	0.478467019906499	0.491951445137407	0.464892744395529	0.478418171687483	0.4918736380692	0.321875247742058	1.23500949788968	0.00289167684331204	0.00293422224163991	0.0648938140251354	0.0703447586273782	0.0597887960453855	0.474193517811356	0.481739545355764	0.467126374874575	0.471835437642966	0.479372744920171	0.464777414636754	0.000574611972085657	0.000808910211734173	0.000807616707908464
182	0.423750140311331	0.29	0.321876958516155	0.311175505287323	0.332578411744988	0.363081034563926	0.491196148267685	0.477340960083145	0.505051336452225	1	0.64	1.56	0.330688957139288	0.340287458241971	0.349885959344654	0.457674301458681	0.470958649763577	0.484242998068472	0.456552869407422	0.469809520177192	0.483135302921104	0.321876958516155	1.23616244995032	0.000542817674123405	0.000742076260506733	0.0648938140251354	0.0703447586273782	0.0597887960453855	0.474193517811356	0.481739545355764	0.467126374874575	0.471835437642966	0.479372744920171	0.464777414636754	0.000574611972085657	0.000808910211734173	0.000807616707908464
182	0.423750140311331	0.29	0.321924895130136	0.311232607811055	0.332617182449217	0.367616337925879	0.502139753274035	0.488113725611031	0.516165780937039	1	0.65	1.54	0.339196568768776	0.348943437596918	0.358690306425061	0.470009109140656	0.483514897691098	0.497020686241539	0.469576382096412	0.483059506249898	0.496564323893465	0.321924895130136	1.2367554151777	-0.00168298739706351	-0.000822948859860678	0.0648938140251354	0.0703447586273782	0.0597887960453855	0.474193517811356	0.481739545355764	0.467126374874575	0.471835437642966	0.479372744920171	0.464777414636754	0.000574611972085657	0.000808910211734173	0.000807616707908464
182	0.423750140311331	0.29	0.321943112139846	0.311189878611312	0.33269634566838	0.366850589691653	0.500027966385186	0.486037894197448	0.514018038572924	1	0.65	1.56	0.336567616444595	0.346255349245531	0.355943082046468	0.465732229300908	0.479137825008285	0.492543420715662	0.464692944443639	0.478033044745904	0.491434562370003	0.321943112139846	1.23866610538592	-0.00157812940731692	-0.000738441503057785	0.0648938140251354	0.0703447586273782	0.0597887960453855	0.474193517811356	0.481739545355764	0.467126374874575	0.471835437642966	0.479372744920171	0.464777414636754	0.000574611972085657	0.000808910211734173	0.000807616707908464
182	0.423750140311331	0.29	0.321967454865497	0.311227318971294	0.332707590759701	0.368021176071607	0.499444075053397	0.485505483498868	0.513382666607926	1	0.65	1.55	0.336812090055112	0.346481777243962	0.356151464432812	0.466398672316942	0.479788717982648	0.493178763648353	0.466187211386557	0.479477173734126	0.492942621029902	0.321967454865497	1.23202273281202	0.00216067680663215	0.00266991574105125	0.0648938140251354	0.0703447586273782	0.0597887960453855	0.474193517811356	0.481739545355764	0.467126374874575	0.471835437642966	0.479372744920171	0.464777414636754	0.000574611972085657	0.000808910211734173	0.000807616707908464
182	0.423750140311331	0.29	0.322086610485923	0.311468302621238	0.332704918350608	0.371258443845621	0.505312941967231	0.491308187402897	0.519317696531564	1	0.65	1.55	0.341112076488834	0.350835486423053	0.360558896357271	0.472500146575259	0.485968777373735	0.499437408172211	0.471809671647017	0.485286545390462	0.498670617368655	0.322086610485923	1.24244754504501	0.00226342974632636	0.00362664634179379	0.0648938140251354	0.0703447586273782	0.0597887960453855	0.474193517811356	0.481739545355764	0.467126374874575	0.471835437642966	0.479372744920171	0.464777414636754	0.000574611972085657	0.000808910211734173	0.000807616707908464
182	0.423750140311331	0.29	0.322200159554868	0.311469352041414	0.332930967068322	0.364121914496237	0.497156230541583	0.483164430994033	0.511148030089133	1	0.64	1.55	0.334208888375367	0.34388713344721	0.353565378519052	0.462271561669641	0.475658331498926	0.48904510132821	0.461470393301075	0.474847924294582	0.488176658560305	0.322200159554868	1.23419393892504	0.00212539872249536	0.00161422335491896	0.0648938140251354	0.0703447586273782	0.0597887960453855	0.474193517811356	0.481739545355764	0.467126374874575	0.471835437642966	0.479372744920171	0.464777414636754	0.000574611972085657	0.000808910211734173	0.000807616707908464
182	0.423750140311331	0.29	0.322215898426726	0.311524320229488	0.332907476623964	0.357260260875761	0.489563800345928	0.47557914763093	0.503548453060925	1.01	0.65	1.55	0.328213390215457	0.337864676024432	0.347515961833408	0.453580703680846	0.466918480685576	0.480256257690305	0.453071295520693	0.466390380868667	0.4797036235316	0.322215898426726	1.23725521117331	-0.00337551151973684	-0.00148053375500422	0.0648938140251354	0.0703447586273782	0.0597887960453855	0.474193517811356	0.481739545355764	0.467126374874575	0.471835437642966	0.479372744920171	0.464777414636754	0.000574611972085657	0.000808910211734173	0.000807616707908464
182	0.423750140311331	0.29	0.322220969665404	0.311498038182453	0.332943901148354	0.366010043252822	0.497602840459572	0.483655393887877	0.511550287031266	1.01	0.65	1.56	0.333067612296334	0.34267247308352	0.352277333870707	0.459907861667573	0.473170487102074	0.486433112536574	0.459281729961957	0.472496225076583	0.485746822841679	0.322220969665404	1.24258411028645	-0.00435639049091615	-0.0017071900276788	0.0648938140251354	0.0703447586273782	0.0597887960453855	0.474193517811356	0.481739545355764	0.467126374874575	0.471835437642966	0.479372744920171	0.464777414636754	0.000574611972085657	0.000808910211734173	0.000807616707908464
182	0.423750140311331	0.29	0.322239485267915	0.311616652682033	0.332862317853797	0.363757815337204	0.494742048923605	0.4808072388095	0.50867685903771	1.01	0.65	1.56	0.331772936008838	0.34138841699812	0.351003897987403	0.458474102019867	0.471761650621881	0.485049199223896	0.457603672907646	0.470941454654668	0.48417521644917	0.322239485267915	1.24074075343107	0.00207791850951973	0.00421368560460279	0.0648938140251354	0.0703447586273782	0.0597887960453855	0.474193517811356	0.481739545355764	0.467126374874575	0.471835437642966	0.479372744920171	0.464777414636754	0.000574611972085657	0.000808910211734173	0.000807616707908464
182	0.423750140311331	0.29	0.322337589703892	0.311684473408124	0.33299070599966	0.373123100767502	0.501317511195556	0.487478817176979	0.515156205214133	0.97	0.63	1.53	0.344560472222107	0.354341957648677	0.364123443075247	0.480624358950446	0.494268466565024	0.507912574179602	0.479580384696361	0.49313992261856	0.506791961935048	0.322337589703892	1.21573166263344	0.000725465752909479	-0.0075673779127865	0.0648938140251354	0.0703447586273782	0.0597887960453855	0.474193517811356	0.481739545355764	0.467126374874575	0.471835437642966	0.479372744920171	0.464777414636754	0.000574611972085657	0.000808910211734173	0.000807616707908464
182	0.423750140311331	0.29	0.322346688800847	0.311553725117048	0.333139652484646	0.361948659388232	0.499550942383386	0.485425525402443	0.513676359364329	1	0.65	1.54	0.336812154242499	0.346613064730222	0.356413975217944	0.466428501179212	0.480001122984566	0.49357374478992	0.465869414622607	0.479466542987584	0.493035995243766	0.322346688800847	1.23172080019497	-0.00092644316403287	-0.000519640794365418	0.0648938140251354	0.0703447586273782	0.0597887960453855	0.474193517811356	0.481739545355764	0.467126374874575	0.471835437642966	0.479372744920171	0.464777414636754	0.000574611972085657	0.000808910211734173	0.000807616707908464
182	0.423750140311331	0.29	0.322358369023664	0.31166461604895	0.333052121998378	0.363595366552607	0.495754168357257	0.481785949252547	0.509722387461968	1.02	0.65	1.55	0.329985362766118	0.3395524907731	0.349119618780082	0.454707649003667	0.467890798241881	0.481073947480095	0.454268124846011	0.46744812008079	0.480633555144159	0.322358369023664	1.244281754127	0.00256207309189262	0.00772600263926828	0.0648938140251354	0.0703447586273782	0.0597887960453855	0.474193517811356	0.481739545355764	0.467126374874575	0.471835437642966	0.479372744920171	0.464777414636754	0.000574611972085657	0.000808910211734173	0.000807616707908464
182	0.423750140311331	0.29	0.322360194298298	0.311690858067898	0.333029530528697	0.368605155615149	0.500882978170038	0.486921761925132	0.514844194414944	1	0.64	1.54	0.337568907043578	0.34724781827186	0.356926729500141	0.46732592437681	0.480725280900288	0.494124637423766	0.466331345778764	0.479787110211146	0.493084240203594	0.322360194298298	1.23565854195412	0.000730466470408235	0.000669167955993627	0.0648938140251354	0.0703447586273782	0.0597887960453855	0.474193517811356	0.481739545355764	0.467126374874575	0.471835437642966	0.479372744920171	0.464777414636754	0.000574611972085657	0.000808910211734173	0.000807616707908464
182	0.423750140311331	0.29	0.322365336182544	0.311711349100383	0.333019323264705	0.367747787970373	0.497165883535586	0.483282713877931	0.511049053193242	0.99	0.64	1.55	0.338106897805059	0.347819629690266	0.357532361575472	0.469726554711157	0.483220299189277	0.496714043667397	0.468978008589212	0.482440510006294	0.495867624811757	0.322365336182544	1.22672908133139	0.00514845238011116	0.00204510515173206	0.0648938140251354	0.0703447586273782	0.0597887960453855	0.474193517811356	0.481739545355764	0.467126374874575	0.471835437642966	0.479372744920171	0.464777414636754	0.000574611972085657	0.000808910211734173	0.000807616707908464
182	0.423750140311331	0.29	0.322386123073325	0.31168386193623	0.33308838421042	0.35407902329867	0.487045079043278	0.473035473007196	0.501054685079361	0.99	0.64	1.55	0.32965674378168	0.339419988550955	0.349183233320231	0.457295627602698	0.470839076139462	0.484382524676226	0.45607108694299	0.469567713923575	0.483044927512373	0.322386123073325	1.23280743246096	0.0018099072889649	0.00107032817010034	0.0648938140251354	0.0703447586273782	0.0597887960453855	0.474193517811356	0.481739545355764	0.467126374874575	0.471835437642966	0.479372744920171	0.464777414636754	0.000574611972085657	0.000808910211734173	0.000807616707908464
182	0.423750140311331	0.29	0.322388139751024	0.311570092747632	0.333206186754416	0.359040264061502	0.498728871679033	0.484537464029614	0.512920279328452	1	0.65	1.52	0.336836026307739	0.346701470602985	0.35656691489823	0.466805152362037	0.480477206025185	0.494149259688334	0.467265439174217	0.480937756615146	0.494638449345009	0.322388139751024	1.21951144326256	0.00137517375794675	-0.00221203496149386	0.0648938140251354	0.0703447586273782	0.0597887960453855	0.474193517811356	0.481739545355764	0.467126374874575	0.471835437642966	0.479372744920171	0.464777414636754	0.000574611972085657	0.000808910211734173	0.000807616707908464
182	0.423750140311331	0.29	0.322495397084265	0.311631830168756	0.333358963999773	0.362301711566697	0.496198693420319	0.48217878369979	0.510218603140848	1.02	0.65	1.56	0.328987844151572	0.338553548886163	0.348119253620755	0.452670870843425	0.465832803630351	0.478994736417276	0.451907331632019	0.465050226936804	0.478242954702896	0.322495397084265	1.24049459140259	0.0100376789805715	0.0138517976296542	0.0648938140251354	0.0703447586273782	0.0597887960453855	0.474193517811356	0.481739545355764	0.467126374874575	0.471835437642966	0.479372744920171	0.464777414636754	0.000574611972085657	0.000808910211734173	0.000807616707908464
182	0.423750140311331	0.29	0.322520978425359	0.311851041032561	0.333190915818156	0.367774798620982	0.496310340177204	0.48245186622657	0.510168814127837	0.99	0.64	1.54	0.336552379090688	0.346219876938985	0.355887374787282	0.467041099615628	0.480456897886909	0.49387269615819	0.465911024412236	0.479221980443842	0.492639858641776	0.322520978425359	1.23167138448304	0.000960172855527456	-0.00114384360208986	0.0648938140251354	0.0703447586273782	0.0597887960453855	0.474193517811356	0.481739545355764	0.467126374874575	0.471835437642966	0.479372744920171	0.464777414636754	0.000574611972085657	0.000808910211734173	0.000807616707908464
182	0.423750140311331	0.29	0.322551901563001	0.311928052313926	0.333175750812075	0.370433965098503	0.499415806800674	0.485550014307932	0.513281599293416	0.99	0.64	1.56	0.338421254083884	0.348085508529328	0.357749762974771	0.469476919633961	0.482883714723968	0.496290509813974	0.468397006937032	0.481774053090786	0.495136558630552	0.322551901563001	1.2378334589145	-0.00500266571660792	-0.00510574526999825	0.0648938140251354	0.0703447586273782	0.0597887960453855	0.474193517811356	0.481739545355764	0.467126374874575	0.471835437642966	0.479372744920171	0.464777414636754	0.000574611972085657	0.000808910211734173	0.000807616707908464
182	0.423750140311331	0.29	0.32260134833159	0.311888627075113	0.333314069588066	0.362060261216375	0.499175828012096	0.485064427677997	0.513287228346194	1	0.66	1.55	0.336143183531375	0.345922195888757	0.355701208246139	0.465278348561833	0.478814136116436	0.492349923671038	0.465395310638151	0.478991372139117	0.492507305788611	0.32260134833159	1.2400249142579	0.00226901673187365	0.00602811025471763	0.0648938140251354	0.0703447586273782	0.0597887960453855	0.474193517811356	0.481739545355764	0.467126374874575	0.471835437642966	0.479372744920171	0.464777414636754	0.000574611972085657	0.000808910211734173	0.000807616707908464
182	0.423750140311331	0.29	0.322609252119386	0.311849508718436	0.333368995520336	0.351938058855883	0.484840812651597	0.470829091691913	0.498852533611282	1	0.64	1.54	0.325834640088045	0.335531373226405	0.345228106364765	0.45077284751906	0.464187701161477	0.477602554803895	0.450427722339957	0.463811403719048	0.477227906677601	0.322609252119386	1.22863437146054	-0.00857908128017497	-0.0094360672866972	0.0648938140251354	0.0703447586273782	0.0597887960453855	0.474193517811356	0.481739545355764	0.467126374874575	0.471835437642966	0.479372744920171	0.464777414636754	0.000574611972085657	0.000808910211734173	0.000807616707908464
182	0.423750140311331	0.29	0.322647577815311	0.311900289326342	0.333394866304279	0.356547451547036	0.489001763079217	0.475011457931529	0.502992068226906	1	0.65	1.54	0.328779729291404	0.338463135159529	0.348146541027655	0.454874259089685	0.468271472108935	0.481668685128186	0.454614822929724	0.468005737125346	0.481367780587571	0.322647577815311	1.23113629961085	-0.000226120163352015	-0.000127846842753921	0.0648938140251354	0.0703447586273782	0.0597887960453855	0.474193517811356	0.481739545355764	0.467126374874575	0.471835437642966	0.479372744920171	0.464777414636754	0.000574611972085657	0.000808910211734173	0.000807616707908464
182	0.423750140311331	0.29	0.322650726732335	0.311963013521501	0.333338439943168	0.370130319793711	0.498562185617336	0.4847110773524	0.512413293882271	1.02	0.66	1.57	0.330698524244967	0.340148568356588	0.349598612468209	0.45501575489957	0.468018289353271	0.481020823806972	0.454416216729476	0.467415670621263	0.480438399346671	0.322650726732335	1.24805670155788	0.0025932957303636	0.00868315813484775	0.0648938140251354	0.0703447586273782	0.0597887960453855	0.474193517811356	0.481739545355764	0.467126374874575	0.471835437642966	0.479372744920171	0.464777414636754	0.000574611972085657	0.000808910211734173	0.000807616707908464
182	0.423750140311331	0.29	0.322697418583799	0.312001017364134	0.333393819803465	0.367515608308064	0.497225858542569	0.483334078879693	0.511117638205445	0.99	0.63	1.55	0.336820792961362	0.346501550942549	0.356182308923737	0.467226490935507	0.480655313251904	0.494084135568301	0.465716127413646	0.479005346143488	0.492407757540661	0.322697418583799	1.2345623920176	-0.00519962399386565	-0.00656997363640167	0.0648938140251354	0.0703447586273782	0.0597887960453855	0.474193517811356	0.481739545355764	0.467126374874575	0.471835437642966	0.479372744920171	0.464777414636754	0.000574611972085657	0.000808910211734173	0.000807616707908464
182	0.423750140311331	0.29	0.322704351884716	0.311974876335721	0.333433827433711	0.361608354596668	0.496357479235086	0.482312014694523	0.510402943775649	1.01	0.65	1.55	0.332886972749186	0.342581013182172	0.352275053615159	0.460053796527007	0.473451076895327	0.486848357263646	0.460020815312511	0.473391499429915	0.486838041777448	0.322704351884716	1.23963760643346	-0.000539646200369831	0.00281437453567678	0.0648938140251354	0.0703447586273782	0.0597887960453855	0.474193517811356	0.481739545355764	0.467126374874575	0.471835437642966	0.479372744920171	0.464777414636754	0.000574611972085657	0.000808910211734173	0.000807616707908464
182	0.423750140311331	0.29	0.322727505761966	0.31203790717251	0.333417104351421	0.366783216388053	0.49722298707533	0.483309376380264	0.511136597770396	1	0.64	1.56	0.334553583252785	0.344184781283497	0.35381597931421	0.462878762551563	0.476204212492947	0.48952966243433	0.461881684851372	0.475180787584118	0.488584866844208	0.322727505761966	1.23516865118021	0.0121467162093054	0.0128027412362835	0.0648938140251354	0.0703447586273782	0.0597887960453855	0.474193517811356	0.481739545355764	0.467126374874575	0.471835437642966	0.479372744920171	0.464777414636754	0.000574611972085657	0.000808910211734173	0.000807616707908464
182	0.423750140311331	0.29	0.322737190406617	0.311974780470832	0.333499600342403	0.357571013702563	0.492059173959825	0.478012745480003	0.506105602439646	0.99	0.64	1.53	0.332948513270524	0.342732222017498	0.352515930764471	0.461766646232732	0.475335682272057	0.488904718311383	0.461531326194783	0.475136567850849	0.48870110183801	0.322737190406617	1.22784473391321	-0.00324687495537311	-0.00566222266717056	0.0648938140251354	0.0703447586273782	0.0597887960453855	0.474193517811356	0.481739545355764	0.467126374874575	0.471835437642966	0.479372744920171	0.464777414636754	0.000574611972085657	0.000808910211734173	0.000807616707908464
182	0.423750140311331	0.29	0.322763886501351	0.312039504483961	0.333488268518741	0.359736181792914	0.487332572990178	0.473486391244241	0.501178754736116	1.01	0.65	1.55	0.325948672865828	0.335480403128418	0.345012133391009	0.450016403145627	0.463176251077547	0.476336099009466	0.449462151249021	0.462613730404497	0.475605587567952	0.322763886501351	1.23713982863038	-0.00255100771919477	0.000997224806093359	0.0648938140251354	0.0703447586273782	0.0597887960453855	0.474193517811356	0.481739545355764	0.467126374874575	0.471835437642966	0.479372744920171	0.464777414636754	0.000574611972085657	0.000808910211734173	0.000807616707908464
182	0.423750140311331	0.29	0.322769525901708	0.312068939398325	0.333470112405092	0.367572784786978	0.496948786093384	0.483066454844506	0.510831117342263	0.99	0.64	1.53	0.338267099460128	0.347988196584983	0.357709293709838	0.470118203027279	0.483628428287389	0.4971386535475	0.469550171550478	0.483025333682399	0.496485945223269	0.322769525901708	1.22431992268371	-0.00472301389625996	-0.00973087919279567	0.0648938140251354	0.0703447586273782	0.0597887960453855	0.474193517811356	0.481739545355764	0.467126374874575	0.471835437642966	0.479372744920171	0.464777414636754	0.000574611972085657	0.000808910211734173	0.000807616707908464
182	0.423750140311331	0.29	0.322818719769253	0.312156374456412	0.333481065082094	0.355678580610453	0.489097063915314	0.475077495253093	0.503116632577536	1	0.65	1.57	0.328809226553294	0.338512408822495	0.348215591091695	0.45490641978343	0.468330738659326	0.481755057535222	0.453942755194921	0.467353877047808	0.480740692842759	0.322818719769253	1.24304413698945	0.00363808520561718	0.00706794675975836	0.0648938140251354	0.0703447586273782	0.0597887960453855	0.474193517811356	0.481739545355764	0.467126374874575	0.471835437642966	0.479372744920171	0.464777414636754	0.000574611972085657	0.000808910211734173	0.000807616707908464
182	0.423750140311331	0.29	0.322835478897243	0.312128361552981	0.333542596241505	0.362189675540603	0.492812921260633	0.478885298551673	0.506740543969593	1	0.65	1.54	0.331202886073759	0.340835399018518	0.350467911963278	0.458089148477001	0.471411947999877	0.484734747522752	0.45801020007459	0.471334408490066	0.484597825208243	0.322835478897243	1.23288271575556	-0.0032813663261427	-0.00348939672497697	0.0648938140251354	0.0703447586273782	0.0597887960453855	0.474193517811356	0.481739545355764	0.467126374874575	0.471835437642966	0.479372744920171	0.464777414636754	0.000574611972085657	0.000808910211734173	0.000807616707908464
182	0.423750140311331	0.29	0.3228695368268	0.31212768039374	0.333611393259861	0.362100405341357	0.496037619135631	0.482016152600424	0.510059085670838	0.98	0.64	1.53	0.338580575005203	0.348429614661436	0.358278654317669	0.47112557890014	0.4848302473076	0.49853491571506	0.470730811373966	0.484453529352535	0.498103377601034	0.3228695368268	1.21795935733766	0.00143188550416384	-0.00400496570654254	0.0648938140251354	0.0703447586273782	0.0597887960453855	0.474193517811356	0.481739545355764	0.467126374874575	0.471835437642966	0.479372744920171	0.464777414636754	0.000574611972085657	0.000808910211734173	0.000807616707908464
182	0.423750140311331	0.29	0.322875216182324	0.312170503587102	0.333579928777547	0.361287472029372	0.488336128722946	0.474508035774413	0.50216422167148	1	0.65	1.55	0.32880130576086	0.338383219395346	0.347965133029833	0.455101830873487	0.468364389026155	0.481626947178823	0.454826435940997	0.46809660906507	0.481300788783408	0.322875216182324	1.23681427020301	-0.0103235820302763	-0.0102031696639887	0.0648938140251354	0.0703447586273782	0.0597887960453855	0.474193517811356	0.481739545355764	0.467126374874575	0.471835437642966	0.479372744920171	0.464777414636754	0.000574611972085657	0.000808910211734173	0.000807616707908464
182	0.423750140311331	0.29	0.32289519242495	0.312143698710177	0.333646686139723	0.361282900696874	0.493231469488494	0.479264618049203	0.507198320927785	1	0.65	1.55	0.332349233073254	0.342034638983648	0.351720044894042	0.460147392959008	0.473557125360693	0.486966857762378	0.459812506316708	0.473236851248173	0.486567227347204	0.32289519242495	1.23382753827037	-0.00688190435707244	-0.00595400312623176	0.0648938140251354	0.0703447586273782	0.0597887960453855	0.474193517811356	0.481739545355764	0.467126374874575	0.471835437642966	0.479372744920171	0.464777414636754	0.000574611972085657	0.000808910211734173	0.000807616707908464
182	0.423750140311331	0.29	0.322922017264878	0.312209956534398	0.333634077995358	0.36536963600386	0.502063775821785	0.487971853093591	0.51615569854998	0.99	0.65	1.54	0.341043287146099	0.350892124981651	0.360740962817202	0.473619673292339	0.487297125785297	0.500974578278256	0.47323185442005	0.48689186992039	0.500586854693387	0.322922017264878	1.22901068039957	0.00440332888317534	0.00216518984447864	0.0648938140251354	0.0703447586273782	0.0597887960453855	0.474193517811356	0.481739545355764	0.467126374874575	0.471835437642966	0.479372744920171	0.464777414636754	0.000574611972085657	0.000808910211734173	0.000807616707908464
182	0.423750140311331	0.29	0.322955670287437	0.31213505585586	0.333776284719014	0.361764732033022	0.493809952139907	0.479841306736626	0.507778597543188	1	0.64	1.53	0.332122769462286	0.341791185106878	0.351459600751471	0.459499460673185	0.472875935226397	0.486252409779609	0.459083301085215	0.472422335243858	0.485742590373829	0.322955670287437	1.2241918755631	-0.00277087089727102	-0.00485770808157285	0.0648938140251354	0.0703447586273782	0.0597887960453855	0.474193517811356	0.481739545355764	0.467126374874575	0.471835437642966	0.479372744920171	0.464777414636754	0.000574611972085657	0.000808910211734173	0.000807616707908464
182	0.423750140311331	0.29	0.323025079256427	0.312363441158679	0.333686717354174	0.369082572060261	0.499387710735108	0.485482437999466	0.513292983470751	1	0.64	1.55	0.337394042472951	0.347057741533415	0.35672144059388	0.467525383086621	0.480916326720842	0.494307270355064	0.466384649432046	0.479759743978798	0.493082926404665	0.323025079256427	1.23451577348071	0.0017126213884525	-0.000323067974851696	0.0648938140251354	0.0703447586273782	0.0597887960453855	0.474193517811356	0.481739545355764	0.467126374874575	0.471835437642966	0.479372744920171	0.464777414636754	0.000574611972085657	0.000808910211734173	0.000807616707908464
182	0.423750140311331	0.29	0.323051099002429	0.312405049100268	0.333697148904591	0.366344670814008	0.49794143961982	0.483994560231119	0.51188831900852	1	0.65	1.56	0.33486307527138	0.344512553398384	0.354162031525389	0.463219070188085	0.476567279100545	0.489915488013005	0.462627043224167	0.475904105242115	0.489261809019867	0.323051099002429	1.24200193867314	0.00489460181680772	0.00908485189313978	0.0648938140251354	0.0703447586273782	0.0597887960453855	0.474193517811356	0.481739545355764	0.467126374874575	0.471835437642966	0.479372744920171	0.464777414636754	0.000574611972085657	0.000808910211734173	0.000807616707908464
182	0.423750140311331	0.29	0.323093863995037	0.312401640729534	0.33378608726054	0.359916660631709	0.491716586467207	0.477751317254423	0.505681855679992	0.99	0.64	1.55	0.333642395743367	0.343395180736471	0.353147965729575	0.463202365414216	0.47674235054745	0.490282335680685	0.462135845253925	0.475701832788324	0.489218386668816	0.323093863995037	1.23097554591703	-0.000884249320416385	-0.0024758381205786	0.0648938140251354	0.0703447586273782	0.0597887960453855	0.474193517811356	0.481739545355764	0.467126374874575	0.471835437642966	0.479372744920171	0.464777414636754	0.000574611972085657	0.000808910211734173	0.000807616707908464
182	0.423750140311331	0.29	0.323108834590847	0.312459424765532	0.333758244416163	0.372567399509607	0.50934243978662	0.495265503432788	0.523419376140452	0.98	0.64	1.53	0.347296486158783	0.357167697655809	0.367038909152836	0.482931973728618	0.496658354044405	0.510384734360192	0.482242211820556	0.495992806396404	0.509680084701955	0.323108834590847	1.23101490712967	0.00593447066717232	0.00303690687320302	0.0648938140251354	0.0703447586273782	0.0597887960453855	0.474193517811356	0.481739545355764	0.467126374874575	0.471835437642966	0.479372744920171	0.464777414636754	0.000574611972085657	0.000808910211734173	0.000807616707908464
182	0.423750140311331	0.29	0.323136216113349	0.312481334919906	0.333791097306791	0.35918396268525	0.494778911573814	0.480704295208356	0.508853527939272	1.01	0.65	1.56	0.331359571933268	0.341061500749947	0.350763429566626	0.457721273404728	0.471122966274329	0.484524659143931	0.457346993213076	0.470751538549233	0.484186290932141	0.323136216113349	1.24518448999164	-0.00408623919391525	0.00118755385003744	0.0648938140251354	0.0703447586273782	0.0597887960453855	0.474193517811356	0.481739545355764	0.467126374874575	0.471835437642966	0.479372744920171	0.464777414636754	0.000574611972085657	0.000808910211734173	0.000807616707908464
182	0.423750140311331	0.29	0.323168150468611	0.312499329533358	0.333836971403863	0.374531491580429	0.501322752390376	0.48752548320881	0.515120021571942	1	0.64	1.56	0.337311034068357	0.34685714251857	0.356403250968782	0.466608023181253	0.47981331545795	0.493018607734647	0.465687990104229	0.478853078404232	0.492053369929998	0.323168150468611	1.24058400797536	0.00377918333645239	0.0037516496407661	0.0648938140251354	0.0703447586273782	0.0597887960453855	0.474193517811356	0.481739545355764	0.467126374874575	0.471835437642966	0.479372744920171	0.464777414636754	0.000574611972085657	0.000808910211734173	0.000807616707908464
182	0.423750140311331	0.29	0.323182283696184	0.312410482724752	0.333954084667617	0.367053990879281	0.504533876529226	0.490423914094597	0.518643838963854	1	0.65	1.53	0.338888239500611	0.348638376456552	0.358388513412493	0.468561813897729	0.482042782917366	0.495523751937003	0.468508881322176	0.482005169014151	0.495431331002291	0.323182283696184	1.23121870109134	0.0012667207942767	0.000912083415928528	0.0648938140251354	0.0703447586273782	0.0597887960453855	0.474193517811356	0.481739545355764	0.467126374874575	0.471835437642966	0.479372744920171	0.464777414636754	0.000574611972085657	0.000808910211734173	0.000807616707908464
182	0.423750140311331	0.29	0.323235205838194	0.312522737707605	0.333947673968783	0.366880193949478	0.504319390355662	0.490210149385309	0.518428631326014	0.99	0.65	1.55	0.341546233048904	0.351376625403378	0.361207017757853	0.473745742639384	0.487381104636599	0.501016466633814	0.473335608861216	0.48696753274402	0.500636290399747	0.323235205838194	1.23528296108685	0.000563017694942194	-0.000854883836595968	0.0648938140251354	0.0703447586273782	0.0597887960453855	0.474193517811356	0.481739545355764	0.467126374874575	0.471835437642966	0.479372744920171	0.464777414636754	0.000574611972085657	0.000808910211734173	0.000807616707908464
182	0.423750140311331	0.29	0.323288928332007	0.312640297414914	0.3339375592491	0.374901806862338	0.50676387856451	0.492827877389422	0.520699879739597	0.99	0.64	1.52	0.344053676218412	0.353782696543868	0.363511716869324	0.477592996185812	0.491098191125911	0.504603386066009	0.477208902165964	0.490699476912044	0.504126717423053	0.323288928332007	1.21955133996842	-0.0044943559463171	-0.0110126819953591	0.0648938140251354	0.0703447586273782	0.0597887960453855	0.474193517811356	0.481739545355764	0.467126374874575	0.471835437642966	0.479372744920171	0.464777414636754	0.000574611972085657	0.000808910211734173	0.000807616707908464
182	0.423750140311331	0.29	0.323294092787775	0.312586320904023	0.334001864671527	0.369399703807068	0.496973550481019	0.483144917279213	0.510802183682825	1	0.64	1.53	0.335695971669983	0.345304303028802	0.354912634387621	0.465132888877954	0.478445979589146	0.491759070300338	0.464409713082732	0.477730460350661	0.491028281346686	0.323294092787775	1.230150051716	-0.00454876949669886	-0.00752531854871002	0.0648938140251354	0.0703447586273782	0.0597887960453855	0.474193517811356	0.481739545355764	0.467126374874575	0.471835437642966	0.479372744920171	0.464777414636754	0.000574611972085657	0.000808910211734173	0.000807616707908464
182	0.423750140311331	0.29	0.323312018514859	0.312560096571951	0.334063940457768	0.368732559186003	0.511635463764885	0.497378443764023	0.525892483765748	1.01	0.66	1.54	0.342117184930469	0.351923744923862	0.361730304917256	0.472191801388019	0.485726863152429	0.499261924916839	0.472577164487687	0.486162000337768	0.499716781252432	0.323312018514859	1.23833360846116	-0.00618543182448972	-0.00216582023072662	0.0648938140251354	0.0703447586273782	0.0597887960453855	0.474193517811356	0.481739545355764	0.467126374874575	0.471835437642966	0.479372744920171	0.464777414636754	0.000574611972085657	0.000808910211734173	0.000807616707908464
182	0.423750140311331	0.29	0.323379591421357	0.312697255949417	0.334061926893298	0.364867336797589	0.49620889682155	0.48226621087397	0.51015158276913	1.01	0.64	1.59	0.330820958359667	0.340385245932142	0.349949533504617	0.456125746574968	0.469312691655727	0.482499636736485	0.45417400875356	0.467266278676485	0.480406376230863	0.323379591421357	1.24630234546693	0.00365086481874198	0.0076586833820169	0.0648938140251354	0.0703447586273782	0.0597887960453855	0.474193517811356	0.481739545355764	0.467126374874575	0.471835437642966	0.479372744920171	0.464777414636754	0.000574611972085657	0.000808910211734173	0.000807616707908464
182	0.423750140311331	0.29	0.323398684458079	0.312652927051784	0.334144441864374	0.372538023112806	0.502105146977116	0.48822735909825	0.515982934855982	0.98	0.64	1.53	0.343504795395216	0.353268866574416	0.363032937753616	0.478284288109984	0.491879445719431	0.505474603328878	0.477635235952595	0.491263094615828	0.504823677461808	0.323398684458079	1.21286758136362	0.00377546362474614	-0.00530427978772425	0.0648938140251354	0.0703447586273782	0.0597887960453855	0.474193517811356	0.481739545355764	0.467126374874575	0.471835437642966	0.479372744920171	0.464777414636754	0.000574611972085657	0.000808910211734173	0.000807616707908464
182	0.423750140311331	0.29	0.323456795789803	0.312629404733123	0.334284186846483	0.350613049739911	0.48862697728151	0.474464724264626	0.502789230298395	1.01	0.64	1.55	0.327369646454173	0.337141272301211	0.346912898148249	0.452375030438606	0.465877930258022	0.479380830077439	0.451388078550551	0.464903712209639	0.478362152447082	0.323456795789803	1.23315236836371	0.00336884479955666	0.00395866054744895	0.0648938140251354	0.0703447586273782	0.0597887960453855	0.474193517811356	0.481739545355764	0.467126374874575	0.471835437642966	0.479372744920171	0.464777414636754	0.000574611972085657	0.000808910211734173	0.000807616707908464
182	0.423750140311331	0.29	0.323470879130511	0.312733984093217	0.334207774167806	0.359127820318461	0.490561218757442	0.476604877993893	0.504517559520992	0.99	0.64	1.53	0.333337036295994	0.343098088862725	0.352859141429455	0.463046738783583	0.476606058828975	0.490165378874366	0.462688751619928	0.47626663801609	0.489765803408848	0.323470879130511	1.22243652008892	0.00205126319339553	-0.00296785551758194	0.0648938140251354	0.0703447586273782	0.0597887960453855	0.474193517811356	0.481739545355764	0.467126374874575	0.471835437642966	0.479372744920171	0.464777414636754	0.000574611972085657	0.000808910211734173	0.000807616707908464
182	0.423750140311331	0.29	0.32347284171342	0.31270793715661	0.334237746270231	0.361227800576801	0.492290969921945	0.478349086167138	0.506232853676752	1	0.65	1.55	0.33124475140593	0.340899156425276	0.350553561444622	0.458367365113314	0.471726864914207	0.4850863647151	0.457649613638053	0.470908048193283	0.484347066772674	0.32347284171342	1.23555711171815	-0.00167649730420585	-0.000842290018609758	0.0648938140251354	0.0703447586273782	0.0597887960453855	0.474193517811356	0.481739545355764	0.467126374874575	0.471835437642966	0.479372744920171	0.464777414636754	0.000574611972085657	0.000808910211734173	0.000807616707908464
182	0.423750140311331	0.29	0.323476691600719	0.312675260961092	0.334278122240346	0.369119307384944	0.508211058271785	0.494061218707165	0.522360897836406	1.01	0.65	1.55	0.339167308579789	0.348881009676439	0.358594710773089	0.467767994479459	0.481164800026489	0.494561605573519	0.467168796551007	0.480540091334091	0.493926348619736	0.323476691600719	1.23331490968105	0.0021488405845548	0.0042063128122504	0.0648938140251354	0.0703447586273782	0.0597887960453855	0.474193517811356	0.481739545355764	0.467126374874575	0.471835437642966	0.479372744920171	0.464777414636754	0.000574611972085657	0.000808910211734173	0.000807616707908464
182	0.423750140311331	0.29	0.323550308085493	0.312752251657094	0.334348364513892	0.364118313549335	0.498226168182511	0.484204147628467	0.512248188736554	0.99	0.65	1.55	0.336963866713622	0.34672197037335	0.356480074033076	0.467175681083323	0.480704575940139	0.494233470796954	0.46674341354375	0.480232815157389	0.493726444192854	0.323550308085493	1.23356053177864	-0.000474116648277271	0.000298977045732561	0.0648938140251354	0.0703447586273782	0.0597887960453855	0.474193517811356	0.481739545355764	0.467126374874575	0.471835437642966	0.479372744920171	0.464777414636754	0.000574611972085657	0.000808910211734173	0.000807616707908464
182	0.423750140311331	0.29	0.323633444539679	0.312925259922593	0.334341629156764	0.362168012094116	0.495692820879588	0.481683151053084	0.509702490706091	1	0.65	1.55	0.334367585103698	0.344092607574895	0.353817630046092	0.463124671431278	0.476594571138327	0.490064470845375	0.46291787014298	0.476379788191625	0.489833621678809	0.323633444539679	1.23058062712691	0.00644443420345875	0.00743001308080432	0.0648938140251354	0.0703447586273782	0.0597887960453855	0.474193517811356	0.481739545355764	0.467126374874575	0.471835437642966	0.479372744920171	0.464777414636754	0.000574611972085657	0.000808910211734173	0.000807616707908464
182	0.423750140311331	0.29	0.32365929810754	0.312795689935504	0.334522906279576	0.361217105249834	0.494849061023906	0.480834406270936	0.508863715776877	1	0.64	1.54	0.333307260613657	0.343022010896163	0.352736761178668	0.461403986060947	0.474852311476007	0.488300636891067	0.460822405402571	0.474175318735793	0.487624257992622	0.32365929810754	1.22796405070614	0.00794261348289058	0.00548582260361864	0.0648938140251354	0.0703447586273782	0.0597887960453855	0.474193517811356	0.481739545355764	0.467126374874575	0.471835437642966	0.479372744920171	0.464777414636754	0.000574611972085657	0.000808910211734173	0.000807616707908464
182	0.423750140311331	0.29	0.32369154480162	0.312961082207438	0.334422007395802	0.376450191383532	0.50601902870595	0.492149368207594	0.519888689204307	1	0.64	1.53	0.340210200186427	0.349797939762013	0.359385679337599	0.470458661495491	0.48371703859596	0.496975415696428	0.470016655086509	0.483235402824274	0.496516881157034	0.32369154480162	1.22299789528279	0.00681897172136868	0.00397840329320866	0.0648938140251354	0.0703447586273782	0.0597887960453855	0.474193517811356	0.481739545355764	0.467126374874575	0.471835437642966	0.479372744920171	0.464777414636754	0.000574611972085657	0.000808910211734173	0.000807616707908464
182	0.423750140311331	0.29	0.323724038934729	0.312971906353028	0.334476171516429	0.367304838157069	0.495573130307405	0.481721246138194	0.509425014476616	1	0.65	1.55	0.333052248258911	0.342629158561626	0.352206068864341	0.460587338435893	0.473831517539401	0.487075696642909	0.460472487067759	0.473749561593147	0.486924041724237	0.323724038934729	1.23383658073755	0.00576928226770966	0.00708288612423689	0.0648938140251354	0.0703447586273782	0.0597887960453855	0.474193517811356	0.481739545355764	0.467126374874575	0.471835437642966	0.479372744920171	0.464777414636754	0.000574611972085657	0.000808910211734173	0.000807616707908464
182	0.423750140311331	0.29	0.323735545231371	0.312976867944353	0.33449422251839	0.360292973672551	0.490465132578915	0.476546775618212	0.504383489539619	1	0.64	1.54	0.331375358910977	0.34105373838867	0.350732117866364	0.459288092357018	0.472702380196722	0.486116668036427	0.458775090157454	0.472154424322861	0.485477127661135	0.323735545231371	1.22961112623348	0.00176721081122539	-0.000280096017264571	0.0648938140251354	0.0703447586273782	0.0597887960453855	0.474193517811356	0.481739545355764	0.467126374874575	0.471835437642966	0.479372744920171	0.464777414636754	0.000574611972085657	0.000808910211734173	0.000807616707908464
182	0.423750140311331	0.29	0.32375712492574	0.31307238493585	0.33444186491563	0.359658584770392	0.492926408979034	0.478918934669967	0.506933883288102	1	0.65	1.54	0.33273215409393	0.34246394117285	0.35219572825177	0.461011508457755	0.474495224371716	0.487978940285676	0.460869844088376	0.474329972976663	0.487807872746838	0.32375712492574	1.2298249406929	-0.00504951166982232	-0.00501974229568338	0.0648938140251354	0.0703447586273782	0.0597887960453855	0.474193517811356	0.481739545355764	0.467126374874575	0.471835437642966	0.479372744920171	0.464777414636754	0.000574611972085657	0.000808910211734173	0.000807616707908464
182	0.423750140311331	0.29	0.323769822389022	0.312976240518259	0.334563404259784	0.358327882381817	0.491002682451755	0.477009473624754	0.504995891278757	0.99	0.65	1.54	0.332221095873283	0.341966896383206	0.351712696893129	0.460742380640381	0.47425838965957	0.487774398678759	0.460842343703154	0.474425603649239	0.487968701608643	0.323769822389022	1.23630477719157	-0.00774980969505601	-0.00678102116870776	0.0648938140251354	0.0703447586273782	0.0597887960453855	0.474193517811356	0.481739545355764	0.467126374874575	0.471835437642966	0.479372744920171	0.464777414636754	0.000574611972085657	0.000808910211734173	0.000807616707908464
182	0.423750140311331	0.29	0.323770882086536	0.312976798530635	0.334564965642437	0.354827077935987	0.486710405882337	0.472733292507956	0.500687519256717	1.01	0.65	1.54	0.324602053152061	0.33419943029974	0.343796807447419	0.447720227068731	0.460957789290219	0.474195351511708	0.447456193967232	0.460741176564988	0.473930820443465	0.323770882086536	1.23969318240862	-0.00227127492991545	0.00144366341603341	0.0648938140251354	0.0703447586273782	0.0597887960453855	0.474193517811356	0.481739545355764	0.467126374874575	0.471835437642966	0.479372744920171	0.464777414636754	0.000574611972085657	0.000808910211734173	0.000807616707908464
182	0.423750140311331	0.29	0.323786374651399	0.313067451598022	0.334505297704775	0.351537185936328	0.485438967318622	0.471397622472072	0.499480312165172	1	0.65	1.55	0.326137301164078	0.335851831095207	0.345566361026336	0.451143144655374	0.464581176939125	0.478019209222876	0.450696888714318	0.46410374652032	0.477534589000683	0.323786374651399	1.23952614152323	-0.00773595621844176	-0.00507855144019649	0.0648938140251354	0.0703447586273782	0.0597887960453855	0.474193517811356	0.481739545355764	0.467126374874575	0.471835437642966	0.479372744920171	0.464777414636754	0.000574611972085657	0.000808910211734173	0.000807616707908464
182	0.423750140311331	0.29	0.323787546038637	0.313090171117063	0.334484920960211	0.366901701804188	0.498279553652516	0.484339933340336	0.512219173964696	0.98	0.65	1.54	0.339955482460814	0.349739623768067	0.359523765075321	0.47289847129233	0.486508798837619	0.500119126382907	0.472530653402138	0.486211277490607	0.499713869126914	0.323787546038637	1.22692845012693	-0.00332128652335621	-0.00619209123045438	0.0648938140251354	0.0703447586273782	0.0597887960453855	0.474193517811356	0.481739545355764	0.467126374874575	0.471835437642966	0.479372744920171	0.464777414636754	0.000574611972085657	0.000808910211734173	0.000807616707908464
182	0.423750140311331	0.29	0.323805139767634	0.313136840253525	0.334473439281743	0.368460711041273	0.500827481195963	0.486863478849138	0.514791483542787	1	0.65	1.55	0.336428633512186	0.346077930352048	0.35572722719191	0.465161423338181	0.47850297695502	0.491844530571859	0.464615746198784	0.477989266333075	0.491269320361765	0.323805139767634	1.24319622675104	0.00442015484475407	0.00731124018450747	0.0648938140251354	0.0703447586273782	0.0597887960453855	0.474193517811356	0.481739545355764	0.467126374874575	0.471835437642966	0.479372744920171	0.464777414636754	0.000574611972085657	0.000808910211734173	0.000807616707908464
182	0.423750140311331	0.29	0.323841077686356	0.312963967666889	0.334718187705822	0.346667589004155	0.485753832511296	0.471552016386876	0.499955648635717	1.01	0.66	1.57	0.323903150320075	0.333658199229022	0.343413248137968	0.446815438442255	0.460272258639803	0.47372907883735	0.446747892222743	0.460188821732108	0.473660601937627	0.323841077686356	1.24782986493924	0.000512494674779527	0.0083283655440466	0.0648938140251354	0.0703447586273782	0.0597887960453855	0.474193517811356	0.481739545355764	0.467126374874575	0.471835437642966	0.479372744920171	0.464777414636754	0.000574611972085657	0.000808910211734173	0.000807616707908464
182	0.423750140311331	0.29	0.323860342161768	0.313082498145538	0.334638186177999	0.366659918776137	0.503018297739512	0.488938781961552	0.517097813517472	1.01	0.65	1.54	0.337553914794009	0.347274141220286	0.356994367646563	0.466553112809018	0.479988009273352	0.493422905737686	0.466446637906214	0.479961683368773	0.493311571034903	0.323860342161768	1.23338125275883	-0.000221579412473185	0.0011908459428346	0.0648938140251354	0.0703447586273782	0.0597887960453855	0.474193517811356	0.481739545355764	0.467126374874575	0.471835437642966	0.479372744920171	0.464777414636754	0.000574611972085657	0.000808910211734173	0.000807616707908464
182	0.423750140311331	0.29	0.323935376838335	0.313150445376437	0.334720308300233	0.359988710051937	0.493755241335937	0.479734264755436	0.507776217916438	1	0.65	1.55	0.331433212204175	0.341119860933934	0.350806509663693	0.458217784251275	0.471609908378642	0.485002032506009	0.457854605774485	0.471210840715056	0.484535826353012	0.323935376838335	1.23427616258716	-0.00225543919563974	-0.00243420151002636	0.0648938140251354	0.0703447586273782	0.0597887960453855	0.474193517811356	0.481739545355764	0.467126374874575	0.471835437642966	0.479372744920171	0.464777414636754	0.000574611972085657	0.000808910211734173	0.000807616707908464
182	0.423750140311331	0.29	0.323973258786701	0.313254943676914	0.334691573896487	0.361519752296503	0.493382514331854	0.479418552936495	0.507346475727213	1	0.64	1.55	0.332105197568907	0.341778382158125	0.351451566747342	0.459622061383391	0.473009412962301	0.486396764541211	0.458842380151414	0.472201837683115	0.485555695540576	0.323973258786701	1.22890491626276	-0.00716143979168288	-0.00847983835204026	0.0648938140251354	0.0703447586273782	0.0597887960453855	0.474193517811356	0.481739545355764	0.467126374874575	0.471835437642966	0.479372744920171	0.464777414636754	0.000574611972085657	0.000808910211734173	0.000807616707908464
182	0.423750140311331	0.29	0.324067019152027	0.313317046748626	0.334816991555428	0.359336843739101	0.488314991116881	0.474428861168245	0.502201121065516	1	0.65	1.54	0.329926444116308	0.339583111008809	0.34923977790131	0.457292685260234	0.470677253889655	0.484061822519075	0.456846712261475	0.470206414393085	0.483527576853328	0.324067019152027	1.22819547389732	-0.000185354891263702	-0.00202410071026454	0.0648938140251354	0.0703447586273782	0.0597887960453855	0.474193517811356	0.481739545355764	0.467126374874575	0.471835437642966	0.479372744920171	0.464777414636754	0.000574611972085657	0.000808910211734173	0.000807616707908464
182	0.423750140311331	0.29	0.324109298005334	0.313415680316714	0.334802915693955	0.357937158918697	0.48742956120306	0.473526372830406	0.501332749575713	1.01	0.65	1.55	0.326409442827326	0.33599313706407	0.345576831300815	0.450882260412341	0.464120595930869	0.477358931449397	0.450423988409375	0.463621249991867	0.476882953988742	0.324109298005334	1.23280875485014	-0.00402543899496953	-0.00267252966624683	0.0648938140251354	0.0703447586273782	0.0597887960453855	0.474193517811356	0.481739545355764	0.467126374874575	0.471835437642966	0.479372744920171	0.464777414636754	0.000574611972085657	0.000808910211734173	0.000807616707908464
182	0.423750140311331	0.29	0.324114722979635	0.313377467723822	0.334851978235448	0.369996040668725	0.502389826594158	0.488428357950159	0.516351295238156	1	0.64	1.54	0.339540956316543	0.349246556611459	0.358952156906376	0.470553838946547	0.48400437383223	0.497454908717912	0.470037931505055	0.483478808041767	0.496913017414154	0.324114722979635	1.22913565634015	0.00287485476020337	0.00145685356569933	0.0648938140251354	0.0703447586273782	0.0597887960453855	0.474193517811356	0.481739545355764	0.467126374874575	0.471835437642966	0.479372744920171	0.464777414636754	0.000574611972085657	0.000808910211734173	0.000807616707908464
182	0.423750140311331	0.29	0.324204042774359	0.313476306758679	0.334931778790039	0.373065271827218	0.499814614043951	0.486015701235345	0.513613526852557	1	0.64	1.55	0.336906008510868	0.346471412723778	0.356036816936688	0.466389630114033	0.47963132132776	0.492873012541487	0.465285345104019	0.478520799751893	0.491728683242781	0.324204042774359	1.23142630922579	-0.00463502022866026	-0.00599570054215784	0.0648938140251354	0.0703447586273782	0.0597887960453855	0.474193517811356	0.481739545355764	0.467126374874575	0.471835437642966	0.479372744920171	0.464777414636754	0.000574611972085657	0.000808910211734173	0.000807616707908464
182	0.423750140311331	0.29	0.32432488002818	0.313524433485306	0.335125326571054	0.360443725950895	0.495300458862021	0.481249481151066	0.509351436572976	1	0.65	1.56	0.334652885885584	0.344423702114285	0.354194518342987	0.46383474780651	0.477377269841873	0.490919791877237	0.462791946147751	0.476271618254396	0.489825633872358	0.32432488002818	1.23507336547389	0.00533157259661985	0.00683673283606692	0.0648938140251354	0.0703447586273782	0.0597887960453855	0.474193517811356	0.481739545355764	0.467126374874575	0.471835437642966	0.479372744920171	0.464777414636754	0.000574611972085657	0.000808910211734173	0.000807616707908464
182	0.423750140311331	0.29	0.324454194390497	0.313723740143842	0.335184648637151	0.372461165946853	0.505722404298986	0.4917423400967	0.519702468501272	1	0.64	1.54	0.339982047532406	0.349647619244602	0.359313190956798	0.470171509157729	0.483538322116764	0.496905135075799	0.469678216893556	0.483020693600253	0.496338819982651	0.324454194390497	1.2309527733214	0.00675927156756501	0.0055382214674412	0.0648938140251354	0.0703447586273782	0.0597887960453855	0.474193517811356	0.481739545355764	0.467126374874575	0.471835437642966	0.479372744920171	0.464777414636754	0.000574611972085657	0.000808910211734173	0.000807616707908464
182	0.423750140311331	0.29	0.324462571646068	0.313747828739753	0.335177314552384	0.366054783725351	0.498497975886643	0.484526786227534	0.512469165545753	1.01	0.65	1.54	0.333256768067377	0.342866130530291	0.352475492993205	0.459951762090071	0.473214338040175	0.486476913990278	0.45981633043665	0.473064094040342	0.486399594914433	0.324462571646068	1.23262217123244	0.00715846370927414	0.00826087737920189	0.0648938140251354	0.0703447586273782	0.0597887960453855	0.474193517811356	0.481739545355764	0.467126374874575	0.471835437642966	0.479372744920171	0.464777414636754	0.000574611972085657	0.000808910211734173	0.000807616707908464
182	0.423750140311331	0.29	0.324637371065002	0.313912989036977	0.335361753093026	0.370293990782318	0.506003057395193	0.491950159345602	0.520055955444784	1.01	0.65	1.55	0.338896260943444	0.348577068061712	0.35825787517998	0.468017918628405	0.481387175596663	0.494756432564921	0.46769302444421	0.481030288569754	0.494388599982932	0.324637371065002	1.23867212393379	0.004757399072243	0.00594650415256019	0.0648938140251354	0.0703447586273782	0.0597887960453855	0.474193517811356	0.481739545355764	0.467126374874575	0.471835437642966	0.479372744920171	0.464777414636754	0.000574611972085657	0.000808910211734173	0.000807616707908464
182	0.423750140311331	0.29	0.324753519075296	0.313901879274579	0.335605158876013	0.36295803676415	0.497203804375545	0.483175427562427	0.511232181188664	1.02	0.65	1.57	0.331193038570321	0.340808802282448	0.350424565994575	0.456506396661915	0.469760472479223	0.48301454829653	0.455530040080572	0.468703597634921	0.482069165150322	0.324753519075296	1.24405616054321	0.00426972432700851	0.0095937081672799	0.0648938140251354	0.0703447586273782	0.0597887960453855	0.474193517811356	0.481739545355764	0.467126374874575	0.471835437642966	0.479372744920171	0.464777414636754	0.000574611972085657	0.000808910211734173	0.000807616707908464
182	0.423750140311331	0.29	0.324760186048541	0.313915031143203	0.33560534095388	0.363319345599818	0.497600291327461	0.483571690458882	0.511628892196039	0.99	0.65	1.54	0.336526296399509	0.34628905378816	0.35605181117681	0.466570401582808	0.480105788517239	0.493641175451669	0.466497971034939	0.480046562876101	0.493586441307825	0.324760186048541	1.2252048076352	-0.00142522461988711	-0.00286312263134807	0.0648938140251354	0.0703447586273782	0.0597887960453855	0.474193517811356	0.481739545355764	0.467126374874575	0.471835437642966	0.479372744920171	0.464777414636754	0.000574611972085657	0.000808910211734173	0.000807616707908464
182	0.423750140311331	0.29	0.324824645955213	0.31409453991269	0.335554751997736	0.365353871883299	0.500939346346694	0.4868785061345	0.515000186558888	1.02	0.65	1.54	0.33333291439473	0.342959424474175	0.352585934553621	0.459246705714265	0.47250955150775	0.485772397301236	0.459015716668937	0.472296869651941	0.485546049182262	0.324824645955213	1.23308390098977	-0.00757487701030429	-0.0068058945747996	0.0648938140251354	0.0703447586273782	0.0597887960453855	0.474193517811356	0.481739545355764	0.467126374874575	0.471835437642966	0.479372744920171	0.464777414636754	0.000574611972085657	0.000808910211734173	0.000807616707908464
182	0.423750140311331	0.29	0.324874807900045	0.314164197934062	0.335585417866028	0.373263579348309	0.505609439434073	0.491656458539509	0.519562420328638	1	0.65	1.55	0.340598703033888	0.350264735308258	0.359930767582628	0.471385328165653	0.484763023838382	0.498140719511112	0.470942574219611	0.484388238618897	0.497644255887157	0.324874807900045	1.23591789099418	0.00753674515909978	0.00902672372631579	0.0648938140251354	0.0703447586273782	0.0597887960453855	0.474193517811356	0.481739545355764	0.467126374874575	0.471835437642966	0.479372744920171	0.464777414636754	0.000574611972085657	0.000808910211734173	0.000807616707908464
182	0.423750140311331	0.29	0.324947872013206	0.314239905377328	0.335655838649084	0.361995693794742	0.494127919424617	0.480157267772128	0.508098571077106	0.99	0.64	1.54	0.33576460527661	0.345534009287342	0.355303413298073	0.466388067286829	0.479958090402743	0.493528113518657	0.465540121969785	0.479080717078596	0.492629456881335	0.324947872013206	1.23180404703741	-0.00234710132499263	-0.00360367116780844	0.0648938140251354	0.0703447586273782	0.0597887960453855	0.474193517811356	0.481739545355764	0.467126374874575	0.471835437642966	0.479372744920171	0.464777414636754	0.000574611972085657	0.000808910211734173	0.000807616707908464
182	0.423750140311331	0.29	0.32497722955626	0.31418155024236	0.335772908870159	0.368640299163257	0.50332892922201	0.489300595644045	0.517357262799974	1.01	0.65	1.54	0.33660733248319	0.346257923524567	0.355908514565944	0.464611622048001	0.477932118438792	0.491252614829583	0.464527713713528	0.477872723854499	0.491196744778736	0.32497722955626	1.23494373095867	-0.000746939126751025	0.000728538763904158	0.0648938140251354	0.0703447586273782	0.0597887960453855	0.474193517811356	0.481739545355764	0.467126374874575	0.471835437642966	0.479372744920171	0.464777414636754	0.000574611972085657	0.000808910211734173	0.000807616707908464
182	0.423750140311331	0.29	0.325000481884124	0.314207770350265	0.335793193417983	0.363275768714644	0.497746932853826	0.483712875918903	0.511780989788749	1	0.65	1.54	0.336252995098282	0.346008769469148	0.355764543840015	0.465991892722879	0.479511807282238	0.493031721841597	0.465685486151493	0.479222177241064	0.492710115540289	0.325000481884124	1.22595202544935	0.00126572779687953	0.000123307788826906	0.0648938140251354	0.0703447586273782	0.0597887960453855	0.474193517811356	0.481739545355764	0.467126374874575	0.471835437642966	0.479372744920171	0.464777414636754	0.000574611972085657	0.000808910211734173	0.000807616707908464
182	0.423750140311331	0.29	0.32501839777452	0.314243163806845	0.335793631742195	0.363035902920679	0.49664562377354	0.48263535492891	0.510655892618171	0.99	0.63	1.54	0.336186273456545	0.345945318302513	0.35570436314848	0.466266790134542	0.479801901096461	0.493337012058379	0.465032799120442	0.478486884658557	0.492010570529387	0.32501839777452	1.2263514407676	-0.00439003456617903	-0.00770862993379657	0.0648938140251354	0.0703447586273782	0.0597887960453855	0.474193517811356	0.481739545355764	0.467126374874575	0.471835437642966	0.479372744920171	0.464777414636754	0.000574611972085657	0.000808910211734173	0.000807616707908464
182	0.423750140311331	0.29	0.325115903932689	0.31423252320468	0.335999284660697	0.358172691345992	0.492473606722979	0.478433739884034	0.506513473561924	0.97	0.63	1.51	0.33874616248264	0.34868683057727	0.3586274986719	0.472833458175333	0.486708982070007	0.500584505964682	0.471973400352627	0.485767316056374	0.499688818947744	0.325115903932689	1.20926418998658	0.00405534139984825	-0.00555168920310927	0.0648938140251354	0.0703447586273782	0.0597887960453855	0.474193517811356	0.481739545355764	0.467126374874575	0.471835437642966	0.479372744920171	0.464777414636754	0.000574611972085657	0.000808910211734173	0.000807616707908464
182	0.423750140311331	0.29	0.325128208548577	0.314345400235523	0.335911016861631	0.368457244996605	0.501961996751322	0.487966257765601	0.515957735737044	0.99	0.65	1.52	0.339732809488901	0.349476949889643	0.359221090290384	0.471095803410883	0.484607667800848	0.498119532190813	0.471767082041966	0.485295285931379	0.498783210925118	0.325128208548577	1.22731481822291	-0.00258642288568988	-0.00352084351113156	0.0648938140251354	0.0703447586273782	0.0597887960453855	0.474193517811356	0.481739545355764	0.467126374874575	0.471835437642966	0.479372744920171	0.464777414636754	0.000574611972085657	0.000808910211734173	0.000807616707908464
182	0.423750140311331	0.29	0.325148103616318	0.314392040869877	0.335904166362758	0.369931004617372	0.501883540440901	0.487934195633389	0.515832885248414	1.01	0.64	1.55	0.335776455508679	0.345375826895337	0.354975198281995	0.463522504115322	0.47677395337592	0.490025402636517	0.462697646372182	0.475961799250196	0.489143602278601	0.325148103616318	1.24397895399873	0.00155806344927556	0.00287137215301591	0.0648938140251354	0.0703447586273782	0.0597887960453855	0.474193517811356	0.481739545355764	0.467126374874575	0.471835437642966	0.479372744920171	0.464777414636754	0.000574611972085657	0.000808910211734173	0.000807616707908464
182	0.423750140311331	0.29	0.325154904595586	0.314383643602946	0.335926165588225	0.360334051900169	0.487433669978847	0.473602572042494	0.501264767915199	1	0.65	1.56	0.328105914837939	0.337687925809816	0.347269936781692	0.454103004744671	0.467364636970883	0.480626269197095	0.453414594602693	0.466620941314052	0.47989997767564	0.325154904595586	1.23724466265334	-0.00041059160890235	-0.000445783039668286	0.0648938140251354	0.0703447586273782	0.0597887960453855	0.474193517811356	0.481739545355764	0.467126374874575	0.471835437642966	0.479372744920171	0.464777414636754	0.000574611972085657	0.000808910211734173	0.000807616707908464
182	0.423750140311331	0.29	0.325209154876466	0.314385706601701	0.336032603151232	0.36752097208209	0.492060283941389	0.478312981659346	0.505807586223431	0.99	0.64	1.52	0.333139444992179	0.34271428161169	0.352289118231201	0.462021652249761	0.475300721724923	0.488579791200085	0.461842826591274	0.475076025598309	0.488404771526114	0.325209154876466	1.21652948135466	-0.000568090548276705	-0.00762920336712279	0.0648938140251354	0.0703447586273782	0.0597887960453855	0.474193517811356	0.481739545355764	0.467126374874575	0.471835437642966	0.479372744920171	0.464777414636754	0.000574611972085657	0.000808910211734173	0.000807616707908464
182	0.423750140311331	0.29	0.325221190920016	0.314378041927791	0.33606433991224	0.366443615890654	0.506502934372712	0.492319278380821	0.520686590364602	1.01	0.65	1.56	0.337972056698219	0.347708988802209	0.357445920906199	0.466119844276114	0.479548697893119	0.492977551510125	0.465517003969851	0.478936208538279	0.492339268792345	0.325221190920016	1.23902041503024	0.00305293546182827	0.00732345472639032	0.0648938140251354	0.0703447586273782	0.0597887960453855	0.474193517811356	0.481739545355764	0.467126374874575	0.471835437642966	0.479372744920171	0.464777414636754	0.000574611972085657	0.000808910211734173	0.000807616707908464
182	0.423750140311331	0.29	0.32522195154591	0.314465557110979	0.335978345980841	0.367319642275996	0.50160077857826	0.4875808607178	0.515620696438719	1	0.65	1.55	0.33752479925726	0.347229999651075	0.35693520004489	0.466997355515327	0.480425414516121	0.493853473516916	0.466355554305933	0.479730940195982	0.493154111953559	0.32522195154591	1.23826890491663	0.00341890243648692	0.00476994319714805	0.0648938140251354	0.0703447586273782	0.0597887960453855	0.474193517811356	0.481739545355764	0.467126374874575	0.471835437642966	0.479372744920171	0.464777414636754	0.000574611972085657	0.000808910211734173	0.000807616707908464
182	0.423750140311331	0.29	0.325301647484659	0.314478573911336	0.336124721057983	0.359972689046365	0.488382433564358	0.474513544333897	0.50225132279482	1	0.64	1.54	0.328279488707124	0.337874308327927	0.34746912794873	0.454099180482512	0.467371406974162	0.480643633465813	0.453602388791699	0.466883727265345	0.480205484777147	0.325301647484659	1.22673959532005	0.0055916534559389	0.00316188320309799	0.0648938140251354	0.0703447586273782	0.0597887960453855	0.474193517811356	0.481739545355764	0.467126374874575	0.471835437642966	0.479372744920171	0.464777414636754	0.000574611972085657	0.000808910211734173	0.000807616707908464
182	0.423750140311331	0.29	0.325319506128998	0.314522120168258	0.336116892089738	0.362809678508289	0.496451413774901	0.482439770470174	0.510463057079629	1	0.66	1.55	0.333773949479492	0.34346784664713	0.353161743814768	0.461705323020104	0.475114769533494	0.488524216046883	0.461668978164829	0.475054769772163	0.488408491658197	0.325319506128998	1.22906015981655	5.76866740514052e-05	0.00158172432658993	0.0648938140251354	0.0703447586273782	0.0597887960453855	0.474193517811356	0.481739545355764	0.467126374874575	0.471835437642966	0.479372744920171	0.464777414636754	0.000574611972085657	0.000808910211734173	0.000807616707908464
182	0.423750140311331	0.29	0.325329065908646	0.314547023534336	0.336111108282956	0.368397107857281	0.498745578465109	0.48483772278584	0.512653434144378	0.99	0.64	1.54	0.338260907204875	0.347964120585864	0.357667333966853	0.469435918449801	0.482901964299019	0.496368010148238	0.468865918590284	0.482271201038446	0.49571759717511	0.325329065908646	1.22063592093544	-0.00462592184589719	-0.00905476249278649	0.0648938140251354	0.0703447586273782	0.0597887960453855	0.474193517811356	0.481739545355764	0.467126374874575	0.471835437642966	0.479372744920171	0.464777414636754	0.000574611972085657	0.000808910211734173	0.000807616707908464
182	0.423750140311331	0.29	0.325365580157103	0.314621802251044	0.336109358063162	0.357114709487676	0.488553576924329	0.474593357639947	0.502513796208711	1	0.65	1.55	0.32979634428879	0.339497342440879	0.349198340592968	0.456981102730774	0.4704232554711	0.483865408211425	0.456943504479512	0.470371612799363	0.483800314078979	0.325365580157103	1.23256103335992	-0.00285650069951141	-0.00226676929358735	0.0648938140251354	0.0703447586273782	0.0597887960453855	0.474193517811356	0.481739545355764	0.467126374874575	0.471835437642966	0.479372744920171	0.464777414636754	0.000574611972085657	0.000808910211734173	0.000807616707908464
182	0.423750140311331	0.29	0.325396238637578	0.314585253758171	0.336207223516985	0.36174696587093	0.493250673846222	0.479297312199834	0.507204035492611	1	0.66	1.53	0.332012700902946	0.341678295032048	0.351343889161149	0.459489502710068	0.472866216997502	0.486242931284937	0.460524317094749	0.47394332865431	0.487318932012494	0.325396238637578	1.23028110649166	-0.00492568424294559	-0.00326905847297718	0.0648938140251354	0.0703447586273782	0.0597887960453855	0.474193517811356	0.481739545355764	0.467126374874575	0.471835437642966	0.479372744920171	0.464777414636754	0.000574611972085657	0.000808910211734173	0.000807616707908464
182	0.423750140311331	0.29	0.325401656111607	0.314561786581432	0.336241525641782	0.357662085492202	0.493356420735349	0.479275752077317	0.507437089393381	1	0.64	1.56	0.332589167719177	0.342360323154449	0.352131478589721	0.460603954919331	0.474136063822582	0.487668172725834	0.459294340080158	0.472802375635285	0.48629284597696	0.325401656111607	1.23132041513903	0.00277201372619778	0.00170156501972129	0.0648938140251354	0.0703447586273782	0.0597887960453855	0.474193517811356	0.481739545355764	0.467126374874575	0.471835437642966	0.479372744920171	0.464777414636754	0.000574611972085657	0.000808910211734173	0.000807616707908464
182	0.423750140311331	0.29	0.325418705580055	0.314650908906517	0.336186502253593	0.365347903572897	0.500642924811405	0.486590223983036	0.514695625639773	1	0.64	1.53	0.337306301442599	0.347047690208892	0.356789078975185	0.466944855985304	0.480430199588787	0.49391554319227	0.466613275876664	0.480112309431433	0.493521498647863	0.325418705580055	1.23041806738446	0.00400171120441089	0.004076711929634	0.0648938140251354	0.0703447586273782	0.0597887960453855	0.474193517811356	0.481739545355764	0.467126374874575	0.471835437642966	0.479372744920171	0.464777414636754	0.000574611972085657	0.000808910211734173	0.000807616707908464
182	0.423750140311331	0.29	0.325418830593339	0.314651036955992	0.336186624230686	0.373768378081296	0.503404541858342	0.489527384392141	0.517281699324543	1	0.64	1.53	0.340282504907096	0.349928857806132	0.359575210705169	0.471569453558788	0.484937538311414	0.49830562306404	0.471460852801803	0.48486526847994	0.498173170584679	0.325418830593339	1.217579823637	0.000585170094185902	-0.00483034937120542	0.0648938140251354	0.0703447586273782	0.0597887960453855	0.474193517811356	0.481739545355764	0.467126374874575	0.471835437642966	0.479372744920171	0.464777414636754	0.000574611972085657	0.000808910211734173	0.000807616707908464
182	0.423750140311331	0.29	0.325488654108601	0.314682359835959	0.336294948381242	0.356232866488738	0.491938398725966	0.477854422003189	0.506022375448743	1	0.64	1.55	0.332378846571546	0.342175168887939	0.351971491204332	0.460729558792047	0.474308808209309	0.48788805762657	0.459868484894091	0.473420837247324	0.487009530367832	0.325488654108601	1.22414546747908	0.000270838627424534	-0.00241605518461791	0.0648938140251354	0.0703447586273782	0.0597887960453855	0.474193517811356	0.481739545355764	0.467126374874575	0.471835437642966	0.479372744920171	0.464777414636754	0.000574611972085657	0.000808910211734173	0.000807616707908464
182	0.423750140311331	0.29	0.325492244239836	0.314737913322094	0.336246575157579	0.363920539022351	0.494690857123024	0.480762385800685	0.508619328445363	0.99	0.64	1.53	0.33452458693325	0.34421631044019	0.35390803394713	0.463770072772676	0.477206249040949	0.490642425309221	0.463303154787968	0.476710081839042	0.490158742506523	0.325492244239836	1.22510997677446	0.0037630295084208	-7.43436596911102e-06	0.0648938140251354	0.0703447586273782	0.0597887960453855	0.474193517811356	0.481739545355764	0.467126374874575	0.471835437642966	0.479372744920171	0.464777414636754	0.000574611972085657	0.000808910211734173	0.000807616707908464
182	0.423750140311331	0.29	0.325527549130636	0.314733388527864	0.336321709733408	0.359884651125884	0.499209512793145	0.485030451542584	0.513388574043705	1	0.65	1.53	0.337360162772955	0.347222327913811	0.357084493054666	0.467629031860284	0.481299391451521	0.494969751042758	0.467787912609781	0.481403100994348	0.495114808687021	0.325527549130636	1.22908160613226	-0.00763665692959181	-0.00718359361042059	0.0648938140251354	0.0703447586273782	0.0597887960453855	0.474193517811356	0.481739545355764	0.467126374874575	0.471835437642966	0.479372744920171	0.464777414636754	0.000574611972085657	0.000808910211734173	0.000807616707908464
182	0.423750140311331	0.29	0.325548274120628	0.314712040586799	0.336384507654457	0.356094103492322	0.493792640638683	0.479651299770287	0.507933981507079	1	0.64	1.54	0.33300983859283	0.342827816032537	0.352645793472244	0.461272333385648	0.474871815556739	0.488471297727831	0.460666755177177	0.474260878308862	0.487852765359774	0.325548274120628	1.23079049521858	0.00413474666924538	0.00353464751975903	0.0648938140251354	0.0703447586273782	0.0597887960453855	0.474193517811356	0.481739545355764	0.467126374874575	0.471835437642966	0.479372744920171	0.464777414636754	0.000574611972085657	0.000808910211734173	0.000807616707908464
182	0.423750140311331	0.29	0.325563868536588	0.314705191753228	0.336422545319949	0.369852457316036	0.501921330156922	0.487968584120265	0.515874076193579	0.99	0.64	1.54	0.34023613911553	0.349964692543063	0.359693245970596	0.472064309770041	0.485562296405934	0.499060283041827	0.471340937799676	0.484830142143529	0.498292728573498	0.325563868536588	1.22436612515464	0.000205968453747515	-0.00410514064486494	0.0648938140251354	0.0703447586273782	0.0597887960453855	0.474193517811356	0.481739545355764	0.467126374874575	0.471835437642966	0.479372744920171	0.464777414636754	0.000574611972085657	0.000808910211734173	0.000807616707908464
182	0.423750140311331	0.29	0.325625852693376	0.314872167938368	0.336379537448384	0.362433725641336	0.49767634648351	0.48361870269921	0.511733990267809	1.01	0.66	1.55	0.332361396244934	0.34202235040156	0.351683304558185	0.458572991110707	0.471902615714047	0.485232240317388	0.458993126351343	0.472280959006601	0.48563850302009	0.325625852693376	1.24216816779368	-0.00027542462495868	0.00667510523359327	0.0648938140251354	0.0703447586273782	0.0597887960453855	0.474193517811356	0.481739545355764	0.467126374874575	0.471835437642966	0.479372744920171	0.464777414636754	0.000574611972085657	0.000808910211734173	0.000807616707908464
182	0.423750140311331	0.29	0.325652369384634	0.31484928937789	0.336455449391378	0.368930338728915	0.502246119773512	0.488256683195282	0.516235556351741	0.98	0.64	1.52	0.342400783780332	0.352211185181669	0.362021586583006	0.476134670702096	0.489776789709854	0.503418908717612	0.47605771289916	0.489634545503683	0.503284021351492	0.325652369384634	1.22013497339016	0.00339326950062908	-0.00277069192491973	0.0648938140251354	0.0703447586273782	0.0597887960453855	0.474193517811356	0.481739545355764	0.467126374874575	0.471835437642966	0.479372744920171	0.464777414636754	0.000574611972085657	0.000808910211734173	0.000807616707908464
182	0.423750140311331	0.29	0.325669079556939	0.314898483324251	0.336439675789627	0.364332485692496	0.500566257987765	0.486484891568668	0.514647624406861	1.01	0.65	1.55	0.335694233067605	0.345410944896744	0.355127656725883	0.463894782169205	0.477322275028374	0.490749767887542	0.463547425280584	0.476932689867092	0.490357531447018	0.325669079556939	1.23534823134658	0.000588971544098339	0.00230794060822022	0.0648938140251354	0.0703447586273782	0.0597887960453855	0.474193517811356	0.481739545355764	0.467126374874575	0.471835437642966	0.479372744920171	0.464777414636754	0.000574611972085657	0.000808910211734173	0.000807616707908464
182	0.423750140311331	0.29	0.325707985131091	0.314841332549155	0.336574637713027	0.358908835383508	0.492868996992398	0.478840327314168	0.506897666670627	1.01	0.65	1.59	0.330621267002037	0.340307536680669	0.3499938063593	0.456991896631118	0.470380468975108	0.483769041319098	0.455260527391801	0.46860731094199	0.482000847175783	0.325707985131091	1.24106096592365	0.00663529840350362	0.0102473439143823	0.0648938140251354	0.0703447586273782	0.0597887960453855	0.474193517811356	0.481739545355764	0.467126374874575	0.471835437642966	0.479372744920171	0.464777414636754	0.000574611972085657	0.000808910211734173	0.000807616707908464
182	0.423750140311331	0.29	0.325749026133676	0.314973345754839	0.336524706512512	0.360721491704762	0.489927471979837	0.47603728783007	0.503817656129604	0.99	0.63	1.54	0.332765846264095	0.342475545486252	0.352185244708409	0.462158929508052	0.475644160185228	0.489129390862405	0.46098115089054	0.474504007602431	0.487923755501794	0.325749026133676	1.22493191346384	0.00244031096912769	-0.00255155631632156	0.0648938140251354	0.0703447586273782	0.0597887960453855	0.474193517811356	0.481739545355764	0.467126374874575	0.471835437642966	0.479372744920171	0.464777414636754	0.000574611972085657	0.000808910211734173	0.000807616707908464
182	0.423750140311331	0.29	0.325775848769031	0.315004541432964	0.336547156105098	0.360482786987439	0.491801855346576	0.477851310042774	0.505752400650378	0.99	0.65	1.55	0.333069374254827	0.342793109017498	0.352516843780169	0.46206004313395	0.475549573097234	0.489039103060519	0.461657275480021	0.47511046432443	0.488657750216494	0.325775848769031	1.23153991957652	-0.00764508597657703	-0.00771198375436119	0.0648938140251354	0.0703447586273782	0.0597887960453855	0.474193517811356	0.481739545355764	0.467126374874575	0.471835437642966	0.479372744920171	0.464777414636754	0.000574611972085657	0.000808910211734173	0.000807616707908464
182	0.423750140311331	0.29	0.325787471558805	0.315043632225886	0.336531310891723	0.372970743022336	0.502797742712933	0.488913665924801	0.516681819501066	0.99	0.64	1.54	0.340438371799293	0.350106075578338	0.359773779357384	0.472098923685083	0.485505498638639	0.498912073592194	0.471036718447681	0.484405873177285	0.497790485762909	0.325787471558805	1.22644549860248	8.59285730314137e-05	-0.00373732058999012	0.0648938140251354	0.0703447586273782	0.0597887960453855	0.474193517811356	0.481739545355764	0.467126374874575	0.471835437642966	0.479372744920171	0.464777414636754	0.000574611972085657	0.000808910211734173	0.000807616707908464
182	0.423750140311331	0.29	0.325804057776971	0.314911214464188	0.336696901089754	0.353616856810316	0.489822835254659	0.475719081168613	0.503926589340704	0.99	0.64	1.52	0.332289793616642	0.342141266302916	0.35199273898919	0.461360559935066	0.475038623607307	0.488716687279549	0.461059151830723	0.474722022622437	0.488433835476354	0.325804057776971	1.22104589645379	-0.00331749083406218	-0.00661370273749121	0.0648938140251354	0.0703447586273782	0.0597887960453855	0.474193517811356	0.481739545355764	0.467126374874575	0.471835437642966	0.479372744920171	0.464777414636754	0.000574611972085657	0.000808910211734173	0.000807616707908464
182	0.423750140311331	0.29	0.325817428168702	0.314948467802019	0.336686388535385	0.366047796705787	0.503665855511757	0.489549615388572	0.517782095634942	1.01	0.65	1.57	0.337075081105983	0.346794694062184	0.356514307018385	0.465414168068105	0.478834458773403	0.492254749478702	0.464506977509313	0.477885853133381	0.491284323503371	0.325817428168702	1.23983697404687	-0.0033057777871797	-0.000647630575907163	0.0648938140251354	0.0703447586273782	0.0597887960453855	0.474193517811356	0.481739545355764	0.467126374874575	0.471835437642966	0.479372744920171	0.464777414636754	0.000574611972085657	0.000808910211734173	0.000807616707908464
182	0.423750140311331	0.29	0.32582734178173	0.315014771980147	0.336639911583313	0.37147410130862	0.503499715470293	0.489551658395175	0.517447772545411	1	0.65	1.53	0.339811332719097	0.349493064528719	0.359174796338341	0.470654874360929	0.484064533868138	0.497474193375347	0.470440848732117	0.483877048909011	0.497374877014634	0.32582734178173	1.22912671514441	-0.00325920202079995	-0.0045216391165891	0.0648938140251354	0.0703447586273782	0.0597887960453855	0.474193517811356	0.481739545355764	0.467126374874575	0.471835437642966	0.479372744920171	0.464777414636754	0.000574611972085657	0.000808910211734173	0.000807616707908464
182	0.423750140311331	0.29	0.325900982034752	0.314923727468212	0.336878236601292	0.348268522375327	0.490841964454323	0.476541962710553	0.505141966198092	1	0.64	1.53	0.331083484660763	0.341018589601055	0.350953694541347	0.458728696398766	0.472494160243979	0.486259624089193	0.458206085580942	0.471920242564145	0.485734383382681	0.325900982034752	1.21907710834659	0.0057987315909806	0.00180852546766416	0.0648938140251354	0.0703447586273782	0.0597887960453855	0.474193517811356	0.481739545355764	0.467126374874575	0.471835437642966	0.479372744920171	0.464777414636754	0.000574611972085657	0.000808910211734173	0.000807616707908464
182	0.423750140311331	0.29	0.326007227726018	0.315221118567839	0.336793336884196	0.367698814415625	0.504010493535667	0.489934708369168	0.518086278702165	0.99	0.64	1.54	0.3411329349126	0.350933656974179	0.360734379035758	0.473053269233863	0.486644051997978	0.500234834762094	0.472525054243945	0.486104402857725	0.499676358936759	0.326007227726018	1.22947294429865	0.00288831304777625	0.00200029162491318	0.0648938140251354	0.0703447586273782	0.0597887960453855	0.474193517811356	0.481739545355764	0.467126374874575	0.471835437642966	0.479372744920171	0.464777414636754	0.000574611972085657	0.000808910211734173	0.000807616707908464
182	0.423750140311331	0.29	0.326043954623382	0.315194783401767	0.336893125844998	0.35781993779592	0.487748897981407	0.473833052246698	0.501664743716117	1	0.64	1.55	0.329125927750314	0.338791917946967	0.348457908143619	0.45597592151399	0.469367327099658	0.482758732685327	0.455077544193488	0.468473949398143	0.481802544891589	0.326043954623382	1.22044055534941	-0.000857084690821451	-0.00437288352161471	0.0648938140251354	0.0703447586273782	0.0597887960453855	0.474193517811356	0.481739545355764	0.467126374874575	0.471835437642966	0.479372744920171	0.464777414636754	0.000574611972085657	0.000808910211734173	0.000807616707908464
182	0.423750140311331	0.29	0.326087056729006	0.31527238113758	0.336901732320432	0.359704984750384	0.497574486803175	0.483436352466401	0.511712621139948	1	0.64	1.56	0.334033176288934	0.343802002930163	0.353570829571392	0.461834841262196	0.475341237696505	0.488847634130814	0.460471478345394	0.473945221552863	0.487356680912285	0.326087056729006	1.23596967447312	-0.00562486467675321	-0.00476994462364837	0.0648938140251354	0.0703447586273782	0.0597887960453855	0.474193517811356	0.481739545355764	0.467126374874575	0.471835437642966	0.479372744920171	0.464777414636754	0.000574611972085657	0.000808910211734173	0.000807616707908464
182	0.423750140311331	0.29	0.326144573867341	0.315170257013193	0.337118890721488	0.358070029595008	0.495879649679393	0.481739523211839	0.510019776146946	0.99	0.65	1.54	0.335278642857425	0.345119816735511	0.354960990613596	0.4648553489472	0.478499887347139	0.492144425747078	0.464693622909585	0.4783184575054	0.491961924242753	0.326144573867341	1.23049423957583	0.00136863912948148	-0.000219821931528429	0.0648938140251354	0.0703447586273782	0.0597887960453855	0.474193517811356	0.481739545355764	0.467126374874575	0.471835437642966	0.479372744920171	0.464777414636754	0.000574611972085657	0.000808910211734173	0.000807616707908464
182	0.423750140311331	0.29	0.326161038293775	0.315285916172367	0.337036160415183	0.363551493518495	0.502611849922536	0.488449068235228	0.516774631609844	1.02	0.65	1.55	0.334844593138728	0.344553549875883	0.354262506613038	0.461558910568183	0.474942001071	0.488325091573818	0.461408704935203	0.4747939565561	0.488193455844068	0.326161038293775	1.24061108562786	-0.0028299290648624	0.000754158894764768	0.0648938140251354	0.0703447586273782	0.0597887960453855	0.474193517811356	0.481739545355764	0.467126374874575	0.471835437642966	0.479372744920171	0.464777414636754	0.000574611972085657	0.000808910211734173	0.000807616707908464
182	0.423750140311331	0.29	0.326162129580652	0.315205003509881	0.337119255651424	0.361087867855615	0.494731139208338	0.480715899394476	0.5087463790222	1.01	0.65	1.56	0.33018644066932	0.339813004207358	0.349439567745396	0.455477120353684	0.468756525256923	0.482035930160162	0.454547365774183	0.467791000204752	0.481054200259599	0.326162129580652	1.23482845989404	-0.000985212335735795	0.00134732209130386	0.0648938140251354	0.0703447586273782	0.0597887960453855	0.474193517811356	0.481739545355764	0.467126374874575	0.471835437642966	0.479372744920171	0.464777414636754	0.000574611972085657	0.000808910211734173	0.000807616707908464
182	0.423750140311331	0.29	0.32620562309658	0.315290822584524	0.337120423608636	0.360542825094997	0.498460786701324	0.484323193855953	0.512598379546694	0.99	0.65	1.54	0.337189969218659	0.347032682838057	0.356875396457455	0.467566257443535	0.481214708436234	0.494863159428933	0.467287283486156	0.480847980901553	0.494537902414191	0.32620562309658	1.22551076695117	-0.0076941425474022	-0.00908328218308477	0.0648938140251354	0.0703447586273782	0.0597887960453855	0.474193517811356	0.481739545355764	0.467126374874575	0.471835437642966	0.479372744920171	0.464777414636754	0.000574611972085657	0.000808910211734173	0.000807616707908464
182	0.423750140311331	0.29	0.326252667463116	0.315276345543191	0.337228989383041	0.358599043694611	0.495895946981809	0.481771613442731	0.510020280520887	0.99	0.64	1.55	0.337061632859647	0.346943433266516	0.356825233673384	0.468280841367166	0.482009659356597	0.495738477346029	0.46715169689146	0.480745134297248	0.494399326952148	0.326252667463116	1.2231495754595	-0.00106300841291063	-0.0054223845915356	0.0648938140251354	0.0703447586273782	0.0597887960453855	0.474193517811356	0.481739545355764	0.467126374874575	0.471835437642966	0.479372744920171	0.464777414636754	0.000574611972085657	0.000808910211734173	0.000807616707908464
[truncated: 1,373 more rows]
