# Supplementary material for: Re-expressing coefficients from regression models for inclusion in a meta-analysis
Source: BMC Med Res Methodol. 2024 Jan 8;24:6. doi: 10.1186/s12874-023-02132-y (PMC10773134; doi:10.1186/s12874-023-02132-y)
Supplement: Supplementary file 2 — Additional file 2. [file 12874_2023_2132_MOESM2_ESM.zip › Supp_Files_R1/simdata/simdata_scenario_183.csv]

ex_no	errsd	rsquare	beta	b_low_ci	b_hi_ci	lrsquare	lbeta	lb_low_ci	lb_hi_ci	x_median	x_25	x_75	rbl	rb	rbu	altl	alt	altu	dzl	dz	dzu	observed_beta	xlog	error	ylog	RelBias_rb	RelBias_rbl	RelBias_rbu	RelBias_alt	RelBias_altl	RelBias_altu	RelBias_dz	RelBias_dzl	RelBias_dzu	MC_SE_RelBias_rb	MC_SE_RelBias_alt	MC_SE_RelBias_dz
183	0.455496124527524	0.11	0.0718659011835749	0.0393810028715564	0.104350799495593	0.289453698154907	0.460562518893861	0.347899679176294	0.573225358611428	1.97	1.3	2.73	0.142872849761737	0.189140385882521	0.235407922003306	0.169522186008192	0.224419767161564	0.279317348314936	0.171366369416978	0.226881393203749	0.282306987149832	0.0718659011835749	2.40182325664765	-0.0107998917657453	0.326099272459572	0.235470642191814	0.300599403354451	0.198557285735933	0.462933954618807	0.540055085487305	0.419222067061486	0.461712860912824	0.538814051653651	0.418011857352718	0.00467009086395008	0.00562008527254431	0.00564205653867832
183	0.455496124527524	0.11	0.114737077556086	0.0644990489262598	0.164975106185912	0.16914867838314	0.370587686452103	0.242353506308815	0.498821866595391	2.06	1.34	3.15	0.0957103609562328	0.146352663827649	0.196994966699065	0.112612411680341	0.172197934108831	0.231783456537321	0.112709960166614	0.172296433087439	0.231996227308561	0.114737077556086	2.45329615241342	-0.00301043252384223	0.35887545393595	0.235470642191814	0.300599403354451	0.198557285735933	0.462933954618807	0.540055085487305	0.419222067061486	0.461712860912824	0.538814051653651	0.418011857352718	0.00467009086395008	0.00562008527254431	0.00564205653867832
183	0.455496124527524	0.11	0.114810916180422	0.0630733088987192	0.166548523462125	0.172374593620959	0.356024901061796	0.234225230015142	0.47782457210845	2.08	1.28	3.32	0.0918483618847258	0.139610510578146	0.187372659271565	0.107908272302891	0.164021749355962	0.220135226409032	0.106891445808375	0.16245855461093	0.218013527511664	0.114810916180422	2.51600289989138	-0.0407714840568002	0.320620379709639	0.235470642191814	0.300599403354451	0.198557285735933	0.462933954618807	0.540055085487305	0.419222067061486	0.461712860912824	0.538814051653651	0.418011857352718	0.00467009086395008	0.00562008527254431	0.00564205653867832
183	0.455496124527524	0.12	0.0525550771697174	0.0307008868412001	0.0744092674982347	0.361920730966289	0.485382270531014	0.384758645820476	0.586005895241552	2.04	1.36	3	0.153364029988812	0.193472406409521	0.23358078283023	0.180801509810395	0.22808544603349	0.275369382256585	0.181849239014355	0.229528455550147	0.277144747745785	0.0525550771697174	2.84598174419176	0.0231759150976615	0.379184833852308	0.235470642191814	0.300599403354451	0.198557285735933	0.462933954618807	0.540055085487305	0.419222067061486	0.461712860912824	0.538814051653651	0.418011857352718	0.00467009086395008	0.00562008527254431	0.00564205653867832
183	0.455496124527524	0.12	0.0912679081669012	0.0533441939982524	0.12919162233555	0.196797954895699	0.344533917137413	0.235861442758967	0.453206391515859	2.18	1.32	3.14	0.0892126830812482	0.130317167574235	0.171421652067221	0.10403978246004	0.151975809906807	0.199911837353574	0.103965334269378	0.151919584048392	0.199830729500832	0.0912679081669012	2.63042980977129	-0.0259584746396729	0.352218869713209	0.235470642191814	0.300599403354451	0.198557285735933	0.462933954618807	0.540055085487305	0.419222067061486	0.461712860912824	0.538814051653651	0.418011857352718	0.00467009086395008	0.00562008527254431	0.00564205653867832
183	0.455496124527524	0.12	0.0968342438035894	0.0549615912843057	0.138706896322873	0.216605142929079	0.359172434275311	0.252526467478349	0.465818401072273	1.87	1.22	3.07	0.108319522667789	0.15406458984132	0.199809657014852	0.12978598137281	0.184596677449183	0.239407373525556	0.12895441121585	0.183411052666133	0.237802356384282	0.0968342438035894	2.34693820741272	0.0735227177646715	0.394390632895082	0.235470642191814	0.300599403354451	0.198557285735933	0.462933954618807	0.540055085487305	0.419222067061486	0.461712860912824	0.538814051653651	0.418011857352718	0.00467009086395008	0.00562008527254431	0.00564205653867832
183	0.455496124527524	0.12	0.117876494830025	0.069071022578852	0.166681967081197	0.208206027293111	0.38780859315835	0.2697324017074	0.5058847846093	1.85	1.31	2.82	0.116320600931114	0.167240303044362	0.21816000515761	0.139544619090084	0.200630706839766	0.261716794589448	0.140753225636998	0.202309915409625	0.263928270573342	0.117876494830025	2.27060626978269	-0.0331952916645745	0.28309722223874	0.235470642191814	0.300599403354451	0.198557285735933	0.462933954618807	0.540055085487305	0.419222067061486	0.461712860912824	0.538814051653651	0.418011857352718	0.00467009086395008	0.00562008527254431	0.00564205653867832
183	0.455496124527524	0.13	0.0933449194914319	0.0561066731579632	0.130583165824901	0.236999186380165	0.415069828011286	0.298792324300175	0.531347331722396	1.88	1.3	3.1	0.127433714056749	0.177025597629594	0.22661748120244	0.152488184922131	0.211830223007321	0.271172261092512	0.152309774876824	0.211694500260273	0.270882550556553	0.0933449194914319	2.51821408854683	0.0428967834058896	0.392121790781957	0.235470642191814	0.300599403354451	0.198557285735933	0.462933954618807	0.540055085487305	0.419222067061486	0.461712860912824	0.538814051653651	0.418011857352718	0.00467009086395008	0.00562008527254431	0.00564205653867832
183	0.455496124527524	0.13	0.115390002452903	0.0694873276226119	0.161292677283194	0.200071031887711	0.37135639238971	0.255422618907711	0.487290165871709	1.98	1.36	3.03	0.104346146510971	0.151707819353631	0.199069492196291	0.123667284945557	0.179798629386874	0.235929973828191	0.124414539012787	0.180809981548236	0.237260100846515	0.115390002452903	2.42461671532588	-0.0406945126614579	0.306271226836693	0.235470642191814	0.300599403354451	0.198557285735933	0.462933954618807	0.540055085487305	0.419222067061486	0.461712860912824	0.538814051653651	0.418011857352718	0.00467009086395008	0.00562008527254431	0.00564205653867832
183	0.455496124527524	0.14	0.0938955479733021	0.0575651651640033	0.130225930782601	0.273273343598563	0.459664631366122	0.34263025104165	0.576699011690594	1.92	1.42	3.07	0.143902611413981	0.193056335881413	0.242210060348846	0.171596855639208	0.230210278138558	0.288823700637908	0.172936006508521	0.231969067744251	0.291062325356354	0.0938955479733021	2.54255524974164	0.0626936806503041	0.426763666939021	0.235470642191814	0.300599403354451	0.198557285735933	0.462933954618807	0.540055085487305	0.419222067061486	0.461712860912824	0.538814051653651	0.418011857352718	0.00467009086395008	0.00562008527254431	0.00564205653867832
183	0.455496124527524	0.14	0.0980967926019764	0.0606882803854885	0.135505304818464	0.22407437877566	0.380506555194867	0.269955841586313	0.491057268803421	1.83	1.3	2.87	0.117606897547235	0.165768576037819	0.213930254528403	0.141421469733377	0.199335550446451	0.257249631159524	0.142239236628647	0.200490517470826	0.258799872484542	0.0980967926019764	2.31836233112315	-0.0159728287247413	0.294794216089256	0.235470642191814	0.300599403354451	0.198557285735933	0.462933954618807	0.540055085487305	0.419222067061486	0.461712860912824	0.538814051653651	0.418011857352718	0.00467009086395008	0.00562008527254431	0.00564205653867832
183	0.455496124527524	0.14	0.0984793216275772	0.0607063063230834	0.136252336932071	0.187389845836808	0.34493479874247	0.23278704808524	0.4570825493997	2.21	1.46	3.19	0.0869555261994931	0.128847318507964	0.170739110816435	0.101154556474684	0.1498868896121	0.198619222749516	0.10183883917573	0.150931084253345	0.20003188513424	0.0984793216275772	2.6264610709635	-0.0191450803024978	0.368527639581943	0.235470642191814	0.300599403354451	0.198557285735933	0.462933954618807	0.540055085487305	0.419222067061486	0.461712860912824	0.538814051653651	0.418011857352718	0.00467009086395008	0.00562008527254431	0.00564205653867832
183	0.455496124527524	0.14	0.10339756193701	0.0634253162104205	0.143369807663599	0.17510780225537	0.375989399836289	0.248578403466787	0.503400396205791	2.08	1.45	3	0.0977093710644347	0.147791148677993	0.197872926291552	0.114851320407014	0.173719351431946	0.232587382456877	0.116201336857819	0.175744738874835	0.235379326672773	0.10339756193701	2.56186993993786	-0.00719937193091942	0.362606051830504	0.235470642191814	0.300599403354451	0.198557285735933	0.462933954618807	0.540055085487305	0.419222067061486	0.461712860912824	0.538814051653651	0.418011857352718	0.00467009086395008	0.00562008527254431	0.00564205653867832
183	0.455496124527524	0.14	0.106738991808998	0.0658566576692932	0.147621325948703	0.224766046161507	0.431432969723222	0.306335123723431	0.556530815723014	1.82	1.24	2.73	0.134298995269843	0.189142575803434	0.243986156337024	0.161732223128501	0.227778690462098	0.293825157795695	0.162718836368521	0.229222471676769	0.295655463768622	0.106738991808998	2.30371270498093	-0.00847320207128956	0.30097713605671	0.235470642191814	0.300599403354451	0.198557285735933	0.462933954618807	0.540055085487305	0.419222067061486	0.461712860912824	0.538814051653651	0.418011857352718	0.00467009086395008	0.00562008527254431	0.00564205653867832
183	0.455496124527524	0.14	0.120178007530687	0.073409960772124	0.16694605428925	0.19941088130695	0.396228767576985	0.272274386771911	0.520183148382058	2.14	1.46	3.22	0.104496873370984	0.152069637700143	0.199642402029302	0.122224363845557	0.177867663677728	0.233510963509899	0.122971946024614	0.178878722847549	0.234940455843881	0.120178007530687	2.57474299500737	-0.0422644867883057	0.339521097178138	0.235470642191814	0.300599403354451	0.198557285735933	0.462933954618807	0.540055085487305	0.419222067061486	0.461712860912824	0.538814051653651	0.418011857352718	0.00467009086395008	0.00562008527254431	0.00564205653867832
183	0.455496124527524	0.14	0.151067393013895	0.0925157319219603	0.209619054105829	0.196512853552337	0.407518941558033	0.278863770379813	0.536174112736253	2.05	1.18	2.9	0.110678579605914	0.161740686331241	0.212802793056568	0.130360790940591	0.190503382610161	0.250645974279732	0.129892167208879	0.189772688842002	0.249680468620585	0.151067393013895	2.23039552155582	0.00908554610019674	0.322002117484874	0.235470642191814	0.300599403354451	0.198557285735933	0.462933954618807	0.540055085487305	0.419222067061486	0.461712860912824	0.538814051653651	0.418011857352718	0.00467009086395008	0.00562008527254431	0.00564205653867832
183	0.455496124527524	0.15	0.0825695013109252	0.0516749186494502	0.1134640839724	0.342879941651823	0.535598597911499	0.419833880725013	0.651363315097984	2.05	1.37	2.96	0.166846158104379	0.212852207623894	0.25885825714341	0.196571113547488	0.250773502662821	0.304975891778154	0.198176355966143	0.252796605635854	0.307518253557389	0.0825695013109252	2.59058143141189	0.0439336401462141	0.399142708261055	0.235470642191814	0.300599403354451	0.198557285735933	0.462933954618807	0.540055085487305	0.419222067061486	0.461712860912824	0.538814051653651	0.418011857352718	0.00467009086395008	0.00562008527254431	0.00564205653867832
183	0.455496124527524	0.15	0.100524480274181	0.0626431482577053	0.138405812290656	0.279432405424884	0.430248230069904	0.322377521156336	0.538118938983473	2	1.37	3.23	0.130736036069048	0.174481607536728	0.218227179004408	0.154696808370033	0.20645989137187	0.258222974373707	0.154688464477557	0.206406688712968	0.25818257472587	0.100524480274181	2.58186445400034	0.0108575689269857	0.367636490765812	0.235470642191814	0.300599403354451	0.198557285735933	0.462933954618807	0.540055085487305	0.419222067061486	0.461712860912824	0.538814051653651	0.418011857352718	0.00467009086395008	0.00562008527254431	0.00564205653867832
183	0.455496124527524	0.15	0.1069163068739	0.0676027222573985	0.146229891490401	0.218338451143032	0.376280917681239	0.265122612143523	0.487439223218955	2	1.25	3.01	0.107666248157191	0.152807617322178	0.197948986487165	0.127437154144832	0.180867897010399	0.234298639875967	0.127172372067842	0.180506711153566	0.233779684442868	0.1069163068739	2.50501234190757	-0.0201377387634511	0.320998112306074	0.235470642191814	0.300599403354451	0.198557285735933	0.462933954618807	0.540055085487305	0.419222067061486	0.461712860912824	0.538814051653651	0.418011857352718	0.00467009086395008	0.00562008527254431	0.00564205653867832
183	0.455496124527524	0.15	0.107370218930754	0.0674289426390501	0.147311495222458	0.209319154470705	0.383035376130797	0.266804778522111	0.499265973739483	2.24	1.39	3.21	0.0986508317100377	0.141626992735959	0.184603153761881	0.114528800717972	0.164422026111433	0.214315251504894	0.11483681482423	0.164815891478884	0.214832740393285	0.107370218930754	2.71053700272191	0.00218607013729027	0.39448139987953	0.235470642191814	0.300599403354451	0.198557285735933	0.462933954618807	0.540055085487305	0.419222067061486	0.461712860912824	0.538814051653651	0.418011857352718	0.00467009086395008	0.00562008527254431	0.00564205653867832
183	0.455496124527524	0.15	0.111178091316148	0.0692132135816134	0.153142969050682	0.214644045414578	0.346161676918336	0.242781256117723	0.449542097718949	2.01	1.24	2.9	0.0979042252818235	0.139593522757429	0.181282820233035	0.115707104074824	0.164977172531326	0.214247240987827	0.115771909475674	0.165071617022613	0.214393772398941	0.111178091316148	2.40406297071974	0.010595739838251	0.341817420100218	0.235470642191814	0.300599403354451	0.198557285735933	0.462933954618807	0.540055085487305	0.419222067061486	0.461712860912824	0.538814051653651	0.418011857352718	0.00467009086395008	0.00562008527254431	0.00564205653867832
183	0.455496124527524	0.15	0.121021548186038	0.0764633648263832	0.165579731545693	0.22471143887395	0.454336167480462	0.322576688258216	0.586095646702708	2.03	1.35	2.95	0.129394810904124	0.182247337200571	0.235099863497019	0.152750095514888	0.215142307254873	0.277534518994859	0.153859909732679	0.21657961322926	0.279495677741179	0.121021548186038	2.50912166100344	0.121714724539473	0.485990699283964	0.235470642191814	0.300599403354451	0.198557285735933	0.462933954618807	0.540055085487305	0.419222067061486	0.461712860912824	0.538814051653651	0.418011857352718	0.00467009086395008	0.00562008527254431	0.00564205653867832
183	0.455496124527524	0.15	0.125268839850391	0.0795442079165609	0.170993471784222	0.240043111432573	0.429047858626769	0.309857519745326	0.548238197508212	1.85	1.29	2.92	0.1337596379853	0.185211855744064	0.236664073502828	0.160503001816626	0.222242368973944	0.283981736131262	0.161211023526107	0.223201775050921	0.285186013580892	0.125268839850391	2.34084388018152	0.0192418556329341	0.341976966731532	0.235470642191814	0.300599403354451	0.198557285735933	0.462933954618807	0.540055085487305	0.419222067061486	0.461712860912824	0.538814051653651	0.418011857352718	0.00467009086395008	0.00562008527254431	0.00564205653867832
183	0.455496124527524	0.15	0.125507572702849	0.0792524466340377	0.171762698771661	0.224008209193448	0.419282236255967	0.297442620433697	0.541121852078237	1.98	1.29	2.97	0.121707883929696	0.171562345939592	0.221416807949488	0.144294443201294	0.20340090043765	0.262507357674007	0.144703379127293	0.20396951659171	0.263183552629368	0.125507572702849	2.40905784340867	-0.0413928644923708	0.299416037243683	0.235470642191814	0.300599403354451	0.198557285735933	0.462933954618807	0.540055085487305	0.419222067061486	0.461712860912824	0.538814051653651	0.418011857352718	0.00467009086395008	0.00562008527254431	0.00564205653867832
183	0.455496124527524	0.15	0.13674456902655	0.0868066143645307	0.186682523688568	0.235364708266694	0.445849709485175	0.320382439766319	0.571316979204032	1.99	1.33	2.84	0.13042871450464	0.181506840739565	0.23258496697449	0.154462230036567	0.214952294009828	0.275442357983089	0.155946241719855	0.217002452478766	0.278059855784284	0.13674456902655	2.37867782886117	-0.00855237614202631	0.330137814556003	0.235470642191814	0.300599403354451	0.198557285735933	0.462933954618807	0.540055085487305	0.419222067061486	0.461712860912824	0.538814051653651	0.418011857352718	0.00467009086395008	0.00562008527254431	0.00564205653867832
183	0.455496124527524	0.16	0.0742602879922663	0.0472522272577942	0.101268348726738	0.307473017914565	0.468102918600428	0.358419329110682	0.577786508090173	2.1	1.37	3.14	0.139445284411058	0.182118371740286	0.224791459069513	0.163559118109581	0.213611527985322	0.263663937861064	0.164055486375832	0.214255643667002	0.264428470339641	0.0742602879922663	2.7162661406517	-0.00947155026486058	0.360336795003124	0.235470642191814	0.300599403354451	0.198557285735933	0.462933954618807	0.540055085487305	0.419222067061486	0.461712860912824	0.538814051653651	0.418011857352718	0.00467009086395008	0.00562008527254431	0.00564205653867832
183	0.455496124527524	0.16	0.0918984689568659	0.0591308356242506	0.124666102289481	0.281162914126514	0.488575831340891	0.366605652473353	0.610546010208429	2.01	1.43	2.95	0.148065277415437	0.197326788383943	0.246588299352449	0.175047374971845	0.233285864999385	0.291524355026924	0.177103490513622	0.23606855825943	0.294935740720774	0.0918984689568659	2.59222279986812	0.00891305859747628	0.371074506966375	0.235470642191814	0.300599403354451	0.198557285735933	0.462933954618807	0.540055085487305	0.419222067061486	0.461712860912824	0.538814051653651	0.418011857352718	0.00467009086395008	0.00562008527254431	0.00564205653867832
183	0.455496124527524	0.16	0.0955021665384015	0.0607304223091871	0.130273910767616	0.234930888639367	0.366695039066774	0.263378281163811	0.470011796969736	2.02	1.31	3.25	0.105942357534621	0.147500912996018	0.189059468457414	0.125138979226619	0.174227892571524	0.22331680591643	0.124535228924674	0.173378193716349	0.222264244408586	0.0955021665384015	2.49411194494465	-0.0428338657082155	0.302907668452126	0.235470642191814	0.300599403354451	0.198557285735933	0.462933954618807	0.540055085487305	0.419222067061486	0.461712860912824	0.538814051653651	0.418011857352718	0.00467009086395008	0.00562008527254431	0.00564205653867832
183	0.455496124527524	0.16	0.106872311720023	0.0691600201929141	0.144584603247133	0.245841729797122	0.417372253484295	0.303238924908146	0.531505582060445	1.9	1.37	3	0.128336643822932	0.176640100716667	0.224943557610402	0.153299538305204	0.210998550993829	0.268697563682453	0.154385552960088	0.212458917202366	0.270547517989479	0.106872311720023	2.49604382966417	-0.0134294617968897	0.339369484425097	0.235470642191814	0.300599403354451	0.198557285735933	0.462933954618807	0.540055085487305	0.419222067061486	0.461712860912824	0.538814051653651	0.418011857352718	0.00467009086395008	0.00562008527254431	0.00564205653867832
183	0.455496124527524	0.16	0.108678472163847	0.0702146035884809	0.147142340739214	0.235471671276061	0.418417631826004	0.300705046918119	0.536130216733888	2.11	1.34	3.14	0.116451614068082	0.162037215803532	0.207622817538983	0.136458835323329	0.189876369894348	0.243293904465367	0.136574964233091	0.19005590804351	0.243571645152952	0.108678472163847	2.62651138348875	-0.0415252592983784	0.335763614803127	0.235470642191814	0.300599403354451	0.198557285735933	0.462933954618807	0.540055085487305	0.419222067061486	0.461712860912824	0.538814051653651	0.418011857352718	0.00467009086395008	0.00562008527254431	0.00564205653867832
183	0.455496124527524	0.16	0.114445339536316	0.0735312762010967	0.155359402871535	0.235680803776134	0.436621625663941	0.313859052709558	0.559384198618325	2.17	1.39	3.19	0.119134499433715	0.165732670019699	0.212330840605683	0.139033404870201	0.193414817039533	0.247796229208864	0.13938111814814	0.193893715281678	0.248451024189103	0.114445339536316	2.64679442641098	0.0461552527824136	0.425288199359433	0.235470642191814	0.300599403354451	0.198557285735933	0.462933954618807	0.540055085487305	0.419222067061486	0.461712860912824	0.538814051653651	0.418011857352718	0.00467009086395008	0.00562008527254431	0.00564205653867832
183	0.455496124527524	0.16	0.115349977848328	0.0748340810335648	0.155865874663092	0.241679842579854	0.407727970774641	0.294966157020431	0.520489784528852	1.96	1.39	3.05	0.121776558876424	0.168330189945025	0.214883821013625	0.144659029051023	0.199960337704499	0.255261646357974	0.145596080914714	0.201276463458805	0.256880511404802	0.115349977848328	2.49860755465583	-0.0162742527103018	0.340208361157287	0.235470642191814	0.300599403354451	0.198557285735933	0.462933954618807	0.540055085487305	0.419222067061486	0.461712860912824	0.538814051653651	0.418011857352718	0.00467009086395008	0.00562008527254431	0.00564205653867832
183	0.455496124527524	0.16	0.12714706329249	0.0815648115654294	0.17272931501955	0.226560784589427	0.396802436882201	0.282335380093891	0.511269493670512	2.37	1.44	3.43	0.0994227066805572	0.139731592544831	0.180040478409104	0.114352893800361	0.16071491610235	0.207076938404339	0.114305833000117	0.160654814690247	0.207006223668247	0.12714706329249	2.6893466072182	-0.0664985135635092	0.32830473107009	0.235470642191814	0.300599403354451	0.198557285735933	0.462933954618807	0.540055085487305	0.419222067061486	0.461712860912824	0.538814051653651	0.418011857352718	0.00467009086395008	0.00562008527254431	0.00564205653867832
183	0.455496124527524	0.16	0.12830339029176	0.0824411286837672	0.174165651899754	0.219358618349951	0.393104708085985	0.277322416622564	0.508886999549406	2.1	1.4	2.92	0.108109582860823	0.153245404859002	0.19838122685718	0.126857116008098	0.179820045434207	0.232782974860315	0.128351394437232	0.181893411251213	0.235447460189198	0.12830339029176	2.400863611374	0.036568891059067	0.388065702013243	0.235470642191814	0.300599403354451	0.198557285735933	0.462933954618807	0.540055085487305	0.419222067061486	0.461712860912824	0.538814051653651	0.418011857352718	0.00467009086395008	0.00562008527254431	0.00564205653867832
183	0.455496124527524	0.16	0.131350436288493	0.0838522988887161	0.178848573688271	0.199710930356627	0.416729881578765	0.286484410936416	0.546975352221114	2.19	1.54	3.32	0.107873913952483	0.15691703168042	0.205960149408357	0.125689031592044	0.182831502349101	0.239973973106158	0.126751356999466	0.184346526039913	0.241962693903656	0.131350436288493	2.64271342007118	-0.0846735192064165	0.312965819731202	0.235470642191814	0.300599403354451	0.198557285735933	0.462933954618807	0.540055085487305	0.419222067061486	0.461712860912824	0.538814051653651	0.418011857352718	0.00467009086395008	0.00562008527254431	0.00564205653867832
183	0.455496124527524	0.16	0.13517375873037	0.0860386184223975	0.184308899038342	0.21866363701447	0.408076905779349	0.287640381472108	0.52851343008659	2.03	1.35	3	0.115128470663833	0.163333360340996	0.21153825001816	0.135845153092036	0.192724225490208	0.249603297888379	0.136572287785398	0.193788526414937	0.250970699203981	0.13517375873037	2.39691529734907	0.00367221677705591	0.352522023522374	0.235470642191814	0.300599403354451	0.198557285735933	0.462933954618807	0.540055085487305	0.419222067061486	0.461712860912824	0.538814051653651	0.418011857352718	0.00467009086395008	0.00562008527254431	0.00564205653867832
183	0.455496124527524	0.16	0.152141011584714	0.0974327480171215	0.206849275152306	0.185076454869931	0.384271842231732	0.258377309324451	0.510166375139014	2.02	1.35	3.25	0.104013597618636	0.154694299118475	0.205375000618314	0.122881748110857	0.182755969735405	0.242630191359953	0.122673446498682	0.182488226058533	0.24228887065716	0.152141011584714	2.42268177178428	0.00889088927703104	0.368531530893942	0.235470642191814	0.300599403354451	0.198557285735933	0.462933954618807	0.540055085487305	0.419222067061486	0.461712860912824	0.538814051653651	0.418011857352718	0.00467009086395008	0.00562008527254431	0.00564205653867832
183	0.455496124527524	0.17	0.0777816037451212	0.050800836014186	0.104762371476056	0.357339894190561	0.525640580238703	0.415581908809707	0.635699251667698	2.14	1.5	2.98	0.159347103423987	0.201547040733897	0.243746978043808	0.18634391572192	0.235693426272011	0.285042936822101	0.189090723045768	0.239231703123823	0.289186986490422	0.0777816037451212	2.71972523196525	-0.000157001244025357	0.379929646054484	0.235470642191814	0.300599403354451	0.198557285735933	0.462933954618807	0.540055085487305	0.419222067061486	0.461712860912824	0.538814051653651	0.418011857352718	0.00467009086395008	0.00562008527254431	0.00564205653867832
183	0.455496124527524	0.17	0.0823124133402314	0.0540046255420436	0.110620201138419	0.340388996322191	0.457553266579975	0.358108184260768	0.556998348899182	1.98	1.27	2.96	0.14666123505614	0.187388420957521	0.228115606858902	0.173912389904432	0.222207102760764	0.270501815617097	0.174117606379573	0.222443330882669	0.27085487377846	0.0823124133402314	2.59451015640387	0.0185865216893449	0.357870913338239	0.235470642191814	0.300599403354451	0.198557285735933	0.462933954618807	0.540055085487305	0.419222067061486	0.461712860912824	0.538814051653651	0.418011857352718	0.00467009086395008	0.00562008527254431	0.00564205653867832
183	0.455496124527524	0.17	0.0975786692124303	0.0635716355811913	0.131585702843669	0.193344606383774	0.350719038400744	0.238872436599601	0.462565640201887	2.12	1.52	3.17	0.0924163990071573	0.13568828222144	0.178960165435723	0.108272534848955	0.158968694119731	0.209664853390506	0.109485979170779	0.160780871782251	0.211987918150771	0.0975786692124303	2.65946872288789	-0.0123324622147711	0.390007317810486	0.235470642191814	0.300599403354451	0.198557285735933	0.462933954618807	0.540055085487305	0.419222067061486	0.461712860912824	0.538814051653651	0.418011857352718	0.00467009086395008	0.00562008527254431	0.00564205653867832
183	0.455496124527524	0.17	0.102515588829765	0.0670691788114812	0.137961998848048	0.276685847587589	0.43101041223016	0.322206820570291	0.539814003890028	1.85	1.17	2.68	0.139530020001165	0.186646860338777	0.233763700676389	0.167549504597557	0.224128033409515	0.280706562221474	0.168013434549398	0.224683013281114	0.281437582800973	0.102515588829765	2.32565726519584	-0.00633893730375768	0.302498170746515	0.235470642191814	0.300599403354451	0.198557285735933	0.462933954618807	0.540055085487305	0.419222067061486	0.461712860912824	0.538814051653651	0.418011857352718	0.00467009086395008	0.00562008527254431	0.00564205653867832
183	0.455496124527524	0.17	0.107037922050923	0.0700228385245258	0.144053005577319	0.253189146878493	0.456483567855624	0.334080197002835	0.578886938708413	2.02	1.33	3.23	0.134439574036629	0.183696779898361	0.232953985760092	0.15881450906805	0.217002427492006	0.275190345915961	0.158455723586758	0.216489273737005	0.274566670993663	0.107037922050923	2.60880746121433	-0.0174165381440142	0.354981531781393	0.235470642191814	0.300599403354451	0.198557285735933	0.462933954618807	0.540055085487305	0.419222067061486	0.461712860912824	0.538814051653651	0.418011857352718	0.00467009086395008	0.00562008527254431	0.00564205653867832
183	0.455496124527524	0.17	0.114236530146872	0.0746786622333066	0.153794398060438	0.253557545189835	0.42800344834642	0.313348546579742	0.542658350113098	1.87	1.3	3.02	0.134209828944307	0.183317491710555	0.232425154476804	0.1607524898134	0.219572168824146	0.278391847834892	0.161054333705388	0.219951804894697	0.278860209947243	0.114236530146872	2.36445229101059	0.0150273982118664	0.342957363464342	0.235470642191814	0.300599403354451	0.198557285735933	0.462933954618807	0.540055085487305	0.419222067061486	0.461712860912824	0.538814051653651	0.418011857352718	0.00467009086395008	0.00562008527254431	0.00564205653867832
183	0.455496124527524	0.17	0.116503451822663	0.0764335033907555	0.15657340025457	0.289511042646762	0.496847180571102	0.375325325454532	0.618369035687671	2.03	1.4	2.99	0.150591915190809	0.199350172783425	0.24810843037604	0.177782824954812	0.235344884403396	0.29290694385198	0.179451966832573	0.237727491351466	0.295599277505801	0.116503451822663	2.49840871943967	-0.0393948946501264	0.315865396030589	0.235470642191814	0.300599403354451	0.198557285735933	0.462933954618807	0.540055085487305	0.419222067061486	0.461712860912824	0.538814051653651	0.418011857352718	0.00467009086395008	0.00562008527254431	0.00564205653867832
183	0.455496124527524	0.17	0.117768917545907	0.0775995518374277	0.157938283254386	0.246389253263817	0.388768228674999	0.282613611561701	0.494922845788297	2.04	1.4	3.02	0.112640093708906	0.154949683658237	0.197259273607567	0.132789600625503	0.182667697908693	0.232545795191882	0.133865531031199	0.184216549852772	0.234440504767076	0.117768917545907	2.57088122853838	-0.0289671102153446	0.342254521749776	0.235470642191814	0.300599403354451	0.198557285735933	0.462933954618807	0.540055085487305	0.419222067061486	0.461712860912824	0.538814051653651	0.418011857352718	0.00467009086395008	0.00562008527254431	0.00564205653867832
183	0.455496124527524	0.17	0.118142640464291	0.0779820083919741	0.158303272536607	0.27916003697601	0.474083710701012	0.355142241365444	0.59302518003658	1.9	1.29	2.95	0.149893704779048	0.200094935198794	0.25029616561854	0.178939259276485	0.238868200250484	0.298797141224482	0.179457179756764	0.239623416735185	0.299657205525171	0.118142640464291	2.35593635801582	0.0254901919104365	0.361216315339954	0.235470642191814	0.300599403354451	0.198557285735933	0.462933954618807	0.540055085487305	0.419222067061486	0.461712860912824	0.538814051653651	0.418011857352718	0.00467009086395008	0.00562008527254431	0.00564205653867832
183	0.455496124527524	0.17	0.118171643585293	0.0778581532841922	0.158485133886394	0.286691156362072	0.469022970957328	0.35351519258088	0.584530749333776	1.95	1.34	2.92	0.146274574620069	0.19406842196217	0.241862269304271	0.173846019700257	0.230648578505621	0.287451137310984	0.175042107710215	0.23230480203722	0.289556790601142	0.118171643585293	2.47266884323725	0.0574618658746961	0.40342545050218	0.235470642191814	0.300599403354451	0.198557285735933	0.462933954618807	0.540055085487305	0.419222067061486	0.461712860912824	0.538814051653651	0.418011857352718	0.00467009086395008	0.00562008527254431	0.00564205653867832
183	0.455496124527524	0.17	0.125273731139008	0.081780809324925	0.168766652953092	0.221574873741806	0.418982841462687	0.296371719381166	0.541593963544208	1.88	1.32	2.91	0.126275361521348	0.17851639113008	0.230757420738812	0.151067707021583	0.21356550912927	0.276063311236956	0.151988350680568	0.214821059029117	0.277784393244656	0.125273731139008	2.25392666891461	-0.0234086437908814	0.289134802437686	0.235470642191814	0.300599403354451	0.198557285735933	0.462933954618807	0.540055085487305	0.419222067061486	0.461712860912824	0.538814051653651	0.418011857352718	0.00467009086395008	0.00562008527254431	0.00564205653867832
183	0.455496124527524	0.17	0.128413251502952	0.0846325411704148	0.17219396183549	0.259490971462102	0.444464295564351	0.327237634901454	0.561690956227249	2.01	1.19	3.12	0.13207152458337	0.179383637079931	0.226695749576493	0.156115201720735	0.212040504389383	0.267965807058031	0.15443471071066	0.209739372042395	0.265074075595539	0.128413251502952	2.43657791960221	-0.0078883670722393	0.319075881655937	0.235470642191814	0.300599403354451	0.198557285735933	0.462933954618807	0.540055085487305	0.419222067061486	0.461712860912824	0.538814051653651	0.418011857352718	0.00467009086395008	0.00562008527254431	0.00564205653867832
183	0.455496124527524	0.17	0.136851547302253	0.088840375939632	0.184862718664874	0.21066218836169	0.443530129023509	0.309486324327285	0.577573933719733	2.08	1.33	3.07	0.121512737778839	0.174141976651784	0.226771215524728	0.142796817238867	0.204644553880592	0.266492290522316	0.14311282047338	0.205093334109301	0.267068441318147	0.136851547302253	2.46861960371677	0.00296059906862101	0.353817771393377	0.235470642191814	0.300599403354451	0.198557285735933	0.462933954618807	0.540055085487305	0.419222067061486	0.461712860912824	0.538814051653651	0.418011857352718	0.00467009086395008	0.00562008527254431	0.00564205653867832
183	0.455496124527524	0.17	0.13877300290499	0.0914225767692391	0.18612342904074	0.206738656023325	0.398821458191462	0.276849139461056	0.520793776921867	1.89	1.18	2.83	0.11732268571177	0.169011919941649	0.220701154171529	0.140185164762943	0.2019469951628	0.263708825562656	0.139939574665829	0.201636374453487	0.263256877034573	0.13877300290499	2.31563551441175	-0.0520754699967315	0.273215315357419	0.235470642191814	0.300599403354451	0.198557285735933	0.462933954618807	0.540055085487305	0.419222067061486	0.461712860912824	0.538814051653651	0.418011857352718	0.00467009086395008	0.00562008527254431	0.00564205653867832
183	0.455496124527524	0.17	0.144479415699814	0.0938466995654715	0.195112131834156	0.225759985766687	0.418071513675436	0.297192652369787	0.538950374981085	1.94	1.3	2.95	0.123773982845231	0.174117280320096	0.224460577794961	0.147317152755254	0.207236297908574	0.267155443061894	0.147948351886254	0.208074631127812	0.268239150008139	0.144479415699814	2.34876259655737	0.0431607644995824	0.38610174855216	0.235470642191814	0.300599403354451	0.198557285735933	0.462933954618807	0.540055085487305	0.419222067061486	0.461712860912824	0.538814051653651	0.418011857352718	0.00467009086395008	0.00562008527254431	0.00564205653867832
183	0.455496124527524	0.17	0.145038321932226	0.0948825857375077	0.195194058126944	0.206606264445394	0.411526563274717	0.285617794915142	0.537435331634291	2.2	1.42	3.11	0.107071597876882	0.154271923819372	0.201472249761862	0.124643814839589	0.179590493546195	0.234537172252801	0.125604812102301	0.180911647428184	0.236268810496916	0.145038321932226	2.46002647201179	-0.0319145804358793	0.33016254624156	0.235470642191814	0.300599403354451	0.198557285735933	0.462933954618807	0.540055085487305	0.419222067061486	0.461712860912824	0.538814051653651	0.418011857352718	0.00467009086395008	0.00562008527254431	0.00564205653867832
183	0.455496124527524	0.17	0.149551459635868	0.097338793101163	0.201764126170572	0.255441540526299	0.47603519757568	0.349144973130231	0.602925422021129	2.29	1.36	3.27	0.12667324248897	0.172710268388418	0.218747294287865	0.14652111959676	0.199771486013167	0.253021852429574	0.146232652759	0.199356477128458	0.252660411092802	0.149551459635868	2.52634230169468	-0.0395786647869951	0.333512572625057	0.235470642191814	0.300599403354451	0.198557285735933	0.462933954618807	0.540055085487305	0.419222067061486	0.461712860912824	0.538814051653651	0.418011857352718	0.00467009086395008	0.00562008527254431	0.00564205653867832
183	0.455496124527524	0.17	0.161370118298997	0.105742069695331	0.216998166902664	0.227067937640502	0.473708792770169	0.337253727591338	0.610163857949	1.6	1.17	2.59	0.164140296828636	0.230552535063003	0.29696477329737	0.202876087458676	0.284961080069772	0.367046072680869	0.204043468645083	0.286590880318957	0.369088819957148	0.161370118298997	2.14561721761743	-0.0221824227614137	0.257519397931071	0.235470642191814	0.300599403354451	0.198557285735933	0.462933954618807	0.540055085487305	0.419222067061486	0.461712860912824	0.538814051653651	0.418011857352718	0.00467009086395008	0.00562008527254431	0.00564205653867832
183	0.455496124527524	0.17	0.162619319060827	0.105532845652538	0.219705792469116	0.18506900775136	0.405599937035057	0.272714646741138	0.538485227328976	2.12	1.41	3.1	0.105554161815248	0.156987392857894	0.20842062390054	0.123675163600953	0.18393819022475	0.244201216848547	0.124442371661967	0.185071478701948	0.245778086036444	0.162619319060827	2.43090623897956	-0.0227104162436902	0.339229516909889	0.235470642191814	0.300599403354451	0.198557285735933	0.462933954618807	0.540055085487305	0.419222067061486	0.461712860912824	0.538814051653651	0.418011857352718	0.00467009086395008	0.00562008527254431	0.00564205653867832
183	0.455496124527524	0.18	0.0578804895239469	0.0385717120258995	0.0771892670219943	0.381953824825389	0.471800033275059	0.378098120026868	0.565501946523251	2.1	1.36	3.43	0.147003186724575	0.183434152974011	0.219865119223446	0.17240013424661	0.21512508199828	0.25785002974995	0.171244577632254	0.213630065130565	0.256139168853179	0.0578804895239469	3.02856931382257	-0.0067123608011468	0.392051543768998	0.235470642191814	0.300599403354451	0.198557285735933	0.462933954618807	0.540055085487305	0.419222067061486	0.461712860912824	0.538814051653651	0.418011857352718	0.00467009086395008	0.00562008527254431	0.00564205653867832
183	0.455496124527524	0.18	0.0916388375359463	0.0607786661498639	0.122499008922029	0.321480584154859	0.434440866291378	0.335899200859509	0.532982531723247	1.91	1.3	3.24	0.14119955084954	0.18262280777704	0.224046064704541	0.168406822871113	0.217811789460331	0.267216756049549	0.167505819879375	0.216663820454096	0.265791578327699	0.0916388375359463	2.71941149163416	-0.0185515515886459	0.34381324439504	0.235470642191814	0.300599403354451	0.198557285735933	0.462933954618807	0.540055085487305	0.419222067061486	0.461712860912824	0.538814051653651	0.418011857352718	0.00467009086395008	0.00562008527254431	0.00564205653867832
183	0.455496124527524	0.18	0.0921215659004785	0.0616880680478713	0.122555063753086	0.256734393227454	0.426396315279507	0.313122664768294	0.539669965790719	2.11	1.51	3.17	0.121266924100389	0.165135825092535	0.209004726084682	0.142103005376351	0.193509460349851	0.244915915323351	0.143637031411163	0.195530208374703	0.247479944259564	0.0921215659004785	2.64067939420124	0.0314884995766998	0.411513347628179	0.235470642191814	0.300599403354451	0.198557285735933	0.462933954618807	0.540055085487305	0.419222067061486	0.461712860912824	0.538814051653651	0.418011857352718	0.00467009086395008	0.00562008527254431	0.00564205653867832
183	0.455496124527524	0.18	0.0971740600093113	0.065156224411195	0.129191895607427	0.302426942052906	0.428783353405532	0.327109803230161	0.530456903580903	2.42	1.65	3.4	0.112995027832336	0.148116584931604	0.183238142030872	0.129502887541388	0.169755482248953	0.210008076956517	0.131072756121466	0.171743561482582	0.212503153171338	0.0971740600093113	2.87149112297474	-0.0264526493630124	0.402648262998875	0.235470642191814	0.300599403354451	0.198557285735933	0.462933954618807	0.540055085487305	0.419222067061486	0.461712860912824	0.538814051653651	0.418011857352718	0.00467009086395008	0.00562008527254431	0.00564205653867832
183	0.455496124527524	0.18	0.11274039024188	0.0749959616150732	0.150484818868688	0.270767918675823	0.397777913645166	0.29585768084612	0.499698146444211	2.07	1.33	3.48	0.116518258171157	0.156657719699351	0.196797181227546	0.137015425259465	0.184215971142093	0.23141651702472	0.13559955094688	0.182334515179164	0.229051142652111	0.11274039024188	2.6995969919056	-0.000905752042410435	0.386661253556063	0.235470642191814	0.300599403354451	0.198557285735933	0.462933954618807	0.540055085487305	0.419222067061486	0.461712860912824	0.538814051653651	0.418011857352718	0.00467009086395008	0.00562008527254431	0.00564205653867832
183	0.455496124527524	0.18	0.115171952886397	0.0769936696338036	0.153350236138991	0.280489025003701	0.450381116164783	0.3377582930987	0.563003939230866	2.01	1.36	3.41	0.136162310515398	0.181564552647655	0.226966794779912	0.16091123849649	0.214565814306531	0.268220390116573	0.159933498054806	0.213210572919866	0.266500068948545	0.115171952886397	2.65534792644483	0.0523297082295513	0.424059025558803	0.235470642191814	0.300599403354451	0.198557285735933	0.462933954618807	0.540055085487305	0.419222067061486	0.461712860912824	0.538814051653651	0.418011857352718	0.00467009086395008	0.00562008527254431	0.00564205653867832
183	0.455496124527524	0.18	0.11652022548678	0.0773142924779155	0.155726158495645	0.313520820366667	0.454703172952114	0.349653685482873	0.559752660421354	1.92	1.29	3.13	0.14683554115041	0.190950615524121	0.235065689897832	0.175089712878245	0.22769343296658	0.280297153054916	0.174607870835462	0.227068177195306	0.279601403296189	0.11652022548678	2.47093490551672	0.00318761687700159	0.338150032500894	0.235470642191814	0.300599403354451	0.198557285735933	0.462933954618807	0.540055085487305	0.419222067061486	0.461712860912824	0.538814051653651	0.418011857352718	0.00467009086395008	0.00562008527254431	0.00564205653867832
183	0.455496124527524	0.18	0.11680633192732	0.0782035058215197	0.15540915803312	0.286291317390707	0.468171701544452	0.352760749786188	0.583582653302715	2.1	1.29	2.82	0.137387574573569	0.182335973030328	0.227284371487088	0.161180548117686	0.21391317348617	0.266645798854654	0.162336945734916	0.215369323614169	0.268506988946484	0.11680633192732	2.46918463342781	-0.0261968105470286	0.311627965226342	0.235470642191814	0.300599403354451	0.198557285735933	0.462933954618807	0.540055085487305	0.419222067061486	0.461712860912824	0.538814051653651	0.418011857352718	0.00467009086395008	0.00562008527254431	0.00564205653867832
183	0.455496124527524	0.18	0.118539968027621	0.0789401492592622	0.158139786795981	0.251387047051008	0.429445100104963	0.313740577762584	0.545149622447341	1.9	1.31	3.2	0.132539395560314	0.181418656139921	0.230297916719527	0.158254502558651	0.21661724848607	0.274979994413489	0.157700632725769	0.215849910351858	0.27408632666355	0.118539968027621	2.51027090342859	-0.0276422367080163	0.322794238570541	0.235470642191814	0.300599403354451	0.198557285735933	0.462933954618807	0.540055085487305	0.419222067061486	0.461712860912824	0.538814051653651	0.418011857352718	0.00467009086395008	0.00562008527254431	0.00564205653867832
183	0.455496124527524	0.18	0.125679860448465	0.0839522654694185	0.167407455427511	0.212576934494599	0.372976566823593	0.26090046820748	0.485052665439707	1.86	1.32	3.11	0.112370529690609	0.160642005221785	0.208913480752961	0.134766769055523	0.192659090225412	0.250551411395301	0.134750131082191	0.1926488841746	0.250573973001903	0.125679860448465	2.39543325426733	0.00705001226799186	0.350530172139962	0.235470642191814	0.300599403354451	0.198557285735933	0.462933954618807	0.540055085487305	0.419222067061486	0.461712860912824	0.538814051653651	0.418011857352718	0.00467009086395008	0.00562008527254431	0.00564205653867832
183	0.455496124527524	0.18	0.131158456341209	0.087909276828355	0.174407635854063	0.290611351079556	0.474762529286077	0.358952085158522	0.590572973413631	1.85	1.28	2.83	0.155201080364668	0.205274354178276	0.255347627991885	0.186300392661277	0.246407387737547	0.306514382813817	0.187444076033546	0.247882430163787	0.308391108154001	0.131158456341209	2.34439003124625	-0.0428627374093132	0.283998707396117	0.235470642191814	0.300599403354451	0.198557285735933	0.462933954618807	0.540055085487305	0.419222067061486	0.461712860912824	0.538814051653651	0.418011857352718	0.00467009086395008	0.00562008527254431	0.00564205653867832
183	0.455496124527524	0.18	0.132566061479721	0.0885183976791686	0.176613725280273	0.281230378577598	0.443710980436959	0.332959541166482	0.554462419707436	2.1	1.23	3.06	0.129603457194541	0.172713107599627	0.215822758004713	0.152030799967059	0.202600397254481	0.253169994541903	0.151294424171215	0.201597656197345	0.251904881076894	0.132566061479721	2.4683019423133	0.0163253403943983	0.358457765896224	0.235470642191814	0.300599403354451	0.198557285735933	0.462933954618807	0.540055085487305	0.419222067061486	0.461712860912824	0.538814051653651	0.418011857352718	0.00467009086395008	0.00562008527254431	0.00564205653867832
183	0.455496124527524	0.18	0.133134793989211	0.0892794379813087	0.176990149997114	0.236035360837602	0.421423188095445	0.303050370987859	0.539796005203031	2.12	1.45	3.12	0.117311289844857	0.163133599225949	0.20895590860704	0.137454482930587	0.191144812744478	0.24483514255837	0.138531352571931	0.192675774012105	0.246783291853222	0.133134793989211	2.54266929240719	-0.0214967147322385	0.352189008127867	0.235470642191814	0.300599403354451	0.198557285735933	0.462933954618807	0.540055085487305	0.419222067061486	0.461712860912824	0.538814051653651	0.418011857352718	0.00467009086395008	0.00562008527254431	0.00564205653867832
183	0.455496124527524	0.18	0.133401596423256	0.0896280972561368	0.177175095590376	0.197999992742819	0.372040665844737	0.255136369164676	0.488944962524798	2.27	1.4	3.25	0.0931378238673296	0.135813871304902	0.178489918742474	0.107859293054778	0.157280764545731	0.206702236036685	0.108060163534509	0.157582240393765	0.207096303462256	0.133401596423256	2.56959535191841	-0.0685810418594523	0.3073349108506	0.235470642191814	0.300599403354451	0.198557285735933	0.462933954618807	0.540055085487305	0.419222067061486	0.461712860912824	0.538814051653651	0.418011857352718	0.00467009086395008	0.00562008527254431	0.00564205653867832
183	0.455496124527524	0.18	0.134483217182098	0.0902985319704559	0.17866790239374	0.248737573030238	0.436041914466952	0.317727178875517	0.554356650058386	2	1.34	3.15	0.12888778784531	0.176882814880303	0.224877841915297	0.152519463113445	0.209314415357316	0.266109367601187	0.152639447905797	0.209435939921119	0.266292150179929	0.134483217182098	2.48911643494839	-0.0233127999112406	0.341270680728518	0.235470642191814	0.300599403354451	0.198557285735933	0.462933954618807	0.540055085487305	0.419222067061486	0.461712860912824	0.538814051653651	0.418011857352718	0.00467009086395008	0.00562008527254431	0.00564205653867832
183	0.455496124527524	0.18	0.135488815237524	0.0898878767396572	0.18108975373539	0.234824908479012	0.395047587902823	0.283709641360812	0.506385534444834	2.07	1.36	3.12	0.11199122810558	0.155940645221567	0.199890062337554	0.131755663953789	0.183461362073643	0.235167060193497	0.132105738173459	0.183908426068774	0.235815482688792	0.135488815237524	2.4213224354581	-0.021712865976139	0.330856928682661	0.235470642191814	0.300599403354451	0.198557285735933	0.462933954618807	0.540055085487305	0.419222067061486	0.461712860912824	0.538814051653651	0.418011857352718	0.00467009086395008	0.00562008527254431	0.00564205653867832
183	0.455496124527524	0.18	0.135959884647758	0.0905443790013634	0.181375390294153	0.273919408985364	0.459414049051922	0.342633437728836	0.576194660375007	1.96	1.14	2.99	0.141482532964414	0.189704378446404	0.237926223928394	0.168074826157445	0.225360189421439	0.282645552685434	0.166376436012541	0.223004988266868	0.279700566432649	0.135959884647758	2.34385096095259	0.0286854206527321	0.338109097183124	0.235470642191814	0.300599403354451	0.198557285735933	0.462933954618807	0.540055085487305	0.419222067061486	0.461712860912824	0.538814051653651	0.418011857352718	0.00467009086395008	0.00562008527254431	0.00564205653867832
183	0.455496124527524	0.18	0.136658912829847	0.0916877876727324	0.181630037986961	0.252951261095065	0.415703780509697	0.304165105876537	0.527242455142858	2.14	1.46	3.32	0.116594504180608	0.159350218805856	0.202105933431104	0.136340502214871	0.186337160681141	0.236333819147412	0.136821129036571	0.18698938426805	0.237120820583368	0.136658912829847	2.61993305158274	-0.0418790573050166	0.341049394295932	0.235470642191814	0.300599403354451	0.198557285735933	0.462933954618807	0.540055085487305	0.419222067061486	0.461712860912824	0.538814051653651	0.418011857352718	0.00467009086395008	0.00562008527254431	0.00564205653867832
183	0.455496124527524	0.18	0.136970834282605	0.0915155610911701	0.18242610747404	0.233761515248489	0.388717806499745	0.278838636426152	0.498596976573338	1.97	1.34	2.98	0.114494142996833	0.159611711967987	0.20472928093914	0.135845661226416	0.189377010773129	0.242908360319842	0.136672630046064	0.190519053214965	0.244325622967546	0.136970834282605	2.42355827211366	0.0256493692551092	0.368340450644426	0.235470642191814	0.300599403354451	0.198557285735933	0.462933954618807	0.540055085487305	0.419222067061486	0.461712860912824	0.538814051653651	0.418011857352718	0.00467009086395008	0.00562008527254431	0.00564205653867832
183	0.455496124527524	0.18	0.137356355446062	0.0908056001919845	0.18390711070014	0.244475561110494	0.420264584207161	0.304915330857542	0.53561383755678	1.97	1.23	2.87	0.125066228277743	0.17237869371042	0.219691159143097	0.148354128956736	0.204476390695316	0.260598652433896	0.148479867775063	0.204675204638538	0.260838770478722	0.137356355446062	2.41335951223428	0.0158927406710448	0.343817143625669	0.235470642191814	0.300599403354451	0.198557285735933	0.462933954618807	0.540055085487305	0.419222067061486	0.461712860912824	0.538814051653651	0.418011857352718	0.00467009086395008	0.00562008527254431	0.00564205653867832
183	0.455496124527524	0.18	0.140753633725366	0.0942049310001794	0.187302336450552	0.298059723823689	0.532134110062346	0.404635634072028	0.659632586052663	2.17	1.34	3.12	0.153466884455599	0.201823460682368	0.250180036909137	0.179070988738087	0.235495278236331	0.291919567734575	0.179329809824405	0.235900411255342	0.292380556392058	0.140753633725366	2.47550881133237	0.0594845928436778	0.421199351847185	0.235470642191814	0.300599403354451	0.198557285735933	0.462933954618807	0.540055085487305	0.419222067061486	0.461712860912824	0.538814051653651	0.418011857352718	0.00467009086395008	0.00562008527254431	0.00564205653867832
183	0.455496124527524	0.18	0.142141363437235	0.0953601870289816	0.188922539845489	0.269226156536741	0.468205362693181	0.347769808137057	0.588640917249304	1.94	1.41	3.02	0.144852942860953	0.195016712384241	0.245180481907529	0.172409464789685	0.232116285269302	0.29182310574892	0.173824736122333	0.234069714691725	0.294310302013977	0.142141363437235	2.4988406512979	0.0589884765406393	0.418064914849514	0.235470642191814	0.300599403354451	0.198557285735933	0.462933954618807	0.540055085487305	0.419222067061486	0.461712860912824	0.538814051653651	0.418011857352718	0.00467009086395008	0.00562008527254431	0.00564205653867832
183	0.455496124527524	0.18	0.143376388002518	0.0956290295009193	0.191123746504117	0.256351864846595	0.47432623938471	0.348193415830679	0.600459062938742	1.98	1.35	3.03	0.142115147542628	0.193596261240845	0.245077374939061	0.168396155269466	0.229397545801531	0.290398936333597	0.169228554833626	0.230485182170651	0.291905234458744	0.143376388002518	2.4407298259422	-0.0739242226927461	0.280450610196949	0.235470642191814	0.300599403354451	0.198557285735933	0.462933954618807	0.540055085487305	0.419222067061486	0.461712860912824	0.538814051653651	0.418011857352718	0.00467009086395008	0.00562008527254431	0.00564205653867832
183	0.455496124527524	0.18	0.145439965434043	0.0965647575884466	0.194315173279639	0.206840583864121	0.424899699147064	0.294992191749996	0.554807206544133	2.18	1.51	3.42	0.111308386720246	0.160325938627079	0.209343490533913	0.129744653128193	0.186881095913314	0.244017538698434	0.130307963639916	0.187698179130894	0.245078571425802	0.145439965434043	2.67478652997447	0.00823577145245407	0.411658633800728	0.235470642191814	0.300599403354451	0.198557285735933	0.462933954618807	0.540055085487305	0.419222067061486	0.461712860912824	0.538814051653651	0.418011857352718	0.00467009086395008	0.00562008527254431	0.00564205653867832
183	0.455496124527524	0.18	0.14914137317201	0.100163714193715	0.198119032150306	0.216873183178498	0.373725822616988	0.262846212793356	0.484605432440621	1.84	1.24	3.1	0.114196420421652	0.162369283195836	0.21054214597002	0.137232709599027	0.195123249978784	0.253013790358541	0.136470919513483	0.194010681163075	0.251655104626479	0.14914137317201	2.32348729048744	0.0774506036859292	0.402058908959412	0.235470642191814	0.300599403354451	0.198557285735933	0.462933954618807	0.540055085487305	0.419222067061486	0.461712860912824	0.538814051653651	0.418011857352718	0.00467009086395008	0.00562008527254431	0.00564205653867832
183	0.455496124527524	0.18	0.149259852517819	0.0988609923294179	0.199658712706221	0.195696518397256	0.386490969788775	0.264158079275529	0.50882386030202	2.04	1.23	3.02	0.105180127866307	0.153889556333256	0.202598984800205	0.123969088273477	0.181379775633026	0.238790462992574	0.123474512165618	0.180585167450443	0.237827679796436	0.149259852517819	2.37281441966953	0.0313051181255286	0.36821340212319	0.235470642191814	0.300599403354451	0.198557285735933	0.462933954618807	0.540055085487305	0.419222067061486	0.461712860912824	0.538814051653651	0.418011857352718	0.00467009086395008	0.00562008527254431	0.00564205653867832
183	0.455496124527524	0.18	0.149539734481513	0.100258572087254	0.198820896875772	0.204363944943581	0.391174445201121	0.2706677918086	0.511681098593642	2.2	1.3	3.3	0.101271739046911	0.146359919928122	0.191448100809332	0.117846897758424	0.170314667073217	0.222782436388011	0.117073360549972	0.169158776584209	0.221304386310805	0.149539734481513	2.5301233100188	0.0759325381881358	0.44777443561485	0.235470642191814	0.300599403354451	0.198557285735933	0.462933954618807	0.540055085487305	0.419222067061486	0.461712860912824	0.538814051653651	0.418011857352718	0.00467009086395008	0.00562008527254431	0.00564205653867832
183	0.455496124527524	0.18	0.152735965326443	0.101120786519605	0.204351144133281	0.201590062790192	0.410906854695806	0.283231446664656	0.538582262726955	2.16	1.4	3.24	0.107679448580879	0.156219318344742	0.204759188108606	0.125705263964203	0.182370832202801	0.2390364004414	0.125946093190632	0.182766234541424	0.239499995287741	0.152735965326443	2.55689263218753	0.02223319611227	0.406404502232288	0.235470642191814	0.300599403354451	0.198557285735933	0.462933954618807	0.540055085487305	0.419222067061486	0.461712860912824	0.538814051653651	0.418011857352718	0.00467009086395008	0.00562008527254431	0.00564205653867832
183	0.455496124527524	0.18	0.160304573812687	0.107558755933032	0.213050391692342	0.238120471941666	0.43192276478829	0.311298038547342	0.552547491029238	1.79	1.2	2.73	0.137862041744053	0.191282137553187	0.244702233362321	0.166420582586557	0.230906813560061	0.295393044533565	0.167034920363516	0.231743220718994	0.296534200634232	0.160304573812687	2.14323621196709	-0.0387212729129997	0.249626634268416	0.235470642191814	0.300599403354451	0.198557285735933	0.462933954618807	0.540055085487305	0.419222067061486	0.461712860912824	0.538814051653651	0.418011857352718	0.00467009086395008	0.00562008527254431	0.00564205653867832
183	0.455496124527524	0.18	0.165068352275639	0.110361762651834	0.219774941899444	0.194722155633926	0.410047985327111	0.279855674687772	0.540240295966449	2.11	1.37	3.12	0.108509099092411	0.158988869967149	0.209468640841887	0.127183578214857	0.186350947043969	0.24551831587308	0.127660674976846	0.187046833782551	0.246391059498879	0.165068352275639	2.37038696831258	-0.0216805142670664	0.332864209374481	0.235470642191814	0.300599403354451	0.198557285735933	0.462933954618807	0.540055085487305	0.419222067061486	0.461712860912824	0.538814051653651	0.418011857352718	0.00467009086395008	0.00562008527254431	0.00564205653867832
183	0.455496124527524	0.19	0.0966053316934445	0.0650309294078489	0.12817973397904	0.284979114148457	0.436106514099555	0.328253848531734	0.543959179667375	2.07	1.5	2.92	0.129403059529853	0.171920352062302	0.214437644594751	0.152197998429549	0.202204905882842	0.252211813336135	0.154680493193882	0.205528185557751	0.256438104995136	0.0966053316934445	2.52366756267613	0.00770955664472251	0.365978817035324	0.235470642191814	0.300599403354451	0.198557285735933	0.462933954618807	0.540055085487305	0.419222067061486	0.461712860912824	0.538814051653651	0.418011857352718	0.00467009086395008	0.00562008527254431	0.00564205653867832
183	0.455496124527524	0.19	0.103480269414295	0.0701827726418043	0.136777766186785	0.263940399002981	0.396093993529209	0.292820878999535	0.499367108058884	2.3	1.46	3.37	0.105880640754611	0.143223003691592	0.180565366628572	0.122391340747509	0.165556756388782	0.208722172030055	0.122616218843177	0.1659131046421	0.209205546480916	0.103480269414295	2.83240232244374	0.0175140539394314	0.424864506267129	0.235470642191814	0.300599403354451	0.198557285735933	0.462933954618807	0.540055085487305	0.419222067061486	0.461712860912824	0.538814051653651	0.418011857352718	0.00467009086395008	0.00562008527254431	0.00564205653867832
183	0.455496124527524	0.19	0.103480581789944	0.0697905275698655	0.137170636010022	0.275933775155847	0.423449954835419	0.316353704417522	0.530546205253316	1.94	1.37	3.07	0.131342994722751	0.175806966716894	0.220270938711038	0.156217311817632	0.209102067432668	0.261986823047704	0.156973395218284	0.210150831064388	0.263259329747188	0.103480581789944	2.44236220348118	-0.00815802240030237	0.326224497682451	0.235470642191814	0.300599403354451	0.198557285735933	0.462933954618807	0.540055085487305	0.419222067061486	0.461712860912824	0.538814051653651	0.418011857352718	0.00467009086395008	0.00562008527254431	0.00564205653867832
183	0.455496124527524	0.19	0.104978718920822	0.0713956490136174	0.138561788828027	0.326625477341743	0.501240051191189	0.388874150106021	0.613605952276357	1.84	1.42	2.97	0.168612151435123	0.217332942788189	0.266053734141255	0.202530938613842	0.261052625922614	0.319574313231387	0.204777499526934	0.26390973269006	0.323092077105652	0.104978718920822	2.59751346639908	0.0172962236967768	0.37776256827705	0.235470642191814	0.300599403354451	0.198557285735933	0.462933954618807	0.540055085487305	0.419222067061486	0.461712860912824	0.538814051653651	0.418011857352718	0.00467009086395008	0.00562008527254431	0.00564205653867832
183	0.455496124527524	0.19	0.104985945736974	0.0710520840681333	0.138919807405814	0.394319050520473	0.550369907412263	0.443872700246927	0.6568671145776	1.88	1.22	2.96	0.189268440825455	0.234679119024939	0.280089797224422	0.226468777725486	0.280804834717715	0.335140891709944	0.225812940219322	0.279993942986554	0.334191418918962	0.104985945736974	2.51004142151997	0.00901623598327361	0.339920580004932	0.235470642191814	0.300599403354451	0.198557285735933	0.462933954618807	0.540055085487305	0.419222067061486	0.461712860912824	0.538814051653651	0.418011857352718	0.00467009086395008	0.00562008527254431	0.00564205653867832
183	0.455496124527524	0.19	0.109861260718314	0.0742093841211787	0.145513137315449	0.274956644206357	0.421628818386394	0.314731791095024	0.528525845677765	2.05	1.47	3.32	0.124889227704327	0.167307208855385	0.209725190006443	0.147092308379258	0.19705145120516	0.247010594031062	0.147710519370821	0.197877104309635	0.248052590379439	0.109861260718314	2.66158557471717	0.0231339592662646	0.401574723787671	0.235470642191814	0.300599403354451	0.198557285735933	0.462933954618807	0.540055085487305	0.419222067061486	0.461712860912824	0.538814051653651	0.418011857352718	0.00467009086395008	0.00562008527254431	0.00564205653867832
183	0.455496124527524	0.19	0.110094902761598	0.0741256470487732	0.146064158474422	0.244428720640275	0.370496192168237	0.268793883027553	0.472198501308921	1.95	1.24	3.3	0.111488324629999	0.153671650862668	0.195854977095337	0.132573767175435	0.182735095630365	0.232896424085295	0.131024870406188	0.180603473535947	0.23021402548335	0.110094902761598	2.5543163148131	0.0159574308498161	0.372455792162155	0.235470642191814	0.300599403354451	0.198557285735933	0.462933954618807	0.540055085487305	0.419222067061486	0.461712860912824	0.538814051653651	0.418011857352718	0.00467009086395008	0.00562008527254431	0.00564205653867832
183	0.455496124527524	0.19	0.111263075036345	0.0748641873661172	0.147661962706574	0.329462433591205	0.48236540930447	0.374924364185753	0.589806454423186	2.25	1.49	3.27	0.137902159440784	0.177420402451273	0.216938645461761	0.159933296137638	0.205764941471297	0.251596586804956	0.16105987559713	0.207215096869457	0.253486657520989	0.111263075036345	2.79416351920729	0.0885753643452454	0.486826472850349	0.235470642191814	0.300599403354451	0.198557285735933	0.462933954618807	0.540055085487305	0.419222067061486	0.461712860912824	0.538814051653651	0.418011857352718	0.00467009086395008	0.00562008527254431	0.00564205653867832
183	0.455496124527524	0.19	0.111620372522528	0.075245408906799	0.147995336138256	0.262139116571707	0.45778112752675	0.337868567733559	0.57769368731994	2.22	1.43	3.23	0.125825334156114	0.170481864376444	0.215138394596774	0.146283487842264	0.198200798766773	0.250118109691283	0.146890862567736	0.19901559776568	0.25119355461552	0.111620372522528	2.64915553028231	0.00270631305301708	0.390681370141556	0.235470642191814	0.300599403354451	0.198557285735933	0.462933954618807	0.540055085487305	0.419222067061486	0.461712860912824	0.538814051653651	0.418011857352718	0.00467009086395008	0.00562008527254431	0.00564205653867832
183	0.455496124527524	0.19	0.117241030278976	0.0799689612824748	0.154513099275477	0.27575565123702	0.496578796279215	0.370931259281594	0.622226333276835	2.17	1.51	3.53	0.140510078332907	0.18810581156948	0.235701544806052	0.163911696180993	0.219434385075242	0.274957073969491	0.164049540983706	0.219629336903517	0.27524376658057	0.117241030278976	2.76442171027211	0.0257167673448119	0.437366819287713	0.235470642191814	0.300599403354451	0.198557285735933	0.462933954618807	0.540055085487305	0.419222067061486	0.461712860912824	0.538814051653651	0.418011857352718	0.00467009086395008	0.00562008527254431	0.00564205653867832
183	0.455496124527524	0.19	0.122339490750608	0.082299047324114	0.162379934177102	0.311376810126341	0.462326828196554	0.354981722859643	0.569671933533465	2.06	1.42	3.26	0.140561814596585	0.183067165781057	0.225572516965528	0.165476889808625	0.21551646374566	0.265556037682695	0.165942435288423	0.216088272097773	0.266290949854738	0.122339490750608	2.53791956081619	-0.0144205012336749	0.357214163474189	0.235470642191814	0.300599403354451	0.198557285735933	0.462933954618807	0.540055085487305	0.419222067061486	0.461712860912824	0.538814051653651	0.418011857352718	0.00467009086395008	0.00562008527254431	0.00564205653867832
183	0.455496124527524	0.19	0.123181519777196	0.0838946861356261	0.162468353418765	0.315026383526643	0.448241514703884	0.345045958366756	0.551437071041011	1.93	1.33	3.16	0.143959289661077	0.18701430487352	0.230069320085962	0.171409770306623	0.222674612509497	0.273939454712371	0.171390208096128	0.22267996644531	0.273879085307921	0.123181519777196	2.55828071527796	0.0448145308088064	0.398651956689901	0.235470642191814	0.300599403354451	0.198557285735933	0.462933954618807	0.540055085487305	0.419222067061486	0.461712860912824	0.538814051653651	0.418011857352718	0.00467009086395008	0.00562008527254431	0.00564205653867832
183	0.455496124527524	0.19	0.123576705521405	0.0836575686994856	0.163495842343324	0.24814608378601	0.401073150816452	0.292074261726372	0.510072039906533	1.93	1.31	2.95	0.122002082301833	0.167531912143651	0.21306174198547	0.145303885784115	0.199529691362897	0.253755496941679	0.145849326201352	0.200342918018692	0.254798653514817	0.123576705521405	2.5223631541743	0.00252083440720217	0.359607880725479	0.235470642191814	0.300599403354451	0.198557285735933	0.462933954618807	0.540055085487305	0.419222067061486	0.461712860912824	0.538814051653651	0.418011857352718	0.00467009086395008	0.00562008527254431	0.00564205653867832
183	0.455496124527524	0.19	0.123699206831877	0.0838086467325372	0.163589766931218	0.213712692386881	0.360311793334482	0.252407328895599	0.468216257773365	1.95	1.28	3.36	0.104617799484167	0.149342046095813	0.194066292707459	0.124384393756076	0.177558885366643	0.230733376977209	0.123076481572296	0.175721031218234	0.228350932535368	0.123699206831877	2.5239367219013	-0.0431247115326401	0.312729229434988	0.235470642191814	0.300599403354451	0.198557285735933	0.462933954618807	0.540055085487305	0.419222067061486	0.461712860912824	0.538814051653651	0.418011857352718	0.00467009086395008	0.00562008527254431	0.00564205653867832
183	0.455496124527524	0.19	0.124897203420247	0.0840417662081974	0.165752640632296	0.273352230714909	0.447843522562013	0.333841535856356	0.56184550926767	2.43	1.44	3.46	0.115093211001743	0.1543958540263	0.193698497050856	0.13186015047084	0.176888457336318	0.221916764201796	0.131647010774714	0.176589532588878	0.221555790988688	0.124897203420247	2.78477072603502	-0.0150095165682506	0.388174205776334	0.235470642191814	0.300599403354451	0.198557285735933	0.462933954618807	0.540055085487305	0.419222067061486	0.461712860912824	0.538814051653651	0.418011857352718	0.00467009086395008	0.00562008527254431	0.00564205653867832
183	0.455496124527524	0.19	0.126036602006776	0.0848174960683843	0.167255707945167	0.263728052914725	0.433773652192919	0.32061452392482	0.546932780461018	2.07	1.37	3.1	0.126200155843874	0.170741804948765	0.215283454053656	0.148383700612247	0.200754909517348	0.25312611842245	0.149013976164218	0.201696520905534	0.254288932660701	0.126036602006776	2.56974654491786	0.0114331588414562	0.383355474043927	0.235470642191814	0.300599403354451	0.198557285735933	0.462933954618807	0.540055085487305	0.419222067061486	0.461712860912824	0.538814051653651	0.418011857352718	0.00467009086395008	0.00562008527254431	0.00564205653867832
183	0.455496124527524	0.19	0.131092095144728	0.089128088700389	0.173056101589066	0.276454566834535	0.43732269270605	0.326861813889173	0.547783571522927	1.94	1.42	2.86	0.135847284043729	0.181756012878734	0.22766474171374	0.161612050277578	0.216227818600737	0.270843586923896	0.163814677559571	0.219071404416172	0.274525655397303	0.131092095144728	2.42655416536282	0.0524426237857784	0.398740707772944	0.235470642191814	0.300599403354451	0.198557285735933	0.462933954618807	0.540055085487305	0.419222067061486	0.461712860912824	0.538814051653651	0.418011857352718	0.00467009086395008	0.00562008527254431	0.00564205653867832
183	0.455496124527524	0.19	0.13298435470858	0.0898755193188244	0.176093190098335	0.299646078755476	0.477139959261106	0.363249922381474	0.591029996140739	2	1.2	3.15	0.14744258213634	0.193670372102669	0.239898162068998	0.174498916103361	0.229209699963067	0.283920483822773	0.172594605006799	0.22674121271732	0.280823005215063	0.13298435470858	2.48678101471997	0.11703417397193	0.452476643295798	0.235470642191814	0.300599403354451	0.198557285735933	0.462933954618807	0.540055085487305	0.419222067061486	0.461712860912824	0.538814051653651	0.418011857352718	0.00467009086395008	0.00562008527254431	0.00564205653867832
183	0.455496124527524	0.19	0.135133015982066	0.0913796707041159	0.178886361260017	0.242502624239253	0.406803580548768	0.294549387229411	0.519057773868125	2.06	1.28	3.09	0.116498470779867	0.160896600354475	0.205294729929082	0.137114988323834	0.18937017225432	0.241625356184806	0.136829803350918	0.18899610029066	0.241027284294047	0.135133015982066	2.46408592128404	-0.0161937447931853	0.335692964234957	0.235470642191814	0.300599403354451	0.198557285735933	0.462933954618807	0.540055085487305	0.419222067061486	0.461712860912824	0.538814051653651	0.418011857352718	0.00467009086395008	0.00562008527254431	0.00564205653867832
183	0.455496124527524	0.19	0.136269055680995	0.0928428837382368	0.179695227623753	0.275287445458444	0.41263253735274	0.308103097879259	0.517161976826221	2.01	1.29	2.73	0.12427722976902	0.166440483746308	0.208603737723597	0.146883716885763	0.196716622492792	0.246549528099822	0.148324260250028	0.198669313247035	0.249033326870113	0.136269055680995	2.33480207059077	0.0282827376243599	0.357905985843173	0.235470642191814	0.300599403354451	0.198557285735933	0.462933954618807	0.540055085487305	0.419222067061486	0.461712860912824	0.538814051653651	0.418011857352718	0.00467009086395008	0.00562008527254431	0.00564205653867832
183	0.455496124527524	0.19	0.137399395771066	0.0936625383397113	0.181136253202421	0.203971472120331	0.387980552072149	0.268313382464284	0.507647721680014	1.88	1.37	2.92	0.114544792586047	0.165631514374577	0.216718236163106	0.137095352819608	0.198239574131409	0.25938379544321	0.138389590346006	0.200099048122253	0.261780123510373	0.137399395771066	2.4341847102856	-0.0458912110496117	0.307076890296737	0.235470642191814	0.300599403354451	0.198557285735933	0.462933954618807	0.540055085487305	0.419222067061486	0.461712860912824	0.538814051653651	0.418011857352718	0.00467009086395008	0.00562008527254431	0.00564205653867832
183	0.455496124527524	0.19	0.14061753923087	0.0959542986524483	0.185280779809291	0.286646451306339	0.42976795453429	0.323916063961468	0.535619845107112	2.25	1.46	3.38	0.119111944638284	0.158036301694152	0.19696065875002	0.138134681388416	0.183275441003159	0.228416200617902	0.138369248366234	0.183634133255146	0.228823849756714	0.14061753923087	2.57236824438628	-0.00363736334222107	0.366614118672286	0.235470642191814	0.300599403354451	0.198557285735933	0.462933954618807	0.540055085487305	0.419222067061486	0.461712860912824	0.538814051653651	0.418011857352718	0.00467009086395008	0.00562008527254431	0.00564205653867832
183	0.455496124527524	0.19	0.141561110354643	0.0959072803259827	0.187214940383303	0.225678925455122	0.419105788236517	0.297899777489511	0.540311798983524	2.11	1.36	2.89	0.115749565965955	0.162844408582696	0.209939251199438	0.13572933807058	0.19095331892584	0.246177299781099	0.136962194992293	0.192741692083268	0.248451693301091	0.141561110354643	2.45766951520811	-0.0662403761694728	0.295803520589167	0.235470642191814	0.300599403354451	0.198557285735933	0.462933954618807	0.540055085487305	0.419222067061486	0.461712860912824	0.538814051653651	0.418011857352718	0.00467009086395008	0.00562008527254431	0.00564205653867832
183	0.455496124527524	0.19	0.144465452455684	0.0977867262957706	0.191144178615597	0.29256451205364	0.493323077778325	0.373552679899938	0.613093475656713	2.05	1.2	3	0.148399449444179	0.195980050685278	0.243560651926377	0.174824482600858	0.230877615041501	0.286930747482143	0.17375544905517	0.229474461347854	0.285182509687781	0.144465452455684	2.45874782160489	-0.00849653362164732	0.329487875819065	0.235470642191814	0.300599403354451	0.198557285735933	0.462933954618807	0.540055085487305	0.419222067061486	0.461712860912824	0.538814051653651	0.418011857352718	0.00467009086395008	0.00562008527254431	0.00564205653867832
183	0.455496124527524	0.19	0.146164242384323	0.0996144665810008	0.192714018187645	0.305978894860009	0.495181158781077	0.37874438159537	0.611617935966784	2.17	1.3	3.37	0.143720266520748	0.18790395732418	0.232087648127612	0.167715494347455	0.219275999518956	0.270836504690458	0.16613783930658	0.217253391061967	0.268338449388557	0.146164242384323	2.58780074568828	-0.033544780823335	0.34897376652205	0.235470642191814	0.300599403354451	0.198557285735933	0.462933954618807	0.540055085487305	0.419222067061486	0.461712860912824	0.538814051653651	0.418011857352718	0.00467009086395008	0.00562008527254431	0.00564205653867832
183	0.455496124527524	0.19	0.147667723751569	0.10053862243266	0.194796825070478	0.255676749704638	0.449007201996268	0.329395424894387	0.568618979098149	1.98	1.34	3.18	0.134902478523733	0.183888967018058	0.232875455512383	0.159968839048774	0.218057554536197	0.27614627002362	0.159935262452734	0.217995003734364	0.276109971333746	0.147667723751569	2.49098894495682	0.0365560817974816	0.400414724143238	0.235470642191814	0.300599403354451	0.198557285735933	0.462933954618807	0.540055085487305	0.419222067061486	0.461712860912824	0.538814051653651	0.418011857352718	0.00467009086395008	0.00562008527254431	0.00564205653867832
183	0.455496124527524	0.19	0.14798750620483	0.100538925606835	0.195436086802826	0.275802424433053	0.495519306703844	0.370154528846964	0.620884084560724	2.02	1.29	2.97	0.14911154404644	0.199612980982814	0.250114417919188	0.176185984438737	0.235857054436072	0.295528124433408	0.176619927890087	0.236455125631162	0.296274973260648	0.14798750620483	2.41811574633169	-0.00823245566251545	0.342641291600148	0.235470642191814	0.300599403354451	0.198557285735933	0.462933954618807	0.540055085487305	0.419222067061486	0.461712860912824	0.538814051653651	0.418011857352718	0.00467009086395008	0.00562008527254431	0.00564205653867832
183	0.455496124527524	0.19	0.149468392541264	0.10162676713383	0.197310017948698	0.236844617069775	0.408985511956744	0.294363477704101	0.523607546209387	2.04	1.39	2.96	0.117230520846752	0.16287884950748	0.208527178168208	0.138177989816383	0.191983042009765	0.245788094203148	0.139535032475578	0.193747305449628	0.248166765832622	0.149468392541264	2.37291102629095	0.0612635648989595	0.40737507050499	0.235470642191814	0.300599403354451	0.198557285735933	0.462933954618807	0.540055085487305	0.419222067061486	0.461712860912824	0.538814051653651	0.418011857352718	0.00467009086395008	0.00562008527254431	0.00564205653867832
183	0.455496124527524	0.19	0.150755603702441	0.102437203995708	0.199074003409175	0.247325050693335	0.409952443692084	0.298294758865673	0.521610128518495	1.89	1.14	2.96	0.126603608685648	0.173993867536539	0.22138412638743	0.151326969418621	0.207971675887263	0.264616382355905	0.149953924044826	0.20610166599381	0.262194985930472	0.150755603702441	2.28804517621692	0.0243129050444884	0.33648854238913	0.235470642191814	0.300599403354451	0.198557285735933	0.462933954618807	0.540055085487305	0.419222067061486	0.461712860912824	0.538814051653651	0.418011857352718	0.00467009086395008	0.00562008527254431	0.00564205653867832
183	0.455496124527524	0.19	0.152711896521959	0.104220934432283	0.201202858611635	0.226912447885326	0.419434848156301	0.298560219822904	0.540309476489699	2.08	1.42	3.41	0.117050035302358	0.164438731365001	0.211827427427644	0.137510031119993	0.193182129410925	0.248854227701857	0.137218243033851	0.192827259651165	0.248519380660036	0.152711896521959	2.57271117125372	-0.010228924374111	0.36380708229834	0.235470642191814	0.300599403354451	0.198557285735933	0.462933954618807	0.540055085487305	0.419222067061486	0.461712860912824	0.538814051653651	0.418011857352718	0.00467009086395008	0.00562008527254431	0.00564205653867832
183	0.455496124527524	0.19	0.153574326477675	0.10446717600484	0.202681476950509	0.264936501166969	0.429810993108612	0.318033462472626	0.541588523744598	2.06	1.36	3.41	0.126089752682167	0.170405847862019	0.214721943041872	0.148478987575561	0.200664108139583	0.252849228703605	0.147642046834335	0.199502615312122	0.25138124173447	0.153574326477675	2.46540309536111	-0.0110600930401094	0.346960259084828	0.235470642191814	0.300599403354451	0.198557285735933	0.462933954618807	0.540055085487305	0.419222067061486	0.461712860912824	0.538814051653651	0.418011857352718	0.00467009086395008	0.00562008527254431	0.00564205653867832
183	0.455496124527524	0.19	0.15989739957707	0.107710634734073	0.212084164420068	0.201132060403252	0.385011508271661	0.265211729110117	0.504811287433204	2.16	1.19	2.85	0.100906338198134	0.14648711651702	0.192067894835905	0.117816656327283	0.171036057508818	0.224255458690353	0.117644358231848	0.170698834053383	0.223946726627946	0.15989739957707	2.32917756414573	0.0127673583811196	0.344682252430771	0.235470642191814	0.300599403354451	0.198557285735933	0.462933954618807	0.540055085487305	0.419222067061486	0.461712860912824	0.538814051653651	0.418011857352718	0.00467009086395008	0.00562008527254431	0.00564205653867832
183	0.455496124527524	0.19	0.161364474996515	0.110050138534852	0.212678811458179	0.245649246355319	0.450377258094407	0.327154518441484	0.573599997747329	2	1.29	3.02	0.132661764642349	0.182628814354197	0.232595864066045	0.156972526435149	0.216096223854109	0.275219921273069	0.157153439379819	0.216374543416441	0.275600557797492	0.161364474996515	2.36720379997952	-0.00330814048992749	0.326316220937341	0.235470642191814	0.300599403354451	0.198557285735933	0.462933954618807	0.540055085487305	0.419222067061486	0.461712860912824	0.538814051653651	0.418011857352718	0.00467009086395008	0.00562008527254431	0.00564205653867832
183	0.455496124527524	0.19	0.17751542959651	0.119674926088519	0.2353559331045	0.279946000409791	0.514229024452179	0.385467103470516	0.642990945433842	1.94	1.37	2.91	0.15995776423597	0.213390259028695	0.266822753821421	0.190230283057844	0.253775048499254	0.317319813940664	0.192038274082495	0.256139188813063	0.320276612865786	0.17751542959651	2.31939177373761	0.0147906677109224	0.352403367584462	0.235470642191814	0.300599403354451	0.198557285735933	0.462933954618807	0.540055085487305	0.419222067061486	0.461712860912824	0.538814051653651	0.418011857352718	0.00467009086395008	0.00562008527254431	0.00564205653867832
183	0.455496124527524	0.19	0.189886802639968	0.129227391234606	0.250546214045331	0.26702954388092	0.502784174194879	0.372728100523405	0.632840247866352	1.74	1.26	2.77	0.169283330326695	0.228351388917944	0.287419447509192	0.205596574862056	0.277335419476438	0.34907426409082	0.206918819441147	0.279136828862966	0.351189090713315	0.189886802639968	2.16361029154693	0.0241079764284878	0.324381476982946	0.235470642191814	0.300599403354451	0.198557285735933	0.462933954618807	0.540055085487305	0.419222067061486	0.461712860912824	0.538814051653651	0.418011857352718	0.00467009086395008	0.00562008527254431	0.00564205653867832
183	0.455496124527524	0.2	0.0883430589448743	0.0607304841758275	0.115955633713921	0.411611570831632	0.524880020484192	0.426900845626942	0.622859195341442	1.92	1.26	3.03	0.178943001955079	0.220012697313235	0.261082392671392	0.213286531510162	0.262238503799747	0.311190476089332	0.212950026660238	0.261912140715754	0.310674278776048	0.0883430589448743	2.5263935463053	-0.0275858258797483	0.296981675067327	0.235470642191814	0.300599403354451	0.198557285735933	0.462933954618807	0.540055085487305	0.419222067061486	0.461712860912824	0.538814051653651	0.418011857352718	0.00467009086395008	0.00562008527254431	0.00564205653867832
183	0.455496124527524	0.2	0.0931063816643415	0.0642776762886818	0.121935087040001	0.331282460275454	0.449781042617875	0.350009027425117	0.549553057810633	1.98	1.33	3.06	0.142856174267141	0.183578119338715	0.224300064410288	0.169274214341374	0.217526768309065	0.265779322276757	0.169606451875006	0.218058657531947	0.266423075627054	0.0931063816643415	2.6252848835688	-0.105950575710952	0.255744653665164	0.235470642191814	0.300599403354451	0.198557285735933	0.462933954618807	0.540055085487305	0.419222067061486	0.461712860912824	0.538814051653651	0.418011857352718	0.00467009086395008	0.00562008527254431	0.00564205653867832
183	0.455496124527524	0.2	0.104897024699558	0.071693170311942	0.138100879087174	0.348785498272822	0.517683864182344	0.407242207700451	0.628125520664238	1.82	1.32	2.67	0.17845786700729	0.226854575579815	0.275251284152341	0.214888958566947	0.273165561765355	0.331442164963762	0.217746235894782	0.276796812665216	0.335894298802236	0.104897024699558	2.36479577853404	0.0212351535230788	0.346741834041266	0.235470642191814	0.300599403354451	0.198557285735933	0.462933954618807	0.540055085487305	0.419222067061486	0.461712860912824	0.538814051653651	0.418011857352718	0.00467009086395008	0.00562008527254431	0.00564205653867832
183	0.455496124527524	0.2	0.107586103314216	0.0740989115598213	0.141073295068611	0.302729252295187	0.485715145966341	0.370624338633817	0.600805953298865	2.06	1.41	3.06	0.146624149494587	0.192155675572937	0.237687201651287	0.172581121584951	0.226173124438247	0.279765127291543	0.174073319652234	0.22799622875913	0.281882629308086	0.107586103314216	2.60591133227891	-0.0415679971305814	0.321059438065126	0.235470642191814	0.300599403354451	0.198557285735933	0.462933954618807	0.540055085487305	0.419222067061486	0.461712860912824	0.538814051653651	0.418011857352718	0.00467009086395008	0.00562008527254431	0.00564205653867832
183	0.455496124527524	0.2	0.111346098498234	0.0766534400741568	0.146038756922311	0.271513973584124	0.403848302136816	0.300567823266611	0.507128781007021	1.97	1.37	3.04	0.123648621835353	0.166136499399907	0.208624376964461	0.146767881831077	0.197199950551998	0.247632019272919	0.147646389071942	0.198346065441274	0.249075448035742	0.111346098498234	2.5734201802134	-0.067347334893702	0.287741669427953	0.235470642191814	0.300599403354451	0.198557285735933	0.462933954618807	0.540055085487305	0.419222067061486	0.461712860912824	0.538814051653651	0.418011857352718	0.00467009086395008	0.00562008527254431	0.00564205653867832
183	0.455496124527524	0.2	0.113459970064953	0.0783553007705911	0.148564639359315	0.227202259693428	0.370248655118761	0.263636787893306	0.476860522344217	2.08	1.34	3.39	0.103565216835222	0.145445871028598	0.187326525221975	0.121718962967183	0.170940795862254	0.220162628757324	0.120940453116089	0.169801253202388	0.218710308189914	0.113459970064953	2.75689143306466	0.0281150467622194	0.425227207377828	0.235470642191814	0.300599403354451	0.198557285735933	0.462933954618807	0.540055085487305	0.419222067061486	0.461712860912824	0.538814051653651	0.418011857352718	0.00467009086395008	0.00562008527254431	0.00564205653867832
183	0.455496124527524	0.2	0.11378405569718	0.078760054821114	0.148808056573246	0.367302574505584	0.523049744866218	0.415869559563059	0.630229930169378	2.01	1.35	3.16	0.16759527523755	0.210788849383173	0.253982423528796	0.19804313236902	0.249083895361223	0.300124658353425	0.198229336821424	0.249334387083127	0.300354249198765	0.11378405569718	2.61589827811428	0.0221893483178224	0.39225759688343	0.235470642191814	0.300599403354451	0.198557285735933	0.462933954618807	0.540055085487305	0.419222067061486	0.461712860912824	0.538814051653651	0.418011857352718	0.00467009086395008	0.00562008527254431	0.00564205653867832
183	0.455496124527524	0.2	0.114970101070075	0.079164514042635	0.150775688097515	0.256272457789543	0.450987599955646	0.331036004743755	0.570939195167536	1.92	1.4	2.96	0.138663446524368	0.188908439122836	0.239153431721305	0.165250682412773	0.225129616067164	0.285008549721554	0.166837819692935	0.227304074377753	0.28776883691492	0.114970101070075	2.60540393589252	0.0116182328921719	0.383125830911646	0.235470642191814	0.300599403354451	0.198557285735933	0.462933954618807	0.540055085487305	0.419222067061486	0.461712860912824	0.538814051653651	0.418011857352718	0.00467009086395008	0.00562008527254431	0.00564205653867832
183	0.455496124527524	0.2	0.118441882450348	0.081962893158029	0.154920871742668	0.269699460424576	0.411724637752457	0.305944752974715	0.517504522530199	1.85	1.26	2.64	0.132055703944951	0.177713741913312	0.223371779881674	0.158454264072379	0.213239559891796	0.268024855711213	0.160181028487386	0.215471854846204	0.270891792292865	0.118441882450348	2.44212727548315	0.0205127935982913	0.354374873985229	0.235470642191814	0.300599403354451	0.198557285735933	0.462933954618807	0.540055085487305	0.419222067061486	0.461712860912824	0.538814051653651	0.418011857352718	0.00467009086395008	0.00562008527254431	0.00564205653867832
183	0.455496124527524	0.2	0.119135224559999	0.0820575763956382	0.156212872724359	0.273678072379471	0.397755427041344	0.29658673105657	0.498924123026119	1.85	1.1	2.8	0.128037029061475	0.171711738384339	0.215386447707203	0.153637941832522	0.206045378178743	0.258452814524964	0.152503978231735	0.204554991737496	0.256649819970778	0.119135224559999	2.36996748145561	-0.00258046499357083	0.313982638127028	0.235470642191814	0.300599403354451	0.198557285735933	0.462933954618807	0.540055085487305	0.419222067061486	0.461712860912824	0.538814051653651	0.418011857352718	0.00467009086395008	0.00562008527254431	0.00564205653867832
183	0.455496124527524	0.2	0.119404259854886	0.0822078116014125	0.156600708108359	0.280914312926401	0.40760478143783	0.305785947306515	0.509423615569144	2.15	1.33	3.62	0.116604143666526	0.155430316247652	0.194256488828778	0.136206808485206	0.181560162891676	0.226913517298147	0.134244324547944	0.178944408376503	0.223645235092999	0.119404259854886	2.72845256259271	0.0306753052971986	0.417213852734017	0.235470642191814	0.300599403354451	0.198557285735933	0.462933954618807	0.540055085487305	0.419222067061486	0.461712860912824	0.538814051653651	0.418011857352718	0.00467009086395008	0.00562008527254431	0.00564205653867832
183	0.455496124527524	0.2	0.119489952841932	0.0823894949575152	0.156590410726349	0.276155251337707	0.414968983851003	0.310075826097954	0.519862141604053	1.98	1.27	2.99	0.126656202212819	0.169501751207388	0.212347300201957	0.150103946454708	0.200881451857064	0.25165895725942	0.150129348572595	0.200964627964959	0.25167560539121	0.119489952841932	2.44413981123975	0.0190865863716427	0.361639809468395	0.235470642191814	0.300599403354451	0.198557285735933	0.462933954618807	0.540055085487305	0.419222067061486	0.461712860912824	0.538814051653651	0.418011857352718	0.00467009086395008	0.00562008527254431	0.00564205653867832
183	0.455496124527524	0.2	0.119880719385262	0.082526649740996	0.157234789029528	0.337924018255814	0.474101132597616	0.370491331356231	0.577710933839	1.83	1.34	2.86	0.161442838472965	0.206591156369627	0.251739474266289	0.194144394695736	0.248437870532051	0.302731346368367	0.195884117712745	0.250767547282158	0.305499908480093	0.119880719385262	2.42311089076561	-0.0549323697723044	0.276186604192703	0.235470642191814	0.300599403354451	0.198557285735933	0.462933954618807	0.540055085487305	0.419222067061486	0.461712860912824	0.538814051653651	0.418011857352718	0.00467009086395008	0.00562008527254431	0.00564205653867832
183	0.455496124527524	0.2	0.121306786073562	0.0837883761795491	0.158825195967575	0.325791312857308	0.469410048180279	0.363979791087255	0.574840305273303	2.08	1.49	3.28	0.142919479072086	0.184317484651354	0.225715490230622	0.167955881722051	0.216605922806328	0.265255963890605	0.169049974507345	0.218011729818682	0.266894846820693	0.121306786073562	2.58626046604089	-0.00393873326500466	0.364668568600128	0.235470642191814	0.300599403354451	0.198557285735933	0.462933954618807	0.540055085487305	0.419222067061486	0.461712860912824	0.538814051653651	0.418011857352718	0.00467009086395008	0.00562008527254431	0.00564205653867832
183	0.455496124527524	0.2	0.125527190247043	0.0869083067746722	0.164146073719414	0.243764690381587	0.436530379708257	0.31648567393525	0.556575085481264	2.19	1.46	3.21	0.118847132227121	0.163926483980304	0.209005835733487	0.1383992579649	0.190894835395043	0.243390412825186	0.139308277445764	0.192098047501531	0.244918612220306	0.125527190247043	2.61749941482307	-0.0234146065622624	0.367752703377498	0.235470642191814	0.300599403354451	0.198557285735933	0.462933954618807	0.540055085487305	0.419222067061486	0.461712860912824	0.538814051653651	0.418011857352718	0.00467009086395008	0.00562008527254431	0.00564205653867832
183	0.455496124527524	0.2	0.12877765123467	0.0882000440891635	0.169355258380176	0.247449237181449	0.401606549134164	0.292258487622717	0.510954610645611	2.04	1.23	2.9	0.116488184518893	0.160072058745232	0.203655932971572	0.137327048691539	0.188707751745382	0.240088454799224	0.137421482710022	0.188833372748351	0.240247045240358	0.12877765123467	2.46457986214109	-0.0532252287741205	0.294808819191579	0.235470642191814	0.300599403354451	0.198557285735933	0.462933954618807	0.540055085487305	0.419222067061486	0.461712860912824	0.538814051653651	0.418011857352718	0.00467009086395008	0.00562008527254431	0.00564205653867832
183	0.455496124527524	0.2	0.129890958549779	0.0887532213520274	0.17102869574753	0.234448075992785	0.431483753365804	0.309749190925342	0.553218315806267	2.19	1.48	3.51	0.116603261246902	0.162429521340166	0.208255781433429	0.135852818293736	0.189244348847493	0.242635879401249	0.135766637299753	0.189112714711882	0.242507092199321	0.129890958549779	2.71095238552134	0.0635777434731714	0.462207386749772	0.235470642191814	0.300599403354451	0.198557285735933	0.462933954618807	0.540055085487305	0.419222067061486	0.461712860912824	0.538814051653651	0.418011857352718	0.00467009086395008	0.00562008527254431	0.00564205653867832
183	0.455496124527524	0.2	0.130117046156836	0.0890504291237196	0.171183663189953	0.261900973364001	0.439937530127345	0.324627991653386	0.555247068601304	2.22	1.48	3.3	0.120914657260833	0.163864167721935	0.206813678183036	0.140579028146348	0.190513424660069	0.24044782117379	0.141282037419001	0.191500100839211	0.241676036550655	0.130117046156836	2.67922260524865	-0.0200033267271462	0.377385829500646	0.235470642191814	0.300599403354451	0.198557285735933	0.462933954618807	0.540055085487305	0.419222067061486	0.461712860912824	0.538814051653651	0.418011857352718	0.00467009086395008	0.00562008527254431	0.00564205653867832
183	0.455496124527524	0.2	0.130781952136072	0.0895226838944028	0.17204122037774	0.227134680259287	0.381026506204776	0.271290074266313	0.490762938143238	2.02	1.33	3.27	0.109236885652916	0.153423043587516	0.197609201522116	0.129058905380579	0.18126304084204	0.233467176303501	0.128552570001165	0.180564544260329	0.232621231995506	0.130781952136072	2.53152192693634	-0.0206594934036623	0.331009062760854	0.235470642191814	0.300599403354451	0.198557285735933	0.462933954618807	0.540055085487305	0.419222067061486	0.461712860912824	0.538814051653651	0.418011857352718	0.00467009086395008	0.00562008527254431	0.00564205653867832
183	0.455496124527524	0.2	0.130813129373437	0.0894162330304902	0.172210025716383	0.232509265978516	0.42201419265145	0.302304599088589	0.541723786214311	1.83	1.32	2.75	0.132066899453805	0.184364068945723	0.236661238437641	0.158912992664472	0.221840946195695	0.284768899726918	0.160724806996936	0.224377240200704	0.287973721877404	0.130813129373437	2.34042568161804	0.00424450803669655	0.314673282828257	0.235470642191814	0.300599403354451	0.198557285735933	0.462933954618807	0.540055085487305	0.419222067061486	0.461712860912824	0.538814051653651	0.418011857352718	0.00467009086395008	0.00562008527254431	0.00564205653867832
183	0.455496124527524	0.2	0.131271624309452	0.0901521797896506	0.172391068829253	0.291674101699444	0.452568269894738	0.342455626298879	0.562680913490597	1.72	1.25	2.89	0.15702189268874	0.207510465159418	0.257999037630096	0.191151013059657	0.252613409229067	0.314075805398478	0.191464668906266	0.253058664143089	0.314631642782185	0.131271624309452	2.23031755377968	0.00286412967647336	0.308006478902985	0.235470642191814	0.300599403354451	0.198557285735933	0.462933954618807	0.540055085487305	0.419222067061486	0.461712860912824	0.538814051653651	0.418011857352718	0.00467009086395008	0.00562008527254431	0.00564205653867832
183	0.455496124527524	0.2	0.132206979538869	0.0904000496950869	0.174013909382652	0.256767521285663	0.422588005430622	0.310335789465577	0.534840221395667	1.89	1.18	2.76	0.131760307314389	0.179419607254449	0.22707890719451	0.157503224233982	0.214474049198612	0.271444874163243	0.157719009551643	0.214738846941268	0.271841839087945	0.132206979538869	2.37258791329322	0.0477346235789886	0.362785802714713	0.235470642191814	0.300599403354451	0.198557285735933	0.462933954618807	0.540055085487305	0.419222067061486	0.461712860912824	0.538814051653651	0.418011857352718	0.00467009086395008	0.00562008527254431	0.00564205653867832
183	0.455496124527524	0.2	0.13264963010352	0.0917157968236554	0.173583463383384	0.30432166689187	0.488046737568333	0.37283819643949	0.603255278697176	1.92	1.27	2.93	0.156008156585973	0.204215320701968	0.252422484817963	0.185876984997779	0.24331374033971	0.300750495681642	0.186282053828199	0.243832093692487	0.301441070149829	0.13264963010352	2.50974938222383	-0.0135417258958205	0.328898683995754	0.235470642191814	0.300599403354451	0.198557285735933	0.462933954618807	0.540055085487305	0.419222067061486	0.461712860912824	0.538814051653651	0.418011857352718	0.00467009086395008	0.00562008527254431	0.00564205653867832
183	0.455496124527524	0.2	0.132791337013959	0.0913502224714017	0.174232451556517	0.344975875690129	0.503762846019243	0.395383661197028	0.612142030841458	2.01	1.33	3.01	0.159759663033325	0.203551614361317	0.247343565689309	0.188891060699228	0.240668261397929	0.292445462096631	0.189640109491995	0.241649070331522	0.293561210981425	0.132791337013959	2.50163202474888	-0.0183244026652263	0.328347264458855	0.235470642191814	0.300599403354451	0.198557285735933	0.462933954618807	0.540055085487305	0.419222067061486	0.461712860912824	0.538814051653651	0.418011857352718	0.00467009086395008	0.00562008527254431	0.00564205653867832
183	0.455496124527524	0.2	0.13285762885549	0.0917150961329046	0.174000161578076	0.307425761950626	0.462984350333917	0.354488079709984	0.571480620957849	2.02	1.34	3.09	0.14245745915125	0.186058651758677	0.229659844366103	0.168236828392434	0.219728174665942	0.27121952093945	0.168661318620695	0.220302760254344	0.271820573720027	0.13285762885549	2.5434429685237	-0.0287792661822765	0.32957088882114	0.235470642191814	0.300599403354451	0.198557285735933	0.462933954618807	0.540055085487305	0.419222067061486	0.461712860912824	0.538814051653651	0.418011857352718	0.00467009086395008	0.00562008527254431	0.00564205653867832
183	0.455496124527524	0.2	0.134924083259342	0.0925111103128241	0.17733705620586	0.255873394880387	0.42444482010268	0.311434644460061	0.537454995745298	2.05	1.23	2.91	0.123739260123484	0.168640480232398	0.213541700341311	0.145777405454469	0.198675599307297	0.251573793160124	0.14571574963685	0.198616179501528	0.251560039534621	0.134924083259342	2.4953042887224	-0.0095076636276396	0.33155103535672	0.235470642191814	0.300599403354451	0.198557285735933	0.462933954618807	0.540055085487305	0.419222067061486	0.461712860912824	0.538814051653651	0.418011857352718	0.00467009086395008	0.00562008527254431	0.00564205653867832
183	0.455496124527524	0.2	0.136082208163063	0.0941285613339184	0.178035854992208	0.247567247282654	0.412151038047474	0.299967505462152	0.524334570632796	2.06	1.29	3.31	0.118562472490235	0.162903131907702	0.20724379132517	0.139524685496471	0.191704911077022	0.243885136657572	0.138390836802802	0.190168711651318	0.241919099108418	0.136082208163063	2.57380383930794	0.0349878019415289	0.404936191971771	0.235470642191814	0.300599403354451	0.198557285735933	0.462933954618807	0.540055085487305	0.419222067061486	0.461712860912824	0.538814051653651	0.418011857352718	0.00467009086395008	0.00562008527254431	0.00564205653867832
183	0.455496124527524	0.2	0.136583118106352	0.0945412891918395	0.178624947020864	0.331911336349199	0.505443083594043	0.393482867511291	0.617403299676796	1.94	1.23	2.85	0.163875081520612	0.210503514554231	0.257131947587849	0.195045500015922	0.250543053100935	0.306040606185948	0.195372540741735	0.251019943564711	0.306598254269101	0.136583118106352	2.30461256774431	0.0279048090728879	0.349693590738577	0.235470642191814	0.300599403354451	0.198557285735933	0.462933954618807	0.540055085487305	0.419222067061486	0.461712860912824	0.538814051653651	0.418011857352718	0.00467009086395008	0.00562008527254431	0.00564205653867832
183	0.455496124527524	0.2	0.137412675388561	0.0947987686576601	0.180026582119462	0.233041715749696	0.421894667927162	0.302397246208135	0.541392089646189	2.03	1.28	3.3	0.121340531356162	0.169290308772779	0.217240086189396	0.143252224075155	0.199860780029779	0.256469335984403	0.142046619560597	0.19814639264431	0.254282908160044	0.137412675388561	2.50620126309918	-0.0129921369174052	0.338341396459328	0.235470642191814	0.300599403354451	0.198557285735933	0.462933954618807	0.540055085487305	0.419222067061486	0.461712860912824	0.538814051653651	0.418011857352718	0.00467009086395008	0.00562008527254431	0.00564205653867832
183	0.455496124527524	0.2	0.13773741075816	0.0945053636995725	0.180969457816747	0.249245266255277	0.456557910882184	0.332844462075706	0.580271359688663	2.04	1.52	3.23	0.132715639788483	0.182044114134729	0.231372588480975	0.156470186930751	0.21462788118794	0.27278557544513	0.157974325349664	0.216712033882504	0.275299581234867	0.13773741075816	2.56667660670611	0.059660267096973	0.440146165816758	0.235470642191814	0.300599403354451	0.198557285735933	0.462933954618807	0.540055085487305	0.419222067061486	0.461712860912824	0.538814051653651	0.418011857352718	0.00467009086395008	0.00562008527254431	0.00564205653867832
183	0.455496124527524	0.2	0.137934385568582	0.094909277478642	0.180959493658522	0.306902391993748	0.462110816785864	0.353686009425752	0.570535624145975	1.95	1.23	2.8	0.146568542157391	0.191500107231931	0.236431672306471	0.174254177804034	0.227672959312447	0.281091740820861	0.17482323384445	0.22841207418428	0.282074133539938	0.137934385568582	2.2968585018523	0.0618357520930435	0.38479390059109	0.235470642191814	0.300599403354451	0.198557285735933	0.462933954618807	0.540055085487305	0.419222067061486	0.461712860912824	0.538814051653651	0.418011857352718	0.00467009086395008	0.00562008527254431	0.00564205653867832
183	0.455496124527524	0.2	0.138745270084101	0.0949886539842444	0.182501886183958	0.275354125792701	0.469517030009772	0.350597296111811	0.588436763907733	1.99	1.35	3.39	0.1426726705752	0.191066072941611	0.239459475308021	0.168947762362145	0.226253460853199	0.283559159344253	0.167949573693545	0.224857110894936	0.281861915666874	0.138745270084101	2.5924322211374	0.000613656230449269	0.36960508440106	0.235470642191814	0.300599403354451	0.198557285735933	0.462933954618807	0.540055085487305	0.419222067061486	0.461712860912824	0.538814051653651	0.418011857352718	0.00467009086395008	0.00562008527254431	0.00564205653867832
183	0.455496124527524	0.2	0.138891232732586	0.0953870816333485	0.182395383831823	0.26715769202668	0.425147467926377	0.315209809199613	0.53508512665314	2.03	1.29	3.18	0.126324694510724	0.170383733121061	0.214442771731398	0.14909680873485	0.20109821731272	0.25309962589059	0.148546749554225	0.200338031393267	0.251926838056533	0.138891232732586	2.45995316164259	-0.0193318242551811	0.328615486669727	0.235470642191814	0.300599403354451	0.198557285735933	0.462933954618807	0.540055085487305	0.419222067061486	0.461712860912824	0.538814051653651	0.418011857352718	0.00467009086395008	0.00562008527254431	0.00564205653867832
183	0.455496124527524	0.2	0.141365904222756	0.0972916821747812	0.185440126270731	0.281533080908757	0.486429358648306	0.365106143099976	0.607752574196637	1.9	1.33	2.96	0.154646502270041	0.206034875988985	0.257423249707928	0.18476119524061	0.24615655310783	0.307551910975051	0.185734348052164	0.247453358021031	0.309172138674846	0.141365904222756	2.39412690042285	0.0157352195533092	0.3544581063172	0.235470642191814	0.300599403354451	0.198557285735933	0.462933954618807	0.540055085487305	0.419222067061486	0.461712860912824	0.538814051653651	0.418011857352718	0.00467009086395008	0.00562008527254431	0.00564205653867832
183	0.455496124527524	0.2	0.142688198152149	0.0982556354230642	0.187120760881234	0.286670195044136	0.392561276360053	0.295879007652099	0.489243545068008	2.01	1.2	3.35	0.119566654231398	0.158636595301714	0.197706536372031	0.141372386444685	0.187567630786592	0.2337628751285	0.138952883504277	0.184356583829231	0.229761136241064	0.142688198152149	2.44406992916812	0.00670996432326834	0.327906298953001	0.235470642191814	0.300599403354451	0.198557285735933	0.462933954618807	0.540055085487305	0.419222067061486	0.461712860912824	0.538814051653651	0.418011857352718	0.00467009086395008	0.00562008527254431	0.00564205653867832
183	0.455496124527524	0.2	0.143550903915385	0.0991844981836842	0.187917309647086	0.281991466708872	0.433721484607988	0.325666895338916	0.54177607387706	1.89	1.23	2.74	0.138253361821475	0.184125111270068	0.229996860718661	0.165260491530365	0.220093066748472	0.274925641966579	0.16611402519686	0.221208815611214	0.276305690573554	0.143550903915385	2.34678444644143	-0.0387864276543364	0.28357376732134	0.235470642191814	0.300599403354451	0.198557285735933	0.462933954618807	0.540055085487305	0.419222067061486	0.461712860912824	0.538814051653651	0.418011857352718	0.00467009086395008	0.00562008527254431	0.00564205653867832
183	0.455496124527524	0.2	0.144027439853747	0.0985287238621136	0.189526155845381	0.229069532922138	0.382856985139985	0.273197557157514	0.492516413122457	1.99	1.25	2.98	0.111399996860553	0.156115110934337	0.200830225008122	0.131973690887451	0.184946929748109	0.237920168608768	0.131801793352154	0.184713419445814	0.237569990100565	0.144027439853747	2.40101714259664	0.022547055981908	0.362372192086652	0.235470642191814	0.300599403354451	0.198557285735933	0.462933954618807	0.540055085487305	0.419222067061486	0.461712860912824	0.538814051653651	0.418011857352718	0.00467009086395008	0.00562008527254431	0.00564205653867832
183	0.455496124527524	0.2	0.145260605334696	0.0996212368260776	0.190899973843314	0.21945190764334	0.397224111872912	0.280260379778372	0.514187843967452	1.96	1.31	3.12	0.115773199765843	0.164089931270482	0.212406662775121	0.137545413433111	0.194948550117452	0.252351686801793	0.137446627543472	0.19483470227504	0.252131276925718	0.145260605334696	2.42792392445967	-0.00160724902629682	0.338414957963552	0.235470642191814	0.300599403354451	0.198557285735933	0.462933954618807	0.540055085487305	0.419222067061486	0.461712860912824	0.538814051653651	0.418011857352718	0.00467009086395008	0.00562008527254431	0.00564205653867832
183	0.455496124527524	0.2	0.145500327545846	0.0995100402906798	0.191490614801013	0.212966675856508	0.398270323297298	0.278732830455422	0.517807816139174	2.03	1.27	2.96	0.111427738535081	0.159214690921567	0.207001643308052	0.13144442504309	0.187815743025332	0.244187061007573	0.131595357208747	0.187993681815921	0.244452469727201	0.145500327545846	2.37830615119331	0.045184617347056	0.383646569387283	0.235470642191814	0.300599403354451	0.198557285735933	0.462933954618807	0.540055085487305	0.419222067061486	0.461712860912824	0.538814051653651	0.418011857352718	0.00467009086395008	0.00562008527254431	0.00564205653867832
183	0.455496124527524	0.2	0.145502971034122	0.0996576317940274	0.191348310274216	0.239670856681227	0.419975657761432	0.30318643047824	0.536764885044625	2.08	1.34	3.28	0.118835961128341	0.164612284467557	0.210388607806772	0.139601320755595	0.193376584882824	0.247151849010053	0.139150246940005	0.19268091843933	0.246337403934604	0.145502971034122	2.5106733035807	0.000848203813394736	0.355415763651992	0.235470642191814	0.300599403354451	0.198557285735933	0.462933954618807	0.540055085487305	0.419222067061486	0.461712860912824	0.538814051653651	0.418011857352718	0.00467009086395008	0.00562008527254431	0.00564205653867832
183	0.455496124527524	0.2	0.146412622016354	0.10113182115258	0.191693422880128	0.214545547796304	0.407999767724229	0.286115928121277	0.52988360732718	2.02	1.39	3.23	0.115070676474624	0.164090162969242	0.213109649463861	0.135916836274913	0.193816674220497	0.25171651216608	0.136117214653802	0.194082337560997	0.252086619024595	0.146412622016354	2.52612092321722	0.0153499932497114	0.383623153476756	0.235470642191814	0.300599403354451	0.198557285735933	0.462933954618807	0.540055085487305	0.419222067061486	0.461712860912824	0.538814051653651	0.418011857352718	0.00467009086395008	0.00562008527254431	0.00564205653867832
183	0.455496124527524	0.2	0.147963081683465	0.102276466674137	0.193649696692793	0.290084251178021	0.474977950242052	0.358966664470646	0.590989236013458	1.96	1.35	3.22	0.147694588216691	0.195426705921168	0.243158823625646	0.175315502668673	0.231974181296244	0.288632859923814	0.175167032523223	0.231781440158175	0.288426582597443	0.147963081683465	2.52645960669805	0.100588752174224	0.459145193453324	0.235470642191814	0.300599403354451	0.198557285735933	0.462933954618807	0.540055085487305	0.419222067061486	0.461712860912824	0.538814051653651	0.418011857352718	0.00467009086395008	0.00562008527254431	0.00564205653867832
183	0.455496124527524	0.2	0.149173916661655	0.102865615804407	0.195482217518902	0.223817893070162	0.463580326184281	0.328794299793447	0.598366352575114	2.07	1.44	3.21	0.129608871031801	0.182740767546896	0.235872664061991	0.152438275432007	0.214928864314659	0.277419453197311	0.153205184027587	0.216040565992444	0.278802721531708	0.149173916661655	2.57583653677946	-0.00478514426083943	0.373990525014349	0.235470642191814	0.300599403354451	0.198557285735933	0.462933954618807	0.540055085487305	0.419222067061486	0.461712860912824	0.538814051653651	0.418011857352718	0.00467009086395008	0.00562008527254431	0.00564205653867832
183	0.455496124527524	0.2	0.150175988876156	0.10396231387573	0.196389663876582	0.274290151215788	0.459658552492619	0.34292459525537	0.576392509729867	2.01	1.25	2.97	0.138434389425704	0.185558434533493	0.232682479641283	0.163644495558481	0.219350239068681	0.27505598257888	0.163576161301251	0.219321023550765	0.274988992555802	0.150175988876156	2.39226153573066	-0.024989876557774	0.306169173179972	0.235470642191814	0.300599403354451	0.198557285735933	0.462933954618807	0.540055085487305	0.419222067061486	0.461712860912824	0.538814051653651	0.418011857352718	0.00467009086395008	0.00562008527254431	0.00564205653867832
183	0.455496124527524	0.2	0.150369491263639	0.102974745036987	0.19776423749029	0.258703085383519	0.468944005384755	0.345006787720375	0.592881223049135	2.02	1.4	3.11	0.138985050375537	0.188912822968953	0.238840595562369	0.164221801260604	0.223215403277988	0.282209005295372	0.165116650486971	0.224496985937822	0.283800791446808	0.150369491263639	2.45725912744763	-0.0225913134530032	0.344999659922478	0.235470642191814	0.300599403354451	0.198557285735933	0.462933954618807	0.540055085487305	0.419222067061486	0.461712860912824	0.538814051653651	0.418011857352718	0.00467009086395008	0.00562008527254431	0.00564205653867832
183	0.455496124527524	0.2	0.150783096544548	0.103076122474448	0.198490070614648	0.221286902344001	0.421581177148554	0.298106596829361	0.545055757467748	1.63	1.1	2.68	0.142528065186474	0.201562629398685	0.260597193610896	0.175348623231466	0.247977333542922	0.320606043854378	0.174853023357481	0.247292957343888	0.31979806312921	0.150783096544548	2.19810189685322	0.0225895018231057	0.31578518951913	0.235470642191814	0.300599403354451	0.198557285735933	0.462933954618807	0.540055085487305	0.419222067061486	0.461712860912824	0.538814051653651	0.418011857352718	0.00467009086395008	0.00562008527254431	0.00564205653867832
183	0.455496124527524	0.2	0.151029205453362	0.104083346705215	0.19797506420151	0.248956871360928	0.426129912689396	0.310572485932151	0.541687339446642	1.89	1.24	2.66	0.1316735457622	0.180666475945997	0.229659406129794	0.157348723101603	0.215894841540221	0.274440959978839	0.158755047271894	0.217761898661421	0.276785762077838	0.151029205453362	2.24445800074886	-0.019392126797234	0.287907693671584	0.235470642191814	0.300599403354451	0.198557285735933	0.462933954618807	0.540055085487305	0.419222067061486	0.461712860912824	0.538814051653651	0.418011857352718	0.00467009086395008	0.00562008527254431	0.00564205653867832
183	0.455496124527524	0.2	0.151119445135662	0.10455594287284	0.197682947398483	0.305077407137426	0.461603245851055	0.352831147200436	0.570375344501673	1.98	1.17	3.25	0.144047918311454	0.18845554645118	0.232863174590905	0.1706966497779	0.2233196479919	0.275942646205899	0.167875463629593	0.21962192484643	0.271379388460653	0.151119445135662	2.39440244633691	0.0694182572341876	0.398641524604289	0.235470642191814	0.300599403354451	0.198557285735933	0.462933954618807	0.540055085487305	0.419222067061486	0.461712860912824	0.538814051653651	0.418011857352718	0.00467009086395008	0.00562008527254431	0.00564205653867832
183	0.455496124527524	0.2	0.15249885840986	0.105109000211568	0.199888716608151	0.280810992560623	0.434156809423433	0.3256775912242	0.542636027622666	1.9	1.32	3.15	0.137738610769178	0.183617655612036	0.229496700454894	0.16450474087951	0.219299255950679	0.274093771021848	0.164379254818385	0.219158208550095	0.273894292004814	0.15249885840986	2.39167017977086	-0.0493692100463649	0.285759035275759	0.235470642191814	0.300599403354451	0.198557285735933	0.462933954618807	0.540055085487305	0.419222067061486	0.461712860912824	0.538814051653651	0.418011857352718	0.00467009086395008	0.00562008527254431	0.00564205653867832
183	0.455496124527524	0.2	0.154353530501615	0.106248592000547	0.202458469002684	0.297085823290382	0.440592138695759	0.334780755249797	0.546403522141721	2.02	1.19	3	0.134544451199433	0.177068802713507	0.219593154227582	0.158893573346754	0.209113750441306	0.259333927535857	0.157893911487578	0.207718896938172	0.257706924196759	0.154353530501615	2.37244536076077	-0.00788017301815687	0.32746179704388	0.235470642191814	0.300599403354451	0.198557285735933	0.462933954618807	0.540055085487305	0.419222067061486	0.461712860912824	0.538814051653651	0.418011857352718	0.00467009086395008	0.00562008527254431	0.00564205653867832
183	0.455496124527524	0.2	0.154550969680412	0.106284785464167	0.202817153896657	0.238557392721248	0.478580951576057	0.345086560742112	0.612075342410001	1.83	1.26	2.61	0.15018948992915	0.208289273428791	0.266389056928433	0.180560204409018	0.250408692407504	0.32025718040599	0.182652041704046	0.253305517553599	0.324089879906084	0.154550969680412	2.26190346428728	0.0428617770612664	0.35409176051707	0.235470642191814	0.300599403354451	0.198557285735933	0.462933954618807	0.540055085487305	0.419222067061486	0.461712860912824	0.538814051653651	0.418011857352718	0.00467009086395008	0.00562008527254431	0.00564205653867832
183	0.455496124527524	0.2	0.154863418093687	0.106991308111981	0.202735528075392	0.265203706657828	0.451298310958146	0.334013208059451	0.56858341385684	2.01	1.4	3.18	0.134756258742846	0.18207445242962	0.229392646116394	0.159276008452679	0.215204045398274	0.271132082343869	0.159841522330953	0.215924060001748	0.272087121253389	0.154863418093687	2.41077734655255	-0.00529283228374019	0.342730724191636	0.235470642191814	0.300599403354451	0.198557285735933	0.462933954618807	0.540055085487305	0.419222067061486	0.461712860912824	0.538814051653651	0.418011857352718	0.00467009086395008	0.00562008527254431	0.00564205653867832
183	0.455496124527524	0.2	0.156651905274973	0.107640045100942	0.205663765449004	0.300568491670621	0.490456329504153	0.373644540436075	0.60726811857223	1.81	1.24	3.03	0.164596831883713	0.216054429483921	0.267512027084128	0.198443687787956	0.260482764212636	0.322521840637316	0.197765766393508	0.259570147456947	0.321342186810242	0.156651905274973	2.32082766009202	-0.0495853292806982	0.265443743738751	0.235470642191814	0.300599403354451	0.198557285735933	0.462933954618807	0.540055085487305	0.419222067061486	0.461712860912824	0.538814051653651	0.418011857352718	0.00467009086395008	0.00562008527254431	0.00564205653867832
183	0.455496124527524	0.2	0.156930994673267	0.107485890194592	0.206376099151941	0.229416437596168	0.467468397672899	0.33370560646035	0.601231188885449	2.15	1.43	3.2	0.127255543460269	0.178264745466403	0.229273947472537	0.148650008517519	0.208234983022391	0.267819957527262	0.149412157697796	0.209274780923252	0.269130950628823	0.156930994673267	2.56957338321393	-0.0201665800738615	0.365647206409881	0.235470642191814	0.300599403354451	0.198557285735933	0.462933954618807	0.540055085487305	0.419222067061486	0.461712860912824	0.538814051653651	0.418011857352718	0.00467009086395008	0.00562008527254431	0.00564205653867832
183	0.455496124527524	0.2	0.158938440719583	0.10915627427881	0.208720607160356	0.24487915259367	0.431399374682586	0.313123192880733	0.549675556484439	1.87	1.33	2.85	0.134115121163667	0.184774493620863	0.235433866078059	0.160639549869791	0.221318008179343	0.281996466488895	0.162037767890831	0.223252428731249	0.284471331317191	0.158938440719583	2.27595737339955	-0.0249777944726417	0.302979351657464	0.235470642191814	0.300599403354451	0.198557285735933	0.462933954618807	0.540055085487305	0.419222067061486	0.461712860912824	0.538814051653651	0.418011857352718	0.00467009086395008	0.00562008527254431	0.00564205653867832
183	0.455496124527524	0.2	0.160096695515801	0.11055117167887	0.209642219352732	0.216211515576253	0.429650756192586	0.301930120711971	0.557371391673202	2	1.26	2.97	0.122305064791068	0.174041806262168	0.225778547733267	0.144685143424013	0.205888969061361	0.267092794698709	0.144647879883405	0.205903217670058	0.267159712713484	0.160096695515801	2.38786285346122	0.0719993077103843	0.419590283347708	0.235470642191814	0.300599403354451	0.198557285735933	0.462933954618807	0.540055085487305	0.419222067061486	0.461712860912824	0.538814051653651	0.418011857352718	0.00467009086395008	0.00562008527254431	0.00564205653867832
183	0.455496124527524	0.2	0.16014879011205	0.110409542542831	0.209888037681268	0.325065091312144	0.523464477165084	0.40569887533324	0.641230078996929	2.02	1.41	2.82	0.163206203718978	0.210581431929479	0.257956660139981	0.192783075623374	0.248743829532618	0.304704583441863	0.195616793208639	0.25240186074991	0.309169131671376	0.16014879011205	2.37033730399537	-0.0135815982830323	0.327116728399919	0.235470642191814	0.300599403354451	0.198557285735933	0.462933954618807	0.540055085487305	0.419222067061486	0.461712860912824	0.538814051653651	0.418011857352718	0.00467009086395008	0.00562008527254431	0.00564205653867832
183	0.455496124527524	0.2	0.161492206699574	0.110598261225913	0.212386152173236	0.214212195233732	0.399943055771462	0.280347740416636	0.519538371126288	2.02	1.35	3.09	0.112884721631913	0.161040928856008	0.209197136080103	0.133368852313608	0.190263514375992	0.247158176438375	0.133825177310109	0.190895509455344	0.247958040913033	0.161492206699574	2.4115637359067	-0.081459775258325	0.26962605843896	0.235470642191814	0.300599403354451	0.198557285735933	0.462933954618807	0.540055085487305	0.419222067061486	0.461712860912824	0.538814051653651	0.418011857352718	0.00467009086395008	0.00562008527254431	0.00564205653867832
183	0.455496124527524	0.2	0.165746792967904	0.11319592123158	0.218297664704229	0.290026154723078	0.468864689955973	0.354330385796179	0.583398994115767	1.86	1.17	2.67	0.152268170483582	0.201487570374546	0.250706970265511	0.182521643627234	0.241520223159084	0.300518802690934	0.18310438776162	0.24220847548396	0.30142700022486	0.165746792967904	2.18365422622995	-0.0171605314260313	0.275270194012492	0.235470642191814	0.300599403354451	0.198557285735933	0.462933954618807	0.540055085487305	0.419222067061486	0.461712860912824	0.538814051653651	0.418011857352718	0.00467009086395008	0.00562008527254431	0.00564205653867832
183	0.455496124527524	0.2	0.166841350573639	0.115492656451672	0.218190044695605	0.244433538381559	0.435549653937501	0.315991535053234	0.555107772821769	1.99	1.25	3.03	0.128631377818023	0.177300167501973	0.225968957185923	0.152331187922762	0.209967004883438	0.267602821844115	0.151896614280804	0.209363568312256	0.266877339473135	0.166841350573639	2.32857195744494	0.0671959980882609	0.401024025507039	0.235470642191814	0.300599403354451	0.198557285735933	0.462933954618807	0.540055085487305	0.419222067061486	0.461712860912824	0.538814051653651	0.418011857352718	0.00467009086395008	0.00562008527254431	0.00564205653867832
183	0.455496124527524	0.2	0.176714591644932	0.122297148339755	0.23113203495011	0.251178824844341	0.468400612358399	0.342130530494383	0.594670694222414	2.06	1.43	3.16	0.13550781815301	0.185519675518296	0.235531532883583	0.159535672309608	0.218415487489083	0.277295302668558	0.160536565931261	0.219822824474159	0.279033262733089	0.176714591644932	2.42639563227445	0.0492305660439982	0.416472363081607	0.235470642191814	0.300599403354451	0.198557285735933	0.462933954618807	0.540055085487305	0.419222067061486	0.461712860912824	0.538814051653651	0.418011857352718	0.00467009086395008	0.00562008527254431	0.00564205653867832
183	0.455496124527524	0.2	0.177525579927637	0.121277590888815	0.233773568966459	0.231340942866872	0.451352477999318	0.322900168667723	0.579804787330912	2.03	1.28	2.91	0.129399070835773	0.180875072049392	0.232351073263011	0.152723464653756	0.21347809914292	0.274232733632085	0.153239567815583	0.214206288306016	0.275205374754046	0.177525579927637	2.26536426825066	-0.0170037578437345	0.308855952048365	0.235470642191814	0.300599403354451	0.198557285735933	0.462933954618807	0.540055085487305	0.419222067061486	0.461712860912824	0.538814051653651	0.418011857352718	0.00467009086395008	0.00562008527254431	0.00564205653867832
183	0.455496124527524	0.2	0.178140975593429	0.122537400437525	0.233744550749332	0.2682087948919	0.514991693835064	0.382178025707987	0.647805361962141	2.03	1.44	3.22	0.153002348909888	0.206173389168251	0.259344429426614	0.180543040175139	0.243284960975148	0.306026881775157	0.181458073720739	0.244517474912004	0.307623090953073	0.178140975593429	2.43459509263674	0.0305274106150664	0.392460095719706	0.235470642191814	0.300599403354451	0.198557285735933	0.462933954618807	0.540055085487305	0.419222067061486	0.461712860912824	0.538814051653651	0.418011857352718	0.00467009086395008	0.00562008527254431	0.00564205653867832
183	0.455496124527524	0.2	0.182011127076215	0.125339188815051	0.23868306533738	0.205599316962839	0.427662678163491	0.296413744531235	0.558911611795747	1.94	1.33	2.86	0.123181338537072	0.177724758417795	0.232268178298518	0.14654087155126	0.211427650519829	0.276314429488399	0.147764211592272	0.213230614438731	0.278642563396375	0.182011127076215	2.2605911181804	0.044817192812159	0.369883099821661	0.235470642191814	0.300599403354451	0.198557285735933	0.462933954618807	0.540055085487305	0.419222067061486	0.461712860912824	0.538814051653651	0.418011857352718	0.00467009086395008	0.00562008527254431	0.00564205653867832
183	0.455496124527524	0.2	0.187578498215854	0.128944301321116	0.246212695110592	0.245340527739042	0.424257089047656	0.308084027245707	0.540430150849605	2.05	1.18	3.15	0.12262151458803	0.168859928568261	0.215098342548493	0.144513967093131	0.199007639421575	0.253501311750019	0.142787202560658	0.196638510976214	0.250501790438698	0.187578498215854	2.30564021958402	0.0328607211035779	0.350391522872247	0.235470642191814	0.300599403354451	0.198557285735933	0.462933954618807	0.540055085487305	0.419222067061486	0.461712860912824	0.538814051653651	0.418011857352718	0.00467009086395008	0.00562008527254431	0.00564205653867832
183	0.455496124527524	0.2	0.193959737784364	0.133053008711829	0.254866466856899	0.203024984510037	0.431585678358943	0.298079889687544	0.565091467030342	2.09	1.3	2.9	0.116527800285664	0.168718962512638	0.220910124739611	0.136814866145588	0.198092319736587	0.259369773327586	0.137487012080894	0.199089400579396	0.26053350758084	0.193959737784364	2.26750685270631	0.0120757517407868	0.340873230495452	0.235470642191814	0.300599403354451	0.198557285735933	0.462933954618807	0.540055085487305	0.419222067061486	0.461712860912824	0.538814051653651	0.418011857352718	0.00467009086395008	0.00562008527254431	0.00564205653867832
183	0.455496124527524	0.21	0.111669805005201	0.0774812863746242	0.145858323635777	0.312331841914264	0.459348973846741	0.352932334808755	0.565765612884727	1.89	1.43	3.45	0.149875036578925	0.195065562057603	0.240256087536281	0.179165133581517	0.233187249063989	0.28720936454646	0.178896746273972	0.232843412511068	0.286721836605266	0.111669805005201	2.68086249140415	-0.0177616568475491	0.357788040329054	0.235470642191814	0.300599403354451	0.198557285735933	0.462933954618807	0.540055085487305	0.419222067061486	0.461712860912824	0.538814051653651	0.418011857352718	0.00467009086395008	0.00562008527254431	0.00564205653867832
183	0.455496124527524	0.21	0.121588338284591	0.0847390231654071	0.158437653403775	0.290996416072771	0.454946662777819	0.344073524535634	0.565819801020004	1.84	1.22	2.71	0.149074323204941	0.197111550327744	0.245148777450547	0.17903135700659	0.23672184168386	0.294412326361131	0.179992935927362	0.237955590418511	0.295979231118267	0.121588338284591	2.39253843571501	0.0410788726698794	0.357238511964621	0.235470642191814	0.300599403354451	0.198557285735933	0.462933954618807	0.540055085487305	0.419222067061486	0.461712860912824	0.538814051653651	0.418011857352718	0.00467009086395008	0.00562008527254431	0.00564205653867832
183	0.455496124527524	0.21	0.122031159493096	0.0847758513424715	0.15928646764372	0.292875013885482	0.481623857304047	0.364781480264717	0.598466234343376	1.96	1.3	2.74	0.150150368383215	0.198244712269572	0.246339056155929	0.178247072667232	0.235341011908961	0.292434951150689	0.180092287320531	0.237698514409598	0.295376130609673	0.122031159493096	2.47520192356148	0.00671511705703186	0.348538969104553	0.235470642191814	0.300599403354451	0.198557285735933	0.462933954618807	0.540055085487305	0.419222067061486	0.461712860912824	0.538814051653651	0.418011857352718	0.00467009086395008	0.00562008527254431	0.00564205653867832
183	0.455496124527524	0.21	0.122960673874571	0.0857516142141601	0.160169733534981	0.266770503189927	0.414859364313201	0.307475897955899	0.522242830670503	1.82	1.14	3.06	0.134533753336559	0.181518576769484	0.228503400202409	0.161939952879542	0.218496169472615	0.275052386065688	0.159800740933198	0.215646943488457	0.271401804372879	0.122960673874571	2.38932151731071	-0.0211056563621497	0.299013733177956	0.235470642191814	0.300599403354451	0.198557285735933	0.462933954618807	0.540055085487305	0.419222067061486	0.461712860912824	0.538814051653651	0.418011857352718	0.00467009086395008	0.00562008527254431	0.00564205653867832
183	0.455496124527524	0.21	0.12322544468603	0.0856179281370689	0.160832961234991	0.30528285022474	0.455104994736165	0.347916081056707	0.562293908415622	2.05	1.37	3.23	0.13839846953464	0.181037434538098	0.223676399541557	0.163088514780541	0.21333419666977	0.263579878558998	0.163135944355048	0.213405690700984	0.263605992976022	0.12322544468603	2.61212781121207	-0.000889172597647747	0.370630125449714	0.235470642191814	0.300599403354451	0.198557285735933	0.462933954618807	0.540055085487305	0.419222067061486	0.461712860912824	0.538814051653651	0.418011857352718	0.00467009086395008	0.00562008527254431	0.00564205653867832
183	0.455496124527524	0.21	0.123705775054208	0.0859929294016437	0.161418620706773	0.227574646455388	0.368630810367514	0.262597232901034	0.474664387833994	1.93	1.34	2.88	0.109552799819044	0.15378889156286	0.198024983306675	0.130440602995709	0.183110936303191	0.235781269610673	0.131561772283256	0.184704443791975	0.23778784406021	0.123705775054208	2.47228863226825	-0.0173806696020042	0.332449736776606	0.235470642191814	0.300599403354451	0.198557285735933	0.462933954618807	0.540055085487305	0.419222067061486	0.461712860912824	0.538814051653651	0.418011857352718	0.00467009086395008	0.00562008527254431	0.00564205653867832
183	0.455496124527524	0.21	0.127507748395675	0.0891665988259895	0.165848897965361	0.30349809135492	0.447531520837409	0.341681179188749	0.553381862486069	1.93	1.25	3.2	0.142579175291109	0.186749165725996	0.230919156160883	0.169772797031351	0.222367173493889	0.274961549956427	0.168369648655062	0.220708937633026	0.272737525009427	0.127507748395675	2.58584210896946	-0.0452718435373241	0.310404258417051	0.235470642191814	0.300599403354451	0.198557285735933	0.462933954618807	0.540055085487305	0.419222067061486	0.461712860912824	0.538814051653651	0.418011857352718	0.00467009086395008	0.00562008527254431	0.00564205653867832
183	0.455496124527524	0.21	0.128077319519005	0.0891068383364084	0.167047800701601	0.305011468994058	0.421358091303732	0.322053910409374	0.520662272198089	1.98	1.27	3.27	0.131724494216296	0.172341274758551	0.212958055300807	0.156155989879983	0.204306135447437	0.252456281014892	0.154774783749944	0.202528458991728	0.250249932321026	0.128077319519005	2.49370365195024	0.00489857937662001	0.347363259853445	0.235470642191814	0.300599403354451	0.198557285735933	0.462933954618807	0.540055085487305	0.419222067061486	0.461712860912824	0.538814051653651	0.418011857352718	0.00467009086395008	0.00562008527254431	0.00564205653867832
183	0.455496124527524	0.21	0.128770051320192	0.0898088724277262	0.167731230212657	0.268703561899565	0.428656364100133	0.318247293319225	0.539065434881041	1.96	1.33	3.04	0.131029898606097	0.176487910829015	0.221945923051933	0.155557535635343	0.20952488531281	0.263492234990278	0.156003195762765	0.2101061493853	0.264248458770286	0.128770051320192	2.48327424350224	0.0164354633092162	0.36144064961353	0.235470642191814	0.300599403354451	0.198557285735933	0.462933954618807	0.540055085487305	0.419222067061486	0.461712860912824	0.538814051653651	0.418011857352718	0.00467009086395008	0.00562008527254431	0.00564205653867832
183	0.455496124527524	0.21	0.130005597617682	0.0911093067275251	0.16890188850784	0.309292628655575	0.461445680243286	0.353782226632426	0.569109133854146	1.92	1.13	3.11	0.148585651585264	0.193803424560927	0.23902119753659	0.177180959706904	0.231100892931677	0.28502082615645	0.174445231396112	0.227559254291532	0.28071900048306	0.130005597617682	2.42955615821731	0.000854813370129752	0.329611617175544	0.235470642191814	0.300599403354451	0.198557285735933	0.462933954618807	0.540055085487305	0.419222067061486	0.461712860912824	0.538814051653651	0.418011857352718	0.00467009086395008	0.00562008527254431	0.00564205653867832
183	0.455496124527524	0.21	0.131295826690623	0.091456666741953	0.171134986639294	0.296846508033318	0.448680909085466	0.340865173717752	0.556496644453179	2.16	1.4	3.42	0.129566599214041	0.170548545304324	0.211530491394606	0.151250684088111	0.199091311371825	0.246931938655539	0.150849308129591	0.198516434691555	0.24619190483354	0.131295826690623	2.68444610429239	-0.00542998026256107	0.373866471087149	0.235470642191814	0.300599403354451	0.198557285735933	0.462933954618807	0.540055085487305	0.419222067061486	0.461712860912824	0.538814051653651	0.418011857352718	0.00467009086395008	0.00562008527254431	0.00564205653867832
183	0.455496124527524	0.21	0.132701854977112	0.0927567691873053	0.172646940766918	0.255022636719119	0.434235931656888	0.318359959404955	0.550111903908821	2.13	1.36	3.11	0.122662713826773	0.167309224180351	0.211955734533929	0.143586738530701	0.195849130324027	0.248111522117353	0.144003883749247	0.1964774058695	0.249012254220088	0.132701854977112	2.462719460368	-0.0174886100237744	0.332790714949596	0.235470642191814	0.300599403354451	0.198557285735933	0.462933954618807	0.540055085487305	0.419222067061486	0.461712860912824	0.538814051653651	0.418011857352718	0.00467009086395008	0.00562008527254431	0.00564205653867832
183	0.455496124527524	0.21	0.134182547211003	0.0938538227473064	0.174511271674699	0.259410861595885	0.401931448720166	0.295900648006231	0.5079622494341	1.96	1.37	2.99	0.122222299870182	0.166018514605275	0.209814729340368	0.145204241761218	0.197235631772494	0.249267021783771	0.146173044445946	0.198561405506189	0.250975079061728	0.134182547211003	2.49449904735559	-0.0234110036921938	0.330680244290137	0.235470642191814	0.300599403354451	0.198557285735933	0.462933954618807	0.540055085487305	0.419222067061486	0.461712860912824	0.538814051653651	0.418011857352718	0.00467009086395008	0.00562008527254431	0.00564205653867832
183	0.455496124527524	0.21	0.134827291268646	0.0942551989962553	0.175399383541037	0.333531759259102	0.501227786269504	0.390605728584688	0.611849843954321	1.72	1.17	2.73	0.178841239383443	0.229490230045161	0.280139220706878	0.217635398073822	0.279271144296014	0.340906890518206	0.217931667987673	0.279764074582272	0.341384105358313	0.134827291268646	2.27764863335339	-0.0487536076984176	0.243464049982643	0.235470642191814	0.300599403354451	0.198557285735933	0.462933954618807	0.540055085487305	0.419222067061486	0.461712860912824	0.538814051653651	0.418011857352718	0.00467009086395008	0.00562008527254431	0.00564205653867832
183	0.455496124527524	0.21	0.134872414667797	0.093460878377792	0.176283950957802	0.322724636662851	0.470052278278162	0.363736382624573	0.576368173931751	2.1	1.21	3.08	0.141845918969325	0.183305824110558	0.224765729251792	0.166455752938222	0.21510882506872	0.263761897199217	0.165258207409595	0.213558398207351	0.261869213650038	0.134872414667797	2.51922991336111	-0.0421153563262824	0.306130847009189	0.235470642191814	0.300599403354451	0.198557285735933	0.462933954618807	0.540055085487305	0.419222067061486	0.461712860912824	0.538814051653651	0.418011857352718	0.00467009086395008	0.00562008527254431	0.00564205653867832
183	0.455496124527524	0.21	0.135516897789059	0.0950768221942032	0.175956973383916	0.269925901726657	0.427099164883234	0.317432313759137	0.536766016007332	2.06	1.38	3.35	0.125540064202264	0.168911778215684	0.212283492229103	0.147754440888862	0.198800801229411	0.24984716156996	0.147400283870593	0.198347969128554	0.249277370505892	0.135516897789059	2.608079740106	0.0160714161674373	0.397294797723049	0.235470642191814	0.300599403354451	0.198557285735933	0.462933954618807	0.540055085487305	0.419222067061486	0.461712860912824	0.538814051653651	0.418011857352718	0.00467009086395008	0.00562008527254431	0.00564205653867832
183	0.455496124527524	0.21	0.135596245629835	0.0944933651507372	0.176699126108932	0.304522831334774	0.443583750986752	0.338920890569451	0.548246611404052	2.15	1.39	3	0.129317634804217	0.169252480774521	0.209187326744824	0.151076152879286	0.197730291768807	0.244384430658329	0.152350866462592	0.199420629132877	0.246442777069927	0.135596245629835	2.54491701744402	0.0448695919910558	0.411772149677399	0.235470642191814	0.300599403354451	0.198557285735933	0.462933954618807	0.540055085487305	0.419222067061486	0.461712860912824	0.538814051653651	0.418011857352718	0.00467009086395008	0.00562008527254431	0.00564205653867832
183	0.455496124527524	0.21	0.136160378829951	0.0953771403436609	0.176943617316241	0.248694656700496	0.402652277524962	0.293384871529031	0.511919683520893	2	1.25	3.15	0.118765899164412	0.1629987243092	0.207231549453988	0.140478510982835	0.192797917955891	0.245117324928947	0.139607043822412	0.191592420056403	0.243579947237947	0.136160378829951	2.53172190399395	-0.0484023592082336	0.307776178619461	0.235470642191814	0.300599403354451	0.198557285735933	0.462933954618807	0.540055085487305	0.419222067061486	0.461712860912824	0.538814051653651	0.418011857352718	0.00467009086395008	0.00562008527254431	0.00564205653867832
183	0.455496124527524	0.21	0.136230703765854	0.0948633685207645	0.177598039010944	0.278361553687186	0.457260528776342	0.342311744816731	0.572209312735953	1.99	1.43	3.12	0.139567069191926	0.186433894906621	0.233300720621315	0.165338832333891	0.220859853759137	0.276380875184382	0.166530061322715	0.222505928178543	0.278476366333825	0.136230703765854	2.5175445189189	-0.0259998542339218	0.326068999260511	0.235470642191814	0.300599403354451	0.198557285735933	0.462933954618807	0.540055085487305	0.419222067061486	0.461712860912824	0.538814051653651	0.418011857352718	0.00467009086395008	0.00562008527254431	0.00564205653867832
183	0.455496124527524	0.21	0.137450863094296	0.0954561213512135	0.179445604837379	0.271846358066891	0.434983761432386	0.323834070502214	0.546133452362558	1.96	1.23	3.24	0.133268984522055	0.179010948661999	0.224752912801943	0.158199806821492	0.212498786561802	0.266797766302112	0.156483762897334	0.210141945036685	0.26389078833875	0.137450863094296	2.46950735593229	-0.0401539645919434	0.307278257428102	0.235470642191814	0.300599403354451	0.198557285735933	0.462933954618807	0.540055085487305	0.419222067061486	0.461712860912824	0.538814051653651	0.418011857352718	0.00467009086395008	0.00562008527254431	0.00564205653867832
183	0.455496124527524	0.21	0.137451873964927	0.0956510834770295	0.179252664452824	0.33718794747986	0.511680486238401	0.399673917399284	0.623687055077518	1.84	1.29	2.77	0.173782390235227	0.222484015253861	0.271185640272494	0.208877797481374	0.267414730676311	0.325951663871248	0.210734067211993	0.269828490519808	0.328820410250501	0.137451873964927	2.39681198480642	0.0286770199262621	0.362396891863407	0.235470642191814	0.300599403354451	0.198557285735933	0.462933954618807	0.540055085487305	0.419222067061486	0.461712860912824	0.538814051653651	0.418011857352718	0.00467009086395008	0.00562008527254431	0.00564205653867832
183	0.455496124527524	0.21	0.137856778771452	0.095610967995319	0.180102589547585	0.251692722598882	0.404722884247822	0.295767705368521	0.513678063127122	2.13	1.27	3.11	0.113712615501022	0.15560217321088	0.197491730920738	0.133051174729216	0.182064688644336	0.231078202559455	0.132624924222426	0.181465835815234	0.230320372360248	0.137856778771452	2.45505226471986	-0.0168663914810925	0.337632629818934	0.235470642191814	0.300599403354451	0.198557285735933	0.462933954618807	0.540055085487305	0.419222067061486	0.461712860912824	0.538814051653651	0.418011857352718	0.00467009086395008	0.00562008527254431	0.00564205653867832
183	0.455496124527524	0.21	0.13803623441351	0.0961964791892771	0.179875989637742	0.29542676442599	0.43166166786249	0.327581712371269	0.535741623353711	1.96	1.25	2.98	0.13478172816273	0.177604864309927	0.220428000457124	0.159987834217819	0.210819507768799	0.261651181319779	0.159815599104103	0.210679501455763	0.261481995250006	0.13803623441351	2.40473868802114	0.103489918513725	0.433085704803316	0.235470642191814	0.300599403354451	0.198557285735933	0.462933954618807	0.540055085487305	0.419222067061486	0.461712860912824	0.538814051653651	0.418011857352718	0.00467009086395008	0.00562008527254431	0.00564205653867832
183	0.455496124527524	0.21	0.138801376265804	0.0967892553232199	0.180813497208389	0.246744391027744	0.398780419075017	0.289995966773416	0.507564871376618	2.15	1.45	3.48	0.110725675891657	0.152261536343847	0.193797396796037	0.129373931314074	0.177905200271697	0.226436469229319	0.129185717639405	0.177686043060419	0.226139281278162	0.138801376265804	2.6432091162184	-0.0279510492152103	0.360748327502765	0.235470642191814	0.300599403354451	0.198557285735933	0.462933954618807	0.540055085487305	0.419222067061486	0.461712860912824	0.538814051653651	0.418011857352718	0.00467009086395008	0.00562008527254431	0.00564205653867832
183	0.455496124527524	0.21	0.138895835619318	0.0972800504792641	0.180511620759372	0.299056986711717	0.445176622579413	0.338766684391483	0.551586560767342	2.14	1.43	3.09	0.12988527312443	0.170683511326393	0.211481749528356	0.151888600385036	0.19959829948799	0.247307998590943	0.153123970867819	0.20122039895532	0.249309525729586	0.138895835619318	2.56349460377891	0.00159345295912075	0.372656664261527	0.235470642191814	0.300599403354451	0.198557285735933	0.462933954618807	0.540055085487305	0.419222067061486	0.461712860912824	0.538814051653651	0.418011857352718	0.00467009086395008	0.00562008527254431	0.00564205653867832
183	0.455496124527524	0.21	0.14044616511114	0.0984721794859962	0.182420150736284	0.262185366732117	0.436995439652059	0.322541229105033	0.551449650199085	2.01	1.32	3.13	0.130432255365795	0.17671632534092	0.223000395316045	0.154242855608581	0.208976150698278	0.263709445787974	0.154188694677445	0.208970129456333	0.263713709802596	0.14044616511114	2.52013399824653	-0.0250470201487785	0.317223037588459	0.235470642191814	0.300599403354451	0.198557285735933	0.462933954618807	0.540055085487305	0.419222067061486	0.461712860912824	0.538814051653651	0.418011857352718	0.00467009086395008	0.00562008527254431	0.00564205653867832
183	0.455496124527524	0.21	0.14084683324096	0.098179967924725	0.183513698557194	0.279796795406259	0.458749377538304	0.34383692170345	0.573661833373158	1.71	1.18	3.07	0.158170457204007	0.211032016072633	0.263893574941259	0.192704548462936	0.25710761723378	0.321510686004624	0.19089689413045	0.254700419941469	0.318494746583716	0.14084683324096	2.42021740834552	-0.0264314634767366	0.291565469836025	0.235470642191814	0.300599403354451	0.198557285735933	0.462933954618807	0.540055085487305	0.419222067061486	0.461712860912824	0.538814051653651	0.418011857352718	0.00467009086395008	0.00562008527254431	0.00564205653867832
183	0.455496124527524	0.21	0.140924810398264	0.0986859784106221	0.183163642385906	0.318100508940361	0.482661986072526	0.372328698654025	0.592995273491027	1.74	1.19	2.76	0.169169091184377	0.21929947873561	0.269429866286843	0.20547775886314	0.266367603531877	0.327257448200613	0.205785452204432	0.266818357118829	0.327724907606028	0.140924810398264	2.33036081834559	-0.0437209846854381	0.256051369712746	0.235470642191814	0.300599403354451	0.198557285735933	0.462933954618807	0.540055085487305	0.419222067061486	0.461712860912824	0.538814051653651	0.418011857352718	0.00467009086395008	0.00562008527254431	0.00564205653867832
183	0.455496124527524	0.21	0.140968425275086	0.0986816631162157	0.183255187433957	0.31140320387632	0.470541678358358	0.361295936207032	0.579787420509683	2.02	1.35	3.08	0.145283284296847	0.189212868398497	0.233142452500147	0.171596810452027	0.223482865704777	0.275368920957527	0.172150547470088	0.224180068183614	0.276242030888739	0.140968425275086	2.47888320086719	0.0476732545952076	0.396033597548015	0.235470642191814	0.300599403354451	0.198557285735933	0.462933954618807	0.540055085487305	0.419222067061486	0.461712860912824	0.538814051653651	0.418011857352718	0.00467009086395008	0.00562008527254431	0.00564205653867832
183	0.455496124527524	0.21	0.141705817933352	0.0992891318397319	0.184122504026973	0.32360739609273	0.52505372056239	0.406537059587635	0.643570381537145	2.1	1.42	3.04	0.158362445099106	0.204529424896672	0.250696404694237	0.185795403902659	0.239959840761957	0.294124277621255	0.187393717525476	0.242058137436652	0.296628870672411	0.141705817933352	2.50865007075762	-0.0112120948630789	0.356376489006662	0.235470642191814	0.300599403354451	0.198557285735933	0.462933954618807	0.540055085487305	0.419222067061486	0.461712860912824	0.538814051653651	0.418011857352718	0.00467009086395008	0.00562008527254431	0.00564205653867832
183	0.455496124527524	0.21	0.142503847359869	0.0997382804443117	0.185269414275426	0.300435328814241	0.432157489077274	0.329198104238237	0.535116873916311	2.04	1.48	3.21	0.131345024755981	0.172424249625264	0.213503474494546	0.154875141175251	0.203313601351568	0.251752061527885	0.156148502311294	0.204926273651067	0.253872124011104	0.142503847359869	2.51850366548445	-0.0320540787409273	0.333674122509992	0.235470642191814	0.300599403354451	0.198557285735933	0.462933954618807	0.540055085487305	0.419222067061486	0.461712860912824	0.538814051653651	0.418011857352718	0.00467009086395008	0.00562008527254431	0.00564205653867832
183	0.455496124527524	0.21	0.143828183989218	0.100521778536015	0.187134589442421	0.30106826644359	0.487821743231344	0.371775388200507	0.603868098262181	2.14	1.4	3.29	0.142404190858639	0.186854382600079	0.231304574341519	0.166495702787053	0.218465844033506	0.270435985279958	0.166558142636586	0.218558291194964	0.2704147267199	0.143828183989218	2.63109328425143	0.0164884672816985	0.396254527194925	0.235470642191814	0.300599403354451	0.198557285735933	0.462933954618807	0.540055085487305	0.419222067061486	0.461712860912824	0.538814051653651	0.418011857352718	0.00467009086395008	0.00562008527254431	0.00564205653867832
183	0.455496124527524	0.21	0.144725616784829	0.101098328696638	0.18835290487302	0.295520864867847	0.482354722354332	0.3660782120638	0.598631232644865	2	1.32	3.06	0.148465590818986	0.195622346478745	0.242779102138503	0.175677635073808	0.231477684542242	0.287277734010676	0.176069432338636	0.231933460810376	0.28785666809116	0.144725616784829	2.45077846532524	0.012084493696257	0.368723923028895	0.235470642191814	0.300599403354451	0.198557285735933	0.462933954618807	0.540055085487305	0.419222067061486	0.461712860912824	0.538814051653651	0.418011857352718	0.00467009086395008	0.00562008527254431	0.00564205653867832
183	0.455496124527524	0.21	0.144809784951765	0.101581485489511	0.188038084414019	0.329504643351053	0.509124147523283	0.395733750678928	0.622514544367638	1.95	1.34	3.14	0.163891582665874	0.210851771343362	0.257811960020851	0.194822652140942	0.250645583095482	0.306468514050022	0.194913193994638	0.250709206342695	0.306665664125325	0.144809784951765	2.48666026333012	0.00847084968284591	0.365032723850314	0.235470642191814	0.300599403354451	0.198557285735933	0.462933954618807	0.540055085487305	0.419222067061486	0.461712860912824	0.538814051653651	0.418011857352718	0.00467009086395008	0.00562008527254431	0.00564205653867832
183	0.455496124527524	0.21	0.146183753318062	0.101512617083554	0.19085488955257	0.303887178621219	0.508636099807557	0.38844390386841	0.628828295746704	1.83	1.35	2.64	0.16934761184938	0.221747098989028	0.274146586128675	0.203673363245529	0.266693914061239	0.329714464876948	0.207001635132974	0.271020836553792	0.335169441271319	0.146183753318062	2.33830592276664	-0.0544576629136101	0.27577391446254	0.235470642191814	0.300599403354451	0.198557285735933	0.462933954618807	0.540055085487305	0.419222067061486	0.461712860912824	0.538814051653651	0.418011857352718	0.00467009086395008	0.00562008527254431	0.00564205653867832
183	0.455496124527524	0.21	0.147386783682679	0.10258787551098	0.192185691854377	0.250369623291723	0.395643452385247	0.288757110257601	0.502529794512892	2.09	1.14	3.08	0.112697292754833	0.154413326619788	0.196129360484743	0.132272113224701	0.18123396332588	0.230195813427058	0.130478724740988	0.178830644667943	0.227108936996012	0.147386783682679	2.34502019282657	-0.0309850865522441	0.294546788679356	0.235470642191814	0.300599403354451	0.198557285735933	0.462933954618807	0.540055085487305	0.419222067061486	0.461712860912824	0.538814051653651	0.418011857352718	0.00467009086395008	0.00562008527254431	0.00564205653867832
183	0.455496124527524	0.21	0.147540853598615	0.103473248775338	0.191608458421891	0.278893215149891	0.416978218264087	0.312294377722682	0.521662058805493	1.91	1.25	3.25	0.131297267934025	0.175309274682776	0.219321281431527	0.156601949439817	0.209096309482984	0.26159066952615	0.155116507631627	0.207097613921513	0.259077875621767	0.147540853598615	2.44117627451765	-0.0563117244820638	0.289038765634284	0.235470642191814	0.300599403354451	0.198557285735933	0.462933954618807	0.540055085487305	0.419222067061486	0.461712860912824	0.538814051653651	0.418011857352718	0.00467009086395008	0.00562008527254431	0.00564205653867832
183	0.455496124527524	0.21	0.147864899889888	0.10345192357121	0.192277876208565	0.263206481168554	0.409860147974886	0.302795581453707	0.516924714496065	1.91	1.27	3.03	0.127312358177377	0.17232834677143	0.217344335365484	0.151851355618067	0.20554401350577	0.259236671393472	0.151680143995774	0.205288539649445	0.259046675200852	0.147864899889888	2.35694156345821	-0.0166952986217509	0.319092888512977	0.235470642191814	0.300599403354451	0.198557285735933	0.462933954618807	0.540055085487305	0.419222067061486	0.461712860912824	0.538814051653651	0.418011857352718	0.00467009086395008	0.00562008527254431	0.00564205653867832
183	0.455496124527524	0.21	0.148212192944867	0.103126546177689	0.193297839712046	0.224153084659534	0.417497421103215	0.296226991036229	0.5387678511702	1.87	1.25	2.76	0.126660242539321	0.178512850674053	0.230365458808784	0.151650513392531	0.213733725035937	0.275816936679342	0.152633785860133	0.215125327591456	0.277529881034524	0.148212192944867	2.29783305171121	0.0110989136832822	0.340124485884893	0.235470642191814	0.300599403354451	0.198557285735933	0.462933954618807	0.540055085487305	0.419222067061486	0.461712860912824	0.538814051653651	0.418011857352718	0.00467009086395008	0.00562008527254431	0.00564205653867832
183	0.455496124527524	0.21	0.148629752821446	0.103874216823427	0.193385288819465	0.322264681696675	0.494087939063379	0.382217995922476	0.605957882204282	2.18	1.47	3.46	0.144395339043505	0.186657866033167	0.228920393022829	0.16835267471993	0.21762718389913	0.26690169307833	0.168404178785347	0.217716934286272	0.267008059936279	0.148629752821446	2.63632261801723	0.00193417993932021	0.394198695248273	0.235470642191814	0.300599403354451	0.198557285735933	0.462933954618807	0.540055085487305	0.419222067061486	0.461712860912824	0.538814051653651	0.418011857352718	0.00467009086395008	0.00562008527254431	0.00564205653867832
183	0.455496124527524	0.21	0.148914285176021	0.103188564368738	0.194640005983305	0.257743736964125	0.443338417736359	0.325874710485485	0.560802124987232	1.74	1.17	2.86	0.147974618939342	0.201313054725769	0.254651490512195	0.179708258707123	0.244485296053438	0.309262333399753	0.179223745760019	0.243776781773704	0.308382071266318	0.148914285176021	2.24971951257797	-0.000711581974334876	0.308581958175265	0.235470642191814	0.300599403354451	0.198557285735933	0.462933954618807	0.540055085487305	0.419222067061486	0.461712860912824	0.538814051653651	0.418011857352718	0.00467009086395008	0.00562008527254431	0.00564205653867832
183	0.455496124527524	0.21	0.150540187319112	0.105396152762374	0.19568422187585	0.255277049726657	0.422305598410469	0.309688642692887	0.53492255412805	1.97	1.19	3.04	0.127230633228644	0.173497511030937	0.219764388833231	0.150975328506736	0.205876863600329	0.260778398693921	0.149824320330374	0.20433915066715	0.258797164559456	0.150540187319112	2.36109819515729	-0.0139032779716147	0.310889919038961	0.235470642191814	0.300599403354451	0.198557285735933	0.462933954618807	0.540055085487305	0.419222067061486	0.461712860912824	0.538814051653651	0.418011857352718	0.00467009086395008	0.00562008527254431	0.00564205653867832
183	0.455496124527524	0.21	0.151262841336895	0.10544886819959	0.197076814474201	0.309329310363555	0.473294257528999	0.362875800752466	0.583712714305533	2.07	1.31	2.96	0.143151401567127	0.186710538918427	0.230269676269728	0.168392845881557	0.219632631328517	0.270872416775477	0.169091235501992	0.220534705013597	0.272031627440472	0.151262841336895	2.40016227640304	-0.0310068714980179	0.299049273255937	0.235470642191814	0.300599403354451	0.198557285735933	0.462933954618807	0.540055085487305	0.419222067061486	0.461712860912824	0.538814051653651	0.418011857352718	0.00467009086395008	0.00562008527254431	0.00564205653867832
183	0.455496124527524	0.21	0.151382256318559	0.104995579321197	0.197768933315921	0.242324576181869	0.444972121638663	0.322126089559607	0.567818153717718	2.02	1.35	3.03	0.129788879627769	0.179285177465847	0.228781475303924	0.153361198832734	0.211847038266742	0.270332877700751	0.154059105873429	0.212851600938097	0.271581180665191	0.151382256318559	2.45032366384188	-0.0140742674333758	0.345125818056471	0.235470642191814	0.300599403354451	0.198557285735933	0.462933954618807	0.540055085487305	0.419222067061486	0.461712860912824	0.538814051653651	0.418011857352718	0.00467009086395008	0.00562008527254431	0.00564205653867832
183	0.455496124527524	0.21	0.153231408134825	0.106950298064919	0.199512518204731	0.267344502806344	0.473703749908154	0.351268474850242	0.596139024966065	1.93	1.29	2.88	0.14691722513036	0.198125495036305	0.24933376494225	0.175028097952947	0.236034464450448	0.29704083094795	0.175940570243506	0.237320693219408	0.29861350898913	0.153231408134825	2.35105883192438	-0.0161605643308757	0.314626959724454	0.235470642191814	0.300599403354451	0.198557285735933	0.462933954618807	0.540055085487305	0.419222067061486	0.461712860912824	0.538814051653651	0.418011857352718	0.00467009086395008	0.00562008527254431	0.00564205653867832
183	0.455496124527524	0.21	0.15420867502339	0.107444741010053	0.200972609036728	0.244588001873345	0.381096643529968	0.276529570925715	0.48566371613422	2.24	1.43	3.44	0.101942212664439	0.140490707559346	0.179039202454252	0.118280826211877	0.163007615107488	0.207734404003099	0.118039331963851	0.162711900590813	0.207352606695986	0.15420867502339	2.47951650029594	-0.026051554778342	0.338838410407125	0.235470642191814	0.300599403354451	0.198557285735933	0.462933954618807	0.540055085487305	0.419222067061486	0.461712860912824	0.538814051653651	0.418011857352718	0.00467009086395008	0.00562008527254431	0.00564205653867832
183	0.455496124527524	0.21	0.155771072661672	0.108788582829862	0.202753562493483	0.270293691383058	0.473677546434187	0.352164095231834	0.59519099763654	1.91	1.37	2.84	0.148332129290848	0.199513806237383	0.250695483183918	0.176993164676639	0.238064269227847	0.299135373779054	0.179053809421998	0.240851263616241	0.302673075667739	0.155771072661672	2.26138253010003	0.0467002316951057	0.365577860183931	0.235470642191814	0.300599403354451	0.198557285735933	0.462933954618807	0.540055085487305	0.419222067061486	0.461712860912824	0.538814051653651	0.418011857352718	0.00467009086395008	0.00562008527254431	0.00564205653867832
183	0.455496124527524	0.21	0.157364384521806	0.109599454972273	0.205129314071338	0.265745822182462	0.473436136282001	0.350568683336449	0.596303589227553	2.06	1.4	3.1	0.138932108944441	0.187625090290908	0.236318071637376	0.16358758575802	0.220921828521256	0.278256071284492	0.164627704867763	0.222285729571809	0.279960598432808	0.157364384521806	2.46123976056358	0.000624299657030711	0.354705902065566	0.235470642191814	0.300599403354451	0.198557285735933	0.462933954618807	0.540055085487305	0.419222067061486	0.461712860912824	0.538814051653651	0.418011857352718	0.00467009086395008	0.00562008527254431	0.00564205653867832
183	0.455496124527524	0.21	0.158161003424211	0.11092549512033	0.205396511728092	0.240450838840133	0.451900122409626	0.326501514152335	0.577298730666917	2.24	1.42	3.67	0.12061815975153	0.166943670377924	0.213269181004317	0.14000778721685	0.193780222875401	0.247552658533951	0.138736832254068	0.192015902444932	0.245338677119332	0.158161003424211	2.63069164684349	0.0366776740487647	0.422824932834587	0.235470642191814	0.300599403354451	0.198557285735933	0.462933954618807	0.540055085487305	0.419222067061486	0.461712860912824	0.538814051653651	0.418011857352718	0.00467009086395008	0.00562008527254431	0.00564205653867832
183	0.455496124527524	0.21	0.159559058866886	0.110834474340532	0.20828364339324	0.31469067641867	0.509334310415568	0.391982504736873	0.626686116094263	1.85	1.21	2.87	0.169344605130787	0.220043029049946	0.270741452969104	0.203239679595668	0.264085618120708	0.324931556645748	0.203107697120521	0.263899739003622	0.324793257481087	0.159559058866886	2.34877870121272	0.0270151314446577	0.354105006972826	0.235470642191814	0.300599403354451	0.198557285735933	0.462933954618807	0.540055085487305	0.419222067061486	0.461712860912824	0.538814051653651	0.418011857352718	0.00467009086395008	0.00562008527254431	0.00564205653867832
183	0.455496124527524	0.21	0.161994640178675	0.112518237879102	0.211471042478248	0.26970917030451	0.478523288753	0.355584591280579	0.60146198622542	2.19	1.5	3.17	0.13359507695694	0.179783818405678	0.225972559854416	0.155588675882463	0.209381415004152	0.263174154125841	0.157174056485019	0.211445373304036	0.2658775576761	0.161994640178675	2.52761944494656	-0.00213866088489424	0.381193502923005	0.235470642191814	0.300599403354451	0.198557285735933	0.462933954618807	0.540055085487305	0.419222067061486	0.461712860912824	0.538814051653651	0.418011857352718	0.00467009086395008	0.00562008527254431	0.00564205653867832
183	0.455496124527524	0.21	0.163409522842988	0.113910052482743	0.212908993203233	0.204420690133567	0.417522885026508	0.288921673110876	0.546124096942139	2.09	1.37	3	0.113053674730398	0.16337471650377	0.213695758277141	0.132761862067093	0.191855166401697	0.250948470736301	0.133680968161161	0.193196823184865	0.252828020585958	0.163409522842988	2.38529460719831	0.0293494466027933	0.380749899317578	0.235470642191814	0.300599403354451	0.198557285735933	0.462933954618807	0.540055085487305	0.419222067061486	0.461712860912824	0.538814051653651	0.418011857352718	0.00467009086395008	0.00562008527254431	0.00564205653867832
183	0.455496124527524	0.21	0.163741523765171	0.113416505155965	0.214066542374378	0.34548043933026	0.524663970911097	0.411914039353592	0.637413902468602	1.94	1.28	2.86	0.171519156542751	0.218467721809776	0.265416287076802	0.204135060339149	0.260011315777893	0.315887571216637	0.205212059684709	0.261370280450853	0.317497058788928	0.163741523765171	2.31631336095299	-0.011257434527456	0.314602787681701	0.235470642191814	0.300599403354451	0.198557285735933	0.462933954618807	0.540055085487305	0.419222067061486	0.461712860912824	0.538814051653651	0.418011857352718	0.00467009086395008	0.00562008527254431	0.00564205653867832
183	0.455496124527524	0.21	0.163798844868188	0.113508741245876	0.2140889484905	0.282290531575892	0.48353775218651	0.363161163759463	0.603914340613557	2.06	1.28	2.93	0.143496700330777	0.191061376733781	0.238626053136785	0.168856675658188	0.224827392180971	0.280798108703755	0.169301778596738	0.225410275699233	0.281546876100101	0.163798844868188	2.33361739015696	0.00185567669271475	0.335572468773925	0.235470642191814	0.300599403354451	0.198557285735933	0.462933954618807	0.540055085487305	0.419222067061486	0.461712860912824	0.538814051653651	0.418011857352718	0.00467009086395008	0.00562008527254431	0.00564205653867832
183	0.455496124527524	0.21	0.16402408258848	0.114138475574411	0.213909689602548	0.252079688854413	0.423286712764882	0.309450920589315	0.53712250494045	2.08	1.3	3.3	0.121480662876917	0.166169001390408	0.2108573399039	0.142754658375211	0.195268929756105	0.247783201136999	0.141748912126081	0.193830543664205	0.246029434719546	0.16402408258848	2.45576779924287	0.0453063184377397	0.396440866005449	0.235470642191814	0.300599403354451	0.198557285735933	0.462933954618807	0.540055085487305	0.419222067061486	0.461712860912824	0.538814051653651	0.418011857352718	0.00467009086395008	0.00562008527254431	0.00564205653867832
183	0.455496124527524	0.21	0.167703836985559	0.117139513209119	0.218268160761999	0.240303665456934	0.487089010713748	0.351871290046899	0.622306731380597	2.14	1.48	3.16	0.135131693206731	0.187060338885186	0.23898898456364	0.158076841219623	0.218822888892577	0.279568936565531	0.159522971338016	0.220792997266926	0.282147813535152	0.167703836985559	2.52532551127783	-0.0379966925838162	0.344920334462985	0.235470642191814	0.300599403354451	0.198557285735933	0.462933954618807	0.540055085487305	0.419222067061486	0.461712860912824	0.538814051653651	0.418011857352718	0.00467009086395008	0.00562008527254431	0.00564205653867832
183	0.455496124527524	0.21	0.172538692883276	0.120826189794586	0.224251195971966	0.259275714672746	0.440186448727928	0.324022998732322	0.556349898723534	2.03	1.35	3.08	0.129752438875291	0.176269170724777	0.222785902574263	0.153116183340434	0.208008904463845	0.262901625587255	0.153643569096674	0.208726264307359	0.263715321201331	0.172538692883276	2.36466961376295	-0.00518863989552754	0.340362363207192	0.235470642191814	0.300599403354451	0.198557285735933	0.462933954618807	0.540055085487305	0.419222067061486	0.461712860912824	0.538814051653651	0.418011857352718	0.00467009086395008	0.00562008527254431	0.00564205653867832
183	0.455496124527524	0.21	0.177162379798688	0.123879872768004	0.230444886829371	0.28264110242618	0.482845408197647	0.362745091478416	0.602945724916878	2.28	1.42	3.04	0.132147767964884	0.175900224329318	0.219652680693752	0.152974183319899	0.203622002678962	0.254269822038025	0.154386449517369	0.205456183374136	0.256591589667414	0.177162379798688	2.41062186317921	-0.0069190559799176	0.348382478625777	0.235470642191814	0.300599403354451	0.198557285735933	0.462933954618807	0.540055085487305	0.419222067061486	0.461712860912824	0.538814051653651	0.418011857352718	0.00467009086395008	0.00562008527254431	0.00564205653867832
183	0.455496124527524	0.21	0.177487999600264	0.123924951196936	0.231051048003593	0.278236162309269	0.497889827788914	0.372688340717045	0.623091314860783	2.09	1.53	3.2	0.145979904231612	0.195020614915617	0.244061325599623	0.171464423879596	0.229066442789937	0.286668461700277	0.173323135445753	0.23154104752588	0.289768809944189	0.177487999600264	2.48255470788025	0.0172213055936556	0.394544800757798	0.235470642191814	0.300599403354451	0.198557285735933	0.462933954618807	0.540055085487305	0.419222067061486	0.461712860912824	0.538814051653651	0.418011857352718	0.00467009086395008	0.00562008527254431	0.00564205653867832
183	0.455496124527524	0.21	0.18338668364413	0.127988360593064	0.238785006695196	0.23870156114779	0.450573085226845	0.324941006063231	0.57620516439046	1.96	1.27	3.07	0.133705196889162	0.185399693941643	0.237094190994124	0.158712578375639	0.220075689951866	0.281438801528093	0.158463078097725	0.219661880022545	0.280886316745548	0.18338668364413	2.34675156870072	-0.00080937693240355	0.34319383692177	0.235470642191814	0.300599403354451	0.198557285735933	0.462933954618807	0.540055085487305	0.419222067061486	0.461712860912824	0.538814051653651	0.418011857352718	0.00467009086395008	0.00562008527254431	0.00564205653867832
183	0.455496124527524	0.21	0.183709103250256	0.128866719985054	0.238551486515457	0.312753134860081	0.543968816046342	0.418071922773125	0.669865709319559	1.98	1.22	2.83	0.171246012474294	0.222814510097704	0.274383007721114	0.203072262888325	0.264224819697255	0.325377376506185	0.2034519030139	0.264765186034154	0.326089295202382	0.183709103250256	2.26662921700272	-0.0315444665640343	0.289884716948256	0.235470642191814	0.300599403354451	0.198557285735933	0.462933954618807	0.540055085487305	0.419222067061486	0.461712860912824	0.538814051653651	0.418011857352718	0.00467009086395008	0.00562008527254431	0.00564205653867832
183	0.455496124527524	0.21	0.183873164035066	0.127646943611307	0.240099384458826	0.254899109710886	0.458998302683868	0.336474653547806	0.58152195181993	1.98	1.24	3.05	0.137352689944158	0.187368204079226	0.237383718214294	0.162758296677681	0.222024990991361	0.281291685305041	0.162183753695376	0.221216337447834	0.280335515966369	0.183873164035066	2.28016131423104	-0.0473982463449659	0.279956493638559	0.235470642191814	0.300599403354451	0.198557285735933	0.462933954618807	0.540055085487305	0.419222067061486	0.461712860912824	0.538814051653651	0.418011857352718	0.00467009086395008	0.00562008527254431	0.00564205653867832
183	0.455496124527524	0.21	0.184860509104607	0.128537040295475	0.241183977913738	0.244404335470204	0.44840314807559	0.325307020636237	0.571499275514944	1.93	1.31	2.86	0.1358145565659	0.187206764242383	0.238598971918866	0.16173609077724	0.222937003081315	0.284137915385389	0.162963014479823	0.224657373565583	0.286250440172387	0.184860509104607	2.2369361269898	0.00703096782264407	0.32491788755297	0.235470642191814	0.300599403354451	0.198557285735933	0.462933954618807	0.540055085487305	0.419222067061486	0.461712860912824	0.538814051653651	0.418011857352718	0.00467009086395008	0.00562008527254431	0.00564205653867832
183	0.455496124527524	0.21	0.210461051906882	0.146688212571783	0.27423389124198	0.238367580126616	0.486024723931449	0.35038311236099	0.621666335501909	1.82	1.26	2.6	0.153259462250089	0.212589834390303	0.271920206530517	0.184466762402223	0.255878220462576	0.327289678522928	0.186662151315727	0.258930298942141	0.331176024147544	0.210461051906882	2.10125065926115	0.016450719511184	0.313320112396933	0.235470642191814	0.300599403354451	0.198557285735933	0.462933954618807	0.540055085487305	0.419222067061486	0.461712860912824	0.538814051653651	0.418011857352718	0.00467009086395008	0.00562008527254431	0.00564205653867832
183	0.455496124527524	0.22	0.10480181821708	0.0741863161304777	0.135417320303682	0.403921288260005	0.566265815047062	0.458864588663775	0.673667041430349	2.02	1.29	2.81	0.18427232667507	0.227402858780492	0.270533390885914	0.217585527180042	0.268513302039378	0.319441076898713	0.21919886566568	0.27052621633718	0.321744444126438	0.10480181821708	2.42821342951757	0.0101537156116109	0.343229971699671	0.235470642191814	0.300599403354451	0.198557285735933	0.462933954618807	0.540055085487305	0.419222067061486	0.461712860912824	0.538814051653651	0.418011857352718	0.00467009086395008	0.00562008527254431	0.00564205653867832
183	0.455496124527524	0.22	0.108137482032103	0.0765118374186401	0.139763126645566	0.288722955916554	0.443866130679288	0.335094357744847	0.55263790361373	1.87	1.43	2.91	0.143371641475025	0.189910138084491	0.236448634693956	0.171684491739538	0.227413351746418	0.283142211753298	0.173866812864105	0.23034043008721	0.286774062962843	0.108137482032103	2.47403159293412	-0.00996712286632899	0.330995973054206	0.235470642191814	0.300599403354451	0.198557285735933	0.462933954618807	0.540055085487305	0.419222067061486	0.461712860912824	0.538814051653651	0.418011857352718	0.00467009086395008	0.00562008527254431	0.00564205653867832
183	0.455496124527524	0.22	0.108609420016761	0.0765360815756844	0.140682758457838	0.261789382663139	0.399058399279005	0.294433260567629	0.50368353799038	2.02	1.36	3.13	0.11820390786053	0.160206975830135	0.202210043799741	0.139564109409362	0.189157400187494	0.238750690965627	0.139889217848855	0.189556955742609	0.239241635244288	0.108609420016761	2.57003115165563	-0.0156477447346417	0.345145829370118	0.235470642191814	0.300599403354451	0.198557285735933	0.462933954618807	0.540055085487305	0.419222067061486	0.461712860912824	0.538814051653651	0.418011857352718	0.00467009086395008	0.00562008527254431	0.00564205653867832
183	0.455496124527524	0.22	0.10926555279863	0.0769808283573147	0.141550277239945	0.267197210439537	0.402714395611512	0.298588149213746	0.506840642009278	1.97	1.39	3	0.122566443021774	0.165308874962859	0.208051306903943	0.145413688754724	0.196123610179112	0.246833531603499	0.14658281346899	0.197808868327047	0.248874931064954	0.10926555279863	2.64098116835164	-0.0421690448331417	0.329957965361436	0.235470642191814	0.300599403354451	0.198557285735933	0.462933954618807	0.540055085487305	0.419222067061486	0.461712860912824	0.538814051653651	0.418011857352718	0.00467009086395008	0.00562008527254431	0.00564205653867832
183	0.455496124527524	0.22	0.111085756677377	0.0783055926853061	0.143865920669448	0.262602826578727	0.424599199342388	0.313511577759112	0.535686820925663	2.16	1.37	3.31	0.119161823996743	0.16138483759624	0.203607851195738	0.13910284124706	0.188391623179971	0.237680405112882	0.138846166385198	0.188109223482161	0.237220483040503	0.111085756677377	2.73520022099324	0.0238590135891866	0.409690761707269	0.235470642191814	0.300599403354451	0.198557285735933	0.462933954618807	0.540055085487305	0.419222067061486	0.461712860912824	0.538814051653651	0.418011857352718	0.00467009086395008	0.00562008527254431	0.00564205653867832
183	0.455496124527524	0.22	0.111923518051504	0.0786979242258845	0.145149111877123	0.287257858348356	0.460432841489952	0.347197494716203	0.5736681882637	1.97	1.41	2.93	0.142253876983125	0.188648702220159	0.235043527457193	0.168701941963875	0.223722566220679	0.278743190477484	0.170611651497168	0.226233424371071	0.281927010574691	0.111923518051504	2.6222877426293	0.0344619633584165	0.407631556819228	0.235470642191814	0.300599403354451	0.198557285735933	0.462933954618807	0.540055085487305	0.419222067061486	0.461712860912824	0.538814051653651	0.418011857352718	0.00467009086395008	0.00562008527254431	0.00564205653867832
183	0.455496124527524	0.22	0.115141969272396	0.0808991788170478	0.149384759727744	0.227063509750405	0.392228838930469	0.27924320776869	0.505214470092247	2.15	1.42	3.36	0.106796597929741	0.150007965967805	0.193219334005869	0.124825076420115	0.175331014082264	0.225836951744413	0.124829154043459	0.175343646686019	0.225827903266645	0.115141969272396	2.71598448070582	0.00525287821127254	0.406390585501771	0.235470642191814	0.300599403354451	0.198557285735933	0.462933954618807	0.540055085487305	0.419222067061486	0.461712860912824	0.538814051653651	0.418011857352718	0.00467009086395008	0.00562008527254431	0.00564205653867832
183	0.455496124527524	0.22	0.116261991249827	0.0825697310708164	0.149954251428837	0.352208787031861	0.496597203481289	0.391447715057866	0.601746691904711	2.14	1.26	3.07	0.14997400407328	0.190259562523369	0.230545120973459	0.17535438777288	0.222457547295461	0.269560706818042	0.17477952403824	0.221788747227573	0.268754620487061	0.116261991249827	2.55335763266231	0.0368393537963353	0.397197007688971	0.235470642191814	0.300599403354451	0.198557285735933	0.462933954618807	0.540055085487305	0.419222067061486	0.461712860912824	0.538814051653651	0.418011857352718	0.00467009086395008	0.00562008527254431	0.00564205653867832
183	0.455496124527524	0.22	0.118557762820638	0.0841087681730971	0.153006757468178	0.334388763186304	0.450424987741317	0.351206541434911	0.549643434047722	2.02	1.31	3.3	0.141075897228194	0.180930881924877	0.220785866621561	0.166589362764705	0.213652090233156	0.260714817701606	0.16561168891526	0.212319645725381	0.25910723341959	0.118557762820638	2.62346208867378	0.0571571084861287	0.414633908542151	0.235470642191814	0.300599403354451	0.198557285735933	0.462933954618807	0.540055085487305	0.419222067061486	0.461712860912824	0.538814051653651	0.418011857352718	0.00467009086395008	0.00562008527254431	0.00564205653867832
183	0.455496124527524	0.22	0.120874921029462	0.0856595139112468	0.156090328147677	0.265430744909797	0.448331180310839	0.331885021730994	0.564777338890683	2.07	1.19	3.07	0.130589959770994	0.176409138609244	0.222228317447494	0.15353369105967	0.207402975196796	0.261272259333922	0.152209706189829	0.205658119449203	0.259025543771349	0.120874921029462	2.52029313911161	0.0309517763730996	0.387299931565059	0.235470642191814	0.300599403354451	0.198557285735933	0.462933954618807	0.540055085487305	0.419222067061486	0.461712860912824	0.538814051653651	0.418011857352718	0.00467009086395008	0.00562008527254431	0.00564205653867832
183	0.455496124527524	0.22	0.123029168900936	0.0870065252833042	0.159051812518569	0.332158704028683	0.489704246135191	0.381290800472629	0.598117691797753	2	1.34	3.01	0.154532342682996	0.198470942082207	0.242409541481418	0.182830038799801	0.23481459875335	0.286799158706899	0.183784819317702	0.235980097295535	0.288306836558286	0.123029168900936	2.4951081266629	0.0555160401457883	0.399417789558678	0.235470642191814	0.300599403354451	0.198557285735933	0.462933954618807	0.540055085487305	0.419222067061486	0.461712860912824	0.538814051653651	0.418011857352718	0.00467009086395008	0.00562008527254431	0.00564205653867832
183	0.455496124527524	0.22	0.123963618469615	0.0871741453034446	0.160753091635786	0.306861081457548	0.479292796361213	0.366825669698774	0.591759923023653	1.91	1.36	2.86	0.154537548250694	0.201918076520392	0.24929860479009	0.184405658967589	0.240943617778948	0.297481576590307	0.186410405054676	0.243501102153846	0.300586545527605	0.123963618469615	2.38123117690411	0.0061222602448798	0.345487897265134	0.235470642191814	0.300599403354451	0.198557285735933	0.462933954618807	0.540055085487305	0.419222067061486	0.461712860912824	0.538814051653651	0.418011857352718	0.00467009086395008	0.00562008527254431	0.00564205653867832
183	0.455496124527524	0.22	0.124319575555953	0.088195173321282	0.160443977790624	0.296850206800601	0.442572794168463	0.33622574993999	0.548919838396936	1.91	1.28	3.03	0.141299117547482	0.185991540736213	0.230683963924943	0.168515466352596	0.221816326731611	0.275117187110627	0.168476073721112	0.221775985351515	0.27507226348411	0.124319575555953	2.55397816325351	0.0119227771332996	0.361506973328898	0.235470642191814	0.300599403354451	0.198557285735933	0.462933954618807	0.540055085487305	0.419222067061486	0.461712860912824	0.538814051653651	0.418011857352718	0.00467009086395008	0.00562008527254431	0.00564205653867832
183	0.455496124527524	0.22	0.124461269583237	0.0881609894068499	0.160761549759624	0.308294287318273	0.460816342537979	0.353047981829649	0.56858470324631	2.06	1.3	3.38	0.139782999364167	0.18245194373343	0.225120888102693	0.164556769553278	0.214787939850046	0.265019110146814	0.16302890998993	0.21283210837974	0.262574063557622	0.124461269583237	2.67630027670313	-0.0440170650925217	0.326844155186728	0.235470642191814	0.300599403354451	0.198557285735933	0.462933954618807	0.540055085487305	0.419222067061486	0.461712860912824	0.538814051653651	0.418011857352718	0.00467009086395008	0.00562008527254431	0.00564205653867832
183	0.455496124527524	0.22	0.125871918353473	0.0888410048926148	0.162902831814331	0.374879736456198	0.508620978309338	0.406075731205536	0.611166225413141	2.06	1.28	3.21	0.160636571782896	0.20120170700652	0.241766842230145	0.189071035710438	0.236816652075001	0.284562268439563	0.187894170266378	0.235332084584419	0.282790600440501	0.125871918353473	2.57599621618224	-0.00606909377611142	0.349589440731698	0.235470642191814	0.300599403354451	0.198557285735933	0.462933954618807	0.540055085487305	0.419222067061486	0.461712860912824	0.538814051653651	0.418011857352718	0.00467009086395008	0.00562008527254431	0.00564205653867832
183	0.455496124527524	0.22	0.127243688439078	0.0901683543942256	0.164319022483931	0.323291993584379	0.473156017719222	0.3662768625551	0.580035172883344	2.11	1.3	3.37	0.142132123109705	0.18360610848153	0.225080093853355	0.166620921183422	0.215240708861309	0.263860496539197	0.165121115498914	0.213330430792344	0.261523240681709	0.127243688439078	2.69650750929387	0.0120564456373403	0.389838287770416	0.235470642191814	0.300599403354451	0.198557285735933	0.462933954618807	0.540055085487305	0.419222067061486	0.461712860912824	0.538814051653651	0.418011857352718	0.00467009086395008	0.00562008527254431	0.00564205653867832
183	0.455496124527524	0.22	0.1278427733086	0.0901799478273385	0.165505598789861	0.378231657497517	0.567136460705805	0.453607046961102	0.680665874450507	2.2	1.54	3.25	0.169818456950314	0.212320860715334	0.254823264480354	0.197635587587199	0.247100102180132	0.296564616773065	0.199590366628218	0.249624527205237	0.299594661947958	0.1278427733086	2.7517032062392	0.045639707980573	0.451998690604043	0.235470642191814	0.300599403354451	0.198557285735933	0.462933954618807	0.540055085487305	0.419222067061486	0.461712860912824	0.538814051653651	0.418011857352718	0.00467009086395008	0.00562008527254431	0.00564205653867832
183	0.455496124527524	0.22	0.129937999821739	0.0916158785288592	0.168260121114619	0.298726738141343	0.476515831472531	0.362525140205528	0.590506522739534	2.2	1.42	3.21	0.135755729642622	0.178442119493119	0.221128509343615	0.158001527392989	0.207682780722229	0.257364034051469	0.158668800299324	0.208549364654674	0.258421046779722	0.129937999821739	2.75207420430243	0.0168916943039612	0.428191758440117	0.235470642191814	0.300599403354451	0.198557285735933	0.462933954618807	0.540055085487305	0.419222067061486	0.461712860912824	0.538814051653651	0.418011857352718	0.00467009086395008	0.00562008527254431	0.00564205653867832
183	0.455496124527524	0.22	0.130098517192458	0.0917323661681609	0.168464668216756	0.304133778533208	0.387693549082884	0.296133801802251	0.479253296363517	2.06	1.36	3.11	0.11719404970029	0.153428540690676	0.189663031681062	0.137950770166669	0.180602900983074	0.223255031799478	0.138333631278869	0.181069902663369	0.223856191920277	0.130098517192458	2.54575731475678	-0.0203482992041669	0.328137443073172	0.235470642191814	0.300599403354451	0.198557285735933	0.462933954618807	0.540055085487305	0.419222067061486	0.461712860912824	0.538814051653651	0.418011857352718	0.00467009086395008	0.00562008527254431	0.00564205653867832
183	0.455496124527524	0.22	0.13173857831919	0.0933396375167743	0.170137519121606	0.335665764226589	0.506744993711275	0.395439981597352	0.618050005825198	1.98	1.28	3.08	0.161920210200304	0.207496104891157	0.25307199958201	0.191998844838419	0.246041012411548	0.300083179984677	0.191617161026534	0.245606912373478	0.299542750926849	0.13173857831919	2.61172635853669	-0.00932602945024622	0.341777848292565	0.235470642191814	0.300599403354451	0.198557285735933	0.462933954618807	0.540055085487305	0.419222067061486	0.461712860912824	0.538814051653651	0.418011857352718	0.00467009086395008	0.00562008527254431	0.00564205653867832
183	0.455496124527524	0.22	0.132279985162826	0.0938267980098689	0.170733172315782	0.331588354385467	0.471283272231192	0.366813690493058	0.575752853969326	2.32	1.44	3.37	0.131362746739443	0.168775230415817	0.206187714092191	0.151568083850791	0.194735104971128	0.237902126091465	0.151699356254696	0.194919077695931	0.238180043255971	0.132279985162826	2.70933359678776	-0.0603630711172669	0.336227055068077	0.235470642191814	0.300599403354451	0.198557285735933	0.462933954618807	0.540055085487305	0.419222067061486	0.461712860912824	0.538814051653651	0.418011857352718	0.00467009086395008	0.00562008527254431	0.00564205653867832
183	0.455496124527524	0.22	0.132788218129777	0.09363374829814	0.171942687961414	0.29561898164092	0.428992020203975	0.325603495287643	0.532380545120307	2.03	1.43	3.24	0.130250274480668	0.171608502949952	0.212966731419236	0.153669665696739	0.202464228073092	0.251258790449446	0.154308723729567	0.203290262068572	0.252368073481193	0.132788218129777	2.53973437250133	0.010099477445591	0.373875887315532	0.235470642191814	0.300599403354451	0.198557285735933	0.462933954618807	0.540055085487305	0.419222067061486	0.461712860912824	0.538814051653651	0.418011857352718	0.00467009086395008	0.00562008527254431	0.00564205653867832
183	0.455496124527524	0.22	0.132987995200701	0.0941457964040806	0.171830193997321	0.29558968701771	0.404248807347341	0.306816626667555	0.501680988027128	1.88	1.23	3.05	0.130991166836422	0.172588505198698	0.214185843560974	0.156782027360152	0.206569468748226	0.256356910136301	0.155985371310793	0.205559589918209	0.255058136107596	0.132987995200701	2.40147675285422	-0.0170078638643992	0.319135513558348	0.235470642191814	0.300599403354451	0.198557285735933	0.462933954618807	0.540055085487305	0.419222067061486	0.461712860912824	0.538814051653651	0.418011857352718	0.00467009086395008	0.00562008527254431	0.00564205653867832
183	0.455496124527524	0.22	0.134919083939397	0.0950158708489826	0.174822297029811	0.305812760015837	0.430419537240936	0.329171188307139	0.531667886174733	1.84	1.3	3.17	0.142694567428374	0.186585375212148	0.230476182995922	0.171391018958558	0.224108444748094	0.276825870537631	0.170900830979817	0.223461373961946	0.27598549774525	0.134919083939397	2.51063638279133	-0.0569956706699102	0.28583147904513	0.235470642191814	0.300599403354451	0.198557285735933	0.462933954618807	0.540055085487305	0.419222067061486	0.461712860912824	0.538814051653651	0.418011857352718	0.00467009086395008	0.00562008527254431	0.00564205653867832
183	0.455496124527524	0.22	0.135930528698295	0.096416943407575	0.175444113989015	0.339445402274659	0.460891985538646	0.360510408963264	0.561273562114027	1.99	1.23	3.19	0.146610475923225	0.187433127224647	0.228255778526069	0.173586025749168	0.221919828332749	0.270253630916329	0.171916416411716	0.219797255727461	0.267657308406729	0.135930528698295	2.51535920519751	0.0400990208426508	0.382117345520739	0.235470642191814	0.300599403354451	0.198557285735933	0.462933954618807	0.540055085487305	0.419222067061486	0.461712860912824	0.538814051653651	0.418011857352718	0.00467009086395008	0.00562008527254431	0.00564205653867832
183	0.455496124527524	0.22	0.136077579080443	0.0961351555786512	0.176020002582235	0.308566441543969	0.502341206251537	0.384936597234686	0.619745815268387	1.96	1.41	2.9	0.158673975376062	0.207069103753055	0.255464232130049	0.188425108872507	0.245894251570432	0.303363394268358	0.190695093934187	0.248864116465444	0.307085629773133	0.136077579080443	2.51423688972224	-0.0264114332002102	0.326477985639457	0.235470642191814	0.300599403354451	0.198557285735933	0.462933954618807	0.540055085487305	0.419222067061486	0.461712860912824	0.538814051653651	0.418011857352718	0.00467009086395008	0.00562008527254431	0.00564205653867832
183	0.455496124527524	0.22	0.137677481032135	0.0966181494767394	0.178736812587532	0.284720422106602	0.453995312127273	0.341647289426595	0.566343334827952	2.12	1.39	3.05	0.131867121120336	0.175230586236555	0.218594051352773	0.154417006783845	0.205195824355145	0.255974641926446	0.155433746992185	0.206632592216556	0.257667441881608	0.137677481032135	2.55490462359389	0.00388213991141243	0.36741185648852	0.235470642191814	0.300599403354451	0.198557285735933	0.462933954618807	0.540055085487305	0.419222067061486	0.461712860912824	0.538814051653651	0.418011857352718	0.00467009086395008	0.00562008527254431	0.00564205653867832
183	0.455496124527524	0.22	0.13800040462234	0.0978312335624379	0.178169575682241	0.258182629838869	0.415233201560275	0.305342101079575	0.525124302040975	1.93	1.31	2.81	0.127363605893361	0.173201132927224	0.219038659961087	0.151641477268473	0.206216489219442	0.26079150117041	0.152987800592004	0.208071500842954	0.263159529119002	0.13800040462234	2.42576626120033	-0.0163142250597891	0.330380303225348	0.235470642191814	0.300599403354451	0.198557285735933	0.462933954618807	0.540055085487305	0.419222067061486	0.461712860912824	0.538814051653651	0.418011857352718	0.00467009086395008	0.00562008527254431	0.00564205653867832
183	0.455496124527524	0.22	0.139216608260257	0.0982983206207344	0.180134895899779	0.30240022643958	0.454368444585192	0.346621308997345	0.562115580173039	2.08	1.39	3.38	0.136243638492239	0.17859493487407	0.220946231255901	0.160145052888903	0.209926097156656	0.25970714142441	0.159750041030662	0.209386932022413	0.258999352648516	0.139216608260257	2.62953486361303	-0.0095820424878836	0.369003804904082	0.235470642191814	0.300599403354451	0.198557285735933	0.462933954618807	0.540055085487305	0.419222067061486	0.461712860912824	0.538814051653651	0.418011857352718	0.00467009086395008	0.00562008527254431	0.00564205653867832
183	0.455496124527524	0.22	0.140371346839973	0.0995933594643959	0.181149334215549	0.250001577297131	0.412153148160072	0.300697294211434	0.523609002108709	2.01	1.33	3.24	0.121477647058673	0.166504307255607	0.21153096745254	0.143622690103426	0.196857587390603	0.25009248467778	0.143138816999271	0.196233905929068	0.249324121590908	0.140371346839973	2.56016475978012	0.037729603276158	0.401312789692721	0.235470642191814	0.300599403354451	0.198557285735933	0.462933954618807	0.540055085487305	0.419222067061486	0.461712860912824	0.538814051653651	0.418011857352718	0.00467009086395008	0.00562008527254431	0.00564205653867832
183	0.455496124527524	0.22	0.1407913690631	0.0993613408221292	0.182221397304071	0.271835768578084	0.438884725151218	0.3267352364737	0.551034213828737	2.1	1.36	2.86	0.127149787547196	0.170793025456803	0.214436263366409	0.149145029155304	0.200337973445863	0.251530917736423	0.150706797058798	0.202392753794311	0.254111923204391	0.1407913690631	2.47010745542078	-0.0713472704570258	0.280956761997485	0.235470642191814	0.300599403354451	0.198557285735933	0.462933954618807	0.540055085487305	0.419222067061486	0.461712860912824	0.538814051653651	0.418011857352718	0.00467009086395008	0.00562008527254431	0.00564205653867832
183	0.455496124527524	0.22	0.141457882036203	0.100389983971217	0.182525780101188	0.304568234465638	0.48748667622727	0.372477320380112	0.602496032074428	2.05	1.37	3.16	0.147743371910725	0.19336190787098	0.238980443831236	0.173994585700561	0.227718676074422	0.281442766448283	0.174333381718566	0.22811319562029	0.281926407703858	0.141457882036203	2.60352184698112	-0.0198375523709134	0.350921716579259	0.235470642191814	0.300599403354451	0.198557285735933	0.462933954618807	0.540055085487305	0.419222067061486	0.461712860912824	0.538814051653651	0.418011857352718	0.00467009086395008	0.00562008527254431	0.00564205653867832
183	0.455496124527524	0.22	0.14187172462123	0.10066197546813	0.183081473774329	0.238962452267744	0.417023616579207	0.300829451185669	0.533217781972745	2.18	1.36	3.19	0.113599742318912	0.15747718581935	0.201354629319788	0.13243630359374	0.183589293113979	0.234742282634218	0.13253572725489	0.18374894329208	0.234985617491936	0.14187172462123	2.58586700041183	0.00723232808664688	0.389476236936916	0.235470642191814	0.300599403354451	0.198557285735933	0.462933954618807	0.540055085487305	0.419222067061486	0.461712860912824	0.538814051653651	0.418011857352718	0.00467009086395008	0.00562008527254431	0.00564205653867832
183	0.455496124527524	0.22	0.142495450295921	0.100688782661795	0.184302117930046	0.330279912742604	0.525929916957598	0.409001809781486	0.642858024133709	2.33	1.49	3.1	0.146098205723149	0.187865714444346	0.229633223165544	0.168488659002062	0.216657296662315	0.264825934322568	0.170500685986372	0.219231643258172	0.267838470155993	0.142495450295921	2.70071844525206	0.00961989725368191	0.412102625502928	0.235470642191814	0.300599403354451	0.198557285735933	0.462933954618807	0.540055085487305	0.419222067061486	0.461712860912824	0.538814051653651	0.418011857352718	0.00467009086395008	0.00562008527254431	0.00564205653867832
183	0.455496124527524	0.22	0.142631660167281	0.100928272897595	0.184335047436967	0.284408271553414	0.438233868521742	0.329703083441279	0.546764653602205	2.13	1.41	3.15	0.126865030520796	0.168626124223552	0.210387217926309	0.148465608252863	0.197337122746908	0.246208637240953	0.14920121590593	0.198335382685777	0.247437148364224	0.142631660167281	2.5561379066646	0.0332199686877936	0.402653962147928	0.235470642191814	0.300599403354451	0.198557285735933	0.462933954618807	0.540055085487305	0.419222067061486	0.461712860912824	0.538814051653651	0.418011857352718	0.00467009086395008	0.00562008527254431	0.00564205653867832
183	0.455496124527524	0.22	0.143302969183018	0.100759886142267	0.185846052223768	0.246585742922287	0.424530524893547	0.308672180062319	0.540388869724775	2.21	1.43	3.27	0.115376588471511	0.158682533859541	0.201988479247571	0.134233799204829	0.184617691245696	0.235001583286563	0.134576919831471	0.185165508756654	0.235642706423752	0.143302969183018	2.58211989656719	0.0285765166130134	0.403616441941703	0.235470642191814	0.300599403354451	0.198557285735933	0.462933954618807	0.540055085487305	0.419222067061486	0.461712860912824	0.538814051653651	0.418011857352718	0.00467009086395008	0.00562008527254431	0.00564205653867832
183	0.455496124527524	0.22	0.143375940625276	0.101702085218317	0.185049796032234	0.315120989650384	0.492120249110222	0.378847625662037	0.605392872558408	1.92	1.27	2.92	0.158690646643099	0.206137970169387	0.253585293695676	0.189117884539537	0.245662725978967	0.302207567418398	0.189521740674287	0.246156402436464	0.302929274948428	0.143375940625276	2.38643558147228	-0.0911373875821711	0.236861718899554	0.235470642191814	0.300599403354451	0.198557285735933	0.462933954618807	0.540055085487305	0.419222067061486	0.461712860912824	0.538814051653651	0.418011857352718	0.00467009086395008	0.00562008527254431	0.00564205653867832
183	0.455496124527524	0.22	0.143443760343	0.101646307176291	0.185241213509708	0.298606389509366	0.424191488082449	0.322688514439196	0.525694461725703	2.15	1.25	3.32	0.123116318996738	0.16184305367429	0.200569788351843	0.143829591873845	0.189071770073037	0.23431394827223	0.14208760695895	0.186804211439085	0.231406563523342	0.143443760343	2.61019963538116	-0.0227612931960602	0.332106653674031	0.235470642191814	0.300599403354451	0.198557285735933	0.462933954618807	0.540055085487305	0.419222067061486	0.461712860912824	0.538814051653651	0.418011857352718	0.00467009086395008	0.00562008527254431	0.00564205653867832
183	0.455496124527524	0.22	0.143936708929217	0.101799930396037	0.186073487462398	0.297999531898552	0.440412290415965	0.334875033586274	0.545949547245656	2.14	1.4	3.41	0.128478133279734	0.168968550268224	0.209458967256713	0.150263354360738	0.197619474198721	0.244975594036704	0.149882504373704	0.197090496331637	0.244346808163755	0.143936708929217	2.56972820252704	0.0774736794330865	0.453405123513941	0.235470642191814	0.300599403354451	0.198557285735933	0.462933954618807	0.540055085487305	0.419222067061486	0.461712860912824	0.538814051653651	0.418011857352718	0.00467009086395008	0.00562008527254431	0.00564205653867832
183	0.455496124527524	0.22	0.145127739322552	0.10288321492667	0.187372263718433	0.319729089130165	0.456644958488273	0.352649588633031	0.560640328343515	1.89	1.12	2.93	0.149451131696869	0.193523849252975	0.23759656680908	0.178576014477883	0.231237577886731	0.283899141295579	0.176856435301397	0.229010447225306	0.281156829375764	0.145127739322552	2.37329949469533	-0.0691297387921397	0.248802240348758	0.235470642191814	0.300599403354451	0.198557285735933	0.462933954618807	0.540055085487305	0.419222067061486	0.461712860912824	0.538814051653651	0.418011857352718	0.00467009086395008	0.00562008527254431	0.00564205653867832
183	0.455496124527524	0.22	0.145693167212741	0.103407128408428	0.187979206017053	0.316702535595789	0.499899431041566	0.385256511262402	0.614542350820729	1.83	1.39	3.12	0.167948552454921	0.217925935998744	0.267903319542567	0.201988060341525	0.26209476930331	0.322201478265096	0.20290911102723	0.263268901291997	0.323678199691501	0.145693167212741	2.41109465937411	0.00451940769745572	0.348306748460097	0.235470642191814	0.300599403354451	0.198557285735933	0.462933954618807	0.540055085487305	0.419222067061486	0.461712860912824	0.538814051653651	0.418011857352718	0.00467009086395008	0.00562008527254431	0.00564205653867832
183	0.455496124527524	0.22	0.147266075909538	0.104503302147616	0.19002884967146	0.272013065628942	0.415849608440829	0.309633920004863	0.522065296876795	1.81	1.24	2.89	0.135955889921964	0.182593701582776	0.229231513243588	0.163787345020341	0.219972357334758	0.276157369649176	0.163918160627871	0.220130362964244	0.276401277488169	0.147266075909538	2.32418605413664	0.0172806997313024	0.335488607625957	0.235470642191814	0.300599403354451	0.198557285735933	0.462933954618807	0.540055085487305	0.419222067061486	0.461712860912824	0.538814051653651	0.418011857352718	0.00467009086395008	0.00562008527254431	0.00564205653867832
183	0.455496124527524	0.22	0.147463501296994	0.103623664760709	0.19130333783328	0.241812384833821	0.440240345157494	0.318530874174082	0.561949816140905	2.04	1.3	3.22	0.127110381191836	0.175678788544724	0.224247195897611	0.149887245829057	0.207158609066033	0.264429972303008	0.149142168514914	0.20613763057853	0.263140359427575	0.147463501296994	2.5652225587438	-0.002335970210514	0.360893668146244	0.235470642191814	0.300599403354451	0.198557285735933	0.462933954618807	0.540055085487305	0.419222067061486	0.461712860912824	0.538814051653651	0.418011857352718	0.00467009086395008	0.00562008527254431	0.00564205653867832
183	0.455496124527524	0.22	0.147708103134164	0.104069541197983	0.191346665070345	0.249869123238688	0.421779307801843	0.307680014136516	0.53587860146717	2.07	1.3	3.25	0.121290375026365	0.166269397007203	0.211248418988041	0.142655698698756	0.195557784342966	0.248459869987176	0.141847539614986	0.194516841707636	0.247221880174061	0.147708103134164	2.53074199488532	0.0349951804697564	0.388413048805083	0.235470642191814	0.300599403354451	0.198557285735933	0.462933954618807	0.540055085487305	0.419222067061486	0.461712860912824	0.538814051653651	0.418011857352718	0.00467009086395008	0.00562008527254431	0.00564205653867832
183	0.455496124527524	0.22	0.147815345464602	0.104712395742	0.190918295187203	0.269436169455294	0.437289313618768	0.32486623821532	0.549712389022216	1.91	1.23	3.28	0.136598982848229	0.183870370091006	0.231141757333784	0.16292978798141	0.219313202707201	0.275696617432992	0.16096916498253	0.216683156381833	0.272437678797189	0.147815345464602	2.41040528240778	0.00837680780874177	0.347421214788792	0.235470642191814	0.300599403354451	0.198557285735933	0.462933954618807	0.540055085487305	0.419222067061486	0.461712860912824	0.538814051653651	0.418011857352718	0.00467009086395008	0.00562008527254431	0.00564205653867832
183	0.455496124527524	0.22	0.148218227013892	0.104816298690428	0.191620155337357	0.281930829337819	0.439787217657407	0.33020504161408	0.549369393700733	1.93	1.32	3.02	0.137710168872168	0.183410803527961	0.229111438183755	0.163953860283044	0.21836375267202	0.272773645060995	0.164373689770893	0.218915667137509	0.273451383795427	0.148218227013892	2.40869653489324	0.0233885443597415	0.366740801525993	0.235470642191814	0.300599403354451	0.198557285735933	0.462933954618807	0.540055085487305	0.419222067061486	0.461712860912824	0.538814051653651	0.418011857352718	0.00467009086395008	0.00562008527254431	0.00564205653867832
183	0.455496124527524	0.22	0.149570911133037	0.105410865178133	0.193730957087941	0.323595041908754	0.482227210586239	0.373374402778282	0.591080018394195	1.88	1.24	3.09	0.159519080888659	0.206024946648252	0.252530812407845	0.190957469782551	0.246628818978058	0.302300168173566	0.189919652517673	0.245300162765693	0.300710839808852	0.149570911133037	2.40693779700847	0.00185145723508157	0.332257929355425	0.235470642191814	0.300599403354451	0.198557285735933	0.462933954618807	0.540055085487305	0.419222067061486	0.461712860912824	0.538814051653651	0.418011857352718	0.00467009086395008	0.00562008527254431	0.00564205653867832
183	0.455496124527524	0.22	0.149901150655647	0.105996535136551	0.193805766174743	0.249310545541637	0.413470047385624	0.301451651720801	0.525488443050446	1.94	1.21	3.04	0.125339925952641	0.171915810801221	0.218491695649802	0.149125983379483	0.204540685255393	0.259955387131303	0.148288791558979	0.2033650486439	0.258501654844214	0.149901150655647	2.45583436653807	-0.0248966711284115	0.314858548661846	0.235470642191814	0.300599403354451	0.198557285735933	0.462933954618807	0.540055085487305	0.419222067061486	0.461712860912824	0.538814051653651	0.418011857352718	0.00467009086395008	0.00562008527254431	0.00564205653867832
183	0.455496124527524	0.22	0.151540100796632	0.106870652410962	0.196209549182303	0.249602812955316	0.436965963027425	0.318674355982034	0.555257570072815	1.98	1.3	3.06	0.130173132949701	0.178493271679726	0.226813410409752	0.154273178767049	0.21153923076586	0.268805282764672	0.154286255365346	0.211598956073794	0.268847505823076	0.151540100796632	2.42681584200321	-0.00920639865462631	0.333487447214561	0.235470642191814	0.300599403354451	0.198557285735933	0.462933954618807	0.540055085487305	0.419222067061486	0.461712860912824	0.538814051653651	0.418011857352718	0.00467009086395008	0.00562008527254431	0.00564205653867832
183	0.455496124527524	0.22	0.151607358868613	0.106797248123082	0.196417469614144	0.331573083998688	0.452837447626282	0.352453302276239	0.553221592976325	1.93	1.29	3	0.147288772204574	0.189238889913572	0.23118900762257	0.175437726578102	0.225405101350759	0.275372476123415	0.175685659533281	0.225703002993907	0.275761671502879	0.151607358868613	2.37844323183676	-0.0406613454963682	0.286825524752734	0.235470642191814	0.300599403354451	0.198557285735933	0.462933954618807	0.540055085487305	0.419222067061486	0.461712860912824	0.538814051653651	0.418011857352718	0.00467009086395008	0.00562008527254431	0.00564205653867832
183	0.455496124527524	0.22	0.15211794918042	0.107145188085062	0.197090710275778	0.305243713390303	0.457965537914147	0.350092939901871	0.565838135926423	1.97	1.27	3.21	0.143964846173643	0.188324101129032	0.23268335608442	0.170867727280413	0.223516448683814	0.276165170087215	0.169767790902654	0.222140126451791	0.274367480221465	0.15211794918042	2.44615691287882	0.023099693778201	0.365616663592051	0.235470642191814	0.300599403354451	0.198557285735933	0.462933954618807	0.540055085487305	0.419222067061486	0.461712860912824	0.538814051653651	0.418011857352718	0.00467009086395008	0.00562008527254431	0.00564205653867832
183	0.455496124527524	0.22	0.153725206634771	0.109060586289685	0.198389826979858	0.31883930745458	0.509845362102563	0.393496324536278	0.626194399668848	2.19	1.33	3.16	0.148197583662953	0.192016661894887	0.235835740126821	0.172678820422442	0.223736513497236	0.274794206572029	0.172614114535099	0.223638429448965	0.274725177400597	0.153725206634771	2.49385061889864	0.0333701374301614	0.385030042710185	0.235470642191814	0.300599403354451	0.198557285735933	0.462933954618807	0.540055085487305	0.419222067061486	0.461712860912824	0.538814051653651	0.418011857352718	0.00467009086395008	0.00562008527254431	0.00564205653867832
183	0.455496124527524	0.22	0.154560197162891	0.10883465760432	0.200285736721462	0.280474969557933	0.467393509622229	0.35051247766823	0.584274541576228	1.9	1.26	3.05	0.148308769582671	0.197763448491586	0.2472181274005	0.177147005604462	0.236218012035817	0.295289018467173	0.176747916563215	0.235704412829227	0.29463387620287	0.154560197162891	2.356365047159	-0.0328115449728534	0.297058553889671	0.235470642191814	0.300599403354451	0.198557285735933	0.462933954618807	0.540055085487305	0.419222067061486	0.461712860912824	0.538814051653651	0.418011857352718	0.00467009086395008	0.00562008527254431	0.00564205653867832
183	0.455496124527524	0.22	0.154571383894434	0.108659485731983	0.200483282056886	0.291908301878919	0.454149058474725	0.343714396104097	0.564583720845353	2.05	1.25	3.3	0.136409513903643	0.180237583902572	0.224065653901502	0.160665592321669	0.212287085758467	0.263908579195264	0.158892879701943	0.209974347331516	0.261124118591306	0.154571383894434	2.47282040087969	-0.00771362148721314	0.342797020580557	0.235470642191814	0.300599403354451	0.198557285735933	0.462933954618807	0.540055085487305	0.419222067061486	0.461712860912824	0.538814051653651	0.418011857352718	0.00467009086395008	0.00562008527254431	0.00564205653867832
183	0.455496124527524	0.22	0.154721055379863	0.108780544107522	0.200661566652205	0.28448371586769	0.459787450284277	0.34593991580919	0.573634984759364	1.91	1.26	2.91	0.145620979163674	0.193544299624839	0.241467620086004	0.173734108543494	0.230909354902788	0.288084601262082	0.174109603402262	0.23142277144334	0.288754966864042	0.154721055379863	2.34307093182177	-0.0474563698058863	0.278760387753149	0.235470642191814	0.300599403354451	0.198557285735933	0.462933954618807	0.540055085487305	0.419222067061486	0.461712860912824	0.538814051653651	0.418011857352718	0.00467009086395008	0.00562008527254431	0.00564205653867832
183	0.455496124527524	0.22	0.154789334841365	0.109007105838303	0.200571563844426	0.352499163905884	0.518638066425629	0.408891492279718	0.628384640571539	1.88	1.18	3.16	0.174111328439732	0.220842850559988	0.267574372680243	0.208266822760119	0.264165687710189	0.320064552660259	0.205569550062143	0.260785714050144	0.315939388706056	0.154789334841365	2.4437548067676	-0.00958037540304238	0.315910139670455	0.235470642191814	0.300599403354451	0.198557285735933	0.462933954618807	0.540055085487305	0.419222067061486	0.461712860912824	0.538814051653651	0.418011857352718	0.00467009086395008	0.00562008527254431	0.00564205653867832
183	0.455496124527524	0.22	0.155436595160572	0.110206084915535	0.200667105405609	0.257551782925515	0.43935575860381	0.322888839142279	0.555822678065341	2.08	1.32	3	0.126735774114817	0.172449727052723	0.218163679990629	0.148925097402848	0.202642802143257	0.256360506883665	0.149408271141406	0.203335590657093	0.257199006718383	0.155436595160572	2.39904559749583	-0.00527929215128628	0.34737123453799	0.235470642191814	0.300599403354451	0.198557285735933	0.462933954618807	0.540055085487305	0.419222067061486	0.461712860912824	0.538814051653651	0.418011857352718	0.00467009086395008	0.00562008527254431	0.00564205653867832
183	0.455496124527524	0.22	0.157245129559784	0.111243266058655	0.203246993060914	0.263760235943513	0.459284151366213	0.339479992457456	0.57908831027497	2.18	1.36	3.13	0.128127933988846	0.173344912029678	0.218561890070509	0.149357803469411	0.202066906858928	0.254776010248444	0.149726756468226	0.202630962049761	0.255542327879812	0.157245129559784	2.51942536733196	-0.0084890305891011	0.36030789024705	0.235470642191814	0.300599403354451	0.198557285735933	0.462933954618807	0.540055085487305	0.419222067061486	0.461712860912824	0.538814051653651	0.418011857352718	0.00467009086395008	0.00562008527254431	0.00564205653867832
183	0.455496124527524	0.22	0.157528405196899	0.111726574689364	0.203330235704435	0.274910669038083	0.471037330990111	0.351599818686929	0.590474843293294	2.09	1.36	3.18	0.137247086245182	0.183869552130414	0.230492018015645	0.161091734274156	0.215814162932296	0.270536591590436	0.161184591415804	0.216026569499744	0.270773136034381	0.157528405196899	2.45625772899816	0.0110139243048701	0.374659815676359	0.235470642191814	0.300599403354451	0.198557285735933	0.462933954618807	0.540055085487305	0.419222067061486	0.461712860912824	0.538814051653651	0.418011857352718	0.00467009086395008	0.00562008527254431	0.00564205653867832
183	0.455496124527524	0.22	0.158657299140826	0.112449970543016	0.204864627738636	0.291857956137408	0.500299718428645	0.378627859974596	0.621971576882695	1.99	1.31	3.18	0.153858363570058	0.203300665664584	0.25274296775911	0.182136665223141	0.240666184291837	0.299195703360533	0.181700504001293	0.240075424239467	0.298511972931436	0.158657299140826	2.40463912724232	-0.0191520052248758	0.329219117012482	0.235470642191814	0.300599403354451	0.198557285735933	0.462933954618807	0.540055085487305	0.419222067061486	0.461712860912824	0.538814051653651	0.418011857352718	0.00467009086395008	0.00562008527254431	0.00564205653867832
183	0.455496124527524	0.22	0.15932435995454	0.112168931814728	0.206479788094351	0.249558422033991	0.413078206146661	0.301240030916861	0.524916381376461	1.89	1.35	3.23	0.12787650318415	0.175351849429982	0.222827195675814	0.152854642548276	0.209603356342959	0.266352070137642	0.152701644232881	0.209349474163379	0.266020050859202	0.15932435995454	2.41159403046676	0.00210582246711215	0.346525435468216	0.235470642191814	0.300599403354451	0.198557285735933	0.462933954618807	0.540055085487305	0.419222067061486	0.461712860912824	0.538814051653651	0.418011857352718	0.00467009086395008	0.00562008527254431	0.00564205653867832
183	0.455496124527524	0.22	0.160722302993677	0.113583301504222	0.207861304483133	0.284902793559042	0.439287221748887	0.330627592499896	0.547946850997878	2.06	1.36	3.16	0.130798378202552	0.173784818548915	0.216771258895279	0.15395308261447	0.204549237497196	0.255145392379922	0.154200652837842	0.204838571330549	0.255590465822045	0.160722302993677	2.40231284598478	-0.0583449326090799	0.288301712006822	0.235470642191814	0.300599403354451	0.198557285735933	0.462933954618807	0.540055085487305	0.419222067061486	0.461712860912824	0.538814051653651	0.418011857352718	0.00467009086395008	0.00562008527254431	0.00564205653867832
183	0.455496124527524	0.22	0.160820890907848	0.113856991545267	0.207784790270429	0.215661522186615	0.399600260426961	0.280619524309332	0.51858099654459	2.08	1.28	3.18	0.110299631200773	0.157065911437584	0.203832191674395	0.129649351710129	0.184619779521989	0.239590207333848	0.129091633404022	0.18381746812984	0.238543443570213	0.160820890907848	2.43757987796419	0.0338893420515274	0.383989401970486	0.235470642191814	0.300599403354451	0.198557285735933	0.462933954618807	0.540055085487305	0.419222067061486	0.461712860912824	0.538814051653651	0.418011857352718	0.00467009086395008	0.00562008527254431	0.00564205653867832
183	0.455496124527524	0.22	0.16106035504158	0.113963351990563	0.208157358092597	0.276282425144969	0.452728580070142	0.338327189579384	0.567129970560899	2.08	1.23	3.07	0.132679553347802	0.177543595790125	0.222407638232448	0.155881098189631	0.208590472231636	0.261299846273641	0.154986437271327	0.207362776958226	0.259811651131849	0.16106035504158	2.4185915355525	0.000395369024568317	0.345025092004551	0.235470642191814	0.300599403354451	0.198557285735933	0.462933954618807	0.540055085487305	0.419222067061486	0.461712860912824	0.538814051653651	0.418011857352718	0.00467009086395008	0.00562008527254431	0.00564205653867832
183	0.455496124527524	0.22	0.16154651979563	0.113818666406332	0.209274373184927	0.261809584914347	0.436025307479662	0.321714158917403	0.550336456041921	2.07	1.53	3.22	0.126751157259071	0.171788249865243	0.216825342471415	0.149060721150412	0.202024825365038	0.254988929579665	0.150662974870465	0.204104731735743	0.25757679383562	0.16154651979563	2.50437051291277	-0.0388270755824873	0.332030874014939	0.235470642191814	0.300599403354451	0.198557285735933	0.462933954618807	0.540055085487305	0.419222067061486	0.461712860912824	0.538814051653651	0.418011857352718	0.00467009086395008	0.00562008527254431	0.00564205653867832
183	0.455496124527524	0.22	0.162499263865973	0.114596218134024	0.210402309597921	0.321631029109869	0.461959509492563	0.357212076109808	0.566706942875319	1.93	1.32	3.26	0.148939513197851	0.192613937384888	0.236288361571925	0.177314234897946	0.229309148423987	0.281304061950028	0.176590932162014	0.228330217804546	0.280105662715545	0.162499263865973	2.44801908503964	0.0544417374986971	0.399404189733743	0.235470642191814	0.300599403354451	0.198557285735933	0.462933954618807	0.540055085487305	0.419222067061486	0.461712860912824	0.538814051653651	0.418011857352718	0.00467009086395008	0.00562008527254431	0.00564205653867832
183	0.455496124527524	0.22	0.162997454795536	0.115655729726	0.210339179865071	0.290664121375382	0.4829801328147	0.365180217517553	0.600780048111846	1.97	1.35	3.16	0.149633944916435	0.197902895947131	0.246171846977828	0.177457284808862	0.234701494972959	0.291945705137056	0.17758294030474	0.234801290126774	0.292112727705748	0.162997454795536	2.49031352940045	0.0252656174032635	0.391833445708311	0.235470642191814	0.300599403354451	0.198557285735933	0.462933954618807	0.540055085487305	0.419222067061486	0.461712860912824	0.538814051653651	0.418011857352718	0.00467009086395008	0.00562008527254431	0.00564205653867832
183	0.455496124527524	0.22	0.163671879067404	0.115961682043365	0.211382076091444	0.313824434300777	0.541022119048714	0.416118584066689	0.665925654030739	2.04	1.37	2.9	0.165841665554641	0.215621250192854	0.265400834831068	0.19550584349698	0.254189526219744	0.312873208942508	0.197385614232098	0.256673726073588	0.315901736063551	0.163671879067404	2.38785413844386	-0.0345304818140239	0.309336696470378	0.235470642191814	0.300599403354451	0.198557285735933	0.462933954618807	0.540055085487305	0.419222067061486	0.461712860912824	0.538814051653651	0.418011857352718	0.00467009086395008	0.00562008527254431	0.00564205653867832
183	0.455496124527524	0.22	0.164391534561888	0.115439787627211	0.213343281496564	0.32103636992043	0.506001125761527	0.391110900178561	0.620891351344494	1.94	1.26	3.25	0.162803940504485	0.21062818023244	0.258452419960396	0.193748562733528	0.250662895902632	0.307577229071735	0.192149890212292	0.248570816667723	0.305085271832559	0.164391534561888	2.37497283459568	-0.0468343712479053	0.284885461992059	0.235470642191814	0.300599403354451	0.198557285735933	0.462933954618807	0.540055085487305	0.419222067061486	0.461712860912824	0.538814051653651	0.418011857352718	0.00467009086395008	0.00562008527254431	0.00564205653867832
183	0.455496124527524	0.22	0.164742853517155	0.116671242922332	0.212814464111978	0.28656238929211	0.4666382206048	0.351681550740168	0.581594890469432	1.83	1.23	2.93	0.153144731719626	0.203204248145063	0.253263764570501	0.184136890565195	0.244327036150177	0.304517181735159	0.183931037727426	0.244091150171016	0.304307956686861	0.164742853517155	2.26865123003784	-0.0255350046409601	0.285154855253335	0.235470642191814	0.300599403354451	0.198557285735933	0.462933954618807	0.540055085487305	0.419222067061486	0.461712860912824	0.538814051653651	0.418011857352718	0.00467009086395008	0.00562008527254431	0.00564205653867832
183	0.455496124527524	0.22	0.165493786827506	0.117515197720818	0.213472375934194	0.30070375667687	0.503471174916054	0.383598211076252	0.623344138755855	2.06	1.38	3.05	0.151895900953414	0.199362785095851	0.246829669238288	0.178820688188815	0.234701464663044	0.290582241137273	0.179916675693455	0.236074182379411	0.292131269298261	0.165493786827506	2.5188200561208	0.00508802902027069	0.369269225174916	0.235470642191814	0.300599403354451	0.198557285735933	0.462933954618807	0.540055085487305	0.419222067061486	0.461712860912824	0.538814051653651	0.418011857352718	0.00467009086395008	0.00562008527254431	0.00564205653867832
183	0.455496124527524	0.22	0.166468436464242	0.117119647395133	0.215817225533351	0.295152391749985	0.480652152298052	0.36468344538327	0.596620859212834	1.86	1.23	2.77	0.1572126457956	0.207205996122776	0.257199346449953	0.188585716789048	0.248555649604722	0.308525582420396	0.189387459273621	0.249530035777798	0.309785347369576	0.166468436464242	2.2629585231582	-0.0417264094393578	0.274227999157864	0.235470642191814	0.300599403354451	0.198557285735933	0.462933954618807	0.540055085487305	0.419222067061486	0.461712860912824	0.538814051653651	0.418011857352718	0.00467009086395008	0.00562008527254431	0.00564205653867832
183	0.455496124527524	0.22	0.168700153497561	0.119456028763637	0.217944278231485	0.267881166465722	0.501973539532432	0.372409050917461	0.631538028147403	2.12	1.53	3.13	0.143813487495008	0.193847504974771	0.243881522454534	0.168423849938642	0.227020035864052	0.285616221789461	0.170535605263888	0.229902970364469	0.289234246962004	0.168700153497561	2.565288261462	0.000697208618131639	0.387986397817952	0.235470642191814	0.300599403354451	0.198557285735933	0.462933954618807	0.540055085487305	0.419222067061486	0.461712860912824	0.538814051653651	0.418011857352718	0.00467009086395008	0.00562008527254431	0.00564205653867832
183	0.455496124527524	0.22	0.171203112699331	0.120503810593761	0.221902414804901	0.308934380131673	0.520749817614257	0.399147707578525	0.642351927649988	1.99	1.39	3.02	0.162475167177349	0.211973943650435	0.26147272012352	0.192408813875772	0.25102700787395	0.309645201872128	0.193912131386083	0.253055317722556	0.312085214319853	0.171203112699331	2.40232730774808	-0.0255148991392231	0.321279953219327	0.235470642191814	0.300599403354451	0.198557285735933	0.462933954618807	0.540055085487305	0.419222067061486	0.461712860912824	0.538814051653651	0.418011857352718	0.00467009086395008	0.00562008527254431	0.00564205653867832
183	0.455496124527524	0.22	0.171230557162711	0.120790228879944	0.221670885445478	0.299435950444888	0.475657851119449	0.362064716472831	0.589250985766068	2.07	1.3	2.89	0.142856678600202	0.187676118852451	0.2324955591047	0.168052397653808	0.220776669768318	0.273500941882827	0.168951086083717	0.221947137549958	0.275019942748243	0.171230557162711	2.35858349316005	-0.0330954911027664	0.307198529902686	0.235470642191814	0.300599403354451	0.198557285735933	0.462933954618807	0.540055085487305	0.419222067061486	0.461712860912824	0.538814051653651	0.418011857352718	0.00467009086395008	0.00562008527254431	0.00564205653867832
183	0.455496124527524	0.22	0.17127077559917	0.121142884470777	0.221398666727562	0.238575940729366	0.458653259707706	0.33072398985097	0.586582529564443	2.01	1.41	2.91	0.133727263427193	0.185455083891289	0.237182904355385	0.15813579669829	0.219305223866068	0.280474651033845	0.160029000773267	0.221962129664462	0.283913169977325	0.17127077559917	2.44428681651496	0.0072703439581064	0.368377596366832	0.235470642191814	0.300599403354451	0.198557285735933	0.462933954618807	0.540055085487305	0.419222067061486	0.461712860912824	0.538814051653651	0.418011857352718	0.00467009086395008	0.00562008527254431	0.00564205653867832
183	0.455496124527524	0.22	0.171751346897481	0.121185296334147	0.222317397460816	0.280677749284017	0.507751605832232	0.380841992262856	0.634661219401608	1.96	1.33	2.93	0.156929063032102	0.209223209034423	0.261517355036743	0.186338106162662	0.248432353978777	0.310526601794892	0.187599403309309	0.25010496140679	0.312552931223519	0.171751346897481	2.41076829207615	-0.0271788301399591	0.323428565569351	0.235470642191814	0.300599403354451	0.198557285735933	0.462933954618807	0.540055085487305	0.419222067061486	0.461712860912824	0.538814051653651	0.418011857352718	0.00467009086395008	0.00562008527254431	0.00564205653867832
183	0.455496124527524	0.22	0.174305045270285	0.122477331012186	0.226132759528384	0.272168967409548	0.426050899065739	0.317272433289971	0.534829364841507	2.03	1.26	2.97	0.127130390684371	0.170717691064422	0.214304991444473	0.150042466425692	0.201485288387101	0.25292811034851	0.150031663311485	0.201453015019706	0.252877266975554	0.174305045270285	2.28666425272351	0.0379035543296105	0.360841338438451	0.235470642191814	0.300599403354451	0.198557285735933	0.462933954618807	0.540055085487305	0.419222067061486	0.461712860912824	0.538814051653651	0.418011857352718	0.00467009086395008	0.00562008527254431	0.00564205653867832
183	0.455496124527524	0.22	0.175587142854232	0.123669814324319	0.227504471384145	0.248443126408398	0.442192599853016	0.322114345815547	0.562270853890485	2.04	1.33	2.98	0.128708865129721	0.176689142955568	0.224669420781415	0.151814496916359	0.208408125744465	0.265001754572571	0.152596897151409	0.209450664504675	0.266339256843003	0.175587142854232	2.34690965381535	0.0329237686298711	0.379960677852232	0.235470642191814	0.300599403354451	0.198557285735933	0.462933954618807	0.540055085487305	0.419222067061486	0.461712860912824	0.538814051653651	0.418011857352718	0.00467009086395008	0.00562008527254431	0.00564205653867832
183	0.455496124527524	0.22	0.176233001376053	0.124178432206812	0.228287570545294	0.2586220196105	0.428482333090237	0.315214791715938	0.541749874464536	1.91	1.29	2.77	0.132873925174297	0.180620107183446	0.228366289192596	0.158576328081467	0.215558269519477	0.272540210957486	0.159935479874476	0.217387444214114	0.274956307890767	0.176233001376053	2.1869115288306	0.017121419033946	0.319732978491815	0.235470642191814	0.300599403354451	0.198557285735933	0.462933954618807	0.540055085487305	0.419222067061486	0.461712860912824	0.538814051653651	0.418011857352718	0.00467009086395008	0.00562008527254431	0.00564205653867832
183	0.455496124527524	0.22	0.182183397013335	0.129150941693986	0.235215852332684	0.255791469378218	0.438175492693157	0.321484364476434	0.554866620909881	1.86	1.23	2.89	0.138427121422384	0.188672852659977	0.23891858389757	0.16600637148999	0.226262710276108	0.286519049062225	0.166180542350764	0.226440403474889	0.286835887396391	0.182183397013335	2.21465031863342	0.0268060617676511	0.336446016593165	0.235470642191814	0.300599403354451	0.198557285735933	0.462933954618807	0.540055085487305	0.419222067061486	0.461712860912824	0.538814051653651	0.418011857352718	0.00467009086395008	0.00562008527254431	0.00564205653867832
183	0.455496124527524	0.22	0.184061776594011	0.130691478804224	0.237432074383798	0.242007324758527	0.476860676003414	0.345097146174871	0.608624205831957	2.07	1.3	3.31	0.136268417060757	0.188297846556459	0.240327276052161	0.160328516708548	0.221544471484911	0.282760426261274	0.159239597832519	0.22004214818183	0.280844566466924	0.184061776594011	2.47157562966313	0.0195051468077016	0.38624067925317	0.235470642191814	0.300599403354451	0.198557285735933	0.462933954618807	0.540055085487305	0.419222067061486	0.461712860912824	0.538814051653651	0.418011857352718	0.00467009086395008	0.00562008527254431	0.00564205653867832
183	0.455496124527524	0.22	0.184733612254861	0.129773541675609	0.239693682834114	0.251248830796766	0.442775457301459	0.323435539635518	0.562115374967401	2.05	1.28	2.81	0.128513065725368	0.175931289152349	0.22334951257933	0.151402832187932	0.207266827678532	0.263130823169131	0.152395773836351	0.20860775224117	0.264785101586358	0.184733612254861	2.23117092586732	-0.0758278377805263	0.236303248501044	0.235470642191814	0.300599403354451	0.198557285735933	0.462933954618807	0.540055085487305	0.419222067061486	0.461712860912824	0.538814051653651	0.418011857352718	0.00467009086395008	0.00562008527254431	0.00564205653867832
183	0.455496124527524	0.22	0.18591529610601	0.131978277333496	0.239852314878524	0.231683626120907	0.462190859290071	0.330780625720224	0.593601092859919	2	1.3	3.12	0.134306708387156	0.187663146300425	0.241019584213695	0.158963676601972	0.22211566389235	0.285267651182728	0.158707081490684	0.221670636675481	0.284841147499333	0.18591529610601	2.38961506873494	-0.0508719913364369	0.299270824548451	0.235470642191814	0.300599403354451	0.198557285735933	0.462933954618807	0.540055085487305	0.419222067061486	0.461712860912824	0.538814051653651	0.418011857352718	0.00467009086395008	0.00562008527254431	0.00564205653867832
183	0.455496124527524	0.22	0.18723373760441	0.132972956407137	0.241494518801683	0.263554903265659	0.469087310185362	0.346661275445962	0.591513344924761	1.79	1.16	2.74	0.153801929130434	0.208118236293632	0.262434543456831	0.185742656296893	0.251339071307881	0.316935486318869	0.185795786129168	0.251403301392136	0.316919093986765	0.18723373760441	2.16593973119071	-0.0403153551690122	0.255744320017153	0.235470642191814	0.300599403354451	0.198557285735933	0.462933954618807	0.540055085487305	0.419222067061486	0.461712860912824	0.538814051653651	0.418011857352718	0.00467009086395008	0.00562008527254431	0.00564205653867832
183	0.455496124527524	0.22	0.187590769270406	0.131689458426126	0.243492080114687	0.262971604959395	0.499973483255416	0.369290176656551	0.630656789854281	2.15	1.36	3.27	0.1411360459834	0.191080849109191	0.241025652234982	0.164937891690065	0.223305621004321	0.281673350318576	0.164689426421046	0.222883146978029	0.281255829972541	0.187590769270406	2.46404917651673	0.0536324938338246	0.423225806320521	0.235470642191814	0.300599403354451	0.198557285735933	0.462933954618807	0.540055085487305	0.419222067061486	0.461712860912824	0.538814051653651	0.418011857352718	0.00467009086395008	0.00562008527254431	0.00564205653867832
183	0.455496124527524	0.22	0.188445251978796	0.132760506237986	0.244129997719606	0.303075039789467	0.504722648285396	0.385225874903942	0.62421942166685	1.74	1.21	2.7	0.175306978171521	0.229687069456857	0.284067160742193	0.213015668406485	0.279092966720405	0.345170265034325	0.214184854804268	0.280586670789262	0.347019004998338	0.188445251978796	2.15291648809479	0.0490131687375356	0.330391760860085	0.235470642191814	0.300599403354451	0.198557285735933	0.462933954618807	0.540055085487305	0.419222067061486	0.461712860912824	0.538814051653651	0.418011857352718	0.00467009086395008	0.00562008527254431	0.00564205653867832
183	0.455496124527524	0.22	0.190562040361337	0.135013672571589	0.246110408151085	0.280555047885412	0.52392132728308	0.392930380702349	0.654912273863812	2.18	1.41	3.08	0.148365954215561	0.197826616301071	0.247287278386582	0.172964216309997	0.230625185101829	0.288286153893661	0.174161485892302	0.23224265524716	0.290358357971718	0.190562040361337	2.47450903831684	0.053746591600693	0.423802565143013	0.235470642191814	0.300599403354451	0.198557285735933	0.462933954618807	0.540055085487305	0.419222067061486	0.461712860912824	0.538814051653651	0.418011857352718	0.00467009086395008	0.00562008527254431	0.00564205653867832
183	0.455496124527524	0.22	0.2120007118232	0.149687091640111	0.274314332006289	0.294163383693526	0.52099746612272	0.394995054161188	0.646999878084253	2.05	1.31	2.86	0.157226870502735	0.207381840039199	0.257536809575663	0.185301058132392	0.244411621714734	0.303522185297076	0.186698268817236	0.246206232115924	0.30570714166754	0.2120007118232	2.26500497537798	0.00874477494682908	0.334225813173591	0.235470642191814	0.300599403354451	0.198557285735933	0.462933954618807	0.540055085487305	0.419222067061486	0.461712860912824	0.538814051653651	0.418011857352718	0.00467009086395008	0.00562008527254431	0.00564205653867832
183	0.455496124527524	0.23	0.105913553549753	0.0758198780530099	0.136007229046496	0.400309586755485	0.478950461217127	0.387425065553823	0.570475856880432	2.05	1.39	3.59	0.153760018127088	0.190084323773552	0.226408629420017	0.181102103322654	0.223885710104441	0.266669316886228	0.179448259419657	0.221886762134938	0.264298349550586	0.105913553549753	2.84541915449982	-0.0299107300489256	0.345942725791123	0.235470642191814	0.300599403354451	0.198557285735933	0.462933954618807	0.540055085487305	0.419222067061486	0.461712860912824	0.538814051653651	0.418011857352718	0.00467009086395008	0.00562008527254431	0.00564205653867832
183	0.455496124527524	0.23	0.115163852208249	0.0820409125732129	0.148286791843284	0.358409792141112	0.51808506210007	0.409860593443996	0.626309530756144	1.95	1.44	2.69	0.169948791638459	0.214824093065376	0.259699394492292	0.202077470951561	0.255436411212999	0.308795351474438	0.205997416194526	0.260460724716904	0.314884444843153	0.115163852208249	2.34385434658109	0.0240646931343696	0.344438499661147	0.235470642191814	0.300599403354451	0.198557285735933	0.462933954618807	0.540055085487305	0.419222067061486	0.461712860912824	0.538814051653651	0.418011857352718	0.00467009086395008	0.00562008527254431	0.00564205653867832
183	0.455496124527524	0.23	0.121599624933865	0.0871872934432756	0.156011956424455	0.397543889498234	0.537010665474598	0.433796682314411	0.640224648634786	2.04	1.21	3.45	0.173104455410046	0.214291493195402	0.255478530980759	0.204122235304205	0.252689386267425	0.301256537230646	0.200167910971959	0.247784340587664	0.295393668413049	0.121599624933865	2.6590005527024	0.0732020155133252	0.433975006396575	0.235470642191814	0.300599403354451	0.198557285735933	0.462933954618807	0.540055085487305	0.419222067061486	0.461712860912824	0.538814051653651	0.418011857352718	0.00467009086395008	0.00562008527254431	0.00564205653867832
183	0.455496124527524	0.23	0.12428062935002	0.08916200244026	0.15939925625978	0.357883913122483	0.458769317929202	0.362825827721299	0.554712808137105	1.95	1.24	2.99	0.15026723529968	0.190003003585773	0.229738771871866	0.178628139280407	0.225863495262479	0.273098851244552	0.17821228973196	0.225335595965953	0.27255823129319	0.12428062935002	2.47546211951994	0.0384562380912086	0.369905200195344	0.235470642191814	0.300599403354451	0.198557285735933	0.462933954618807	0.540055085487305	0.419222067061486	0.461712860912824	0.538814051653651	0.418011857352718	0.00467009086395008	0.00562008527254431	0.00564205653867832
183	0.455496124527524	0.23	0.127591670331994	0.0906667380286553	0.164516602635333	0.341776228538801	0.460260163092511	0.360535011921726	0.559985314263296	2.01	1.29	3.68	0.145484671643309	0.185726202681661	0.225967733720014	0.171963725188643	0.219529448137214	0.267095171085785	0.168656792683083	0.215316254020337	0.261932188943842	0.127591670331994	2.67758714704828	0.0154312553000455	0.380818235657862	0.235470642191814	0.300599403354451	0.198557285735933	0.462933954618807	0.540055085487305	0.419222067061486	0.461712860912824	0.538814051653651	0.418011857352718	0.00467009086395008	0.00562008527254431	0.00564205653867832
183	0.455496124527524	0.23	0.128278776668122	0.0914710801540649	0.16508647318218	0.308391909148879	0.462681207415011	0.354501484022165	0.570860930807856	2.21	1.46	3.27	0.132125080668638	0.172444389117844	0.212763697567049	0.153631794841908	0.200514095253674	0.24739639566544	0.154355002001319	0.201517678890336	0.248609229121325	0.128278776668122	2.80927157064485	-0.0430167825243929	0.357668236109044	0.235470642191814	0.300599403354451	0.198557285735933	0.462933954618807	0.540055085487305	0.419222067061486	0.461712860912824	0.538814051653651	0.418011857352718	0.00467009086395008	0.00562008527254431	0.00564205653867832
183	0.455496124527524	0.23	0.128444171112114	0.0918110912034321	0.165077251020796	0.262625425247185	0.386364032234122	0.28528575146088	0.487442313007364	2.09	1.31	3.19	0.111590528803164	0.151127655155397	0.190664781507631	0.131033763430316	0.17745973270134	0.223885701972365	0.130603486535085	0.176885953949297	0.223183080061381	0.128444171112114	2.58994930689144	0.0141076317864453	0.377248671020346	0.235470642191814	0.300599403354451	0.198557285735933	0.462933954618807	0.540055085487305	0.419222067061486	0.461712860912824	0.538814051653651	0.418011857352718	0.00467009086395008	0.00562008527254431	0.00564205653867832
183	0.455496124527524	0.23	0.130723149278244	0.0936799418912848	0.167766356665204	0.326442451498168	0.454065805631947	0.352232862039257	0.555898749224637	1.92	1.31	3.16	0.147568331109477	0.19023135082586	0.232894370542243	0.175869927168222	0.226715133005309	0.277560338842395	0.175475649951585	0.226199019187652	0.2769716075093	0.130723149278244	2.48082374447301	-0.0540502743061946	0.288339712708647	0.235470642191814	0.300599403354451	0.198557285735933	0.462933954618807	0.540055085487305	0.419222067061486	0.461712860912824	0.538814051653651	0.418011857352718	0.00467009086395008	0.00562008527254431	0.00564205653867832
183	0.455496124527524	0.23	0.13129976278319	0.0938401612733196	0.168759364293061	0.285604233395497	0.45690781648155	0.344083901616671	0.569731731346429	2.12	1.51	3.29	0.133188195418299	0.176860141563637	0.220532087708975	0.156055819862495	0.207225980546008	0.25839614122952	0.157223440400428	0.208783997076898	0.260393212434064	0.13129976278319	2.68011144955282	-0.0445765089680312	0.341411280436841	0.235470642191814	0.300599403354451	0.198557285735933	0.462933954618807	0.540055085487305	0.419222067061486	0.461712860912824	0.538814051653651	0.418011857352718	0.00467009086395008	0.00562008527254431	0.00564205653867832
183	0.455496124527524	0.23	0.132230209404968	0.0946862009886517	0.169774217821284	0.287654142360141	0.430571593088243	0.324782481295322	0.536360704881164	1.96	1.27	3.28	0.134072881686063	0.177743497824343	0.221414113962623	0.159262405897237	0.211137828471376	0.263013251045515	0.157894836991181	0.209356133509004	0.26075244333914	0.132230209404968	2.53661309755939	0.0265685264840491	0.372858562003873	0.235470642191814	0.300599403354451	0.198557285735933	0.462933954618807	0.540055085487305	0.419222067061486	0.461712860912824	0.538814051653651	0.418011857352718	0.00467009086395008	0.00562008527254431	0.00564205653867832
183	0.455496124527524	0.23	0.132968963386731	0.0951978335593379	0.170740093214125	0.300659488230567	0.465289607717829	0.354495745801604	0.576083469634055	2.18	1.4	3.33	0.133984548587758	0.175859989269203	0.217735429950648	0.15622914461759	0.2050568963778	0.25388464813801	0.156256230711006	0.204969182632294	0.253742074516754	0.132968963386731	2.68973331686571	-0.0418419761348635	0.347664172793354	0.235470642191814	0.300599403354451	0.198557285735933	0.462933954618807	0.540055085487305	0.419222067061486	0.461712860912824	0.538814051653651	0.418011857352718	0.00467009086395008	0.00562008527254431	0.00564205653867832
183	0.455496124527524	0.23	0.133553631618999	0.0956634687368666	0.171443794501131	0.346401188087903	0.493897142089266	0.387974717020435	0.599819567158098	2.09	1.15	3.08	0.15146685080404	0.192819380881039	0.234171910958039	0.17778705038387	0.226325356351633	0.274863662319395	0.175528890684728	0.223443254457288	0.271400490438417	0.133553631618999	2.50720360599075	-0.01329770735966	0.318145016293186	0.235470642191814	0.300599403354451	0.198557285735933	0.462933954618807	0.540055085487305	0.419222067061486	0.461712860912824	0.538814051653651	0.418011857352718	0.00467009086395008	0.00562008527254431	0.00564205653867832
183	0.455496124527524	0.23	0.133579513727581	0.095938332975475	0.171220694479687	0.294631001655284	0.455087503635418	0.345149123227217	0.565025884043619	2.27	1.57	3.2	0.125848344355469	0.165934099249262	0.206019854143055	0.145706771160173	0.192117917409305	0.238529063658436	0.147608839770207	0.194713186178819	0.241754043516539	0.133579513727581	2.69088739037737	0.0417794307061216	0.438449314831857	0.235470642191814	0.300599403354451	0.198557285735933	0.462933954618807	0.540055085487305	0.419222067061486	0.461712860912824	0.538814051653651	0.418011857352718	0.00467009086395008	0.00562008527254431	0.00564205653867832
183	0.455496124527524	0.23	0.134841628710256	0.0960260150311435	0.173657242389369	0.329939125289416	0.486050431270876	0.377905289332585	0.594195573209167	1.92	1.19	2.95	0.158300160288044	0.203600910995819	0.248901661703593	0.188653657750781	0.242640667645953	0.296627677541125	0.187756958883665	0.241541849921215	0.295230827342759	0.134841628710256	2.44051028004996	-0.0138788592752737	0.312479373309678	0.235470642191814	0.300599403354451	0.198557285735933	0.462933954618807	0.540055085487305	0.419222067061486	0.461712860912824	0.538814051653651	0.418011857352718	0.00467009086395008	0.00562008527254431	0.00564205653867832
183	0.455496124527524	0.23	0.135293710924295	0.0964274715923239	0.174159950256266	0.2788720224511	0.432628271858093	0.324009707638329	0.541246836077858	1.91	1.31	3.02	0.136516288471369	0.182280976679178	0.228045664886986	0.162905765132471	0.217517061938314	0.272128358744157	0.163290493682992	0.218034588054044	0.272870495047209	0.135293710924295	2.53825654397186	0.0514007021419972	0.402776437498296	0.235470642191814	0.300599403354451	0.198557285735933	0.462933954618807	0.540055085487305	0.419222067061486	0.461712860912824	0.538814051653651	0.418011857352718	0.00467009086395008	0.00562008527254431	0.00564205653867832
183	0.455496124527524	0.23	0.135328939116072	0.0966527022390894	0.174005175993056	0.307216853992429	0.416339966755647	0.318726507703879	0.513953425807416	1.84	1.21	3.16	0.138558069009899	0.180992984426961	0.223427899844024	0.166532198364456	0.217534495107696	0.268536791850936	0.164796936763463	0.215272925611176	0.265700226756417	0.135328939116072	2.44168241588105	0.00488848953497547	0.334506411152838	0.235470642191814	0.300599403354451	0.198557285735933	0.462933954618807	0.540055085487305	0.419222067061486	0.461712860912824	0.538814051653651	0.418011857352718	0.00467009086395008	0.00562008527254431	0.00564205653867832
183	0.455496124527524	0.23	0.136960836699889	0.0977316297013109	0.176190043698467	0.296877703491783	0.46426276614571	0.352711125963993	0.575814406327426	1.93	1.23	2.92	0.147091833971826	0.193612440011821	0.240133046051816	0.175122246816622	0.230508007079529	0.285893767342436	0.175025309270131	0.230477319044252	0.285867843658753	0.136960836699889	2.49077946091742	0.0178465263854806	0.364294123751846	0.235470642191814	0.300599403354451	0.198557285735933	0.462933954618807	0.540055085487305	0.419222067061486	0.461712860912824	0.538814051653651	0.418011857352718	0.00467009086395008	0.00562008527254431	0.00564205653867832
183	0.455496124527524	0.23	0.137475878852554	0.0981527961352445	0.176798961569864	0.281301208945083	0.408953662009181	0.30689562264464	0.511011701373723	2.15	1.46	3.58	0.117089263949236	0.156027260543386	0.194965257137535	0.136788169817544	0.182277031142905	0.227765892468267	0.136296934960203	0.181543446320234	0.226898253071533	0.137475878852554	2.58008064063286	0.0610883234453965	0.433063117388731	0.235470642191814	0.300599403354451	0.198557285735933	0.462933954618807	0.540055085487305	0.419222067061486	0.461712860912824	0.538814051653651	0.418011857352718	0.00467009086395008	0.00562008527254431	0.00564205653867832
183	0.455496124527524	0.23	0.137746709052063	0.0980809136336842	0.177412504470441	0.3138415046258	0.490285524668666	0.377099823262674	0.603471226074657	2.19	1.22	3.08	0.141841486259317	0.184414903482974	0.226988320706631	0.165230624081749	0.214824240749704	0.264417857417659	0.164136139379991	0.21330076665472	0.262655301837913	0.137746709052063	2.49024945730872	0.00601536668236918	0.35685713286792	0.235470642191814	0.300599403354451	0.198557285735933	0.462933954618807	0.540055085487305	0.419222067061486	0.461712860912824	0.538814051653651	0.418011857352718	0.00467009086395008	0.00562008527254431	0.00564205653867832
183	0.455496124527524	0.23	0.137753720741001	0.098477739163176	0.177029702318827	0.280641983671561	0.437774472828168	0.328345551480977	0.54720339417536	1.97	1.24	3.19	0.134624139049333	0.179490817635403	0.224357496221472	0.159678157352131	0.212894680137162	0.266111202922192	0.158289365868775	0.211047772867141	0.263837123762262	0.137753720741001	2.53124273793195	0.00938048518478684	0.354257133683116	0.235470642191814	0.300599403354451	0.198557285735933	0.462933954618807	0.540055085487305	0.419222067061486	0.461712860912824	0.538814051653651	0.418011857352718	0.00467009086395008	0.00562008527254431	0.00564205653867832
183	0.455496124527524	0.23	0.138631787494258	0.0986044813805526	0.178659093607963	0.416951168534771	0.566575283052599	0.461970160420751	0.671180405684447	2.02	1.27	3.01	0.185890317853777	0.227981953117529	0.270073588381282	0.219590029508572	0.269312379420857	0.319034729333143	0.219433311846933	0.269207486643575	0.318859940750968	0.138631787494258	2.50762383526908	0.0227239828352619	0.371438423441293	0.235470642191814	0.300599403354451	0.198557285735933	0.462933954618807	0.540055085487305	0.419222067061486	0.461712860912824	0.538814051653651	0.418011857352718	0.00467009086395008	0.00562008527254431	0.00564205653867832
183	0.455496124527524	0.23	0.138633229391686	0.0992346396243707	0.178031819159001	0.327046743729874	0.457922062000562	0.355365237781974	0.560478886219151	2.34	1.28	3.2	0.126329642218195	0.162787814073816	0.199245985929436	0.145558217941177	0.187565671073447	0.229573124205717	0.144767832128383	0.18654193980573	0.228317738270055	0.138633229391686	2.63526435045972	-0.0211182133644583	0.349206667538311	0.235470642191814	0.300599403354451	0.198557285735933	0.462933954618807	0.540055085487305	0.419222067061486	0.461712860912824	0.538814051653651	0.418011857352718	0.00467009086395008	0.00562008527254431	0.00564205653867832
183	0.455496124527524	0.23	0.1395111051864	0.0993994976722156	0.179622712700585	0.321104065434913	0.466614282806725	0.360683497557809	0.572545068055641	1.92	1.24	2.97	0.151261479223225	0.195686154542508	0.24011082986179	0.180312205761619	0.233268921762276	0.286225637762932	0.180008977260354	0.232792074114695	0.285792618489805	0.1395111051864	2.4308138704871	0.0231920634527734	0.34181494737521	0.235470642191814	0.300599403354451	0.198557285735933	0.462933954618807	0.540055085487305	0.419222067061486	0.461712860912824	0.538814051653651	0.418011857352718	0.00467009086395008	0.00562008527254431	0.00564205653867832
183	0.455496124527524	0.23	0.139984948840501	0.100271648396276	0.179698249284726	0.28627928686636	0.426778122241583	0.321568176453432	0.531988068029735	1.86	1.23	3.4	0.138600640502529	0.183947683342093	0.229294726181657	0.166252526086947	0.220646650062969	0.27504077403899	0.163646617548192	0.21734813730618	0.270684704206815	0.139984948840501	2.53176192381037	-0.0241364406503	0.32921409301231	0.235470642191814	0.300599403354451	0.198557285735933	0.462933954618807	0.540055085487305	0.419222067061486	0.461712860912824	0.538814051653651	0.418011857352718	0.00467009086395008	0.00562008527254431	0.00564205653867832
183	0.455496124527524	0.23	0.140424964934629	0.100272845971697	0.180577083897562	0.281585693770702	0.403616463654114	0.302961191507571	0.504271735800656	2.07	1.28	2.99	0.11938579003049	0.159050306552068	0.198714823073646	0.140404662594211	0.18705245089257	0.233700239190929	0.140482130482042	0.187193541862615	0.233831498732798	0.140424964934629	2.4516289705258	0.0399558958764242	0.38752255137912	0.235470642191814	0.300599403354451	0.198557285735933	0.462933954618807	0.540055085487305	0.419222067061486	0.461712860912824	0.538814051653651	0.418011857352718	0.00467009086395008	0.00562008527254431	0.00564205653867832
183	0.455496124527524	0.23	0.140860281522338	0.10054451861999	0.181176044424687	0.34058047054419	0.515461283298921	0.403478168247869	0.627444398349974	2.16	1.42	3.28	0.15377478554816	0.19645411954229	0.239133453536419	0.17960692005362	0.22945581889162	0.279304717729621	0.179978681840798	0.230030456979693	0.279914042341918	0.140860281522338	2.5982055913281	-0.00754154534093384	0.368025390708268	0.235470642191814	0.300599403354451	0.198557285735933	0.462933954618807	0.540055085487305	0.419222067061486	0.461712860912824	0.538814051653651	0.418011857352718	0.00467009086395008	0.00562008527254431	0.00564205653867832
183	0.455496124527524	0.23	0.141126402676356	0.101279536612516	0.180973268740195	0.283391643093018	0.453781142421899	0.341118658962855	0.566443625880943	2.02	1.4	3.18	0.137216218648493	0.182535111525243	0.227854004401994	0.162080449170815	0.215611340677192	0.269142232183569	0.16267927929645	0.216446357899258	0.270096979616346	0.141126402676356	2.58721349108245	0.00584727584283038	0.37701740010799	0.235470642191814	0.300599403354451	0.198557285735933	0.462933954618807	0.540055085487305	0.419222067061486	0.461712860912824	0.538814051653651	0.418011857352718	0.00467009086395008	0.00562008527254431	0.00564205653867832
183	0.455496124527524	0.23	0.142092744868323	0.101742667765613	0.182442821971032	0.326599123124428	0.509317467151759	0.395133963801988	0.62350097050153	1.95	1.4	3.41	0.163478266246481	0.210719260115902	0.257960253985323	0.19428799194939	0.250432200273357	0.306576408597323	0.193728493198987	0.249779712590862	0.305738752588536	0.142092744868323	2.57356065866531	0.0491610606217095	0.423096340376568	0.235470642191814	0.300599403354451	0.198557285735933	0.462933954618807	0.540055085487305	0.419222067061486	0.461712860912824	0.538814051653651	0.418011857352718	0.00467009086395008	0.00562008527254431	0.00564205653867832
183	0.455496124527524	0.23	0.143440950417353	0.102783817711861	0.184098083122845	0.271909436041	0.421577885412138	0.313870906508282	0.529284864315995	2.22	1.32	3.35	0.116917812106771	0.157038970394937	0.197160128683104	0.135934443196901	0.182581290362807	0.229228137528713	0.134965297993204	0.181281712370037	0.227548357059661	0.143440950417353	2.56670425039457	0.00739997753769344	0.380728876810104	0.235470642191814	0.300599403354451	0.198557285735933	0.462933954618807	0.540055085487305	0.419222067061486	0.461712860912824	0.538814051653651	0.418011857352718	0.00467009086395008	0.00562008527254431	0.00564205653867832
183	0.455496124527524	0.23	0.143605290647152	0.102424416430915	0.184786164863388	0.241599319965791	0.373688551123471	0.270318017786002	0.47705908446094	1.87	1.32	2.88	0.115655216929742	0.159882166931841	0.20410911693394	0.138494231004312	0.191454898000663	0.244415564997015	0.139473360567033	0.192854245322224	0.24611829447731	0.143605290647152	2.38046234576726	-0.0353614333505944	0.294461460799996	0.235470642191814	0.300599403354451	0.198557285735933	0.462933954618807	0.540055085487305	0.419222067061486	0.461712860912824	0.538814051653651	0.418011857352718	0.00467009086395008	0.00562008527254431	0.00564205653867832
183	0.455496124527524	0.23	0.144131919012072	0.103426146369813	0.184837691654331	0.289512323279012	0.435442119858895	0.328939413298654	0.541944826419136	2.16	1.31	2.94	0.124915546390154	0.16536020958387	0.205804872777587	0.145793446954016	0.192997874491715	0.240202302029414	0.146419327505646	0.193875767426607	0.2412194857945	0.144131919012072	2.51068272403837	-0.0210364831517858	0.336719459432004	0.235470642191814	0.300599403354451	0.198557285735933	0.462933954618807	0.540055085487305	0.419222067061486	0.461712860912824	0.538814051653651	0.418011857352718	0.00467009086395008	0.00562008527254431	0.00564205653867832
183	0.455496124527524	0.23	0.144169761131153	0.103043162223511	0.185296360038794	0.33712252001841	0.511218548976864	0.399296715775157	0.623140382178571	1.93	1.28	2.93	0.166586752274872	0.213280586621912	0.259974420968952	0.198350051720638	0.253947056472181	0.309544061223725	0.1989009944871	0.254642130901615	0.310369126309274	0.144169761131153	2.46307750261185	-0.0261259250882984	0.302835382568696	0.235470642191814	0.300599403354451	0.198557285735933	0.462933954618807	0.540055085487305	0.419222067061486	0.461712860912824	0.538814051653651	0.418011857352718	0.00467009086395008	0.00562008527254431	0.00564205653867832
183	0.455496124527524	0.23	0.144311486604339	0.103482684068216	0.185140289140463	0.270961485768062	0.419692040562899	0.312209568122144	0.527174513003654	2	1.26	3.28	0.126461275693261	0.169997323167008	0.213533370640755	0.149599896960723	0.201101735610107	0.252603574259492	0.14815715359688	0.199120902241811	0.250122582027771	0.144311486604339	2.42606789275919	-0.0848872780505879	0.261731908472967	0.235470642191814	0.300599403354451	0.198557285735933	0.462933954618807	0.540055085487305	0.419222067061486	0.461712860912824	0.538814051653651	0.418011857352718	0.00467009086395008	0.00562008527254431	0.00564205653867832
183	0.455496124527524	0.23	0.145143042308323	0.103145540275812	0.187140544340834	0.278426898354528	0.441739349259222	0.330710427658118	0.552768270860325	2.01	1.43	3.14	0.133684078953255	0.178565636594253	0.223447194235251	0.158075114023983	0.211145437709689	0.264215761395394	0.159132191190923	0.212513766170105	0.266014428213396	0.145143042308323	2.56031188068997	0.0188057681437639	0.395743042599776	0.235470642191814	0.300599403354451	0.198557285735933	0.462933954618807	0.540055085487305	0.419222067061486	0.461712860912824	0.538814051653651	0.418011857352718	0.00467009086395008	0.00562008527254431	0.00564205653867832
183	0.455496124527524	0.23	0.14527818036885	0.103599620898922	0.186956739838777	0.327681390896588	0.468304193019154	0.363573208823827	0.573035177214481	2.2	1.34	3.15	0.136020138159479	0.175202131205423	0.214384124251367	0.158279649774176	0.203873722980416	0.249467796186656	0.15832708875721	0.203868461315824	0.249507463860664	0.14527818036885	2.50551260403136	-0.00790474570233897	0.354482531202546	0.235470642191814	0.300599403354451	0.198557285735933	0.462933954618807	0.540055085487305	0.419222067061486	0.461712860912824	0.538814051653651	0.418011857352718	0.00467009086395008	0.00562008527254431	0.00564205653867832
183	0.455496124527524	0.23	0.145336181327548	0.103847600391549	0.186824762263547	0.307139244392757	0.488457130487378	0.373914476625639	0.602999784349118	1.87	1.31	2.96	0.160345554617603	0.20946482254908	0.258584090480557	0.19211068035237	0.250960680922891	0.309810681493412	0.192830846533559	0.251885790473909	0.311036639071091	0.145336181327548	2.42764414649173	0.0200523370334869	0.354149824627307	0.235470642191814	0.300599403354451	0.198557285735933	0.462933954618807	0.540055085487305	0.419222067061486	0.461712860912824	0.538814051653651	0.418011857352718	0.00467009086395008	0.00562008527254431	0.00564205653867832
183	0.455496124527524	0.23	0.145649573826058	0.103510243376266	0.18778890427585	0.266214279558583	0.427626122069013	0.316780475033275	0.538471769104751	1.96	1.23	3.04	0.130504245339513	0.176169394096076	0.221834542852638	0.154953936745334	0.209174353510184	0.263394770275034	0.154279374640871	0.208265055386619	0.262241472663636	0.145649573826058	2.37976715117793	0.0303576759642013	0.367916399082033	0.235470642191814	0.300599403354451	0.198557285735933	0.462933954618807	0.540055085487305	0.419222067061486	0.461712860912824	0.538814051653651	0.418011857352718	0.00467009086395008	0.00562008527254431	0.00564205653867832
183	0.455496124527524	0.23	0.146199998646602	0.10421974482456	0.188180252468644	0.278544506058623	0.454856892331486	0.340564396822555	0.569149387840418	2.07	1.36	3.04	0.134195657490812	0.179231359179495	0.224267060868178	0.157819916318902	0.210783855724747	0.263747795130592	0.158654747079208	0.211906022209587	0.265078842700768	0.146199998646602	2.50875876697584	0.0175333359615596	0.380004272093135	0.235470642191814	0.300599403354451	0.198557285735933	0.462933954618807	0.540055085487305	0.419222067061486	0.461712860912824	0.538814051653651	0.418011857352718	0.00467009086395008	0.00562008527254431	0.00564205653867832
183	0.455496124527524	0.23	0.147048581101176	0.104848161155094	0.189249001047259	0.270945799261926	0.426312556210736	0.317130245103941	0.53549486731753	2.13	1.33	3.05	0.122279160401851	0.164377703631295	0.206476246860739	0.143159432034837	0.192446681950646	0.241733931866455	0.143520593619746	0.192950712776747	0.242332014243811	0.147048581101176	2.5089504658934	-0.0118377385484342	0.347592760835478	0.235470642191814	0.300599403354451	0.198557285735933	0.462933954618807	0.540055085487305	0.419222067061486	0.461712860912824	0.538814051653651	0.418011857352718	0.00467009086395008	0.00562008527254431	0.00564205653867832
183	0.455496124527524	0.23	0.147136880694542	0.104733988493291	0.189539772895792	0.422338525816092	0.589076780247287	0.481513579198056	0.696639981296518	2.03	1.34	2.93	0.193079156769276	0.236210260553676	0.279341364338077	0.227911603252009	0.278823774083987	0.329735944915965	0.229555992381279	0.280846142869885	0.332315220095916	0.147136880694542	2.54125271072448	0.0057821216070129	0.351925893679133	0.235470642191814	0.300599403354451	0.198557285735933	0.462933954618807	0.540055085487305	0.419222067061486	0.461712860912824	0.538814051653651	0.418011857352718	0.00467009086395008	0.00562008527254431	0.00564205653867832
183	0.455496124527524	0.23	0.147339806723317	0.105158391041866	0.189521222404768	0.333164432593269	0.470252804497219	0.366381181377355	0.574124427617082	2.03	1.37	2.87	0.146608297416319	0.188172773403387	0.229737249390455	0.172980450130394	0.222021615551341	0.271062780972287	0.174815152645397	0.224437390965437	0.273988859437668	0.147339806723317	2.4273878179422	-0.00892025624034679	0.332768930378985	0.235470642191814	0.300599403354451	0.198557285735933	0.462933954618807	0.540055085487305	0.419222067061486	0.461712860912824	0.538814051653651	0.418011857352718	0.00467009086395008	0.00562008527254431	0.00564205653867832
183	0.455496124527524	0.23	0.14939014200899	0.106395576456341	0.192384707561639	0.265983403794319	0.424954393540766	0.314736157729327	0.535172629352205	2.04	1.33	3.04	0.125401584172391	0.169316276005565	0.213230967838739	0.147823536765971	0.199590227797907	0.251356918829843	0.148272097392328	0.2002415619202	0.252199135751133	0.14939014200899	2.40047095843162	-0.00627764972528327	0.328632320758426	0.235470642191814	0.300599403354451	0.198557285735933	0.462933954618807	0.540055085487305	0.419222067061486	0.461712860912824	0.538814051653651	0.418011857352718	0.00467009086395008	0.00562008527254431	0.00564205653867832
183	0.455496124527524	0.23	0.149836147209401	0.106783912995536	0.192888381423266	0.306160023805049	0.458156403504611	0.350471545374668	0.565841261634554	2.12	1.4	3.25	0.135180278594653	0.176715374138199	0.218250469681746	0.158274434129565	0.20690537210377	0.255536310077975	0.158518137552869	0.207181530465459	0.255890389827209	0.149836147209401	2.52538353311531	-0.0166951686775834	0.34202583833839	0.235470642191814	0.300599403354451	0.198557285735933	0.462933954618807	0.540055085487305	0.419222067061486	0.461712860912824	0.538814051653651	0.418011857352718	0.00467009086395008	0.00562008527254431	0.00564205653867832
183	0.455496124527524	0.23	0.150442475664077	0.10803040274105	0.192854548587105	0.283049299250087	0.456561189536134	0.343112872578709	0.57000950649356	2.15	1.37	3.08	0.130847337301804	0.174111264078102	0.217375190854399	0.152846709073635	0.203384602818521	0.253922496563406	0.153589688726561	0.20439340240107	0.255114950490946	0.150442475664077	2.53173036802293	-0.00764544460601382	0.353297548582165	0.235470642191814	0.300599403354451	0.198557285735933	0.462933954618807	0.540055085487305	0.419222067061486	0.461712860912824	0.538814051653651	0.418011857352718	0.00467009086395008	0.00562008527254431	0.00564205653867832
183	0.455496124527524	0.23	0.150703449934461	0.107323713175093	0.194083186693829	0.261692662830009	0.44714853492964	0.329885780116615	0.564411289742666	1.96	1.31	3.09	0.136036562793086	0.184392760816454	0.232748958839823	0.161557599717632	0.218985625857991	0.276413651998349	0.161585550950788	0.218975708629182	0.27638318255017	0.150703449934461	2.4439957930834	-0.0456844862050642	0.309413625390985	0.235470642191814	0.300599403354451	0.198557285735933	0.462933954618807	0.540055085487305	0.419222067061486	0.461712860912824	0.538814051653651	0.418011857352718	0.00467009086395008	0.00562008527254431	0.00564205653867832
183	0.455496124527524	0.23	0.151093624199577	0.108089829803611	0.194097418595543	0.263103018082342	0.455120683593028	0.336201338575933	0.574040028610122	1.99	1.4	2.95	0.136629268589285	0.18495704503308	0.233284821476876	0.161743848567193	0.218955020341902	0.276166192116611	0.163397305941287	0.22124227018403	0.278973894562205	0.151093624199577	2.43418975086623	0.0226108039757391	0.371789758141725	0.235470642191814	0.300599403354451	0.198557285735933	0.462933954618807	0.540055085487305	0.419222067061486	0.461712860912824	0.538814051653651	0.418011857352718	0.00467009086395008	0.00562008527254431	0.00564205653867832
183	0.455496124527524	0.23	0.152174742898187	0.108647535552034	0.19570195024434	0.283926618991009	0.439688003696236	0.330668101616636	0.548707905775836	2.04	1.4	3.21	0.132147357310526	0.175715793103508	0.21928422889649	0.155875446275331	0.20726693461808	0.25865842296083	0.156331847005867	0.207885039280117	0.259411518165904	0.152174742898187	2.48808171799443	-0.0688554181474735	0.292005641730821	0.235470642191814	0.300599403354451	0.198557285735933	0.462933954618807	0.540055085487305	0.419222067061486	0.461712860912824	0.538814051653651	0.418011857352718	0.00467009086395008	0.00562008527254431	0.00564205653867832
183	0.455496124527524	0.23	0.15242301673869	0.108757955230409	0.196088078246971	0.300556223448743	0.477234965330147	0.363568786713659	0.590901143946635	1.98	1.38	3.04	0.1488981585628	0.195449692427546	0.242001226292292	0.17656510286893	0.231766432723312	0.286967762577694	0.177817443821894	0.233333809965828	0.288927135065056	0.15242301673869	2.49339180412509	-0.025133203317232	0.335639900782702	0.235470642191814	0.300599403354451	0.198557285735933	0.462933954618807	0.540055085487305	0.419222067061486	0.461712860912824	0.538814051653651	0.418011857352718	0.00467009086395008	0.00562008527254431	0.00564205653867832
183	0.455496124527524	0.23	0.152692824428198	0.109156133905968	0.196229514950427	0.284971290891608	0.478827330879903	0.360407188781891	0.597247472977916	2.02	1.18	2.86	0.145135990895248	0.192823787366346	0.240511583837443	0.171476152196651	0.22781861966568	0.284161087134709	0.171022968072509	0.227208615576643	0.283431301255535	0.152692824428198	2.41450858292219	0.00671759490973832	0.341320821346972	0.235470642191814	0.300599403354451	0.198557285735933	0.462933954618807	0.540055085487305	0.419222067061486	0.461712860912824	0.538814051653651	0.418011857352718	0.00467009086395008	0.00562008527254431	0.00564205653867832
183	0.455496124527524	0.23	0.152807349699026	0.108718636672869	0.196896062725183	0.338385951479068	0.531128606440375	0.415175776760149	0.6470814361206	1.94	1.24	3.04	0.172406948938023	0.220557815883825	0.268708682829627	0.205067441631502	0.262339930691465	0.319612419751428	0.204295887871172	0.261441178682401	0.318400533119519	0.152807349699026	2.44384734574393	0.00306383682360006	0.344001188223401	0.235470642191814	0.300599403354451	0.198557285735933	0.462933954618807	0.540055085487305	0.419222067061486	0.461712860912824	0.538814051653651	0.418011857352718	0.00467009086395008	0.00562008527254431	0.00564205653867832
183	0.455496124527524	0.23	0.153228433228811	0.109633178044899	0.196823688412723	0.332037545296144	0.538139489325215	0.418970638168706	0.657308340481723	1.99	1.35	2.96	0.170400296473011	0.218867672745905	0.267335049018798	0.201757037058358	0.25914328833381	0.316529539609261	0.203132408796023	0.260998688144508	0.318772824794451	0.153228433228811	2.42332564196305	0.0623196914992846	0.399691753921018	0.235470642191814	0.300599403354451	0.198557285735933	0.462933954618807	0.540055085487305	0.419222067061486	0.461712860912824	0.538814051653651	0.418011857352718	0.00467009086395008	0.00562008527254431	0.00564205653867832
183	0.455496124527524	0.23	0.153312012296861	0.109896442521389	0.196727582072333	0.254982781292047	0.411172895357386	0.301439790455741	0.520906000259031	1.99	1.28	3.04	0.122888837697386	0.16762405230824	0.212359266919094	0.145577284186699	0.198571772315833	0.251566260444967	0.145556588849125	0.198483664689587	0.251522809262997	0.153312012296861	2.50156306475184	-0.00925305657328722	0.339641575196707	0.235470642191814	0.300599403354451	0.198557285735933	0.462933954618807	0.540055085487305	0.419222067061486	0.461712860912824	0.538814051653651	0.418011857352718	0.00467009086395008	0.00562008527254431	0.00564205653867832
183	0.455496124527524	0.23	0.154132701785922	0.109541118066207	0.198724285505637	0.238067929983607	0.439677968058159	0.316869632753621	0.562486303362697	1.95	1.2	2.83	0.131214577786345	0.182069068718767	0.232923559651188	0.155974413401635	0.216425009104033	0.276875604806432	0.155952573982745	0.216370949842951	0.276861265045791	0.154132701785922	2.31160382641803	0.00978719092119776	0.32670240054674	0.235470642191814	0.300599403354451	0.198557285735933	0.462933954618807	0.540055085487305	0.419222067061486	0.461712860912824	0.538814051653651	0.418011857352718	0.00467009086395008	0.00562008527254431	0.00564205653867832
183	0.455496124527524	0.23	0.154776637246747	0.110851980800282	0.198701293693212	0.286620701795917	0.464654707768162	0.350203000127496	0.579106415408828	2.05	1.41	3.38	0.139247949186839	0.184756313090324	0.23026467699381	0.164074494906707	0.217696554442221	0.271318613977735	0.163853000959648	0.217344900864009	0.270867205867307	0.154776637246747	2.56716124482515	0.0509349961063163	0.415952509724339	0.235470642191814	0.300599403354451	0.198557285735933	0.462933954618807	0.540055085487305	0.419222067061486	0.461712860912824	0.538814051653651	0.418011857352718	0.00467009086395008	0.00562008527254431	0.00564205653867832
183	0.455496124527524	0.23	0.154889279258459	0.110670215449588	0.19910834306733	0.250640952939066	0.437062869523978	0.319072018038419	0.555053721009536	1.83	1.33	2.86	0.138855015135494	0.190202737726775	0.241550460318056	0.166930251696809	0.228660022478631	0.290389793260453	0.168330438640545	0.230547893699423	0.292858387621845	0.154889279258459	2.39054638069751	0.0251867194946562	0.35825506315397	0.235470642191814	0.300599403354451	0.198557285735933	0.462933954618807	0.540055085487305	0.419222067061486	0.461712860912824	0.538814051653651	0.418011857352718	0.00467009086395008	0.00562008527254431	0.00564205653867832
183	0.455496124527524	0.23	0.155252052287858	0.110999228527792	0.199504876047925	0.284839125504261	0.435648032347122	0.327871732384218	0.543424332310026	1.87	1.2	2.89	0.140433657781558	0.186596283378743	0.232758908975928	0.168208145771173	0.223500657397621	0.278793169024068	0.167925419393274	0.223121929126046	0.278372363637169	0.155252052287858	2.26182456073667	-0.02843882480724	0.284149343505878	0.235470642191814	0.300599403354451	0.198557285735933	0.462933954618807	0.540055085487305	0.419222067061486	0.461712860912824	0.538814051653651	0.418011857352718	0.00467009086395008	0.00562008527254431	0.00564205653867832
183	0.455496124527524	0.23	0.155749791469252	0.110917234962539	0.200582347975964	0.247343028306985	0.435477536492355	0.316873375268396	0.554081697716313	1.88	1.25	3.01	0.135312462289746	0.185959257967769	0.236606053645791	0.161961725242811	0.222583210265143	0.283204695287475	0.161655850301325	0.222116461361929	0.282599846323001	0.155749791469252	2.32564685162606	0.0573101345288893	0.384850842064605	0.235470642191814	0.300599403354451	0.198557285735933	0.462933954618807	0.540055085487305	0.419222067061486	0.461712860912824	0.538814051653651	0.418011857352718	0.00467009086395008	0.00562008527254431	0.00564205653867832
183	0.455496124527524	0.23	0.156019578341291	0.110889492436051	0.201149664246531	0.331558439508481	0.527512816057422	0.410570913376943	0.6444547187379	2.12	1.38	3.14	0.15884785716033	0.204092101328185	0.249336345496041	0.186102719112342	0.239109898525042	0.292117077937743	0.186756153311404	0.239885158264337	0.293079674114828	0.156019578341291	2.52130873723964	0.00462906075122269	0.369031090370749	0.235470642191814	0.300599403354451	0.198557285735933	0.462933954618807	0.540055085487305	0.419222067061486	0.461712860912824	0.538814051653651	0.418011857352718	0.00467009086395008	0.00562008527254431	0.00564205653867832
183	0.455496124527524	0.23	0.156156216498147	0.11113561938072	0.201176813615574	0.307249094480086	0.490871066583048	0.375792050239639	0.605950082926456	1.96	1.33	2.86	0.154769249229286	0.202164325708835	0.249559402188384	0.18375291249634	0.24002367289915	0.29629443330196	0.185423244134836	0.242106568438163	0.298909718125149	0.156156216498147	2.3395667528207	-0.00404842274726293	0.328442314588218	0.235470642191814	0.300599403354451	0.198557285735933	0.462933954618807	0.540055085487305	0.419222067061486	0.461712860912824	0.538814051653651	0.418011857352718	0.00467009086395008	0.00562008527254431	0.00564205653867832
183	0.455496124527524	0.23	0.156432148739896	0.112213650678392	0.2006506468014	0.288372772328359	0.474719153970954	0.358287419169429	0.59115088877248	2.04	1.35	2.95	0.143069934011209	0.189562999978975	0.23605606594674	0.168730343046643	0.223562205689543	0.278394068332443	0.169997470062385	0.225214726890386	0.280416737386338	0.156432148739896	2.38225864440785	-0.0267837891634569	0.314053611777469	0.235470642191814	0.300599403354451	0.198557285735933	0.462933954618807	0.540055085487305	0.419222067061486	0.461712860912824	0.538814051653651	0.418011857352718	0.00467009086395008	0.00562008527254431	0.00564205653867832
183	0.455496124527524	0.23	0.156910088542078	0.112271428310866	0.201548748773291	0.259053834624864	0.445357539127699	0.327761529575503	0.562953548679895	2.04	1.27	3.31	0.130924958939586	0.177898905949233	0.22487285295888	0.15441827656447	0.209821279929225	0.265224283293981	0.152984713681739	0.207860327633262	0.262755720820786	0.156910088542078	2.55629505629836	0.00691663912122275	0.372282316446045	0.235470642191814	0.300599403354451	0.198557285735933	0.462933954618807	0.540055085487305	0.419222067061486	0.461712860912824	0.538814051653651	0.418011857352718	0.00467009086395008	0.00562008527254431	0.00564205653867832
183	0.455496124527524	0.23	0.157396745797143	0.112210075742977	0.202583415851308	0.277810468410142	0.493495851907707	0.369267632860849	0.617724070954564	2.01	1.4	3.16	0.148847163379417	0.198922004419627	0.248996845459836	0.175897204340062	0.235072161704173	0.294247119068285	0.176685720829516	0.23605884157069	0.295564516595537	0.157396745797143	2.53122146395113	-0.00808310980081279	0.355701584983157	0.235470642191814	0.300599403354451	0.198557285735933	0.462933954618807	0.540055085487305	0.419222067061486	0.461712860912824	0.538814051653651	0.418011857352718	0.00467009086395008	0.00562008527254431	0.00564205653867832
183	0.455496124527524	0.23	0.157483720003476	0.112463119444641	0.202504320562312	0.291370853692176	0.448560488397224	0.339342812714208	0.55777816408024	2.03	1.27	3.1	0.135943465032872	0.179696945934469	0.223450426836067	0.16043619193309	0.21207267080298	0.26370914967287	0.159925846643881	0.211388645956276	0.262825601344359	0.157483720003476	2.40838275533987	-0.0145575944892116	0.332542692946812	0.235470642191814	0.300599403354451	0.198557285735933	0.462933954618807	0.540055085487305	0.419222067061486	0.461712860912824	0.538814051653651	0.418011857352718	0.00467009086395008	0.00562008527254431	0.00564205653867832
183	0.455496124527524	0.23	0.157701499616358	0.113214316652693	0.202188682580022	0.256185370493362	0.406952492407999	0.298688417486562	0.515216567329436	1.89	1.21	2.57	0.12705149169173	0.17310320113243	0.21915491057313	0.151938759840796	0.207011231071168	0.262083702301541	0.153431408401394	0.209045374700873	0.26462303226482	0.157701499616358	2.21779688287819	-0.0221986180330547	0.285280292910875	0.235470642191814	0.300599403354451	0.198557285735933	0.462933954618807	0.540055085487305	0.419222067061486	0.461712860912824	0.538814051653651	0.418011857352718	0.00467009086395008	0.00562008527254431	0.00564205653867832
183	0.455496124527524	0.23	0.157964067416514	0.112919217764805	0.203008917068222	0.277704264376165	0.468946249445049	0.350866674979985	0.587025823910113	1.9	1.31	2.87	0.148307722770461	0.198218740383113	0.248129757995765	0.1771049857254	0.236707344231774	0.296309702738148	0.178307925254785	0.238412356692186	0.298477998823276	0.157964067416514	2.34541330872227	-0.0344766210604261	0.293385515816621	0.235470642191814	0.300599403354451	0.198557285735933	0.462933954618807	0.540055085487305	0.419222067061486	0.461712860912824	0.538814051653651	0.418011857352718	0.00467009086395008	0.00562008527254431	0.00564205653867832
183	0.455496124527524	0.23	0.158054343133394	0.113473851592973	0.202634834673814	0.296115349046856	0.430806528915178	0.327104315573296	0.53450874225706	2.05	1.28	2.97	0.129732318253235	0.170861486852722	0.211990655452208	0.152779866427137	0.201215822629069	0.249651778831001	0.153011719420516	0.201500947669388	0.250016228065698	0.158054343133394	2.41401694007138	0.0526336309791292	0.384926786738739	0.235470642191814	0.300599403354451	0.198557285735933	0.462933954618807	0.540055085487305	0.419222067061486	0.461712860912824	0.538814051653651	0.418011857352718	0.00467009086395008	0.00562008527254431	0.00564205653867832
183	0.455496124527524	0.23	0.158384948085417	0.113362142685782	0.203407753485051	0.338918401645855	0.53560421498738	0.418813206911351	0.652395223063409	1.97	1.36	2.93	0.172012726946861	0.219980506975066	0.26794828700327	0.204101965297675	0.261018208348386	0.317934451399097	0.205761362096155	0.263152727720483	0.32049320548731	0.158384948085417	2.43539123079459	0.018309671923268	0.366441559915552	0.235470642191814	0.300599403354451	0.198557285735933	0.462933954618807	0.540055085487305	0.419222067061486	0.461712860912824	0.538814051653651	0.418011857352718	0.00467009086395008	0.00562008527254431	0.00564205653867832
183	0.455496124527524	0.23	0.159161818262716	0.113366515569284	0.204957120956148	0.337320051125226	0.523235324528311	0.408733250290256	0.637737398766367	1.82	1.17	2.82	0.17891317191332	0.229033707196508	0.279154242479696	0.215381215952428	0.275717868184549	0.33605452041667	0.214908871304036	0.27514283613092	0.33530850003574	0.159161818262716	2.27167866269725	0.0153289052236207	0.310986537695172	0.235470642191814	0.300599403354451	0.198557285735933	0.462933954618807	0.540055085487305	0.419222067061486	0.461712860912824	0.538814051653651	0.418011857352718	0.00467009086395008	0.00562008527254431	0.00564205653867832
183	0.455496124527524	0.23	0.159780586201225	0.114323107306166	0.205238065096284	0.331636383841263	0.540472622881021	0.420678785720225	0.660266460041818	2.2	1.34	3.25	0.157538240117557	0.202399333483439	0.247260426849322	0.183354746691622	0.23556743108033	0.287780115469038	0.182886524610218	0.23503021407592	0.287051433652266	0.159780586201225	2.62247798893426	0.00349953502017128	0.380711767590908	0.235470642191814	0.300599403354451	0.198557285735933	0.462933954618807	0.540055085487305	0.419222067061486	0.461712860912824	0.538814051653651	0.418011857352718	0.00467009086395008	0.00562008527254431	0.00564205653867832
183	0.455496124527524	0.23	0.159854086106804	0.114749145382055	0.204959026831553	0.295833951182661	0.479499553669844	0.363998165816588	0.5950009415231	2.08	1.34	3.12	0.143134168858524	0.188552516270506	0.233970863682488	0.168259258100024	0.221650125568034	0.275040993036043	0.168448754758768	0.221906127697696	0.275398072388407	0.159854086106804	2.44636798088141	-0.0782131074227211	0.276551149539843	0.235470642191814	0.300599403354451	0.198557285735933	0.462933954618807	0.540055085487305	0.419222067061486	0.461712860912824	0.538814051653651	0.418011857352718	0.00467009086395008	0.00562008527254431	0.00564205653867832
183	0.455496124527524	0.23	0.160644350327115	0.115128837752144	0.206159862902087	0.299760786262889	0.475834757948917	0.362287296755444	0.589382219142391	1.96	1.31	2.98	0.149299330714	0.196092470060266	0.242885609406532	0.177282687860006	0.232846322854493	0.28840995784898	0.177988961160008	0.233716419853514	0.289560279119093	0.160644350327115	2.40930095436544	0.0125665073443147	0.3515407520802	0.235470642191814	0.300599403354451	0.198557285735933	0.462933954618807	0.540055085487305	0.419222067061486	0.461712860912824	0.538814051653651	0.418011857352718	0.00467009086395008	0.00562008527254431	0.00564205653867832
183	0.455496124527524	0.23	0.162357442105851	0.116553112804892	0.208161771406811	0.24998870542043	0.433389558939225	0.316186859705095	0.550592258173355	1.87	1.16	2.78	0.135188456809451	0.185299495763259	0.235410534717067	0.161859660363143	0.221857059082916	0.28185445780269	0.161657950084191	0.221510396181745	0.281430938048813	0.162357442105851	2.3327363472088	-0.0313263953208041	0.281916925010914	0.235470642191814	0.300599403354451	0.198557285735933	0.462933954618807	0.540055085487305	0.419222067061486	0.461712860912824	0.538814051653651	0.418011857352718	0.00467009086395008	0.00562008527254431	0.00564205653867832
183	0.455496124527524	0.23	0.162431324427956	0.116443744146527	0.208418904709386	0.325137051624689	0.496689820233793	0.384966127545494	0.608413512922093	1.86	1.27	2.95	0.165369696481595	0.213362784256528	0.261355872031462	0.198208675504619	0.255732191382301	0.313255707259983	0.198516178155214	0.256162151186504	0.31375674150742	0.162431324427956	2.33785112071004	-0.0413874666366202	0.289338478111586	0.235470642191814	0.300599403354451	0.198557285735933	0.462933954618807	0.540055085487305	0.419222067061486	0.461712860912824	0.538814051653651	0.418011857352718	0.00467009086395008	0.00562008527254431	0.00564205653867832
183	0.455496124527524	0.23	0.163332355454219	0.117140797429357	0.209523913479081	0.292822230006316	0.470906163640142	0.356649348341062	0.585162978939221	2	1.24	3.15	0.144836871482006	0.191237067501965	0.237637263521925	0.171433890290936	0.2263547542434	0.281275618195863	0.170171321919742	0.224700011739878	0.279286452186614	0.163332355454219	2.42025911986795	-0.0243448364754161	0.318753580054392	0.235470642191814	0.300599403354451	0.198557285735933	0.462933954618807	0.540055085487305	0.419222067061486	0.461712860912824	0.538814051653651	0.418011857352718	0.00467009086395008	0.00562008527254431	0.00564205653867832
183	0.455496124527524	0.23	0.163338187003002	0.116446127866055	0.210230246139949	0.285278068780584	0.466356096945957	0.351107013065967	0.581605180825948	2.01	1.43	3.02	0.141691092546497	0.188200470036118	0.23470984752574	0.167482453648922	0.222457713699864	0.277432973750806	0.169197812550087	0.224721015229716	0.280195029185598	0.163338187003002	2.42144684406371	-0.00802570207841826	0.343886318254401	0.235470642191814	0.300599403354451	0.198557285735933	0.462933954618807	0.540055085487305	0.419222067061486	0.461712860912824	0.538814051653651	0.418011857352718	0.00467009086395008	0.00562008527254431	0.00564205653867832
183	0.455496124527524	0.23	0.164620889755364	0.118055458007865	0.211186321502862	0.287787462210983	0.457968189441547	0.345484475560994	0.5704519033221	2	1.31	3.07	0.140037776878047	0.185631632292943	0.231225487707838	0.165685677028523	0.219630040979233	0.273574404929942	0.165763217563824	0.219808820103299	0.273702030232164	0.164620889755364	2.41392269383919	-0.0221903582205466	0.316625900447953	0.235470642191814	0.300599403354451	0.198557285735933	0.462933954618807	0.540055085487305	0.419222067061486	0.461712860912824	0.538814051653651	0.418011857352718	0.00467009086395008	0.00562008527254431	0.00564205653867832
183	0.455496124527524	0.23	0.167512037102386	0.119129324420222	0.21589474978455	0.265643828245671	0.476295944699056	0.352653992151704	0.599937897246408	1.93	1.29	3.31	0.147231035806775	0.198850847712627	0.250470659618478	0.175331307383541	0.236803191071322	0.298275074759102	0.173899941737235	0.234906595736709	0.295796397057173	0.167512037102386	2.47057560585971	-0.0495507177819385	0.308390997264648	0.235470642191814	0.300599403354451	0.198557285735933	0.462933954618807	0.540055085487305	0.419222067061486	0.461712860912824	0.538814051653651	0.418011857352718	0.00467009086395008	0.00562008527254431	0.00564205653867832
183	0.455496124527524	0.23	0.167898262708964	0.119440755135053	0.216355770282876	0.285450964227529	0.483401441580036	0.363990626074399	0.602812257085673	2.09	1.27	3.02	0.142399447200056	0.189115029689356	0.235830612178656	0.167216427715909	0.222073472291049	0.276930516866188	0.167077189055999	0.221896954924205	0.27679563921229	0.167898262708964	2.41695656224915	0.000508990810148396	0.353008697726353	0.235470642191814	0.300599403354451	0.198557285735933	0.462933954618807	0.540055085487305	0.419222067061486	0.461712860912824	0.538814051653651	0.418011857352718	0.00467009086395008	0.00562008527254431	0.00564205653867832
183	0.455496124527524	0.23	0.168093468011331	0.120139552201434	0.216047383821229	0.231688087607238	0.405651028736626	0.290317660840141	0.520984396633112	1.98	1.38	3.14	0.118718713936863	0.165881635651836	0.213044557366809	0.14073144550346	0.196639279466727	0.252547113429995	0.141246583589523	0.197346975397295	0.253459743120288	0.168093468011331	2.42735197492974	0.00791971328960972	0.349598503628245	0.235470642191814	0.300599403354451	0.198557285735933	0.462933954618807	0.540055085487305	0.419222067061486	0.461712860912824	0.538814051653651	0.418011857352718	0.00467009086395008	0.00562008527254431	0.00564205653867832
183	0.455496124527524	0.23	0.16856100823254	0.120916230027797	0.216205786437284	0.295307037658422	0.471052413436933	0.357442098588844	0.584662728285022	1.93	1.33	2.99	0.149028710676928	0.196396378918173	0.243764047159417	0.177418644777038	0.233809842603532	0.290201040430026	0.178261107549656	0.234980844786742	0.291527977338836	0.16856100823254	2.35273571271656	0.0923615794778838	0.432646486343513	0.235470642191814	0.300599403354451	0.198557285735933	0.462933954618807	0.540055085487305	0.419222067061486	0.461712860912824	0.538814051653651	0.418011857352718	0.00467009086395008	0.00562008527254431	0.00564205653867832
183	0.455496124527524	0.23	0.169682045493036	0.121029350558232	0.21833474042784	0.274510502102423	0.449692405643966	0.335552608125023	0.563832203162909	1.82	1.17	2.93	0.147014343105068	0.197021963216132	0.247029583327196	0.177018399277308	0.237232040183091	0.297445681088875	0.176103253970908	0.235972172561878	0.295869123484766	0.169682045493036	2.26081200600776	0.0335102965363274	0.347831841984947	0.235470642191814	0.300599403354451	0.198557285735933	0.462933954618807	0.540055085487305	0.419222067061486	0.461712860912824	0.538814051653651	0.418011857352718	0.00467009086395008	0.00562008527254431	0.00564205653867832
183	0.455496124527524	0.23	0.169984993495278	0.121460653307548	0.218509333683008	0.231511622047404	0.420030239727177	0.300549398188931	0.539511081265423	2.08	1.31	3.32	0.117948558075737	0.164837998088034	0.211727438100331	0.138594755407041	0.193691914505031	0.248789073603021	0.137640172045121	0.192309460345592	0.247144242233489	0.169984993495278	2.47394899239756	0.032706200872451	0.396289894170733	0.235470642191814	0.300599403354451	0.198557285735933	0.462933954618807	0.540055085487305	0.419222067061486	0.461712860912824	0.538814051653651	0.418011857352718	0.00467009086395008	0.00562008527254431	0.00564205653867832
183	0.455496124527524	0.23	0.172638599485434	0.123969937092459	0.221307261878408	0.282477841276559	0.45670425650196	0.343060393793746	0.570348119210175	2.08	1.21	3.06	0.13441000486444	0.178935319986093	0.223460635107746	0.15788333005484	0.210184533601686	0.262485737148532	0.15682223473209	0.208762596292888	0.260699590786044	0.172638599485434	2.40876068231448	-0.0103868842293991	0.32452757131594	0.235470642191814	0.300599403354451	0.198557285735933	0.462933954618807	0.540055085487305	0.419222067061486	0.461712860912824	0.538814051653651	0.418011857352718	0.00467009086395008	0.00562008527254431	0.00564205653867832
183	0.455496124527524	0.23	0.172711041509735	0.122711916509157	0.222710166510313	0.272775642276706	0.482144455558535	0.359232521259718	0.605056389857351	2.11	1.3	3.07	0.139289947425424	0.186948207335756	0.234606467246087	0.1632627662275	0.219123361269477	0.274983956311454	0.163298608942696	0.219146249285586	0.275132027752408	0.172711041509735	2.41395824177509	-0.0293402137044062	0.325236636667649	0.235470642191814	0.300599403354451	0.198557285735933	0.462933954618807	0.540055085487305	0.419222067061486	0.461712860912824	0.538814051653651	0.418011857352718	0.00467009086395008	0.00562008527254431	0.00564205653867832
183	0.455496124527524	0.23	0.174675350505807	0.124793105512071	0.224557595499544	0.298068570687453	0.53594808282168	0.407538500001337	0.664357665642024	1.89	1.27	3	0.173323604667853	0.227935406419698	0.282547208171543	0.207266949394123	0.272573816117285	0.337880682840447	0.207241509581939	0.272532724152215	0.337793163738684	0.174675350505807	2.36759681719047	-0.0384623984530183	0.302078682080213	0.235470642191814	0.300599403354451	0.198557285735933	0.462933954618807	0.540055085487305	0.419222067061486	0.461712860912824	0.538814051653651	0.418011857352718	0.00467009086395008	0.00562008527254431	0.00564205653867832
183	0.455496124527524	0.23	0.179778753308406	0.128896456789445	0.230661049827367	0.29222682521706	0.479351909311826	0.362878461263985	0.595825357359667	1.93	1.18	2.98	0.151230018191815	0.199770462300247	0.248310906408679	0.180021985551006	0.237803815060834	0.295585644570662	0.17881173119705	0.236139294332264	0.293578168560881	0.179778753308406	2.33233178683576	-0.0476648698736711	0.273436765225087	0.235470642191814	0.300599403354451	0.198557285735933	0.462933954618807	0.540055085487305	0.419222067061486	0.461712860912824	0.538814051653651	0.418011857352718	0.00467009086395008	0.00562008527254431	0.00564205653867832
183	0.455496124527524	0.23	0.180655414947345	0.129377131488784	0.231933698405905	0.29029166796954	0.504583737443269	0.381403403436783	0.627764071449755	1.99	1.36	3.17	0.15515120783772	0.205259773809465	0.25536833978121	0.183709540001399	0.243041476459331	0.302373412917263	0.18383783713216	0.243280115350847	0.302668191199816	0.180655414947345	2.39869989339086	-0.017854525086906	0.337369034018459	0.235470642191814	0.300599403354451	0.198557285735933	0.462933954618807	0.540055085487305	0.419222067061486	0.461712860912824	0.538814051653651	0.418011857352718	0.00467009086395008	0.00562008527254431	0.00564205653867832
183	0.455496124527524	0.23	0.180698636347987	0.129588681983897	0.231808590712078	0.241417096671329	0.4008462164496	0.289908106095422	0.511784326803778	2.11	1.28	3.22	0.112579276014042	0.155659589683948	0.198739903353855	0.131996037344018	0.182506494448537	0.233016951553055	0.131244840379975	0.181445667294673	0.231643584361518	0.180698636347987	2.39665713146617	0.0180931202876248	0.363754556039257	0.235470642191814	0.300599403354451	0.198557285735933	0.462933954618807	0.540055085487305	0.419222067061486	0.461712860912824	0.538814051653651	0.418011857352718	0.00467009086395008	0.00562008527254431	0.00564205653867832
183	0.455496124527524	0.23	0.181457529413702	0.12897055166221	0.233944507165195	0.283459226387094	0.458445266155613	0.344643733905984	0.572246798405242	2.02	1.31	3.02	0.138584452082904	0.184345107047582	0.230105762012259	0.163684011032257	0.217732552838381	0.271781094644504	0.164043118396574	0.218224094242174	0.272358474808311	0.181457529413702	2.33534780207228	-0.0127270061288719	0.320929612079344	0.235470642191814	0.300599403354451	0.198557285735933	0.462933954618807	0.540055085487305	0.419222067061486	0.461712860912824	0.538814051653651	0.418011857352718	0.00467009086395008	0.00562008527254431	0.00564205653867832
183	0.455496124527524	0.23	0.18150511574427	0.129685034522378	0.233325196966162	0.265340768363025	0.476249311751897	0.352523360497199	0.599975263006595	1.67	1.16	2.63	0.165415279059532	0.223471467803553	0.281527656547574	0.202533983967784	0.27361781169618	0.344701639424575	0.203346376199408	0.274660220115618	0.345999871272306	0.18150511574427	2.18119131538993	-0.00120686374290546	0.296917951766753	0.235470642191814	0.300599403354451	0.198557285735933	0.462933954618807	0.540055085487305	0.419222067061486	0.461712860912824	0.538814051653651	0.418011857352718	0.00467009086395008	0.00562008527254431	0.00564205653867832
183	0.455496124527524	0.23	0.18285860676396	0.1300456135447	0.235671599983221	0.290266678092505	0.512870321528843	0.387659450604516	0.638081192453171	2.1	1.45	2.97	0.150842533551459	0.199563453340613	0.248284373129767	0.176932407683378	0.234080146055877	0.291227884428377	0.179121120831906	0.236930810224811	0.294766878838179	0.18285860676396	2.370239724158	-0.0151843341053394	0.346741440232228	0.235470642191814	0.300599403354451	0.198557285735933	0.462933954618807	0.540055085487305	0.419222067061486	0.461712860912824	0.538814051653651	0.418011857352718	0.00467009086395008	0.00562008527254431	0.00564205653867832
183	0.455496124527524	0.23	0.186448948658582	0.133680441811291	0.239217455505874	0.294465675091286	0.528109327737787	0.400479837492522	0.655738817983051	1.93	1.24	2.79	0.167440028157238	0.220801729395843	0.274163430634448	0.199461786337995	0.263028547334304	0.326595308330614	0.200423778984259	0.264225330425765	0.328162755918454	0.186448948658582	2.29050112366892	-0.00713229059502966	0.309760280653462	0.235470642191814	0.300599403354451	0.198557285735933	0.462933954618807	0.540055085487305	0.419222067061486	0.461712860912824	0.538814051653651	0.418011857352718	0.00467009086395008	0.00562008527254431	0.00564205653867832
183	0.455496124527524	0.23	0.193725440053464	0.138645655844251	0.248805224262677	0.256283093046852	0.508237248407132	0.373062427943616	0.643412068870648	2.09	1.35	3.12	0.145698193640818	0.198490235111777	0.251282276582736	0.171028956857589	0.232999304996697	0.294969653135806	0.171309422490788	0.233437175270399	0.295507186169062	0.193725440053464	2.40948850368689	-0.0448800694929373	0.317840588296939	0.235470642191814	0.300599403354451	0.198557285735933	0.462933954618807	0.540055085487305	0.419222067061486	0.461712860912824	0.538814051653651	0.418011857352718	0.00467009086395008	0.00562008527254431	0.00564205653867832
183	0.455496124527524	0.23	0.194380444549548	0.138256397409115	0.250504491689982	0.275383606433084	0.479755356707749	0.358251425352674	0.601259288062825	2.09	1.29	3.13	0.14007474734318	0.187582255426394	0.235089763509609	0.16446716776165	0.220247566799009	0.276027965836369	0.164089204997435	0.219698935920922	0.275387134022342	0.194380444549548	2.33627601890208	0.0429134343345833	0.375313652404333	0.235470642191814	0.300599403354451	0.198557285735933	0.462933954618807	0.540055085487305	0.419222067061486	0.461712860912824	0.538814051653651	0.418011857352718	0.00467009086395008	0.00562008527254431	0.00564205653867832
183	0.455496124527524	0.23	0.194410511015173	0.13936166253748	0.249459359492865	0.314616616668529	0.540309234507423	0.415799356088562	0.664819112926284	1.98	1.4	2.78	0.169873078145259	0.220741065304909	0.271609052464559	0.201329832985759	0.261617451665494	0.321905070345228	0.204212073369968	0.265509084236386	0.326817091236455	0.194410511015173	2.30934769763232	-0.00597899877663583	0.330717698152178	0.235470642191814	0.300599403354451	0.198557285735933	0.462933954618807	0.540055085487305	0.419222067061486	0.461712860912824	0.538814051653651	0.418011857352718	0.00467009086395008	0.00562008527254431	0.00564205653867832
183	0.455496124527524	0.23	0.201748121758519	0.143975018421073	0.259521225095965	0.248294013100299	0.486698638788946	0.354481889965802	0.618915387612091	1.86	1.31	2.77	0.152231120434454	0.209011182782604	0.265791245130753	0.182449063937302	0.250499993314662	0.318550922692023	0.184326543192253	0.253035906784521	0.321750494357765	0.201748121758519	2.1993197853659	-0.0148164845220508	0.306426863699675	0.235470642191814	0.300599403354451	0.198557285735933	0.462933954618807	0.540055085487305	0.419222067061486	0.461712860912824	0.538814051653651	0.418011857352718	0.00467009086395008	0.00562008527254431	0.00564205653867832
183	0.455496124527524	0.23	0.226524252028592	0.161510940179524	0.291537563877659	0.289641882007491	0.523907311666398	0.395807670066881	0.652006953265915	2.02	1.36	2.8	0.159407150546003	0.210997860877343	0.262588571208683	0.188341233794873	0.249296203524128	0.310251173253384	0.190661018147512	0.252260888569981	0.313991161059104	0.226524252028592	2.22503132032331	-0.0531314307193737	0.267620598416908	0.235470642191814	0.300599403354451	0.198557285735933	0.462933954618807	0.540055085487305	0.419222067061486	0.461712860912824	0.538814051653651	0.418011857352718	0.00467009086395008	0.00562008527254431	0.00564205653867832
183	0.455496124527524	0.24	0.113236833450946	0.0815130229822574	0.144960643919635	0.339298317351906	0.482909515089007	0.377698047717424	0.58812098246059	2.1	1.39	3.05	0.14723646696599	0.188250617909362	0.229264768852734	0.172768376295955	0.22089468908829	0.269021001880626	0.173963167521833	0.222439201463317	0.270942377763326	0.113236833450946	2.63302131024677	-0.0693604515023588	0.30429118676945	0.235470642191814	0.300599403354451	0.198557285735933	0.462933954618807	0.540055085487305	0.419222067061486	0.461712860912824	0.538814051653651	0.418011857352718	0.00467009086395008	0.00562008527254431	0.00564205653867832
183	0.455496124527524	0.24	0.121288020359062	0.0875387937241614	0.155037246993962	0.389426262859084	0.509692947025346	0.410049090666112	0.60933680338458	1.91	1.25	3.04	0.172637215373451	0.2145888701448	0.256540524916149	0.20597405718338	0.256026721205556	0.306079385227731	0.205475823970279	0.255416995172158	0.305232101176961	0.121288020359062	2.44416871452697	-0.0371753386075218	0.288231600669108	0.235470642191814	0.300599403354451	0.198557285735933	0.462933954618807	0.540055085487305	0.419222067061486	0.461712860912824	0.538814051653651	0.418011857352718	0.00467009086395008	0.00562008527254431	0.00564205653867832
183	0.455496124527524	0.24	0.12138686411651	0.0874727130946318	0.155301015138388	0.344874148617304	0.53436692616854	0.419377718968558	0.649356133368522	1.97	1.42	3.36	0.172210142835982	0.21942845439819	0.266646765960397	0.204327247391813	0.260351750183057	0.3163762529743	0.204270239957918	0.260260435360305	0.316288524626319	0.12138686411651	2.67957408873905	-0.0570297962064083	0.31868266238439	0.235470642191814	0.300599403354451	0.198557285735933	0.462933954618807	0.540055085487305	0.419222067061486	0.461712860912824	0.538814051653651	0.418011857352718	0.00467009086395008	0.00562008527254431	0.00564205653867832
183	0.455496124527524	0.24	0.124117430732893	0.0895022334336717	0.158732628032115	0.336816554055374	0.465234138999688	0.363309974110618	0.567158303888759	1.84	1.24	2.75	0.157641422931522	0.201866661788653	0.246091900645784	0.189385043809858	0.242515741583992	0.295646439358127	0.190535298764984	0.243948494221476	0.297392275307247	0.124117430732893	2.38173349927325	-0.0142333088658574	0.310016831166563	0.235470642191814	0.300599403354451	0.198557285735933	0.462933954618807	0.540055085487305	0.419222067061486	0.461712860912824	0.538814051653651	0.418011857352718	0.00467009086395008	0.00562008527254431	0.00564205653867832
183	0.455496124527524	0.24	0.124192921959212	0.0899799765889018	0.158405867329523	0.288640506177615	0.445505020646982	0.336309709155246	0.554700332138717	2.18	1.57	3.26	0.126935789339514	0.168150160138363	0.209364530937213	0.14796915702158	0.196012783929426	0.244056410837272	0.149677011925801	0.198169150517606	0.246858353533025	0.124192921959212	2.82054920327182	-0.0142452510766458	0.390483122910927	0.235470642191814	0.300599403354451	0.198557285735933	0.462933954618807	0.540055085487305	0.419222067061486	0.461712860912824	0.538814051653651	0.418011857352718	0.00467009086395008	0.00562008527254431	0.00564205653867832
183	0.455496124527524	0.24	0.125449494263891	0.0902112599729243	0.160687728554859	0.352286114266532	0.461290478801044	0.36363338556276	0.558947572039327	1.93	1.2	3.35	0.151827516826197	0.19260219416746	0.233376871508724	0.180808427424785	0.229366195100499	0.277923962776212	0.17759981310337	0.225295973598418	0.273040935778678	0.125449494263891	2.63262074020242	-0.0586303689908623	0.289034539571376	0.235470642191814	0.300599403354451	0.198557285735933	0.462933954618807	0.540055085487305	0.419222067061486	0.461712860912824	0.538814051653651	0.418011857352718	0.00467009086395008	0.00562008527254431	0.00564205653867832
183	0.455496124527524	0.24	0.125744623201246	0.0910343200502456	0.160454926352246	0.331840127686246	0.478542304980389	0.372523832506763	0.584560777454016	1.87	1.33	3.32	0.159839506643175	0.205329053503079	0.250818600362983	0.191529248783776	0.246037542262445	0.300545835741113	0.190440490154836	0.244596111450665	0.298791582572084	0.125744623201246	2.5915479085622	-0.00132459241054509	0.362952203529353	0.235470642191814	0.300599403354451	0.198557285735933	0.462933954618807	0.540055085487305	0.419222067061486	0.461712860912824	0.538814051653651	0.418011857352718	0.00467009086395008	0.00562008527254431	0.00564205653867832
183	0.455496124527524	0.24	0.126189023220283	0.091334188708524	0.161043857732041	0.384493839207643	0.514689022187848	0.413016902900005	0.616361141475691	2.28	1.44	3.39	0.150250349356811	0.187237386293031	0.224224423229251	0.173882520271317	0.216687074319741	0.259491628368166	0.174007585094296	0.216735414006587	0.25957062392285	0.126189023220283	2.73769432139502	-0.0612268895446276	0.335207690761861	0.235470642191814	0.300599403354451	0.198557285735933	0.462933954618807	0.540055085487305	0.419222067061486	0.461712860912824	0.538814051653651	0.418011857352718	0.00467009086395008	0.00562008527254431	0.00564205653867832
183	0.455496124527524	0.24	0.126805393034392	0.0919148432404701	0.161695942828313	0.277905957170008	0.446994081513013	0.334498571945911	0.559489591080115	1.88	1.34	3.01	0.142606997835294	0.190567282974898	0.238527568114501	0.170629555064137	0.228014131125203	0.285398707186268	0.171489074970539	0.229184304285974	0.286800525133185	0.126805393034392	2.55473848628955	0.0588324836886631	0.415453487150253	0.235470642191814	0.300599403354451	0.198557285735933	0.462933954618807	0.540055085487305	0.419222067061486	0.461712860912824	0.538814051653651	0.418011857352718	0.00467009086395008	0.00562008527254431	0.00564205653867832
183	0.455496124527524	0.24	0.127042690749476	0.0922100097114783	0.161875371787474	0.363126950414064	0.524598572587396	0.41612854251564	0.633068602659153	2.17	1.54	3.18	0.157438827601663	0.198477575535596	0.23951632346953	0.183614823438695	0.231476730001538	0.27933863656438	0.185797165330079	0.234153838585189	0.282656941116626	0.127042690749476	2.73897219911516	-0.0104952980319568	0.382171629299665	0.235470642191814	0.300599403354451	0.198557285735933	0.462933954618807	0.540055085487305	0.419222067061486	0.461712860912824	0.538814051653651	0.418011857352718	0.00467009086395008	0.00562008527254431	0.00564205653867832
183	0.455496124527524	0.24	0.12728913133247	0.0916681795297598	0.16291008313518	0.412589231718047	0.586833889521664	0.477510609040844	0.696157170002484	1.99	1.31	3.11	0.194685200222837	0.23925724605063	0.283829291878423	0.23063350430296	0.283435705556316	0.336237906809671	0.230633841522527	0.283467626691112	0.336180662807635	0.12728913133247	2.57501962873186	-0.07615259592241	0.278743559341969	0.235470642191814	0.300599403354451	0.198557285735933	0.462933954618807	0.540055085487305	0.419222067061486	0.461712860912824	0.538814051653651	0.418011857352718	0.00467009086395008	0.00562008527254431	0.00564205653867832
183	0.455496124527524	0.24	0.12767332064107	0.0924282950611546	0.162918346220985	0.267660468652783	0.450783518053066	0.334366194117301	0.567200841988831	2.11	1.42	3.1	0.129476220179262	0.174556360850718	0.219636501522175	0.151718487756146	0.204542788319125	0.257367088882104	0.152871636598525	0.206108734139497	0.259251769811544	0.12767332064107	2.62309381881257	-0.0724363012645567	0.300388121094823	0.235470642191814	0.300599403354451	0.198557285735933	0.462933954618807	0.540055085487305	0.419222067061486	0.461712860912824	0.538814051653651	0.418011857352718	0.00467009086395008	0.00562008527254431	0.00564205653867832
183	0.455496124527524	0.24	0.128751578072723	0.0927980506831058	0.164705105462339	0.326477602176803	0.480454364914362	0.372711894276298	0.588196835552426	2.27	1.5	3.65	0.136043354057743	0.175370371266387	0.214697388475031	0.157543033627858	0.203085115690573	0.248627197753288	0.157147972652928	0.20254968911886	0.247971633281668	0.128751578072723	2.93711835013201	-0.00999623444782728	0.410163240180577	0.235470642191814	0.300599403354451	0.198557285735933	0.462933954618807	0.540055085487305	0.419222067061486	0.461712860912824	0.538814051653651	0.418011857352718	0.00467009086395008	0.00562008527254431	0.00564205653867832
183	0.455496124527524	0.24	0.13072902179935	0.0945048610497422	0.166953182548958	0.35606825348544	0.477412314970293	0.377174320162292	0.577650309778295	2.21	1.36	3.29	0.140636864952893	0.178012573174217	0.21538828139554	0.163543239643326	0.207006554959166	0.250469870275007	0.163211705090953	0.206657468199046	0.249984474324071	0.13072902179935	2.67099025674201	0.000645290164216844	0.383516723997515	0.235470642191814	0.300599403354451	0.198557285735933	0.462933954618807	0.540055085487305	0.419222067061486	0.461712860912824	0.538814051653651	0.418011857352718	0.00467009086395008	0.00562008527254431	0.00564205653867832
183	0.455496124527524	0.24	0.130913695184434	0.0946523590462603	0.167175031322608	0.379412460383286	0.504561805485623	0.403811687246303	0.605311923724943	1.89	1.23	3.01	0.171166403866877	0.213872041105327	0.256577678343776	0.204532090575575	0.255562392471358	0.306592694367141	0.203830407533314	0.254675738403512	0.305646846937003	0.130913695184434	2.46297387075817	-0.0124777980247735	0.319983910555546	0.235470642191814	0.300599403354451	0.198557285735933	0.462933954618807	0.540055085487305	0.419222067061486	0.461712860912824	0.538814051653651	0.418011857352718	0.00467009086395008	0.00562008527254431	0.00564205653867832
183	0.455496124527524	0.24	0.131370439152806	0.0949626653051573	0.167778213000455	0.341623193222486	0.480013287375716	0.375972816620012	0.584053758131421	2.11	1.39	3.36	0.145946324885156	0.186333086041517	0.226719847197878	0.171104824791866	0.218453531222177	0.265802237652488	0.170700882218557	0.21797071603105	0.265150662264276	0.131370439152806	2.64862322474206	-0.00864717965035894	0.370325471667977	0.235470642191814	0.300599403354451	0.198557285735933	0.462933954618807	0.540055085487305	0.419222067061486	0.461712860912824	0.538814051653651	0.418011857352718	0.00467009086395008	0.00562008527254431	0.00564205653867832
183	0.455496124527524	0.24	0.134908427188857	0.0975113843042471	0.172305470073467	0.313088279972873	0.452987725147134	0.3482293018719	0.557746148422369	2.06	1.31	3	0.137751676722126	0.179191751923604	0.220631827125082	0.162134801848321	0.210910094761267	0.259685387674213	0.16264211813633	0.211547693022294	0.260582138550035	0.134908427188857	2.53368617209952	-0.00121764331811713	0.358129094139044	0.235470642191814	0.300599403354451	0.198557285735933	0.462933954618807	0.540055085487305	0.419222067061486	0.461712860912824	0.538814051653651	0.418011857352718	0.00467009086395008	0.00562008527254431	0.00564205653867832
183	0.455496124527524	0.24	0.13574755950396	0.0978417067232306	0.173653412284689	0.325219560580259	0.444988182550203	0.344912893712133	0.545063471388272	2.11	1.33	3.07	0.133814469226694	0.172640276851476	0.211466084476259	0.156863521506706	0.202376932310194	0.247890343113683	0.15720699834535	0.202756441008751	0.248372131793991	0.13574755950396	2.49336280910391	0.0510213008096949	0.407804894012357	0.235470642191814	0.300599403354451	0.198557285735933	0.462933954618807	0.540055085487305	0.419222067061486	0.461712860912824	0.538814051653651	0.418011857352718	0.00467009086395008	0.00562008527254431	0.00564205653867832
183	0.455496124527524	0.24	0.135853908232877	0.0985994058656992	0.173108410600056	0.333323170969881	0.507879448718709	0.39573674327739	0.620022154160029	1.95	1.19	3.03	0.163719700837201	0.210114104434589	0.256508508031977	0.194572838739024	0.249710313113743	0.304847787488462	0.193224587495765	0.24794998699897	0.302720456574057	0.135853908232877	2.45411081863985	-0.0429011341447964	0.290566162602533	0.235470642191814	0.300599403354451	0.198557285735933	0.462933954618807	0.540055085487305	0.419222067061486	0.461712860912824	0.538814051653651	0.418011857352718	0.00467009086395008	0.00562008527254431	0.00564205653867832
183	0.455496124527524	0.24	0.136848777203243	0.0988998296284119	0.174797724778074	0.292827274886058	0.496842481146121	0.376294158578024	0.617390803714218	2.08	1.37	2.94	0.147863679019976	0.195232786587214	0.242601894154452	0.173792978847622	0.229468709115036	0.28514443938245	0.175290565459261	0.231477529681668	0.287691544773043	0.136848777203243	2.54786114155048	-0.0144131419414745	0.351066483995416	0.235470642191814	0.300599403354451	0.198557285735933	0.462933954618807	0.540055085487305	0.419222067061486	0.461712860912824	0.538814051653651	0.418011857352718	0.00467009086395008	0.00562008527254431	0.00564205653867832
183	0.455496124527524	0.24	0.137220188855941	0.0990580981410921	0.17538227957079	0.374588770874343	0.486935043650874	0.388701015576091	0.585169071725657	2.11	1.33	3.25	0.150606905980155	0.188668867326933	0.226730828673712	0.176501052180126	0.221107082574449	0.265713112968772	0.175947704040834	0.220404368060736	0.264806031392357	0.137220188855941	2.51111226093082	-0.00457358936720152	0.351030322965739	0.235470642191814	0.300599403354451	0.198557285735933	0.462933954618807	0.540055085487305	0.419222067061486	0.461712860912824	0.538814051653651	0.418011857352718	0.00467009086395008	0.00562008527254431	0.00564205653867832
183	0.455496124527524	0.24	0.137644502976031	0.0998450089467604	0.175443997005302	0.342562191469537	0.480827480024884	0.376827713138874	0.584827246910894	1.99	1.34	3.4	0.153161738047654	0.195432474772746	0.237703211497839	0.181320961716427	0.231363294306509	0.281405626896591	0.180089015282491	0.229841701969732	0.279563790894713	0.137644502976031	2.64630445655882	0.0592690897621046	0.427424971070744	0.235470642191814	0.300599403354451	0.198557285735933	0.462933954618807	0.540055085487305	0.419222067061486	0.461712860912824	0.538814051653651	0.418011857352718	0.00467009086395008	0.00562008527254431	0.00564205653867832
183	0.455496124527524	0.24	0.137863172518175	0.0995040034910083	0.176222341545343	0.310575812691943	0.449463909226717	0.344910131563388	0.554017686890046	1.82	1.24	3.1	0.151336263715993	0.197211338470221	0.243086413224449	0.182285344885361	0.237542119553126	0.29279889422089	0.181277969643457	0.236270711816212	0.291145500291679	0.137863172518175	2.47360892320963	0.0558191940178409	0.386228150612064	0.235470642191814	0.300599403354451	0.198557285735933	0.462933954618807	0.540055085487305	0.419222067061486	0.461712860912824	0.538814051653651	0.418011857352718	0.00467009086395008	0.00562008527254431	0.00564205653867832
183	0.455496124527524	0.24	0.138092329585924	0.100086222670221	0.176098436501627	0.347351926028078	0.478337097833023	0.375966744921823	0.580707450744222	1.82	1.29	2.85	0.164399063121396	0.20916257036592	0.253926077610443	0.197860308924964	0.251734833534791	0.305609358144619	0.198998460603436	0.253182460653625	0.307331433135026	0.138092329585924	2.38742965753545	-0.0327617221652688	0.291717293273139	0.235470642191814	0.300599403354451	0.198557285735933	0.462933954618807	0.540055085487305	0.419222067061486	0.461712860912824	0.538814051653651	0.418011857352718	0.00467009086395008	0.00562008527254431	0.00564205653867832
183	0.455496124527524	0.24	0.138197690927709	0.0997842981725137	0.176611083682905	0.28113542065125	0.424454308566314	0.318484495732248	0.530424121400381	2.17	1.43	3.62	0.120634554897791	0.160773467074499	0.200912379251206	0.14072395489554	0.187547242563795	0.234370530232049	0.139764926210046	0.186321433087278	0.232823206987699	0.138197690927709	2.73915698459653	0.043813424485583	0.448930945211302	0.235470642191814	0.300599403354451	0.198557285735933	0.462933954618807	0.540055085487305	0.419222067061486	0.461712860912824	0.538814051653651	0.418011857352718	0.00467009086395008	0.00562008527254431	0.00564205653867832
183	0.455496124527524	0.24	0.139788972613457	0.100947760816553	0.17863018441036	0.322102198375446	0.481535855468932	0.37246735045931	0.590604360478554	1.99	1.32	3.01	0.151782164248302	0.196228083390671	0.240674002533041	0.179788908688161	0.232435959399446	0.28508301011073	0.180376909609186	0.233263546893333	0.286009133181506	0.139788972613457	2.56647175175725	0.0402526834995404	0.395126385884363	0.235470642191814	0.300599403354451	0.198557285735933	0.462933954618807	0.540055085487305	0.419222067061486	0.461712860912824	0.538814051653651	0.418011857352718	0.00467009086395008	0.00562008527254431	0.00564205653867832
183	0.455496124527524	0.24	0.14008282325025	0.100629768401852	0.179535878098647	0.253510916471298	0.415711567800575	0.304335733829143	0.527087401772007	1.93	1.21	3.17	0.1272191836626	0.173776787987636	0.220334392312673	0.151542820120084	0.207001992662512	0.262461165204941	0.149973071334774	0.204918604056267	0.259779390037317	0.14008282325025	2.47332232488592	-0.0104708710085205	0.337189284263174	0.235470642191814	0.300599403354451	0.198557285735933	0.462933954618807	0.540055085487305	0.419222067061486	0.461712860912824	0.538814051653651	0.418011857352718	0.00467009086395008	0.00562008527254431	0.00564205653867832
183	0.455496124527524	0.24	0.141979848400606	0.103038157265999	0.180921539535214	0.295536335347118	0.413677358367812	0.313959929976668	0.513394786758956	2.23	1.31	3.25	0.116140202828845	0.153027720161961	0.189915237495077	0.134845369419704	0.177673871356196	0.220502373292688	0.134197303719338	0.1766729037089	0.219424647412961	0.141979848400606	2.55605849731283	0.031213188898922	0.4028574868426	0.235470642191814	0.300599403354451	0.198557285735933	0.462933954618807	0.540055085487305	0.419222067061486	0.461712860912824	0.538814051653651	0.418011857352718	0.00467009086395008	0.00562008527254431	0.00564205653867832
183	0.455496124527524	0.24	0.142973285155666	0.103655368917691	0.182291201393641	0.28218780325683	0.473354347300739	0.355483032225734	0.591225662375743	1.91	1.37	2.99	0.149649695064768	0.199270646724302	0.248891598383835	0.178543714698371	0.237745365809836	0.2969470169213	0.179821120071296	0.239516267011743	0.299122073004423	0.142973285155666	2.50243853095708	-0.00212898904852041	0.353761516439318	0.235470642191814	0.300599403354451	0.198557285735933	0.462933954618807	0.540055085487305	0.419222067061486	0.461712860912824	0.538814051653651	0.418011857352718	0.00467009086395008	0.00562008527254431	0.00564205653867832
183	0.455496124527524	0.24	0.144438554237445	0.104601444687854	0.184275663787036	0.304165251186609	0.465167701895592	0.35531941916731	0.575015984623874	2.02	1.37	3.36	0.142874877253497	0.187045161973907	0.231215446694316	0.168750891780681	0.220920839920345	0.273090788060008	0.168128659925105	0.220141885384878	0.272063619188597	0.144438554237445	2.61404524255184	-0.0296029741688643	0.3449575674683	0.235470642191814	0.300599403354451	0.198557285735933	0.462933954618807	0.540055085487305	0.419222067061486	0.461712860912824	0.538814051653651	0.418011857352718	0.00467009086395008	0.00562008527254431	0.00564205653867832
183	0.455496124527524	0.24	0.145508784092733	0.105386354908297	0.185631213277169	0.340993859930701	0.500928731635284	0.392202870851382	0.609654592419187	2.11	1.41	3.32	0.152436638259841	0.194694882504274	0.236953126748707	0.178760059409904	0.228315640915293	0.277871222420682	0.178781765659915	0.228252254902327	0.278013664017642	0.145508784092733	2.62041949713555	-0.0278638693383127	0.35248170971783	0.235470642191814	0.300599403354451	0.198557285735933	0.462933954618807	0.540055085487305	0.419222067061486	0.461712860912824	0.538814051653651	0.418011857352718	0.00467009086395008	0.00562008527254431	0.00564205653867832
183	0.455496124527524	0.24	0.14582084283226	0.105674663811574	0.185967021852946	0.293636724971404	0.458538618913977	0.347500971916305	0.569576265911648	1.98	1.31	3.23	0.142319828181564	0.187795553775217	0.233271279368871	0.168765010373368	0.22269081536913	0.276616620364892	0.168168609493887	0.221904255484697	0.275637937132401	0.14582084283226	2.47970513842035	0.0131126128297907	0.36659441336087	0.235470642191814	0.300599403354451	0.198557285735933	0.462933954618807	0.540055085487305	0.419222067061486	0.461712860912824	0.538814051653651	0.418011857352718	0.00467009086395008	0.00562008527254431	0.00564205653867832
183	0.455496124527524	0.24	0.146078991991377	0.104939476460185	0.187218507522569	0.259298267327674	0.396506210070275	0.291875944397796	0.501136475742753	2.07	1.28	3.18	0.115178801494244	0.15646753676513	0.197756272036016	0.135496885999889	0.184069149155088	0.232641412310286	0.134815877281295	0.183155765680681	0.23142058894191	0.146078991991377	2.48913012809764	0.071280649564858	0.422797852719458	0.235470642191814	0.300599403354451	0.198557285735933	0.462933954618807	0.540055085487305	0.419222067061486	0.461712860912824	0.538814051653651	0.418011857352718	0.00467009086395008	0.00562008527254431	0.00564205653867832
183	0.455496124527524	0.24	0.147123738790947	0.105839173723765	0.188408303858128	0.285024738392034	0.445076064335876	0.335017477936326	0.555134650735426	1.9	1.14	2.91	0.14156315397917	0.188068908571981	0.234574663164792	0.169038582789983	0.224570454092485	0.280102325394987	0.167756198839493	0.222896420983511	0.277905455633458	0.147123738790947	2.40308271641881	-0.0284106070114894	0.293243035486847	0.235470642191814	0.300599403354451	0.198557285735933	0.462933954618807	0.540055085487305	0.419222067061486	0.461712860912824	0.538814051653651	0.418011857352718	0.00467009086395008	0.00562008527254431	0.00564205653867832
183	0.455496124527524	0.24	0.147868599922813	0.106444045993459	0.189293153852167	0.338158251268539	0.503269341232738	0.393342684220571	0.613195998244905	2.13	1.32	2.9	0.15164893197427	0.194029941715001	0.236410951455732	0.177540457447853	0.227157317642739	0.276774177837626	0.178784014553276	0.228684102425507	0.278722946354173	0.147868599922813	2.42433027764698	-0.0258884093464256	0.322776799253994	0.235470642191814	0.300599403354451	0.198557285735933	0.462933954618807	0.540055085487305	0.419222067061486	0.461712860912824	0.538814051653651	0.418011857352718	0.00467009086395008	0.00562008527254431	0.00564205653867832
183	0.455496124527524	0.24	0.148131652841904	0.106924106886646	0.189339198797163	0.321716791972226	0.496150005077623	0.383672123103355	0.608627887051892	1.91	1.32	3.04	0.161425995190638	0.208749876549983	0.256073757909329	0.192569422126031	0.249023356174062	0.305477290222093	0.193045859252255	0.249595525809758	0.306310675144323	0.148131652841904	2.49040308213026	0.000375106380978017	0.343733826699035	0.235470642191814	0.300599403354451	0.198557285735933	0.462933954618807	0.540055085487305	0.419222067061486	0.461712860912824	0.538814051653651	0.418011857352718	0.00467009086395008	0.00562008527254431	0.00564205653867832
183	0.455496124527524	0.24	0.148801392516392	0.108014444867683	0.189588340165102	0.365649639465663	0.56484666220258	0.448688950186308	0.681004374218853	1.8	1.28	3.11	0.1983803705728	0.249737574589321	0.301094778605842	0.23938184375072	0.301353611178411	0.363325378606101	0.238767064802005	0.300518503040541	0.362303146461777	0.148801392516392	2.47832913577081	0.0357931715116154	0.369427362414923	0.235470642191814	0.300599403354451	0.198557285735933	0.462933954618807	0.540055085487305	0.419222067061486	0.461712860912824	0.538814051653651	0.418011857352718	0.00467009086395008	0.00562008527254431	0.00564205653867832
183	0.455496124527524	0.24	0.149129877397004	0.107199024725001	0.191060730069006	0.290073980899753	0.443830781023657	0.335424351846275	0.55223721020104	1.97	1.28	3.16	0.137874955079891	0.182435021965115	0.22699508885034	0.163624725777259	0.216506909640792	0.269389093504325	0.16292286800361	0.215579481809766	0.268251983102407	0.149129877397004	2.45348577368224	-0.0123726176528508	0.32381234868808	0.235470642191814	0.300599403354451	0.198557285735933	0.462933954618807	0.540055085487305	0.419222067061486	0.461712860912824	0.538814051653651	0.418011857352718	0.00467009086395008	0.00562008527254431	0.00564205653867832
183	0.455496124527524	0.24	0.151126149613896	0.109540548247455	0.192711750980337	0.263853264033589	0.437111252090047	0.323118193212918	0.551104310967176	2.18	1.44	3.1	0.122114480494537	0.165195320438424	0.208276160382311	0.142385867186768	0.192618261655491	0.242850656124214	0.143604434267968	0.19431729793946	0.244974625009536	0.151126149613896	2.57325283360004	-0.0432253504761584	0.334061921232907	0.235470642191814	0.300599403354451	0.198557285735933	0.462933954618807	0.540055085487305	0.419222067061486	0.461712860912824	0.538814051653651	0.418011857352718	0.00467009086395008	0.00562008527254431	0.00564205653867832
183	0.455496124527524	0.24	0.151330130900764	0.108856699997719	0.193803561803809	0.33161867237109	0.479627515623995	0.373315532914038	0.585939498333952	1.97	1.3	2.94	0.153337238236534	0.197004282286235	0.240671326335936	0.181945418115592	0.2337594371945	0.285573456273408	0.182651099814234	0.23461736809731	0.286659605992711	0.151330130900764	2.40599923914272	0.0375220305644771	0.37275535480639	0.235470642191814	0.300599403354451	0.198557285735933	0.462933954618807	0.540055085487305	0.419222067061486	0.461712860912824	0.538814051653651	0.418011857352718	0.00467009086395008	0.00562008527254431	0.00564205653867832
183	0.455496124527524	0.24	0.151432773213841	0.108938436194513	0.193927110233169	0.281045101062224	0.437954681223398	0.328589910131439	0.547319452315356	1.92	1.27	2.83	0.137519090138864	0.183289648972503	0.229060207806142	0.163854971865521	0.218390917546823	0.272926863228125	0.164694486640607	0.219550797764516	0.274438493011121	0.151432773213841	2.32853881735102	-0.0129402129891387	0.310336667496148	0.235470642191814	0.300599403354451	0.198557285735933	0.462933954618807	0.540055085487305	0.419222067061486	0.461712860912824	0.538814051653651	0.418011857352718	0.00467009086395008	0.00562008527254431	0.00564205653867832
183	0.455496124527524	0.24	0.152003317846897	0.10982183508489	0.194184800608904	0.282075922483261	0.441552165007413	0.331569628650918	0.551534701363909	2.18	1.39	3.12	0.12542434741552	0.1670279403192	0.20863153322288	0.146272341730722	0.194791270342504	0.243310198954285	0.146962387935784	0.195725395763145	0.244493990513365	0.152003317846897	2.56897254135101	0.038538237598675	0.414492974213522	0.235470642191814	0.300599403354451	0.198557285735933	0.462933954618807	0.540055085487305	0.419222067061486	0.461712860912824	0.538814051653651	0.418011857352718	0.00467009086395008	0.00562008527254431	0.00564205653867832
183	0.455496124527524	0.24	0.152088932714717	0.109897265790026	0.194280599639409	0.327482265847329	0.45638410937641	0.354272774585874	0.558495444166945	1.91	1.18	2.95	0.148878330592164	0.191789234699664	0.234700138807164	0.17755319341102	0.228728996001875	0.279904798592731	0.176559375667125	0.2273538934096	0.278349782742541	0.152088932714717	2.34771679233667	-0.00210723647754664	0.313885866367136	0.235470642191814	0.300599403354451	0.198557285735933	0.462933954618807	0.540055085487305	0.419222067061486	0.461712860912824	0.538814051653651	0.418011857352718	0.00467009086395008	0.00562008527254431	0.00564205653867832
183	0.455496124527524	0.24	0.152343792132759	0.109862565118894	0.194825019146623	0.330817389006988	0.49776971989386	0.387236685005871	0.608302754781849	1.91	1.33	3.05	0.163132909376621	0.209697649396622	0.256262389416623	0.194661350563363	0.250225584754752	0.305789818946141	0.195214625002268	0.250955843271799	0.306628741828695	0.152343792132759	2.37430019927926	-0.0632787438059026	0.266268643914008	0.235470642191814	0.300599403354451	0.198557285735933	0.462933954618807	0.540055085487305	0.419222067061486	0.461712860912824	0.538814051653651	0.418011857352718	0.00467009086395008	0.00562008527254431	0.00564205653867832
183	0.455496124527524	0.24	0.152517637686818	0.109976281500117	0.19505899387352	0.325349178760923	0.462351086299242	0.358401680019832	0.566300492578653	1.92	1.3	2.94	0.150300314080866	0.193892822942572	0.237485331804279	0.179165312062907	0.231129710817326	0.283094109571746	0.1799357015331	0.232113018322389	0.28428032649497	0.152517637686818	2.39827782072852	0.0168394915204614	0.350872852102733	0.235470642191814	0.300599403354451	0.198557285735933	0.462933954618807	0.540055085487305	0.419222067061486	0.461712860912824	0.538814051653651	0.418011857352718	0.00467009086395008	0.00562008527254431	0.00564205653867832
183	0.455496124527524	0.24	0.15286927783317	0.109846031677765	0.195892523988576	0.312169745780962	0.483545461248149	0.371480974983699	0.5956099475126	2.25	1.3	3.19	0.136674991301378	0.177905669900892	0.219136348500407	0.158518987097237	0.206339333355865	0.254159679614492	0.157996196782074	0.205665733489002	0.253358697521617	0.15286927783317	2.5128735132247	-0.0220621363586028	0.348082218747581	0.235470642191814	0.300599403354451	0.198557285735933	0.462933954618807	0.540055085487305	0.419222067061486	0.461712860912824	0.538814051653651	0.418011857352718	0.00467009086395008	0.00562008527254431	0.00564205653867832
183	0.455496124527524	0.24	0.153136590881048	0.11088030329238	0.195392878469716	0.275601938073675	0.433072846547733	0.323451805464275	0.542693887631191	2.12	1.32	3.23	0.124891134080016	0.167217984351554	0.209544834623092	0.146259402805206	0.195828172349522	0.245396941893838	0.145766809516226	0.195165228309861	0.244523124859992	0.153136590881048	2.56785637889897	0.00589138701348856	0.373188643260828	0.235470642191814	0.300599403354451	0.198557285735933	0.462933954618807	0.540055085487305	0.419222067061486	0.461712860912824	0.538814051653651	0.418011857352718	0.00467009086395008	0.00562008527254431	0.00564205653867832
183	0.455496124527524	0.24	0.153258082726398	0.110634298989509	0.195881866463287	0.350873574521885	0.534036921524889	0.420628303225158	0.64744553982462	1.91	1.29	3.13	0.177385680803439	0.225211908405881	0.273038136008322	0.211718745232193	0.268801756957352	0.325884768682512	0.211113185545645	0.267982138659113	0.324811517136209	0.153258082726398	2.42396024185404	-0.037232424776943	0.306006383392708	0.235470642191814	0.300599403354451	0.198557285735933	0.462933954618807	0.540055085487305	0.419222067061486	0.461712860912824	0.538814051653651	0.418011857352718	0.00467009086395008	0.00562008527254431	0.00564205653867832
183	0.455496124527524	0.24	0.153307681213311	0.110281609518537	0.196333752908085	0.328969245872783	0.478507662930211	0.371806802541503	0.58520852331892	1.88	1.16	3.06	0.15842558787769	0.203890454089355	0.24935532030102	0.189532768432614	0.24392475191806	0.298316735403505	0.187443327323042	0.241230338289086	0.294967712877754	0.153307681213311	2.40016054920431	-0.00931855501600271	0.314909667282647	0.235470642191814	0.300599403354451	0.198557285735933	0.462933954618807	0.540055085487305	0.419222067061486	0.461712860912824	0.538814051653651	0.418011857352718	0.00467009086395008	0.00562008527254431	0.00564205653867832
183	0.455496124527524	0.24	0.153981866006574	0.111745425435319	0.196218306577829	0.316080784972908	0.476361757879679	0.366959645914761	0.585763869844597	1.86	1.19	2.94	0.157585028105359	0.20456603836277	0.251547048620181	0.188864449509219	0.245170830555269	0.301477211601319	0.188123228876793	0.244165618850457	0.300245037243723	0.153981866006574	2.37644003275875	0.0612452534198353	0.376819635375885	0.235470642191814	0.300599403354451	0.198557285735933	0.462933954618807	0.540055085487305	0.419222067061486	0.461712860912824	0.538814051653651	0.418011857352718	0.00467009086395008	0.00562008527254431	0.00564205653867832
183	0.455496124527524	0.24	0.154454895042701	0.111841601860937	0.197068188224466	0.332987219696941	0.479869123603195	0.373831114917653	0.585907132288736	1.91	1.31	2.83	0.157668645322522	0.202391699437025	0.247114753551528	0.188190341806363	0.241570941501479	0.294951541196595	0.18980170013599	0.243551058929734	0.297470284393619	0.154454895042701	2.3650042616353	-0.0214069751723758	0.311202449213241	0.235470642191814	0.300599403354451	0.198557285735933	0.462933954618807	0.540055085487305	0.419222067061486	0.461712860912824	0.538814051653651	0.418011857352718	0.00467009086395008	0.00562008527254431	0.00564205653867832
183	0.455496124527524	0.24	0.154471981789337	0.111900023743446	0.197043939835228	0.283155526226022	0.460784481442651	0.346316702646886	0.575252260238416	1.94	1.44	2.95	0.144244058273357	0.191920929844503	0.239597801415648	0.171683783179959	0.228430284765538	0.285176786351116	0.173805636436759	0.231224511936762	0.288631133533184	0.154471981789337	2.35124848611803	0.00779785125425967	0.347833028596884	0.235470642191814	0.300599403354451	0.198557285735933	0.462933954618807	0.540055085487305	0.419222067061486	0.461712860912824	0.538814051653651	0.418011857352718	0.00467009086395008	0.00562008527254431	0.00564205653867832
183	0.455496124527524	0.24	0.154570551975996	0.111705076200292	0.197436027751699	0.301062282617404	0.474065162965776	0.361289713358733	0.58684061257282	1.9	1.22	2.84	0.15264924749403	0.200298230794097	0.247947214094164	0.182272185720872	0.23916787617503	0.296063566629188	0.182447164340351	0.239536258880253	0.296468043113555	0.154570551975996	2.36683537003561	0.00943085831140301	0.336782864443914	0.235470642191814	0.300599403354451	0.198557285735933	0.462933954618807	0.540055085487305	0.419222067061486	0.461712860912824	0.538814051653651	0.418011857352718	0.00467009086395008	0.00562008527254431	0.00564205653867832
183	0.455496124527524	0.24	0.154684030822638	0.112253635078013	0.197114426567264	0.291808828807367	0.435235472975968	0.329374523156471	0.541096422795464	2.05	1.27	3.4	0.131026348396825	0.17313820805052	0.215250067704216	0.154402113404117	0.204026942375277	0.253651771346438	0.152432242900819	0.201492431470615	0.25045227798732	0.154684030822638	2.53754920435754	-0.0897565557533773	0.261238114739052	0.235470642191814	0.300599403354451	0.198557285735933	0.462933954618807	0.540055085487305	0.419222067061486	0.461712860912824	0.538814051653651	0.418011857352718	0.00467009086395008	0.00562008527254431	0.00564205653867832
183	0.455496124527524	0.24	0.154762324234273	0.112112069677514	0.197412578791032	0.312667878016328	0.478478481097976	0.367716794662226	0.589240167533726	1.9	1.26	3.02	0.155584127078694	0.202448345814474	0.249312564550253	0.185835919639809	0.241812421552241	0.297788923464674	0.185517598314726	0.241399650459036	0.297311718683864	0.154762324234273	2.38505852340518	-0.0144113284836224	0.314668733592717	0.235470642191814	0.300599403354451	0.198557285735933	0.462933954618807	0.540055085487305	0.419222067061486	0.461712860912824	0.538814051653651	0.418011857352718	0.00467009086395008	0.00562008527254431	0.00564205653867832
183	0.455496124527524	0.24	0.155226367573364	0.111686689354052	0.198766045792677	0.285382477076616	0.472676332659583	0.355895249831613	0.589457415487553	1.9	1.22	2.95	0.150287256905364	0.199601510481263	0.248915764057161	0.179429500592912	0.238306294763209	0.297183088933506	0.179109952380941	0.237832482829037	0.296639922839731	0.155226367573364	2.35184289653277	-0.0552312225642576	0.27283068308494	0.235470642191814	0.300599403354451	0.198557285735933	0.462933954618807	0.540055085487305	0.419222067061486	0.461712860912824	0.538814051653651	0.418011857352718	0.00467009086395008	0.00562008527254431	0.00564205653867832
183	0.455496124527524	0.24	0.155553420785391	0.112079319004459	0.199027522566322	0.253621619899735	0.43000734357682	0.314835127485916	0.545179559667724	2.09	1.33	3.11	0.123104263051173	0.168137963385249	0.213171663719324	0.144542713690599	0.197418975588293	0.250295237485988	0.144682332523998	0.197663091609593	0.250582742920433	0.155553420785391	2.5111831201635	0.00795662930889477	0.367798346770434	0.235470642191814	0.300599403354451	0.198557285735933	0.462933954618807	0.540055085487305	0.419222067061486	0.461712860912824	0.538814051653651	0.418011857352718	0.00467009086395008	0.00562008527254431	0.00564205653867832
183	0.455496124527524	0.24	0.155626953332971	0.111983970488415	0.199269936177527	0.299509772296376	0.475347150820541	0.361848186479064	0.588846115162017	2.15	1.37	2.93	0.138210143157663	0.181561771536736	0.224913399915809	0.161499157477264	0.21215572506725	0.262812292657235	0.162977701704949	0.214058913861368	0.265160670574551	0.155626953332971	2.46817816280685	-0.0253113911364981	0.328949730196379	0.235470642191814	0.300599403354451	0.198557285735933	0.462933954618807	0.540055085487305	0.419222067061486	0.461712860912824	0.538814051653651	0.418011857352718	0.00467009086395008	0.00562008527254431	0.00564205653867832
183	0.455496124527524	0.24	0.155766586410899	0.112019036845476	0.199514135976321	0.313557927041032	0.485683166860077	0.373486083325741	0.597880250394414	1.91	1.24	2.81	0.157193500110835	0.204415212111301	0.251636924111766	0.187534647372499	0.243870991445816	0.300207335519133	0.188175159777006	0.244789694990625	0.301326046465952	0.155766586410899	2.37338312653093	-0.0188164204948572	0.304836603462176	0.235470642191814	0.300599403354451	0.198557285735933	0.462933954618807	0.540055085487305	0.419222067061486	0.461712860912824	0.538814051653651	0.418011857352718	0.00467009086395008	0.00562008527254431	0.00564205653867832
183	0.455496124527524	0.24	0.156514829110234	0.11289150563403	0.200138152586439	0.316444398709788	0.523188725682988	0.403133227270373	0.643244224095604	2.24	1.51	3.07	0.148955451379358	0.193315280207437	0.237675109035516	0.172906628326848	0.224399261626218	0.275891894925587	0.175224681126747	0.227251623088458	0.279555750799955	0.156514829110234	2.59833010952686	0.0526729159546504	0.447167983213056	0.235470642191814	0.300599403354451	0.198557285735933	0.462933954618807	0.540055085487305	0.419222067061486	0.461712860912824	0.538814051653651	0.418011857352718	0.00467009086395008	0.00562008527254431	0.00564205653867832
183	0.455496124527524	0.24	0.156665936996749	0.11360315112946	0.199728722864039	0.32488887987769	0.557389227472918	0.431941083606737	0.682837371339099	2.1	1.27	2.9	0.16800837854003	0.216802855476155	0.265597332412279	0.197051579765462	0.254281039674819	0.311510499584176	0.197732010014533	0.255145222617921	0.312706411880299	0.156665936996749	2.51403654915239	-0.039356903534879	0.312541341498615	0.235470642191814	0.300599403354451	0.198557285735933	0.462933954618807	0.540055085487305	0.419222067061486	0.461712860912824	0.538814051653651	0.418011857352718	0.00467009086395008	0.00562008527254431	0.00564205653867832
183	0.455496124527524	0.24	0.156859156241548	0.112913398537849	0.200804913945247	0.32950423406856	0.492807241648987	0.383050788867039	0.602563694430936	2.06	1.23	2.96	0.151332260530184	0.194693852752441	0.238055444974698	0.178071189264359	0.229094350276836	0.280117511289312	0.17774667199614	0.22862328395604	0.279550888451672	0.156859156241548	2.4123209139786	-0.0485402172131484	0.297495257805793	0.235470642191814	0.300599403354451	0.198557285735933	0.462933954618807	0.540055085487305	0.419222067061486	0.461712860912824	0.538814051653651	0.418011857352718	0.00467009086395008	0.00562008527254431	0.00564205653867832
183	0.455496124527524	0.24	0.158596404573894	0.114513533366111	0.202679275781676	0.30460134364855	0.487371323452704	0.372398168257477	0.602344478647931	2.19	1.36	3.33	0.140139203108464	0.183405383560739	0.226671564013015	0.16326305609068	0.213668429386132	0.264073802681584	0.162722559816211	0.213022502566764	0.26327608180145	0.158596404573894	2.55183192544468	-0.0524998962432012	0.316178714362007	0.235470642191814	0.300599403354451	0.198557285735933	0.462933954618807	0.540055085487305	0.419222067061486	0.461712860912824	0.538814051653651	0.418011857352718	0.00467009086395008	0.00562008527254431	0.00564205653867832
183	0.455496124527524	0.24	0.159685163744742	0.114774503311804	0.20459582417768	0.340549767110889	0.49613251979591	0.388341178717013	0.603923860874806	1.95	1.32	3.04	0.160810515071653	0.2054464744526	0.250082433833547	0.191154978316387	0.244213609736069	0.297272241155751	0.191594866877897	0.24479640635916	0.297993685978759	0.159685163744742	2.410738974787	-0.0274760552768162	0.313067465707363	0.235470642191814	0.300599403354451	0.198557285735933	0.462933954618807	0.540055085487305	0.419222067061486	0.461712860912824	0.538814051653651	0.418011857352718	0.00467009086395008	0.00562008527254431	0.00564205653867832
183	0.455496124527524	0.24	0.160277693558528	0.11580816280181	0.204747224315247	0.292805010297196	0.426761384636184	0.323211191623009	0.530311577649359	2.05	1.18	2.99	0.128630702171464	0.169841323531418	0.211051944891372	0.151593109514706	0.200160412122299	0.248727714729891	0.150491730604756	0.198767237605115	0.24693411864875	0.160277693558528	2.33159264720842	-0.0396496397620191	0.274022447459119	0.235470642191814	0.300599403354451	0.198557285735933	0.462933954618807	0.540055085487305	0.419222067061486	0.461712860912824	0.538814051653651	0.418011857352718	0.00467009086395008	0.00562008527254431	0.00564205653867832
183	0.455496124527524	0.24	0.160308984548059	0.116164934410376	0.204453034685741	0.321249009872309	0.497882053546917	0.38489042377945	0.610873683314383	2.01	1.35	2.98	0.15546089635671	0.201099288374801	0.246737680392892	0.183793441112695	0.237749370304101	0.291705299495507	0.184950252340417	0.239152771465357	0.293511726844874	0.160308984548059	2.53767057142129	0.0840293930948384	0.438966655571249	0.235470642191814	0.300599403354451	0.198557285735933	0.462933954618807	0.540055085487305	0.419222067061486	0.461712860912824	0.538814051653651	0.418011857352718	0.00467009086395008	0.00562008527254431	0.00564205653867832
183	0.455496124527524	0.24	0.160328908068608	0.115511967567709	0.205145848569508	0.313599206736414	0.500933102637676	0.385224245553926	0.616641959721427	2	1.31	3	0.156466790210038	0.203464334304733	0.250461878399428	0.185206011612129	0.240835884799016	0.296465757985904	0.18576817367715	0.241635632532079	0.297424771786531	0.160328908068608	2.42527097084954	0.0634763307106049	0.410772243171751	0.235470642191814	0.300599403354451	0.198557285735933	0.462933954618807	0.540055085487305	0.419222067061486	0.461712860912824	0.538814051653651	0.418011857352718	0.00467009086395008	0.00562008527254431	0.00564205653867832
183	0.455496124527524	0.24	0.160499552870289	0.116168529425	0.204830576315577	0.30138364021071	0.463719970679272	0.353489718760543	0.573950222598002	1.94	1.31	2.93	0.147113649457863	0.192988745054092	0.238863840650321	0.175068006212021	0.229660231681337	0.284252457150653	0.17596032974543	0.230875238972311	0.285715913543697	0.160499552870289	2.40414178403706	0.055061089013583	0.391741934301243	0.235470642191814	0.300599403354451	0.198557285735933	0.462933954618807	0.540055085487305	0.419222067061486	0.461712860912824	0.538814051653651	0.418011857352718	0.00467009086395008	0.00562008527254431	0.00564205653867832
183	0.455496124527524	0.24	0.160616394858773	0.116422979968959	0.204809809748587	0.300686246810369	0.488111878459771	0.371891016862794	0.604332740056748	2.19	1.53	3.2	0.139707150460775	0.183367482820457	0.22702781518014	0.162703639942337	0.213550679428744	0.264397718915152	0.164437252585326	0.215833440790437	0.267301894580851	0.160616394858773	2.57385103588659	-0.036275649173395	0.35424074659457	0.235470642191814	0.300599403354451	0.198557285735933	0.462933954618807	0.540055085487305	0.419222067061486	0.461712860912824	0.538814051653651	0.418011857352718	0.00467009086395008	0.00562008527254431	0.00564205653867832
183	0.455496124527524	0.24	0.161885583924208	0.116672102491915	0.207099065356501	0.266766821061043	0.438844996077757	0.325251946294203	0.55243804586131	1.95	1.32	3.12	0.134732660671962	0.181787548446061	0.228842436220159	0.160168716727956	0.216107053824298	0.27204539092064	0.16019712060062	0.216155466371953	0.272135879696019	0.161885583924208	2.4363086083644	0.0350686126708948	0.380555828752389	0.235470642191814	0.300599403354451	0.198557285735933	0.462933954618807	0.540055085487305	0.419222067061486	0.461712860912824	0.538814051653651	0.418011857352718	0.00467009086395008	0.00562008527254431	0.00564205653867832
183	0.455496124527524	0.24	0.163190352394541	0.117370772957571	0.209009931831512	0.305533979984161	0.475017052235445	0.363204540500413	0.586829563970478	2.16	1.42	3.02	0.13797238126007	0.180447176529691	0.222921971799313	0.161043055111584	0.21062015694159	0.260197258771596	0.162640869837924	0.212681187965825	0.262756690032802	0.163190352394541	2.51162518166893	-0.0623731540063067	0.300515269020291	0.235470642191814	0.300599403354451	0.198557285735933	0.462933954618807	0.540055085487305	0.419222067061486	0.461712860912824	0.538814051653651	0.418011857352718	0.00467009086395008	0.00562008527254431	0.00564205653867832
183	0.455496124527524	0.24	0.163628047092155	0.118699562163065	0.208556532021245	0.30232433282896	0.465275177267973	0.354921812068458	0.575628542467488	1.96	1.18	3.21	0.146446870893076	0.191980575716133	0.237514280539191	0.173943464132218	0.22802649303817	0.282109521944122	0.171359705819827	0.224616273603664	0.277958419332619	0.163628047092155	2.44262081631521	0.00793528423745819	0.350750184886555	0.235470642191814	0.300599403354451	0.198557285735933	0.462933954618807	0.540055085487305	0.419222067061486	0.461712860912824	0.538814051653651	0.418011857352718	0.00467009086395008	0.00562008527254431	0.00564205653867832
183	0.455496124527524	0.24	0.163682992885567	0.117575587793702	0.209790397977432	0.342178076692458	0.486203600735009	0.380951271998543	0.591455929471476	1.91	1.26	3.18	0.160132243752882	0.204374887890452	0.248617532028023	0.190986111764491	0.243753314546301	0.296520517328112	0.189709744623197	0.242129892278854	0.294532144486605	0.163682992885567	2.39007207059729	-0.00998254763255426	0.323328969873515	0.235470642191814	0.300599403354451	0.198557285735933	0.462933954618807	0.540055085487305	0.419222067061486	0.461712860912824	0.538814051653651	0.418011857352718	0.00467009086395008	0.00562008527254431	0.00564205653867832
183	0.455496124527524	0.24	0.164231311729703	0.118710081942469	0.209752541516936	0.297322417394844	0.494708474869755	0.375967931068177	0.613449018671333	2.18	1.41	3.34	0.142017417152767	0.186870246206841	0.231723075260915	0.165576298814235	0.217869641243724	0.270162983673214	0.165535242461738	0.217858142245313	0.270072464561289	0.164231311729703	2.60609400725117	0.0185109669176507	0.396219094607466	0.235470642191814	0.300599403354451	0.198557285735933	0.462933954618807	0.540055085487305	0.419222067061486	0.461712860912824	0.538814051653651	0.418011857352718	0.00467009086395008	0.00562008527254431	0.00564205653867832
183	0.455496124527524	0.24	0.164416318941255	0.119332698181933	0.209499939700578	0.384701189824033	0.599972648949028	0.481505431743302	0.718439866154754	2.07	1.2	2.87	0.18977712597442	0.236468952320163	0.283160778665906	0.223197297796777	0.27811165808154	0.333026018366303	0.223073024745389	0.277912807616107	0.332707219458811	0.164416318941255	2.49813600811068	-0.0548839896265557	0.285857730881586	0.235470642191814	0.300599403354451	0.198557285735933	0.462933954618807	0.540055085487305	0.419222067061486	0.461712860912824	0.538814051653651	0.418011857352718	0.00467009086395008	0.00562008527254431	0.00564205653867832
183	0.455496124527524	0.24	0.164445825982085	0.118665952556648	0.210225699407522	0.294240520249321	0.431443624716385	0.327119046446063	0.535768202986706	1.9	1.33	2.85	0.138602945350548	0.182806100066898	0.227009254783248	0.165606030479773	0.218420990282711	0.271235950085649	0.167170668703375	0.220429274981261	0.27373592373297	0.164445825982085	2.34585908010516	0.0115929083020833	0.341206804732087	0.235470642191814	0.300599403354451	0.198557285735933	0.462933954618807	0.540055085487305	0.419222067061486	0.461712860912824	0.538814051653651	0.418011857352718	0.00467009086395008	0.00562008527254431	0.00564205653867832
183	0.455496124527524	0.24	0.166657348714313	0.120954692659407	0.21236000476922	0.286532444849654	0.468107965913095	0.352780777414752	0.583435154411438	2.1	1.4	3.02	0.137199341538092	0.182051032266154	0.226902722994217	0.160912109145755	0.213515715496168	0.266119321846581	0.162243368730984	0.215337770603765	0.26838522925009	0.166657348714313	2.45965433321056	-0.0186195322381081	0.351417941701778	0.235470642191814	0.300599403354451	0.198557285735933	0.462933954618807	0.540055085487305	0.419222067061486	0.461712860912824	0.538814051653651	0.418011857352718	0.00467009086395008	0.00562008527254431	0.00564205653867832
183	0.455496124527524	0.24	0.166710586782283	0.119947652004711	0.213473521559855	0.333959163282806	0.453068710804308	0.353171519268695	0.552965902339921	1.91	1.09	3.12	0.148758716790939	0.190836226479794	0.23291373616865	0.177502785627558	0.227710769019476	0.277918752411394	0.173952601117173	0.223136903969538	0.272423814841088	0.166710586782283	2.29522416162997	0.026118265712596	0.328716583614305	0.235470642191814	0.300599403354451	0.198557285735933	0.462933954618807	0.540055085487305	0.419222067061486	0.461712860912824	0.538814051653651	0.418011857352718	0.00467009086395008	0.00562008527254431	0.00564205653867832
183	0.455496124527524	0.24	0.16675968137383	0.119827711236356	0.213691651511305	0.306923595405307	0.447014670204346	0.342137090597491	0.551892249811201	2.07	1.33	3.06	0.134983076666248	0.176360345479519	0.21773761429279	0.158787419944508	0.207461593933405	0.256135767922302	0.159137750953007	0.207936823560232	0.256740124636269	0.16675968137383	2.4296067805909	0.0182186651416452	0.362942011421851	0.235470642191814	0.300599403354451	0.198557285735933	0.462933954618807	0.540055085487305	0.419222067061486	0.461712860912824	0.538814051653651	0.418011857352718	0.00467009086395008	0.00562008527254431	0.00564205653867832
183	0.455496124527524	0.24	0.167235629759095	0.121005149731273	0.213466109786917	0.308651601096488	0.476243388316459	0.364960437106104	0.587526339526813	2.08	1.38	3.12	0.143104981330899	0.186740244324556	0.230375507318214	0.168124910232482	0.219389196112343	0.270653481992205	0.168805437728724	0.22023627562678	0.271695053502296	0.167235629759095	2.52289223387439	-0.00724430920667967	0.346229170230546	0.235470642191814	0.300599403354451	0.198557285735933	0.462933954618807	0.540055085487305	0.419222067061486	0.461712860912824	0.538814051653651	0.418011857352718	0.00467009086395008	0.00562008527254431	0.00564205653867832
183	0.455496124527524	0.24	0.167499645737145	0.120965292930992	0.214033998543297	0.24636752610363	0.432211723624034	0.314187792758227	0.550235654489841	1.91	1.28	3.2	0.132161789358636	0.181808065407203	0.23145434145577	0.157651468015723	0.216872883967738	0.276094299919754	0.156839635722612	0.21571213683377	0.274634448083819	0.167499645737145	2.42587874600643	-0.0778954301506321	0.2711875547334	0.235470642191814	0.300599403354451	0.198557285735933	0.462933954618807	0.540055085487305	0.419222067061486	0.461712860912824	0.538814051653651	0.418011857352718	0.00467009086395008	0.00562008527254431	0.00564205653867832
183	0.455496124527524	0.24	0.167674474883224	0.12064381492636	0.214705134840087	0.276684505775774	0.504440207210445	0.377099686522193	0.631780727898696	1.98	1.36	2.88	0.153870305364614	0.205829841540036	0.257789377715458	0.182314082195411	0.243878625962801	0.30544316973019	0.184087790068145	0.246295182150742	0.308448277516231	0.167674474883224	2.42861593430991	-0.0154839383673703	0.339870204400751	0.235470642191814	0.300599403354451	0.198557285735933	0.462933954618807	0.540055085487305	0.419222067061486	0.461712860912824	0.538814051653651	0.418011857352718	0.00467009086395008	0.00562008527254431	0.00564205653867832
183	0.455496124527524	0.24	0.167760284238408	0.12123495530438	0.214285613172436	0.2523455236066	0.427524959714723	0.312630363642586	0.54241955578686	2.06	1.37	2.94	0.123687924133966	0.16914439840855	0.214600872683135	0.145586217531409	0.199090520383017	0.252594823234626	0.146834082402612	0.20079494057693	0.254675714677043	0.167760284238408	2.39229453703318	-0.00555242973989445	0.340074688335662	0.235470642191814	0.300599403354451	0.198557285735933	0.462933954618807	0.540055085487305	0.419222067061486	0.461712860912824	0.538814051653651	0.418011857352718	0.00467009086395008	0.00562008527254431	0.00564205653867832
183	0.455496124527524	0.24	0.168402181951038	0.121495365318442	0.215308998583635	0.279817366890975	0.489266266269923	0.366715868789547	0.611816663750298	1.99	1.27	3.29	0.149015443247364	0.19881394763431	0.248612452021256	0.176403029615329	0.235354013840414	0.294304998065499	0.174836241105822	0.233290424678603	0.291676748756777	0.168402181951038	2.53202222365044	-0.0255731189319148	0.331136259808839	0.235470642191814	0.300599403354451	0.198557285735933	0.462933954618807	0.540055085487305	0.419222067061486	0.461712860912824	0.538814051653651	0.418011857352718	0.00467009086395008	0.00562008527254431	0.00564205653867832
183	0.455496124527524	0.24	0.168482754098173	0.122072590289273	0.214892917907074	0.279379658413985	0.475925333781442	0.356586949877233	0.59526371768565	1.94	1.24	2.89	0.147949651188506	0.197463724202412	0.246977797216319	0.175943351324525	0.234826031167374	0.293708711010223	0.176107229098147	0.235089539907168	0.294047977832213	0.168482754098173	2.37467251901229	-0.00759565057694318	0.334402558308593	0.235470642191814	0.300599403354451	0.198557285735933	0.462933954618807	0.540055085487305	0.419222067061486	0.461712860912824	0.538814051653651	0.418011857352718	0.00467009086395008	0.00562008527254431	0.00564205653867832
183	0.455496124527524	0.24	0.168570076012257	0.121326822864412	0.215813329160101	0.276050641341571	0.467931423425529	0.349619807549141	0.586243039301917	2.15	1.31	3.31	0.133367866840988	0.178499657120709	0.223631447400429	0.155800276389169	0.208523211576414	0.261246146763659	0.154756760146347	0.207073472551866	0.259474150978576	0.168570076012257	2.45043630158977	0.00429982123898307	0.353896731893564	0.235470642191814	0.300599403354451	0.198557285735933	0.462933954618807	0.540055085487305	0.419222067061486	0.461712860912824	0.538814051653651	0.418011857352718	0.00467009086395008	0.00562008527254431	0.00564205653867832
183	0.455496124527524	0.24	0.168986567797847	0.12144828220146	0.216524853394234	0.281990611309261	0.47073205270018	0.353456640110129	0.588007465290231	1.83	1.31	2.88	0.153762085166021	0.204779692227903	0.255797299289785	0.184835537562502	0.246163184207341	0.307490830852181	0.18611088549654	0.247820996358399	0.309569512731518	0.168986567797847	2.33798751080409	0.0483874430578679	0.377906530933783	0.235470642191814	0.300599403354451	0.198557285735933	0.462933954618807	0.540055085487305	0.419222067061486	0.461712860912824	0.538814051653651	0.418011857352718	0.00467009086395008	0.00562008527254431	0.00564205653867832
183	0.455496124527524	0.24	0.170224118559769	0.122982795199865	0.217465441919672	0.293178864941863	0.495525303201536	0.375398552102516	0.615652054300557	1.87	1.12	2.74	0.161003308298733	0.212524030032468	0.264044751766203	0.192904610905234	0.254633682715128	0.316362754525021	0.192321888392694	0.253788763468401	0.315436186511147	0.170224118559769	2.24011097979015	0.0146370617368506	0.312585683433808	0.235470642191814	0.300599403354451	0.198557285735933	0.462933954618807	0.540055085487305	0.419222067061486	0.461712860912824	0.538814051653651	0.418011857352718	0.00467009086395008	0.00562008527254431	0.00564205653867832
183	0.455496124527524	0.24	0.170322296837519	0.122637509311967	0.218007084363071	0.299630367944078	0.485356415202762	0.369500829939623	0.601212000465901	2.08	1.42	3	0.145247625638631	0.190789468343543	0.236331311048456	0.170731309589158	0.224263464844198	0.277795620099239	0.172507960760663	0.226585974267217	0.280541536571695	0.170322296837519	2.43103738508203	-0.0158414244105446	0.329648233202075	0.235470642191814	0.300599403354451	0.198557285735933	0.462933954618807	0.540055085487305	0.419222067061486	0.461712860912824	0.538814051653651	0.418011857352718	0.00467009086395008	0.00562008527254431	0.00564205653867832
183	0.455496124527524	0.24	0.171204452067385	0.123902801978168	0.218506102156602	0.313679578700002	0.526946100790151	0.40525130830145	0.648640893278852	2.2	1.35	3.29	0.151969184768946	0.197604715182527	0.243240245596107	0.176921364329475	0.230049900321462	0.28317843631345	0.176321963092422	0.229309565259406	0.282188514819074	0.171204452067385	2.5589702468883	0.00840474397394835	0.384577089770832	0.235470642191814	0.300599403354451	0.198557285735933	0.462933954618807	0.540055085487305	0.419222067061486	0.461712860912824	0.538814051653651	0.418011857352718	0.00467009086395008	0.00562008527254431	0.00564205653867832
183	0.455496124527524	0.24	0.171626942643098	0.124310710362688	0.218943174923509	0.29927878717247	0.462836981129661	0.352264213863524	0.573409748395799	2.04	1.2	3.09	0.140723730974951	0.184895723875554	0.229067716776156	0.165978146818677	0.218077287966625	0.270176429114572	0.164483063303908	0.216141298891469	0.267701514210364	0.171626942643098	2.41508058225536	-0.0351592406585812	0.301222803272985	0.235470642191814	0.300599403354451	0.198557285735933	0.462933954618807	0.540055085487305	0.419222067061486	0.461712860912824	0.538814051653651	0.418011857352718	0.00467009086395008	0.00562008527254431	0.00564205653867832
183	0.455496124527524	0.24	0.17227923736089	0.123937707387731	0.220620767334049	0.273944547528801	0.476216816655332	0.355172680802281	0.597260952508383	2.06	1.41	2.83	0.14032283586654	0.188145366500224	0.235967897133908	0.165117598856997	0.221390274510512	0.277662950164026	0.167415256283368	0.224505440663688	0.281559044107218	0.17227923736089	2.39436324487706	-0.0141739498637144	0.342079929617344	0.235470642191814	0.300599403354451	0.198557285735933	0.462933954618807	0.540055085487305	0.419222067061486	0.461712860912824	0.538814051653651	0.418011857352718	0.00467009086395008	0.00562008527254431	0.00564205653867832
183	0.455496124527524	0.24	0.173571324114326	0.124982973223631	0.22215967500502	0.300669145696871	0.487156925574399	0.371158724127171	0.603155127021627	1.87	1.19	2.82	0.158885497564892	0.208541967305478	0.258198437046064	0.190284944132777	0.249754679981759	0.309224415830742	0.190192858703743	0.24965506837907	0.309043826127919	0.173571324114326	2.22960825568404	0.0102759511286996	0.313104367842182	0.235470642191814	0.300599403354451	0.198557285735933	0.462933954618807	0.540055085487305	0.419222067061486	0.461712860912824	0.538814051653651	0.418011857352718	0.00467009086395008	0.00562008527254431	0.00564205653867832
183	0.455496124527524	0.24	0.173772145068182	0.125875337065988	0.221668953070375	0.307239188716547	0.538126464595788	0.411966033716776	0.6642868954748	1.81	1.27	2.67	0.181293085467461	0.236812259151777	0.292331432836093	0.218520607517708	0.285440333281631	0.352360059045554	0.220766881261082	0.288423290903665	0.355868647123066	0.173772145068182	2.29184923052183	0.0371116800993537	0.35956880833051	0.235470642191814	0.300599403354451	0.198557285735933	0.462933954618807	0.540055085487305	0.419222067061486	0.461712860912824	0.538814051653651	0.418011857352718	0.00467009086395008	0.00562008527254431	0.00564205653867832
183	0.455496124527524	0.24	0.174175453727419	0.12525902899139	0.223091878463447	0.299458171922462	0.518991604101236	0.39505638329625	0.642926824906223	1.86	1.18	3.03	0.169848265081788	0.223132259788108	0.276416254494428	0.203616378504661	0.267493946103823	0.331371513702986	0.20186187118619	0.265195576453829	0.328513693507	0.174175453727419	2.43384133291909	0.00905798618694899	0.351164056440291	0.235470642191814	0.300599403354451	0.198557285735933	0.462933954618807	0.540055085487305	0.419222067061486	0.461712860912824	0.538814051653651	0.418011857352718	0.00467009086395008	0.00562008527254431	0.00564205653867832
183	0.455496124527524	0.24	0.175379985826882	0.127066721026346	0.223693250627417	0.320298042378727	0.50230009330609	0.388056767247369	0.61654341936481	1.79	1.16	2.96	0.171916786977147	0.222528829356705	0.273140871736262	0.207547449532298	0.268649105142544	0.329750760752791	0.206088220226121	0.266690787557391	0.327374899218358	0.175379985826882	2.31980966412222	0.0308914324517443	0.336731765895739	0.235470642191814	0.300599403354451	0.198557285735933	0.462933954618807	0.540055085487305	0.419222067061486	0.461712860912824	0.538814051653651	0.418011857352718	0.00467009086395008	0.00562008527254431	0.00564205653867832
183	0.455496124527524	0.24	0.176397302080744	0.127562298299989	0.225232305861498	0.254639262295016	0.427550136494273	0.313343041877538	0.541757231111008	1.91	1.27	2.68	0.131935605118456	0.180023419824003	0.228111234529551	0.157416368011328	0.214791396759274	0.272166425507219	0.158987632813614	0.216954997608838	0.274912445210244	0.176397302080744	2.18337690742139	-0.0134827762583609	0.294242286712507	0.235470642191814	0.300599403354451	0.198557285735933	0.462933954618807	0.540055085487305	0.419222067061486	0.461712860912824	0.538814051653651	0.418011857352718	0.00467009086395008	0.00562008527254431	0.00564205653867832
183	0.455496124527524	0.24	0.176600480405224	0.127665386928385	0.225535573882062	0.310721851153862	0.527368900661817	0.404734776216657	0.650003025106976	2.06	1.32	3.42	0.16042896056385	0.20903873237121	0.257648504178571	0.18890696074944	0.24614553053496	0.303384100320479	0.187174372191578	0.243775802516029	0.300599793161496	0.176600480405224	2.51536988531822	0.029343851496811	0.393792599183464	0.235470642191814	0.300599403354451	0.198557285735933	0.462933954618807	0.540055085487305	0.419222067061486	0.461712860912824	0.538814051653651	0.418011857352718	0.00467009086395008	0.00562008527254431	0.00564205653867832
183	0.455496124527524	0.24	0.176872401150746	0.127652403785799	0.226092398515692	0.303926903814347	0.477266361971604	0.364497515279237	0.590035208663971	1.95	1.36	3.12	0.151035075915957	0.197762558565842	0.244490041215727	0.179560774650436	0.235113585354799	0.290666396059161	0.180036530272491	0.235662707707625	0.291343380113625	0.176872401150746	2.38541949701008	-0.0162267180404072	0.335001335041136	0.235470642191814	0.300599403354451	0.198557285735933	0.462933954618807	0.540055085487305	0.419222067061486	0.461712860912824	0.538814051653651	0.418011857352718	0.00467009086395008	0.00562008527254431	0.00564205653867832
183	0.455496124527524	0.24	0.177088576992816	0.127436880819303	0.226740273166328	0.293783392964029	0.514051760482067	0.38961529861095	0.638488222353183	2.13	1.31	3.34	0.149844021821473	0.19770163925713	0.245559256692788	0.175339293854239	0.231339665071665	0.287340036289091	0.174137368408992	0.229730646095186	0.285329687380891	0.177088576992816	2.56392655326752	-0.0381910309963238	0.337095097384808	0.235470642191814	0.300599403354451	0.198557285735933	0.462933954618807	0.540055085487305	0.419222067061486	0.461712860912824	0.538814051653651	0.418011857352718	0.00467009086395008	0.00562008527254431	0.00564205653867832
183	0.455496124527524	0.24	0.177655048223334	0.128907813073083	0.226402283373585	0.284129603424313	0.482679848824915	0.3630599064968	0.602299791153031	1.97	1.25	3	0.149128339276227	0.198262719097556	0.247397098918885	0.176952185412917	0.235253886689077	0.293555587965237	0.176570224926763	0.234741172873578	0.29301094623919	0.177655048223334	2.31803563490333	-0.018900761861761	0.303398051607702	0.235470642191814	0.300599403354451	0.198557285735933	0.462933954618807	0.540055085487305	0.419222067061486	0.461712860912824	0.538814051653651	0.418011857352718	0.00467009086395008	0.00562008527254431	0.00564205653867832
183	0.455496124527524	0.24	0.177867864631268	0.128185243149014	0.227550486113521	0.300055199407651	0.497500757065602	0.378866387953591	0.616135126177613	2.21	1.42	3.28	0.141596936034785	0.185935161089308	0.23027338614383	0.164735666947257	0.216319318967948	0.26790297098864	0.165113352775938	0.216806926653407	0.268473681596959	0.177867864631268	2.50493710477746	0.0255832948196652	0.394360348314914	0.235470642191814	0.300599403354451	0.198557285735933	0.462933954618807	0.540055085487305	0.419222067061486	0.461712860912824	0.538814051653651	0.418011857352718	0.00467009086395008	0.00562008527254431	0.00564205653867832
183	0.455496124527524	0.24	0.178686596258992	0.129143295899647	0.228229896618337	0.306391051966804	0.538914741314949	0.412317328733473	0.665512153896425	1.98	1.41	2.84	0.168794786139958	0.220621332572537	0.272447879005116	0.200141081232474	0.261592156095419	0.323043230958364	0.202870051898613	0.265149255377833	0.327445440246926	0.178686596258992	2.36386242171285	-0.00463665123509631	0.351376583737474	0.235470642191814	0.300599403354451	0.198557285735933	0.462933954618807	0.540055085487305	0.419222067061486	0.461712860912824	0.538814051653651	0.418011857352718	0.00467009086395008	0.00562008527254431	0.00564205653867832
183	0.455496124527524	0.24	0.180397602807224	0.130691215489249	0.2301039901252	0.258533772204976	0.507797393948676	0.373532344816687	0.642062443080666	1.94	1.43	3.18	0.155433792819444	0.211303990191283	0.267174187563123	0.184963547565133	0.251448124191683	0.317932700818232	0.185990696129647	0.252919478969419	0.319762467733136	0.180397602807224	2.46878450917115	0.0155849250821772	0.376865484132113	0.235470642191814	0.300599403354451	0.198557285735933	0.462933954618807	0.540055085487305	0.419222067061486	0.461712860912824	0.538814051653651	0.418011857352718	0.00467009086395008	0.00562008527254431	0.00564205653867832
183	0.455496124527524	0.24	0.180722959263402	0.131146620797248	0.230299297729557	0.271607357777877	0.443591812526052	0.330174071530062	0.557009553522041	1.96	1.41	2.96	0.136240800111055	0.183040731154929	0.229840662198804	0.161822501579928	0.217409975443224	0.272997449306521	0.163511162263286	0.219695478987387	0.275836554285521	0.180722959263402	2.39346721575887	0.0242301662050081	0.365329587170094	0.235470642191814	0.300599403354451	0.198557285735933	0.462933954618807	0.540055085487305	0.419222067061486	0.461712860912824	0.538814051653651	0.418011857352718	0.00467009086395008	0.00562008527254431	0.00564205653867832
183	0.455496124527524	0.24	0.180846180543191	0.130218265611683	0.231474095474698	0.283446047606705	0.49022478286075	0.368530557791325	0.611919007930176	1.91	1.31	3.08	0.155045436214574	0.206243725777763	0.257442015340952	0.184955221909804	0.246030163802688	0.307105105695572	0.185080575924741	0.2461591745651	0.307302395637348	0.180846180543191	2.32604595479427	0.00243021443145297	0.332468416025266	0.235470642191814	0.300599403354451	0.198557285735933	0.462933954618807	0.540055085487305	0.419222067061486	0.461712860912824	0.538814051653651	0.418011857352718	0.00467009086395008	0.00562008527254431	0.00564205653867832
183	0.455496124527524	0.24	0.182782443321671	0.131724829422293	0.233840057221049	0.286354751715189	0.494130293239676	0.372339086570316	0.615921499909036	1.75	1.12	2.72	0.16823474726847	0.223263922588941	0.278293097909411	0.204065989081158	0.27081547616644	0.337564963251721	0.203617206505662	0.270239062862311	0.336781084892728	0.182782443321671	2.2343359648913	-0.00446476751503964	0.287846720200648	0.235470642191814	0.300599403354451	0.198557285735933	0.462933954618807	0.540055085487305	0.419222067061486	0.461712860912824	0.538814051653651	0.418011857352718	0.00467009086395008	0.00562008527254431	0.00564205653867832
183	0.455496124527524	0.24	0.185227847747221	0.13352443484848	0.236931260645961	0.275014945454063	0.472814802815521	0.352957940191074	0.592671665439968	1.79	1.37	2.83	0.156920726090623	0.210207601857719	0.263494477624816	0.189602908559562	0.253987944782621	0.318372981005681	0.191844810947229	0.256950436346313	0.322084956726411	0.185227847747221	2.25158258165985	-0.0510790339695756	0.260868052935784	0.235470642191814	0.300599403354451	0.198557285735933	0.462933954618807	0.540055085487305	0.419222067061486	0.461712860912824	0.538814051653651	0.418011857352718	0.00467009086395008	0.00562008527254431	0.00564205653867832
183	0.455496124527524	0.24	0.185936633404559	0.134938177362377	0.236935089446741	0.298217307250344	0.513952210720879	0.390856447737903	0.637047973703855	1.79	1.23	2.48	0.173341106212821	0.227932902891812	0.282524699570803	0.209319859207633	0.275242752192453	0.341165645177273	0.212193051384418	0.278995551920122	0.345813145924535	0.185936633404559	2.10522659427751	-0.00172561691540296	0.285282566985702	0.235470642191814	0.300599403354451	0.198557285735933	0.462933954618807	0.540055085487305	0.419222067061486	0.461712860912824	0.538814051653651	0.418011857352718	0.00467009086395008	0.00562008527254431	0.00564205653867832
183	0.455496124527524	0.24	0.186072929702124	0.134713683547515	0.237432175856734	0.3528784387734	0.548637763767427	0.432639488330135	0.664636039204718	2.04	1.21	2.77	0.172829903225262	0.219168647743253	0.265507392261243	0.203845515237399	0.258500092225806	0.313154669214213	0.204356229133464	0.259241607958654	0.31404563180915	0.186072929702124	2.26304597236958	0.0148416769116699	0.334452838330877	0.235470642191814	0.300599403354451	0.198557285735933	0.462933954618807	0.540055085487305	0.419222067061486	0.461712860912824	0.538814051653651	0.418011857352718	0.00467009086395008	0.00562008527254431	0.00564205653867832
183	0.455496124527524	0.24	0.186222320109858	0.134848660345633	0.237595979874082	0.292870935435824	0.469112061715716	0.355303936814582	0.582920186616849	1.94	1.34	2.97	0.147948691722245	0.19533843735085	0.242728182979454	0.176082918264383	0.232484395080124	0.288885871895865	0.177084396138059	0.233876098753888	0.290573543119206	0.186222320109858	2.29884959650018	3.913585923088e-05	0.325901161400584	0.235470642191814	0.300599403354451	0.198557285735933	0.462933954618807	0.540055085487305	0.419222067061486	0.461712860912824	0.538814051653651	0.418011857352718	0.00467009086395008	0.00562008527254431	0.00564205653867832
183	0.455496124527524	0.24	0.186538270944092	0.135069834536993	0.238006707351191	0.272781017022691	0.506629057718046	0.377477071946629	0.635781043489463	2.15	1.44	3.12	0.144011817829757	0.193284776717957	0.242557735606158	0.168238650506935	0.22580070502967	0.283362759552404	0.169549396562797	0.227593123149768	0.285563675360718	0.186538270944092	2.52210128458326	0.0262730046893291	0.396055849258012	0.235470642191814	0.300599403354451	0.198557285735933	0.462933954618807	0.540055085487305	0.419222067061486	0.461712860912824	0.538814051653651	0.418011857352718	0.00467009086395008	0.00562008527254431	0.00564205653867832
183	0.455496124527524	0.24	0.187007878091148	0.135101411961685	0.238914344220611	0.326395385246502	0.519773994458345	0.403192255134447	0.636355733782243	2.14	1.37	3.11	0.154718687134424	0.199455096185799	0.244191505237175	0.180960507488576	0.233284654203444	0.285608800918313	0.181683417409805	0.234259707356413	0.286732520087273	0.187007878091148	2.44871114533431	-0.0363687830742129	0.318516931748065	0.235470642191814	0.300599403354451	0.198557285735933	0.462933954618807	0.540055085487305	0.419222067061486	0.461712860912824	0.538814051653651	0.418011857352718	0.00467009086395008	0.00562008527254431	0.00564205653867832
183	0.455496124527524	0.24	0.187080608793015	0.135210247348764	0.238950970237265	0.355116571662701	0.534295424818475	0.421880996638485	0.646709852998464	1.91	1.3	2.89	0.177267989383119	0.224502825320031	0.271737661256943	0.211405033290068	0.267736027388005	0.324067021485943	0.212598449118345	0.269302348558839	0.325984461378221	0.187080608793015	2.25944790120498	-0.0377131492890035	0.284989990501893	0.235470642191814	0.300599403354451	0.198557285735933	0.462933954618807	0.540055085487305	0.419222067061486	0.461712860912824	0.538814051653651	0.418011857352718	0.00467009086395008	0.00562008527254431	0.00564205653867832
183	0.455496124527524	0.24	0.187260819293415	0.135579381471142	0.238942257115688	0.262539062512612	0.446169091914023	0.329418930797987	0.56291925303006	1.94	1.35	3.08	0.136659447454177	0.185093253215292	0.233527058976407	0.162512154663485	0.22010848100185	0.277704807340216	0.163048269423598	0.220833597689529	0.278616400938576	0.187260819293415	2.35061297272357	-0.00996783561893476	0.333590483137455	0.235470642191814	0.300599403354451	0.198557285735933	0.462933954618807	0.540055085487305	0.419222067061486	0.461712860912824	0.538814051653651	0.418011857352718	0.00467009086395008	0.00562008527254431	0.00564205653867832
183	0.455496124527524	0.24	0.18826415376401	0.135677749476598	0.240850558051422	0.291435468098852	0.476408533149393	0.360428428710108	0.592388637588678	2	1.38	3.05	0.146166132045566	0.193200055870053	0.240233979694541	0.172954624713824	0.228608657081232	0.284262689448641	0.173949289671882	0.229959294699444	0.285952382097953	0.18826415376401	2.3129955692208	0.0527101696619303	0.385647231845412	0.235470642191814	0.300599403354451	0.198557285735933	0.462933954618807	0.540055085487305	0.419222067061486	0.461712860912824	0.538814051653651	0.418011857352718	0.00467009086395008	0.00562008527254431	0.00564205653867832
183	0.455496124527524	0.24	0.190782061375216	0.138365119582841	0.243199003167592	0.305890822968662	0.51939542590712	0.397239581132005	0.641551270682235	2.13	1.34	3.03	0.152853873276901	0.199858237655896	0.246862602034891	0.178879844204899	0.233887500843297	0.288895157481695	0.179641215665333	0.234853098588428	0.290097849942931	0.190782061375216	2.40211227499399	-0.0687758762265744	0.276073472245673	0.235470642191814	0.300599403354451	0.198557285735933	0.462933954618807	0.540055085487305	0.419222067061486	0.461712860912824	0.538814051653651	0.418011857352718	0.00467009086395008	0.00562008527254431	0.00564205653867832
183	0.455496124527524	0.24	0.19184143838059	0.138195860311174	0.245487016450005	0.282451743651784	0.492366292944771	0.36984059022772	0.614891995661822	2.06	1.41	3.08	0.146152224950965	0.194571475133189	0.242990725315413	0.171985538346273	0.228963191691658	0.285940845037042	0.173123485903625	0.230576805126293	0.287898901963172	0.19184143838059	2.3704534297913	-0.00821142659310219	0.339843331158255	0.235470642191814	0.300599403354451	0.198557285735933	0.462933954618807	0.540055085487305	0.419222067061486	0.461712860912824	0.538814051653651	0.418011857352718	0.00467009086395008	0.00562008527254431	0.00564205653867832
183	0.455496124527524	0.24	0.19353320196378	0.139109621193711	0.247956782733849	0.215418179024752	0.411600728693454	0.288958638985305	0.534242818401603	2.16	1.38	2.91	0.109908824135293	0.156557188470935	0.203205552806577	0.128320118407982	0.182782748521465	0.237245378634948	0.129641569252249	0.184709656113114	0.239723309850719	0.19353320196378	2.33345955393241	0.0133114551978817	0.36530556720078	0.235470642191814	0.300599403354451	0.198557285735933	0.462933954618807	0.540055085487305	0.419222067061486	0.461712860912824	0.538814051653651	0.418011857352718	0.00467009086395008	0.00562008527254431	0.00564205653867832
183	0.455496124527524	0.24	0.194027389228011	0.139461889922524	0.248592888533498	0.308661779370614	0.537063310054291	0.411571668093666	0.662554952014917	2.09	1.43	3.15	0.160737535492223	0.209747753681082	0.258757971869942	0.188682931000679	0.246213933877752	0.303744936754826	0.189893237043265	0.247871917633549	0.305690765421946	0.194027389228011	2.43999062980945	0.021360152738941	0.38516616877085	0.235470642191814	0.300599403354451	0.198557285735933	0.462933954618807	0.540055085487305	0.419222067061486	0.461712860912824	0.538814051653651	0.418011857352718	0.00467009086395008	0.00562008527254431	0.00564205653867832
183	0.455496124527524	0.24	0.196295884323782	0.142200592927012	0.250391175720551	0.300316137587635	0.519126397779113	0.395412021811076	0.64284077374715	1.77	1.29	2.8	0.17740647984607	0.232912460282165	0.288418440718261	0.214824903599552	0.282038158192783	0.349251412786014	0.21644806281119	0.28417940182741	0.351931966449214	0.196295884323782	2.21785931161515	-0.00230874622528382	0.316381594297009	0.235470642191814	0.300599403354451	0.198557285735933	0.462933954618807	0.540055085487305	0.419222067061486	0.461712860912824	0.538814051653651	0.418011857352718	0.00467009086395008	0.00562008527254431	0.00564205653867832
183	0.455496124527524	0.24	0.196307734193243	0.141071895567	0.251543572819486	0.260049746991251	0.481329610458035	0.354564107259457	0.608095113656614	2.08	1.42	3.09	0.139193024041202	0.188957998478964	0.238722972916726	0.163569429217241	0.222049575904663	0.280529722592084	0.164765425872875	0.22371164962874	0.282669706821507	0.196307734193243	2.39104607183172	-0.0362461208716604	0.316079921638705	0.235470642191814	0.300599403354451	0.198557285735933	0.462933954618807	0.540055085487305	0.419222067061486	0.461712860912824	0.538814051653651	0.418011857352718	0.00467009086395008	0.00562008527254431	0.00564205653867832
183	0.455496124527524	0.24	0.196744557348805	0.142166858151106	0.251322256546505	0.2983384320667	0.523984619617067	0.398522319773923	0.64944691946021	1.8	1.23	2.66	0.176101664963427	0.231541771567875	0.286981878172324	0.212470402669697	0.279360069935162	0.346249737200628	0.214216978193731	0.281682817959528	0.349168334594737	0.196744557348805	2.18383338724895	-0.0553952720507506	0.248687341453802	0.235470642191814	0.300599403354451	0.198557285735933	0.462933954618807	0.540055085487305	0.419222067061486	0.461712860912824	0.538814051653651	0.418011857352718	0.00467009086395008	0.00562008527254431	0.00564205653867832
183	0.455496124527524	0.24	0.201905956408016	0.145654047158157	0.258157865657875	0.296596249615094	0.499070061708279	0.379074138376482	0.619065985040076	1.94	1.35	2.9	0.157674507223347	0.207586374493387	0.257498241763427	0.187612674176365	0.24700146857674	0.306390262977116	0.189245950965801	0.249083390640537	0.308962670458578	0.201905956408016	2.27135472786937	0.0330012599322933	0.353093369615798	0.235470642191814	0.300599403354451	0.198557285735933	0.462933954618807	0.540055085487305	0.419222067061486	0.461712860912824	0.538814051653651	0.418011857352718	0.00467009086395008	0.00562008527254431	0.00564205653867832
183	0.455496124527524	0.24	0.204452832884213	0.148100981702147	0.26080468406628	0.313708159020472	0.504350150524385	0.387881477566254	0.620818823482516	1.93	1.18	2.78	0.161853463869194	0.210452995532321	0.259052527195448	0.192722006077195	0.250590395252354	0.308458784427513	0.192711750799595	0.250563177961521	0.308460729425346	0.204452832884213	2.17217614032004	-0.042140135672426	0.259254132066294	0.235470642191814	0.300599403354451	0.198557285735933	0.462933954618807	0.540055085487305	0.419222067061486	0.461712860912824	0.538814051653651	0.418011857352718	0.00467009086395008	0.00562008527254431	0.00564205653867832
183	0.455496124527524	0.24	0.216773525183935	0.156565187590502	0.276981862777368	0.306326137135988	0.523515932772238	0.400517096232887	0.646514769311589	1.83	1.25	2.64	0.174531496469292	0.228130134847296	0.2817287732253	0.209885623793872	0.274341517876283	0.338797411958695	0.212041078933895	0.277209372323638	0.342324808681319	0.216773525183935	2.11235560977148	-0.00039086855765534	0.291423544751006	0.235470642191814	0.300599403354451	0.198557285735933	0.462933954618807	0.540055085487305	0.419222067061486	0.461712860912824	0.538814051653651	0.418011857352718	0.00467009086395008	0.00562008527254431	0.00564205653867832
183	0.455496124527524	0.24	0.223864850477545	0.162426491161774	0.285303209793316	0.299698987078874	0.541447609348263	0.412224067071622	0.670671151624904	1.7	1.17	2.55	0.190560294792694	0.25029692415867	0.310033553524646	0.232448529151996	0.305316235657829	0.378183942163663	0.234199535108729	0.307521184155166	0.380916927026756	0.223864850477545	2.01198880056685	-0.0414921999553577	0.224099392600627	0.235470642191814	0.300599403354451	0.198557285735933	0.462933954618807	0.540055085487305	0.419222067061486	0.461712860912824	0.538814051653651	0.418011857352718	0.00467009086395008	0.00562008527254431	0.00564205653867832
183	0.455496124527524	0.25	0.104261237474728	0.076114753197545	0.132407721751911	0.362184722500036	0.510217414956794	0.404505696009602	0.615929133903986	1.95	1.37	3.41	0.167398405826416	0.211145560448709	0.254892715071002	0.198958180934495	0.250953026773928	0.302947872613362	0.197965504831913	0.249701708906537	0.301491011521156	0.104261237474728	2.70976474294442	0.036393164963353	0.393938391716814	0.235470642191814	0.300599403354451	0.198557285735933	0.462933954618807	0.540055085487305	0.419222067061486	0.461712860912824	0.538814051653651	0.418011857352718	0.00467009086395008	0.00562008527254431	0.00564205653867832
183	0.455496124527524	0.25	0.105225791887988	0.0768594665360899	0.133592117239886	0.369097736715543	0.508940249151269	0.405052912788681	0.612827585513858	2.1	1.42	2.87	0.157659160069751	0.198095334395831	0.238531508721911	0.184939866817083	0.232372954061421	0.279806041305759	0.187467171059885	0.235582825739226	0.283681753874484	0.105225791887988	2.63500665011294	-0.0853201591624303	0.284362929086285	0.235470642191814	0.300599403354451	0.198557285735933	0.462933954618807	0.540055085487305	0.419222067061486	0.461712860912824	0.538814051653651	0.418011857352718	0.00467009086395008	0.00562008527254431	0.00564205653867832
183	0.455496124527524	0.25	0.119970026767403	0.0879485380093395	0.151991515525467	0.273305945968835	0.401657653609243	0.299400718506777	0.503914588711709	1.83	1.21	2.94	0.130245412960369	0.174729263256075	0.219213113551781	0.1565661354971	0.210039531408166	0.263512927319233	0.156100468646019	0.20941242970362	0.262782061675975	0.119970026767403	2.51605454250096	0.0097291543837819	0.339878397851582	0.235470642191814	0.300599403354451	0.198557285735933	0.462933954618807	0.540055085487305	0.419222067061486	0.461712860912824	0.538814051653651	0.418011857352718	0.00467009086395008	0.00562008527254431	0.00564205653867832
183	0.455496124527524	0.25	0.123227365609516	0.0900086200027967	0.156446111216235	0.324380633782739	0.475267720969528	0.368178103674156	0.5823573382649	1.87	1.27	2.82	0.157693598801886	0.203560930338173	0.24942826187446	0.188880588963866	0.24381908146196	0.298757573960054	0.189939296591591	0.245146948818123	0.300422854246378	0.123227365609516	2.45274716639278	-0.00975653098371443	0.325048974736174	0.235470642191814	0.300599403354451	0.198557285735933	0.462933954618807	0.540055085487305	0.419222067061486	0.461712860912824	0.538814051653651	0.418011857352718	0.00467009086395008	0.00562008527254431	0.00564205653867832
183	0.455496124527524	0.25	0.125221721925364	0.0910372619637361	0.159406181886992	0.293143026060035	0.409170156638411	0.309969304645192	0.50837100863163	2.07	1.34	3.42	0.122395114989664	0.161565766743974	0.200736418498285	0.144005099312997	0.190091690240345	0.236178281167693	0.142915531018313	0.188624137975523	0.234401797642715	0.125221721925364	2.7098928961873	0.0144432585821375	0.397499909406052	0.235470642191814	0.300599403354451	0.198557285735933	0.462933954618807	0.540055085487305	0.419222067061486	0.461712860912824	0.538814051653651	0.418011857352718	0.00467009086395008	0.00562008527254431	0.00564205653867832
183	0.455496124527524	0.25	0.126924686113924	0.092736274732612	0.161113097495235	0.277611702054787	0.42730979423006	0.319689351213323	0.534930237246796	2.19	1.36	3.53	0.120392955397496	0.160922122686921	0.201451289976347	0.14027927617699	0.187502988167825	0.234726700158659	0.138938845972166	0.1856800957014	0.232413899221857	0.126924686113924	2.76165589322603	0.0182409607924392	0.405593646643493	0.235470642191814	0.300599403354451	0.198557285735933	0.462933954618807	0.540055085487305	0.419222067061486	0.461712860912824	0.538814051653651	0.418011857352718	0.00467009086395008	0.00562008527254431	0.00564205653867832
183	0.455496124527524	0.25	0.127383879219377	0.0925744656899873	0.162193292748767	0.285883186465396	0.40466632822089	0.304810630054577	0.504522026387202	2.02	1.29	3.63	0.12268121035231	0.162871468511695	0.203061726671079	0.144929388961153	0.192408131145904	0.239886873330656	0.142388856717344	0.189010945825368	0.23565674394747	0.127383879219377	2.63181988335345	0.0315387607564963	0.409687328104759	0.235470642191814	0.300599403354451	0.198557285735933	0.462933954618807	0.540055085487305	0.419222067061486	0.461712860912824	0.538814051653651	0.418011857352718	0.00467009086395008	0.00562008527254431	0.00564205653867832
183	0.455496124527524	0.25	0.128014234567752	0.0930624211659451	0.162966047969559	0.35854487374861	0.505457408425795	0.399901776720759	0.611013040130832	2.01	1.28	3.22	0.161232493200794	0.203790437830961	0.246348382461129	0.190542751955279	0.240837253556105	0.291131755156932	0.189421679075167	0.23931666194776	0.289360988872071	0.128014234567752	2.60237211583667	0.0355447731000054	0.39401350994646	0.235470642191814	0.300599403354451	0.198557285735933	0.462933954618807	0.540055085487305	0.419222067061486	0.461712860912824	0.538814051653651	0.418011857352718	0.00467009086395008	0.00562008527254431	0.00564205653867832
183	0.455496124527524	0.25	0.129230277636578	0.0939240515236436	0.164536503749512	0.333714290970442	0.469167324359499	0.36566357892179	0.572671069797209	1.82	1.29	2.89	0.159854196254922	0.205102093475383	0.250349990695845	0.192379221039682	0.246833563965246	0.30128790689081	0.193373118312418	0.248081691235296	0.302820543096348	0.129230277636578	2.43254929948636	0.00766537824407074	0.336272419954462	0.235470642191814	0.300599403354451	0.198557285735933	0.462933954618807	0.540055085487305	0.419222067061486	0.461712860912824	0.538814051653651	0.418011857352718	0.00467009086395008	0.00562008527254431	0.00564205653867832
183	0.455496124527524	0.25	0.129389690163169	0.0940387117340316	0.164740668592307	0.358295001141151	0.533996185610153	0.422420143171995	0.64557222804831	1.98	1.43	3.34	0.172837453884262	0.218489914831517	0.264142375778772	0.204910346872279	0.259034388843757	0.313158430815236	0.205072691512714	0.259265147397855	0.313459994136647	0.129389690163169	2.71727912978717	-0.0256517755710758	0.361659313953375	0.235470642191814	0.300599403354451	0.198557285735933	0.462933954618807	0.540055085487305	0.419222067061486	0.461712860912824	0.538814051653651	0.418011857352718	0.00467009086395008	0.00562008527254431	0.00564205653867832
183	0.455496124527524	0.25	0.129760914447907	0.0947912515219173	0.164730577373897	0.320260858426932	0.429980471857097	0.332177196063977	0.527783747650217	1.95	1.24	3.17	0.137790104274082	0.17835978735156	0.218929470429038	0.163853116739275	0.212096559564072	0.260340002388868	0.162575534509358	0.210517396847706	0.258327468647627	0.129760914447907	2.48860287820921	-0.0237149987018527	0.315502422577047	0.235470642191814	0.300599403354451	0.198557285735933	0.462933954618807	0.540055085487305	0.419222067061486	0.461712860912824	0.538814051653651	0.418011857352718	0.00467009086395008	0.00562008527254431	0.00564205653867832
183	0.455496124527524	0.25	0.131262783464786	0.0954630426366936	0.167062524292878	0.259351421132797	0.409576232810852	0.301511996272174	0.517640469349531	2.07	1.32	3.04	0.119016410525479	0.161672814575816	0.204329218626154	0.140020145164205	0.190204450512858	0.240388755861512	0.140364522011851	0.190675968073242	0.241054244301148	0.131262783464786	2.4736075477938	-0.0327753484642102	0.312562697139671	0.235470642191814	0.300599403354451	0.198557285735933	0.462933954618807	0.540055085487305	0.419222067061486	0.461712860912824	0.538814051653651	0.418011857352718	0.00467009086395008	0.00562008527254431	0.00564205653867832
183	0.455496124527524	0.25	0.131310761892894	0.0956495620960816	0.166971961689706	0.332389066210927	0.485920973765453	0.378400922676457	0.593441024854449	1.89	1.34	3.16	0.160358787100637	0.205923646878666	0.251488506656696	0.191607816438138	0.246051875577218	0.300495934716298	0.191614888297612	0.246077598207104	0.300551155869448	0.131310761892894	2.57698533834244	0.0143676019270599	0.372523298113963	0.235470642191814	0.300599403354451	0.198557285735933	0.462933954618807	0.540055085487305	0.419222067061486	0.461712860912824	0.538814051653651	0.418011857352718	0.00467009086395008	0.00562008527254431	0.00564205653867832
183	0.455496124527524	0.25	0.132281914799527	0.0968041296590255	0.167759699940029	0.376119672326669	0.553238531930852	0.441992250492072	0.664484813369632	1.96	1.37	2.97	0.182355509783425	0.228253084550164	0.274150659316903	0.216589496262123	0.271103520051081	0.325617543840039	0.218226290623556	0.273209007817754	0.328058597291306	0.132281914799527	2.53707304344486	0.0405153453517931	0.390065559086532	0.235470642191814	0.300599403354451	0.198557285735933	0.462933954618807	0.540055085487305	0.419222067061486	0.461712860912824	0.538814051653651	0.418011857352718	0.00467009086395008	0.00562008527254431	0.00564205653867832
183	0.455496124527524	0.25	0.133342883994965	0.0976179772795389	0.169067790710391	0.44455905768099	0.627133338728722	0.517687422035646	0.736579255421798	1.81	1.19	3.1	0.22745202634348	0.275538370471706	0.323624714599931	0.27405415115621	0.331992796215214	0.389931441274218	0.271266830316108	0.328552242318005	0.385990119542442	0.133342883994965	2.3931949732325	-0.0427349021827069	0.26293278694563	0.235470642191814	0.300599403354451	0.198557285735933	0.462933954618807	0.540055085487305	0.419222067061486	0.461712860912824	0.538814051653651	0.418011857352718	0.00467009086395008	0.00562008527254431	0.00564205653867832
183	0.455496124527524	0.25	0.133548328180493	0.0973258974858277	0.169770758875158	0.317977581592544	0.464617150433424	0.358378688974548	0.5708556118923	2.13	1.26	3.46	0.138071397565741	0.179001545758517	0.219931693951293	0.161621377445032	0.209532726548281	0.257444075651531	0.15921955999986	0.206376919054878	0.253542442098228	0.133548328180493	2.74321873327612	0.0204696148912321	0.399455417494629	0.235470642191814	0.300599403354451	0.198557285735933	0.462933954618807	0.540055085487305	0.419222067061486	0.461712860912824	0.538814051653651	0.418011857352718	0.00467009086395008	0.00562008527254431	0.00564205653867832
183	0.455496124527524	0.25	0.134369585455558	0.0984845879116306	0.170254582999486	0.333212737025404	0.490113623444418	0.381866818406665	0.59836042848217	2.14	1.38	3.23	0.14621133249752	0.18765748293606	0.229103633374599	0.17093305458587	0.219387008012532	0.267840961439195	0.171043435674358	0.219561550602339	0.268113428169408	0.134369585455558	2.66615281994395	0.0150334549939924	0.3881457035661	0.235470642191814	0.300599403354451	0.198557285735933	0.462933954618807	0.540055085487305	0.419222067061486	0.461712860912824	0.538814051653651	0.418011857352718	0.00467009086395008	0.00562008527254431	0.00564205653867832
183	0.455496124527524	0.25	0.134544938204722	0.0981798212260138	0.17091005518343	0.349999240215322	0.495393046145833	0.389988644073614	0.600797448218053	2.04	1.34	3.03	0.155680848081129	0.197757577635824	0.239834307190518	0.183591074324878	0.233211256114985	0.282831437905092	0.18432659230507	0.234165683862751	0.284002886965974	0.134544938204722	2.4464907272607	4.90049873317248e-05	0.337068923014095	0.235470642191814	0.300599403354451	0.198557285735933	0.462933954618807	0.540055085487305	0.419222067061486	0.461712860912824	0.538814051653651	0.418011857352718	0.00467009086395008	0.00562008527254431	0.00564205653867832
183	0.455496124527524	0.25	0.134714577497481	0.0979230031574531	0.171506151837509	0.354083082937297	0.484314305577918	0.382185441971462	0.586443169184373	1.89	1.27	2.88	0.162136610730956	0.205463294545854	0.248789978360752	0.193779302697425	0.245561651791761	0.297344000886097	0.194470805593801	0.246498735317306	0.298385535197535	0.134714577497481	2.45493212333151	0.080662238513843	0.420370062274599	0.235470642191814	0.300599403354451	0.198557285735933	0.462933954618807	0.540055085487305	0.419222067061486	0.461712860912824	0.538814051653651	0.418011857352718	0.00467009086395008	0.00562008527254431	0.00564205653867832
183	0.455496124527524	0.25	0.134810840651241	0.0983428200678495	0.171278861234632	0.34830844229036	0.449104548651436	0.353192766165851	0.54501633113702	2.02	1.35	3.32	0.141823192757391	0.180336199019729	0.218849205282068	0.167459022105389	0.212933603812645	0.258408185519901	0.166806271871928	0.212107671479816	0.257380896647447	0.134810840651241	2.54768826511357	0.0149886847552799	0.372804106974688	0.235470642191814	0.300599403354451	0.198557285735933	0.462933954618807	0.540055085487305	0.419222067061486	0.461712860912824	0.538814051653651	0.418011857352718	0.00467009086395008	0.00562008527254431	0.00564205653867832
183	0.455496124527524	0.25	0.138702099356361	0.101258506753858	0.176145691958864	0.331715116273471	0.457715369343815	0.356282398740859	0.55914833994677	1.91	1.29	3	0.149813962348471	0.192465733226038	0.235117504103604	0.178693477174728	0.229567194993125	0.280440912811522	0.178960905189666	0.229930262099877	0.280888934409322	0.138702099356361	2.43321395491707	-0.0292876904277425	0.308436482743889	0.235470642191814	0.300599403354451	0.198557285735933	0.462933954618807	0.540055085487305	0.419222067061486	0.461712860912824	0.538814051653651	0.418011857352718	0.00467009086395008	0.00562008527254431	0.00564205653867832
183	0.455496124527524	0.25	0.138756069081377	0.101336710256859	0.176175427905894	0.388284178434041	0.5601891347742	0.450409911900456	0.669968357647944	2.17	1.2	3.09	0.170769809777993	0.212391844534343	0.254013879290692	0.199247068771147	0.247809917393364	0.296372766015581	0.197602922888405	0.245824774392577	0.2939473014736	0.138756069081377	2.62709136149518	0.0141713354587633	0.373274846050771	0.235470642191814	0.300599403354451	0.198557285735933	0.462933954618807	0.540055085487305	0.419222067061486	0.461712860912824	0.538814051653651	0.418011857352718	0.00467009086395008	0.00562008527254431	0.00564205653867832
183	0.455496124527524	0.25	0.139184455112217	0.101327113996474	0.17704179622796	0.286550865642966	0.454835378276475	0.342783189382837	0.566887567170113	2.05	1.31	3	0.136089311475861	0.18057546397171	0.225061616467559	0.16030075577004	0.212701372607982	0.265101989445923	0.160737091380355	0.213290659358108	0.265871237618012	0.139184455112217	2.5144007082588	0.0199732094201786	0.376825805729721	0.235470642191814	0.300599403354451	0.198557285735933	0.462933954618807	0.540055085487305	0.419222067061486	0.461712860912824	0.538814051653651	0.418011857352718	0.00467009086395008	0.00562008527254431	0.00564205653867832
183	0.455496124527524	0.25	0.139357186722287	0.102096603578282	0.176617769866292	0.283237346540474	0.399308844898193	0.300132792555527	0.498484897240859	1.96	1.18	3.02	0.123815525761442	0.164729199203105	0.205642872644769	0.147056499004184	0.195649932991807	0.24424336697943	0.145919213113137	0.194129652320962	0.242382332213401	0.139357186722287	2.44531243365092	0.0360326934409186	0.361977219945884	0.235470642191814	0.300599403354451	0.198557285735933	0.462933954618807	0.540055085487305	0.419222067061486	0.461712860912824	0.538814051653651	0.418011857352718	0.00467009086395008	0.00562008527254431	0.00564205653867832
183	0.455496124527524	0.25	0.140932781611245	0.10274804815209	0.179117515070399	0.28457892395011	0.461953369097909	0.347596278174554	0.576310460021265	2.14	1.46	3.29	0.1334040022749	0.177293118976055	0.22118223567721	0.156035272498855	0.207369941379979	0.258704610261104	0.15667987392153	0.208161388308326	0.259747934660527	0.140932781611245	2.66579489067085	-0.0356078405365593	0.355333961660636	0.235470642191814	0.300599403354451	0.198557285735933	0.462933954618807	0.540055085487305	0.419222067061486	0.461712860912824	0.538814051653651	0.418011857352718	0.00467009086395008	0.00562008527254431	0.00564205653867832
183	0.455496124527524	0.25	0.141399538766377	0.102920254219397	0.179878823313358	0.284940135123539	0.423246253383325	0.31856402180264	0.527928484964009	2.07	1.44	3.34	0.125763632062471	0.167090388240066	0.20841714441766	0.14796211996592	0.196583445185871	0.245204770405821	0.148252129865068	0.196981232965027	0.245589692761041	0.141399538766377	2.65921286757817	0.0239044617231613	0.41311117658247	0.235470642191814	0.300599403354451	0.198557285735933	0.462933954618807	0.540055085487305	0.419222067061486	0.461712860912824	0.538814051653651	0.418011857352718	0.00467009086395008	0.00562008527254431	0.00564205653867832
183	0.455496124527524	0.25	0.142681840051361	0.104285324679466	0.181078355423256	0.35538314630686	0.472924403494242	0.373480170981192	0.572368636007291	1.97	1.28	3.2	0.153221785922492	0.19401919389548	0.234816601868468	0.181760831525681	0.230157152927481	0.278553474329282	0.180814038548795	0.228908940153686	0.277079719135917	0.142681840051361	2.56308195704786	-0.0333857028911965	0.319246996518381	0.235470642191814	0.300599403354451	0.198557285735933	0.462933954618807	0.540055085487305	0.419222067061486	0.461712860912824	0.538814051653651	0.418011857352718	0.00467009086395008	0.00562008527254431	0.00564205653867832
183	0.455496124527524	0.25	0.143142763494704	0.104068750309066	0.182216776680341	0.329430061767732	0.438909767364877	0.34114077633433	0.536678758395424	2.18	1.39	3.56	0.128714982027699	0.165603958064471	0.202492934101244	0.150032826289415	0.193031374294716	0.236029922300017	0.148820537387019	0.191511685364003	0.234100467317889	0.143142763494704	2.69336274507744	0.0203427868804682	0.40736006616883	0.235470642191814	0.300599403354451	0.198557285735933	0.462933954618807	0.540055085487305	0.419222067061486	0.461712860912824	0.538814051653651	0.418011857352718	0.00467009086395008	0.00562008527254431	0.00564205653867832
183	0.455496124527524	0.25	0.143756557919409	0.104754966248548	0.18275814959027	0.355873729167568	0.570001675897006	0.450272736432749	0.689730615361263	2.1	1.41	2.83	0.175030296395605	0.221571403742198	0.26811251108879	0.205261056424133	0.259840618121947	0.31442017981976	0.208179933514788	0.263478597771518	0.31883834840728	0.143756557919409	2.58262263001868	-0.0339890044564322	0.33247499354282	0.235470642191814	0.300599403354451	0.198557285735933	0.462933954618807	0.540055085487305	0.419222067061486	0.461712860912824	0.538814051653651	0.418011857352718	0.00467009086395008	0.00562008527254431	0.00564205653867832
183	0.455496124527524	0.25	0.143905174890656	0.104755189997467	0.183055159783845	0.338609397078002	0.505099820861111	0.394884445806729	0.615315195915493	1.87	1.19	2.97	0.169263622848638	0.216506440015604	0.263749257182571	0.202774970950682	0.259371070676295	0.315967170401907	0.201717382468737	0.257957960434351	0.314280198202232	0.143905174890656	2.40643020180321	0.000986488205266584	0.324922289830889	0.235470642191814	0.300599403354451	0.198557285735933	0.462933954618807	0.540055085487305	0.419222067061486	0.461712860912824	0.538814051653651	0.418011857352718	0.00467009086395008	0.00562008527254431	0.00564205653867832
183	0.455496124527524	0.25	0.144718845367281	0.105957207380778	0.183480483353785	0.368165173279745	0.580145477483026	0.461485899088221	0.698805055877832	2.02	1.44	3.12	0.185546065533827	0.233254604305128	0.280963143076429	0.219145522639773	0.275493323027437	0.331841123415101	0.220826637903519	0.277562799213257	0.334306611921216	0.144718845367281	2.61976968586	-0.00390731138417277	0.37481988661616	0.235470642191814	0.300599403354451	0.198557285735933	0.462933954618807	0.540055085487305	0.419222067061486	0.461712860912824	0.538814051653651	0.418011857352718	0.00467009086395008	0.00562008527254431	0.00564205653867832
183	0.455496124527524	0.25	0.144736393817959	0.105435917195621	0.184036870440297	0.278453675222165	0.444449400859825	0.332746765625189	0.556152036094462	2	1.34	3.16	0.135011515852523	0.180334697520162	0.225657879187801	0.159773912700019	0.213409797204586	0.267045681709153	0.159805978688748	0.213449706571714	0.267107969948992	0.144736393817959	2.57532101870021	-0.0558907735098446	0.319979843668764	0.235470642191814	0.300599403354451	0.198557285735933	0.462933954618807	0.540055085487305	0.419222067061486	0.461712860912824	0.538814051653651	0.418011857352718	0.00467009086395008	0.00562008527254431	0.00564205653867832
183	0.455496124527524	0.25	0.145440545238475	0.106447081812918	0.184434008664032	0.327234441150156	0.45066045526688	0.349772972868817	0.551547937664943	2.22	1.41	3.07	0.130038294736949	0.167546156089829	0.205054017442709	0.151130882544857	0.194722627577331	0.238314372609805	0.152270739364934	0.196237415439919	0.240094784937969	0.145440545238475	2.6066527621555	0.0332827316695154	0.418026765656598	0.235470642191814	0.300599403354451	0.198557285735933	0.462933954618807	0.540055085487305	0.419222067061486	0.461712860912824	0.538814051653651	0.418011857352718	0.00467009086395008	0.00562008527254431	0.00564205653867832
183	0.455496124527524	0.25	0.146026630879762	0.106129221952828	0.185924039806695	0.309840719915119	0.477819880279935	0.366478885769644	0.589160874790226	2.17	1.29	3.14	0.139045857920887	0.181289776205388	0.22353369448989	0.162255930559606	0.211551367145971	0.260846803732336	0.161806080851693	0.210968061289873	0.260104056000466	0.146026630879762	2.61470169417017	0.0189693562386988	0.382988582096825	0.235470642191814	0.300599403354451	0.198557285735933	0.462933954618807	0.540055085487305	0.419222067061486	0.461712860912824	0.538814051653651	0.418011857352718	0.00467009086395008	0.00562008527254431	0.00564205653867832
183	0.455496124527524	0.25	0.146119562772897	0.106445652348498	0.185793473197296	0.3708934102115	0.545894797203161	0.434892497782753	0.65689709662357	1.96	1.27	2.99	0.179184190298614	0.224919302411	0.270654414523387	0.212759522570976	0.267064428609535	0.321369334648094	0.212763856415638	0.267090837409098	0.321396271709151	0.146119562772897	2.38758432354635	-0.0125006931069814	0.322271738249998	0.235470642191814	0.300599403354451	0.198557285735933	0.462933954618807	0.540055085487305	0.419222067061486	0.461712860912824	0.538814051653651	0.418011857352718	0.00467009086395008	0.00562008527254431	0.00564205653867832
183	0.455496124527524	0.25	0.146182791192648	0.106600067841605	0.185765514543691	0.292786993478371	0.445529914860805	0.337420986855797	0.553638842865814	2.01	1.33	3.09	0.13638443144489	0.180081697632962	0.223778963821033	0.161265022407931	0.212933974181449	0.264602925954968	0.161562261490619	0.213379923227001	0.265095709314873	0.146182791192648	2.48397229941259	-0.00194686300195194	0.350875106091919	0.235470642191814	0.300599403354451	0.198557285735933	0.462933954618807	0.540055085487305	0.419222067061486	0.461712860912824	0.538814051653651	0.418011857352718	0.00467009086395008	0.00562008527254431	0.00564205653867832
183	0.455496124527524	0.25	0.146816967008806	0.106924248867575	0.186709685150038	0.318103262303271	0.465387752227873	0.359003913803367	0.571771590652379	1.88	1.31	3.32	0.152963707764414	0.198291532186227	0.24361935660804	0.182996632294553	0.237224130697022	0.291451629099492	0.181702407493549	0.235534308927592	0.289372347319732	0.146816967008806	2.51000594497246	-0.0361780766592958	0.319317924675311	0.235470642191814	0.300599403354451	0.198557285735933	0.462933954618807	0.540055085487305	0.419222067061486	0.461712860912824	0.538814051653651	0.418011857352718	0.00467009086395008	0.00562008527254431	0.00564205653867832
183	0.455496124527524	0.25	0.148166192659445	0.107983098962366	0.188349286356525	0.3102905231542	0.466785708324669	0.358130173680045	0.575441242969293	2.01	1.46	3.03	0.144333620909343	0.188123973969932	0.231914327030521	0.170557272797891	0.222303796898204	0.274050320998518	0.172556449647746	0.224870883884432	0.277158198391919	0.148166192659445	2.56733589120376	0.00136418952312918	0.37001579109421	0.235470642191814	0.300599403354451	0.198557285735933	0.462933954618807	0.540055085487305	0.419222067061486	0.461712860912824	0.538814051653651	0.418011857352718	0.00467009086395008	0.00562008527254431	0.00564205653867832
183	0.455496124527524	0.25	0.148572576361322	0.108563520166876	0.188581632555769	0.303427299442235	0.469162684242393	0.358177547108492	0.580147821376293	1.98	1.2	3.2	0.146425421721631	0.191796901985697	0.237168382249763	0.173564375469142	0.227345150306956	0.281125925144771	0.171425467015979	0.224574761233225	0.27759975841289	0.148572576361322	2.45352252693693	0.0561101697189306	0.395109199627337	0.235470642191814	0.300599403354451	0.198557285735933	0.462933954618807	0.540055085487305	0.419222067061486	0.461712860912824	0.538814051653651	0.418011857352718	0.00467009086395008	0.00562008527254431	0.00564205653867832
183	0.455496124527524	0.25	0.148850759023255	0.109037314178769	0.188664203867741	0.362957915942982	0.522817275924136	0.414676042941757	0.630958508906515	1.88	1.14	2.85	0.177072597644977	0.223250449880849	0.269428302116721	0.21194528166726	0.267217401854619	0.322489522041977	0.210716790749834	0.265645685318364	0.320630590564906	0.148850759023255	2.26041997536062	0.00890868454058516	0.297294428431275	0.235470642191814	0.300599403354451	0.198557285735933	0.462933954618807	0.540055085487305	0.419222067061486	0.461712860912824	0.538814051653651	0.418011857352718	0.00467009086395008	0.00562008527254431	0.00564205653867832
183	0.455496124527524	0.25	0.149277017183732	0.108412767008808	0.190141267358657	0.259929787925413	0.423468604299232	0.311906906505793	0.535030302092672	1.94	1.37	2.95	0.129510367332569	0.175833151984357	0.222155936636146	0.154041199075527	0.209138080037616	0.264234960999705	0.155350575736554	0.210921575808402	0.266511672918841	0.149277017183732	2.42957172082459	-0.0102922389943974	0.343115504560228	0.235470642191814	0.300599403354451	0.198557285735933	0.462933954618807	0.540055085487305	0.419222067061486	0.461712860912824	0.538814051653651	0.418011857352718	0.00467009086395008	0.00562008527254431	0.00564205653867832
183	0.455496124527524	0.25	0.150237070388398	0.109505380120412	0.190968760656384	0.389455931259858	0.539340899262468	0.433907510974381	0.644774287550554	1.84	1.21	2.86	0.188520268683715	0.234328027677492	0.28013578667127	0.226550775741177	0.281599410073522	0.336648044405867	0.22658383326642	0.281689903316385	0.336591479069499	0.150237070388398	2.33977699355589	-0.0239312405117596	0.278537604277465	0.235470642191814	0.300599403354451	0.198557285735933	0.462933954618807	0.540055085487305	0.419222067061486	0.461712860912824	0.538814051653651	0.418011857352718	0.00467009086395008	0.00562008527254431	0.00564205653867832
183	0.455496124527524	0.25	0.150327804718873	0.109989227343134	0.190666382094612	0.374451384559734	0.494937576366691	0.395059837436308	0.594815315297074	2.13	1.41	3.29	0.151878241150729	0.190275602465149	0.22867296377957	0.177705334935023	0.222632217820297	0.267559100705572	0.177988988675406	0.222993434308091	0.267955554065704	0.150327804718873	2.6582093298314	-0.0193394008047332	0.360877343082036	0.235470642191814	0.300599403354451	0.198557285735933	0.462933954618807	0.540055085487305	0.419222067061486	0.461712860912824	0.538814051653651	0.418011857352718	0.00467009086395008	0.00562008527254431	0.00564205653867832
183	0.455496124527524	0.25	0.151018249963685	0.109982337283796	0.192054162643575	0.240586737941795	0.386733400963949	0.279457939685814	0.494008862242083	1.94	1.34	3.19	0.116392394244611	0.161071918454568	0.205751442664525	0.13853270180159	0.19171122127604	0.24488974075049	0.138464824871255	0.191593720029255	0.244760696432874	0.151018249963685	2.51069616423235	-0.00905371549924765	0.34066848833695	0.235470642191814	0.300599403354451	0.198557285735933	0.462933954618807	0.540055085487305	0.419222067061486	0.461712860912824	0.538814051653651	0.418011857352718	0.00467009086395008	0.00562008527254431	0.00564205653867832
183	0.455496124527524	0.25	0.151756425262955	0.111014953869809	0.1924978966561	0.316699481354576	0.491882920753981	0.379077646995677	0.604688194512285	2.16	1.37	3.32	0.144281031043056	0.187215931937193	0.230150832831331	0.168472457602974	0.218606201576684	0.268739945550395	0.168023790832785	0.21807123903418	0.268060672431147	0.151756425262955	2.70259205350388	0.00177725283270668	0.393468258935007	0.235470642191814	0.300599403354451	0.198557285735933	0.462933954618807	0.540055085487305	0.419222067061486	0.461712860912824	0.538814051653651	0.418011857352718	0.00467009086395008	0.00562008527254431	0.00564205653867832
183	0.455496124527524	0.25	0.152035614463367	0.111383438600593	0.19268779032614	0.32797208572469	0.47302037556048	0.367304423414324	0.578736327706637	1.75	1.23	2.99	0.166397421544194	0.214289199404346	0.262180977264497	0.201966622010803	0.26009577152973	0.318224921048658	0.20139182229421	0.25939583765493	0.317340650985428	0.152035614463367	2.39929997615239	0.00837781315637553	0.334089015128151	0.235470642191814	0.300599403354451	0.198557285735933	0.462933954618807	0.540055085487305	0.419222067061486	0.461712860912824	0.538814051653651	0.418011857352718	0.00467009086395008	0.00562008527254431	0.00564205653867832
183	0.455496124527524	0.25	0.152692466319959	0.111381426105048	0.19400350653487	0.298038492581647	0.45837454737253	0.348543171135995	0.568205923609065	2.12	1.38	3.34	0.134524593054045	0.176915385404472	0.2193061777549	0.157527917748213	0.207167415620375	0.256806913492537	0.15721423744169	0.206784180407806	0.256277496393835	0.152692466319959	2.59795669193739	-0.00167623634499821	0.3686878974399	0.235470642191814	0.300599403354451	0.198557285735933	0.462933954618807	0.540055085487305	0.419222067061486	0.461712860912824	0.538814051653651	0.418011857352718	0.00467009086395008	0.00562008527254431	0.00564205653867832
183	0.455496124527524	0.25	0.15311232832344	0.112000552109888	0.194224104536992	0.380663435411941	0.510066782325818	0.408487466828812	0.611646097822824	2.08	1.14	2.98	0.160671402939591	0.200625850642113	0.240580298344634	0.188885438543002	0.2358559213916	0.282826404240198	0.187000649757914	0.2334962358511	0.279974985667538	0.15311232832344	2.38944165397845	-0.0236650216863935	0.305171828819144	0.235470642191814	0.300599403354451	0.198557285735933	0.462933954618807	0.540055085487305	0.419222067061486	0.461712860912824	0.538814051653651	0.418011857352718	0.00467009086395008	0.00562008527254431	0.00564205653867832
183	0.455496124527524	0.25	0.153423448130921	0.112280064175238	0.194566832086604	0.369870407904799	0.53664189927761	0.427281475597945	0.646002322957276	2.08	1.28	3.5	0.167980781604196	0.21097457023163	0.253968358859064	0.19745793801308	0.247996248221367	0.298534558429654	0.194431614038342	0.244201188051602	0.293947542481379	0.153423448130921	2.5886192931098	-0.0452795392609897	0.32652352345286	0.235470642191814	0.300599403354451	0.198557285735933	0.462933954618807	0.540055085487305	0.419222067061486	0.461712860912824	0.538814051653651	0.418011857352718	0.00467009086395008	0.00562008527254431	0.00564205653867832
183	0.455496124527524	0.25	0.153647622603499	0.112023578207638	0.195271666999361	0.276415487626126	0.393562397051534	0.294144973640036	0.492979820463033	2.13	1.42	3.32	0.113097684152511	0.151323325791419	0.189548967430327	0.132333807805267	0.177061025270258	0.22178824273525	0.132469170925697	0.177228320530696	0.222053564930817	0.153647622603499	2.55127872525006	0.00520534113190574	0.379992042736525	0.235470642191814	0.300599403354451	0.198557285735933	0.462933954618807	0.540055085487305	0.419222067061486	0.461712860912824	0.538814051653651	0.418011857352718	0.00467009086395008	0.00562008527254431	0.00564205653867832
183	0.455496124527524	0.25	0.15441081275185	0.112544303493931	0.196277322009769	0.314195233176312	0.462633342205544	0.355918986974798	0.569347697436291	1.87	1.33	3.05	0.152195358595035	0.197827736062808	0.243460113530581	0.182227070064912	0.236863785158007	0.291500500251102	0.182720794963791	0.237499475858181	0.29220136340273	0.15441081275185	2.43890589214158	-0.00462794745919132	0.330586312877659	0.235470642191814	0.300599403354451	0.198557285735933	0.462933954618807	0.540055085487305	0.419222067061486	0.461712860912824	0.538814051653651	0.418011857352718	0.00467009086395008	0.00562008527254431	0.00564205653867832
183	0.455496124527524	0.25	0.154792823698333	0.112524846339663	0.197060801057004	0.39984575771574	0.569201394409657	0.46032427785062	0.678078510968695	1.94	1.39	3.18	0.191320943453801	0.236572679377589	0.281824415301376	0.227608212660167	0.281442709539859	0.33527720641955	0.228286836043833	0.282334618349246	0.336234021805285	0.154792823698333	2.54333200227879	0.018595730876484	0.375688248948727	0.235470642191814	0.300599403354451	0.198557285735933	0.462933954618807	0.540055085487305	0.419222067061486	0.461712860912824	0.538814051653651	0.418011857352718	0.00467009086395008	0.00562008527254431	0.00564205653867832
183	0.455496124527524	0.25	0.154851705040868	0.113282251585145	0.196421158496592	0.34836443255524	0.459610553282578	0.361467189231307	0.557753917333849	2.06	1.38	3.21	0.142992340635619	0.181816747833929	0.220641155032239	0.168304110041019	0.214001014311107	0.259697918581196	0.168568576794368	0.214385769412456	0.260148255327772	0.154851705040868	2.44771845283413	-0.00776856337814288	0.331355255246796	0.235470642191814	0.300599403354451	0.198557285735933	0.462933954618807	0.540055085487305	0.419222067061486	0.461712860912824	0.538814051653651	0.418011857352718	0.00467009086395008	0.00562008527254431	0.00564205653867832
183	0.455496124527524	0.25	0.15501629093208	0.112880865304114	0.197151716560047	0.310902620941829	0.49363331493579	0.378892473286134	0.608374156585445	1.78	1.23	2.87	0.168714594834072	0.219806806938329	0.270899019042587	0.203929304045458	0.265685664049827	0.327442024054196	0.204076540847615	0.265851882993661	0.327741078922061	0.15501629093208	2.4424329919348	-0.0119973332331185	0.318908240861729	0.235470642191814	0.300599403354451	0.198557285735933	0.462933954618807	0.540055085487305	0.419222067061486	0.461712860912824	0.538814051653651	0.418011857352718	0.00467009086395008	0.00562008527254431	0.00564205653867832
183	0.455496124527524	0.25	0.155807897513599	0.113290799851203	0.198324995175994	0.322724302404511	0.448304555194278	0.3469074575572	0.549701652831356	1.92	1.19	3.05	0.145180951807938	0.187615690020755	0.230050428233571	0.172982996632702	0.223543955807898	0.274104914983093	0.171584155507571	0.221745635110489	0.271863836169877	0.155807897513599	2.35538265642722	0.00385705416758652	0.318748463460706	0.235470642191814	0.300599403354451	0.198557285735933	0.462933954618807	0.540055085487305	0.419222067061486	0.461712860912824	0.538814051653651	0.418011857352718	0.00467009086395008	0.00562008527254431	0.00564205653867832
183	0.455496124527524	0.25	0.157126523434323	0.114766571785822	0.199486475082824	0.300740368485075	0.497329140910959	0.378928859756613	0.615729422065305	2.19	1.37	3.32	0.142731253515533	0.187329124885389	0.231926996255244	0.166314160742558	0.218280757861912	0.270247354981266	0.165910432163875	0.217723414249849	0.269616634254271	0.157126523434323	2.68075267159782	0.0257378970917267	0.416940014143462	0.235470642191814	0.300599403354451	0.198557285735933	0.462933954618807	0.540055085487305	0.419222067061486	0.461712860912824	0.538814051653651	0.418011857352718	0.00467009086395008	0.00562008527254431	0.00564205653867832
183	0.455496124527524	0.25	0.15718405370897	0.114170985504625	0.200197121913314	0.318806879313785	0.536230839314439	0.413851379085583	0.658610299543294	1.91	1.31	2.91	0.173952251506919	0.225391448573383	0.276830645639846	0.207466375867531	0.268815991641204	0.330165607414877	0.208691731902859	0.270392412622259	0.332032696028884	0.15718405370897	2.44159016565274	0.0184487142907515	0.362673538106125	0.235470642191814	0.300599403354451	0.198557285735933	0.462933954618807	0.540055085487305	0.419222067061486	0.461712860912824	0.538814051653651	0.418011857352718	0.00467009086395008	0.00562008527254431	0.00564205653867832
183	0.455496124527524	0.25	0.157298346187023	0.11510878172428	0.199487910649765	0.290505361971701	0.479462049136018	0.362475163075414	0.596448935196622	2.09	1.34	3.02	0.141862833658976	0.187648291114014	0.233433748569051	0.166600064631096	0.220369328746531	0.274138592861966	0.16729389646971	0.221337749121686	0.275340071365904	0.157298346187023	2.49476941272199	0.0794756300145261	0.441888738139046	0.235470642191814	0.300599403354451	0.198557285735933	0.462933954618807	0.540055085487305	0.419222067061486	0.461712860912824	0.538814051653651	0.418011857352718	0.00467009086395008	0.00562008527254431	0.00564205653867832
183	0.455496124527524	0.25	0.157328259169044	0.115267616123033	0.199388902215055	0.292500243357067	0.475303240150252	0.359889831450751	0.590716648849754	2.04	1.46	3.2	0.143823478369877	0.189946364984299	0.236069251598721	0.169647609150113	0.224052060564613	0.278456511979114	0.170776704363048	0.22561043747887	0.28033879162331	0.157328259169044	2.50715284449421	-0.00482921209069553	0.370815697726635	0.235470642191814	0.300599403354451	0.198557285735933	0.462933954618807	0.540055085487305	0.419222067061486	0.461712860912824	0.538814051653651	0.418011857352718	0.00467009086395008	0.00562008527254431	0.00564205653867832
183	0.455496124527524	0.25	0.157399317239453	0.115143537406094	0.199655097072811	0.31609924905359	0.438132050049216	0.33751413972847	0.538749960369961	2.02	1.39	2.91	0.135580464422397	0.175998987395901	0.216417510369406	0.160101263761981	0.207829796298132	0.255558328834282	0.161897700192594	0.210104131601429	0.258474057430089	0.157399317239453	2.45410539725544	-0.0382788145963964	0.303273910954221	0.235470642191814	0.300599403354451	0.198557285735933	0.462933954618807	0.540055085487305	0.419222067061486	0.461712860912824	0.538814051653651	0.418011857352718	0.00467009086395008	0.00562008527254431	0.00564205653867832
183	0.455496124527524	0.25	0.157407072323597	0.115318049958285	0.199496094688908	0.270031508389185	0.405319855526623	0.301273187538496	0.50936652351475	2.11	1.36	2.89	0.116996959114067	0.157402625014907	0.197808290915748	0.137176691192444	0.184551559699075	0.231926428205707	0.138487344156238	0.186334802155431	0.234132660837031	0.157407072323597	2.39134631328023	-0.0507855793654746	0.290043952264933	0.235470642191814	0.300599403354451	0.198557285735933	0.462933954618807	0.540055085487305	0.419222067061486	0.461712860912824	0.538814051653651	0.418011857352718	0.00467009086395008	0.00562008527254431	0.00564205653867832
183	0.455496124527524	0.25	0.158257415925721	0.115370062151964	0.201144769699478	0.31432713475664	0.445559210398664	0.342814746165271	0.548303674632058	2.07	1.27	2.81	0.135264305011299	0.175804155480824	0.216344005950349	0.159121673972641	0.206811778681142	0.254501883389642	0.160123773585315	0.208032113559443	0.255994222345054	0.158257415925721	2.34956026313631	0.00716337811052037	0.332325533216877	0.235470642191814	0.300599403354451	0.198557285735933	0.462933954618807	0.540055085487305	0.419222067061486	0.461712860912824	0.538814051653651	0.418011857352718	0.00467009086395008	0.00562008527254431	0.00564205653867832
183	0.455496124527524	0.25	0.15880150373362	0.116166495172407	0.201436512294833	0.306738384732095	0.518982776298629	0.397167172913162	0.640798379684095	2.44	1.52	3.66	0.136238920291612	0.178024917251477	0.219810914211341	0.155943939510248	0.20377368572621	0.251603431942173	0.155693248358364	0.203464390224644	0.251220369458088	0.15880150373362	2.84526151828072	0.0423473245024973	0.47550591656762	0.235470642191814	0.300599403354451	0.198557285735933	0.462933954618807	0.540055085487305	0.419222067061486	0.461712860912824	0.538814051653651	0.418011857352718	0.00467009086395008	0.00562008527254431	0.00564205653867832
183	0.455496124527524	0.25	0.159090240451537	0.115698917489656	0.202481563413417	0.293970561273074	0.452717187442333	0.343177391262406	0.562256983622261	2.04	1.24	3.12	0.136955935155522	0.180671301040731	0.224386666925939	0.161499608540506	0.213049141385862	0.264598674231219	0.160531150493796	0.211828703773045	0.263087051887123	0.159090240451537	2.49292260400329	0.0480586203774907	0.395537010461806	0.235470642191814	0.300599403354451	0.198557285735933	0.462933954618807	0.540055085487305	0.419222067061486	0.461712860912824	0.538814051653651	0.418011857352718	0.00467009086395008	0.00562008527254431	0.00564205653867832
183	0.455496124527524	0.25	0.159339171105045	0.116812409581763	0.201865932628326	0.360645676460244	0.55399260229317	0.438827773811778	0.669157430774562	2.1	1.37	3.07	0.170783197919429	0.215603099643176	0.260423001366923	0.200329443589237	0.252903385776913	0.305477327964589	0.201389561631368	0.254239632524514	0.307092535055392	0.159339171105045	2.50234490935609	-0.0193144351842867	0.343248760283771	0.235470642191814	0.300599403354451	0.198557285735933	0.462933954618807	0.540055085487305	0.419222067061486	0.461712860912824	0.538814051653651	0.418011857352718	0.00467009086395008	0.00562008527254431	0.00564205653867832
183	0.455496124527524	0.25	0.159451866172002	0.116646823823718	0.202256908520286	0.289144585144059	0.441935785321262	0.33374812288858	0.550123447753943	2.1	1.48	2.82	0.129864901118326	0.171961857237338	0.214058813356349	0.152326427923319	0.201704503884052	0.251082579844785	0.155147532419443	0.205376959817625	0.255735889027983	0.159451866172002	2.50481741144037	-0.0526794174765261	0.303749075259566	0.235470642191814	0.300599403354451	0.198557285735933	0.462933954618807	0.540055085487305	0.419222067061486	0.461712860912824	0.538814051653651	0.418011857352718	0.00467009086395008	0.00562008527254431	0.00564205653867832
183	0.455496124527524	0.25	0.159533937808187	0.116303814588761	0.202764061027614	0.32574429963925	0.512653618703382	0.397498462177102	0.627808775229662	2.02	1.39	3.41	0.159870101809733	0.206184410793323	0.252498719776913	0.188832963614179	0.243537802881265	0.298242642148351	0.188222639346305	0.24268993212338	0.297361316062325	0.159533937808187	2.64743433446608	-0.0180213679816585	0.363693180262009	0.235470642191814	0.300599403354451	0.198557285735933	0.462933954618807	0.540055085487305	0.419222067061486	0.461712860912824	0.538814051653651	0.418011857352718	0.00467009086395008	0.00562008527254431	0.00564205653867832
183	0.455496124527524	0.25	0.1604554464422	0.116836949350784	0.204073943533616	0.340611597528951	0.567077525079122	0.44388940338353	0.690265646774714	1.94	1.32	3.05	0.184734326187331	0.236001769118506	0.28726921204968	0.219836939892957	0.280846054997517	0.341855170102077	0.220193226735137	0.281331401017075	0.342504168365055	0.1604554464422	2.4049178776574	-0.013089867321998	0.328587764606727	0.235470642191814	0.300599403354451	0.198557285735933	0.462933954618807	0.540055085487305	0.419222067061486	0.461712860912824	0.538814051653651	0.418011857352718	0.00467009086395008	0.00562008527254431	0.00564205653867832
183	0.455496124527524	0.25	0.160559970665364	0.11744191357883	0.203678027751898	0.346486979340364	0.496214747047801	0.38981544195638	0.602614052139223	1.91	1.19	2.97	0.163806882390543	0.208517626449513	0.253228370508484	0.195354990617587	0.248676724470753	0.301998458323919	0.194353859336178	0.247390963715833	0.300631177821344	0.160559970665364	2.4113111401078	0.00408119671412255	0.327218567126117	0.235470642191814	0.300599403354451	0.198557285735933	0.462933954618807	0.540055085487305	0.419222067061486	0.461712860912824	0.538814051653651	0.418011857352718	0.00467009086395008	0.00562008527254431	0.00564205653867832
183	0.455496124527524	0.25	0.161400187857509	0.118124555955352	0.204675819759667	0.329054182647859	0.530183512741239	0.411982364090899	0.648384661391579	1.82	1.32	2.67	0.180379433053853	0.232131784703446	0.283884136353038	0.217158797107195	0.279463452584954	0.341768108062714	0.220113813888065	0.283253646716642	0.346325289319889	0.161400187857509	2.32013515207066	-0.00510072147996002	0.320660319437149	0.235470642191814	0.300599403354451	0.198557285735933	0.462933954618807	0.540055085487305	0.419222067061486	0.461712860912824	0.538814051653651	0.418011857352718	0.00467009086395008	0.00562008527254431	0.00564205653867832
183	0.455496124527524	0.25	0.161502213422767	0.118173245113148	0.204831181732387	0.289722280516302	0.492011632225298	0.371734246387796	0.6122890180628	2.02	1.4	2.96	0.149196536363482	0.197470187618871	0.245743838874261	0.176146987740454	0.233140658392123	0.290134329043792	0.177912201361204	0.23545518880221	0.293012554306529	0.161502213422767	2.5025672584299	0.0838583460143945	0.448818346804968	0.235470642191814	0.300599403354451	0.198557285735933	0.462933954618807	0.540055085487305	0.419222067061486	0.461712860912824	0.538814051653651	0.418011857352718	0.00467009086395008	0.00562008527254431	0.00564205653867832
[truncated: 1,365 more rows]
