# Supplementary material for: Re-expressing coefficients from regression models for inclusion in a meta-analysis
Source: BMC Med Res Methodol. 2024 Jan 8;24:6. doi: 10.1186/s12874-023-02132-y (PMC10773134; doi:10.1186/s12874-023-02132-y)
Supplement: Supplementary file 2 — Additional file 2. [file 12874_2023_2132_MOESM2_ESM.zip › Supp_Files_R1/simdata/simdata_scenario_184.csv]

ex_no	errsd	rsquare	beta	b_low_ci	b_hi_ci	lrsquare	lbeta	lb_low_ci	lb_hi_ci	x_median	x_25	x_75	rbl	rb	rbu	altl	alt	altu	dzl	dz	dzu	observed_beta	xlog	error	ylog	RelBias_rb	RelBias_rbl	RelBias_rbu	RelBias_alt	RelBias_altl	RelBias_altu	RelBias_dz	RelBias_dzl	RelBias_dzu	MC_SE_RelBias_rb	MC_SE_RelBias_alt	MC_SE_RelBias_dz
184	0.455496124527524	0.22	0.129492735713396	0.12432498001807	0.134660491408722	0.328543012390241	0.488683617878071	0.473805159659192	0.50356207609695	1.99	1.29	3.09	0.19262778963476	0.198676699110413	0.204725608586066	0.228055687229148	0.235217105683217	0.242378524137287	0.227680507619401	0.234856598133956	0.242043385104535	0.129492735713396	2.47721216227293	0.00386085702502215	0.349432203582612	0.245636575215975	0.252178093036666	0.239537050071082	0.473854557532376	0.48159454961619	0.466637535836183	0.471464258926373	0.479206684411156	0.46425796985027	0.000706332984992203	0.000845975194823545	0.000845252067164372
184	0.455496124527524	0.24	0.147612426163345	0.142027815049614	0.153197037277075	0.314615283163389	0.474849894149946	0.459923640636437	0.489776147663455	2	1.29	3.08	0.186591606299946	0.192647206345362	0.198702806390778	0.220808711548547	0.227974785469	0.235140859389454	0.220678831557689	0.227858331855705	0.235045256385638	0.147612426163345	2.47860283650925	0.0052945406338738	0.351540134139089	0.245636575215975	0.252178093036666	0.239537050071082	0.473854557532376	0.48159454961619	0.466637535836183	0.471464258926373	0.479206684411156	0.46425796985027	0.000706332984992203	0.000845975194823545	0.000845252067164372
184	0.455496124527524	0.25	0.141853983099651	0.136563002695181	0.147144963504121	0.333651691956924	0.494306777812214	0.479429697167447	0.509183858456982	2	1.29	3.12	0.194254085772983	0.200281942863803	0.206309799954622	0.229812074190223	0.236943323633194	0.244074573076165	0.22935946933012	0.236493291067927	0.243628782011535	0.141853983099651	2.50212935548885	0.00718964423907759	0.357034452833642	0.245636575215975	0.252178093036666	0.239537050071082	0.473854557532376	0.48159454961619	0.466637535836183	0.471464258926373	0.479206684411156	0.46425796985027	0.000706332984992203	0.000845975194823545	0.000845252067164372
184	0.455496124527524	0.25	0.143565648463469	0.138214643819096	0.148916653107843	0.342868555279454	0.503700923001853	0.488850042262926	0.51855180374078	2.01	1.27	3.07	0.197316346577054	0.203310662374373	0.209304978171692	0.233242666521231	0.240328395731157	0.247414124941083	0.232759785456142	0.239885188222161	0.246893499421037	0.143565648463469	2.49470580522003	-0.00675728791079333	0.33971902541384	0.245636575215975	0.252178093036666	0.239537050071082	0.473854557532376	0.48159454961619	0.466637535836183	0.471464258926373	0.479206684411156	0.46425796985027	0.000706332984992203	0.000845975194823545	0.000845252067164372
184	0.455496124527524	0.25	0.147336636888579	0.141857931939201	0.152815341837957	0.334814714924446	0.5001185748355	0.485105861182275	0.515131288488725	1.99	1.28	3.11	0.197184444264024	0.203286769210978	0.209389094157931	0.233440712778201	0.240665071122177	0.247889429466154	0.232765025072274	0.239965575948645	0.247185876874346	0.147336636888579	2.48450891422278	0.000736979899823671	0.347653793087145	0.245636575215975	0.252178093036666	0.239537050071082	0.473854557532376	0.48159454961619	0.466637535836183	0.471464258926373	0.479206684411156	0.46425796985027	0.000706332984992203	0.000845975194823545	0.000845252067164372
184	0.455496124527524	0.25	0.147942886973766	0.142529120296538	0.153356653650994	0.33794010311059	0.499504131898379	0.484614463432575	0.514393800364183	2.03	1.3	3.14	0.194367144956945	0.200339030997148	0.206310917037352	0.229443208428883	0.23649279849072	0.243542388552556	0.228873225733801	0.236225043609738	0.242932819462527	0.147942886973766	2.51787370230026	0.00933345621695925	0.361731438907329	0.245636575215975	0.252178093036666	0.239537050071082	0.473854557532376	0.48159454961619	0.466637535836183	0.471464258926373	0.479206684411156	0.46425796985027	0.000706332984992203	0.000845975194823545	0.000845252067164372
184	0.455496124527524	0.25	0.148542935419176	0.143064747918044	0.154021122920308	0.334817860070883	0.501196788210223	0.486151814647387	0.51624176177306	2	1.28	3.1	0.197196846179475	0.203299510507894	0.209402174836313	0.233349625868592	0.240571112750498	0.247792599632404	0.232769272721635	0.239990718569788	0.247276301967804	0.148542935419176	2.47610422961026	-0.00731439824573048	0.338429733544977	0.245636575215975	0.252178093036666	0.239537050071082	0.473854557532376	0.48159454961619	0.466637535836183	0.471464258926373	0.479206684411156	0.46425796985027	0.000706332984992203	0.000845975194823545	0.000845252067164372
184	0.455496124527524	0.25	0.149071109840006	0.14362388337027	0.154518336309741	0.336040654214336	0.498007981704949	0.483099675486328	0.512916287923569	1.99	1.28	3.1	0.19655634143575	0.202622009197555	0.20868767695936	0.232745300599331	0.239927748421898	0.247110196244465	0.232188350696543	0.239346617765841	0.246507728503252	0.149071109840006	2.49236247110847	-0.00016524786600198	0.347346457113649	0.245636575215975	0.252178093036666	0.239537050071082	0.473854557532376	0.48159454961619	0.466637535836183	0.471464258926373	0.479206684411156	0.46425796985027	0.000706332984992203	0.000845975194823545	0.000845252067164372
184	0.455496124527524	0.25	0.14908272868633	0.143637853011924	0.154527604360735	0.331239095817474	0.488759459624136	0.473969159500852	0.503549759747421	2.01	1.3	3.1	0.19152669544482	0.197503323355026	0.203479951265233	0.226454121280266	0.233520666330195	0.240587211380124	0.226296037357224	0.233350698799461	0.240382568998546	0.14908272868633	2.48920099282186	0.00260099803521335	0.352181142256445	0.245636575215975	0.252178093036666	0.239537050071082	0.473854557532376	0.48159454961619	0.466637535836183	0.471464258926373	0.479206684411156	0.46425796985027	0.000706332984992203	0.000845975194823545	0.000845252067164372
184	0.455496124527524	0.25	0.149134149784841	0.143564260407871	0.154704039161811	0.3095767720436	0.472250635169473	0.457230866916445	0.4872704034225	1.99	1.3	3.08	0.186042192372118	0.192153570270901	0.198264948169684	0.22029815930658	0.227534825810895	0.234771492315211	0.22025731844663	0.227433971980469	0.234662511287388	0.149134149784841	2.46990755596207	-0.00352610386837362	0.344535429363569	0.245636575215975	0.252178093036666	0.239537050071082	0.473854557532376	0.48159454961619	0.466637535836183	0.471464258926373	0.479206684411156	0.46425796985027	0.000706332984992203	0.000845975194823545	0.000845252067164372
184	0.455496124527524	0.25	0.149181995093347	0.143647005160893	0.1547169850258	0.319418481958665	0.480513329547056	0.465575666374259	0.495450992719853	1.98	1.28	3.13	0.190310778288059	0.196416763865781	0.202522749443504	0.225578480111333	0.232816004746536	0.240053529381738	0.224691556021571	0.232032009631723	0.239210315149103	0.149181995093347	2.46455403645883	0.00912512928236681	0.352713189389771	0.245636575215975	0.252178093036666	0.239537050071082	0.473854557532376	0.48159454961619	0.466637535836183	0.471464258926373	0.479206684411156	0.46425796985027	0.000706332984992203	0.000845975194823545	0.000845252067164372
184	0.455496124527524	0.25	0.150208166598536	0.14462068342389	0.155795649773182	0.324909644664377	0.488520913551097	0.473524065935299	0.503517761166896	2.02	1.3	3.1	0.190494053412482	0.196527137042772	0.202560220673062	0.225016860625423	0.232143306380866	0.239269752136309	0.224923084324519	0.232067623686453	0.239209040675348	0.150208166598536	2.49305394342994	-0.00458013237169543	0.345030628937309	0.245636575215975	0.252178093036666	0.239537050071082	0.473854557532376	0.48159454961619	0.466637535836183	0.471464258926373	0.479206684411156	0.46425796985027	0.000706332984992203	0.000845975194823545	0.000845252067164372
184	0.455496124527524	0.25	0.1502841140089	0.144786407721326	0.155781820296474	0.32801461639602	0.49235686264572	0.477348598015289	0.50736512727615	2.02	1.31	3.15	0.191625462406721	0.197650337438692	0.203675212470663	0.226250351441519	0.233363863791363	0.240477376141206	0.225934134480872	0.233020853860398	0.240075481201711	0.1502841140089	2.50417854016363	0.0021381853681734	0.354956744357307	0.245636575215975	0.252178093036666	0.239537050071082	0.473854557532376	0.48159454961619	0.466637535836183	0.471464258926373	0.479206684411156	0.46425796985027	0.000706332984992203	0.000845975194823545	0.000845252067164372
184	0.455496124527524	0.25	0.150777287481201	0.145212789922788	0.156341785039614	0.322972682002757	0.486023416366534	0.47103711150224	0.501009721230828	2	1.29	3.08	0.191241668651348	0.197326127559532	0.203410586467717	0.226347740817422	0.233549118726725	0.240750496636028	0.226078343904335	0.233291877422131	0.240523652838419	0.150777287481201	2.46017486046595	0.00551031875471795	0.350847841800788	0.245636575215975	0.252178093036666	0.239537050071082	0.473854557532376	0.48159454961619	0.466637535836183	0.471464258926373	0.479206684411156	0.46425796985027	0.000706332984992203	0.000845975194823545	0.000845252067164372
184	0.455496124527524	0.25	0.15153590121686	0.145983348714134	0.157088453719585	0.326258214139628	0.496730213641712	0.481528107550316	0.511932319733108	2.03	1.31	3.09	0.192821427482536	0.198908905557692	0.204996383632848	0.227540950970893	0.234724543418682	0.241908135866471	0.227633816265168	0.234814586556464	0.242035291378033	0.15153590121686	2.49798518417641	0.0085254740879073	0.362393192823273	0.245636575215975	0.252178093036666	0.239537050071082	0.473854557532376	0.48159454961619	0.466637535836183	0.471464258926373	0.479206684411156	0.46425796985027	0.000706332984992203	0.000845975194823545	0.000845252067164372
184	0.455496124527524	0.25	0.151818174286447	0.146278092599546	0.157358255973349	0.337251810765283	0.503751105576685	0.488711712514228	0.518790498639142	2.03	1.31	3.11	0.195969085955008	0.201999749915578	0.208030413876148	0.231323797442671	0.238442451293922	0.245561105145172	0.231144470752156	0.238258526873833	0.245349081462291	0.151818174286447	2.48994017866336	0.00123207462950831	0.352580328832282	0.245636575215975	0.252178093036666	0.239537050071082	0.473854557532376	0.48159454961619	0.466637535836183	0.471464258926373	0.479206684411156	0.46425796985027	0.000706332984992203	0.000845975194823545	0.000845252067164372
184	0.455496124527524	0.25	0.152886499841639	0.147318838665923	0.158454161017355	0.32443740837474	0.486008275594918	0.471072486686488	0.500944064503348	1.99	1.29	3.07	0.191686435123578	0.197764030849352	0.203841626575125	0.22698482546047	0.234181589301086	0.241378353141702	0.22686481646066	0.234088902554561	0.241262003430893	0.152886499841639	2.47733412980228	-0.00513626208052849	0.34138199009126	0.245636575215975	0.252178093036666	0.239537050071082	0.473854557532376	0.48159454961619	0.466637535836183	0.471464258926373	0.479206684411156	0.46425796985027	0.000706332984992203	0.000845975194823545	0.000845252067164372
184	0.455496124527524	0.25	0.153009838505751	0.147338981326916	0.158680695684585	0.316599668374976	0.484714738615357	0.469548225043205	0.499881252187508	2.02	1.3	3.09	0.188726287627815	0.194822189284063	0.200918090940311	0.222886102092279	0.230085373460231	0.237284644828184	0.222728160326369	0.229838000994641	0.237108717040246	0.153009838505751	2.4907589870933	-0.00512615355701782	0.345451164190731	0.245636575215975	0.252178093036666	0.239537050071082	0.473854557532376	0.48159454961619	0.466637535836183	0.471464258926373	0.479206684411156	0.46425796985027	0.000706332984992203	0.000845975194823545	0.000845252067164372
184	0.455496124527524	0.25	0.153196545006856	0.14749440728535	0.158898682728362	0.316485007111843	0.4848637799961	0.469688582113012	0.500038977879189	1.99	1.29	3.07	0.191252004061097	0.197431177065703	0.203610350070309	0.226503524874061	0.233821641477444	0.241139758080828	0.226373617770995	0.233671719805264	0.240951679396676	0.153196545006856	2.45853220526029	-0.00527631805675701	0.340258923472674	0.245636575215975	0.252178093036666	0.239537050071082	0.473854557532376	0.48159454961619	0.466637535836183	0.471464258926373	0.479206684411156	0.46425796985027	0.000706332984992203	0.000845975194823545	0.000845252067164372
184	0.455496124527524	0.25	0.153301815240607	0.147681001847623	0.158922628633591	0.315894459839626	0.482839900308572	0.467707393828407	0.497972406788737	2	1.29	3.07	0.189577037870456	0.195710735545369	0.201844433220283	0.224297469114633	0.231554534001033	0.238811598887433	0.224092882719128	0.231398698303337	0.238686316974122	0.153301815240607	2.47595509451181	-0.00797454656686297	0.339568074056263	0.245636575215975	0.252178093036666	0.239537050071082	0.473854557532376	0.48159454961619	0.466637535836183	0.471464258926373	0.479206684411156	0.46425796985027	0.000706332984992203	0.000845975194823545	0.000845252067164372
184	0.455496124527524	0.25	0.153600591531033	0.147962432162758	0.159238750899308	0.32255613008073	0.491975675521005	0.476791374415527	0.507159976626484	2.01	1.3	3.05	0.192462830525375	0.198592164500623	0.20472149847587	0.227508953175307	0.234754395594313	0.241999838013318	0.227628318517594	0.23487522178566	0.242118020974321	0.153600591531033	2.46120268222677	-0.00404201449889938	0.342930711327552	0.245636575215975	0.252178093036666	0.239537050071082	0.473854557532376	0.48159454961619	0.466637535836183	0.471464258926373	0.479206684411156	0.46425796985027	0.000706332984992203	0.000845975194823545	0.000845252067164372
184	0.455496124527524	0.25	0.153607189310871	0.14800516915887	0.159209209462872	0.330060247815672	0.487145256411471	0.472364491511229	0.501926021311713	2.01	1.31	3.15	0.190503028512579	0.196464061841354	0.20242509517013	0.225148328196588	0.232193448154927	0.239238568113265	0.224794900337633	0.231852018352947	0.238815554902067	0.153607189310871	2.48679483038584	-0.0070808813078789	0.342408031464068	0.245636575215975	0.252178093036666	0.239537050071082	0.473854557532376	0.48159454961619	0.466637535836183	0.471464258926373	0.479206684411156	0.46425796985027	0.000706332984992203	0.000845975194823545	0.000845252067164372
184	0.455496124527524	0.25	0.153643857414106	0.147952823653492	0.159334891174719	0.319930922636877	0.488735020471199	0.473559659429767	0.503910381512631	2	1.3	3.09	0.191780630987399	0.197926298714865	0.204071966442331	0.226861555507212	0.234131401962014	0.241401248416816	0.226632139303624	0.23393056095249	0.241238116051342	0.153643857414106	2.46186289322164	-0.000401505745162153	0.346426749370515	0.245636575215975	0.252178093036666	0.239537050071082	0.473854557532376	0.48159454961619	0.466637535836183	0.471464258926373	0.479206684411156	0.46425796985027	0.000706332984992203	0.000845975194823545	0.000845252067164372
184	0.455496124527524	0.25	0.153947481807881	0.148257268605624	0.159637695010139	0.319408390708702	0.482886165869249	0.467874390181935	0.497897941556563	1.97	1.29	3.06	0.191677223911757	0.197827198242712	0.203977172573668	0.227308854090546	0.234602071246588	0.241895288402631	0.227262750746036	0.234558722344188	0.241806134080252	0.153947481807881	2.4470429385009	-0.00318525497650542	0.341026290895921	0.245636575215975	0.252178093036666	0.239537050071082	0.473854557532376	0.48159454961619	0.466637535836183	0.471464258926373	0.479206684411156	0.46425796985027	0.000706332984992203	0.000845975194823545	0.000845252067164372
184	0.455496124527524	0.25	0.154144922042187	0.14846417479658	0.159825669287795	0.32707494027285	0.489203998225507	0.474259997458087	0.504147998992928	2	1.28	3.1	0.192378553304149	0.198440429202646	0.204502305101143	0.22764935250996	0.234822616367012	0.241995880224064	0.227124839472823	0.234264950368743	0.241445979212676	0.154144922042187	2.44879184160514	-0.00643336836172638	0.33622457651209	0.245636575215975	0.252178093036666	0.239537050071082	0.473854557532376	0.48159454961619	0.466637535836183	0.471464258926373	0.479206684411156	0.46425796985027	0.000706332984992203	0.000845975194823545	0.000845252067164372
184	0.455496124527524	0.25	0.154344596843804	0.148714850425041	0.159974343262568	0.331618360907698	0.498839187301917	0.4837567787004	0.513921595903435	2	1.3	3.1	0.195904145001051	0.202011979540496	0.208119814079941	0.231737796798167	0.238962841063418	0.246187885328669	0.231534840701352	0.238770273105183	0.245933841629619	0.154344596843804	2.48033483482841	-0.0076692354045103	0.33915940889493	0.245636575215975	0.252178093036666	0.239537050071082	0.473854557532376	0.48159454961619	0.466637535836183	0.471464258926373	0.479206684411156	0.46425796985027	0.000706332984992203	0.000845975194823545	0.000845252067164372
184	0.455496124527524	0.25	0.154511518259474	0.148877135732145	0.160145900786803	0.332283929128203	0.495178686332874	0.480229403548358	0.510127969117389	1.99	1.31	3.1	0.195396584223614	0.201479174692053	0.207561765160491	0.231374086657367	0.238576637406848	0.245779188156329	0.231241625672911	0.23845639953006	0.245693084918287	0.154511518259474	2.47345615987837	0.00308472582123465	0.350209931552761	0.245636575215975	0.252178093036666	0.239537050071082	0.473854557532376	0.48159454961619	0.466637535836183	0.471464258926373	0.479206684411156	0.46425796985027	0.000706332984992203	0.000845975194823545	0.000845252067164372
184	0.455496124527524	0.25	0.154658397120263	0.149009765626387	0.160307028614139	0.326666987812431	0.492475811069602	0.477417911306408	0.507533710832797	2.02	1.32	3.11	0.191905279422564	0.197958027744606	0.204010776066649	0.226644527651434	0.233792961965331	0.240941396279228	0.226693647010958	0.233821991715377	0.240962239242694	0.154658397120263	2.47536045004019	0.000920832357255687	0.351578108891155	0.245636575215975	0.252178093036666	0.239537050071082	0.473854557532376	0.48159454961619	0.466637535836183	0.471464258926373	0.479206684411156	0.46425796985027	0.000706332984992203	0.000845975194823545	0.000845252067164372
184	0.455496124527524	0.25	0.154848048102655	0.149146822582926	0.160549273622385	0.318747801806133	0.485245007245619	0.470136950667617	0.500353063823621	2.01	1.28	3.1	0.190120540907154	0.196230147660222	0.20233975441329	0.224827871555414	0.232052813562094	0.239277755568775	0.224295966512909	0.231523416177515	0.238727466178671	0.154848048102655	2.46121345254973	0.00142206707764384	0.346743496431482	0.245636575215975	0.252178093036666	0.239537050071082	0.473854557532376	0.48159454961619	0.466637535836183	0.471464258926373	0.479206684411156	0.46425796985027	0.000706332984992203	0.000845975194823545	0.000845252067164372
184	0.455496124527524	0.25	0.154896070678455	0.149213481439073	0.160578659917837	0.323124467747094	0.484008454326427	0.469089458215485	0.49892745043737	1.99	1.28	3.08	0.191109806668229	0.197187893507556	0.203265980346882	0.226361330461893	0.233560562398752	0.240759794335611	0.226046904681152	0.233194390102874	0.240368598390796	0.154896070678455	2.45376118706586	0.00989083382309447	0.353029629548062	0.245636575215975	0.252178093036666	0.239537050071082	0.473854557532376	0.48159454961619	0.466637535836183	0.471464258926373	0.479206684411156	0.46425796985027	0.000706332984992203	0.000845975194823545	0.000845252067164372
184	0.455496124527524	0.25	0.15524666203984	0.1495408428579	0.16095248122178	0.32153488213634	0.490881894053096	0.475695876548923	0.506067911557268	2	1.3	3.08	0.19294680708722	0.199106401345337	0.205265995603453	0.228318153921976	0.235606935794826	0.242895717667677	0.228262217374179	0.23558420459799	0.242840489390886	0.15524666203984	2.46315890436739	0.000737074256647946	0.346448190504583	0.245636575215975	0.252178093036666	0.239537050071082	0.473854557532376	0.48159454961619	0.466637535836183	0.471464258926373	0.479206684411156	0.46425796985027	0.000706332984992203	0.000845975194823545	0.000845252067164372
184	0.455496124527524	0.25	0.155273660283535	0.149593407593661	0.16095391297341	0.326524865806442	0.493377318234843	0.478286979073544	0.508467657396142	2	1.28	3.11	0.193790145393876	0.199904380462068	0.20601861553026	0.22926297040662	0.236496401655918	0.243729832905215	0.228725298509429	0.235889935913247	0.243074996820803	0.155273660283535	2.46732695070028	0.00456983381937245	0.350562726892354	0.245636575215975	0.252178093036666	0.239537050071082	0.473854557532376	0.48159454961619	0.466637535836183	0.471464258926373	0.479206684411156	0.46425796985027	0.000706332984992203	0.000845975194823545	0.000845252067164372
184	0.455496124527524	0.25	0.155470875165104	0.149762796344307	0.161178953985902	0.316574197272296	0.485398193806114	0.470209401188267	0.50058698642396	2	1.31	3.07	0.190845892873438	0.197010632841412	0.203175372809386	0.225864000249065	0.233159901715414	0.240455803181762	0.22593393052117	0.233210714785587	0.240503206316422	0.155470875165104	2.47726737049718	-0.00186941717247551	0.345687604593057	0.245636575215975	0.252178093036666	0.239537050071082	0.473854557532376	0.48159454961619	0.466637535836183	0.471464258926373	0.479206684411156	0.46425796985027	0.000706332984992203	0.000845975194823545	0.000845252067164372
184	0.455496124527524	0.25	0.156110718082072	0.150427243473624	0.161794192690521	0.328847009564193	0.493217349908697	0.478211198308695	0.508223501508699	2.02	1.3	3.08	0.192332824448008	0.198368181904151	0.204403539360294	0.227177004074136	0.234305763449131	0.241434522824126	0.227076612305375	0.23422992543201	0.241292708967512	0.156110718082072	2.47194225150667	0.00438357123589134	0.352091332591592	0.245636575215975	0.252178093036666	0.239537050071082	0.473854557532376	0.48159454961619	0.466637535836183	0.471464258926373	0.479206684411156	0.46425796985027	0.000706332984992203	0.000845975194823545	0.000845252067164372
184	0.455496124527524	0.25	0.156121598046073	0.150426083959424	0.161817112132722	0.321577765486293	0.491683755048398	0.476474425941402	0.506893084155394	2	1.3	3.1	0.192847415382336	0.199003212311392	0.205159009240447	0.228094448716632	0.235375350584882	0.242656252453132	0.227878213706594	0.235221739307599	0.242343465658988	0.156121598046073	2.48105268067647	0.00311278568980537	0.353391634275837	0.245636575215975	0.252178093036666	0.239537050071082	0.473854557532376	0.48159454961619	0.466637535836183	0.471464258926373	0.479206684411156	0.46425796985027	0.000706332984992203	0.000845975194823545	0.000845252067164372
184	0.455496124527524	0.25	0.156223750087334	0.150488282816107	0.16195921735856	0.316594094204763	0.483075557994318	0.467960138963499	0.498190977025137	1.99	1.3	3.07	0.190393255107961	0.196543081967088	0.202692908826214	0.225446639285901	0.23272871341607	0.240010787546239	0.225419284697944	0.232722187105287	0.239995789991735	0.156223750087334	2.45290781692435	0.00361064023862312	0.348282871212066	0.245636575215975	0.252178093036666	0.239537050071082	0.473854557532376	0.48159454961619	0.466637535836183	0.471464258926373	0.479206684411156	0.46425796985027	0.000706332984992203	0.000845975194823545	0.000845252067164372
184	0.455496124527524	0.25	0.156650480692674	0.150853157121445	0.162447804263903	0.314691069258006	0.486417455608419	0.471130278178582	0.501704633038255	2.01	1.3	3.14	0.190009628463215	0.196175037561786	0.202340446660357	0.224566304585257	0.231853004468418	0.239139704351579	0.224087332275497	0.231380371674186	0.238667815731606	0.156650480692674	2.48115774433627	0.00294809886135231	0.352105997050369	0.245636575215975	0.252178093036666	0.239537050071082	0.473854557532376	0.48159454961619	0.466637535836183	0.471464258926373	0.479206684411156	0.46425796985027	0.000706332984992203	0.000845975194823545	0.000845252067164372
184	0.455496124527524	0.25	0.156863130267929	0.151048383350704	0.162677877185154	0.31276171131401	0.48265410952363	0.467417088749783	0.497891130297477	2.03	1.3	3.12	0.187058583698528	0.19315638284696	0.199254181995392	0.220712172595254	0.227907022847456	0.235101873099658	0.220483478964889	0.227600183177128	0.234793027470005	0.156863130267929	2.48361660788551	0.00640644433770581	0.357279854025168	0.245636575215975	0.252178093036666	0.239537050071082	0.473854557532376	0.48159454961619	0.466637535836183	0.471464258926373	0.479206684411156	0.46425796985027	0.000706332984992203	0.000845975194823545	0.000845252067164372
184	0.455496124527524	0.25	0.156990019723835	0.151275225760938	0.162704813686731	0.329689272421949	0.49785926425533	0.482740738722538	0.512977789788122	2	1.27	3.1	0.195991166977145	0.202129239081825	0.208267311186506	0.231968539060064	0.239233354310305	0.246498169560546	0.231256919016369	0.238520341050935	0.24573363340296	0.156990019723835	2.47211203687472	0.00141541614733309	0.347623348795086	0.245636575215975	0.252178093036666	0.239537050071082	0.473854557532376	0.48159454961619	0.466637535836183	0.471464258926373	0.479206684411156	0.46425796985027	0.000706332984992203	0.000845975194823545	0.000845252067164372
184	0.455496124527524	0.25	0.157584026193629	0.151815584420384	0.163352467966875	0.321160521961098	0.488897261857323	0.473759654343774	0.504034869370871	1.99	1.29	3.07	0.1927108489065	0.1988683618302	0.2050258747539	0.228180131725608	0.235470962096625	0.242761792467642	0.227994321222695	0.2353780814522	0.242679356162989	0.157584026193629	2.45909655833269	0.00491482044814882	0.35058210897221	0.245636575215975	0.252178093036666	0.239537050071082	0.473854557532376	0.48159454961619	0.466637535836183	0.471464258926373	0.479206684411156	0.46425796985027	0.000706332984992203	0.000845975194823545	0.000845252067164372
184	0.455496124527524	0.25	0.15781548334328	0.15206098198272	0.163569984703841	0.316135807220151	0.484374371451539	0.469202246458733	0.499546496444344	2	1.3	3.09	0.190479401200306	0.196638743584912	0.202798085969518	0.225441105409022	0.232730969546709	0.240020833684397	0.225210088251879	0.232469401497917	0.239764501722493	0.15781548334328	2.46512373581435	-0.00466012118750032	0.341891780620383	0.245636575215975	0.252178093036666	0.239537050071082	0.473854557532376	0.48159454961619	0.466637535836183	0.471464258926373	0.479206684411156	0.46425796985027	0.000706332984992203	0.000845975194823545	0.000845252067164372
184	0.455496124527524	0.25	0.158081935522201	0.152311870711666	0.163852000332736	0.322052327422147	0.493582121683046	0.478330660477653	0.50883358288844	1.97	1.28	3.04	0.196087817486285	0.202340031672714	0.208592245859143	0.232572300471921	0.239987813862919	0.247403327253916	0.232402496917843	0.239881075665289	0.24726950421688	0.158081935522201	2.44621173205497	0.000199855406881963	0.341366606023997	0.245636575215975	0.252178093036666	0.239537050071082	0.473854557532376	0.48159454961619	0.466637535836183	0.471464258926373	0.479206684411156	0.46425796985027	0.000706332984992203	0.000845975194823545	0.000845252067164372
184	0.455496124527524	0.25	0.158414821672315	0.152635963677767	0.164193679666863	0.317266406112566	0.482543281210539	0.467467944090959	0.49761861833012	2.02	1.29	3.1	0.187913451737087	0.193973457925852	0.200033464114617	0.221932040398724	0.229089109389098	0.236246178379471	0.221656380418449	0.228752264795685	0.235916585700397	0.158414821672315	2.47257516464351	-0.00772433566327044	0.339953720447703	0.245636575215975	0.252178093036666	0.239537050071082	0.473854557532376	0.48159454961619	0.466637535836183	0.471464258926373	0.479206684411156	0.46425796985027	0.000706332984992203	0.000845975194823545	0.000845252067164372
184	0.455496124527524	0.25	0.159652546575581	0.153833769978303	0.165471323172858	0.317320504459539	0.489076697239325	0.473799154757174	0.504354239721477	1.98	1.28	3.05	0.193762730402207	0.200010564142423	0.206258397882638	0.229693557201144	0.237099972013799	0.244506386826454	0.22960565137756	0.236956659692947	0.244409270466349	0.159652546575581	2.4393407099087	-0.00296222751036051	0.340362961992271	0.245636575215975	0.252178093036666	0.239537050071082	0.473854557532376	0.48159454961619	0.466637535836183	0.471464258926373	0.479206684411156	0.46425796985027	0.000706332984992203	0.000845975194823545	0.000845252067164372
184	0.455496124527524	0.25	0.160060940973851	0.154192590267442	0.16592929168026	0.331335013388756	0.499927454635254	0.484802475611459	0.51505243365905	1.99	1.28	3.09	0.197305225567655	0.203460799328355	0.209616373089054	0.233646491224789	0.240935848141338	0.248225205057887	0.233214890376246	0.240520299650598	0.247764003492909	0.160060940973851	2.44240943622047	0.00333289908896229	0.34538224419169	0.245636575215975	0.252178093036666	0.239537050071082	0.473854557532376	0.48159454961619	0.466637535836183	0.471464258926373	0.479206684411156	0.46425796985027	0.000706332984992203	0.000845975194823545	0.000845252067164372
184	0.455496124527524	0.25	0.16053521191413	0.154616972737808	0.166453451090452	0.308198265331243	0.480104252584936	0.46478532197309	0.495423183196782	2	1.3	3.08	0.188705073967824	0.194924633402156	0.201144192836487	0.223345926172822	0.230707218760452	0.238068511348082	0.223314639342152	0.23067261378078	0.237993945890139	0.16053521191413	2.4483619588669	0.00029228337607221	0.346508986275964	0.245636575215975	0.252178093036666	0.239537050071082	0.473854557532376	0.48159454961619	0.466637535836183	0.471464258926373	0.479206684411156	0.46425796985027	0.000706332984992203	0.000845975194823545	0.000845252067164372
184	0.455496124527524	0.25	0.162191280008313	0.156281360669846	0.16810119934678	0.312942639527628	0.482145062471203	0.466930515717147	0.497359609225258	1.98	1.27	3.06	0.191077629470185	0.197303736844561	0.203529844218938	0.226542627664491	0.233924332831252	0.241306037998014	0.226155959150842	0.233533650578151	0.240938235080102	0.162191280008313	2.42984219550191	0.012808153725363	0.352367708239262	0.245636575215975	0.252178093036666	0.239537050071082	0.473854557532376	0.48159454961619	0.466637535836183	0.471464258926373	0.479206684411156	0.46425796985027	0.000706332984992203	0.000845975194823545	0.000845252067164372
184	0.455496124527524	0.25	0.162858523254824	0.156919854736476	0.168797191773171	0.317147001064781	0.496995062981795	0.481463951092571	0.512526174871019	2.01	1.31	3.08	0.194216214987957	0.200481260914728	0.206746306841498	0.229547843389891	0.236952620490083	0.244357397590276	0.229683022425706	0.237058401493232	0.244463649671343	0.162858523254824	2.45441259597312	-0.00503887341613697	0.343744987212664	0.245636575215975	0.252178093036666	0.239537050071082	0.473854557532376	0.48159454961619	0.466637535836183	0.471464258926373	0.479206684411156	0.46425796985027	0.000706332984992203	0.000845975194823545	0.000845252067164372
184	0.455496124527524	0.26	0.149745550526587	0.144357526357858	0.155133574695316	0.343816485651405	0.502968253543975	0.488170116291706	0.517766390796244	1.98	1.27	3.06	0.199246088865566	0.205285932091546	0.211325775317526	0.236092040014132	0.243248812409044	0.250405584803956	0.235708762885543	0.242883032496638	0.249996001504291	0.149745550526587	2.46355210040571	-0.00141930274324308	0.341294621263237	0.245636575215975	0.252178093036666	0.239537050071082	0.473854557532376	0.48159454961619	0.466637535836183	0.471464258926373	0.479206684411156	0.46425796985027	0.000706332984992203	0.000845975194823545	0.000845252067164372
184	0.455496124527524	0.26	0.150369988168509	0.145009115312382	0.155730861024637	0.335839006402399	0.488583785463027	0.473950988971829	0.503216581954224	1.99	1.3	3.12	0.193341608652097	0.199310851207797	0.205280093763497	0.229069609000192	0.236141920375867	0.243214231751542	0.228682941640827	0.235783244836057	0.242810177616411	0.150369988168509	2.493523546842	0.000661951235194074	0.348309302503121	0.245636575215975	0.252178093036666	0.239537050071082	0.473854557532376	0.48159454961619	0.466637535836183	0.471464258926373	0.479206684411156	0.46425796985027	0.000706332984992203	0.000845975194823545	0.000845252067164372
184	0.455496124527524	0.26	0.15040198662471	0.145006522621011	0.15579745062841	0.337069326412561	0.49102934016078	0.476363766641718	0.505694913679842	2.01	1.29	3.12	0.192328906440316	0.198250040486942	0.204171174533568	0.227360493616152	0.234360127652059	0.241359761687965	0.226832537705025	0.233749599533621	0.240719245126729	0.15040198662471	2.49207395433875	-0.0010499564605665	0.345793038906965	0.245636575215975	0.252178093036666	0.239537050071082	0.473854557532376	0.48159454961619	0.466637535836183	0.471464258926373	0.479206684411156	0.46425796985027	0.000706332984992203	0.000845975194823545	0.000845252067164372
184	0.455496124527524	0.26	0.150939095824191	0.145528329705284	0.156349861943098	0.344816836487165	0.501185380421681	0.486472330966165	0.515898429877197	1.99	1.3	3.12	0.197819021927869	0.203801933735178	0.209784845542487	0.234212307307135	0.241295911124142	0.248379514941149	0.233791702041987	0.240897470495111	0.247907125957863	0.150939095824191	2.49708025522305	0.00127876578406844	0.351171354237318	0.245636575215975	0.252178093036666	0.239537050071082	0.473854557532376	0.48159454961619	0.466637535836183	0.471464258926373	0.479206684411156	0.46425796985027	0.000706332984992203	0.000845975194823545	0.000845252067164372
184	0.455496124527524	0.26	0.151032197492159	0.145669425465807	0.156394969518511	0.337939287243118	0.494769172275029	0.480020620854074	0.509517723695984	2.01	1.3	3.09	0.193810836143729	0.199765640913821	0.205720445683912	0.229113748198934	0.236153228899883	0.243192709600832	0.229101440889986	0.236062176414907	0.24312904336989	0.151032197492159	2.49000628108947	-0.00702269484603924	0.340373999199963	0.245636575215975	0.252178093036666	0.239537050071082	0.473854557532376	0.48159454961619	0.466637535836183	0.471464258926373	0.479206684411156	0.46425796985027	0.000706332984992203	0.000845975194823545	0.000845252067164372
184	0.455496124527524	0.26	0.151302439633767	0.145888111867628	0.156716767399906	0.328590075926106	0.482934226200686	0.468232382201627	0.497636070199746	2.02	1.3	3.14	0.188641235051084	0.194564306831106	0.200487378611128	0.2228983323253	0.229897029199038	0.236895726072775	0.222331761181704	0.229374393964099	0.236212329997215	0.151302439633767	2.49890141317198	-0.00117877508934271	0.348631579290086	0.245636575215975	0.252178093036666	0.239537050071082	0.473854557532376	0.48159454961619	0.466637535836183	0.471464258926373	0.479206684411156	0.46425796985027	0.000706332984992203	0.000845975194823545	0.000845252067164372
184	0.455496124527524	0.26	0.151922046397689	0.146432471804302	0.157411620991076	0.329615395746302	0.490100053670606	0.475214664634803	0.504985442706409	2	1.29	3.13	0.192745854160004	0.198783329931957	0.204820805703911	0.228078884263089	0.235223114388472	0.242367344513856	0.227533163810378	0.234683329912787	0.241870824607031	0.151922046397689	2.50152668556406	-0.00567414329848862	0.345324603448498	0.245636575215975	0.252178093036666	0.239537050071082	0.473854557532376	0.48159454961619	0.466637535836183	0.471464258926373	0.479206684411156	0.46425796985027	0.000706332984992203	0.000845975194823545	0.000845252067164372
184	0.455496124527524	0.26	0.151992429592627	0.146549264932703	0.157435594252551	0.336566184150326	0.495530456759539	0.480713770559121	0.510347142959956	2	1.29	3.09	0.195092088739045	0.201105268381617	0.20711844802419	0.230884902112173	0.238001297257316	0.245117692402459	0.230638413335575	0.237778662644269	0.244851119145778	0.151992429592627	2.48033057578893	-0.00363488492785668	0.342537281110026	0.245636575215975	0.252178093036666	0.239537050071082	0.473854557532376	0.48159454961619	0.466637535836183	0.471464258926373	0.479206684411156	0.46425796985027	0.000706332984992203	0.000845975194823545	0.000845252067164372
184	0.455496124527524	0.26	0.152255662061914	0.14679842488009	0.157712899243738	0.332325474515163	0.483487190518342	0.468892236646338	0.498082144390347	2	1.3	3.13	0.190348235100853	0.196273101186895	0.202197967272937	0.225284501805615	0.232296810082347	0.239309118359079	0.224963192793075	0.231804252731342	0.238797148916638	0.152255662061914	2.4922630360433	-0.00183884625403882	0.347786787337298	0.245636575215975	0.252178093036666	0.239537050071082	0.473854557532376	0.48159454961619	0.466637535836183	0.471464258926373	0.479206684411156	0.46425796985027	0.000706332984992203	0.000845975194823545	0.000845252067164372
184	0.455496124527524	0.26	0.152463709124598	0.14695222607931	0.157975192169887	0.339521375866568	0.501871879002816	0.486964343511695	0.516779414493936	2.02	1.29	3.12	0.195744558410651	0.201736925183662	0.207729291956673	0.231179297199686	0.238256434619982	0.245333572040279	0.230707257443737	0.237798181202379	0.244740236210191	0.152463709124598	2.47715855323521	-0.00792229395095255	0.339184558361772	0.245636575215975	0.252178093036666	0.239537050071082	0.473854557532376	0.48159454961619	0.466637535836183	0.471464258926373	0.479206684411156	0.46425796985027	0.000706332984992203	0.000845975194823545	0.000845252067164372
184	0.455496124527524	0.26	0.152512701386394	0.147004915705973	0.158020487066814	0.332458427661786	0.496309056607313	0.481331538493861	0.511286574720765	2	1.29	3.1	0.195145816073266	0.201218137874882	0.207290459676498	0.230898047680317	0.238082866074545	0.245267684468772	0.23051242786926	0.237783007927646	0.244856828107674	0.152512701386394	2.47654290394877	-0.00187473668663674	0.344620698148111	0.245636575215975	0.252178093036666	0.239537050071082	0.473854557532376	0.48159454961619	0.466637535836183	0.471464258926373	0.479206684411156	0.46425796985027	0.000706332984992203	0.000845975194823545	0.000845252067164372
184	0.455496124527524	0.26	0.152671107111759	0.147252726180436	0.158089488043082	0.333176772209143	0.488100111435127	0.473394127874392	0.502806094995863	2.01	1.31	3.1	0.19142686038076	0.197373533767866	0.203320207154971	0.226369893396846	0.233402071733927	0.240434250071008	0.226383458537051	0.233335310417442	0.240401763159405	0.152671107111759	2.5065080145304	0.000778546403294131	0.35260508660458	0.245636575215975	0.252178093036666	0.239537050071082	0.473854557532376	0.48159454961619	0.466637535836183	0.471464258926373	0.479206684411156	0.46425796985027	0.000706332984992203	0.000845975194823545	0.000845252067164372
184	0.455496124527524	0.26	0.152787672040674	0.147295395284634	0.158279948796713	0.333619388220711	0.488893557966533	0.474178329198045	0.503608786735021	1.97	1.27	3.12	0.194488122764523	0.200523694284786	0.20655926580505	0.230701601064694	0.237860989480156	0.245020377895618	0.229864869629681	0.23699523188518	0.24411724992724	0.152787672040674	2.47672809785752	-0.00350728276982499	0.340906075753745	0.245636575215975	0.252178093036666	0.239537050071082	0.473854557532376	0.48159454961619	0.466637535836183	0.471464258926373	0.479206684411156	0.46425796985027	0.000706332984992203	0.000845975194823545	0.000845252067164372
184	0.455496124527524	0.26	0.152866732667902	0.147383502968159	0.158349962367645	0.324840687325446	0.488874792055034	0.47386472152513	0.503884862584937	2	1.29	3.12	0.19216074981551	0.198247605993634	0.204334462171757	0.227376900324236	0.234579258203407	0.241781616082578	0.226801764750508	0.234107272952861	0.241246670481269	0.152866732667902	2.50653756808668	0.0108278356850049	0.362268732990462	0.245636575215975	0.252178093036666	0.239537050071082	0.473854557532376	0.48159454961619	0.466637535836183	0.471464258926373	0.479206684411156	0.46425796985027	0.000706332984992203	0.000845975194823545	0.000845252067164372
184	0.455496124527524	0.26	0.153002609208503	0.147446102544136	0.158559115872871	0.324021169152528	0.49732249625683	0.482024479643826	0.512620512869835	2.01	1.32	3.12	0.194576659820332	0.200751941574972	0.206927223329612	0.230008057536533	0.23730782597966	0.244607594422788	0.230026349027025	0.237308824768843	0.24456668751518	0.153002609208503	2.50268898062422	-0.00151510086605405	0.351129008836309	0.245636575215975	0.252178093036666	0.239537050071082	0.473854557532376	0.48159454961619	0.466637535836183	0.471464258926373	0.479206684411156	0.46425796985027	0.000706332984992203	0.000845975194823545	0.000845252067164372
184	0.455496124527524	0.26	0.153275916042138	0.147781950052198	0.158769882032079	0.340191926125935	0.502568611030581	0.48766267202059	0.517474550040572	2	1.3	3.09	0.197772563945963	0.203817697078284	0.209862830210606	0.234021382529944	0.241174500156461	0.248327617782979	0.23399406729427	0.241081243791962	0.248308315665918	0.153275916042138	2.48713667334462	-0.0092268954062581	0.338629761358699	0.245636575215975	0.252178093036666	0.239537050071082	0.473854557532376	0.48159454961619	0.466637535836183	0.471464258926373	0.479206684411156	0.46425796985027	0.000706332984992203	0.000845975194823545	0.000845252067164372
184	0.455496124527524	0.26	0.153563664962251	0.147975330039176	0.159151999885326	0.326672736437949	0.494117664522076	0.479009761009009	0.509225568035142	1.97	1.29	3.05	0.196471706829697	0.202668398069512	0.208865089309327	0.233055028569147	0.240405552862099	0.24775607715505	0.233101601461174	0.240411928249705	0.247852810305713	0.153563664962251	2.46009333150059	-0.00195531238929978	0.341426324614329	0.245636575215975	0.252178093036666	0.239537050071082	0.473854557532376	0.48159454961619	0.466637535836183	0.471464258926373	0.479206684411156	0.46425796985027	0.000706332984992203	0.000845975194823545	0.000845252067164372
184	0.455496124527524	0.26	0.153586280115019	0.148014537500805	0.159158022729233	0.3372785554158	0.500563448450031	0.485620116320586	0.515506780579476	1.99	1.28	3.11	0.197549212650897	0.203628127830358	0.209707043009819	0.233912589803521	0.241110466088335	0.24830834237315	0.233376004846707	0.240539649866696	0.247741827847639	0.153586280115019	2.47406067244185	-0.003225086079422	0.343575816629083	0.245636575215975	0.252178093036666	0.239537050071082	0.473854557532376	0.48159454961619	0.466637535836183	0.471464258926373	0.479206684411156	0.46425796985027	0.000706332984992203	0.000845975194823545	0.000845252067164372
184	0.455496124527524	0.26	0.153683970593515	0.148187668171313	0.159180273015716	0.335055548668889	0.49426030599715	0.479431466055762	0.509089145938538	1.98	1.29	3.09	0.196397763103359	0.20247235603291	0.20854694896246	0.232903248230894	0.240106957695896	0.247310667160897	0.232647428797747	0.239770432749356	0.247030051860338	0.153683970593515	2.4670830115238	0.000104399198543897	0.34516646185714	0.245636575215975	0.252178093036666	0.239537050071082	0.473854557532376	0.48159454961619	0.466637535836183	0.471464258926373	0.479206684411156	0.46425796985027	0.000706332984992203	0.000845975194823545	0.000845252067164372
184	0.455496124527524	0.26	0.153696149313813	0.148241387758297	0.159150910869329	0.341371255354883	0.501867188226319	0.48702107267878	0.516713303773859	1.99	1.28	3.07	0.198400904424056	0.204448861929497	0.210496819434939	0.234993625718768	0.242157058095866	0.249320490472963	0.23457427424496	0.24180767640355	0.248904091231134	0.153696149313813	2.47470775738447	-0.00937242354065246	0.335788155013273	0.245636575215975	0.252178093036666	0.239537050071082	0.473854557532376	0.48159454961619	0.466637535836183	0.471464258926373	0.479206684411156	0.46425796985027	0.000706332984992203	0.000845975194823545	0.000845252067164372
184	0.455496124527524	0.26	0.153776216207837	0.148194810327598	0.159357622088077	0.329635343525965	0.49163412264367	0.476702814605112	0.506565430682227	1.99	1.28	3.08	0.193808020730488	0.199878484695059	0.20594894865963	0.229453544093784	0.236640498822048	0.243827453550312	0.229119520925076	0.236375915384087	0.243528425910503	0.153776216207837	2.45426683758805	-0.0051170081327934	0.337444136163625	0.245636575215975	0.252178093036666	0.239537050071082	0.473854557532376	0.48159454961619	0.466637535836183	0.471464258926373	0.479206684411156	0.46425796985027	0.000706332984992203	0.000845975194823545	0.000845252067164372
184	0.455496124527524	0.26	0.153787329001579	0.148328740504147	0.159245917499011	0.339383011624192	0.497071965562224	0.482302449782517	0.511841481341931	2.01	1.28	3.15	0.194463854844982	0.200418908513091	0.206373962181201	0.229817500187299	0.236855186180807	0.243892872174316	0.228852703389873	0.235853246246847	0.242894200382557	0.153787329001579	2.5082057348516	-0.00205972971028684	0.349003681049151	0.245636575215975	0.252178093036666	0.239537050071082	0.473854557532376	0.48159454961619	0.466637535836183	0.471464258926373	0.479206684411156	0.46425796985027	0.000706332984992203	0.000845975194823545	0.000845252067164372
184	0.455496124527524	0.26	0.153937087716124	0.148460348563115	0.159413826869133	0.333390280350452	0.491195362130178	0.476403229944241	0.505987494316115	2	1.29	3.05	0.19324032568949	0.199240361502822	0.205240397316154	0.228667173984301	0.235767199449192	0.242867224914084	0.228625035981781	0.235766939572227	0.242893941479862	0.153937087716124	2.47191609796104	0.00500573303099065	0.350914009266391	0.245636575215975	0.252178093036666	0.239537050071082	0.473854557532376	0.48159454961619	0.466637535836183	0.471464258926373	0.479206684411156	0.46425796985027	0.000706332984992203	0.000845975194823545	0.000845252067164372
184	0.455496124527524	0.26	0.153960120945306	0.148427711049107	0.159492530841506	0.337654265865394	0.4942102244182	0.479468946120724	0.508951502715676	2	1.28	3.09	0.1947955984336	0.200784591361852	0.206773584290103	0.230587582747441	0.23767700064765	0.244766418547858	0.230134175943334	0.237204083282995	0.244210849165847	0.153960120945306	2.47891150216408	0.000860665939716108	0.346350569325687	0.245636575215975	0.252178093036666	0.239537050071082	0.473854557532376	0.48159454961619	0.466637535836183	0.471464258926373	0.479206684411156	0.46425796985027	0.000706332984992203	0.000845975194823545	0.000845252067164372
184	0.455496124527524	0.26	0.154021730643173	0.148429416932759	0.159614044353587	0.330411805711419	0.495736120328976	0.480706644052651	0.510765596605301	1.99	1.28	3.08	0.19577716934703	0.201898217097361	0.208019264847691	0.231872740908643	0.23912233044881	0.246371919988977	0.231410183802041	0.238669612953618	0.245954753862452	0.154021730643173	2.47552860782616	-0.00407595940663356	0.341804658094738	0.245636575215975	0.252178093036666	0.239537050071082	0.473854557532376	0.48159454961619	0.466637535836183	0.471464258926373	0.479206684411156	0.46425796985027	0.000706332984992203	0.000845975194823545	0.000845252067164372
184	0.455496124527524	0.26	0.154081729721226	0.148518984318034	0.159644475124419	0.32035363646672	0.483808919296103	0.468801095983739	0.498816742608467	2.02	1.3	3.1	0.18866109245315	0.194700737764799	0.200740383076449	0.222868717670363	0.230003458534463	0.237138199398562	0.222684056700996	0.229783447079171	0.236929640733251	0.154081729721226	2.48797708956277	0.00308918814895324	0.352634677466105	0.245636575215975	0.252178093036666	0.239537050071082	0.473854557532376	0.48159454961619	0.466637535836183	0.471464258926373	0.479206684411156	0.46425796985027	0.000706332984992203	0.000845975194823545	0.000845252067164372
184	0.455496124527524	0.26	0.15412840234148	0.148594322563479	0.15966248211948	0.32731125651713	0.484874037604096	0.47007025468511	0.499677820523081	1.99	1.28	3.11	0.191102171736796	0.197120495673572	0.203138819610349	0.226247636168755	0.233372785778614	0.240497935388473	0.225677989113865	0.232777544002534	0.239890902128627	0.15412840234148	2.46935213036147	-0.0040584693538142	0.340510158434555	0.245636575215975	0.252178093036666	0.239537050071082	0.473854557532376	0.48159454961619	0.466637535836183	0.471464258926373	0.479206684411156	0.46425796985027	0.000706332984992203	0.000845975194823545	0.000845252067164372
184	0.455496124527524	0.26	0.154150017476065	0.148600143346997	0.159699891605132	0.329816295392897	0.486967942396953	0.472184403194968	0.501751481598938	2	1.29	3.12	0.191182625100266	0.197168328596154	0.203154032092043	0.226143666850134	0.233223959510244	0.240304252170353	0.225624493519209	0.232721403222513	0.239776472248923	0.154150017476065	2.48689682781812	-0.00108210303172862	0.347751511174935	0.245636575215975	0.252178093036666	0.239537050071082	0.473854557532376	0.48159454961619	0.466637535836183	0.471464258926373	0.479206684411156	0.46425796985027	0.000706332984992203	0.000845975194823545	0.000845252067164372
184	0.455496124527524	0.26	0.154174802842457	0.148588933527985	0.159760672156929	0.323944002746723	0.481689719340765	0.4668699682985	0.49650947038303	1.99	1.29	3.12	0.189850747745466	0.195877138406295	0.201903529067124	0.224778815338533	0.231913919990976	0.239049024643419	0.224243757819056	0.231398939808739	0.23852139122564	0.154174802842457	2.47796432920362	-0.00823887174701187	0.33843041905104	0.245636575215975	0.252178093036666	0.239537050071082	0.473854557532376	0.48159454961619	0.466637535836183	0.471464258926373	0.479206684411156	0.46425796985027	0.000706332984992203	0.000845975194823545	0.000845252067164372
184	0.455496124527524	0.26	0.154181793773071	0.148626267742068	0.159737319804075	0.332169797320253	0.4907488033243	0.475929445843146	0.505568160805454	1.97	1.27	3.02	0.195771353053483	0.201867226487683	0.207963099921883	0.232371065336504	0.239606570337456	0.246842075338408	0.23221971130553	0.239403380317117	0.246683987498574	0.154181793773071	2.44272947582964	0.00325337851008792	0.342270486895463	0.245636575215975	0.252178093036666	0.239537050071082	0.473854557532376	0.48159454961619	0.466637535836183	0.471464258926373	0.479206684411156	0.46425796985027	0.000706332984992203	0.000845975194823545	0.000845252067164372
184	0.455496124527524	0.26	0.154328058401013	0.14883049370924	0.159825623092787	0.330257924397994	0.489283217258382	0.474444216548747	0.504122217968017	1.99	1.3	3.16	0.193116271259683	0.199156291110932	0.20519631096218	0.228692840639496	0.235845574525102	0.242998308410708	0.228040745339061	0.235169799668438	0.242315293654065	0.154328058401013	2.51309246539544	0.00459071476846042	0.355362287316487	0.245636575215975	0.252178093036666	0.239537050071082	0.473854557532376	0.48159454961619	0.466637535836183	0.471464258926373	0.479206684411156	0.46425796985027	0.000706332984992203	0.000845975194823545	0.000845252067164372
184	0.455496124527524	0.26	0.154359505061335	0.148765557496209	0.15995345262646	0.336536663485775	0.500942204585109	0.485962713375744	0.515921695794474	2.02	1.29	3.09	0.195471907101732	0.201497204173946	0.207522501246161	0.230890226732508	0.238007270955186	0.245124315177865	0.230646889438913	0.237666383824399	0.244811311738385	0.154359505061335	2.48116020430291	0.00802977987894304	0.355178098663108	0.245636575215975	0.252178093036666	0.239537050071082	0.473854557532376	0.48159454961619	0.466637535836183	0.471464258926373	0.479206684411156	0.46425796985027	0.000706332984992203	0.000845975194823545	0.000845252067164372
184	0.455496124527524	0.26	0.154369746841717	0.148840881140482	0.159898612542951	0.34325106176342	0.504318533309392	0.489462056090974	0.51917501052781	2	1.3	3.1	0.198486611562126	0.204511208946413	0.210535806330701	0.234862284959381	0.241990980927831	0.24911967689628	0.23464090371599	0.241721842606523	0.248876720519757	0.154369746841717	2.47976744347404	0.00919935073460298	0.355782519693368	0.245636575215975	0.252178093036666	0.239537050071082	0.473854557532376	0.48159454961619	0.466637535836183	0.471464258926373	0.479206684411156	0.46425796985027	0.000706332984992203	0.000845975194823545	0.000845252067164372
184	0.455496124527524	0.26	0.154394961478529	0.148862576982797	0.159927345974262	0.33218489949662	0.497512481573717	0.482489389706905	0.51253557344053	1.98	1.3	3.08	0.197536885097197	0.203687517287683	0.209838149478169	0.234224666101329	0.241517632022199	0.248810597943069	0.234140616284737	0.24138312043342	0.248715732081678	0.154394961478529	2.47206436516339	0.00630854390990404	0.352604445092858	0.245636575215975	0.252178093036666	0.239537050071082	0.473854557532376	0.48159454961619	0.466637535836183	0.471464258926373	0.479206684411156	0.46425796985027	0.000706332984992203	0.000845975194823545	0.000845252067164372
184	0.455496124527524	0.26	0.154514041728869	0.149022365407331	0.160005718050408	0.331150189333485	0.491567010198014	0.476688765494724	0.506445254901305	2.01	1.31	3.16	0.192261702665416	0.198262508361683	0.20426331405795	0.227230579426333	0.234322821596687	0.241415063767041	0.226769478822181	0.23384586498496	0.240918665191401	0.154514041728869	2.52198988523075	-0.00664370960441473	0.348086541183682	0.245636575215975	0.252178093036666	0.239537050071082	0.473854557532376	0.48159454961619	0.466637535836183	0.471464258926373	0.479206684411156	0.46425796985027	0.000706332984992203	0.000845975194823545	0.000845252067164372
184	0.455496124527524	0.26	0.15452161190498	0.148918375134137	0.160124848675822	0.32351160145988	0.489019144466055	0.47395902988308	0.50407925904903	2	1.31	3.15	0.192057650326301	0.198160309075443	0.204262967824586	0.227218740375504	0.234438647687532	0.24165855499956	0.226756001476292	0.233967161586043	0.241161878256935	0.15452161190498	2.50524739498848	5.96127029177309e-05	0.353379143432273	0.245636575215975	0.252178093036666	0.239537050071082	0.473854557532376	0.48159454961619	0.466637535836183	0.471464258926373	0.479206684411156	0.46425796985027	0.000706332984992203	0.000845975194823545	0.000845252067164372
184	0.455496124527524	0.26	0.154585805893413	0.149085208406803	0.160086403380023	0.337025814029787	0.494287179583849	0.479522866694658	0.509051492473041	2	1.27	3.13	0.194333680883092	0.200317135414143	0.206300589945193	0.229916946204631	0.236995994917556	0.24407504363048	0.229037094591922	0.236120280457476	0.243150945508614	0.154585805893413	2.48737384932517	0.00387368198673073	0.350698379573728	0.245636575215975	0.252178093036666	0.239537050071082	0.473854557532376	0.48159454961619	0.466637535836183	0.471464258926373	0.479206684411156	0.46425796985027	0.000706332984992203	0.000845975194823545	0.000845252067164372
184	0.455496124527524	0.26	0.154603928411357	0.149098458671178	0.160109398151536	0.337918001161072	0.496280226063764	0.481485927957634	0.511074524169894	1.97	1.28	3.13	0.197838854530515	0.203917717527228	0.209996580523942	0.234768268953266	0.241981837523146	0.249195406093026	0.233996241921487	0.241208898815785	0.248376974007533	0.154603928411357	2.49028051395183	-0.00363389807925752	0.343853665029334	0.245636575215975	0.252178093036666	0.239537050071082	0.473854557532376	0.48159454961619	0.466637535836183	0.471464258926373	0.479206684411156	0.46425796985027	0.000706332984992203	0.000845975194823545	0.000845252067164372
184	0.455496124527524	0.26	0.154610445179223	0.149038977757509	0.160181912600937	0.322364044456736	0.486889975169661	0.471856031332556	0.501923919006765	1.99	1.28	3.11	0.191970276628483	0.198086698090927	0.204203119553371	0.227311936048747	0.234554388519704	0.241796840990661	0.226753250642217	0.233966252546486	0.241110728758213	0.154610445179223	2.47919402967192	0.000293887026905016	0.347912918077589	0.245636575215975	0.252178093036666	0.239537050071082	0.473854557532376	0.48159454961619	0.466637535836183	0.471464258926373	0.479206684411156	0.46425796985027	0.000706332984992203	0.000845975194823545	0.000845252067164372
184	0.455496124527524	0.26	0.154610793746777	0.149085101657954	0.160136485835599	0.333448406488108	0.493294116104889	0.47844072332631	0.508147508883469	1.98	1.28	3.04	0.195227754631946	0.201288682097877	0.207349609563808	0.231318399321664	0.238499775978211	0.245681152634758	0.231239267495053	0.238369355680698	0.245618277552893	0.154610793746777	2.4673167678254	-0.00122578136888614	0.341927686383625	0.245636575215975	0.252178093036666	0.239537050071082	0.473854557532376	0.48159454961619	0.466637535836183	0.471464258926373	0.479206684411156	0.46425796985027	0.000706332984992203	0.000845975194823545	0.000845252067164372
184	0.455496124527524	0.26	0.154738484497509	0.149249466742828	0.160227502252189	0.341233823937088	0.498646024108718	0.483890686927129	0.513401361290307	1.98	1.27	3.1	0.197791188338464	0.203822458942191	0.209853729545919	0.234443549503435	0.241592464984614	0.248741380465793	0.233683169743622	0.240868684401903	0.248018199060129	0.154738484497509	2.47732073994963	0.0120653235466779	0.35585551144238	0.245636575215975	0.252178093036666	0.239537050071082	0.473854557532376	0.48159454961619	0.466637535836183	0.471464258926373	0.479206684411156	0.46425796985027	0.000706332984992203	0.000845975194823545	0.000845252067164372
184	0.455496124527524	0.26	0.154781492746484	0.149252331002724	0.160310654490244	0.339076840770583	0.497729415246383	0.482930261000368	0.512528569492397	2	1.28	3.13	0.195420717547943	0.201409286862006	0.207397856176068	0.231127958260891	0.238210757954958	0.245293557649026	0.230417516496891	0.23746438367516	0.244535348463614	0.154781492746484	2.48460641435389	0.00776071962061874	0.355642421434099	0.245636575215975	0.252178093036666	0.239537050071082	0.473854557532376	0.48159454961619	0.466637535836183	0.471464258926373	0.479206684411156	0.46425796985027	0.000706332984992203	0.000845975194823545	0.000845252067164372
184	0.455496124527524	0.26	0.1547846152898	0.149180422769633	0.160388807809967	0.326364403966845	0.492641929746397	0.477568583957528	0.507715275535267	2.01	1.3	3.15	0.192898486929526	0.19898688070858	0.205075274487633	0.228055003174198	0.235253030928118	0.242451058682038	0.227482663948608	0.234664944378892	0.24189299358311	0.1547846152898	2.50226388781952	-0.00848717913827444	0.34348265755596	0.245636575215975	0.252178093036666	0.239537050071082	0.473854557532376	0.48159454961619	0.466637535836183	0.471464258926373	0.479206684411156	0.46425796985027	0.000706332984992203	0.000845975194823545	0.000845252067164372
184	0.455496124527524	0.26	0.15480258755744	0.149180841830206	0.160424333284675	0.323211011859223	0.483367756229054	0.468471456159248	0.498264056298859	1.98	1.27	3.07	0.191833488947452	0.197933346638306	0.204033204329161	0.227471259761158	0.234704315474817	0.241937371188476	0.227058085912248	0.234256230751578	0.241476086053626	0.15480258755744	2.44356423498843	0.0015379793276763	0.341954784257996	0.245636575215975	0.252178093036666	0.239537050071082	0.473854557532376	0.48159454961619	0.466637535836183	0.471464258926373	0.479206684411156	0.46425796985027	0.000706332984992203	0.000845975194823545	0.000845252067164372
184	0.455496124527524	0.26	0.154886197539814	0.14925437206313	0.160518023016497	0.338069657456706	0.502064522447233	0.487102863540956	0.517026181353509	2.01	1.28	3.1	0.196947886463833	0.202997259851136	0.20904663323844	0.232893014695967	0.240046464425672	0.247199914155377	0.232390412050393	0.239528359771293	0.246689383590589	0.154886197539814	2.46282481230616	-0.00140932710065331	0.342024158856372	0.245636575215975	0.252178093036666	0.239537050071082	0.473854557532376	0.48159454961619	0.466637535836183	0.471464258926373	0.479206684411156	0.46425796985027	0.000706332984992203	0.000845975194823545	0.000845252067164372
184	0.455496124527524	0.26	0.15495238360639	0.149332541142041	0.160572226070739	0.328415498639226	0.492753158090249	0.477746461751125	0.507759854429373	2	1.29	3.07	0.193515783188906	0.199594389369471	0.205672995550036	0.228924230285933	0.236115066186584	0.243305902087234	0.228809468550631	0.236023732932699	0.243205692657401	0.15495238360639	2.48253862609522	0.00444364398501576	0.351972005769659	0.245636575215975	0.252178093036666	0.239537050071082	0.473854557532376	0.48159454961619	0.466637535836183	0.471464258926373	0.479206684411156	0.46425796985027	0.000706332984992203	0.000845975194823545	0.000845252067164372
184	0.455496124527524	0.26	0.154955157599581	0.149456894873727	0.160453420325435	0.344073825483854	0.50691571651171	0.49200994063009	0.52182149239333	2	1.3	3.1	0.199173634727608	0.205207735495929	0.21124183626425	0.235586733823664	0.242723994202105	0.249861254580546	0.235447294166806	0.242473850749004	0.249679313904824	0.154955157599581	2.48187426249611	-0.0103296839800449	0.336768275651517	0.245636575215975	0.252178093036666	0.239537050071082	0.473854557532376	0.48159454961619	0.466637535836183	0.471464258926373	0.479206684411156	0.46425796985027	0.000706332984992203	0.000845975194823545	0.000845252067164372
184	0.455496124527524	0.26	0.155042991889456	0.149529111413896	0.160556872365016	0.338198594794462	0.49601850137258	0.481241272941567	0.510795729803592	2.02	1.28	3.09	0.193816109079995	0.199767520728415	0.205718932376836	0.228996168529457	0.236027836182363	0.243059503835269	0.22857665270559	0.235558214689809	0.242608162604088	0.155042991889456	2.4735457040507	-0.0019955397328211	0.343621297733893	0.245636575215975	0.252178093036666	0.239537050071082	0.473854557532376	0.48159454961619	0.466637535836183	0.471464258926373	0.479206684411156	0.46425796985027	0.000706332984992203	0.000845975194823545	0.000845252067164372
184	0.455496124527524	0.26	0.155071351867795	0.149511596347721	0.16063110738787	0.333908906319116	0.494265405451649	0.479398170864178	0.509132640039121	2	1.29	3.13	0.194683122601754	0.200720691849722	0.20675826109769	0.230432959716718	0.237579213242505	0.244725466768292	0.229969143433095	0.23703443321765	0.244173519317803	0.155071351867795	2.48184477259533	-0.00891816575390939	0.33878078193269	0.245636575215975	0.252178093036666	0.239537050071082	0.473854557532376	0.48159454961619	0.466637535836183	0.471464258926373	0.479206684411156	0.46425796985027	0.000706332984992203	0.000845975194823545	0.000845252067164372
184	0.455496124527524	0.26	0.155084865986	0.149506819072584	0.160662912899416	0.333049825848855	0.497150985404533	0.482168027403852	0.512133943405214	2.01	1.3	3.09	0.194653942253019	0.200702646596082	0.206751350939146	0.230104336368264	0.237254631310348	0.244404926252431	0.229986031013023	0.237117031085836	0.244289921142797	0.155084865986	2.48788743384431	-0.00869114878975064	0.34127930625265	0.245636575215975	0.252178093036666	0.239537050071082	0.473854557532376	0.48159454961619	0.466637535836183	0.471464258926373	0.479206684411156	0.46425796985027	0.000706332984992203	0.000845975194823545	0.000845252067164372
184	0.455496124527524	0.26	0.155113175113731	0.149601696440972	0.16062465378649	0.323224908462598	0.483376387754837	0.468480294847051	0.498272480662624	2	1.29	3.16	0.18959538137159	0.195623874878922	0.201652368386254	0.224243819645417	0.231374016599647	0.238504213553876	0.22334546927102	0.230482332361226	0.237603994083474	0.155113175113731	2.50507760104151	-0.00379309595978466	0.347805485736912	0.245636575215975	0.252178093036666	0.239537050071082	0.473854557532376	0.48159454961619	0.466637535836183	0.471464258926373	0.479206684411156	0.46425796985027	0.000706332984992203	0.000845975194823545	0.000845252067164372
184	0.455496124527524	0.26	0.155132333606421	0.14955453670619	0.160710130506652	0.320215430664328	0.482780388246518	0.467799715719281	0.497761060773755	2	1.31	3.15	0.18960248509215	0.195674256074628	0.201746027057106	0.224324512566128	0.231508210951703	0.238691909337279	0.223934405545646	0.230936789349289	0.238268790320581	0.155132333606421	2.50490675928607	0.00309832150409377	0.355177738989304	0.245636575215975	0.252178093036666	0.239537050071082	0.473854557532376	0.48159454961619	0.466637535836183	0.471464258926373	0.479206684411156	0.46425796985027	0.000706332984992203	0.000845975194823545	0.000845252067164372
184	0.455496124527524	0.26	0.155133989649513	0.149623593614424	0.160644385684602	0.333679139469023	0.495431324279524	0.480521318686175	0.510341329872874	2	1.29	3.11	0.194984923015124	0.201035073507351	0.207085223999577	0.230750626561215	0.237910544339897	0.245070462118579	0.230247576008298	0.237451101218721	0.244539971347876	0.155133989649513	2.49009482744125	-0.000322657877706835	0.348908578568278	0.245636575215975	0.252178093036666	0.239537050071082	0.473854557532376	0.48159454961619	0.466637535836183	0.471464258926373	0.479206684411156	0.46425796985027	0.000706332984992203	0.000845975194823545	0.000845252067164372
184	0.455496124527524	0.26	0.155244763104871	0.149645090514963	0.160844435694778	0.329100261777049	0.493068335042826	0.478075319951137	0.508061350134516	2.01	1.31	3.09	0.192902567567225	0.198952223314058	0.20500187906089	0.228008775966849	0.235159404490107	0.242310033013366	0.227913960976196	0.235092565722516	0.242306566516498	0.155244763104871	2.48354062976917	-0.00409012289053506	0.344983759687218	0.245636575215975	0.252178093036666	0.239537050071082	0.473854557532376	0.48159454961619	0.466637535836183	0.471464258926373	0.479206684411156	0.46425796985027	0.000706332984992203	0.000845975194823545	0.000845252067164372
184	0.455496124527524	0.26	0.155247975754427	0.149680401682077	0.160815549826777	0.335377954185609	0.494648674882664	0.479818914503174	0.509478435262154	2.02	1.31	3.14	0.192857045851128	0.198817677437379	0.204778309023631	0.227765204610893	0.23480474245542	0.241844280299947	0.227429060671048	0.234598946408369	0.241459526224616	0.155247975754427	2.49338723566621	0.000415884718682338	0.351761507375682	0.245636575215975	0.252178093036666	0.239537050071082	0.473854557532376	0.48159454961619	0.466637535836183	0.471464258926373	0.479206684411156	0.46425796985027	0.000706332984992203	0.000845975194823545	0.000845252067164372
184	0.455496124527524	0.26	0.155351361829592	0.149809672961481	0.160893050697703	0.332752967030886	0.49523204831859	0.480296943774649	0.51016715286253	2.02	1.3	3.07	0.193542887353662	0.199561212670592	0.205579537987522	0.22870055790067	0.235812130826078	0.242923703751486	0.228745940760689	0.235829364684651	0.24294108654758	0.155351361829592	2.48595528581074	-0.00573261746806917	0.343553500607661	0.245636575215975	0.252178093036666	0.239537050071082	0.473854557532376	0.48159454961619	0.466637535836183	0.471464258926373	0.479206684411156	0.46425796985027	0.000706332984992203	0.000845975194823545	0.000845252067164372
184	0.455496124527524	0.26	0.155378363024198	0.149764594118279	0.160992131930116	0.325566401059219	0.486488572161142	0.471576444245181	0.501400700077103	2	1.29	3.13	0.191038129975886	0.197079112441807	0.203120094907727	0.225998746734423	0.233145249197125	0.240291751659828	0.225482635782058	0.232634990439999	0.23970069659772	0.155378363024198	2.49817327181033	-0.00705727033900499	0.343978499885247	0.245636575215975	0.252178093036666	0.239537050071082	0.473854557532376	0.48159454961619	0.466637535836183	0.471464258926373	0.479206684411156	0.46425796985027	0.000706332984992203	0.000845975194823545	0.000845252067164372
184	0.455496124527524	0.26	0.155396653437789	0.149852037709118	0.160941269166461	0.332874051529092	0.491970875990898	0.477138165935046	0.506803586046749	2.02	1.32	3.14	0.192089773395557	0.198061234320061	0.204032695244564	0.226937744697677	0.233992518363147	0.241047292028618	0.226656060368949	0.233760316200073	0.24077146940736	0.155396653437789	2.51880215108989	0.00794224307015165	0.360382655232911	0.245636575215975	0.252178093036666	0.239537050071082	0.473854557532376	0.48159454961619	0.466637535836183	0.471464258926373	0.479206684411156	0.46425796985027	0.000706332984992203	0.000845975194823545	0.000845252067164372
184	0.455496124527524	0.26	0.155400790128633	0.14985709909224	0.160944481165026	0.327646007517866	0.497008552518616	0.481845816155203	0.512171288882029	2.01	1.31	3.18	0.194349682237466	0.200465482967238	0.20658128369701	0.229700358605809	0.236928575316109	0.244156792026409	0.229073192216174	0.236295157963468	0.243447764365203	0.155400790128633	2.51643386516426	-0.00679284232850168	0.347674976277111	0.245636575215975	0.252178093036666	0.239537050071082	0.473854557532376	0.48159454961619	0.466637535836183	0.471464258926373	0.479206684411156	0.46425796985027	0.000706332984992203	0.000845975194823545	0.000845252067164372
184	0.455496124527524	0.26	0.155457457939135	0.149915669532276	0.160999246345995	0.323012839699792	0.484943402015661	0.469991771859493	0.49989503217183	2	1.29	3.12	0.190476218710581	0.196535750273098	0.202595281835616	0.225354486301691	0.232523584007137	0.239692681712583	0.224915770052542	0.231994145941701	0.239139634577441	0.155457457939135	2.48931279184892	-0.00552609903505437	0.344024831996036	0.245636575215975	0.252178093036666	0.239537050071082	0.473854557532376	0.48159454961619	0.466637535836183	0.471464258926373	0.479206684411156	0.46425796985027	0.000706332984992203	0.000845975194823545	0.000845252067164372
184	0.455496124527524	0.26	0.155535264744602	0.149924993540836	0.161145535948367	0.333912081350585	0.493400235125459	0.478559130321894	0.508241339929024	2.02	1.29	3.12	0.192482814330333	0.198452103054258	0.204421391778182	0.227356715023214	0.234407515272671	0.241458315522129	0.22683913571766	0.233907633667468	0.24091605541459	0.155535264744602	2.47299984629347	-0.000107981904688889	0.346998116248578	0.245636575215975	0.252178093036666	0.239537050071082	0.473854557532376	0.48159454961619	0.466637535836183	0.471464258926373	0.479206684411156	0.46425796985027	0.000706332984992203	0.000845975194823545	0.000845252067164372
184	0.455496124527524	0.26	0.155579734080865	0.149989135681994	0.161170332479736	0.330333760733948	0.485222272641949	0.470508954792505	0.499935590491392	2	1.29	3.09	0.190955000208067	0.196926367138247	0.202897734068428	0.225989929833881	0.233056876455302	0.240123823076724	0.225769450016298	0.232816542514301	0.23985125611789	0.155579734080865	2.48069010736411	0.00793188328788872	0.356082025283697	0.245636575215975	0.252178093036666	0.239537050071082	0.473854557532376	0.48159454961619	0.466637535836183	0.471464258926373	0.479206684411156	0.46425796985027	0.000706332984992203	0.000845975194823545	0.000845252067164372
184	0.455496124527524	0.26	0.15558052838433	0.14992595237356	0.1612351043951	0.313226849164085	0.471699965885153	0.456824856229962	0.486575075540343	2	1.28	3.11	0.184902142057767	0.190922916980759	0.196943691903751	0.218698961543673	0.225820226925959	0.232941492308245	0.218059855093914	0.225162326996258	0.232304145047169	0.15558052838433	2.47882739588045	0.00489245665364151	0.35208947454078	0.245636575215975	0.252178093036666	0.239537050071082	0.473854557532376	0.48159454961619	0.466637535836183	0.471464258926373	0.479206684411156	0.46425796985027	0.000706332984992203	0.000845975194823545	0.000845252067164372
184	0.455496124527524	0.26	0.155727071370326	0.150086007013475	0.161368135727177	0.331233511199116	0.494269931895239	0.479312691393791	0.509227172396687	2.02	1.28	3.13	0.192380885235548	0.198384246339929	0.20438760744431	0.227133921776453	0.234221772265387	0.24130962275432	0.226389727018577	0.233468423092108	0.240577254443178	0.155727071370326	2.47930635944436	-0.00201148449243601	0.345379129188404	0.245636575215975	0.252178093036666	0.239537050071082	0.473854557532376	0.48159454961619	0.466637535836183	0.471464258926373	0.479206684411156	0.46425796985027	0.000706332984992203	0.000845975194823545	0.000845252067164372
184	0.455496124527524	0.26	0.155777293955315	0.150171608193313	0.161382979717316	0.33690977541259	0.49808303469571	0.483201475921576	0.512964593469843	2	1.3	3.09	0.195800794140228	0.201831034466921	0.207861274793614	0.231646630826857	0.238780845276234	0.245915059725611	0.231467932600623	0.238641075490887	0.245778094853944	0.155777293955315	2.48445495200634	-0.00283991101451085	0.346215104503503	0.245636575215975	0.252178093036666	0.239537050071082	0.473854557532376	0.48159454961619	0.466637535836183	0.471464258926373	0.479206684411156	0.46425796985027	0.000706332984992203	0.000845975194823545	0.000845252067164372
184	0.455496124527524	0.26	0.155826624229431	0.150283330525416	0.161369917933446	0.342048236949411	0.499868056465876	0.485103313130355	0.514632799801397	2	1.28	3.09	0.196463319891721	0.202442933748256	0.208422547604792	0.232402800471319	0.239476278649138	0.246549756826957	0.231855791541034	0.238917850174221	0.24596566467037	0.155826624229431	2.46513793643362	-0.0107824666349544	0.332877188811829	0.245636575215975	0.252178093036666	0.239537050071082	0.473854557532376	0.48159454961619	0.466637535836183	0.471464258926373	0.479206684411156	0.46425796985027	0.000706332984992203	0.000845975194823545	0.000845252067164372
184	0.455496124527524	0.26	0.155885489592816	0.150301038934075	0.161469940251558	0.331760426447678	0.491383656316685	0.476531425815106	0.506235886818264	2	1.3	3.09	0.192887950330565	0.198899760138043	0.20491156994552	0.228146854328033	0.235257591385708	0.242368328443383	0.227937947836991	0.235027181700116	0.242212222477295	0.155885489592816	2.47496963182015	0.0047623669214721	0.350707164752109	0.245636575215975	0.252178093036666	0.239537050071082	0.473854557532376	0.48159454961619	0.466637535836183	0.471464258926373	0.479206684411156	0.46425796985027	0.000706332984992203	0.000845975194823545	0.000845252067164372
184	0.455496124527524	0.26	0.155902798342752	0.150333937101932	0.161471659583571	0.334401936106264	0.491560314500787	0.47679082057066	0.506329808430914	2	1.28	3.12	0.19314829384707	0.199131426135931	0.205114558424792	0.228494513014003	0.235572561033024	0.242650609052046	0.227719918945434	0.234813509134983	0.241810007454751	0.155902798342752	2.47057391915503	0.00398807057534196	0.349427312058076	0.245636575215975	0.252178093036666	0.239537050071082	0.473854557532376	0.48159454961619	0.466637535836183	0.471464258926373	0.479206684411156	0.46425796985027	0.000706332984992203	0.000845975194823545	0.000845252067164372
184	0.455496124527524	0.26	0.155919254770543	0.15037020067531	0.161468308865777	0.329322328651409	0.498956193773327	0.48379176969879	0.514120617847864	2.01	1.32	3.1	0.195439238766919	0.201565270012369	0.207691301257819	0.231065722174922	0.23830846341116	0.245551204647397	0.231110663898289	0.238332327745405	0.245645755769999	0.155919254770543	2.4994137009673	0.0113104769973495	0.362174844454929	0.245636575215975	0.252178093036666	0.239537050071082	0.473854557532376	0.48159454961619	0.466637535836183	0.471464258926373	0.479206684411156	0.46425796985027	0.000706332984992203	0.000845975194823545	0.000845252067164372
184	0.455496124527524	0.26	0.15594770305433	0.150342826463869	0.161552579644792	0.332770390638563	0.487128136061744	0.472438004014225	0.501818268109263	2.02	1.29	3.11	0.190242465722147	0.19615792323987	0.202073380757593	0.224766707514469	0.231755672384395	0.238744637254322	0.22435337481619	0.231308610045562	0.238286649058136	0.15594770305433	2.47884397174526	0.00401359507020187	0.351775303171314	0.245636575215975	0.252178093036666	0.239537050071082	0.473854557532376	0.48159454961619	0.466637535836183	0.471464258926373	0.479206684411156	0.46425796985027	0.000706332984992203	0.000845975194823545	0.000845252067164372
184	0.455496124527524	0.26	0.155961396829097	0.150412083569475	0.161510710088719	0.329815421209385	0.490300803512275	0.475416054739732	0.505185552284818	1.99	1.29	3.06	0.193721378765397	0.199786580026579	0.205851781287761	0.229463406210195	0.236647650662773	0.243831895115352	0.229339481101538	0.236560250456023	0.243739878172073	0.155961396829097	2.46815489352876	0.00763177404417308	0.351620946060509	0.245636575215975	0.252178093036666	0.239537050071082	0.473854557532376	0.48159454961619	0.466637535836183	0.471464258926373	0.479206684411156	0.46425796985027	0.000706332984992203	0.000845975194823545	0.000845252067164372
184	0.455496124527524	0.26	0.155967801434104	0.150422716423449	0.161512886444759	0.331990597721776	0.488122255247654	0.473376257184775	0.502868253310533	1.99	1.29	3.09	0.192445661896796	0.198440477467852	0.204435293038909	0.22783807028817	0.234935383877787	0.242032697467403	0.227538098616162	0.23462174780143	0.241681328572099	0.155967801434104	2.47916863674244	-0.00183124215102189	0.344414380816443	0.245636575215975	0.252178093036666	0.239537050071082	0.473854557532376	0.48159454961619	0.466637535836183	0.471464258926373	0.479206684411156	0.46425796985027	0.000706332984992203	0.000845975194823545	0.000845252067164372
184	0.455496124527524	0.26	0.156073690757788	0.150518789220434	0.161628592295143	0.334810353059002	0.502894920750547	0.487798718059376	0.517991123441718	2	1.3	3.09	0.198009136274504	0.204137045072205	0.210264953869907	0.234347822693324	0.241600326852596	0.248852831011868	0.234320596001089	0.241491414922084	0.24877218150195	0.156073690757788	2.49292011622444	-0.00336305270213701	0.34766387182494	0.245636575215975	0.252178093036666	0.239537050071082	0.473854557532376	0.48159454961619	0.466637535836183	0.471464258926373	0.479206684411156	0.46425796985027	0.000706332984992203	0.000845975194823545	0.000845252067164372
184	0.455496124527524	0.26	0.15610079609816	0.150440865963021	0.1617607262333	0.31799213859824	0.479450501631536	0.464496843630893	0.494404159632179	1.99	1.29	3.09	0.189017000591428	0.195102070106771	0.201187139622114	0.223825442551193	0.231031108565175	0.238236774579157	0.223594469020282	0.230706356849395	0.237911242007158	0.15610079609816	2.46268457972958	-0.00116666165695432	0.344306593166769	0.245636575215975	0.252178093036666	0.239537050071082	0.473854557532376	0.48159454961619	0.466637535836183	0.471464258926373	0.479206684411156	0.46425796985027	0.000706332984992203	0.000845975194823545	0.000845252067164372
184	0.455496124527524	0.26	0.156101164526217	0.150545030204881	0.161657298847553	0.326083961670283	0.491287064001477	0.476245580435531	0.506328547567424	1.98	1.3	3.06	0.194954146314509	0.201111472929952	0.207268799545395	0.231155389328868	0.238456076479792	0.245756763630716	0.231127017978908	0.238455540350105	0.24568793866166	0.156101164526217	2.46780310673494	0.0100087576639252	0.355679072813442	0.245636575215975	0.252178093036666	0.239537050071082	0.473854557532376	0.48159454961619	0.466637535836183	0.471464258926373	0.479206684411156	0.46425796985027	0.000706332984992203	0.000845975194823545	0.000845252067164372
184	0.455496124527524	0.26	0.156110720081379	0.150463345118234	0.161758095044523	0.325790809290085	0.495668651726917	0.48048289141083	0.510854412043003	2.01	1.31	3.12	0.193683668370989	0.199805080428734	0.205926492486478	0.228883646686401	0.236117561277294	0.243351475868188	0.228640229732707	0.235871502999134	0.243091165029989	0.156110720081379	2.48005177210856	-0.0054897816898223	0.344013488932723	0.245636575215975	0.252178093036666	0.239537050071082	0.473854557532376	0.48159454961619	0.466637535836183	0.471464258926373	0.479206684411156	0.46425796985027	0.000706332984992203	0.000845975194823545	0.000845252067164372
184	0.455496124527524	0.26	0.156127244054593	0.150570162955942	0.161684325153243	0.331931878812506	0.481483003258269	0.466935648800592	0.496030357715947	1.96	1.25	3.05	0.192612090898377	0.198612909996963	0.204613729095548	0.228762543412168	0.235889627870605	0.243016712329041	0.227992583346247	0.235061339621882	0.242167194127603	0.156127244054593	2.43764627614976	-0.000810253648498146	0.335381854011101	0.245636575215975	0.252178093036666	0.239537050071082	0.473854557532376	0.48159454961619	0.466637535836183	0.471464258926373	0.479206684411156	0.46425796985027	0.000706332984992203	0.000845975194823545	0.000845252067164372
184	0.455496124527524	0.26	0.156193224151891	0.150635841437041	0.161750606866741	0.332541990454264	0.493888863036034	0.4789871865895	0.508790539482568	2.01	1.29	3.11	0.19309470120339	0.199102032592275	0.205109363981161	0.228191187613113	0.235290398909292	0.242389610205471	0.227801897333006	0.234898239813811	0.241996735901429	0.156193224151891	2.48676140112998	-0.00119817941764846	0.346650220459247	0.245636575215975	0.252178093036666	0.239537050071082	0.473854557532376	0.48159454961619	0.466637535836183	0.471464258926373	0.479206684411156	0.46425796985027	0.000706332984992203	0.000845975194823545	0.000845252067164372
184	0.455496124527524	0.26	0.156204640549459	0.150585297180115	0.161823983918803	0.329025790824608	0.489215306639393	0.474336943738385	0.504093669540402	2.02	1.3	3.12	0.190575163126704	0.196552868372622	0.202530573618541	0.22505042816458	0.232109507128302	0.239168586092024	0.224692814206763	0.231714393771108	0.238736034903903	0.156204640549459	2.4818776060866	-0.00388189367066899	0.346273591126062	0.245636575215975	0.252178093036666	0.239537050071082	0.473854557532376	0.48159454961619	0.466637535836183	0.471464258926373	0.479206684411156	0.46425796985027	0.000706332984992203	0.000845975194823545	0.000845252067164372
184	0.455496124527524	0.26	0.156254053367674	0.150591758532945	0.161916348202403	0.317631100182579	0.484264456867767	0.469148074614078	0.499380839121456	1.99	1.3	3.11	0.191363770972323	0.197529687594499	0.203695604216676	0.226721494649765	0.23402666963332	0.241331844616874	0.226447671690505	0.23366823436881	0.240939744055868	0.156254053367674	2.48170880257091	0.01023492988004	0.358999018944461	0.245636575215975	0.252178093036666	0.239537050071082	0.473854557532376	0.48159454961619	0.466637535836183	0.471464258926373	0.479206684411156	0.46425796985027	0.000706332984992203	0.000845975194823545	0.000845252067164372
184	0.455496124527524	0.26	0.156276855223748	0.150624040742685	0.161929669704811	0.323069840675392	0.493569926044481	0.478354308599767	0.508785543489194	1.99	1.27	3.08	0.194827737840703	0.201024868865363	0.207221999890022	0.23075047749952	0.238090248308933	0.245430019118346	0.230245446773774	0.237558317972389	0.244887763229417	0.156276855223748	2.45714588975017	0.000380563443697378	0.34475775661821	0.245636575215975	0.252178093036666	0.239537050071082	0.473854557532376	0.48159454961619	0.466637535836183	0.471464258926373	0.479206684411156	0.46425796985027	0.000706332984992203	0.000845975194823545	0.000845252067164372
184	0.455496124527524	0.26	0.156289245437578	0.150669864670533	0.161908626204623	0.334150142401786	0.49836859746872	0.483386067069792	0.513351127867649	1.99	1.28	3.09	0.197185792520398	0.203297557695142	0.209409322869886	0.233622948958563	0.240864082233002	0.24810521550744	0.233204947194747	0.240418082810152	0.24757561918309	0.156289245437578	2.46620321782579	0.000153389865282995	0.344048171307219	0.245636575215975	0.252178093036666	0.239537050071082	0.473854557532376	0.48159454961619	0.466637535836183	0.471464258926373	0.479206684411156	0.46425796985027	0.000706332984992203	0.000845975194823545	0.000845252067164372
184	0.455496124527524	0.26	0.156296953319084	0.150612853469151	0.161981053169017	0.328702881891886	0.498200397752156	0.483037686198347	0.513363109305965	2.01	1.31	3.08	0.195032661432723	0.201154800705437	0.207276939978152	0.230559065140324	0.237796389888942	0.24503371463756	0.230613559379043	0.23789881626144	0.245054903023447	0.156296953319084	2.47083687910108	-0.00527246543760974	0.343713000760894	0.245636575215975	0.252178093036666	0.239537050071082	0.473854557532376	0.48159454961619	0.466637535836183	0.471464258926373	0.479206684411156	0.46425796985027	0.000706332984992203	0.000845975194823545	0.000845252067164372
184	0.455496124527524	0.26	0.156318539583696	0.150728734764583	0.161908344402808	0.335990908149749	0.501107713762442	0.48610494187188	0.516110485653004	2.01	1.31	3.09	0.19632384566222	0.202383034984193	0.208442224306165	0.232098882163239	0.239262204905321	0.246425527647403	0.232150417185767	0.239166453634802	0.24633462798173	0.156318539583696	2.46627218536613	-0.00439671527705648	0.343287395436038	0.245636575215975	0.252178093036666	0.239537050071082	0.473854557532376	0.48159454961619	0.466637535836183	0.471464258926373	0.479206684411156	0.46425796985027	0.000706332984992203	0.000845975194823545	0.000845252067164372
184	0.455496124527524	0.26	0.156375157183115	0.150754829398787	0.161995484967444	0.333854286455626	0.497889917875132	0.482911820819523	0.512868014930742	1.98	1.29	3.08	0.19726467335315	0.203383076953444	0.209501480553738	0.233786789903117	0.24103797133733	0.248289152771542	0.233512140141544	0.240769864564936	0.247961552863626	0.156375157183115	2.45350635575096	-0.00157558587804923	0.341376626140614	0.245636575215975	0.252178093036666	0.239537050071082	0.473854557532376	0.48159454961619	0.466637535836183	0.471464258926373	0.479206684411156	0.46425796985027	0.000706332984992203	0.000845975194823545	0.000845252067164372
184	0.455496124527524	0.26	0.156398517422203	0.15082245614522	0.161974578699185	0.336436725729548	0.491565174702005	0.476862791189883	0.506267558214128	1.97	1.27	3.1	0.196132471276148	0.202179524779079	0.20822657828201	0.232793746987918	0.239971121718498	0.247148496449079	0.232135558119163	0.239267963876182	0.246467881272497	0.156398517422203	2.45904252069287	-0.000644648183575776	0.340883761741284	0.245636575215975	0.252178093036666	0.239537050071082	0.473854557532376	0.48159454961619	0.466637535836183	0.471464258926373	0.479206684411156	0.46425796985027	0.000706332984992203	0.000845975194823545	0.000845252067164372
184	0.455496124527524	0.26	0.156400919697483	0.150717382414089	0.162084456980878	0.333046857949384	0.496208078242183	0.481253437333088	0.511162719151279	2.01	1.3	3.15	0.19414986368847	0.200182945779479	0.206216027870488	0.229474144952416	0.236604906354771	0.243735667757125	0.22888452972727	0.2359792214349	0.243251115863677	0.156400919697483	2.48181833692022	-0.00328151661678165	0.347741621934289	0.245636575215975	0.252178093036666	0.239537050071082	0.473854557532376	0.48159454961619	0.466637535836183	0.471464258926373	0.479206684411156	0.46425796985027	0.000706332984992203	0.000845975194823545	0.000845252067164372
184	0.455496124527524	0.26	0.156466664141078	0.150811887516244	0.162121440765912	0.327318656333188	0.5010782129851	0.485779954331409	0.51637647163879	2	1.32	3.03	0.196724811631798	0.202920100311595	0.209115388991392	0.232708920917976	0.240037426821691	0.247365932725407	0.233444075294028	0.240781374060376	0.248105091344392	0.156466664141078	2.47527922362172	-0.00773251451060429	0.343125348845194	0.245636575215975	0.252178093036666	0.239537050071082	0.473854557532376	0.48159454961619	0.466637535836183	0.471464258926373	0.479206684411156	0.46425796985027	0.000706332984992203	0.000845975194823545	0.000845252067164372
184	0.455496124527524	0.26	0.156492065983671	0.150858409298024	0.162125722669319	0.324933687262779	0.484889450096669	0.470004898642293	0.499774001551044	2	1.31	3.13	0.190253076435451	0.196278187479479	0.202303298523507	0.225032102358844	0.232158627882561	0.239285153406279	0.224766705078218	0.231839074919754	0.238936890248624	0.156492065983671	2.4836365557512	-0.00526363574390525	0.344117131604938	0.245636575215975	0.252178093036666	0.239537050071082	0.473854557532376	0.48159454961619	0.466637535836183	0.471464258926373	0.479206684411156	0.46425796985027	0.000706332984992203	0.000845975194823545	0.000845252067164372
184	0.455496124527524	0.26	0.156532878693188	0.150942135939719	0.162123621446656	0.322328687161867	0.492916607130994	0.477695344150139	0.508137870111849	2.03	1.31	3.13	0.191456657250398	0.197557223573958	0.203657789897518	0.225973324241654	0.233173728091224	0.240374131940794	0.225666825718685	0.232868300972768	0.240066810340585	0.156532878693188	2.49963099182164	-0.00254966955674984	0.350118235102606	0.245636575215975	0.252178093036666	0.239537050071082	0.473854557532376	0.48159454961619	0.466637535836183	0.471464258926373	0.479206684411156	0.46425796985027	0.000706332984992203	0.000845975194823545	0.000845252067164372
184	0.455496124527524	0.26	0.156546525860864	0.150892626996212	0.162200424725517	0.319556161361959	0.483037580683663	0.468026200177087	0.498048961190239	2	1.3	3.09	0.189676903633458	0.195760563421464	0.201844223209471	0.224408112755895	0.231605734530203	0.238803356304511	0.224194158875025	0.231335714563102	0.238684630341345	0.156546525860864	2.47458232541602	0.0077709460469922	0.355598293038165	0.245636575215975	0.252178093036666	0.239537050071082	0.473854557532376	0.48159454961619	0.466637535836183	0.471464258926373	0.479206684411156	0.46425796985027	0.000706332984992203	0.000845975194823545	0.000845252067164372
184	0.455496124527524	0.26	0.156593633756797	0.15092540294219	0.162261864571403	0.329103505972858	0.494008604595945	0.478987108540399	0.50903010065149	2	1.31	3.09	0.194149566947209	0.200238283954584	0.206327000961959	0.22970756861553	0.236911418728328	0.244115268841125	0.229679282271752	0.236854295097714	0.244114755838745	0.156593633756797	2.4777007504707	-0.000485247180657148	0.346557711894305	0.245636575215975	0.252178093036666	0.239537050071082	0.473854557532376	0.48159454961619	0.466637535836183	0.471464258926373	0.479206684411156	0.46425796985027	0.000706332984992203	0.000845975194823545	0.000845252067164372
184	0.455496124527524	0.26	0.156606000033405	0.150985782142971	0.16222621792384	0.330217273313256	0.49618255759361	0.481132930486759	0.511232184700461	2.02	1.31	3.12	0.193321509717558	0.199368521777279	0.205415533837001	0.228297619053623	0.235438668477663	0.242579717901702	0.22809301027097	0.235240425172651	0.24230234871884	0.156606000033405	2.49030663875745	0.00324321067237379	0.353784118748901	0.245636575215975	0.252178093036666	0.239537050071082	0.473854557532376	0.48159454961619	0.466637535836183	0.471464258926373	0.479206684411156	0.46425796985027	0.000706332984992203	0.000845975194823545	0.000845252067164372
184	0.455496124527524	0.26	0.156626009182286	0.151040354710693	0.162211663653878	0.336204936166791	0.493923197798025	0.479142615010744	0.508703780585305	1.99	1.28	3.1	0.195046208121902	0.201062990048982	0.207079771976063	0.230982824886359	0.23810817892233	0.245233532958301	0.23051195935322	0.237608610945608	0.244618416379672	0.156626009182286	2.4702801391106	-0.0106774029371505	0.335274316180617	0.245636575215975	0.252178093036666	0.239537050071082	0.473854557532376	0.48159454961619	0.466637535836183	0.471464258926373	0.479206684411156	0.46425796985027	0.000706332984992203	0.000845975194823545	0.000845252067164372
184	0.455496124527524	0.26	0.156632138380667	0.150981826332567	0.162282450428767	0.327759586193095	0.493983111815806	0.478916559736917	0.509049663894695	2.01	1.3	3.13	0.193697653171169	0.199791315458948	0.205884977746728	0.229064813413684	0.236271114533516	0.243477415653348	0.228564252502926	0.235751738226736	0.243024009868986	0.156632138380667	2.48283253938091	0.00921766458229756	0.358870602693001	0.245636575215975	0.252178093036666	0.239537050071082	0.473854557532376	0.48159454961619	0.466637535836183	0.471464258926373	0.479206684411156	0.46425796985027	0.000706332984992203	0.000845975194823545	0.000845252067164372
184	0.455496124527524	0.26	0.156634983616492	0.15106976346324	0.162200203769744	0.336702627579539	0.498157285549077	0.483266605239664	0.51304796585849	2.01	1.3	3.11	0.195492455121145	0.201516077735556	0.207539700349967	0.23119637123371	0.23832012283461	0.24544387443551	0.230857984990985	0.23810015050949	0.245153131458414	0.156634983616492	2.48376960056512	-0.00189686026139797	0.346926722748148	0.245636575215975	0.252178093036666	0.239537050071082	0.473854557532376	0.48159454961619	0.466637535836183	0.471464258926373	0.479206684411156	0.46425796985027	0.000706332984992203	0.000845975194823545	0.000845252067164372
184	0.455496124527524	0.26	0.156636475684977	0.150971951038954	0.162301000330999	0.330228355447429	0.499441645640423	0.484293547205995	0.514589744074851	2	1.29	3.07	0.196491000413435	0.202636993959939	0.208782987506444	0.232526654322664	0.239799798201267	0.247072942079869	0.232332156524348	0.239604435849105	0.24693154297056	0.156636475684977	2.46684229784177	0.00559193616539425	0.350929133370697	0.245636575215975	0.252178093036666	0.239537050071082	0.473854557532376	0.48159454961619	0.466637535836183	0.471464258926373	0.479206684411156	0.46425796985027	0.000706332984992203	0.000845975194823545	0.000845252067164372
184	0.455496124527524	0.26	0.156663162213982	0.151102384008417	0.162223940419547	0.335616640906833	0.496443188802003	0.481567593512331	0.511318784091676	2.01	1.29	3.12	0.194354986344412	0.200358600703723	0.206362215063033	0.229736538386599	0.236833086855244	0.24392963532389	0.229217899687683	0.236295994118973	0.243372719819064	0.156663162213982	2.48398015709747	-0.00288976772939986	0.345755228715019	0.245636575215975	0.252178093036666	0.239537050071082	0.473854557532376	0.48159454961619	0.466637535836183	0.471464258926373	0.479206684411156	0.46425796985027	0.000706332984992203	0.000845975194823545	0.000845252067164372
184	0.455496124527524	0.26	0.156708645607264	0.151087957209707	0.162329334004821	0.33273114884922	0.49192927122306	0.477093042186309	0.506765500259811	2.01	1.31	3.13	0.192780460648901	0.198775381586944	0.204770302524987	0.227934343007513	0.235022449140237	0.242110555272961	0.227743166251095	0.234763036264667	0.241906217106496	0.156708645607264	2.48644282577754	-0.00431453653504377	0.345859348681309	0.245636575215975	0.252178093036666	0.239537050071082	0.473854557532376	0.48159454961619	0.466637535836183	0.471464258926373	0.479206684411156	0.46425796985027	0.000706332984992203	0.000845975194823545	0.000845252067164372
184	0.455496124527524	0.26	0.156711484168672	0.151049873819172	0.162373094518172	0.327873833371615	0.489295190978017	0.474375489359546	0.504214892596488	1.99	1.31	3.07	0.193306703304565	0.199386440556691	0.205466177808816	0.228974626833631	0.236176164828713	0.243377702823796	0.22904941571866	0.236298769079122	0.24346030876693	0.156711484168672	2.46780238822405	0.0100736306939864	0.357055740809401	0.245636575215975	0.252178093036666	0.239537050071082	0.473854557532376	0.48159454961619	0.466637535836183	0.471464258926373	0.479206684411156	0.46425796985027	0.000706332984992203	0.000845975194823545	0.000845252067164372
184	0.455496124527524	0.26	0.156736244447281	0.15117001714616	0.162302471748402	0.333588752623968	0.492000534695799	0.477190768508335	0.506810300883263	1.97	1.26	3.1	0.195582377024317	0.201652337856067	0.207722298687818	0.23196291225472	0.239161954485554	0.246360996716388	0.23097335023665	0.238144165293488	0.245273845261181	0.156736244447281	2.45984426979459	0.005422170513928	0.346921118526074	0.245636575215975	0.252178093036666	0.239537050071082	0.473854557532376	0.48159454961619	0.466637535836183	0.471464258926373	0.479206684411156	0.46425796985027	0.000706332984992203	0.000845975194823545	0.000845252067164372
184	0.455496124527524	0.26	0.156759022386759	0.151148619270637	0.162369425502881	0.337403427237709	0.494145131032116	0.479397524702529	0.508892737361703	1.98	1.27	3.08	0.196066214063174	0.202097758221293	0.208129302379412	0.23242781700304	0.239577945588566	0.246728074174092	0.231896294327477	0.239021791243817	0.246110009926724	0.156759022386759	2.45203644317828	0.0126490851015675	0.353997802553527	0.245636575215975	0.252178093036666	0.239537050071082	0.473854557532376	0.48159454961619	0.466637535836183	0.471464258926373	0.479206684411156	0.46425796985027	0.000706332984992203	0.000845975194823545	0.000845252067164372
184	0.455496124527524	0.26	0.156769224738668	0.151081400956064	0.162457048521272	0.329139370614423	0.49494002868483	0.479891432706209	0.509988624663451	2	1.29	3.09	0.194852105010143	0.200962342459781	0.207072579909418	0.230624935844419	0.237856949682522	0.245088963520624	0.230389430423554	0.237540397600515	0.244741046637136	0.156769224738668	2.46573467948822	-0.00999731934017816	0.335658275657249	0.245636575215975	0.252178093036666	0.239537050071082	0.473854557532376	0.48159454961619	0.466637535836183	0.471464258926373	0.479206684411156	0.46425796985027	0.000706332984992203	0.000845975194823545	0.000845252067164372
184	0.455496124527524	0.26	0.15680758126979	0.151177581051017	0.162437581488563	0.337348376724941	0.499145139315876	0.484246475007143	0.514043803624609	2	1.3	3.11	0.196103386749255	0.202136840124294	0.208170293499334	0.231973721030494	0.23911078609231	0.246247851154126	0.231773994801984	0.238929239020581	0.245978816347269	0.15680758126979	2.48442830148113	-0.00177602256450238	0.348208878903166	0.245636575215975	0.252178093036666	0.239537050071082	0.473854557532376	0.48159454961619	0.466637535836183	0.471464258926373	0.479206684411156	0.46425796985027	0.000706332984992203	0.000845975194823545	0.000845252067164372
184	0.455496124527524	0.26	0.156839274572674	0.15117205390678	0.162506495238569	0.32530389787216	0.492129222117639	0.477035171966832	0.507223272268446	2.02	1.3	3.15	0.191985124933778	0.198059798824199	0.20413447271462	0.226798085973066	0.233974289919769	0.241150493866472	0.226257670916289	0.23343384984164	0.240608293392671	0.156839274572674	2.49967488548337	-0.000445254207807945	0.351712394999176	0.245636575215975	0.252178093036666	0.239537050071082	0.473854557532376	0.48159454961619	0.466637535836183	0.471464258926373	0.479206684411156	0.46425796985027	0.000706332984992203	0.000845975194823545	0.000845252067164372
184	0.455496124527524	0.26	0.156880947487505	0.151307925351128	0.162453969623882	0.335171692495807	0.497996458017093	0.483059419291168	0.512933496743019	2.02	1.32	3.11	0.194051789680195	0.200052209052084	0.206052628423973	0.229148941886398	0.236234626343156	0.243320310799914	0.229203189465795	0.236269457729438	0.243366865957	0.156880947487505	2.50062959179679	-0.00846033951961802	0.344591968600528	0.245636575215975	0.252178093036666	0.239537050071082	0.473854557532376	0.48159454961619	0.466637535836183	0.471464258926373	0.479206684411156	0.46425796985027	0.000706332984992203	0.000845975194823545	0.000845252067164372
184	0.455496124527524	0.26	0.156914145374594	0.151252910571031	0.162575380178156	0.331773359317608	0.497468208071455	0.482432508583093	0.512503907559817	2.01	1.3	3.13	0.195115940812223	0.201197008317516	0.207278075822809	0.230741111804887	0.237932488743597	0.245123865682308	0.230364563908438	0.237521705599102	0.244806601487767	0.156914145374594	2.48507687917268	-0.0049126191355626	0.344688225529647	0.245636575215975	0.252178093036666	0.239537050071082	0.473854557532376	0.48159454961619	0.466637535836183	0.471464258926373	0.479206684411156	0.46425796985027	0.000706332984992203	0.000845975194823545	0.000845252067164372
184	0.455496124527524	0.26	0.157016135915663	0.151419975412864	0.162612296418461	0.332170343862605	0.501938875897142	0.486781625544179	0.517096126250106	1.98	1.29	3.08	0.198876044030229	0.205068582594526	0.211261121158822	0.235704403848652	0.243043692085828	0.250382980323005	0.235525231264197	0.242808645573314	0.250072795725549	0.157016135915663	2.4752829121996	-0.00496018077782908	0.341855595747382	0.245636575215975	0.252178093036666	0.239537050071082	0.473854557532376	0.48159454961619	0.466637535836183	0.471464258926373	0.479206684411156	0.46425796985027	0.000706332984992203	0.000845975194823545	0.000845252067164372
184	0.455496124527524	0.26	0.157024613044184	0.151386347671865	0.162662878416502	0.330710903874948	0.499598752893675	0.484462403948323	0.514735101839027	2.03	1.32	3.12	0.193722668040175	0.199775261343975	0.205827854647776	0.228535593934171	0.235675868324978	0.242816142715785	0.228538161188635	0.235608246130571	0.242789084831702	0.157024613044184	2.49846039779299	0.00607131821169966	0.360668079725486	0.245636575215975	0.252178093036666	0.239537050071082	0.473854557532376	0.48159454961619	0.466637535836183	0.471464258926373	0.479206684411156	0.46425796985027	0.000706332984992203	0.000845975194823545	0.000845252067164372
184	0.455496124527524	0.26	0.157026547501593	0.151336942786072	0.162716152217113	0.329510121546253	0.494217852201538	0.479203820438322	0.509231883964753	1.99	1.28	3.07	0.194889179672397	0.200995291955124	0.207101404237852	0.230750091806801	0.237979769576447	0.245209447346093	0.230439762848261	0.237620383786202	0.244819080528941	0.157026547501593	2.45516867354215	-0.00570628564126795	0.336587988979498	0.245636575215975	0.252178093036666	0.239537050071082	0.473854557532376	0.48159454961619	0.466637535836183	0.471464258926373	0.479206684411156	0.46425796985027	0.000706332984992203	0.000845975194823545	0.000845252067164372
184	0.455496124527524	0.26	0.157027059806443	0.15142639573841	0.162627723874476	0.323369590300966	0.480419362410484	0.465619290063893	0.495219434757075	2	1.3	3.1	0.188942601992442	0.194948289983714	0.200953977974986	0.223601151502082	0.230708488525335	0.237815825548588	0.223349701352487	0.230449493045904	0.237564900714438	0.157027059806443	2.47502704448525	0.00382486583835042	0.35216738586187	0.245636575215975	0.252178093036666	0.239537050071082	0.473854557532376	0.48159454961619	0.466637535836183	0.471464258926373	0.479206684411156	0.46425796985027	0.000706332984992203	0.000845975194823545	0.000845252067164372
184	0.455496124527524	0.26	0.157036554386019	0.151402446817487	0.162670661954551	0.330266847351458	0.498816206761331	0.483688394307411	0.513944019215251	1.97	1.27	3.04	0.198795193193797	0.205012701066159	0.211230208938521	0.235916502675733	0.243295014645973	0.250673526616212	0.235594228856812	0.242971279736594	0.250246744616874	0.157036554386019	2.44349686551091	0.0104268746154467	0.351268897941896	0.245636575215975	0.252178093036666	0.239537050071082	0.473854557532376	0.48159454961619	0.466637535836183	0.471464258926373	0.479206684411156	0.46425796985027	0.000706332984992203	0.000845975194823545	0.000845252067164372
184	0.455496124527524	0.26	0.157063454771123	0.151412443306635	0.16271446623561	0.331145778418735	0.489829999812441	0.475004181526981	0.5046558180979	2.04	1.31	3.12	0.189850908441462	0.195776530108274	0.201702151775085	0.223945511958598	0.230935293512666	0.237925075066734	0.223708161986055	0.230637512666999	0.237664803946033	0.157063454771123	2.49422167230546	0.00380655880668222	0.355197379237404	0.245636575215975	0.252178093036666	0.239537050071082	0.473854557532376	0.48159454961619	0.466637535836183	0.471464258926373	0.479206684411156	0.46425796985027	0.000706332984992203	0.000845975194823545	0.000845252067164372
184	0.455496124527524	0.26	0.157074796540447	0.151453528543989	0.162696064536905	0.329770917622264	0.489942168048139	0.475066809398304	0.504817526697974	2.01	1.29	3.12	0.191473021573158	0.197468451713343	0.203463881853529	0.226264272469385	0.233349091143392	0.240433909817399	0.225760310668272	0.232928780355724	0.239966126074523	0.157074796540447	2.47609937990205	-0.00485982060948216	0.342981945800146	0.245636575215975	0.252178093036666	0.239537050071082	0.473854557532376	0.48159454961619	0.466637535836183	0.471464258926373	0.479206684411156	0.46425796985027	0.000706332984992203	0.000845975194823545	0.000845252067164372
184	0.455496124527524	0.26	0.157130576324248	0.151453440510746	0.162807712137751	0.331996246081038	0.497244070526717	0.48222269699058	0.512265444062854	1.98	1.28	3.07	0.196813284516496	0.202944074050142	0.209074863583787	0.233207957780609	0.24047245169034	0.247736945600071	0.232805028102223	0.239992876908218	0.247218926836422	0.157130576324248	2.45328544879425	-0.00258166945750638	0.338936037229453	0.245636575215975	0.252178093036666	0.239537050071082	0.473854557532376	0.48159454961619	0.466637535836183	0.471464258926373	0.479206684411156	0.46425796985027	0.000706332984992203	0.000845975194823545	0.000845252067164372
184	0.455496124527524	0.26	0.157149821003106	0.151504466184237	0.162795175821974	0.334390691519571	0.488212578904583	0.473543300989636	0.50288185681953	2.02	1.28	3.11	0.190582059611782	0.196485851708947	0.202389643806113	0.225141172587459	0.232115526197531	0.239089879807603	0.224628087441555	0.231638665363425	0.238557056930949	0.157149821003106	2.47811863183139	0.00431037033778308	0.351197812554121	0.245636575215975	0.252178093036666	0.239537050071082	0.473854557532376	0.48159454961619	0.466637535836183	0.471464258926373	0.479206684411156	0.46425796985027	0.000706332984992203	0.000845975194823545	0.000845252067164372
184	0.455496124527524	0.26	0.157166479124963	0.151526938981098	0.162806019268827	0.329245758891262	0.495345763911587	0.480288459166	0.510403068657173	2.02	1.29	3.12	0.193078532440386	0.199131649577187	0.205184766713988	0.228035077741623	0.235184101609907	0.24233312547819	0.227555019203604	0.234704936425169	0.241839255989021	0.157166479124963	2.48525053028317	0.00126113970666177	0.351380936363579	0.245636575215975	0.252178093036666	0.239537050071082	0.473854557532376	0.48159454961619	0.466637535836183	0.471464258926373	0.479206684411156	0.46425796985027	0.000706332984992203	0.000845975194823545	0.000845252067164372
184	0.455496124527524	0.26	0.157168436170313	0.151548369439339	0.162788502901286	0.328877628807218	0.494862577369807	0.479807414012105	0.509917740727509	2	1.3	3.16	0.194278713286936	0.200374696133473	0.20647067898001	0.229808384260229	0.237019199818657	0.244230015377084	0.229146477603459	0.23633672893011	0.243533147610924	0.157168436170313	2.5052118304873	-0.000947354177655585	0.351714281719403	0.245636575215975	0.252178093036666	0.239537050071082	0.473854557532376	0.48159454961619	0.466637535836183	0.471464258926373	0.479206684411156	0.46425796985027	0.000706332984992203	0.000845975194823545	0.000845252067164372
184	0.455496124527524	0.26	0.157197206681666	0.151515738725149	0.162878674638182	0.330913712318106	0.496085200445483	0.481062184720986	0.511108216169981	1.98	1.28	3.11	0.196282882116114	0.202412569541432	0.208542256966749	0.232564824083555	0.239827554599774	0.247090285115993	0.232023770619708	0.239170096821908	0.246409145938415	0.157197206681666	2.47355028043987	0.00515370471123996	0.350426523973634	0.245636575215975	0.252178093036666	0.239537050071082	0.473854557532376	0.48159454961619	0.466637535836183	0.471464258926373	0.479206684411156	0.46425796985027	0.000706332984992203	0.000845975194823545	0.000845252067164372
184	0.455496124527524	0.26	0.157212260640443	0.151592985680027	0.16283153560086	0.335223649672711	0.502954441132116	0.487870449922867	0.518038432341365	2.01	1.29	3.12	0.196735695718692	0.202818375055462	0.208901054392231	0.232509184532279	0.239697909522918	0.246886634513556	0.232029756167503	0.239248165801655	0.246405116289429	0.157212260640443	2.48560490417981	0.000855348260060068	0.349534861453307	0.245636575215975	0.252178093036666	0.239537050071082	0.473854557532376	0.48159454961619	0.466637535836183	0.471464258926373	0.479206684411156	0.46425796985027	0.000706332984992203	0.000845975194823545	0.000845252067164372
184	0.455496124527524	0.26	0.157222266515733	0.151593327628731	0.162851205402735	0.335804397794541	0.50033347348508	0.485347618173986	0.515319328796174	2	1.3	3.1	0.197176740597243	0.20326487618225	0.209353011767257	0.233404388867596	0.240611108895818	0.24781782892404	0.233191710701703	0.240415015303188	0.247604212660735	0.157222266515733	2.47691532480248	0.000532870405981068	0.347883329037029	0.245636575215975	0.252178093036666	0.239537050071082	0.473854557532376	0.48159454961619	0.466637535836183	0.471464258926373	0.479206684411156	0.46425796985027	0.000706332984992203	0.000845975194823545	0.000845252067164372
184	0.455496124527524	0.26	0.157256077606288	0.151547056452873	0.162965098759704	0.32924785197163	0.502686448608807	0.487406077338922	0.517966819878691	2	1.3	3.12	0.197996972684062	0.204204255263392	0.210411537842722	0.234371208105027	0.241718837199783	0.249066466294539	0.234109354835846	0.241428921348415	0.248801913391315	0.157256077606288	2.47323296024898	-0.00477252800528934	0.344146253425826	0.245636575215975	0.252178093036666	0.239537050071082	0.473854557532376	0.48159454961619	0.466637535836183	0.471464258926373	0.479206684411156	0.46425796985027	0.000706332984992203	0.000845975194823545	0.000845252067164372
184	0.455496124527524	0.26	0.157303073934314	0.151684815918719	0.162921331949908	0.328725469363559	0.490358041601962	0.475434775693701	0.505281307510224	1.99	1.28	3.09	0.193247308266776	0.199313084509401	0.205378860752027	0.228778099545152	0.235959140116947	0.243140180688743	0.228384042698013	0.235528653424444	0.24263164033764	0.157303073934314	2.47178858908092	-0.00223212687175258	0.343669335039958	0.245636575215975	0.252178093036666	0.239537050071082	0.473854557532376	0.48159454961619	0.466637535836183	0.471464258926373	0.479206684411156	0.46425796985027	0.000706332984992203	0.000845975194823545	0.000845252067164372
184	0.455496124527524	0.26	0.157323572340639	0.151688197638171	0.162958947043107	0.333359058447494	0.497752671506904	0.482762015854028	0.512743327159781	1.99	1.29	3.09	0.196468021892649	0.2025687182322	0.20866941457175	0.23265334142364	0.239877659023696	0.247101976623753	0.232302649943972	0.239603573221757	0.246764369041261	0.157323572340639	2.46806847615564	0.00113962736245073	0.346839927036058	0.245636575215975	0.252178093036666	0.239537050071082	0.473854557532376	0.48159454961619	0.466637535836183	0.471464258926373	0.479206684411156	0.46425796985027	0.000706332984992203	0.000845975194823545	0.000845252067164372
184	0.455496124527524	0.26	0.157373220012005	0.151770994155666	0.162975445868344	0.335767773053483	0.49439889550268	0.479589575213755	0.509208215791605	2.02	1.29	3.12	0.193022662046174	0.198983038528479	0.204943415010784	0.228026172106939	0.235067427362506	0.242108682618073	0.227544630627122	0.234519594636868	0.241572409515902	0.157373220012005	2.47883373743178	-0.00553580905715486	0.34241167171143	0.245636575215975	0.252178093036666	0.239537050071082	0.473854557532376	0.48159454961619	0.466637535836183	0.471464258926373	0.479206684411156	0.46425796985027	0.000706332984992203	0.000845975194823545	0.000845252067164372
184	0.455496124527524	0.26	0.157374429342673	0.151754639625793	0.162994219059553	0.340673358289916	0.502065417477959	0.48719035829211	0.516940476663808	2.02	1.31	3.14	0.195597319614504	0.201569362485095	0.207541405355686	0.230945196991668	0.237996493092809	0.24504778919395	0.230695503381276	0.237724283291314	0.244794757151666	0.157374429342673	2.49651535481982	0.00427244720441943	0.355815716341281	0.245636575215975	0.252178093036666	0.239537050071082	0.473854557532376	0.48159454961619	0.466637535836183	0.471464258926373	0.479206684411156	0.46425796985027	0.000706332984992203	0.000845975194823545	0.000845252067164372
184	0.455496124527524	0.26	0.157387186696977	0.151738133583816	0.163036239810138	0.325471993853007	0.490919050471608	0.475867881399974	0.505970219543243	1.98	1.3	3.06	0.194371471096392	0.200519223421191	0.20666697574599	0.230353842544113	0.237639677049758	0.244925511555403	0.23052825144674	0.237816668219293	0.245122860974102	0.157387186696977	2.45624348642611	-0.00180563898222911	0.342829603598832	0.245636575215975	0.252178093036666	0.239537050071082	0.473854557532376	0.48159454961619	0.466637535836183	0.471464258926373	0.479206684411156	0.46425796985027	0.000706332984992203	0.000845975194823545	0.000845252067164372
184	0.455496124527524	0.26	0.157401394098361	0.151716694359175	0.163086093837547	0.330351484031158	0.497189321416317	0.482113732570144	0.512264910262489	1.95	1.26	3.07	0.19927484638102	0.205506126364291	0.211737406347562	0.236781205162811	0.244185300616609	0.251589396070406	0.236194908566426	0.243580634947386	0.250909770127125	0.157401394098361	2.43900471252976	0.0129397209288523	0.352624780260651	0.245636575215975	0.252178093036666	0.239537050071082	0.473854557532376	0.48159454961619	0.466637535836183	0.471464258926373	0.479206684411156	0.46425796985027	0.000706332984992203	0.000845975194823545	0.000845252067164372
184	0.455496124527524	0.26	0.157409874233281	0.151789730048203	0.163030018418359	0.334764630792583	0.494358995817022	0.479517506229939	0.509200485404106	2.01	1.29	3.14	0.193410094491239	0.199396307436824	0.20538252038241	0.228589745779167	0.235664799948448	0.242739854117729	0.228062545691796	0.235117652458621	0.242144789156629	0.157409874233281	2.49884194322373	0.0018763804621512	0.353005644072921	0.245636575215975	0.252178093036666	0.239537050071082	0.473854557532376	0.48159454961619	0.466637535836183	0.471464258926373	0.479206684411156	0.46425796985027	0.000706332984992203	0.000845975194823545	0.000845252067164372
184	0.455496124527524	0.26	0.157471034896104	0.151825890765777	0.163116179026431	0.325634796675333	0.482620345751924	0.467829092686327	0.497411598817522	2.01	1.31	3.12	0.189018376966122	0.194994530846806	0.200970684727491	0.223481451643113	0.230547217236569	0.237612982830024	0.223291291407077	0.230351460490247	0.237440639841554	0.157471034896104	2.49864965430875	0.00768132375264629	0.360098145336303	0.245636575215975	0.252178093036666	0.239537050071082	0.473854557532376	0.48159454961619	0.466637535836183	0.471464258926373	0.479206684411156	0.46425796985027	0.000706332984992203	0.000845975194823545	0.000845252067164372
184	0.455496124527524	0.26	0.157501222077373	0.151857185300647	0.163145258854098	0.332942043091809	0.49952715580505	0.48446893243785	0.51458537917225	2	1.28	3.11	0.196344419560511	0.2024471806019	0.20854994164329	0.232297464282464	0.239517714892132	0.2467379655018	0.231724624111121	0.23885951343691	0.2461549819119	0.157501222077373	2.48243010927471	0.000277099700956019	0.347975141312897	0.245636575215975	0.252178093036666	0.239537050071082	0.473854557532376	0.48159454961619	0.466637535836183	0.471464258926373	0.479206684411156	0.46425796985027	0.000706332984992203	0.000845975194823545	0.000845252067164372
184	0.455496124527524	0.26	0.157554297772893	0.151964979514552	0.163143616031235	0.33388094308653	0.500073062711691	0.485030191320901	0.515115934102481	2.01	1.29	3.1	0.196234888390344	0.202320975898428	0.208407063406512	0.232081809544178	0.239279664184127	0.246477518824077	0.231784254734298	0.238916980902832	0.246117460766447	0.157554297772893	2.47231329589654	0.00793368634817534	0.354880228575778	0.245636575215975	0.252178093036666	0.239537050071082	0.473854557532376	0.48159454961619	0.466637535836183	0.471464258926373	0.479206684411156	0.46425796985027	0.000706332984992203	0.000845975194823545	0.000845252067164372
184	0.455496124527524	0.26	0.157557924441907	0.151854732498048	0.163261116385766	0.321508839385602	0.485263916161345	0.470250801386636	0.500277030936055	2.02	1.29	3.11	0.18889566629445	0.19492630422247	0.200956942150489	0.223057544494597	0.230178826387126	0.237300108279656	0.222707215378739	0.229822784804901	0.236915311983284	0.157557924441907	2.4727090357767	0.00941580918667677	0.356901975451658	0.245636575215975	0.252178093036666	0.239537050071082	0.473854557532376	0.48159454961619	0.466637535836183	0.471464258926373	0.479206684411156	0.46425796985027	0.000706332984992203	0.000845975194823545	0.000845252067164372
184	0.455496124527524	0.26	0.157571654328725	0.15196797520008	0.16317533345737	0.340778612183856	0.506039970318113	0.491050666269147	0.52102927436708	2.04	1.32	3.15	0.195722476209199	0.201696897804848	0.207671319400497	0.230735722815507	0.237778922513243	0.244822122210978	0.230517178661012	0.237507629930496	0.244638276068352	0.157571654328725	2.50694259570498	-0.000953828775932224	0.353401684206604	0.245636575215975	0.252178093036666	0.239537050071082	0.473854557532376	0.48159454961619	0.466637535836183	0.471464258926373	0.479206684411156	0.46425796985027	0.000706332984992203	0.000845975194823545	0.000845252067164372
184	0.455496124527524	0.26	0.157656776923108	0.151962928591225	0.163350625254991	0.325467998362347	0.494029506790309	0.478882835889668	0.50917617769095	2	1.29	3.08	0.194483825196795	0.200635188902034	0.206786552607273	0.230199625648545	0.237480650796735	0.244761675944925	0.230170354959177	0.237284013435146	0.244525146736737	0.157656776923108	2.47225230211261	-0.00164034699445664	0.345847531025562	0.245636575215975	0.252178093036666	0.239537050071082	0.473854557532376	0.48159454961619	0.466637535836183	0.471464258926373	0.479206684411156	0.46425796985027	0.000706332984992203	0.000845975194823545	0.000845252067164372
184	0.455496124527524	0.26	0.157661316074311	0.152013829876644	0.163308802271979	0.330371473321727	0.499612081129019	0.484463714673011	0.514760447585026	1.99	1.29	3.11	0.197182255849999	0.203347813723109	0.209513371596218	0.233504705474342	0.240806005325281	0.24810730517622	0.233034161794524	0.240348182278103	0.24758443565205	0.157661316074311	2.47335268731423	0.000857811627322607	0.347830702558174	0.245636575215975	0.252178093036666	0.239537050071082	0.473854557532376	0.48159454961619	0.466637535836183	0.471464258926373	0.479206684411156	0.46425796985027	0.000706332984992203	0.000845975194823545	0.000845252067164372
184	0.455496124527524	0.26	0.157681257902868	0.152071443062627	0.163291072743109	0.337097816963622	0.501732603374579	0.486748310754948	0.51671689599421	1.97	1.27	3.08	0.199548362446588	0.205691354602082	0.211834346757577	0.236679265282303	0.243965312895881	0.251251360509459	0.236224544388966	0.243459093558158	0.250708269674879	0.157681257902868	2.46462961881921	0.0108999775050322	0.354426391613211	0.245636575215975	0.252178093036666	0.239537050071082	0.473854557532376	0.48159454961619	0.466637535836183	0.471464258926373	0.479206684411156	0.46425796985027	0.000706332984992203	0.000845975194823545	0.000845252067164372
184	0.455496124527524	0.26	0.157682109603522	0.152032037374324	0.16333218183272	0.335957574734858	0.495095393734818	0.48027151859016	0.509919268879476	2	1.29	3.07	0.194795996401565	0.200808494368992	0.206820992336418	0.230504614688892	0.237619281072704	0.244733947456516	0.230247575599299	0.237363339875719	0.244551122462235	0.157682109603522	2.46431743325989	-0.000478152678389036	0.343886077291135	0.245636575215975	0.252178093036666	0.239537050071082	0.473854557532376	0.48159454961619	0.466637535836183	0.471464258926373	0.479206684411156	0.46425796985027	0.000706332984992203	0.000845975194823545	0.000845252067164372
184	0.455496124527524	0.26	0.15770087396286	0.152045328670451	0.163356419255269	0.328848461096699	0.48930905706185	0.474421864335202	0.504196249788498	2	1.28	3.12	0.191992540804235	0.198017199809015	0.204041858813794	0.227077165420482	0.234202767715758	0.241328370011033	0.226473198329922	0.233618281174222	0.240709961153243	0.15770087396286	2.47426648842881	0.00584495763164006	0.351861262429996	0.245636575215975	0.252178093036666	0.239537050071082	0.473854557532376	0.48159454961619	0.466637535836183	0.471464258926373	0.479206684411156	0.46425796985027	0.000706332984992203	0.000845975194823545	0.000845252067164372
184	0.455496124527524	0.26	0.157717164639666	0.152082013613188	0.163352315666144	0.334489512651294	0.490598550250861	0.475860853117784	0.505336247383939	2	1.27	3.11	0.193177755470312	0.199160586868011	0.20514341826571	0.228633499755869	0.235714416901712	0.242795334047556	0.227923102331529	0.23489666039095	0.242100994897191	0.157717164639666	2.46633579460544	-0.00790300381110004	0.336313365950503	0.245636575215975	0.252178093036666	0.239537050071082	0.473854557532376	0.48159454961619	0.466637535836183	0.471464258926373	0.479206684411156	0.46425796985027	0.000706332984992203	0.000845975194823545	0.000845252067164372
184	0.455496124527524	0.26	0.157719303325615	0.152089175832085	0.163349430819144	0.337682492042294	0.50242292121062	0.487437620657343	0.517408221763896	2.01	1.3	3.14	0.196460325403963	0.202500107518037	0.208539889632111	0.232158119883207	0.239295359716362	0.246432599549516	0.231623018366304	0.238804764239467	0.245861524543207	0.157719303325615	2.49499384327448	0.0014038109997447	0.351240033156004	0.245636575215975	0.252178093036666	0.239537050071082	0.473854557532376	0.48159454961619	0.466637535836183	0.471464258926373	0.479206684411156	0.46425796985027	0.000706332984992203	0.000845975194823545	0.000845252067164372
184	0.455496124527524	0.26	0.15772068830045	0.1520222084706	0.163419168130301	0.330092827043403	0.495816549672939	0.480773792080208	0.510859307265671	2.02	1.3	3.1	0.193668882521884	0.199728518261234	0.205788154000584	0.228832640948058	0.235992502828615	0.243152364709173	0.228689285071516	0.235844136064407	0.24294108654758	0.15772068830045	2.4592339284715	0.00342172502198257	0.34988350083816	0.245636575215975	0.252178093036666	0.239537050071082	0.473854557532376	0.48159454961619	0.466637535836183	0.471464258926373	0.479206684411156	0.46425796985027	0.000706332984992203	0.000845975194823545	0.000845252067164372
184	0.455496124527524	0.26	0.157727327783101	0.152059130745106	0.163395524821096	0.324288786885498	0.485706078593998	0.470774514478025	0.500637642709971	2	1.28	3.12	0.191009926269929	0.197068191688245	0.203126457106561	0.226041389034918	0.233210748015578	0.240380106996237	0.225401114667466	0.23259477015481	0.239717753887453	0.157727327783101	2.4789622548676	-0.00707080553065231	0.340569615947898	0.245636575215975	0.252178093036666	0.239537050071082	0.473854557532376	0.48159454961619	0.466637535836183	0.471464258926373	0.479206684411156	0.46425796985027	0.000706332984992203	0.000845975194823545	0.000845252067164372
184	0.455496124527524	0.26	0.15773952832141	0.152036462430001	0.16344259421282	0.327796134888034	0.494307480081349	0.479232285072803	0.509382675089895	1.98	1.29	3.08	0.195594698176059	0.2017475144814	0.207900330786741	0.231764524819942	0.239055134231186	0.246345743642429	0.231499767778848	0.238752446466242	0.24602534079482	0.15773952832141	2.45267841886121	0.00530365844604084	0.349659694201195	0.245636575215975	0.252178093036666	0.239537050071082	0.473854557532376	0.48159454961619	0.466637535836183	0.471464258926373	0.479206684411156	0.46425796985027	0.000706332984992203	0.000845975194823545	0.000845252067164372
184	0.455496124527524	0.26	0.15774880235444	0.152048874111706	0.163448730597173	0.32809138447479	0.501543987635774	0.486258338441794	0.516829636829755	2.03	1.31	3.1	0.19482082783612	0.200945067966431	0.207069308096743	0.229926901573539	0.237154709674423	0.244382517775307	0.229904447314948	0.237071601052418	0.2443035375725	0.15774880235444	2.49797129484887	0.00543795793291768	0.358253626876308	0.245636575215975	0.252178093036666	0.239537050071082	0.473854557532376	0.48159454961619	0.466637535836183	0.471464258926373	0.479206684411156	0.46425796985027	0.000706332984992203	0.000845975194823545	0.000845252067164372
184	0.455496124527524	0.26	0.157811729369148	0.152122611222315	0.16350084751598	0.327277043538224	0.486410795796126	0.471558939934139	0.501262651658114	1.98	1.31	3.06	0.192582775280475	0.198648213506218	0.20471365173196	0.228226608964017	0.235414657823142	0.242602706682267	0.228400334715798	0.235624817303457	0.242783165111037	0.157811729369148	2.46050664771908	0.00186822239786174	0.348210619823102	0.245636575215975	0.252178093036666	0.239537050071082	0.473854557532376	0.48159454961619	0.466637535836183	0.471464258926373	0.479206684411156	0.46425796985027	0.000706332984992203	0.000845975194823545	0.000845252067164372
184	0.455496124527524	0.26	0.157819490230099	0.152145771289868	0.163493209170331	0.32993495592633	0.492874741407699	0.477915896966009	0.50783358584939	2.01	1.3	3.12	0.193292041772044	0.19934211376806	0.205392185764075	0.228584913544278	0.235739658103172	0.242894402662065	0.228211279280445	0.235312854183576	0.242511637840818	0.157819490230099	2.47282308409667	-0.00104690941958157	0.346545788992033	0.245636575215975	0.252178093036666	0.239537050071082	0.473854557532376	0.48159454961619	0.466637535836183	0.471464258926373	0.479206684411156	0.46425796985027	0.000706332984992203	0.000845975194823545	0.000845252067164372
184	0.455496124527524	0.26	0.157826111685249	0.152223405036963	0.163428818333536	0.337745551708282	0.504627402526285	0.489578472560638	0.519676332491931	2.05	1.3	3.12	0.19420669912771	0.200176330510288	0.206145961892865	0.228717325254329	0.235747763075012	0.242778200895694	0.22829270357347	0.235401262617711	0.242363727275799	0.157826111685249	2.50068583649601	0.00144830081227272	0.354235096032731	0.245636575215975	0.252178093036666	0.239537050071082	0.473854557532376	0.48159454961619	0.466637535836183	0.471464258926373	0.479206684411156	0.46425796985027	0.000706332984992203	0.000845975194823545	0.000845252067164372
184	0.455496124527524	0.26	0.157838670681366	0.152201310131075	0.163476031231657	0.323654318728454	0.488442236327176	0.473404791869458	0.503479680784893	2	1.3	3.12	0.192249877006604	0.198356589268796	0.204463301530989	0.227553064288875	0.234781162998892	0.242009261708909	0.227246110386159	0.234427909640181	0.241679616630427	0.157838670681366	2.48508576226428	-0.00997729214931014	0.338777322541265	0.245636575215975	0.252178093036666	0.239537050071082	0.473854557532376	0.48159454961619	0.466637535836183	0.471464258926373	0.479206684411156	0.46425796985027	0.000706332984992203	0.000845975194823545	0.000845252067164372
184	0.455496124527524	0.26	0.15784679749433	0.152182336900034	0.163511258088625	0.328331262576516	0.48766920099892	0.472814498952232	0.502523903045608	1.98	1.29	3.09	0.193483571618585	0.199562363224367	0.20564115483015	0.229394631446294	0.236601662763641	0.243808694080988	0.229189585054933	0.236359852812529	0.243497638835106	0.15784679749433	2.45006455308772	-0.00076593294862109	0.342093418001226	0.245636575215975	0.252178093036666	0.239537050071082	0.473854557532376	0.48159454961619	0.466637535836183	0.471464258926373	0.479206684411156	0.46425796985027	0.000706332984992203	0.000845975194823545	0.000845252067164372
184	0.455496124527524	0.26	0.157851772250037	0.152181795800441	0.163521748699632	0.322062831818565	0.483422388063576	0.468485217293566	0.498359558833586	2.01	1.31	3.08	0.189375763849096	0.19541381589406	0.201451867939025	0.223927536724588	0.231067236618399	0.238206936512209	0.223944657791185	0.231152309032882	0.238237050075622	0.157851772250037	2.47167168541146	9.39229080712716e-05	0.348099889431853	0.245636575215975	0.252178093036666	0.239537050071082	0.473854557532376	0.48159454961619	0.466637535836183	0.471464258926373	0.479206684411156	0.46425796985027	0.000706332984992203	0.000845975194823545	0.000845252067164372
184	0.455496124527524	0.26	0.157882437840025	0.152145836007695	0.163619039672355	0.322116913519127	0.490379272073232	0.475229018316459	0.505529525830005	2.02	1.31	3.11	0.191232000271818	0.197328457388004	0.20342491450419	0.225901744839543	0.233103469958395	0.240305195077247	0.225815486161439	0.233050710720909	0.240329584021992	0.157882437840025	2.47211661780976	-0.000270819886286693	0.349752047630293	0.245636575215975	0.252178093036666	0.239537050071082	0.473854557532376	0.48159454961619	0.466637535836183	0.471464258926373	0.479206684411156	0.46425796985027	0.000706332984992203	0.000845975194823545	0.000845252067164372
184	0.455496124527524	0.26	0.157883731689164	0.15218834712566	0.163579116252667	0.328336021191783	0.496878191055511	0.48174314083398	0.512013241277042	1.98	1.28	3.07	0.196619530419	0.202796777618148	0.208974024817296	0.232978883614781	0.240298442120506	0.247618000626231	0.232725186028222	0.240030613519775	0.247328170024946	0.157883731689164	2.44679084506129	0.00631673025514866	0.349105435725159	0.245636575215975	0.252178093036666	0.239537050071082	0.473854557532376	0.48159454961619	0.466637535836183	0.471464258926373	0.479206684411156	0.46425796985027	0.000706332984992203	0.000845975194823545	0.000845252067164372
184	0.455496124527524	0.26	0.157913536056246	0.152253163350065	0.163573908762426	0.329900939883406	0.493558677710813	0.478577923179893	0.508539432241733	1.97	1.27	3.09	0.196657637079472	0.202813541154911	0.20896944523035	0.233370118360095	0.240675220180871	0.247980322001646	0.232796517721653	0.240073776450299	0.24730985154622	0.157913536056246	2.4516082230869	0.000770446813191428	0.342152697138029	0.245636575215975	0.252178093036666	0.239537050071082	0.473854557532376	0.48159454961619	0.466637535836183	0.471464258926373	0.479206684411156	0.46425796985027	0.000706332984992203	0.000845975194823545	0.000845252067164372
184	0.455496124527524	0.26	0.157941502563217	0.15226523973589	0.163617765390544	0.321773943559649	0.486646518441391	0.471599772526609	0.501693264356172	2.01	1.3	3.1	0.190673026008328	0.196756592503237	0.202840158998146	0.22547124731228	0.23266507726521	0.239858907218139	0.225229653977715	0.232461579001256	0.239580739077428	0.157941502563217	2.46361833369045	0.000350919464909013	0.346045466755496	0.245636575215975	0.252178093036666	0.239537050071082	0.473854557532376	0.48159454961619	0.466637535836183	0.471464258926373	0.479206684411156	0.46425796985027	0.000706332984992203	0.000845975194823545	0.000845252067164372
184	0.455496124527524	0.26	0.157949945228296	0.152325991015451	0.16357389944114	0.334482347473129	0.497382320486525	0.482440596813117	0.512324044159934	2	1.29	3.08	0.195744462161501	0.201806886599945	0.207869311038388	0.231644550362671	0.238818840596191	0.245993130829711	0.231505502623889	0.238693260816763	0.24578873471836	0.157949945228296	2.46301381863534	0.000427528484649685	0.345129854698644	0.245636575215975	0.252178093036666	0.239537050071082	0.473854557532376	0.48159454961619	0.466637535836183	0.471464258926373	0.479206684411156	0.46425796985027	0.000706332984992203	0.000845975194823545	0.000845252067164372
184	0.455496124527524	0.26	0.157951357950482	0.15220672935756	0.163695986543404	0.329746019985946	0.497979276811391	0.48285904819772	0.513099505425063	1.99	1.29	3.08	0.196274461496159	0.202420592007587	0.208566722519015	0.232364258114068	0.239640503050234	0.246916747986401	0.232215406492128	0.239526012108763	0.246711529635331	0.157951357950482	2.46166880299253	0.00165191645810241	0.347307697935448	0.245636575215975	0.252178093036666	0.239537050071082	0.473854557532376	0.48159454961619	0.466637535836183	0.471464258926373	0.479206684411156	0.46425796985027	0.000706332984992203	0.000845975194823545	0.000845252067164372
184	0.455496124527524	0.26	0.158023168540289	0.15233589441991	0.163710442660668	0.332208252731882	0.494435991866135	0.479506584777594	0.509365398954677	2	1.29	3.09	0.194681980014124	0.200743391107743	0.206804802201361	0.230420021823675	0.237594134581171	0.244768247338667	0.230068367087767	0.237264541870445	0.244432212227571	0.158023168540289	2.47114490420261	-0.00392004587801742	0.343290534454527	0.245636575215975	0.252178093036666	0.239537050071082	0.473854557532376	0.48159454961619	0.466637535836183	0.471464258926373	0.479206684411156	0.46425796985027	0.000706332984992203	0.000845975194823545	0.000845252067164372
184	0.455496124527524	0.26	0.158035867232347	0.152376506714729	0.163695227749965	0.325123218788549	0.491638060027859	0.476552865510748	0.50672325454497	2.03	1.31	3.14	0.191103169289869	0.197152505450055	0.20320184161024	0.225582464716114	0.232723236718911	0.239864008721708	0.225365849679884	0.232443507662174	0.239625059752649	0.158035867232347	2.49913703434999	-0.00540413708399821	0.348231354923359	0.245636575215975	0.252178093036666	0.239537050071082	0.473854557532376	0.48159454961619	0.466637535836183	0.471464258926373	0.479206684411156	0.46425796985027	0.000706332984992203	0.000845975194823545	0.000845252067164372
184	0.455496124527524	0.26	0.158089512159253	0.152416198082328	0.163762826236177	0.326243306369548	0.482600002480904	0.467829841486039	0.497370163475769	1.98	1.27	3.08	0.191121149285872	0.197155159719044	0.203189170152216	0.226510313258398	0.23366161806443	0.240812922870461	0.226037457174391	0.233120209536006	0.240251986523799	0.158089512159253	2.44567580818061	-0.00649748751233265	0.334762285407013	0.245636575215975	0.252178093036666	0.239537050071082	0.473854557532376	0.48159454961619	0.466637535836183	0.471464258926373	0.479206684411156	0.46425796985027	0.000706332984992203	0.000845975194823545	0.000845252067164372
184	0.455496124527524	0.26	0.158091666936521	0.15243833616482	0.163744997708221	0.328451829746482	0.493852271711975	0.478813340738137	0.508891202685814	1.99	1.29	3.1	0.195060047653945	0.201186640927013	0.207313234200081	0.231037303125582	0.238293897206129	0.245550491286676	0.230654258756431	0.237847092797892	0.245109585509714	0.158091666936521	2.46391425062802	-0.00135893029293345	0.342360767051789	0.245636575215975	0.252178093036666	0.239537050071082	0.473854557532376	0.48159454961619	0.466637535836183	0.471464258926373	0.479206684411156	0.46425796985027	0.000706332984992203	0.000845975194823545	0.000845252067164372
184	0.455496124527524	0.26	0.158129175943382	0.152504836477408	0.163753515409357	0.336238323859896	0.496692922153793	0.481830567512824	0.511555276794762	2.04	1.31	3.13	0.192436792047164	0.198372621033978	0.204308450020791	0.226959990439743	0.233960708315818	0.240961426191893	0.226640011069867	0.233620037822402	0.24063671808602	0.158129175943382	2.49108797960997	0.00559943629637727	0.357172579567129	0.245636575215975	0.252178093036666	0.239537050071082	0.473854557532376	0.48159454961619	0.466637535836183	0.471464258926373	0.479206684411156	0.46425796985027	0.000706332984992203	0.000845975194823545	0.000845252067164372
184	0.455496124527524	0.26	0.158138218892622	0.152453661219395	0.163822776565848	0.33146751059261	0.495523961412636	0.480536688921931	0.510511233903341	1.97	1.28	3.08	0.197324305026371	0.203478576274845	0.209632847523319	0.234125265759607	0.241427307904964	0.24872935005032	0.23365854114187	0.241007784185149	0.248293157303692	0.158138218892622	2.45258732500012	0.007240044098958	0.348468765542494	0.245636575215975	0.252178093036666	0.239537050071082	0.473854557532376	0.48159454961619	0.466637535836183	0.471464258926373	0.479206684411156	0.46425796985027	0.000706332984992203	0.000845975194823545	0.000845252067164372
184	0.455496124527524	0.26	0.158142053814084	0.152510414462061	0.163773693166107	0.328606667098987	0.490281763849652	0.475356801831894	0.50520672586741	2.02	1.29	3.1	0.1912305579995	0.197234698055513	0.203238838111527	0.225886640794311	0.232978891333657	0.240071141873003	0.22558864129764	0.232739161746213	0.239781867398415	0.158142053814084	2.47928794278	-0.0112797793588217	0.336055859174811	0.245636575215975	0.252178093036666	0.239537050071082	0.473854557532376	0.48159454961619	0.466637535836183	0.471464258926373	0.479206684411156	0.46425796985027	0.000706332984992203	0.000845975194823545	0.000845252067164372
184	0.455496124527524	0.26	0.158150441349529	0.152516896030001	0.163783986669057	0.336654093028245	0.498239021108828	0.483344279179719	0.513133763037937	1.97	1.3	3.06	0.198124355349715	0.204229757378706	0.210335159407697	0.234982890956301	0.242224125970999	0.249465360985697	0.235123265293731	0.24228037885041	0.249597572811166	0.158150441349529	2.45723456950191	0.00166372576925662	0.346471962249135	0.245636575215975	0.252178093036666	0.239537050071082	0.473854557532376	0.48159454961619	0.466637535836183	0.471464258926373	0.479206684411156	0.46425796985027	0.000706332984992203	0.000845975194823545	0.000845252067164372
184	0.455496124527524	0.26	0.158151419278578	0.152462518929095	0.163840319628061	0.325237926188583	0.490132921049883	0.475097839694346	0.505168002405419	2.02	1.31	3.15	0.191077357415413	0.197124245811685	0.203171134207957	0.225693253203277	0.232835606082613	0.239977958961948	0.225382150908078	0.232445250336241	0.239605036688505	0.158151419278578	2.48007638995005	-0.00374964246960852	0.347302486023282	0.245636575215975	0.252178093036666	0.239537050071082	0.473854557532376	0.48159454961619	0.466637535836183	0.471464258926373	0.479206684411156	0.46425796985027	0.000706332984992203	0.000845975194823545	0.000845252067164372
184	0.455496124527524	0.26	0.15817452842154	0.152555803370418	0.163793253472661	0.331141923503491	0.496169959342528	0.4811521170821	0.511187801602956	2.06	1.3	3.13	0.190535171020197	0.196482203241104	0.202429235462011	0.224311620511693	0.23131289186524	0.238314163218788	0.223890742211623	0.230845029461125	0.237807428433552	0.15817452842154	2.51320835237701	-0.00544266992225745	0.348496685815178	0.245636575215975	0.252178093036666	0.239537050071082	0.473854557532376	0.48159454961619	0.466637535836183	0.471464258926373	0.479206684411156	0.46425796985027	0.000706332984992203	0.000845975194823545	0.000845252067164372
184	0.455496124527524	0.26	0.158198127953019	0.152526308830326	0.163869947075713	0.32926174258364	0.492910467218665	0.477927731758061	0.507893202679269	2	1.32	3.11	0.194172075159903	0.200259248267133	0.206346421374364	0.229850168052194	0.237055827055979	0.244261486059765	0.229905084318288	0.2370931218029	0.244297465542739	0.158198127953019	2.49230745721095	0.00732496406115258	0.358860804037918	0.245636575215975	0.252178093036666	0.239537050071082	0.473854557532376	0.48159454961619	0.466637535836183	0.471464258926373	0.479206684411156	0.46425796985027	0.000706332984992203	0.000845975194823545	0.000845252067164372
184	0.455496124527524	0.26	0.158220631651783	0.152557572640661	0.163883690662904	0.332216252464971	0.500825598331178	0.485703530859215	0.515947665803141	2.02	1.3	3.13	0.195574865260591	0.201663963075175	0.20775306088976	0.23106441976718	0.238258462066828	0.245452504366475	0.230597218866569	0.237768222924205	0.244973063594364	0.158220631651783	2.48062684472971	-0.00139415393697676	0.347483540051714	0.245636575215975	0.252178093036666	0.239537050071082	0.473854557532376	0.48159454961619	0.466637535836183	0.471464258926373	0.479206684411156	0.46425796985027	0.000706332984992203	0.000845975194823545	0.000845252067164372
184	0.455496124527524	0.26	0.158287275945323	0.152672706105557	0.163901845785089	0.339354665165861	0.499685052054005	0.484836954917863	0.514533149190146	2.01	1.3	3.14	0.195622553257097	0.201613479986834	0.20760440671657	0.231221652425688	0.238302799026358	0.245383945627028	0.230694505682686	0.237745941195635	0.244871888809985	0.158287275945323	2.49075399148335	-0.00389218532557884	0.344699044098068	0.245636575215975	0.252178093036666	0.239537050071082	0.473854557532376	0.48159454961619	0.466637535836183	0.471464258926373	0.479206684411156	0.46425796985027	0.000706332984992203	0.000845975194823545	0.000845252067164372
184	0.455496124527524	0.26	0.158294041772906	0.152634361751878	0.163953721793934	0.327213746000609	0.491484746443762	0.476475807304613	0.506493685582912	1.99	1.28	3.12	0.193977466112299	0.200087736431616	0.206198006750933	0.229721505985992	0.236957709901154	0.244193913816316	0.2290823996898	0.23628477975094	0.243424516064533	0.158294041772906	2.47218887722782	-0.00302129728796465	0.344008227538469	0.245636575215975	0.252178093036666	0.239537050071082	0.473854557532376	0.48159454961619	0.466637535836183	0.471464258926373	0.479206684411156	0.46425796985027	0.000706332984992203	0.000845975194823545	0.000845252067164372
184	0.455496124527524	0.26	0.158313308573284	0.152597066998617	0.164029550147951	0.330164797599572	0.4960372877833	0.480990281837123	0.511084293729478	2.02	1.31	3.08	0.193289467200416	0.199336216733878	0.205382966267339	0.228266177127839	0.235407116673302	0.242548056218764	0.228493828076529	0.235525917187825	0.242744559213395	0.158313308573284	2.4684956547905	-0.00699343631053051	0.341389875036896	0.245636575215975	0.252178093036666	0.239537050071082	0.473854557532376	0.48159454961619	0.466637535836183	0.471464258926373	0.479206684411156	0.46425796985027	0.000706332984992203	0.000845975194823545	0.000845252067164372
184	0.455496124527524	0.26	0.158317319602824	0.152603421875688	0.164031217329961	0.330811833637983	0.498207086741128	0.483116341874893	0.513297831607364	2	1.29	3.05	0.196286843064786	0.202418108792197	0.208549374519608	0.232355244602859	0.239613152089544	0.246871059576229	0.232239665025088	0.23952602992249	0.246732638861886	0.158317319602824	2.44819405670111	0.000751108181569606	0.343503348685965	0.245636575215975	0.252178093036666	0.239537050071082	0.473854557532376	0.48159454961619	0.466637535836183	0.471464258926373	0.479206684411156	0.46425796985027	0.000706332984992203	0.000845975194823545	0.000845252067164372
184	0.455496124527524	0.26	0.158322214085468	0.152660997762795	0.16398343040814	0.321313843994963	0.484682315056162	0.469680489268598	0.499684140843727	1.99	1.27	3.1	0.190861608469511	0.196957822098169	0.203054035726827	0.225941746670683	0.233158437163767	0.240375127656851	0.225284012068278	0.232450789141994	0.239644879798379	0.158322214085468	2.4771573383333	-0.00180538881497248	0.344321546162509	0.245636575215975	0.252178093036666	0.239537050071082	0.473854557532376	0.48159454961619	0.466637535836183	0.471464258926373	0.479206684411156	0.46425796985027	0.000706332984992203	0.000845975194823545	0.000845252067164372
184	0.455496124527524	0.26	0.158324012633867	0.152619484391581	0.164028540876152	0.33016676816212	0.493498611828751	0.478528681851338	0.508468541806164	1.99	1.28	3.08	0.195054658469287	0.20115660113186	0.207258543794433	0.231059422257771	0.238287710765867	0.245515999273963	0.230637601091308	0.237910047802143	0.2450664112336	0.158324012633867	2.45236278334274	0.0117528398056982	0.354628128159348	0.245636575215975	0.252178093036666	0.239537050071082	0.473854557532376	0.48159454961619	0.466637535836183	0.471464258926373	0.479206684411156	0.46425796985027	0.000706332984992203	0.000845975194823545	0.000845252067164372
184	0.455496124527524	0.26	0.158338299092421	0.152623432337526	0.164053165847317	0.314821891158324	0.479869151062833	0.46479234746676	0.494945954658907	2.02	1.3	3.12	0.187204538874913	0.193277027116799	0.199349515358685	0.221187842002283	0.228362671084309	0.235537500166335	0.220927270176617	0.228127033973806	0.235226213424085	0.158338299092421	2.49457000973823	-0.00542956017457877	0.345731372599483	0.245636575215975	0.252178093036666	0.239537050071082	0.473854557532376	0.48159454961619	0.466637535836183	0.471464258926373	0.479206684411156	0.46425796985027	0.000706332984992203	0.000845975194823545	0.000845252067164372
184	0.455496124527524	0.26	0.158352103259804	0.152734061787665	0.163970144731944	0.330877605906231	0.499919660508359	0.484779290815519	0.5150600302012	2	1.31	3.1	0.196838398488341	0.202985950950507	0.209133503412673	0.232976317612364	0.240252510397732	0.247528703183101	0.232893648094551	0.240237340514796	0.247452607641844	0.158352103259804	2.47911108563647	0.00984873251603229	0.358724892064295	0.245636575215975	0.252178093036666	0.239537050071082	0.473854557532376	0.48159454961619	0.466637535836183	0.471464258926373	0.479206684411156	0.46425796985027	0.000706332984992203	0.000845975194823545	0.000845252067164372
184	0.455496124527524	0.26	0.158370142454763	0.152744730803337	0.163995554106189	0.340279178397469	0.502625229072936	0.487720507770931	0.517529950374942	1.98	1.28	3.09	0.199391598261381	0.205484998384394	0.211578398507407	0.236349575911816	0.243572410512135	0.250795245112454	0.235921890692862	0.243147117640001	0.250400207037398	0.158370142454763	2.45463278823504	-0.00683819123501566	0.335773387187356	0.245636575215975	0.252178093036666	0.239537050071082	0.473854557532376	0.48159454961619	0.466637535836183	0.471464258926373	0.479206684411156	0.46425796985027	0.000706332984992203	0.000845975194823545	0.000845252067164372
184	0.455496124527524	0.26	0.158398195211465	0.152754510488088	0.164041879934841	0.3275284334254	0.488473393161171	0.473567069736318	0.503379716586025	2	1.29	3.09	0.191883604509622	0.197923465073279	0.203963325636937	0.227008938437772	0.234154428217225	0.241299917996677	0.226780376925456	0.233884544952684	0.241051437297938	0.158398195211465	2.46086155287847	-0.000560822017875347	0.344252551361882	0.245636575215975	0.252178093036666	0.239537050071082	0.473854557532376	0.48159454961619	0.466637535836183	0.471464258926373	0.479206684411156	0.46425796985027	0.000706332984992203	0.000845975194823545	0.000845252067164372
184	0.455496124527524	0.26	0.158458217699944	0.152789925954888	0.164126509444999	0.327526740573742	0.487021637411806	0.472159558857184	0.501883715966429	2	1.3	3.11	0.191384943090746	0.197409131323366	0.203433319555986	0.226437330460134	0.233564856165942	0.24069238187175	0.226237859740571	0.233350292459954	0.240536103220438	0.158458217699944	2.4688990915967	0.000971960931209432	0.348398833311404	0.245636575215975	0.252178093036666	0.239537050071082	0.473854557532376	0.48159454961619	0.466637535836183	0.471464258926373	0.479206684411156	0.46425796985027	0.000706332984992203	0.000845975194823545	0.000845252067164372
184	0.455496124527524	0.26	0.158484969167096	0.152795006454903	0.16417493187929	0.33274564623235	0.498151280799284	0.48312789097516	0.513174670623409	2	1.3	3.1	0.196096557140752	0.202194393916741	0.20829223069273	0.232079995842592	0.239296776974575	0.246513558106559	0.231841184265522	0.239083267256501	0.246333328829996	0.158484969167096	2.48312809577355	0.00132300433479293	0.349488049583914	0.245636575215975	0.252178093036666	0.239537050071082	0.473854557532376	0.48159454961619	0.466637535836183	0.471464258926373	0.479206684411156	0.46425796985027	0.000706332984992203	0.000845975194823545	0.000845252067164372
184	0.455496124527524	0.26	0.158604338620808	0.152978612989662	0.164230064251953	0.330202544091141	0.493866905520844	0.478887015260082	0.508846795781605	1.95	1.28	3.07	0.198049603172732	0.20424472065802	0.210439838143307	0.235353839035455	0.242715856732438	0.250077874429421	0.235090661362752	0.242468785387973	0.249787168269154	0.158604338620808	2.44836195351403	0.00384191757147138	0.34548315228765	0.245636575215975	0.252178093036666	0.239537050071082	0.473854557532376	0.48159454961619	0.466637535836183	0.471464258926373	0.479206684411156	0.46425796985027	0.000706332984992203	0.000845975194823545	0.000845252067164372
184	0.455496124527524	0.26	0.158662239128561	0.15301575794967	0.164308720307452	0.342095209211364	0.503332972134904	0.488467435993872	0.518198508275936	1.99	1.29	3.16	0.19856084899214	0.204603654017374	0.210646459042607	0.235072765941623	0.242226738633308	0.249380711324993	0.234342326068372	0.241437490941462	0.248625354258843	0.158662239128561	2.48382007504548	-0.00100950895421752	0.346856846045685	0.245636575215975	0.252178093036666	0.239537050071082	0.473854557532376	0.48159454961619	0.466637535836183	0.471464258926373	0.479206684411156	0.46425796985027	0.000706332984992203	0.000845975194823545	0.000845252067164372
184	0.455496124527524	0.26	0.158671808726309	0.153026634053666	0.164316983398952	0.337293812375723	0.496424477316786	0.481605211751242	0.51124374288233	1.97	1.27	3.09	0.197399817651163	0.20347392201919	0.209548026387216	0.234120527577932	0.241324549020945	0.248528570463957	0.233466168720236	0.240788864647948	0.247945292774284	0.158671808726309	2.45647925709313	-0.00146326494446135	0.341248616235326	0.245636575215975	0.252178093036666	0.239537050071082	0.473854557532376	0.48159454961619	0.466637535836183	0.471464258926373	0.479206684411156	0.46425796985027	0.000706332984992203	0.000845975194823545	0.000845252067164372
184	0.455496124527524	0.26	0.15869336960711	0.153006394943879	0.16438034427034	0.327986993709537	0.491841080716534	0.476847598938991	0.506834562494077	2	1.29	3.1	0.193707924163257	0.199798667280282	0.205889410397307	0.229294234141586	0.236503914821424	0.243713595501262	0.228907278374185	0.236138448082238	0.243366302644839	0.15869336960711	2.46550303795089	0.00381043659703387	0.349218895231659	0.245636575215975	0.252178093036666	0.239537050071082	0.473854557532376	0.48159454961619	0.466637535836183	0.471464258926373	0.479206684411156	0.46425796985027	0.000706332984992203	0.000845975194823545	0.000845252067164372
184	0.455496124527524	0.26	0.158737240973124	0.153059389791025	0.164415092155223	0.329785674509299	0.494455373860677	0.47944348885005	0.509467258871303	2.01	1.29	3.08	0.193215074821263	0.199264844091242	0.20531461336122	0.228317287450564	0.23546614429158	0.242615001132595	0.228085295122881	0.235206104611825	0.242351206169292	0.158737240973124	2.47121310803774	0.00212451104787243	0.349868619201522	0.245636575215975	0.252178093036666	0.239537050071082	0.473854557532376	0.48159454961619	0.466637535836183	0.471464258926373	0.479206684411156	0.46425796985027	0.000706332984992203	0.000845975194823545	0.000845252067164372
184	0.455496124527524	0.26	0.158748709704052	0.153100631653648	0.164396787754455	0.331897332885454	0.500698048721867	0.485568959353129	0.515827138090604	1.99	1.29	3.06	0.197455969540759	0.203608193549379	0.209760417557999	0.233783566907314	0.241067666124436	0.248351765341558	0.233566645143947	0.240939819019695	0.248214975577434	0.158748709704052	2.45849379713888	-0.00310863898026223	0.341284770232326	0.245636575215975	0.252178093036666	0.239537050071082	0.473854557532376	0.48159454961619	0.466637535836183	0.471464258926373	0.479206684411156	0.46425796985027	0.000706332984992203	0.000845975194823545	0.000845252067164372
184	0.455496124527524	0.26	0.158841630852152	0.153177004904636	0.164506256799667	0.331874631686464	0.494882057602179	0.47992793871627	0.509836176488088	1.98	1.28	3.1	0.196024743337241	0.202132696385955	0.208240649434669	0.232311856840786	0.239550483404382	0.246789109967978	0.231755040515168	0.238968270919577	0.246238881134832	0.158841630852152	2.46346800159264	-0.00349953918951697	0.341904864395696	0.245636575215975	0.252178093036666	0.239537050071082	0.473854557532376	0.48159454961619	0.466637535836183	0.471464258926373	0.479206684411156	0.46425796985027	0.000706332984992203	0.000845975194823545	0.000845252067164372
184	0.455496124527524	0.26	0.158852616909144	0.153195319697007	0.164509914121282	0.34113092754542	0.507618077291752	0.49259381139177	0.522642343191734	1.97	1.27	3.02	0.202319700785331	0.208490515178665	0.214661329571999	0.240063844257102	0.247385866876307	0.254707889495511	0.239951605204806	0.247283751573401	0.254644535110594	0.158852616909144	2.4412710034136	-0.00101636883362616	0.338822217032455	0.245636575215975	0.252178093036666	0.239537050071082	0.473854557532376	0.48159454961619	0.466637535836183	0.471464258926373	0.479206684411156	0.46425796985027	0.000706332984992203	0.000845975194823545	0.000845252067164372
184	0.455496124527524	0.26	0.158920972196509	0.153203083676643	0.164638860716374	0.329081108098087	0.493000302874379	0.478008706224971	0.507991899523786	2	1.29	3.08	0.193558790082412	0.199629297316012	0.205699804549613	0.228958946438227	0.236139694674766	0.243320442911305	0.228754393915438	0.235867427040921	0.243110003452182	0.158920972196509	2.4679167289193	0.00134888196922633	0.347540922944982	0.245636575215975	0.252178093036666	0.239537050071082	0.473854557532376	0.48159454961619	0.466637535836183	0.471464258926373	0.479206684411156	0.46425796985027	0.000706332984992203	0.000845975194823545	0.000845252067164372
184	0.455496124527524	0.26	0.158927437500104	0.153250921339781	0.164603953660427	0.332637275226417	0.494912925118929	0.479983555188432	0.509842295049426	1.99	1.29	3.08	0.195445284750353	0.201524399181813	0.207603513613273	0.231470039863963	0.238669665383632	0.245869290903301	0.231326610539713	0.238529187680342	0.245718333900311	0.158927437500104	2.46221729060637	0.000739582621512488	0.345728327364338	0.245636575215975	0.252178093036666	0.239537050071082	0.473854557532376	0.48159454961619	0.466637535836183	0.471464258926373	0.479206684411156	0.46425796985027	0.000706332984992203	0.000845975194823545	0.000845252067164372
184	0.455496124527524	0.26	0.158938285600305	0.153267983965547	0.164608587235062	0.332375652331832	0.500674251418734	0.485562183144768	0.5157863196927	2.01	1.29	3.12	0.195981792799154	0.202081300413304	0.208180808027455	0.231663224453651	0.23887323912538	0.24608325379711	0.231228217755415	0.238355719749507	0.245601127751254	0.158938285600305	2.47640369804578	-0.00217301737451762	0.346403682613275	0.245636575215975	0.252178093036666	0.239537050071082	0.473854557532376	0.48159454961619	0.466637535836183	0.471464258926373	0.479206684411156	0.46425796985027	0.000706332984992203	0.000845975194823545	0.000845252067164372
184	0.455496124527524	0.26	0.158969484814286	0.153285937235428	0.164653032393144	0.331220540414745	0.502189723554125	0.486992375093027	0.517387072015222	2.02	1.3	3.04	0.19549681618947	0.201597595977036	0.207698375764603	0.230821217635376	0.238024349873226	0.245227482111076	0.231166393621516	0.238372806156011	0.245538965929563	0.158969484814286	2.47115012237286	0.00174694074817513	0.348084987642288	0.245636575215975	0.252178093036666	0.239537050071082	0.473854557532376	0.48159454961619	0.466637535836183	0.471464258926373	0.479206684411156	0.46425796985027	0.000706332984992203	0.000845975194823545	0.000845252067164372
184	0.455496124527524	0.26	0.159038237529979	0.153366074577564	0.164710400482394	0.324295714381153	0.494338953263598	0.479142237747646	0.509535668779549	2	1.28	3.07	0.194458783085806	0.200626335376801	0.206793887667796	0.230136555391357	0.237435681802219	0.244734808213081	0.229858980852918	0.23718253979323	0.244518471654737	0.159038237529979	2.45307716338804	-0.00569785471002163	0.339233388118647	0.245636575215975	0.252178093036666	0.239537050071082	0.473854557532376	0.48159454961619	0.466637535836183	0.471464258926373	0.479206684411156	0.46425796985027	0.000706332984992203	0.000845975194823545	0.000845252067164372
184	0.455496124527524	0.26	0.159041089697757	0.153270703740364	0.16481147565515	0.325869208282931	0.491250820239998	0.476203094196766	0.506298546283229	2	1.31	3.1	0.193132463030118	0.199235330544311	0.205338198058505	0.228532702431565	0.235754195823812	0.242975689216059	0.228491877213912	0.235669064227022	0.242916250489572	0.159041089697757	2.47258345079428	-0.000191303355231157	0.348651896260991	0.245636575215975	0.252178093036666	0.239537050071082	0.473854557532376	0.48159454961619	0.466637535836183	0.471464258926373	0.479206684411156	0.46425796985027	0.000706332984992203	0.000845975194823545	0.000845252067164372
184	0.455496124527524	0.26	0.159054187847159	0.153330036980111	0.164778338714206	0.330722658033199	0.497891793395319	0.482807560740917	0.51297602604972	2	1.32	3.11	0.195648397060797	0.201760989695421	0.207873582330046	0.231468182128855	0.238699883111261	0.245931584093667	0.231515991234005	0.238726699555264	0.245994513166488	0.159054187847159	2.48630417887526	0.00139146661450629	0.352479027869612	0.245636575215975	0.252178093036666	0.239537050071082	0.473854557532376	0.48159454961619	0.466637535836183	0.471464258926373	0.479206684411156	0.46425796985027	0.000706332984992203	0.000845975194823545	0.000845252067164372
184	0.455496124527524	0.26	0.159093936024826	0.153430109728663	0.164757762320989	0.339376456949304	0.503078085713479	0.488129891377952	0.518026280049006	2.02	1.29	3.11	0.196642743491012	0.202664611842645	0.208686480194277	0.232349152438233	0.239464472244888	0.246579792051543	0.231990998419815	0.239068673081965	0.246176501669799	0.159093936024826	2.47406054022544	-0.00457655583342626	0.342187047742278	0.245636575215975	0.252178093036666	0.239537050071082	0.473854557532376	0.48159454961619	0.466637535836183	0.471464258926373	0.479206684411156	0.46425796985027	0.000706332984992203	0.000845975194823545	0.000845252067164372
184	0.455496124527524	0.26	0.15911485376263	0.153467388302992	0.164762319222268	0.331364148607623	0.491182602213593	0.476323170050811	0.506042034376375	2.02	1.29	3.1	0.191733339685851	0.197714674908535	0.203696010131219	0.226509462571312	0.233575677706191	0.240641892841069	0.226167028975453	0.233272689868681	0.240347269915549	0.15911485376263	2.47309644181097	0.00329751741943537	0.350949096730428	0.245636575215975	0.252178093036666	0.239537050071082	0.473854557532376	0.48159454961619	0.466637535836183	0.471464258926373	0.479206684411156	0.46425796985027	0.000706332984992203	0.000845975194823545	0.000845252067164372
184	0.455496124527524	0.26	0.159275376088587	0.15361375106187	0.164937001115304	0.333097342380079	0.49206820598208	0.477240016981183	0.506896394982977	2.02	1.29	3.13	0.192099684284636	0.198068359006432	0.204037033728228	0.226941565938741	0.233992802868087	0.241044039797433	0.226446518737262	0.233499206544275	0.240488645968912	0.159275376088587	2.48088648492847	-0.000947690091305607	0.34615167914461	0.245636575215975	0.252178093036666	0.239537050071082	0.473854557532376	0.48159454961619	0.466637535836183	0.471464258926373	0.479206684411156	0.46425796985027	0.000706332984992203	0.000845975194823545	0.000845252067164372
184	0.455496124527524	0.26	0.159291112079558	0.153595286175689	0.164986937983427	0.330190104314394	0.495593296588265	0.480560618956607	0.510625974219922	2.01	1.29	3.1	0.194093502775875	0.200165047015109	0.206236591254344	0.229464370684461	0.236642370246597	0.243820369808734	0.229053489524111	0.236199595406651	0.243370663049555	0.159291112079558	2.47953570813743	-0.00236966415574726	0.346489326984154	0.245636575215975	0.252178093036666	0.239537050071082	0.473854557532376	0.48159454961619	0.466637535836183	0.471464258926373	0.479206684411156	0.46425796985027	0.000706332984992203	0.000845975194823545	0.000845252067164372
184	0.455496124527524	0.26	0.159295169485652	0.153550404743628	0.165039934227675	0.331019370386953	0.492454206095387	0.477544705855493	0.50736370633528	1.99	1.27	3.1	0.194028410114026	0.200086202382833	0.20614399465164	0.22968317323618	0.236854148611836	0.244025123987491	0.228995879370679	0.236099422681809	0.243335003740685	0.159295169485652	2.45563707326112	-0.00865006850693345	0.335018743915209	0.245636575215975	0.252178093036666	0.239537050071082	0.473854557532376	0.48159454961619	0.466637535836183	0.471464258926373	0.479206684411156	0.46425796985027	0.000706332984992203	0.000845975194823545	0.000845252067164372
184	0.455496124527524	0.26	0.159305890932535	0.153583143944294	0.165028637920777	0.321726716835767	0.482786083814123	0.467857084334977	0.497715083293268	1.99	1.29	3.09	0.190637959877787	0.196721086753521	0.202804213629256	0.225810237280033	0.233015687464743	0.240221137649453	0.225667137128767	0.232746264084381	0.240022269323799	0.159305890932535	2.46328510770651	-0.00195453071086185	0.344039565017364	0.245636575215975	0.252178093036666	0.239537050071082	0.473854557532376	0.48159454961619	0.466637535836183	0.471464258926373	0.479206684411156	0.46425796985027	0.000706332984992203	0.000845975194823545	0.000845252067164372
184	0.455496124527524	0.26	0.159314403129063	0.153603926221443	0.165024880036682	0.324194468795269	0.487213840355834	0.472232700606965	0.502194980104702	2	1.28	3.1	0.191425522045448	0.197498317287237	0.203571112529026	0.226488139589558	0.233673263504719	0.240858387419881	0.225950620915329	0.233090032055566	0.24022890069682	0.159314403129063	2.46681193991375	-0.00168329750260637	0.344326163878937	0.245636575215975	0.252178093036666	0.239537050071082	0.473854557532376	0.48159454961619	0.466637535836183	0.471464258926373	0.479206684411156	0.46425796985027	0.000706332984992203	0.000845975194823545	0.000845252067164372
184	0.455496124527524	0.26	0.159361849215506	0.153667441749236	0.165056256681776	0.325039908547611	0.493285765476098	0.478147139639172	0.508424391313025	2	1.31	3.06	0.19361645241272	0.199746546657686	0.205876640902653	0.229027565423228	0.236278811602178	0.243530057781129	0.229321547138454	0.236487132126786	0.243775256523372	0.159361849215506	2.47449335269288	-0.00267652988361696	0.346099863654088	0.245636575215975	0.252178093036666	0.239537050071082	0.473854557532376	0.48159454961619	0.466637535836183	0.471464258926373	0.479206684411156	0.46425796985027	0.000706332984992203	0.000845975194823545	0.000845252067164372
184	0.455496124527524	0.26	0.159384650175348	0.153724726159963	0.165044574190734	0.334072482908492	0.495844218803507	0.48093497728881	0.510753460318203	2.03	1.31	3.12	0.192791226764264	0.198767857904604	0.204744489044944	0.227557617687629	0.234612025540723	0.241666433393818	0.22730206116471	0.234412593871821	0.241404784610029	0.159384650175348	2.49250405486795	0.00508936318470479	0.356143936367285	0.245636575215975	0.252178093036666	0.239537050071082	0.473854557532376	0.48159454961619	0.466637535836183	0.471464258926373	0.479206684411156	0.46425796985027	0.000706332984992203	0.000845975194823545	0.000845252067164372
184	0.455496124527524	0.26	0.159391399379641	0.153725779313	0.165057019446281	0.330389269242612	0.490220821899998	0.475357798643845	0.505083845156152	2.02	1.3	3.09	0.191446005433083	0.197431952101398	0.203417898769713	0.226195713800581	0.233268180402059	0.240340647003536	0.225989877385985	0.233052975527608	0.240109529395918	0.159391399379641	2.47180868101152	-0.00609596911734132	0.340908247491623	0.245636575215975	0.252178093036666	0.239537050071082	0.473854557532376	0.48159454961619	0.466637535836183	0.471464258926373	0.479206684411156	0.46425796985027	0.000706332984992203	0.000845975194823545	0.000845252067164372
184	0.455496124527524	0.26	0.159454845746194	0.153716839757874	0.165192851734514	0.331598821873582	0.492321263864988	0.477435268631771	0.507207259098206	2.01	1.29	3.08	0.192789935221065	0.198800949164248	0.204811963107432	0.227912733765497	0.235018844460138	0.242124955154778	0.227617768964763	0.234717774336855	0.241800912700842	0.159454845746194	2.45766574711472	0.00214663787243322	0.347237050094715	0.245636575215975	0.252178093036666	0.239537050071082	0.473854557532376	0.48159454961619	0.466637535836183	0.471464258926373	0.479206684411156	0.46425796985027	0.000706332984992203	0.000845975194823545	0.000845252067164372
184	0.455496124527524	0.26	0.159489811227624	0.153804857720326	0.165174764734923	0.330198810959328	0.497197855418486	0.482116804052686	0.512278906784286	1.98	1.3	3.06	0.19703135482088	0.203194674493103	0.209357994165325	0.233533922783374	0.240839075923749	0.248144229064123	0.233599906049594	0.24087375343222	0.248139355992862	0.159489811227624	2.46227783111353	-0.000252563935830151	0.345461887884723	0.245636575215975	0.252178093036666	0.239537050071082	0.473854557532376	0.48159454961619	0.466637535836183	0.471464258926373	0.479206684411156	0.46425796985027	0.000706332984992203	0.000845975194823545	0.000845252067164372
184	0.455496124527524	0.26	0.159502089449632	0.153836298668645	0.165167880230619	0.325548246049393	0.491994828920904	0.476913296559905	0.507076361281903	1.98	1.28	3.08	0.195165809786256	0.201337580414761	0.207509351043267	0.231390377839229	0.23870768582074	0.24602499380225	0.23106147514721	0.238352010492235	0.245644998216585	0.159502089449632	2.46154826918777	0.0172681387361688	0.361656723647878	0.245636575215975	0.252178093036666	0.239537050071082	0.473854557532376	0.48159454961619	0.466637535836183	0.471464258926373	0.479206684411156	0.46425796985027	0.000706332984992203	0.000845975194823545	0.000845252067164372
184	0.455496124527524	0.26	0.159510168824216	0.153826524633307	0.165193813015125	0.330854676103812	0.495603468670609	0.480593040164949	0.51061389717627	1.97	1.27	3.05	0.196910340077415	0.203060467804489	0.209210595531564	0.233520634524719	0.240814216612231	0.248107798699742	0.23316988514928	0.240474955774516	0.247755375796451	0.159510168824216	2.45033178899841	-0.00649709714234083	0.33592984313286	0.245636575215975	0.252178093036666	0.239537050071082	0.473854557532376	0.48159454961619	0.466637535836183	0.471464258926373	0.479206684411156	0.46425796985027	0.000706332984992203	0.000845975194823545	0.000845252067164372
184	0.455496124527524	0.26	0.159542969813178	0.153813333187276	0.16527260643908	0.317780049828673	0.484149194793178	0.469041601839834	0.499256787746522	2.01	1.29	3.05	0.189401930383206	0.195502470841842	0.201603011300477	0.223907849330672	0.231119808000176	0.238331766669679	0.223860820613072	0.231058094738307	0.23827624831647	0.159542969813178	2.4557688657375	0.00469380747470907	0.349599858094735	0.245636575215975	0.252178093036666	0.239537050071082	0.473854557532376	0.48159454961619	0.466637535836183	0.471464258926373	0.479206684411156	0.46425796985027	0.000706332984992203	0.000845975194823545	0.000845252067164372
184	0.455496124527524	0.26	0.159580882030936	0.153918915523802	0.16524284853807	0.334218858681995	0.489043552242791	0.474343632149763	0.503743472335819	2.01	1.28	3.13	0.191921571369062	0.197869225289211	0.203816879209361	0.226983188977467	0.234017403235404	0.24105161749334	0.226301029022812	0.233338758752325	0.240403385738955	0.159580882030936	2.47272257520672	0.010756675464988	0.35829269038405	0.245636575215975	0.252178093036666	0.239537050071082	0.473854557532376	0.48159454961619	0.466637535836183	0.471464258926373	0.479206684411156	0.46425796985027	0.000706332984992203	0.000845975194823545	0.000845252067164372
184	0.455496124527524	0.26	0.159611309772682	0.153856136843243	0.165366482702122	0.323887605228272	0.487253667348927	0.472260804470486	0.502246530227369	1.99	1.27	3.06	0.192234287097866	0.198337148651716	0.204440010205566	0.227650109866888	0.234877317480112	0.242104525093336	0.227265688968137	0.234466136090487	0.241736051294447	0.159611309772682	2.43976439267472	-0.00113412302448505	0.340111319174598	0.245636575215975	0.252178093036666	0.239537050071082	0.473854557532376	0.48159454961619	0.466637535836183	0.471464258926373	0.479206684411156	0.46425796985027	0.000706332984992203	0.000845975194823545	0.000845252067164372
184	0.455496124527524	0.26	0.159636812135473	0.153838441457697	0.165435182813249	0.326496035486625	0.49222066606901	0.477164717109728	0.507276615028293	2.01	1.29	3.13	0.192645845855258	0.198724388376137	0.204802930897016	0.227733521933807	0.234919183739067	0.242104845544327	0.227111866331251	0.234302808858865	0.24146704232769	0.159636812135473	2.47014568231319	-0.00496447134815764	0.344001706377397	0.245636575215975	0.252178093036666	0.239537050071082	0.473854557532376	0.48159454961619	0.466637535836183	0.471464258926373	0.479206684411156	0.46425796985027	0.000706332984992203	0.000845975194823545	0.000845252067164372
184	0.455496124527524	0.26	0.159680344684524	0.154011850132637	0.16534883923641	0.340052250644482	0.500056282207143	0.485220241891222	0.514892322523064	2.02	1.29	3.12	0.195516024015138	0.201494100287041	0.207472176558945	0.23102938262437	0.238093311411467	0.245157240198563	0.230423202228167	0.237507084146068	0.244578549919913	0.159680344684524	2.48444000747159	0.000359907984000407	0.349114000609516	0.245636575215975	0.252178093036666	0.239537050071082	0.473854557532376	0.48159454961619	0.466637535836183	0.471464258926373	0.479206684411156	0.46425796985027	0.000706332984992203	0.000845975194823545	0.000845252067164372
184	0.455496124527524	0.26	0.159698590903393	0.15399749294445	0.165399688862336	0.32765204892629	0.495005961138087	0.479904526903734	0.51010739537244	1.99	1.3	3.08	0.195443761870593	0.201593904140444	0.207744046410295	0.231476130029571	0.238760123737689	0.246044117445807	0.231430466579019	0.238753255919437	0.246034863500063	0.159698590903393	2.46332324837949	0.00148559579391607	0.348109582258197	0.245636575215975	0.252178093036666	0.239537050071082	0.473854557532376	0.48159454961619	0.466637535836183	0.471464258926373	0.479206684411156	0.46425796985027	0.000706332984992203	0.000845975194823545	0.000845252067164372
184	0.455496124527524	0.26	0.159704558274418	0.153967031375018	0.165442085173818	0.325873755781328	0.497775333571234	0.482527910025869	0.513022757116599	2.01	1.3	3.09	0.194650155081123	0.20080091506003	0.206951675038938	0.230061934518909	0.237331673086131	0.244601411653353	0.229922352730502	0.237193290423602	0.244392615302482	0.159704558274418	2.47203307381781	0.00691103529021271	0.355879954327205	0.245636575215975	0.252178093036666	0.239537050071082	0.473854557532376	0.48159454961619	0.466637535836183	0.471464258926373	0.479206684411156	0.46425796985027	0.000706332984992203	0.000845975194823545	0.000845252067164372
184	0.455496124527524	0.26	0.159732209561078	0.154048276079095	0.165416143043061	0.324876404797812	0.488402163373834	0.47340782507983	0.503396501667837	2	1.3	3.09	0.191609580449898	0.19767846802934	0.203747355608783	0.226631224838513	0.233809359785142	0.240987494731771	0.226500199403154	0.233695111590623	0.240811432228552	0.159732209561078	2.47344938715675	0.00573871398399366	0.354554662726432	0.245636575215975	0.252178093036666	0.239537050071082	0.473854557532376	0.48159454961619	0.466637535836183	0.471464258926373	0.479206684411156	0.46425796985027	0.000706332984992203	0.000845975194823545	0.000845252067164372
184	0.455496124527524	0.26	0.159736661369728	0.153980921537207	0.165492401202249	0.335027469526564	0.503194412630528	0.488096579461717	0.518292245799338	2.03	1.3	3.09	0.195810905320198	0.20186774018763	0.207924575055062	0.231159427600292	0.23830966511508	0.245459902629868	0.230945035347986	0.238105633683903	0.245344163722893	0.159736661369728	2.46522578031976	0.00527432003865367	0.354358308853966	0.245636575215975	0.252178093036666	0.239537050071082	0.473854557532376	0.48159454961619	0.466637535836183	0.471464258926373	0.479206684411156	0.46425796985027	0.000706332984992203	0.000845975194823545	0.000845252067164372
184	0.455496124527524	0.26	0.159760666243429	0.154053084086075	0.165468248400783	0.326265699375634	0.496476254098903	0.48128217897436	0.511670329223446	2.01	1.3	3.14	0.193966231066858	0.200089743665506	0.206213256264155	0.229207492525906	0.236443571509692	0.243679650493477	0.228849935220569	0.235950363468532	0.24320748334577	0.159760666243429	2.49369323576683	0.000399635186219636	0.351016892093796	0.245636575215975	0.252178093036666	0.239537050071082	0.473854557532376	0.48159454961619	0.466637535836183	0.471464258926373	0.479206684411156	0.46425796985027	0.000706332984992203	0.000845975194823545	0.000845252067164372
184	0.455496124527524	0.26	0.159801345557157	0.154100056816442	0.165502634297872	0.327833786266629	0.487886824220079	0.473008715005446	0.502764933434712	2	1.29	3.12	0.191607087620471	0.197633934664678	0.203660781708886	0.226668945188438	0.233798634801113	0.240928324413789	0.226153313305869	0.233249888913042	0.240340547687629	0.159801345557157	2.47968234043929	0.00405025875545549	0.351511118341885	0.245636575215975	0.252178093036666	0.239537050071082	0.473854557532376	0.48159454961619	0.466637535836183	0.471464258926373	0.479206684411156	0.46425796985027	0.000706332984992203	0.000845975194823545	0.000845252067164372
184	0.455496124527524	0.26	0.159840335842216	0.154144373443027	0.165536298241406	0.331327056656799	0.497271269963508	0.482226381917078	0.512316158009939	2.03	1.3	3.1	0.193381996707758	0.199415284391225	0.205448572074693	0.228273373305608	0.235395230329918	0.242517087354229	0.228151797842798	0.235242686448237	0.242326012702017	0.159840335842216	2.48646507386138	0.00334719562354797	0.352400239181144	0.245636575215975	0.252178093036666	0.239537050071082	0.473854557532376	0.48159454961619	0.466637535836183	0.471464258926373	0.479206684411156	0.46425796985027	0.000706332984992203	0.000845975194823545	0.000845252067164372
184	0.455496124527524	0.26	0.159849562218175	0.154179189713324	0.165519934723027	0.334458281375124	0.50210826838717	0.48702375843102	0.51719277834332	2	1.29	3.1	0.197175219290151	0.203282296218124	0.209389373146096	0.233228095820271	0.240451832799323	0.247675569778374	0.232739185279388	0.240019519709404	0.247206595655052	0.159849562218175	2.46460277750994	-0.00153595776776305	0.345292973407346	0.245636575215975	0.252178093036666	0.239537050071082	0.473854557532376	0.48159454961619	0.466637535836183	0.471464258926373	0.479206684411156	0.46425796985027	0.000706332984992203	0.000845975194823545	0.000845252067164372
184	0.455496124527524	0.26	0.159855297525238	0.154076742404801	0.165633852645675	0.321407760615581	0.488364177629879	0.473251645649678	0.50347670961008	2	1.3	3.07	0.192018376690793	0.198150175460436	0.204281974230078	0.227235659397558	0.234492065584954	0.24174847177235	0.22729985215616	0.234597203838621	0.241797831063385	0.159855297525238	2.44737054693151	0.000750532764089537	0.346609712185564	0.245636575215975	0.252178093036666	0.239537050071082	0.473854557532376	0.48159454961619	0.466637535836183	0.471464258926373	0.479206684411156	0.46425796985027	0.000706332984992203	0.000845975194823545	0.000845252067164372
184	0.455496124527524	0.26	0.159870412069813	0.154095239811423	0.165645584328203	0.327954195976173	0.488855900656496	0.473952311480284	0.503759489832708	2.02	1.31	3.09	0.190275217522658	0.196258485466885	0.202241753411111	0.224659454977391	0.231723946784757	0.238788438592123	0.224718008005709	0.231798362395421	0.238814211464137	0.159870412069813	2.46222054738106	-0.00766218661691187	0.339556833028469	0.245636575215975	0.252178093036666	0.239537050071082	0.473854557532376	0.48159454961619	0.466637535836183	0.471464258926373	0.479206684411156	0.46425796985027	0.000706332984992203	0.000845975194823545	0.000845252067164372
184	0.455496124527524	0.26	0.159889173382225	0.154145094792502	0.165633251971949	0.325593927891934	0.490123251683618	0.475100653142948	0.505145850224288	1.99	1.28	3.06	0.193733783911242	0.199859611859931	0.20598543980862	0.229514442678176	0.236771648722476	0.244028854766776	0.229261847372833	0.236543430267011	0.243775037078342	0.159889173382225	2.43852119427974	0.000291385202947538	0.341783556138059	0.245636575215975	0.252178093036666	0.239537050071082	0.473854557532376	0.48159454961619	0.466637535836183	0.471464258926373	0.479206684411156	0.46425796985027	0.000706332984992203	0.000845975194823545	0.000845252067164372
184	0.455496124527524	0.26	0.159904037564313	0.154212738448884	0.165595336679742	0.333613130582724	0.502373414732197	0.487252242350647	0.517494587113746	2	1.3	3.09	0.197449627299151	0.203577192431862	0.209704757564573	0.233599213938	0.240848629487347	0.248098045036693	0.233416098262705	0.240681203156873	0.247871195122708	0.159904037564313	2.46954535203181	0.0073669566969854	0.354048447743099	0.245636575215975	0.252178093036666	0.239537050071082	0.473854557532376	0.48159454961619	0.466637535836183	0.471464258926373	0.479206684411156	0.46425796985027	0.000706332984992203	0.000845975194823545	0.000845252067164372
184	0.455496124527524	0.26	0.159910164466331	0.15420159712816	0.165618731804501	0.331591819884399	0.493082316951013	0.478173074752068	0.507991559149959	1.99	1.3	3.08	0.194308163693961	0.200366613294553	0.206425062895145	0.230020610908036	0.237192560103535	0.244364509299034	0.22981080806951	0.237083837597493	0.244164999866483	0.159910164466331	2.45752749930832	-0.0043777653230123	0.340599073872432	0.245636575215975	0.252178093036666	0.239537050071082	0.473854557532376	0.48159454961619	0.466637535836183	0.471464258926373	0.479206684411156	0.46425796985027	0.000706332984992203	0.000845975194823545	0.000845252067164372
184	0.455496124527524	0.26	0.159914675113215	0.154155064438607	0.165674285787822	0.331019270864564	0.495810472602749	0.480799354960052	0.510821590245446	2.01	1.28	3.13	0.193973659879056	0.200029744185307	0.206085828491557	0.229267658971391	0.236425663167905	0.243583667364419	0.228458661088867	0.235568473217427	0.242714742562816	0.159914675113215	2.4746696859804	0.00530999198074119	0.351620869570926	0.245636575215975	0.252178093036666	0.239537050071082	0.473854557532376	0.48159454961619	0.466637535836183	0.471464258926373	0.479206684411156	0.46425796985027	0.000706332984992203	0.000845975194823545	0.000845252067164372
184	0.455496124527524	0.26	0.159926519373913	0.154234498760579	0.165618539987246	0.328065169794328	0.491774656757794	0.476785858079939	0.506763455435649	1.98	1.29	3.05	0.195277993703108	0.201416981435711	0.207555969168314	0.231566002893418	0.238845782985853	0.246125563078289	0.231427688435288	0.238749120891498	0.246051117107941	0.159926519373913	2.46004972613138	-0.00199835799162934	0.342780292901291	0.245636575215975	0.252178093036666	0.239537050071082	0.473854557532376	0.48159454961619	0.466637535836183	0.471464258926373	0.479206684411156	0.46425796985027	0.000706332984992203	0.000845975194823545	0.000845252067164372
184	0.455496124527524	0.26	0.159940959244581	0.154211681615903	0.16567023687326	0.324707009377499	0.490163048203666	0.475108836294813	0.50521726011252	2.01	1.29	3.12	0.192141968860149	0.198230144231424	0.204318319602699	0.227221083100491	0.234420768885816	0.241620454671141	0.226771531850316	0.233941264949499	0.241067808722437	0.159940959244581	2.49298970061123	0.00659846245231908	0.357255051350156	0.245636575215975	0.252178093036666	0.239537050071082	0.473854557532376	0.48159454961619	0.466637535836183	0.471464258926373	0.479206684411156	0.46425796985027	0.000706332984992203	0.000845975194823545	0.000845252067164372
184	0.455496124527524	0.26	0.159945131257519	0.154190331877711	0.165699930637328	0.325273192359814	0.490663311965618	0.475613169861208	0.505713454070029	1.98	1.3	3.09	0.194379058130115	0.200529923228811	0.206680788327507	0.230391704538961	0.237682141626732	0.244972578714503	0.230278662067556	0.237622183728035	0.244891525341969	0.159945131257519	2.46129765951928	0.00305711814378	0.348951383939276	0.245636575215975	0.252178093036666	0.239537050071082	0.473854557532376	0.48159454961619	0.466637535836183	0.471464258926373	0.479206684411156	0.46425796985027	0.000706332984992203	0.000845975194823545	0.000845252067164372
184	0.455496124527524	0.26	0.159946397131524	0.154273375802021	0.165619418461027	0.338381489349437	0.498233180213131	0.483396035277901	0.513070325148362	2.01	1.29	3.08	0.1954965237487	0.201497007918012	0.207497492087324	0.231188859001654	0.238284867984115	0.245380876966577	0.23099996277457	0.238121268706732	0.245255674666578	0.159946397131524	2.47253070911078	0.00346432772725075	0.350100689515721	0.245636575215975	0.252178093036666	0.239537050071082	0.473854557532376	0.48159454961619	0.466637535836183	0.471464258926373	0.479206684411156	0.46425796985027	0.000706332984992203	0.000845975194823545	0.000845252067164372
184	0.455496124527524	0.26	0.159982475104968	0.154243770070769	0.165721180139167	0.316847230548697	0.489998262436827	0.474675196628072	0.505321328245582	2.02	1.32	3.11	0.190618606830193	0.19677199651135	0.202925386192507	0.225078345870159	0.23234413588909	0.23960992590802	0.225077327731789	0.232383490509528	0.239633488093029	0.159982475104968	2.48686433477116	-0.00802206346273304	0.344422468712854	0.245636575215975	0.252178093036666	0.239537050071082	0.473854557532376	0.48159454961619	0.466637535836183	0.471464258926373	0.479206684411156	0.46425796985027	0.000706332984992203	0.000845975194823545	0.000845252067164372
184	0.455496124527524	0.26	0.159984088138791	0.154301591582739	0.165666584694844	0.330066352596436	0.497463833690224	0.482370195035762	0.512557472344686	1.96	1.28	3.06	0.198593856959683	0.204807972066283	0.211022087172883	0.235766440073537	0.243143706517321	0.250520972961105	0.23540755153312	0.242778229892974	0.250184033065971	0.159984088138791	2.44938816706166	-0.00451932851654075	0.336357164651835	0.245636575215975	0.252178093036666	0.239537050071082	0.473854557532376	0.48159454961619	0.466637535836183	0.471464258926373	0.479206684411156	0.46425796985027	0.000706332984992203	0.000845975194823545	0.000845252067164372
184	0.455496124527524	0.26	0.159994711440961	0.154302843543953	0.165686579337968	0.331498157549064	0.49866079426179	0.483579690184401	0.513741898339178	2.01	1.29	3.13	0.194994969092366	0.201076157949424	0.207157346806483	0.230449272803991	0.23763615334976	0.24482303389553	0.229924721377847	0.237083492929105	0.24426096381826	0.159994711440961	2.48927128574956	-0.00525884619450317	0.34438142429312	0.245636575215975	0.252178093036666	0.239537050071082	0.473854557532376	0.48159454961619	0.466637535836183	0.471464258926373	0.479206684411156	0.46425796985027	0.000706332984992203	0.000845975194823545	0.000845252067164372
184	0.455496124527524	0.26	0.159997793537923	0.154251777162021	0.165743809913825	0.330187173888954	0.498401829759183	0.483283861606385	0.513519797911981	1.99	1.31	3.13	0.196600419099279	0.2027504255673	0.208900432035321	0.232789558233161	0.240071624545028	0.247353690856895	0.232540267168488	0.239811576258762	0.24709476215894	0.159997793537923	2.48141765128456	-0.00369037523497266	0.346127409803728	0.245636575215975	0.252178093036666	0.239537050071082	0.473854557532376	0.48159454961619	0.466637535836183	0.471464258926373	0.479206684411156	0.46425796985027	0.000706332984992203	0.000845975194823545	0.000845252067164372
184	0.455496124527524	0.26	0.160030200498807	0.154264131310481	0.165796269687133	0.335778665581079	0.506015327911498	0.490858416884165	0.521172238938831	1.99	1.28	3.08	0.199991749826728	0.206167170383976	0.212342590941223	0.236884995020704	0.244199619095056	0.251514243169407	0.236419628209239	0.243703923791509	0.251008616634954	0.160030200498807	2.45259738162987	0.00343065245942071	0.345758302221813	0.245636575215975	0.252178093036666	0.239537050071082	0.473854557532376	0.48159454961619	0.466637535836183	0.471464258926373	0.479206684411156	0.46425796985027	0.000706332984992203	0.000845975194823545	0.000845252067164372
184	0.455496124527524	0.26	0.160055265539377	0.154376183293427	0.165734347785327	0.325677908488084	0.492600450064879	0.47750481056252	0.507696089567238	2.02	1.3	3.11	0.191710791307331	0.197771456938905	0.203832122570479	0.226356817404784	0.2335127681698	0.240668718934817	0.22609999682135	0.233269777911846	0.24040510181328	0.160055265539377	2.48849052284774	-0.0018579862734941	0.349387211878794	0.245636575215975	0.252178093036666	0.239537050071082	0.473854557532376	0.48159454961619	0.466637535836183	0.471464258926373	0.479206684411156	0.46425796985027	0.000706332984992203	0.000845975194823545	0.000845252067164372
184	0.455496124527524	0.26	0.160084312445028	0.154376247211382	0.165792377678674	0.330873163042615	0.491979972803279	0.477079911859095	0.506880033747463	2.02	1.29	3.17	0.192247070469792	0.198251291136259	0.204255511802726	0.227169487627901	0.234264397990244	0.241359308352587	0.226381193708745	0.233465440466944	0.240417526711826	0.160084312445028	2.50009344102376	-0.0044499600087455	0.347622099803472	0.245636575215975	0.252178093036666	0.239537050071082	0.473854557532376	0.48159454961619	0.466637535836183	0.471464258926373	0.479206684411156	0.46425796985027	0.000706332984992203	0.000845975194823545	0.000845252067164372
184	0.455496124527524	0.26	0.160087510221675	0.154326794857472	0.165848225585878	0.325507889639128	0.493615898743748	0.478483283692026	0.50874851379547	2	1.29	3.13	0.194391510911314	0.200539378567726	0.206687246224137	0.230108313614372	0.23738576854082	0.244663223467267	0.229601418504564	0.236874961603462	0.244138084071915	0.160087510221675	2.46651059793514	0.00709660713494335	0.354555252397542	0.245636575215975	0.252178093036666	0.239537050071082	0.473854557532376	0.48159454961619	0.466637535836183	0.471464258926373	0.479206684411156	0.46425796985027	0.000706332984992203	0.000845975194823545	0.000845252067164372
184	0.455496124527524	0.26	0.160096488563668	0.154398879133371	0.165794097993966	0.330436304155434	0.493062576910149	0.47811498336694	0.508010170453358	1.97	1.28	3.07	0.196242557031196	0.202377804995452	0.208513052959708	0.232819061019403	0.240097822016857	0.247376583014311	0.232382413204273	0.239624740242198	0.246929435450784	0.160096488563668	2.45341909511594	0.00695720563223089	0.349710813425555	0.245636575215975	0.252178093036666	0.239537050071082	0.473854557532376	0.48159454961619	0.466637535836183	0.471464258926373	0.479206684411156	0.46425796985027	0.000706332984992203	0.000845975194823545	0.000845252067164372
184	0.455496124527524	0.26	0.160108763633721	0.154334870250607	0.165882657016834	0.330549023117707	0.49352486985613	0.47856707194536	0.5084826677669	2	1.3	3.07	0.193822816870295	0.199880823564022	0.205938830257748	0.229280958649135	0.236447223202859	0.243613487756583	0.229268003599839	0.236402108619222	0.243665078060971	0.160108763633721	2.45285781214107	0.00216548453397602	0.347547675599906	0.245636575215975	0.252178093036666	0.239537050071082	0.473854557532376	0.48159454961619	0.466637535836183	0.471464258926373	0.479206684411156	0.46425796985027	0.000706332984992203	0.000845975194823545	0.000845252067164372
184	0.455496124527524	0.26	0.16015039376089	0.154367773681953	0.165933013839827	0.328190930568649	0.496182362772606	0.481063534493388	0.511301191051824	2.01	1.31	3.12	0.193981476914257	0.200077912059573	0.20617434720489	0.229251786298135	0.236456694051943	0.24366160180575	0.229006619106713	0.236255652944783	0.243427078303375	0.16015039376089	2.47606099430358	0.00402775685679521	0.353547479696623	0.245636575215975	0.252178093036666	0.239537050071082	0.473854557532376	0.48159454961619	0.466637535836183	0.471464258926373	0.479206684411156	0.46425796985027	0.000706332984992203	0.000845975194823545	0.000845252067164372
184	0.455496124527524	0.26	0.160163183980415	0.154409342617743	0.165917025343088	0.331004378580045	0.499932654356798	0.484796224911566	0.51506908380203	2	1.3	3.11	0.196238620286682	0.202365631756173	0.208492643225664	0.232111359931821	0.239358399084582	0.246605438237343	0.231828846919411	0.239192735089455	0.246343699960107	0.160163183980415	2.47039716187123	-0.00400604471192878	0.343991636511612	0.245636575215975	0.252178093036666	0.239537050071082	0.473854557532376	0.48159454961619	0.466637535836183	0.471464258926373	0.479206684411156	0.46425796985027	0.000706332984992203	0.000845975194823545	0.000845252067164372
184	0.455496124527524	0.26	0.160200388573708	0.154517019200212	0.165883757947203	0.325811604086961	0.493889916745838	0.478759367613436	0.509020465878241	2.01	1.29	3.1	0.193187515153966	0.199292948044762	0.205398380935558	0.228347854817264	0.235564483191168	0.242781111565072	0.228029129153538	0.235172896508811	0.242382068224299	0.160200388573708	2.47708652738213	0.00950357090531946	0.35717190515267	0.245636575215975	0.252178093036666	0.239537050071082	0.473854557532376	0.48159454961619	0.466637535836183	0.471464258926373	0.479206684411156	0.46425796985027	0.000706332984992203	0.000845975194823545	0.000845252067164372
184	0.455496124527524	0.26	0.160200450136133	0.15444409376616	0.165956806506107	0.333310046558831	0.493475060755421	0.478611593515683	0.508338527995158	1.95	1.27	3.1	0.1983126525792	0.204471328329581	0.210630004079962	0.235765646642693	0.243087439538239	0.250409232433785	0.235047629055201	0.24233831193128	0.249716683960537	0.160200450136133	2.42984240381193	-0.00351759202553106	0.334131896091162	0.245636575215975	0.252178093036666	0.239537050071082	0.473854557532376	0.48159454961619	0.466637535836183	0.471464258926373	0.479206684411156	0.46425796985027	0.000706332984992203	0.000845975194823545	0.000845252067164372
184	0.455496124527524	0.26	0.160209171559758	0.154514344573172	0.165903998546345	0.32626289390985	0.493063085750937	0.477973370358781	0.508152801143093	2	1.29	3.07	0.194115389535537	0.200243651407386	0.206371913279234	0.229763764076061	0.237017452298766	0.244271140521471	0.229618041806169	0.236848780487799	0.244104636281734	0.160209171559758	2.46192171323711	0.00344844626146929	0.348898402585206	0.245636575215975	0.252178093036666	0.239537050071082	0.473854557532376	0.48159454961619	0.466637535836183	0.471464258926373	0.479206684411156	0.46425796985027	0.000706332984992203	0.000845975194823545	0.000845252067164372
184	0.455496124527524	0.26	0.160210747593415	0.154519448355019	0.165902046831811	0.329691891854461	0.502916459016768	0.487644451822061	0.518188466211475	1.99	1.3	3.12	0.198330670957129	0.204541973930988	0.210753276904847	0.234827087025022	0.242181381632822	0.249535676240621	0.234554281328622	0.241876060250297	0.24926411753429	0.160210747593415	2.48901645324301	-0.0035662930644299	0.347011976039663	0.245636575215975	0.252178093036666	0.239537050071082	0.473854557532376	0.48159454961619	0.466637535836183	0.471464258926373	0.479206684411156	0.46425796985027	0.000706332984992203	0.000845975194823545	0.000845252067164372
184	0.455496124527524	0.26	0.160223574711845	0.154537921402742	0.165909228020947	0.330069253708928	0.489948552158321	0.475083033514835	0.504814070801806	2	1.3	3.06	0.192483640927011	0.198506523141089	0.204529405355166	0.227715178926889	0.23484046861088	0.241965758294871	0.227742556225735	0.23492961884258	0.242033003129663	0.160223574711845	2.4536386887593	-0.00608426695525092	0.338811286211814	0.245636575215975	0.252178093036666	0.239537050071082	0.473854557532376	0.48159454961619	0.466637535836183	0.471464258926373	0.479206684411156	0.46425796985027	0.000706332984992203	0.000845975194823545	0.000845252067164372
184	0.455496124527524	0.26	0.160322936204151	0.154512627918545	0.166133244489756	0.326582745344966	0.499261221284357	0.483992927605103	0.51452951496361	1.98	1.28	3.06	0.19780265863066	0.204042644610319	0.210282630589978	0.234449302545207	0.241845362693997	0.249241422842787	0.234126526602245	0.24158995358041	0.248987592770555	0.160322936204151	2.44989797341899	-0.00661732928883159	0.335621638742536	0.245636575215975	0.252178093036666	0.239537050071082	0.473854557532376	0.48159454961619	0.466637535836183	0.471464258926373	0.479206684411156	0.46425796985027	0.000706332984992203	0.000845975194823545	0.000845252067164372
184	0.455496124527524	0.26	0.160369295115045	0.154595680192792	0.166142910037298	0.324307971578535	0.48955505074047	0.474505820411977	0.504604281068962	1.99	1.29	3.1	0.193457328464134	0.199592941073193	0.205728553682252	0.229178187715018	0.236446708320719	0.243715228926421	0.228694013063222	0.235945703859738	0.243287511114977	0.160369295115045	2.47186974599501	0.00301003782819661	0.348494052839345	0.245636575215975	0.252178093036666	0.239537050071082	0.473854557532376	0.48159454961619	0.466637535836183	0.471464258926373	0.479206684411156	0.46425796985027	0.000706332984992203	0.000845975194823545	0.000845252067164372
184	0.455496124527524	0.26	0.160371485503432	0.154627044501428	0.166115926505436	0.327608427500437	0.488108022190744	0.473215552958684	0.503000491422805	1.99	1.28	3.08	0.192502284310559	0.198560484063868	0.204618683817178	0.227936460506565	0.235109801923041	0.242283143339516	0.227662816359386	0.234833632267419	0.241919935032956	0.160371485503432	2.44591708748162	-0.000113341433801756	0.343331829522128	0.245636575215975	0.252178093036666	0.239537050071082	0.473854557532376	0.48159454961619	0.466637535836183	0.471464258926373	0.479206684411156	0.46425796985027	0.000706332984992203	0.000845975194823545	0.000845252067164372
184	0.455496124527524	0.26	0.16042733712429	0.154614965897911	0.166239708350668	0.315184658209834	0.486442402844142	0.471171918973121	0.501712886715163	2.02	1.3	3.17	0.189315930817977	0.195451580570585	0.201587230323193	0.223566533805307	0.230812231205981	0.238057928606655	0.222962278575767	0.230067729960138	0.237437865011452	0.16042733712429	2.48841184738287	0.00362328540375281	0.356771332062018	0.245636575215975	0.252178093036666	0.239537050071082	0.473854557532376	0.48159454961619	0.466637535836183	0.471464258926373	0.479206684411156	0.46425796985027	0.000706332984992203	0.000845975194823545	0.000845252067164372
184	0.455496124527524	0.26	0.160446745541626	0.15470710565234	0.166186385430912	0.333386465488877	0.496584579086229	0.481630024652767	0.511539133519691	2.02	1.29	3.11	0.193833339568126	0.199851841487065	0.205870343406004	0.228981185055966	0.236091023356904	0.243200861657842	0.228471013718291	0.235575988513392	0.242736934048162	0.160446745541626	2.46730729314681	-0.000448237132150202	0.346649533783359	0.245636575215975	0.252178093036666	0.239537050071082	0.473854557532376	0.48159454961619	0.466637535836183	0.471464258926373	0.479206684411156	0.46425796985027	0.000706332984992203	0.000845975194823545	0.000845252067164372
184	0.455496124527524	0.26	0.160490045018753	0.154787518966359	0.166192571071146	0.330957387455347	0.489220148319518	0.474406488993036	0.504033807646	2.01	1.28	3.14	0.191864492207188	0.197855589062626	0.203846685918064	0.226894623172905	0.233979559253413	0.241064495333921	0.226057512193025	0.233146412655969	0.240228277870528	0.160490045018753	2.47729751426657	0.00404958331716498	0.350580787179286	0.245636575215975	0.252178093036666	0.239537050071082	0.473854557532376	0.48159454961619	0.466637535836183	0.471464258926373	0.479206684411156	0.46425796985027	0.000706332984992203	0.000845975194823545	0.000845252067164372
184	0.455496124527524	0.26	0.160495997812228	0.154685822764281	0.166306172860175	0.324064795885506	0.491917206543414	0.476786967579878	0.507047445506949	2.02	1.3	3.11	0.19136364877767	0.197436335180231	0.203509021582791	0.225932042212986	0.23310171340923	0.240271384605475	0.225671952134889	0.232806659830203	0.239987820757585	0.160495997812228	2.47454632330892	-0.00442707666155123	0.346709838395175	0.245636575215975	0.252178093036666	0.239537050071082	0.473854557532376	0.48159454961619	0.466637535836183	0.471464258926373	0.479206684411156	0.46425796985027	0.000706332984992203	0.000845975194823545	0.000845252067164372
184	0.455496124527524	0.26	0.160515748979209	0.154752847678141	0.166278650280277	0.31885478253365	0.486362680830991	0.47122355496764	0.501501806694342	2.04	1.33	3.11	0.187780168932784	0.19381303291453	0.199845896896277	0.22136267076663	0.22847444881519	0.235586226863751	0.221576725267664	0.228662152822028	0.235843906347645	0.160515748979209	2.48705376226114	0.00369168275327682	0.357587252035775	0.245636575215975	0.252178093036666	0.239537050071082	0.473854557532376	0.48159454961619	0.466637535836183	0.471464258926373	0.479206684411156	0.46425796985027	0.000706332984992203	0.000845975194823545	0.000845252067164372
184	0.455496124527524	0.26	0.160578312139463	0.154866176911319	0.166290447367607	0.335810461401174	0.498263560175235	0.483339905217107	0.513187215133363	1.99	1.28	3.02	0.196869931561655	0.202948508766938	0.209027085972221	0.233172208315972	0.240371658527246	0.24757110873852	0.233289463622981	0.240492558204278	0.247750111641017	0.160578312139463	2.43750346952644	0.00727961038330625	0.34797527753005	0.245636575215975	0.252178093036666	0.239537050071082	0.473854557532376	0.48159454961619	0.466637535836183	0.471464258926373	0.479206684411156	0.46425796985027	0.000706332984992203	0.000845975194823545	0.000845252067164372
184	0.455496124527524	0.26	0.160581117627798	0.15488063759145	0.166281597664145	0.335571207457862	0.5003133853045	0.485320294658976	0.515306475950025	2.01	1.3	3.07	0.19565774002296	0.201702231184666	0.207746722346372	0.231222611873345	0.238365815273788	0.245509018674231	0.231282976478678	0.238384936647944	0.245555105624987	0.160581117627798	2.47081556788128	0.00269819528300141	0.349154473104828	0.245636575215975	0.252178093036666	0.239537050071082	0.473854557532376	0.48159454961619	0.466637535836183	0.471464258926373	0.479206684411156	0.46425796985027	0.000706332984992203	0.000845975194823545	0.000845252067164372
184	0.455496124527524	0.26	0.160583187765916	0.154873284626153	0.166293090905679	0.330269015242151	0.49546483373131	0.480438733436205	0.510490934026415	2.03	1.31	3.11	0.192076921372035	0.19808427857296	0.204091635773885	0.226584844705414	0.233671464423902	0.24075808414239	0.226443837667893	0.23357355142798	0.24060097709129	0.160583187765916	2.49209703893077	-0.00378629533594288	0.348039628421758	0.245636575215975	0.252178093036666	0.239537050071082	0.473854557532376	0.48159454961619	0.466637535836183	0.471464258926373	0.479206684411156	0.46425796985027	0.000706332984992203	0.000845975194823545	0.000845252067164372
184	0.455496124527524	0.26	0.160597418108192	0.154896564354795	0.166298271861588	0.329428424100412	0.491936916536391	0.476989414595372	0.506884418477409	1.98	1.27	3.1	0.195150750775775	0.201266224488093	0.207381698200412	0.231360554724011	0.238610741489153	0.245860928254295	0.230626082363367	0.237830127859058	0.245109444872696	0.160597418108192	2.45382835440017	-0.00600481677637034	0.337153442448986	0.245636575215975	0.252178093036666	0.239537050071082	0.473854557532376	0.48159454961619	0.466637535836183	0.471464258926373	0.479206684411156	0.46425796985027	0.000706332984992203	0.000845975194823545	0.000845252067164372
184	0.455496124527524	0.26	0.160609560700669	0.154879464631632	0.166339656769707	0.329617990257115	0.494216553311771	0.47920622548123	0.509226881142313	2.03	1.3	3.11	0.191679205912588	0.197683234170269	0.203687262427949	0.226139589934248	0.233223031675783	0.240306473417319	0.22586541555886	0.233016020051764	0.240046962008159	0.160609560700669	2.47951842188455	-0.00138033632375381	0.349282692306572	0.245636575215975	0.252178093036666	0.239537050071082	0.473854557532376	0.48159454961619	0.466637535836183	0.471464258926373	0.479206684411156	0.46425796985027	0.000706332984992203	0.000845975194823545	0.000845252067164372
184	0.455496124527524	0.26	0.160610545204429	0.154831682848136	0.166389407560722	0.325670658514149	0.484716852188515	0.469862558732638	0.499571145644391	1.98	1.28	3.06	0.191913214569253	0.197980382838548	0.204047551107843	0.227439128864545	0.23462941781333	0.241819706762114	0.227308259322467	0.234493725855913	0.241693381214554	0.160610545204429	2.44295195390147	-0.00303499521966912	0.33953851164664	0.245636575215975	0.252178093036666	0.239537050071082	0.473854557532376	0.48159454961619	0.466637535836183	0.471464258926373	0.479206684411156	0.46425796985027	0.000706332984992203	0.000845975194823545	0.000845252067164372
184	0.455496124527524	0.26	0.160613839267205	0.154892121144476	0.166335557389935	0.332352816799153	0.500384875563645	0.485280764485243	0.515488986642046	1.97	1.28	3.09	0.199363401931817	0.205568483995888	0.21177356605996	0.236568353379247	0.243931420182163	0.251294486985078	0.236080307893101	0.243411308444229	0.250770868467657	0.160613839267205	2.4565314158793	0.00367628235564527	0.346082789442023	0.245636575215975	0.252178093036666	0.239537050071082	0.473854557532376	0.48159454961619	0.466637535836183	0.471464258926373	0.479206684411156	0.46425796985027	0.000706332984992203	0.000845975194823545	0.000845252067164372
184	0.455496124527524	0.26	0.160663669788527	0.154920301682229	0.166407037894825	0.324786906158443	0.492595432114326	0.477469271073369	0.507721593155282	2.01	1.29	3.09	0.192957599526286	0.199070469822524	0.205183340118762	0.228150186788454	0.235377953423841	0.242605720059227	0.227845787200783	0.235053645904372	0.242265339284745	0.160663669788527	2.46517261082444	-0.00167098925568173	0.345067551932037	0.245636575215975	0.252178093036666	0.239537050071082	0.473854557532376	0.48159454961619	0.466637535836183	0.471464258926373	0.479206684411156	0.46425796985027	0.000706332984992203	0.000845975194823545	0.000845252067164372
184	0.455496124527524	0.26	0.160746737863863	0.155004057792738	0.166489417934988	0.325292794158864	0.490891708368672	0.475835233030912	0.505948183706433	2	1.3	3.08	0.192658043244712	0.198754168279965	0.204850293315218	0.227888183878572	0.235099068197666	0.242309952516759	0.227808400680721	0.235032409464111	0.242217878506271	0.160746737863863	2.46250477920344	-0.00647449928110057	0.340686139536288	0.245636575215975	0.252178093036666	0.239537050071082	0.473854557532376	0.48159454961619	0.466637535836183	0.471464258926373	0.479206684411156	0.46425796985027	0.000706332984992203	0.000845975194823545	0.000845252067164372
184	0.455496124527524	0.26	0.160756568625174	0.155003411914513	0.166509725335835	0.322076704123811	0.489091964544554	0.473980090750281	0.504203838338828	1.97	1.29	3.05	0.194373522583493	0.200570719891043	0.206767917198594	0.230557013540831	0.237907846537842	0.245258679534854	0.230482042579723	0.237815492597702	0.245154450769564	0.160756568625174	2.43784719536406	0.00212104485145321	0.345237397125626	0.245636575215975	0.252178093036666	0.239537050071082	0.473854557532376	0.48159454961619	0.466637535836183	0.471464258926373	0.479206684411156	0.46425796985027	0.000706332984992203	0.000845975194823545	0.000845252067164372
184	0.455496124527524	0.26	0.160787414989798	0.154941425206647	0.166633404772949	0.320212923451435	0.489574207350591	0.474382635169336	0.504765779531846	1.97	1.28	3.04	0.194494186181114	0.200722644495467	0.206951102809819	0.23068860360394	0.238076147567878	0.245463691531816	0.230656007315554	0.238011348595364	0.245365093377495	0.160787414989798	2.43410926170895	0.00356268422453603	0.342893620335987	0.245636575215975	0.252178093036666	0.239537050071082	0.473854557532376	0.48159454961619	0.466637535836183	0.471464258926373	0.479206684411156	0.46425796985027	0.000706332984992203	0.000845975194823545	0.000845252067164372
184	0.455496124527524	0.26	0.16079802768066	0.155066409154263	0.166529646207057	0.320158188615163	0.483683239873164	0.468672578245872	0.498693901500457	2.03	1.29	3.14	0.187718480058936	0.193730734063428	0.19974298806792	0.221530475833413	0.228625661613887	0.235720847394362	0.22083267710459	0.22785303651392	0.234977078981956	0.16079802768066	2.48256820727271	-0.00955947342794081	0.340145628259587	0.245636575215975	0.252178093036666	0.239537050071082	0.473854557532376	0.48159454961619	0.466637535836183	0.471464258926373	0.479206684411156	0.46425796985027	0.000706332984992203	0.000845975194823545	0.000845252067164372
184	0.455496124527524	0.26	0.160817547440683	0.155113596301931	0.166521498579436	0.331105750839838	0.494775176566789	0.479798327971198	0.50975202516238	1.97	1.3	3.09	0.19707807596399	0.203229845016008	0.209381614068026	0.23384794448429	0.241147480674298	0.248447016864306	0.233678548002985	0.241026403729666	0.248348707346929	0.160817547440683	2.46700486491027	0.000449408584360068	0.345034236231942	0.245636575215975	0.252178093036666	0.239537050071082	0.473854557532376	0.48159454961619	0.466637535836183	0.471464258926373	0.479206684411156	0.46425796985027	0.000706332984992203	0.000845975194823545	0.000845252067164372
184	0.455496124527524	0.26	0.160842694574569	0.155105638709309	0.166579750439829	0.338831183612291	0.505748305959458	0.490702477734754	0.520794134184161	2.01	1.3	3.11	0.197979374045855	0.204049780838335	0.210120187630816	0.234004868762551	0.241179882582328	0.248354896402105	0.23381188579524	0.241057342040108	0.248102251935603	0.160842694574569	2.47663738669526	-0.00612218608617101	0.343354660657934	0.245636575215975	0.252178093036666	0.239537050071082	0.473854557532376	0.48159454961619	0.466637535836183	0.471464258926373	0.479206684411156	0.46425796985027	0.000706332984992203	0.000845975194823545	0.000845252067164372
184	0.455496124527524	0.26	0.160904412222336	0.15510353820163	0.166705286243041	0.324762035283266	0.489865515330943	0.474822329010797	0.504908701651089	2	1.3	3.08	0.192382885581806	0.19847790558359	0.204572925585374	0.227597227734438	0.234807898533957	0.242018569333476	0.227552525303959	0.234779007928046	0.241909483950548	0.160904412222336	2.44933155965312	0.000855481308506421	0.345939818820863	0.245636575215975	0.252178093036666	0.239537050071082	0.473854557532376	0.48159454961619	0.466637535836183	0.471464258926373	0.479206684411156	0.46425796985027	0.000706332984992203	0.000845975194823545	0.000845252067164372
184	0.455496124527524	0.26	0.16093593141958	0.15510636658899	0.166765496250169	0.332049036747792	0.495549913439169	0.480581500683872	0.510518326194466	1.99	1.3	3.07	0.195850975232252	0.201951039907301	0.208051104582351	0.231992307427769	0.23921804668051	0.246443785933251	0.232013051837244	0.239258419581893	0.246328774243193	0.16093593141958	2.44451894668534	-8.57642218123029e-05	0.343066602704645	0.245636575215975	0.252178093036666	0.239537050071082	0.473854557532376	0.48159454961619	0.466637535836183	0.471464258926373	0.479206684411156	0.46425796985027	0.000706332984992203	0.000845975194823545	0.000845252067164372
184	0.455496124527524	0.26	0.160983685364048	0.155261539662783	0.166705831065313	0.326494232900375	0.484915516557274	0.470082955280567	0.499748077833982	1.99	1.28	3.06	0.191589079499505	0.19763430349604	0.203679527492576	0.226948213519443	0.234109126813263	0.241270040107082	0.226565667210606	0.233744679857671	0.2408815026718	0.160983685364048	2.45090718816703	-0.00502049851966151	0.338192874546352	0.245636575215975	0.252178093036666	0.239537050071082	0.473854557532376	0.48159454961619	0.466637535836183	0.471464258926373	0.479206684411156	0.46425796985027	0.000706332984992203	0.000845975194823545	0.000845252067164372
184	0.455496124527524	0.26	0.160984139529907	0.155236777442565	0.166731501617249	0.337306214898678	0.503063540683181	0.488046502387405	0.518080578978958	2.01	1.29	3.03	0.197449038459742	0.203524483642752	0.209599928825761	0.233516170303498	0.240701389857324	0.247886609411151	0.23369327656419	0.240817109284853	0.248066124949309	0.160984139529907	2.45373739277781	-0.0100980732970815	0.334477075994312	0.245636575215975	0.252178093036666	0.239537050071082	0.473854557532376	0.48159454961619	0.466637535836183	0.471464258926373	0.479206684411156	0.46425796985027	0.000706332984992203	0.000845975194823545	0.000845252067164372
184	0.455496124527524	0.26	0.161046941673603	0.155311787295105	0.166782096052102	0.336579585836674	0.503860154370905	0.488794856846749	0.51892545189506	2.01	1.31	3.08	0.197701364036459	0.203794778949526	0.209888193862594	0.233801713261284	0.24100778820786	0.248213863154436	0.233961408344908	0.241177743431157	0.248382936108254	0.161046941673603	2.45768728873676	-0.00588393121152521	0.340843164519374	0.245636575215975	0.252178093036666	0.239537050071082	0.473854557532376	0.48159454961619	0.466637535836183	0.471464258926373	0.479206684411156	0.46425796985027	0.000706332984992203	0.000845975194823545	0.000845252067164372
184	0.455496124527524	0.26	0.161048012630097	0.155306243619754	0.166789781640441	0.327260154462446	0.492878493544582	0.477828578571304	0.507928408517861	1.97	1.26	3.07	0.196362166825199	0.202546882531246	0.208731598237293	0.233022732398228	0.240362126621822	0.247701520845416	0.232335623191321	0.239659699121859	0.246967523378601	0.161048012630097	2.43960010136336	-0.00632051864395921	0.333605670233727	0.245636575215975	0.252178093036666	0.239537050071082	0.473854557532376	0.48159454961619	0.466637535836183	0.471464258926373	0.479206684411156	0.46425796985027	0.000706332984992203	0.000845975194823545	0.000845252067164372
184	0.455496124527524	0.26	0.161048657739832	0.155240986380976	0.166856329098688	0.33381652510507	0.505549388358061	0.490339579057634	0.520759197658488	2.01	1.29	3.09	0.19796102577706	0.204101565067754	0.210242104358449	0.234015789749609	0.241274709256415	0.248533628763221	0.233667324802855	0.240892514153944	0.248185171616143	0.161048657739832	2.45753526232308	-0.00446623338790437	0.341022303168056	0.245636575215975	0.252178093036666	0.239537050071082	0.473854557532376	0.48159454961619	0.466637535836183	0.471464258926373	0.479206684411156	0.46425796985027	0.000706332984992203	0.000845975194823545	0.000845252067164372
184	0.455496124527524	0.26	0.161062883615961	0.155348882664943	0.166776884566978	0.341100111158256	0.506273676107844	0.491288173927235	0.521259178288453	2.02	1.29	3.13	0.197884195638385	0.203920152135246	0.209956108632107	0.23380819264732	0.240939919740917	0.248071646834514	0.233229890544612	0.240354057397692	0.247401430362981	0.161062883615961	2.48372978808325	-0.00640976401917376	0.343443946798788	0.245636575215975	0.252178093036666	0.239537050071082	0.473854557532376	0.48159454961619	0.466637535836183	0.471464258926373	0.479206684411156	0.46425796985027	0.000706332984992203	0.000845975194823545	0.000845252067164372
184	0.455496124527524	0.26	0.16108171832012	0.155359685997825	0.166803750642416	0.328018506983519	0.492821150613096	0.477798865905112	0.507843435321079	2.02	1.3	3.1	0.19202619470426	0.198063614158519	0.204101033612777	0.226779175271306	0.233909249408911	0.241039323546517	0.226637209684854	0.233846023271326	0.240886486072941	0.16108171832012	2.48185853559568	-0.0025015156744371	0.34742403663037	0.245636575215975	0.252178093036666	0.239537050071082	0.473854557532376	0.48159454961619	0.466637535836183	0.471464258926373	0.479206684411156	0.46425796985027	0.000706332984992203	0.000845975194823545	0.000845252067164372
184	0.455496124527524	0.26	0.16110942798926	0.15533808573811	0.166880770240411	0.332789791592874	0.501153186931908	0.486040767181613	0.516265606682202	2	1.3	3.14	0.197382250368253	0.203519438069852	0.209656625771451	0.233628135078661	0.240892312656317	0.248156490233972	0.233221395337455	0.240449027065915	0.247741910503634	0.16110942798926	2.48801298221848	0.00875516365038265	0.359140273089266	0.245636575215975	0.252178093036666	0.239537050071082	0.473854557532376	0.48159454961619	0.466637535836183	0.471464258926373	0.479206684411156	0.46425796985027	0.000706332984992203	0.000845975194823545	0.000845252067164372
184	0.455496124527524	0.26	0.161142959504872	0.155393579376548	0.166892339633197	0.332081952380892	0.494767684126251	0.479824008013683	0.509711360238818	1.97	1.28	3.05	0.197316493188073	0.203461733352434	0.209606973516794	0.234190243950866	0.241483883068284	0.248777522185702	0.233992795821675	0.241270410897914	0.248500687001619	0.161142959504872	2.4375243609293	-0.00983940419047935	0.330224510611534	0.245636575215975	0.252178093036666	0.239537050071082	0.473854557532376	0.48159454961619	0.466637535836183	0.471464258926373	0.479206684411156	0.46425796985027	0.000706332984992203	0.000845975194823545	0.000845252067164372
184	0.455496124527524	0.26	0.161157726009761	0.155436654694088	0.166878797325434	0.326705438117292	0.493323315605395	0.478240820911584	0.508405810299207	2.02	1.31	3.11	0.192444943562975	0.198514165831803	0.204583388100632	0.227334843122728	0.234504403760779	0.24167396439883	0.227283429732964	0.234483567413281	0.241603774059598	0.161157726009761	2.47515414100748	0.00182642594946168	0.352517733511049	0.245636575215975	0.252178093036666	0.239537050071082	0.473854557532376	0.48159454961619	0.466637535836183	0.471464258926373	0.479206684411156	0.46425796985027	0.000706332984992203	0.000845975194823545	0.000845252067164372
184	0.455496124527524	0.26	0.161167766229853	0.155444031706421	0.166891500753285	0.340901454143702	0.501810715436844	0.486950748315017	0.516670682558671	1.99	1.29	3.08	0.198076422600687	0.204120995152717	0.210165567704746	0.234533222482229	0.241690324072321	0.248847425662413	0.234285903988166	0.241351688301438	0.248587585408495	0.161167766229853	2.4549528460833	-0.00213712087702468	0.340993912150304	0.245636575215975	0.252178093036666	0.239537050071082	0.473854557532376	0.48159454961619	0.466637535836183	0.471464258926373	0.479206684411156	0.46425796985027	0.000706332984992203	0.000845975194823545	0.000845252067164372
184	0.455496124527524	0.26	0.161199266756497	0.155460036034165	0.166938497478829	0.336402492021084	0.503441831398666	0.488383070504908	0.518500592292424	2.01	1.3	3.11	0.197023577709509	0.20309858547768	0.20917359324585	0.232870060653797	0.240050355742804	0.247230650831811	0.232568099306081	0.2397210645727	0.246908037242019	0.161199266756497	2.48487830312443	-0.000113155202294797	0.350796911828021	0.245636575215975	0.252178093036666	0.239537050071082	0.473854557532376	0.48159454961619	0.466637535836183	0.471464258926373	0.479206684411156	0.46425796985027	0.000706332984992203	0.000845975194823545	0.000845252067164372
184	0.455496124527524	0.26	0.161246968653936	0.155390638847872	0.16710329846	0.316403938514923	0.488691353535848	0.473393494368624	0.503989212703073	2	1.29	3.07	0.191639470719072	0.197832360289411	0.20402524985975	0.226675697932856	0.234000794168566	0.241325890404276	0.226522444268375	0.233894195067569	0.241199716564859	0.161246968653936	2.44880167691126	0.00266329104466202	0.347920785901181	0.245636575215975	0.252178093036666	0.239537050071082	0.473854557532376	0.48159454961619	0.466637535836183	0.471464258926373	0.479206684411156	0.46425796985027	0.000706332984992203	0.000845975194823545	0.000845252067164372
184	0.455496124527524	0.26	0.161248073949945	0.155478346943616	0.167017800956275	0.330231475825427	0.493181476995042	0.478223355408164	0.508139598581921	1.99	1.29	3.11	0.194409433089215	0.200490273568665	0.206571114048116	0.230161259000173	0.237360363890764	0.244559468781355	0.229753773391087	0.236894779492013	0.244012541082339	0.161248073949945	2.45212064814607	0.00242527644921028	0.346890855371816	0.245636575215975	0.252178093036666	0.239537050071082	0.473854557532376	0.48159454961619	0.466637535836183	0.471464258926373	0.479206684411156	0.46425796985027	0.000706332984992203	0.000845975194823545	0.000845252067164372
184	0.455496124527524	0.26	0.161288591358617	0.15556730881882	0.167009873898414	0.332618770503407	0.491112961178498	0.476297602140527	0.505928320216469	1.97	1.29	3.03	0.195373938601467	0.201451095055824	0.207528251510182	0.231756663205178	0.238965513636917	0.246174364068656	0.231816961930598	0.239067759022146	0.24624717060013	0.161288591358617	2.42844483770793	-9.87700018382555e-05	0.339573113501351	0.245636575215975	0.252178093036666	0.239537050071082	0.473854557532376	0.48159454961619	0.466637535836183	0.471464258926373	0.479206684411156	0.46425796985027	0.000706332984992203	0.000845975194823545	0.000845252067164372
184	0.455496124527524	0.26	0.161309638280382	0.155586609420982	0.167032667139783	0.335211098302211	0.494241694751211	0.479418588084718	0.509064801417703	1.98	1.29	3.1	0.195860839615853	0.201916645939536	0.207972452263219	0.232129023002704	0.239306202515297	0.246483382027889	0.231686302402221	0.238843417663219	0.245983045639105	0.161309638280382	2.44406059494721	-0.00139102754724485	0.340932952482949	0.245636575215975	0.252178093036666	0.239537050071082	0.473854557532376	0.48159454961619	0.466637535836183	0.471464258926373	0.479206684411156	0.46425796985027	0.000706332984992203	0.000845975194823545	0.000845252067164372
184	0.455496124527524	0.26	0.161312786170075	0.155587595130502	0.167037977209648	0.336498897370934	0.498877953159161	0.483958926800917	0.513796979517404	2	1.28	3.1	0.196532677680148	0.202591200493124	0.208649723306099	0.232621492611073	0.239792527150511	0.246963561689949	0.232089236096999	0.239321442934261	0.246412022169306	0.161312786170075	2.45446681706888	-0.00499566603012964	0.338483871824036	0.245636575215975	0.252178093036666	0.239537050071082	0.473854557532376	0.48159454961619	0.466637535836183	0.471464258926373	0.479206684411156	0.46425796985027	0.000706332984992203	0.000845975194823545	0.000845252067164372
184	0.455496124527524	0.26	0.16134567793869	0.155620241123536	0.167071114753843	0.343008655319502	0.505137022097436	0.490248429301578	0.520025614893294	2	1.28	3.1	0.198959776192537	0.205002082324361	0.211044388456184	0.235461707270589	0.242612558286193	0.249763409301796	0.234832533445933	0.241974646009726	0.249058379303688	0.16134567793869	2.45035118820089	0.0034154417835309	0.346160528106107	0.245636575215975	0.252178093036666	0.239537050071082	0.473854557532376	0.48159454961619	0.466637535836183	0.471464258926373	0.479206684411156	0.46425796985027	0.000706332984992203	0.000845975194823545	0.000845252067164372
184	0.455496124527524	0.26	0.16135536313417	0.155616510799032	0.167094215469309	0.335760365234446	0.498514136321145	0.483581299316796	0.513446973325494	2	1.28	3.08	0.195751423919222	0.201796165746263	0.207840907573304	0.231536275587983	0.238686042274234	0.245835808960486	0.231185615602726	0.238359477552785	0.24541862302184	0.16135536313417	2.45703290600358	-0.00148396005925092	0.343201057141539	0.245636575215975	0.252178093036666	0.239537050071082	0.473854557532376	0.48159454961619	0.466637535836183	0.471464258926373	0.479206684411156	0.46425796985027	0.000706332984992203	0.000845975194823545	0.000845252067164372
184	0.455496124527524	0.26	0.161375652965165	0.155601447454157	0.167149858476173	0.318085939850472	0.491002632493261	0.475691984397473	0.50631328058905	2	1.29	3.1	0.1930899397907	0.199304743100276	0.205519546409852	0.22852462725171	0.235879933340174	0.243235239428638	0.228200471573768	0.235571186279049	0.242891802128228	0.161375652965165	2.46578817726592	0.00162467937554363	0.348553513596966	0.245636575215975	0.252178093036666	0.239537050071082	0.473854557532376	0.48159454961619	0.466637535836183	0.471464258926373	0.479206684411156	0.46425796985027	0.000706332984992203	0.000845975194823545	0.000845252067164372
184	0.455496124527524	0.26	0.161401078785426	0.155549964749505	0.167252192821348	0.321923159807365	0.492308665496286	0.477092052591099	0.507525278401473	2.01	1.3	3.08	0.192853321972947	0.199004282425975	0.205155242879003	0.228039174711707	0.235312370376906	0.242585566042105	0.228043289944373	0.235291778560168	0.242526772098051	0.161401078785426	2.44748627802852	-0.00566198162486932	0.340745786181556	0.245636575215975	0.252178093036666	0.239537050071082	0.473854557532376	0.48159454961619	0.466637535836183	0.471464258926373	0.479206684411156	0.46425796985027	0.000706332984992203	0.000845975194823545	0.000845252067164372
184	0.455496124527524	0.26	0.161432401643765	0.155692454540129	0.167172348747401	0.328471444035264	0.491852109994735	0.476874754454054	0.506829465535416	2.02	1.29	3.12	0.192027218486802	0.198058277790953	0.204089337095104	0.226874879044929	0.234000409794811	0.241125940544693	0.226345175795905	0.23356007506336	0.240620883487634	0.161432401643765	2.48838813863722	-0.00732296415786097	0.342987324124875	0.245636575215975	0.252178093036666	0.239537050071082	0.473854557532376	0.48159454961619	0.466637535836183	0.471464258926373	0.479206684411156	0.46425796985027	0.000706332984992203	0.000845975194823545	0.000845252067164372
184	0.455496124527524	0.26	0.16153070656487	0.155696356280116	0.167365056849625	0.322895215583502	0.485775173788985	0.470793869680297	0.500756477897672	1.99	1.28	3.08	0.191734769059112	0.197836031349197	0.203937293639282	0.227083693962006	0.234309807334466	0.241535920706926	0.226707179016	0.233883084095146	0.241205493677035	0.16153070656487	2.44859446426922	0.00268372626690725	0.346074540097108	0.245636575215975	0.252178093036666	0.239537050071082	0.473854557532376	0.48159454961619	0.466637535836183	0.471464258926373	0.479206684411156	0.46425796985027	0.000706332984992203	0.000845975194823545	0.000845252067164372
184	0.455496124527524	0.26	0.161532434820444	0.155781384030008	0.167283485610881	0.333018277904387	0.491517120896988	0.476702902292005	0.506331339501972	1.99	1.28	3.12	0.194147368723756	0.200180773488081	0.206214178252406	0.229942659188403	0.237088453358001	0.244234247527598	0.229236374127507	0.236357979827699	0.24344591240806	0.161532434820444	2.45958193209441	0.00158942604948799	0.34764874296091	0.245636575215975	0.252178093036666	0.239537050071082	0.473854557532376	0.48159454961619	0.466637535836183	0.471464258926373	0.479206684411156	0.46425796985027	0.000706332984992203	0.000845975194823545	0.000845252067164372
184	0.455496124527524	0.26	0.161560918311035	0.155745230381826	0.167376606240244	0.337039862498863	0.505116222579146	0.490028921465209	0.520203523693083	1.99	1.29	3.08	0.199245925299988	0.205380427038656	0.211514928777324	0.235896750062527	0.243159679134858	0.250422608207188	0.235669041575602	0.242935119577044	0.250184724376504	0.161560918311035	2.44788758417929	0.00145189867382992	0.344033480305308	0.245636575215975	0.252178093036666	0.239537050071082	0.473854557532376	0.48159454961619	0.466637535836183	0.471464258926373	0.479206684411156	0.46425796985027	0.000706332984992203	0.000845975194823545	0.000845252067164372
184	0.455496124527524	0.26	0.161562197576032	0.155823787964581	0.167300607187484	0.336137671370504	0.503750207430191	0.488673280682889	0.518827134177493	2	1.3	3.08	0.19840040607341	0.204521609149674	0.210642812225937	0.234820199031183	0.242065053782874	0.249309908534566	0.234710826403716	0.242025454163285	0.249189675099984	0.161562197576032	2.45753616174996	0.00163875606378136	0.347862866635982	0.245636575215975	0.252178093036666	0.239537050071082	0.473854557532376	0.48159454961619	0.466637535836183	0.471464258926373	0.479206684411156	0.46425796985027	0.000706332984992203	0.000845975194823545	0.000845252067164372
184	0.455496124527524	0.26	0.161562508749363	0.155812633801173	0.167312383697554	0.32628522511981	0.488180859047474	0.473241318312606	0.503120399782343	1.99	1.27	3.13	0.192733078539292	0.198817381761295	0.204901684983298	0.228266458527635	0.235472498921016	0.242678539314398	0.227293337887302	0.234527770768136	0.241636212508865	0.161562508749363	2.46183843620751	-0.00225361529023363	0.340861091393415	0.245636575215975	0.252178093036666	0.239537050071082	0.473854557532376	0.48159454961619	0.466637535836183	0.471464258926373	0.479206684411156	0.46425796985027	0.000706332984992203	0.000845975194823545	0.000845252067164372
184	0.455496124527524	0.26	0.161585644493687	0.155831292694137	0.167339996293237	0.326608922707473	0.490846213183296	0.475836158692387	0.505856267674205	1.98	1.27	3.1	0.194240329595819	0.200367560320734	0.206494791045649	0.230167898428475	0.237428449427717	0.244689000426959	0.229475143844236	0.236747601940829	0.243946578566556	0.161585644493687	2.45914666227341	-0.00346567932781262	0.340500175030793	0.245636575215975	0.252178093036666	0.239537050071082	0.473854557532376	0.48159454961619	0.466637535836183	0.471464258926373	0.479206684411156	0.46425796985027	0.000706332984992203	0.000845975194823545	0.000845252067164372
184	0.455496124527524	0.26	0.161609730387363	0.155735749381676	0.16748371139305	0.320056261522266	0.500126233908326	0.48460164427698	0.515650823539671	2.01	1.29	3.08	0.196084553714471	0.202366274516315	0.20864799531816	0.231909898435921	0.23933931194944	0.246768725462958	0.231634256349627	0.239047010787908	0.246472795020602	0.161609730387363	2.45711603246981	0.00611294377747498	0.352715363536453	0.245636575215975	0.252178093036666	0.239537050071082	0.473854557532376	0.48159454961619	0.466637535836183	0.471464258926373	0.479206684411156	0.46425796985027	0.000706332984992203	0.000845975194823545	0.000845252067164372
184	0.455496124527524	0.26	0.161618407183154	0.155885940857197	0.167350873509112	0.339101968043963	0.504262827680495	0.489270253827182	0.519255401533808	2.01	1.28	3.07	0.197671410184593	0.203728600853142	0.209785791521692	0.233709638867646	0.240871139068293	0.248032639268941	0.233401779311612	0.240569393376081	0.247689385197464	0.161618407183154	2.45436293871249	-0.000486682862029134	0.343674415724382	0.245636575215975	0.252178093036666	0.239537050071082	0.473854557532376	0.48159454961619	0.466637535836183	0.471464258926373	0.479206684411156	0.46425796985027	0.000706332984992203	0.000845975194823545	0.000845252067164372
184	0.455496124527524	0.26	0.161641860631988	0.155895305284814	0.167388415979161	0.337216368744774	0.499792674183627	0.484870276243261	0.514715072123993	2.01	1.3	3.11	0.195442015402347	0.201456951089264	0.207471886776182	0.230958958471103	0.238066965818761	0.24517497316642	0.23068032056744	0.237792251496126	0.244896223302618	0.161641860631988	2.48685868653791	-0.00648583561898195	0.343787108545141	0.245636575215975	0.252178093036666	0.239537050071082	0.473854557532376	0.48159454961619	0.466637535836183	0.471464258926373	0.479206684411156	0.46425796985027	0.000706332984992203	0.000845975194823545	0.000845252067164372
184	0.455496124527524	0.26	0.161685040420005	0.155921892997995	0.167448187842014	0.327273238774046	0.491319295268927	0.476317435791589	0.506321154746265	1.99	1.28	3.1	0.193863460940981	0.199969289072159	0.206075117203338	0.229573748948281	0.236804290731166	0.244034832514051	0.229042146757387	0.236234930604724	0.243476572899817	0.161685040420005	2.46411624579825	0.00417537767170082	0.349011156791331	0.245636575215975	0.252178093036666	0.239537050071082	0.473854557532376	0.48159454961619	0.466637535836183	0.471464258926373	0.479206684411156	0.46425796985027	0.000706332984992203	0.000845975194823545	0.000845252067164372
184	0.455496124527524	0.26	0.161704196863546	0.155959762183774	0.167448631543317	0.331200592737026	0.495702166713828	0.480700470311111	0.510703863116545	1.99	1.27	3.08	0.195674735873086	0.20178135145295	0.207887967032814	0.231725707031633	0.238957401028819	0.246189095026005	0.231179598364588	0.238397088934107	0.245576825221133	0.161704196863546	2.45501459828415	-0.00921482156298278	0.333640962133419	0.245636575215975	0.252178093036666	0.239537050071082	0.473854557532376	0.48159454961619	0.466637535836183	0.471464258926373	0.479206684411156	0.46425796985027	0.000706332984992203	0.000845975194823545	0.000845252067164372
184	0.455496124527524	0.26	0.161740433482725	0.155966307143666	0.167514559821784	0.32771390798416	0.492314647815764	0.477297427499339	0.507331868132189	1.98	1.27	3.06	0.195010625499402	0.201146249448836	0.207281873398271	0.231125602295671	0.23839751261923	0.245669422942789	0.230643660991346	0.237860015904425	0.245165963322688	0.161740433482725	2.45053081218443	-0.00187000782542427	0.340216032042223	0.245636575215975	0.252178093036666	0.239537050071082	0.473854557532376	0.48159454961619	0.466637535836183	0.471464258926373	0.479206684411156	0.46425796985027	0.000706332984992203	0.000845975194823545	0.000845252067164372
184	0.455496124527524	0.26	0.161766406411855	0.155993724391241	0.16753908843247	0.326704123536648	0.499758781722992	0.484479488289449	0.515038075156534	1.98	1.3	3.06	0.197685431941568	0.203919945053436	0.210154458165304	0.234228750871348	0.241615750531068	0.249002750190788	0.234210440323454	0.241636703431868	0.249073070070042	0.161766406411855	2.4498820119227	-0.00535956777173355	0.339397695036693	0.245636575215975	0.252178093036666	0.239537050071082	0.473854557532376	0.48159454961619	0.466637535836183	0.471464258926373	0.479206684411156	0.46425796985027	0.000706332984992203	0.000845975194823545	0.000845252067164372
184	0.455496124527524	0.26	0.161801381894629	0.156042425452823	0.167560338336435	0.32505524773115	0.487149017508575	0.472199247186553	0.502098787830598	1.99	1.29	3.08	0.191867938186628	0.197942453605999	0.20401696902537	0.227128621332553	0.234319485660928	0.241510349989303	0.226946684026745	0.234187925899778	0.241210627771216	0.161801381894629	2.44553108229487	0.0102473953030996	0.354219329045498	0.245636575215975	0.252178093036666	0.239537050071082	0.473854557532376	0.48159454961619	0.466637535836183	0.471464258926373	0.479206684411156	0.46425796985027	0.000706332984992203	0.000845975194823545	0.000845252067164372
184	0.455496124527524	0.26	0.16183034793791	0.156089190179687	0.167571505696133	0.332263823136964	0.49517672174936	0.480226820899609	0.510126622599111	2.02	1.31	3.11	0.193299152745821	0.199316732443842	0.205334312141864	0.22835787995194	0.235466869943681	0.242575859935422	0.228316184678329	0.23547517333227	0.242556334178107	0.16183034793791	2.46860794807289	0.00599440086610064	0.355032966180337	0.245636575215975	0.252178093036666	0.239537050071082	0.473854557532376	0.48159454961619	0.466637535836183	0.471464258926373	0.479206684411156	0.46425796985027	0.000706332984992203	0.000845975194823545	0.000845252067164372
184	0.455496124527524	0.26	0.161840536375762	0.156087218804305	0.167593853947219	0.330564228815177	0.495207560490948	0.480199279085096	0.510215841896801	1.99	1.28	3.08	0.195639552076524	0.201754124879035	0.207868697681547	0.231727530411992	0.238970006894949	0.246212483377905	0.231297287188318	0.238441834439232	0.24570631019493	0.161840536375762	2.44792264369601	0.00568677776861387	0.348099997650097	0.245636575215975	0.252178093036666	0.239537050071082	0.473854557532376	0.48159454961619	0.466637535836183	0.471464258926373	0.479206684411156	0.46425796985027	0.000706332984992203	0.000845975194823545	0.000845252067164372
184	0.455496124527524	0.26	0.161843919655851	0.156047846811594	0.167639992500109	0.332146168529553	0.497668080513659	0.482638978161859	0.512697182865459	1.99	1.29	3.07	0.196609999849199	0.202732323044841	0.208854646240482	0.232870930600398	0.240122398486563	0.247373866372728	0.232729116067742	0.239965616608515	0.247202258891127	0.161843919655851	2.44295409943091	-0.00413990188807706	0.338094603716574	0.245636575215975	0.252178093036666	0.239537050071082	0.473854557532376	0.48159454961619	0.466637535836183	0.471464258926373	0.479206684411156	0.46425796985027	0.000706332984992203	0.000845975194823545	0.000845252067164372
184	0.455496124527524	0.26	0.161886399170222	0.156140479380141	0.167632318960304	0.330887302451439	0.494082421701554	0.479119163995129	0.509045679407979	2.01	1.29	3.11	0.193713646295804	0.199763471534698	0.205813296773592	0.229066901071465	0.236220835479272	0.243374769887079	0.228727443729071	0.235802392474579	0.243013106182207	0.161886399170222	2.467130848129	0.00316506406725823	0.348824594931134	0.245636575215975	0.252178093036666	0.239537050071082	0.473854557532376	0.48159454961619	0.466637535836183	0.471464258926373	0.479206684411156	0.46425796985027	0.000706332984992203	0.000845975194823545	0.000845252067164372
184	0.455496124527524	0.26	0.161930500911692	0.156135668972611	0.167725332850773	0.31987825974183	0.488197995332966	0.473037474344	0.503358516321932	2	1.31	3.07	0.191792908667363	0.197939737565895	0.204086566464427	0.226933357250138	0.234206413006361	0.241479468762585	0.227048974508145	0.234402135025334	0.241640581922901	0.161930500911692	2.46702285309294	-0.00479905960455933	0.344175711492743	0.245636575215975	0.252178093036666	0.239537050071082	0.473854557532376	0.48159454961619	0.466637535836183	0.471464258926373	0.479206684411156	0.46425796985027	0.000706332984992203	0.000845975194823545	0.000845252067164372
184	0.455496124527524	0.26	0.161998035024947	0.156198164150941	0.167797905898954	0.32803705555308	0.498157960502014	0.482973636845076	0.513342284158951	1.99	1.29	3.08	0.196719263329929	0.202903967289069	0.209088671248209	0.232993375376308	0.240318509817903	0.247643644259498	0.232756508700822	0.240107378035282	0.247422242586128	0.161998035024947	2.4593259014076	-0.00086182385060487	0.344013635100318	0.245636575215975	0.252178093036666	0.239537050071082	0.473854557532376	0.48159454961619	0.466637535836183	0.471464258926373	0.479206684411156	0.46425796985027	0.000706332984992203	0.000845975194823545	0.000845252067164372
184	0.455496124527524	0.26	0.162099651202008	0.156256980258786	0.167942322145229	0.322158283424302	0.489245867089524	0.474132061593662	0.504359672585386	1.95	1.29	3.05	0.195951356839771	0.20219765599105	0.208443955142329	0.232825790532545	0.240247528055845	0.247669265579145	0.232804137908934	0.240178637292385	0.247589375095424	0.162099651202008	2.42097416819662	-0.00145898686876687	0.337096463536109	0.245636575215975	0.252178093036666	0.239537050071082	0.473854557532376	0.48159454961619	0.466637535836183	0.471464258926373	0.479206684411156	0.46425796985027	0.000706332984992203	0.000845975194823545	0.000845252067164372
184	0.455496124527524	0.26	0.162112124444952	0.156310206898326	0.167914041991578	0.327047197820272	0.495976058893503	0.480824233118296	0.51112788466871	2	1.29	3.08	0.194909120804962	0.201051134532688	0.207193148260413	0.230610048087539	0.237877076306924	0.245144104526308	0.230412365149789	0.23767546882641	0.244980891929617	0.162112124444952	2.45683588078752	0.00745859429154183	0.353794685216986	0.245636575215975	0.252178093036666	0.239537050071082	0.473854557532376	0.48159454961619	0.466637535836183	0.471464258926373	0.479206684411156	0.46425796985027	0.000706332984992203	0.000845975194823545	0.000845252067164372
184	0.455496124527524	0.26	0.162154828171351	0.156317884549736	0.167991771792965	0.320979841940771	0.493532588644752	0.478245124299507	0.508820052989996	1.99	1.29	3.07	0.194617908579038	0.200839016097293	0.207060123615547	0.23045941734008	0.237826225586735	0.24519303383339	0.230265505853216	0.23758298968296	0.244968321305849	0.162154828171351	2.4489232605363	0.000355435893319877	0.344483310677608	0.245636575215975	0.252178093036666	0.239537050071082	0.473854557532376	0.48159454961619	0.466637535836183	0.471464258926373	0.479206684411156	0.46425796985027	0.000706332984992203	0.000845975194823545	0.000845252067164372
184	0.455496124527524	0.26	0.162168272169515	0.15637708612866	0.16795945821037	0.325049424185657	0.493302093397298	0.478163294778273	0.508440892016324	2.03	1.31	3.09	0.191268828055062	0.197324458634915	0.203380089214768	0.225657141732456	0.232801517017926	0.239945892303395	0.225616814196181	0.23274169413562	0.239941942918489	0.162168272169515	2.46461174922721	-0.00172169532330572	0.347595721809442	0.245636575215975	0.252178093036666	0.239537050071082	0.473854557532376	0.48159454961619	0.466637535836183	0.471464258926373	0.479206684411156	0.46425796985027	0.000706332984992203	0.000845975194823545	0.000845252067164372
184	0.455496124527524	0.26	0.162198930115254	0.156437223645287	0.16796063658522	0.33331002131703	0.492955027442014	0.478107222760704	0.507802832123324	2.02	1.29	3.09	0.19193205732788	0.197892581586081	0.203853105844282	0.226612864584004	0.233650414722207	0.24068796486041	0.226303454519603	0.233337692091118	0.240360089470977	0.162198930115254	2.46909195052958	0.00292192598974151	0.349950237873315	0.245636575215975	0.252178093036666	0.239537050071082	0.473854557532376	0.48159454961619	0.466637535836183	0.471464258926373	0.479206684411156	0.46425796985027	0.000706332984992203	0.000845975194823545	0.000845252067164372
184	0.455496124527524	0.26	0.162200428243083	0.156349586936587	0.168051269549579	0.326377290005327	0.489293402003991	0.474322949718191	0.504263854289791	1.97	1.28	3.04	0.194922285539013	0.201074369845359	0.207226454151705	0.231314221435888	0.238614898152227	0.245915574868567	0.231174627194912	0.238482672992041	0.245836308729099	0.162200428243083	2.42288995654873	0.00301807327357103	0.341197167497404	0.245636575215975	0.252178093036666	0.239537050071082	0.473854557532376	0.48159454961619	0.466637535836183	0.471464258926373	0.479206684411156	0.46425796985027	0.000706332984992203	0.000845975194823545	0.000845252067164372
184	0.455496124527524	0.26	0.162213383615928	0.156409022554089	0.168017744677768	0.330488205031549	0.493060141056858	0.47811437439694	0.508005907716775	2.03	1.3	3.09	0.191865005221596	0.197862669696468	0.203860334171339	0.226516027161175	0.233596876154583	0.24067772514799	0.226360175530681	0.233549978119845	0.240494568524991	0.162213383615928	2.46587588530683	-0.00520358786291756	0.342472825526717	0.245636575215975	0.252178093036666	0.239537050071082	0.473854557532376	0.48159454961619	0.466637535836183	0.471464258926373	0.479206684411156	0.46425796985027	0.000706332984992203	0.000845975194823545	0.000845252067164372
184	0.455496124527524	0.26	0.16221909412138	0.156386664092202	0.168051524150558	0.324104948308626	0.487634412426617	0.472637276879736	0.502631547973499	1.98	1.27	3.06	0.193038400797037	0.199163654144845	0.205288907492652	0.228770500974557	0.236029560680752	0.243288620386947	0.228381874998474	0.235645781688879	0.242932400574409	0.16221909412138	2.43680032179637	-0.00449297914827017	0.336218417451816	0.245636575215975	0.252178093036666	0.239537050071082	0.473854557532376	0.48159454961619	0.466637535836183	0.471464258926373	0.479206684411156	0.46425796985027	0.000706332984992203	0.000845975194823545	0.000845252067164372
184	0.455496124527524	0.26	0.162366549244585	0.156575192080809	0.16815790640836	0.325848822130477	0.492347993182117	0.477265959337175	0.50743002702706	1.99	1.29	3.02	0.194626942933135	0.200777329490207	0.206927716047278	0.230575190743736	0.237861574284331	0.245147957824927	0.230660314846541	0.237965377052433	0.245288820246192	0.162366549244585	2.44827390428174	-0.00775182172352605	0.334864536189902	0.245636575215975	0.252178093036666	0.239537050071082	0.473854557532376	0.48159454961619	0.466637535836183	0.471464258926373	0.479206684411156	0.46425796985027	0.000706332984992203	0.000845975194823545	0.000845252067164372
184	0.455496124527524	0.26	0.16240392686404	0.156557713854149	0.168250139873932	0.328066987032085	0.498225420612727	0.483040071709677	0.513410769515777	1.97	1.28	3.1	0.198141798079627	0.204370789238615	0.210599780397604	0.235040513789127	0.242429491261756	0.249818468734385	0.234535493489707	0.241881251102313	0.249272156176431	0.16240392686404	2.44804831826411	0.000762094061394022	0.344638802614014	0.245636575215975	0.252178093036666	0.239537050071082	0.473854557532376	0.48159454961619	0.466637535836183	0.471464258926373	0.479206684411156	0.46425796985027	0.000706332984992203	0.000845975194823545	0.000845252067164372
184	0.455496124527524	0.26	0.162404541812816	0.15663998631741	0.168169097308221	0.324195221132582	0.490434052627669	0.475353921776171	0.505514183479167	2.02	1.29	3.13	0.190955628893431	0.197013506484476	0.20307138407552	0.225492603688779	0.232646132488891	0.239799661289002	0.22491918158166	0.232095280577187	0.239234550745402	0.162404541812816	2.46781723082669	-0.00355527051556244	0.344088923305889	0.245636575215975	0.252178093036666	0.239537050071082	0.473854557532376	0.48159454961619	0.466637535836183	0.471464258926373	0.479206684411156	0.46425796985027	0.000706332984992203	0.000845975194823545	0.000845252067164372
184	0.455496124527524	0.26	0.162417158915357	0.156585981757823	0.16824833607289	0.331681942988782	0.494412406664507	0.479465985650386	0.509358827678628	2.02	1.29	3.11	0.192749176410727	0.198757757680266	0.204766338949804	0.227646417215769	0.234742852199468	0.241839287183167	0.227134056926741	0.234273481083619	0.241330866005865	0.162417158915357	2.44927959843739	0.00160835844627631	0.345455246420834	0.245636575215975	0.252178093036666	0.239537050071082	0.473854557532376	0.48159454961619	0.466637535836183	0.471464258926373	0.479206684411156	0.46425796985027	0.000706332984992203	0.000845975194823545	0.000845252067164372
184	0.455496124527524	0.26	0.162533758355412	0.156690213067122	0.168377303643702	0.317948163119406	0.487900457813531	0.472681709849261	0.503119205777801	2	1.3	3.12	0.191430431820987	0.197593842492206	0.203757253163425	0.226448664925522	0.233739543938898	0.241030422952275	0.226083694879101	0.233349806014303	0.24057898119936	0.162533758355412	2.46565422676953	-0.000515310945621933	0.347367146221338	0.245636575215975	0.252178093036666	0.239537050071082	0.473854557532376	0.48159454961619	0.466637535836183	0.471464258926373	0.479206684411156	0.46425796985027	0.000706332984992203	0.000845975194823545	0.000845252067164372
184	0.455496124527524	0.26	0.162538800530964	0.156684050269349	0.168393550792579	0.32226812370509	0.484236292048526	0.469281003929197	0.499191580167854	2.01	1.28	3.12	0.189457907029516	0.195495648941905	0.201533390854294	0.223963661133749	0.231101050144748	0.238238439155747	0.223336199457174	0.230433658595939	0.237551794337151	0.162538800530964	2.46683060780701	-0.0110468707190283	0.335415523792375	0.245636575215975	0.252178093036666	0.239537050071082	0.473854557532376	0.48159454961619	0.466637535836183	0.471464258926373	0.479206684411156	0.46425796985027	0.000706332984992203	0.000845975194823545	0.000845252067164372
184	0.455496124527524	0.26	0.16257319016935	0.156771648026818	0.168374732311882	0.329914530917114	0.500323874709832	0.485138246138896	0.515509503280767	2	1.29	3.1	0.196942215232112	0.203106831924888	0.209271448617665	0.233088440869791	0.240384494139962	0.247680547410134	0.232706478506066	0.240055557779124	0.247269530485971	0.16257319016935	2.46867548641347	-0.00535879397505105	0.341316087920806	0.245636575215975	0.252178093036666	0.239537050071082	0.473854557532376	0.48159454961619	0.466637535836183	0.471464258926373	0.479206684411156	0.46425796985027	0.000706332984992203	0.000845975194823545	0.000845252067164372
184	0.455496124527524	0.26	0.162573331590999	0.156683826865921	0.168462836316077	0.324940486870808	0.49294603961042	0.477814411219722	0.508077668001118	1.97	1.27	3.06	0.195968738640146	0.202174759345396	0.208380780050646	0.232455112068812	0.239816598643409	0.247178085218007	0.232087079496438	0.239475885172442	0.246795174407089	0.162573331590999	2.42144419655857	0.00255809119914801	0.34060269224179	0.245636575215975	0.252178093036666	0.239537050071082	0.473854557532376	0.48159454961619	0.466637535836183	0.471464258926373	0.479206684411156	0.46425796985027	0.000706332984992203	0.000845975194823545	0.000845252067164372
184	0.455496124527524	0.26	0.162608920849723	0.156791460740504	0.168426380958942	0.327167275802558	0.494503920090944	0.479401187577023	0.509606652604865	1.98	1.28	3.02	0.19560373508854	0.201765903573555	0.20792807205857	0.231759771595899	0.239060975532399	0.2463621794689	0.231833969331189	0.239172839317132	0.246482291154348	0.162608920849723	2.43650657705948	-0.00639024511724677	0.335601241956395	0.245636575215975	0.252178093036666	0.239537050071082	0.473854557532376	0.48159454961619	0.466637535836183	0.471464258926373	0.479206684411156	0.46425796985027	0.000706332984992203	0.000845975194823545	0.000845252067164372
184	0.455496124527524	0.26	0.162667232424189	0.156833068046195	0.168501396802182	0.329983940818307	0.494877008169179	0.479859058356784	0.509894957981573	1.99	1.28	3.11	0.195035002458568	0.201138931992821	0.207242861527074	0.230891754944862	0.238117878381464	0.245344001818065	0.230150387350949	0.237434405945533	0.244562588412191	0.162667232424189	2.46540001744585	0.00187441158040533	0.346714597951142	0.245636575215975	0.252178093036666	0.239537050071082	0.473854557532376	0.48159454961619	0.466637535836183	0.471464258926373	0.479206684411156	0.46425796985027	0.000706332984992203	0.000845975194823545	0.000845252067164372
184	0.455496124527524	0.26	0.162727738843274	0.156866224810684	0.168589252875863	0.323297822950782	0.494052743721496	0.478830177215213	0.509275310227778	1.98	1.28	3.06	0.195773573809971	0.201997442708183	0.208221311606394	0.232065220453255	0.239442842876073	0.24682046529889	0.231905007418153	0.239251748588686	0.246576171306517	0.162727738843274	2.4317424769327	-0.0011664984756625	0.339949064128925	0.245636575215975	0.252178093036666	0.239537050071082	0.473854557532376	0.48159454961619	0.466637535836183	0.471464258926373	0.479206684411156	0.46425796985027	0.000706332984992203	0.000845975194823545	0.000845252067164372
184	0.455496124527524	0.26	0.162730582304529	0.156947026357155	0.168514138251902	0.330213945446987	0.49634833841436	0.481293569778408	0.511403107050312	1.98	1.3	3.06	0.196600160413877	0.202749774941627	0.208899389469377	0.232998349378657	0.240286492131259	0.247574634883861	0.233151649654911	0.240376712949364	0.247664428044163	0.162730582304529	2.44335306876309	-0.00110845929145609	0.341404276785374	0.245636575215975	0.252178093036666	0.239537050071082	0.473854557532376	0.48159454961619	0.466637535836183	0.471464258926373	0.479206684411156	0.46425796985027	0.000706332984992203	0.000845975194823545	0.000845252067164372
184	0.455496124527524	0.26	0.162833816878613	0.156945000335809	0.168722633421418	0.323747103395256	0.490488789598016	0.475391538541738	0.505586040654293	1.97	1.29	3.08	0.194869112797358	0.201057670397774	0.207246227998189	0.231123248874112	0.238463147526702	0.245803046179291	0.230917331969211	0.238249141933056	0.245566722023887	0.162833816878613	2.44843030062905	0.00633150724111004	0.350381126869666	0.245636575215975	0.252178093036666	0.239537050071082	0.473854557532376	0.48159454961619	0.466637535836183	0.471464258926373	0.479206684411156	0.46425796985027	0.000706332984992203	0.000845975194823545	0.000845252067164372
184	0.455496124527524	0.26	0.162892624912396	0.157085494196612	0.16869975562818	0.329616793661654	0.495144301803009	0.480105755709506	0.510182847896511	1.99	1.28	3.05	0.19517976421498	0.201293458637011	0.207407153059042	0.231074561310395	0.238312602929302	0.24555064454821	0.230951901946986	0.238217559699388	0.24544574207969	0.162892624912396	2.44259151554348	0.00720858999007973	0.350196921310159	0.245636575215975	0.252178093036666	0.239537050071082	0.473854557532376	0.48159454961619	0.466637535836183	0.471464258926373	0.479206684411156	0.46425796985027	0.000706332984992203	0.000845975194823545	0.000845252067164372
184	0.455496124527524	0.26	0.162937738084451	0.157103018339802	0.1687724578291	0.318507172918337	0.480728945203772	0.465753198840145	0.495704691567399	1.99	1.28	3.09	0.189575955543458	0.195671547444771	0.201767139346085	0.224499607347474	0.231718128200883	0.238936649054292	0.224009296418763	0.231124948764978	0.238401500460941	0.162937738084451	2.43958600914405	0.00334147852323605	0.345674877245933	0.245636575215975	0.252178093036666	0.239537050071082	0.473854557532376	0.48159454961619	0.466637535836183	0.471464258926373	0.479206684411156	0.46425796985027	0.000706332984992203	0.000845975194823545	0.000845252067164372
184	0.455496124527524	0.26	0.162970755120957	0.15718482723573	0.168756683006185	0.328428372404005	0.491784605432132	0.476807843255825	0.506761367608438	2.01	1.29	3.08	0.19235050269415	0.198392323889188	0.204434145084226	0.227345902411496	0.23448694583252	0.241627989253544	0.227136093463194	0.234199284552233	0.241383186639905	0.162970755120957	2.45007183920091	0.00772053024410684	0.353390138896711	0.245636575215975	0.252178093036666	0.239537050071082	0.473854557532376	0.48159454961619	0.466637535836183	0.471464258926373	0.479206684411156	0.46425796985027	0.000706332984992203	0.000845975194823545	0.000845252067164372
184	0.455496124527524	0.26	0.16309805226136	0.157250988566664	0.168945115956056	0.328283908633698	0.499464111824244	0.484248495999582	0.514679727648906	1.98	1.3	3.08	0.197639823428247	0.203849882209598	0.210059940990949	0.234187271386238	0.241545690837978	0.248904110289717	0.23404662591204	0.241474927034506	0.248802447545017	0.16309805226136	2.45518736625005	-0.0170706500218996	0.327632335026448	0.245636575215975	0.252178093036666	0.239537050071082	0.473854557532376	0.48159454961619	0.466637535836183	0.471464258926373	0.479206684411156	0.46425796985027	0.000706332984992203	0.000845975194823545	0.000845252067164372
184	0.455496124527524	0.26	0.163141615169329	0.157297414585351	0.168985815753307	0.328687974015978	0.494452912658631	0.479403747314346	0.509502078002915	1.99	1.29	3.08	0.195532001075215	0.201670028637086	0.207808056198957	0.231656001158978	0.238928012452105	0.246200023745232	0.231496505347781	0.238795867896442	0.246113164319308	0.163141615169329	2.45513201342443	-0.000981732772546116	0.343302851644814	0.245636575215975	0.252178093036666	0.239537050071082	0.473854557532376	0.48159454961619	0.466637535836183	0.471464258926373	0.479206684411156	0.46425796985027	0.000706332984992203	0.000845975194823545	0.000845252067164372
184	0.455496124527524	0.26	0.163216055773502	0.157351470327709	0.169080641219296	0.321156496236481	0.482273058800847	0.467340417015048	0.497205700586646	1.98	1.29	3.06	0.191144993823133	0.197252532606405	0.203360071389676	0.226596504776128	0.233836803951081	0.241077103126034	0.226447246153344	0.23372836021891	0.240988522824955	0.163216055773502	2.43515043769004	0.00428206428031443	0.345954925296827	0.245636575215975	0.252178093036666	0.239537050071082	0.473854557532376	0.48159454961619	0.466637535836183	0.471464258926373	0.479206684411156	0.46425796985027	0.000706332984992203	0.000845975194823545	0.000845252067164372
184	0.455496124527524	0.26	0.163226464422485	0.157385457565234	0.169067471279736	0.327365572858498	0.492692556413381	0.477651920025289	0.507733192801474	2.01	1.3	3.1	0.192622668647716	0.198688105418244	0.204753542188771	0.227650205612674	0.234818613867191	0.241987022121707	0.227470385265939	0.234660831684596	0.241684530461975	0.163226464422485	2.45933575413189	-0.00237812431166955	0.344126827062727	0.245636575215975	0.252178093036666	0.239537050071082	0.473854557532376	0.48159454961619	0.466637535836183	0.471464258926373	0.479206684411156	0.46425796985027	0.000706332984992203	0.000845975194823545	0.000845252067164372
184	0.455496124527524	0.26	0.163302314761727	0.157401720362579	0.169202909160875	0.314673916035922	0.48491552702253	0.469674946257685	0.500156107787375	2.02	1.29	3.11	0.188708939579907	0.194832395509655	0.200955851439403	0.222848332474416	0.230079584719078	0.23731083696374	0.222482989585842	0.229699865146495	0.236930813013169	0.163302314761727	2.46225756973889	0.00589670670474064	0.35431641664138	0.245636575215975	0.252178093036666	0.239537050071082	0.473854557532376	0.48159454961619	0.466637535836183	0.471464258926373	0.479206684411156	0.46425796985027	0.000706332984992203	0.000845975194823545	0.000845252067164372
184	0.455496124527524	0.26	0.163392525089425	0.157545922161656	0.169239128017193	0.327664883429792	0.504733491486444	0.489335742376526	0.520131240596363	2.01	1.3	3.1	0.197741596774913	0.203963859389427	0.210186122003941	0.233803769452291	0.241160787285273	0.248517805118255	0.233619811945573	0.241010292346776	0.248409861831661	0.163392525089425	2.4672292704935	0.00181781894477215	0.350393341916794	0.245636575215975	0.252178093036666	0.239537050071082	0.473854557532376	0.48159454961619	0.466637535836183	0.471464258926373	0.479206684411156	0.46425796985027	0.000706332984992203	0.000845975194823545	0.000845252067164372
184	0.455496124527524	0.26	0.163399814933799	0.157598690922964	0.169200938944635	0.333599553400784	0.493144565032953	0.478300722847957	0.50798840721795	2	1.27	3.08	0.194007131490246	0.200028053276561	0.206048975062875	0.229573825573502	0.236698543295708	0.243823261017915	0.228983669183165	0.236043842061827	0.243164698515943	0.163399814933799	2.44722917656741	0.00133779240081566	0.342884132474758	0.245636575215975	0.252178093036666	0.239537050071082	0.473854557532376	0.48159454961619	0.466637535836183	0.471464258926373	0.479206684411156	0.46425796985027	0.000706332984992203	0.000845975194823545	0.000845252067164372
184	0.455496124527524	0.26	0.163489971282749	0.157685240802048	0.16929470176345	0.32721175044197	0.49752149042091	0.482328132603043	0.512714848238778	2.01	1.3	3.11	0.194437820500856	0.200562620570577	0.206687420640299	0.22977748387141	0.237015484922908	0.244253485974405	0.229465252585055	0.236635573038075	0.24387386174526	0.163489971282749	2.47670194377937	0.000481490898688452	0.350293711056721	0.245636575215975	0.252178093036666	0.239537050071082	0.473854557532376	0.48159454961619	0.466637535836183	0.471464258926373	0.479206684411156	0.46425796985027	0.000706332984992203	0.000845975194823545	0.000845252067164372
184	0.455496124527524	0.26	0.163504901560929	0.15767902728187	0.169330775839988	0.316729972559716	0.482528017307897	0.467434470479302	0.497621564136493	2	1.27	3.09	0.189846894742926	0.195977086624426	0.202107278505927	0.224714352205858	0.231970420836395	0.239226489466932	0.224165110728063	0.231375937184521	0.238569293775799	0.163504901560929	2.44176363418691	0.00909916861363461	0.3524853824145	0.245636575215975	0.252178093036666	0.239537050071082	0.473854557532376	0.48159454961619	0.466637535836183	0.471464258926373	0.479206684411156	0.46425796985027	0.000706332984992203	0.000845975194823545	0.000845252067164372
184	0.455496124527524	0.26	0.163535083722748	0.157703285484768	0.169366881960728	0.333193143483915	0.495185948805625	0.480267025505142	0.510104872106107	2.01	1.29	3.12	0.193836046405182	0.19985733238905	0.205878618372917	0.229124643009563	0.236242127229336	0.243359611449109	0.228506593473583	0.235628762246779	0.242688572398225	0.163535083722748	2.46304358318514	0.00476030076237587	0.350478712715064	0.245636575215975	0.252178093036666	0.239537050071082	0.473854557532376	0.48159454961619	0.466637535836183	0.471464258926373	0.479206684411156	0.46425796985027	0.000706332984992203	0.000845975194823545	0.000845252067164372
184	0.455496124527524	0.26	0.163560999148486	0.157745054684264	0.169376943612708	0.330378586878347	0.495078419737389	0.48006775639327	0.510089083081507	2.01	1.29	3.09	0.193953108036495	0.200017595331276	0.206082082626058	0.229313343028506	0.236483467134269	0.243653591240032	0.228998387701586	0.236173476780095	0.243408719142519	0.163560999148486	2.45703699274405	-0.0061964226392638	0.338554564877044	0.245636575215975	0.252178093036666	0.239537050071082	0.473854557532376	0.48159454961619	0.466637535836183	0.471464258926373	0.479206684411156	0.46425796985027	0.000706332984992203	0.000845975194823545	0.000845252067164372
184	0.455496124527524	0.26	0.163564407175133	0.157738024540084	0.169390789810182	0.321752216729418	0.488877307607619	0.473760834893772	0.503993780321466	1.99	1.3	3.1	0.19249176813001	0.198633678449021	0.204775588768032	0.227864352375583	0.235134909609205	0.242405466842828	0.227652580516474	0.234868372682013	0.242229363131992	0.163564407175133	2.46298657941747	-0.000131713563388484	0.347071089378191	0.245636575215975	0.252178093036666	0.239537050071082	0.473854557532376	0.48159454961619	0.466637535836183	0.471464258926373	0.479206684411156	0.46425796985027	0.000706332984992203	0.000845975194823545	0.000845252067164372
184	0.455496124527524	0.26	0.163627359832085	0.157813260204633	0.169441459459538	0.333586086512216	0.499302581857925	0.484272925762072	0.514332237953777	1.98	1.28	3.06	0.197705033424432	0.20384090950322	0.209976785582008	0.234278807734823	0.241549769466288	0.248820731197753	0.234004845418394	0.241296138186226	0.248519232939498	0.163627359832085	2.43843224834823	0.00288786060640626	0.342996450416776	0.245636575215975	0.252178093036666	0.239537050071082	0.473854557532376	0.48159454961619	0.466637535836183	0.471464258926373	0.479206684411156	0.46425796985027	0.000706332984992203	0.000845975194823545	0.000845252067164372
184	0.455496124527524	0.26	0.163642245138824	0.157837223794987	0.169447266482661	0.320592782995889	0.487624229579809	0.472506357988816	0.502742101170802	1.98	1.29	3.05	0.193244382011788	0.19942724855642	0.205610115101052	0.229081766636569	0.236411252628229	0.243740738619889	0.228946016552468	0.236304824644412	0.243601293138727	0.163642245138824	2.44695365885856	-0.00554827975835156	0.337901805153127	0.245636575215975	0.252178093036666	0.239537050071082	0.473854557532376	0.48159454961619	0.466637535836183	0.471464258926373	0.479206684411156	0.46425796985027	0.000706332984992203	0.000845975194823545	0.000845252067164372
184	0.455496124527524	0.26	0.163662877285632	0.157842422472163	0.1694833320991	0.333687783504782	0.488654504812987	0.473948733466499	0.503360276159474	2	1.28	3.1	0.192120928447964	0.198082093116485	0.204043257785006	0.227310867118339	0.234363911889584	0.241416956660829	0.226837677581759	0.233779652209148	0.240784393694685	0.163662877285632	2.44601311540833	0.00215481320543333	0.344776067666692	0.245636575215975	0.252178093036666	0.239537050071082	0.473854557532376	0.48159454961619	0.466637535836183	0.471464258926373	0.479206684411156	0.46425796985027	0.000706332984992203	0.000845975194823545	0.000845252067164372
184	0.455496124527524	0.26	0.163819127986475	0.157941477145011	0.169696778827939	0.318752160364908	0.487172871599509	0.472004943375013	0.502340799824006	1.98	1.28	3.07	0.193356045209039	0.199569561945819	0.205783078682598	0.22929628939766	0.236664749640594	0.244033209883529	0.228884595299322	0.236210847228134	0.243656638707762	0.163819127986475	2.44318798411789	0.00521624704493037	0.347285592609559	0.245636575215975	0.252178093036666	0.239537050071082	0.473854557532376	0.48159454961619	0.466637535836183	0.471464258926373	0.479206684411156	0.46425796985027	0.000706332984992203	0.000845975194823545	0.000845252067164372
184	0.455496124527524	0.26	0.163819467848891	0.158007889236496	0.169631046461286	0.333814335485741	0.499953860407613	0.484912322454683	0.514995398360542	2.03	1.3	3.12	0.194297170781534	0.200324091800293	0.206351012819052	0.229312824557763	0.236425899218805	0.243538973879846	0.228953957859812	0.235997936033982	0.243098392346417	0.163819467848891	2.47538262813443	0.00750670111476304	0.357523343182226	0.245636575215975	0.252178093036666	0.239537050071082	0.473854557532376	0.48159454961619	0.466637535836183	0.471464258926373	0.479206684411156	0.46425796985027	0.000706332984992203	0.000845975194823545	0.000845252067164372
184	0.455496124527524	0.26	0.163837397206591	0.157983672262905	0.169691122150278	0.329010278216339	0.495468086826606	0.480399030516631	0.510537143136581	1.99	1.29	3.07	0.195661680735538	0.201799155412657	0.207936630089776	0.231738481472862	0.239007605689759	0.246276729906657	0.231655056519416	0.23891171285868	0.246112461221651	0.163837397206591	2.44151986008571	-0.00328887883745071	0.340211680904885	0.245636575215975	0.252178093036666	0.239537050071082	0.473854557532376	0.48159454961619	0.466637535836183	0.471464258926373	0.479206684411156	0.46425796985027	0.000706332984992203	0.000845975194823545	0.000845252067164372
184	0.455496124527524	0.26	0.16394422158098	0.158128400533238	0.169760042628723	0.329754622216339	0.501146106083003	0.485930018618164	0.516362193547843	2.01	1.29	3.07	0.196256468135807	0.202401911862842	0.208547355589877	0.232020059607119	0.239285380507891	0.246550701408663	0.231871627441114	0.239179780678387	0.246470059807416	0.16394422158098	2.45574889917125	-0.00215072594918873	0.34418695442818	0.245636575215975	0.252178093036666	0.239537050071082	0.473854557532376	0.48159454961619	0.466637535836183	0.471464258926373	0.479206684411156	0.46425796985027	0.000706332984992203	0.000845975194823545	0.000845252067164372
184	0.455496124527524	0.26	0.163986791991732	0.158122838203099	0.169850745780364	0.331993552841349	0.499187019037106	0.484106858904686	0.514267179169526	2	1.3	3.11	0.196249708604841	0.202362980865427	0.208476253126014	0.23219872862964	0.23943183005316	0.24666493147668	0.231859593627132	0.239087878992541	0.246307287811498	0.163986791991732	2.45554854017479	0.000598110432735403	0.346751302829979	0.245636575215975	0.252178093036666	0.239537050071082	0.473854557532376	0.48159454961619	0.466637535836183	0.471464258926373	0.479206684411156	0.46425796985027	0.000706332984992203	0.000845975194823545	0.000845252067164372
184	0.455496124527524	0.26	0.164105483998609	0.158220718255834	0.169990249741384	0.327796305132651	0.497263389090371	0.482098051790629	0.512428726390113	1.99	1.28	3.02	0.196291076319747	0.202465796110175	0.208640515900603	0.232467812642343	0.239780542442764	0.247093272243186	0.232431026285883	0.239817464146017	0.247058457971343	0.164105483998609	2.43178369295023	0.000713224261888503	0.340891019998228	0.245636575215975	0.252178093036666	0.239537050071082	0.473854557532376	0.48159454961619	0.466637535836183	0.471464258926373	0.479206684411156	0.46425796985027	0.000706332984992203	0.000845975194823545	0.000845252067164372
184	0.455496124527524	0.26	0.164105953178249	0.158238613020922	0.169973293335577	0.325193465366904	0.494709504520408	0.47953249673659	0.509886512304226	1.98	1.31	3.07	0.196108387695164	0.202315138117245	0.208521888539326	0.23247443938864	0.239832160502749	0.247189881616857	0.232591615264354	0.239964329731697	0.247293568525788	0.164105953178249	2.450848406591	-0.000271204580876208	0.344885193982924	0.245636575215975	0.252178093036666	0.239537050071082	0.473854557532376	0.48159454961619	0.466637535836183	0.471464258926373	0.479206684411156	0.46425796985027	0.000706332984992203	0.000845975194823545	0.000845252067164372
184	0.455496124527524	0.26	0.164128849844949	0.158285052415198	0.1699726472747	0.321886002793975	0.493235662828699	0.477989100039696	0.508482225617701	2.03	1.3	3.07	0.191674454462739	0.197788352467466	0.203902250472193	0.226255645775426	0.2334725904911	0.240689535206774	0.226252201269678	0.233607174886856	0.240650373128619	0.164128849844949	2.46111234753925	-0.00425561351334014	0.343453111731125	0.245636575215975	0.252178093036666	0.239537050071082	0.473854557532376	0.48159454961619	0.466637535836183	0.471464258926373	0.479206684411156	0.46425796985027	0.000706332984992203	0.000845975194823545	0.000845252067164372
184	0.455496124527524	0.26	0.164229390949692	0.158392894871095	0.17006588702829	0.326583157973359	0.491066691791271	0.476049015446599	0.506084368135943	2.02	1.28	3.09	0.19149157197071	0.197532459268609	0.203573346566507	0.226190533204933	0.233326050997599	0.240461568790265	0.225737108032507	0.232903790003047	0.239988243183714	0.164229390949692	2.4673120852291	0.00174531220601505	0.347558891639474	0.245636575215975	0.252178093036666	0.239537050071082	0.473854557532376	0.48159454961619	0.466637535836183	0.471464258926373	0.479206684411156	0.46425796985027	0.000706332984992203	0.000845975194823545	0.000845252067164372
184	0.455496124527524	0.26	0.164252390581934	0.15841275109252	0.170092030071347	0.329523941138081	0.501508913123046	0.486273859938271	0.516743966307821	2.02	1.3	3.11	0.195641502954211	0.201770988719774	0.207900474485336	0.231101818574718	0.238342282821616	0.245582747068514	0.230859870769541	0.238054837075106	0.245313244299299	0.164252390581934	2.48044239841983	0.000915406498727991	0.352198875688461	0.245636575215975	0.252178093036666	0.239537050071082	0.473854557532376	0.48159454961619	0.466637535836183	0.471464258926373	0.479206684411156	0.46425796985027	0.000706332984992203	0.000845975194823545	0.000845252067164372
184	0.455496124527524	0.26	0.164305628394096	0.15843920620118	0.170172050587013	0.317918475637095	0.484423890843516	0.469312550721462	0.499535230965569	1.99	1.28	3.11	0.19084194385936	0.196986841366958	0.203131738874555	0.225951836227176	0.233227233067048	0.240502629906921	0.225420918733653	0.232692617003159	0.240013826059294	0.164305628394096	2.46088746052733	0.00185944533422582	0.347261537629803	0.245636575215975	0.252178093036666	0.239537050071082	0.473854557532376	0.48159454961619	0.466637535836183	0.471464258926373	0.479206684411156	0.46425796985027	0.000706332984992203	0.000845975194823545	0.000845252067164372
184	0.455496124527524	0.26	0.164313837834243	0.158458995265952	0.170168680402535	0.326899075073608	0.49489384711	0.479769993325319	0.510017700894682	1.99	1.29	3.08	0.195363759258837	0.201522237219031	0.207680715179225	0.231374886745629	0.238668548302773	0.245962209859917	0.231171021158603	0.23838309332491	0.245667956079899	0.164313837834243	2.44603022744776	0.00687950737050114	0.351559151215727	0.245636575215975	0.252178093036666	0.239537050071082	0.473854557532376	0.48159454961619	0.466637535836183	0.471464258926373	0.479206684411156	0.46425796985027	0.000706332984992203	0.000845975194823545	0.000845252067164372
184	0.455496124527524	0.26	0.16434102804156	0.158508149144649	0.170173906938471	0.328136452320629	0.497625970305432	0.482461281397372	0.512790659213493	2	1.3	3.07	0.195856034502918	0.202012167540994	0.208168300579071	0.231803042751424	0.239089059612893	0.246375076474362	0.231784827363981	0.239156764850486	0.246326605527065	0.16434102804156	2.44070916264311	-0.00375798591894923	0.341096604752931	0.245636575215975	0.252178093036666	0.239537050071082	0.473854557532376	0.48159454961619	0.466637535836183	0.471464258926373	0.479206684411156	0.46425796985027	0.000706332984992203	0.000845975194823545	0.000845252067164372
184	0.455496124527524	0.26	0.164401312935406	0.158531525873498	0.170271099997315	0.314233167801554	0.489660489518555	0.474255037113049	0.505065941924062	2.06	1.33	3.11	0.187511798840794	0.193602833972645	0.199693869104496	0.220679837942704	0.22784828629694	0.235016734651176	0.220868668974738	0.228118485234518	0.235216144347714	0.164401312935406	2.49232657086624	0.00382216688417922	0.358905656748065	0.245636575215975	0.252178093036666	0.239537050071082	0.473854557532376	0.48159454961619	0.466637535836183	0.471464258926373	0.479206684411156	0.46425796985027	0.000706332984992203	0.000845975194823545	0.000845252067164372
184	0.455496124527524	0.26	0.164414190642997	0.15856725378844	0.170261127497555	0.322367558270072	0.493984398695041	0.478731519491054	0.509237277899027	2	1.27	3.02	0.193976755050253	0.200157054221505	0.206337353392757	0.229485399510902	0.236797040661122	0.244108681811343	0.229412577094562	0.236680591432378	0.244047221930486	0.164414190642997	2.43705181749851	-0.00116899447070596	0.341421496180187	0.245636575215975	0.252178093036666	0.239537050071082	0.473854557532376	0.48159454961619	0.466637535836183	0.471464258926373	0.479206684411156	0.46425796985027	0.000706332984992203	0.000845975194823545	0.000845252067164372
184	0.455496124527524	0.26	0.164415641973235	0.158501780749112	0.170329503197357	0.325941499293758	0.495189122344171	0.480023255815188	0.510354988873153	1.99	1.29	3.06	0.195071053611946	0.201234133268832	0.207397212925718	0.230926554279827	0.23822245350508	0.245518352730334	0.230832806573312	0.23803988406944	0.245385446307227	0.164415641973235	2.42968344071207	0.00150192537044862	0.343605248424202	0.245636575215975	0.252178093036666	0.239537050071082	0.473854557532376	0.48159454961619	0.466637535836183	0.471464258926373	0.479206684411156	0.46425796985027	0.000706332984992203	0.000845975194823545	0.000845252067164372
184	0.455496124527524	0.26	0.164448242439769	0.158606908501983	0.170289576377554	0.327646978050054	0.49121534253411	0.47622937842566	0.50620130664256	2.02	1.29	3.12	0.191635651667936	0.197666033513107	0.203696415358278	0.226378857593404	0.233502537039686	0.240626216485969	0.225929054353043	0.233053478630973	0.240118900972686	0.164448242439769	2.47065028962284	0.00368565537662735	0.35188542241756	0.245636575215975	0.252178093036666	0.239537050071082	0.473854557532376	0.48159454961619	0.466637535836183	0.471464258926373	0.479206684411156	0.46425796985027	0.000706332984992203	0.000845975194823545	0.000845252067164372
184	0.455496124527524	0.26	0.164544108898275	0.158702397248053	0.170385820548498	0.332182990357964	0.491175478870898	0.476343677927326	0.506007279814471	1.97	1.27	3.09	0.195515005458701	0.201602710149279	0.207690414839856	0.231955770561257	0.239178122774783	0.24640047498831	0.231310599686064	0.238459828881355	0.245750430912631	0.164544108898275	2.4273360619171	0.00585149395349089	0.344305536802899	0.245636575215975	0.252178093036666	0.239537050071082	0.473854557532376	0.48159454961619	0.466637535836183	0.471464258926373	0.479206684411156	0.46425796985027	0.000706332984992203	0.000845975194823545	0.000845252067164372
184	0.455496124527524	0.26	0.164636205316166	0.158750897457837	0.170521513174494	0.323389681248808	0.48674963790274	0.471755239903147	0.501744035902332	1.99	1.27	3.07	0.192247697207803	0.198358150770609	0.204468604333416	0.227722470460417	0.234960463950929	0.242198457441442	0.227291175343946	0.234424041459829	0.241757351501019	0.164636205316166	2.43409022548171	0.00401371005657184	0.346557645303245	0.245636575215975	0.252178093036666	0.239537050071082	0.473854557532376	0.48159454961619	0.466637535836183	0.471464258926373	0.479206684411156	0.46425796985027	0.000706332984992203	0.000845975194823545	0.000845252067164372
184	0.455496124527524	0.26	0.164657828422904	0.158738834659443	0.170576822186365	0.315995437933981	0.482606308663441	0.467484656101083	0.497727961225799	2	1.3	3.12	0.189556157003938	0.195687700167677	0.201819243331416	0.224290534038085	0.231545624626591	0.238800715215096	0.223927021768373	0.231154333855385	0.238366557654626	0.164657828422904	2.45900484737445	0.00199797579141675	0.349731890775315	0.245636575215975	0.252178093036666	0.239537050071082	0.473854557532376	0.48159454961619	0.466637535836183	0.471464258926373	0.479206684411156	0.46425796985027	0.000706332984992203	0.000845975194823545	0.000845252067164372
184	0.455496124527524	0.26	0.164842855311112	0.158986234266636	0.170699476355587	0.333397320123002	0.497918373064432	0.482924017845847	0.512912728283016	2.02	1.29	3.15	0.193961053967913	0.199983369765621	0.206005685563329	0.229032601621604	0.236143857343922	0.243255113066239	0.22828624989364	0.235346355249658	0.242464916871631	0.164842855311112	2.47252463039546	-0.00591202751747157	0.342310531097477	0.245636575215975	0.252178093036666	0.239537050071082	0.473854557532376	0.48159454961619	0.466637535836183	0.471464258926373	0.479206684411156	0.46425796985027	0.000706332984992203	0.000845975194823545	0.000845252067164372
184	0.455496124527524	0.26	0.164868524731939	0.159004099553127	0.17073294991075	0.325260114346646	0.493678526577288	0.478535447455391	0.508821605699185	2.02	1.29	3.12	0.192506001376263	0.198597783345147	0.204689565314031	0.227392394846608	0.234588143970712	0.241783893094816	0.226839750215902	0.234030870983406	0.241187701452655	0.164868524731939	2.47413079906101	-0.00024267710193928	0.34922929524392	0.245636575215975	0.252178093036666	0.239537050071082	0.473854557532376	0.48159454961619	0.466637535836183	0.471464258926373	0.479206684411156	0.46425796985027	0.000706332984992203	0.000845975194823545	0.000845252067164372
184	0.455496124527524	0.26	0.164974698481733	0.159028682422067	0.170920714541399	0.317217787683943	0.493209292924567	0.477799005040524	0.50861958080861	1.99	1.3	3.06	0.194731602684104	0.201012214459821	0.207292826235537	0.230670128285973	0.238109853035577	0.24554957778518	0.230663022305214	0.238086062171078	0.245554179547612	0.164974698481733	2.44434118562282	-0.0035040706470494	0.341834008853228	0.245636575215975	0.252178093036666	0.239537050071082	0.473854557532376	0.48159454961619	0.466637535836183	0.471464258926373	0.479206684411156	0.46425796985027	0.000706332984992203	0.000845975194823545	0.000845252067164372
184	0.455496124527524	0.26	0.165051534297023	0.159183912023681	0.170919156570365	0.330706483184535	0.489334695234034	0.474509168507573	0.504160221960494	1.99	1.28	3.03	0.193551588420209	0.199598898857008	0.205646209293807	0.229313818863254	0.236478481584096	0.243643144304938	0.229200381740076	0.236332749416806	0.243589568691095	0.165051534297023	2.42421834545474	0.00231144539804501	0.340585786979821	0.245636575215975	0.252178093036666	0.239537050071082	0.473854557532376	0.48159454961619	0.466637535836183	0.471464258926373	0.479206684411156	0.46425796985027	0.000706332984992203	0.000845975194823545	0.000845252067164372
184	0.455496124527524	0.26	0.16509160046214	0.159160751010415	0.171022449913864	0.329958860380921	0.498292441831824	0.483169986705363	0.513414896958286	1.99	1.26	3.07	0.196494297878399	0.202644258107786	0.208794218337174	0.232648532838032	0.239930063344656	0.24721159385128	0.232045441833432	0.23926058461002	0.24642961891368	0.16509160046214	2.43668891652887	-0.00456160714466507	0.335714677589164	0.245636575215975	0.252178093036666	0.239537050071082	0.473854557532376	0.48159454961619	0.466637535836183	0.471464258926373	0.479206684411156	0.46425796985027	0.000706332984992203	0.000845975194823545	0.000845252067164372
184	0.455496124527524	0.26	0.165280499701486	0.159405159408052	0.171155839994919	0.328288190927853	0.496200402646336	0.481084358847615	0.511316446445057	2.02	1.28	3.09	0.193411477761958	0.199488616449294	0.20556575513663	0.228431592158966	0.235609090010607	0.242786587862247	0.228106169498551	0.235213014262263	0.242391656320217	0.165280499701486	2.45912263696012	0.00698768946920816	0.352164290340878	0.245636575215975	0.252178093036666	0.239537050071082	0.473854557532376	0.48159454961619	0.466637535836183	0.471464258926373	0.479206684411156	0.46425796985027	0.000706332984992203	0.000845975194823545	0.000845252067164372
184	0.455496124527524	0.26	0.165284487422885	0.159363338500568	0.171205636345202	0.32379379981755	0.495049160307016	0.479813165844508	0.510285154769525	2	1.29	3.1	0.19437814668751	0.200550433271916	0.206722719856322	0.2299508357777	0.23725269806485	0.244554560352001	0.22943581689733	0.236785970597157	0.24415668451544	0.165284487422885	2.45393706684803	-0.00186225677019493	0.343823430927597	0.245636575215975	0.252178093036666	0.239537050071082	0.473854557532376	0.48159454961619	0.466637535836183	0.471464258926373	0.479206684411156	0.46425796985027	0.000706332984992203	0.000845975194823545	0.000845252067164372
184	0.455496124527524	0.26	0.16529864794364	0.159356928329332	0.171240367557948	0.32654411456099	0.498378050217055	0.483135426785782	0.513620673648328	2	1.29	3.08	0.195531579041447	0.20170047923591	0.207869379430374	0.231266187598682	0.23856249255691	0.245858797515138	0.231039631488062	0.238243602140483	0.245612389330026	0.16529864794364	2.45214773245351	-0.00589815933246302	0.339687256653682	0.245636575215975	0.252178093036666	0.239537050071082	0.473854557532376	0.48159454961619	0.466637535836183	0.471464258926373	0.479206684411156	0.46425796985027	0.000706332984992203	0.000845975194823545	0.000845252067164372
184	0.455496124527524	0.26	0.165299689651809	0.159301890597636	0.171297488705982	0.316854442351858	0.486833177120235	0.471609342439729	0.502057011800742	1.99	1.29	3.07	0.191852858157224	0.198045984401201	0.204239110645178	0.227168515402801	0.234501652412381	0.24183478942196	0.227075873385866	0.23436645463803	0.241624306329049	0.165299689651809	2.42092697449671	-0.00300927497933782	0.337801247303643	0.245636575215975	0.252178093036666	0.239537050071082	0.473854557532376	0.48159454961619	0.466637535836183	0.471464258926373	0.479206684411156	0.46425796985027	0.000706332984992203	0.000845975194823545	0.000845252067164372
184	0.455496124527524	0.26	0.165545021800814	0.159671213597136	0.171418830004492	0.32799050764417	0.490627762560155	0.475671387284373	0.505584137835936	2	1.28	3.13	0.192564409403298	0.19861914729333	0.204673885183362	0.227770452905295	0.234932162567579	0.242093872229862	0.227107942123972	0.234266893691847	0.241391332918221	0.165545021800814	2.44301398000986	0.00115990254637934	0.344431533459489	0.245636575215975	0.252178093036666	0.239537050071082	0.473854557532376	0.48159454961619	0.466637535836183	0.471464258926373	0.479206684411156	0.46425796985027	0.000706332984992203	0.000845975194823545	0.000845252067164372
184	0.455496124527524	0.26	0.165685119075347	0.159805806438901	0.171564431711794	0.326687573895836	0.491233891347715	0.476214667263863	0.506253115431566	2	1.29	3.09	0.193103789108063	0.199194044783552	0.205284300459041	0.228490228023256	0.235696528399028	0.2429028287748	0.228204577974118	0.235452845442887	0.242614954848412	0.165685119075347	2.45012005469264	0.00152833835791085	0.345826528147906	0.245636575215975	0.252178093036666	0.239537050071082	0.473854557532376	0.48159454961619	0.466637535836183	0.471464258926373	0.479206684411156	0.46425796985027	0.000706332984992203	0.000845975194823545	0.000845252067164372
184	0.455496124527524	0.26	0.165739808056663	0.159810096807574	0.171669519305752	0.322768500307855	0.493935255057028	0.478697878646412	0.509172631467644	1.99	1.28	3.02	0.194942483569062	0.201147675054266	0.20735286653947	0.230879895338795	0.238229006391613	0.24557811744443	0.230900529177276	0.238213809510216	0.245579335921523	0.165739808056663	2.42787401979816	-0.00486064853528006	0.336575230844088	0.245636575215975	0.252178093036666	0.239537050071082	0.473854557532376	0.48159454961619	0.466637535836183	0.471464258926373	0.479206684411156	0.46425796985027	0.000706332984992203	0.000845975194823545	0.000845252067164372
184	0.455496124527524	0.26	0.165787505671879	0.159843349825996	0.171731661517762	0.326051504301107	0.499109927122575	0.483827806410953	0.514392047834197	1.98	1.28	3.05	0.198085035138437	0.204341722699673	0.210598410260909	0.234874670293207	0.242293390374943	0.249712110456679	0.234709272673149	0.242146411967133	0.249567789070562	0.165787505671879	2.41941464984855	0.000916806680836677	0.341081522402469	0.245636575215975	0.252178093036666	0.239537050071082	0.473854557532376	0.48159454961619	0.466637535836183	0.471464258926373	0.479206684411156	0.46425796985027	0.000706332984992203	0.000845975194823545	0.000845252067164372
184	0.455496124527524	0.26	0.165954306154858	0.160057002682391	0.171851609627325	0.325285695617378	0.492569593822974	0.477461410591992	0.507677777053956	1.94	1.27	3.04	0.198488642528611	0.204769365355767	0.211050088182923	0.2361473182326	0.243619664424808	0.251092010617015	0.235784710331427	0.243290258463821	0.250685135549247	0.165954306154858	2.40547291213135	-0.00335972909284749	0.331276793705321	0.245636575215975	0.252178093036666	0.239537050071082	0.473854557532376	0.48159454961619	0.466637535836183	0.471464258926373	0.479206684411156	0.46425796985027	0.000706332984992203	0.000845975194823545	0.000845252067164372
184	0.455496124527524	0.26	0.166130667841672	0.160217143177779	0.172044192505565	0.331344065079844	0.498535630920789	0.483453068721711	0.513618193119867	1.99	1.29	3.07	0.196623070036517	0.202757232534317	0.208891395032118	0.232804507051403	0.24006744255642	0.247330378061438	0.232667037287	0.239823441716726	0.247205108510002	0.166130667841672	2.44659292848975	0.0028358760619236	0.348010820821158	0.245636575215975	0.252178093036666	0.239537050071082	0.473854557532376	0.48159454961619	0.466637535836183	0.471464258926373	0.479206684411156	0.46425796985027	0.000706332984992203	0.000845975194823545	0.000845252067164372
184	0.455496124527524	0.26	0.16668787438487	0.16077297443664	0.172602774333101	0.322363832331171	0.486927274584745	0.471892171734997	0.501962377434492	2	1.28	3.05	0.19167779603022	0.197784901741959	0.203892007453697	0.226886759200825	0.234115668608853	0.241344578016882	0.22674840386736	0.233997391950697	0.241085127153929	0.16668787438487	2.43577530370283	-0.000383404758966499	0.342110089259835	0.245636575215975	0.252178093036666	0.239537050071082	0.473854557532376	0.48159454961619	0.466637535836183	0.471464258926373	0.479206684411156	0.46425796985027	0.000706332984992203	0.000845975194823545	0.000845252067164372
184	0.455496124527524	0.26	0.166866931594624	0.160944189682826	0.172789673506423	0.322153587312717	0.491583297398332	0.476397120609826	0.506769474186838	1.98	1.29	3.02	0.194877287589661	0.201089417792322	0.207301547994983	0.231028287392376	0.238392808007017	0.245757328621657	0.231129699192401	0.238515602485131	0.245818759854074	0.166866931594624	2.42189099070023	-0.00259147739408488	0.337738095163022	0.245636575215975	0.252178093036666	0.239537050071082	0.473854557532376	0.48159454961619	0.466637535836183	0.471464258926373	0.479206684411156	0.46425796985027	0.000706332984992203	0.000845975194823545	0.000845252067164372
184	0.455496124527524	0.26	0.167378099896666	0.161388691493731	0.173367508299601	0.321184450021761	0.49354117706661	0.478260619684778	0.508821734448442	2	1.29	3.09	0.193859533532668	0.200053398559886	0.206247263587104	0.229365551928705	0.236693843938138	0.24402213594757	0.229048651031144	0.236346379845418	0.243632637855853	0.167378099896666	2.44413301480504	0.0050927887960671	0.349872062048082	0.245636575215975	0.252178093036666	0.239537050071082	0.473854557532376	0.48159454961619	0.466637535836183	0.471464258926373	0.479206684411156	0.46425796985027	0.000706332984992203	0.000845975194823545	0.000845252067164372
184	0.455496124527524	0.26	0.168641909420056	0.162655816069638	0.174628002770474	0.327945615408079	0.501681262537984	0.48638637304173	0.516976152034239	2	1.31	3.06	0.196995527788929	0.203190242517356	0.209384957245784	0.233035582329575	0.240363611398597	0.24769164046762	0.233232254881295	0.240603918718578	0.247900725230556	0.168641909420056	2.44328853094501	-0.00422365557542622	0.341105721910285	0.245636575215975	0.252178093036666	0.239537050071082	0.473854557532376	0.48159454961619	0.466637535836183	0.471464258926373	0.479206684411156	0.46425796985027	0.000706332984992203	0.000845975194823545	0.000845252067164372
184	0.455496124527524	0.27	0.151517509874041	0.146158625231196	0.156876394516887	0.339764260207961	0.493821882131034	0.479161402921208	0.50848236134086	2	1.3	3.07	0.193946110800614	0.199880109048145	0.205814107295676	0.229396808925542	0.23641546094457	0.243434112963598	0.229301498512012	0.236431078754322	0.243382247250974	0.151517509874041	2.48833294542529	-0.00629910600190591	0.341358833795926	0.245636575215975	0.252178093036666	0.239537050071082	0.473854557532376	0.48159454961619	0.466637535836183	0.471464258926373	0.479206684411156	0.46425796985027	0.000706332984992203	0.000845975194823545	0.000845252067164372
184	0.455496124527524	0.27	0.152305009864128	0.14694358422391	0.157666435504346	0.346628647371755	0.503974979943532	0.489239171672286	0.518710788214777	2.01	1.32	3.11	0.197473884612309	0.203421767510317	0.209369650408325	0.233429008482884	0.240459854157389	0.247490699831895	0.233481828104164	0.24052032995862	0.247600399964176	0.152305009864128	2.50081169087369	0.00958676303881431	0.361465567530612	0.245636575215975	0.252178093036666	0.239537050071082	0.473854557532376	0.48159454961619	0.466637535836183	0.471464258926373	0.479206684411156	0.46425796985027	0.000706332984992203	0.000845975194823545	0.000845252067164372
184	0.455496124527524	0.27	0.152932211257032	0.147546582996341	0.158317839517723	0.34061379817251	0.497614830946054	0.482869677636463	0.512359984255645	2.01	1.29	3.11	0.195309510339382	0.201273580576452	0.207237650813522	0.230974302056593	0.238027450456945	0.245080598857297	0.230442755552849	0.237469987278092	0.244565476432399	0.152932211257032	2.50179021316711	-0.0017973348177917	0.345813661787646	0.245636575215975	0.252178093036666	0.239537050071082	0.473854557532376	0.48159454961619	0.466637535836183	0.471464258926373	0.479206684411156	0.46425796985027	0.000706332984992203	0.000845975194823545	0.000845252067164372
184	0.455496124527524	0.27	0.153416977476192	0.148017979355529	0.158815975596855	0.344572838552803	0.502847038538682	0.488077233529554	0.51761684354781	2	1.29	3.08	0.198289133482118	0.204289601514156	0.210290069546195	0.234722052589754	0.241825024639941	0.248927996690128	0.234496053062048	0.241566685387352	0.248664239923641	0.153416977476192	2.48030813832834	0.00806472206333664	0.355202698263027	0.245636575215975	0.252178093036666	0.239537050071082	0.473854557532376	0.48159454961619	0.466637535836183	0.471464258926373	0.479206684411156	0.46425796985027	0.000706332984992203	0.000845975194823545	0.000845252067164372
184	0.455496124527524	0.27	0.153523530307676	0.148082091896256	0.158964968719096	0.334056388928565	0.494323129246519	0.479459086808078	0.509187171684959	2.01	1.3	3.1	0.193756178721658	0.199762947896484	0.205769717071309	0.229092998259421	0.236195268593157	0.243297538926894	0.228887071513327	0.236087604151544	0.24315776221415	0.153523530307676	2.49518115627465	0.000160483759453235	0.349689204477886	0.245636575215975	0.252178093036666	0.239537050071082	0.473854557532376	0.48159454961619	0.466637535836183	0.471464258926373	0.479206684411156	0.46425796985027	0.000706332984992203	0.000845975194823545	0.000845252067164372
184	0.455496124527524	0.27	0.153622533221169	0.148186690203574	0.159058376238764	0.334197599808487	0.489221259020559	0.474515294840486	0.503927223200631	2.01	1.29	3.12	0.19198564511751	0.197935577713751	0.203885510309991	0.22705759399074	0.234094460621485	0.24113132725223	0.226608818373227	0.23366747676094	0.2406987998369	0.153622533221169	2.50061337701456	-0.00624230825923387	0.343754835199025	0.245636575215975	0.252178093036666	0.239537050071082	0.473854557532376	0.48159454961619	0.466637535836183	0.471464258926373	0.479206684411156	0.46425796985027	0.000706332984992203	0.000845975194823545	0.000845252067164372
184	0.455496124527524	0.27	0.153714789890153	0.148290090111511	0.159139489668795	0.343516377744449	0.499243095553302	0.484544783637987	0.513941407468618	2	1.29	3.12	0.196591157162901	0.202554606250265	0.208518055337629	0.232644724134382	0.239701831828548	0.246758939522714	0.232097813719702	0.23914184724008	0.246135042437891	0.153714789890153	2.49107478614244	0.00485232102488026	0.35258134125257	0.245636575215975	0.252178093036666	0.239537050071082	0.473854557532376	0.48159454961619	0.466637535836183	0.471464258926373	0.479206684411156	0.46425796985027	0.000706332984992203	0.000845975194823545	0.000845252067164372
184	0.455496124527524	0.27	0.154237653946683	0.148771923820997	0.159703384072368	0.333419627431841	0.497070436017873	0.482102366849117	0.512038505186628	2.03	1.32	3.16	0.192876275749206	0.198864600293835	0.204852924838464	0.227561594709794	0.23462681140232	0.241692028094846	0.227210762246705	0.234290119829643	0.241387561330782	0.154237653946683	2.51626136050425	0.000319984042033138	0.355700983680336	0.245636575215975	0.252178093036666	0.239537050071082	0.473854557532376	0.48159454961619	0.466637535836183	0.471464258926373	0.479206684411156	0.46425796985027	0.000706332984992203	0.000845975194823545	0.000845252067164372
184	0.455496124527524	0.27	0.154287757197874	0.148817033104274	0.159758481291475	0.33944113370656	0.500508252818953	0.485638561973111	0.515377943664795	1.99	1.3	3.1	0.197845327297535	0.203903122296878	0.209960917296221	0.23433754316093	0.241512687585664	0.248687832010398	0.234102953111599	0.241229418386501	0.248470615828683	0.154287757197874	2.482994943183	0.00166625598224007	0.34918295056759	0.245636575215975	0.252178093036666	0.239537050071082	0.473854557532376	0.48159454961619	0.466637535836183	0.471464258926373	0.479206684411156	0.46425796985027	0.000706332984992203	0.000845975194823545	0.000845252067164372
184	0.455496124527524	0.27	0.154397828830675	0.148967175512632	0.159828482148719	0.338881767560552	0.49759604884236	0.482794418413795	0.512397679270924	1.99	1.28	3.09	0.196264853133024	0.20228198943658	0.208299125740135	0.232357163544772	0.239480826808152	0.246604490071532	0.232001370540274	0.23906380802141	0.246216088664602	0.154397828830675	2.48929556976195	-0.00561943723812516	0.341826027187831	0.245636575215975	0.252178093036666	0.239537050071082	0.473854557532376	0.48159454961619	0.466637535836183	0.471464258926373	0.479206684411156	0.46425796985027	0.000706332984992203	0.000845975194823545	0.000845252067164372
184	0.455496124527524	0.27	0.154500852638187	0.149098896986466	0.159902808289908	0.34066362123081	0.490726424300987	0.476186998615234	0.50526584998674	2.01	1.31	3.12	0.192280980392965	0.198151898820678	0.20402281724839	0.227309808847669	0.234250263087273	0.241190717326877	0.227212166747668	0.234176204819141	0.241046549714719	0.154500852638187	2.50631317582031	0.00149868376333495	0.353877606331054	0.245636575215975	0.252178093036666	0.239537050071082	0.473854557532376	0.48159454961619	0.466637535836183	0.471464258926373	0.479206684411156	0.46425796985027	0.000706332984992203	0.000845975194823545	0.000845252067164372
184	0.455496124527524	0.27	0.154977623516155	0.149515085514028	0.160440161518282	0.337298600812283	0.502021965538602	0.487035764250435	0.517008166826769	2	1.29	3.09	0.197112731344456	0.203177934939791	0.209243138535126	0.233136977581989	0.240310655431162	0.247484333280335	0.232749560555385	0.239848775625956	0.2470427621071	0.154977623516155	2.49477801028046	0.000802129596915087	0.350060446730599	0.245636575215975	0.252178093036666	0.239537050071082	0.473854557532376	0.48159454961619	0.466637535836183	0.471464258926373	0.479206684411156	0.46425796985027	0.000706332984992203	0.000845975194823545	0.000845252067164372
184	0.455496124527524	0.27	0.155001374969488	0.149530064120875	0.160472685818101	0.336469693257326	0.49512149251348	0.480313835287699	0.509929149739262	2.04	1.31	3.16	0.19149407088166	0.197397666310442	0.203301261739224	0.225763685504297	0.232723783305715	0.239683881107133	0.225392856316675	0.232347132995983	0.239259801084563	0.155001374969488	2.52486209621486	0.000529463474654517	0.357685722647726	0.245636575215975	0.252178093036666	0.239537050071082	0.473854557532376	0.48159454961619	0.466637535836183	0.471464258926373	0.479206684411156	0.46425796985027	0.000706332984992203	0.000845975194823545	0.000845252067164372
184	0.455496124527524	0.27	0.155021916413696	0.14957393288695	0.160469899940443	0.346522974450169	0.508993551593878	0.49410753176391	0.523879571423846	1.99	1.29	3.11	0.201058822853688	0.207116139189882	0.213173455526075	0.238082870086632	0.245255613057444	0.252428356028257	0.237543310064211	0.244701364091389	0.251915743789777	0.155021916413696	2.48816551853545	-0.000970121172195088	0.346853235383909	0.245636575215975	0.252178093036666	0.239537050071082	0.473854557532376	0.48159454961619	0.466637535836183	0.471464258926373	0.479206684411156	0.46425796985027	0.000706332984992203	0.000845975194823545	0.000845252067164372
184	0.455496124527524	0.27	0.155104975842233	0.149691456600754	0.160518495083712	0.348275412018082	0.502292068427937	0.487658705831809	0.516925431024064	2.03	1.29	3.18	0.195624754084387	0.201494941420451	0.207365128756514	0.230937022569188	0.237866838745361	0.244796654921535	0.230011720546645	0.236863657112553	0.243805672056715	0.155104975842233	2.51536436572635	-0.000300198617940927	0.352567898543538	0.245636575215975	0.252178093036666	0.239537050071082	0.473854557532376	0.48159454961619	0.466637535836183	0.471464258926373	0.479206684411156	0.46425796985027	0.000706332984992203	0.000845975194823545	0.000845252067164372
184	0.455496124527524	0.27	0.15524378458877	0.149841609864868	0.160645959312672	0.34641178612719	0.498065074228264	0.483495091640002	0.512635056816525	1.99	1.27	3.09	0.197150749679774	0.203091829619911	0.209032909560048	0.233560921884892	0.240599211671079	0.247637501457266	0.232993224053507	0.239898690567247	0.246950884223202	0.15524378458877	2.48254628970843	-0.00426967453252489	0.339305631053034	0.245636575215975	0.252178093036666	0.239537050071082	0.473854557532376	0.48159454961619	0.466637535836183	0.471464258926373	0.479206684411156	0.46425796985027	0.000706332984992203	0.000845975194823545	0.000845252067164372
184	0.455496124527524	0.27	0.155361674640005	0.149874861113021	0.160848488166988	0.336272609754143	0.50227597749523	0.487247717556854	0.517304237433606	2.03	1.3	3.14	0.195547658324651	0.201578966289271	0.207610274253891	0.230868190282312	0.237988895110776	0.24510959993924	0.230352983723105	0.237474339132314	0.244484374922467	0.155361674640005	2.5170167367123	-0.0132194652714017	0.340077848820812	0.245636575215975	0.252178093036666	0.239537050071082	0.473854557532376	0.48159454961619	0.466637535836183	0.471464258926373	0.479206684411156	0.46425796985027	0.000706332984992203	0.000845975194823545	0.000845252067164372
184	0.455496124527524	0.27	0.155392265046688	0.149968986137636	0.160815543955741	0.349788649995112	0.502902098225957	0.488299671625331	0.517504524826584	2.01	1.29	3.16	0.197310954235692	0.203211467576477	0.209111980917262	0.233291540548013	0.240268040421667	0.247244540295321	0.232474305111145	0.239408891393032	0.24630874686917	0.155392265046688	2.49686303589726	0.00360184968135136	0.351964050523723	0.245636575215975	0.252178093036666	0.239537050071082	0.473854557532376	0.48159454961619	0.466637535836183	0.471464258926373	0.479206684411156	0.46425796985027	0.000706332984992203	0.000845975194823545	0.000845252067164372
184	0.455496124527524	0.27	0.155500306012491	0.150023056748835	0.160977555276148	0.344732643321061	0.497126504671988	0.482529889837419	0.511723119506557	2.01	1.3	3.14	0.194966319324571	0.200864085097906	0.206761850871241	0.230515986778653	0.237489136303861	0.244462285829069	0.229991519779738	0.236904361019356	0.243931961433895	0.155500306012491	2.50187312018253	0.00904055526260755	0.360052497647823	0.245636575215975	0.252178093036666	0.239537050071082	0.473854557532376	0.48159454961619	0.466637535836183	0.471464258926373	0.479206684411156	0.46425796985027	0.000706332984992203	0.000845975194823545	0.000845252067164372
184	0.455496124527524	0.27	0.155520387037433	0.150078907713759	0.160961866361107	0.337204560592271	0.48814079118394	0.473565900554937	0.502715681812942	1.99	1.29	3.14	0.192472510608876	0.19839621792802	0.204319925247163	0.227856951018072	0.234869681740987	0.241882412463902	0.227298774969467	0.234269087823475	0.241287096801443	0.155520387037433	2.49522074605497	0.000360501093661169	0.348532897076905	0.245636575215975	0.252178093036666	0.239537050071082	0.473854557532376	0.48159454961619	0.466637535836183	0.471464258926373	0.479206684411156	0.46425796985027	0.000706332984992203	0.000845975194823545	0.000845252067164372
184	0.455496124527524	0.27	0.155526787758894	0.150043295458149	0.161010280059639	0.338942986091706	0.493077298664609	0.478412087897153	0.507742509432065	2.02	1.29	3.08	0.192471054727612	0.198371049012083	0.204271043296554	0.227354836131567	0.234324155417635	0.241293474703703	0.227149992495924	0.23411578643645	0.241016382477653	0.155526787758894	2.48244733442331	0.00442036706604078	0.350844914076404	0.245636575215975	0.252178093036666	0.239537050071082	0.473854557532376	0.48159454961619	0.466637535836183	0.471464258926373	0.479206684411156	0.46425796985027	0.000706332984992203	0.000845975194823545	0.000845252067164372
184	0.455496124527524	0.27	0.155639524162476	0.150188128699393	0.161090919625559	0.340344117315238	0.492912817854412	0.478298219803176	0.507527415905647	2.02	1.29	3.15	0.192591872995471	0.19847659657425	0.204361320153028	0.227539834374761	0.234492407230668	0.241444980086574	0.226818207233913	0.233489069784991	0.240582177241049	0.155639524162476	2.50701688937011	-0.00428941735322163	0.346397084752475	0.245636575215975	0.252178093036666	0.239537050071082	0.473854557532376	0.48159454961619	0.466637535836183	0.471464258926373	0.479206684411156	0.46425796985027	0.000706332984992203	0.000845975194823545	0.000845252067164372
184	0.455496124527524	0.27	0.155650268930517	0.150196331718532	0.161104206142501	0.337591036105275	0.49671008171379	0.481892143145132	0.511528020282449	2.02	1.31	3.1	0.194098652810705	0.200067087769691	0.206035522728678	0.229335179421449	0.236387119671232	0.243439059921015	0.22934906413434	0.236442491052094	0.243427553452875	0.155650268930517	2.48841595382011	-0.00486399519928276	0.344892206195199	0.245636575215975	0.252178093036666	0.239537050071082	0.473854557532376	0.48159454961619	0.466637535836183	0.471464258926373	0.479206684411156	0.46425796985027	0.000706332984992203	0.000845975194823545	0.000845252067164372
184	0.455496124527524	0.27	0.155768981651142	0.150267060354596	0.161270902947687	0.342336354478564	0.501538317045932	0.486733716524643	0.516342917567221	2.01	1.3	3.12	0.19644318266868	0.202418242020035	0.20839330137139	0.232205699646068	0.23926851963432	0.246331339622572	0.231799845595378	0.238807546923636	0.245891086430401	0.155768981651142	2.48729538266671	-0.00733088117189705	0.342283833398832	0.245636575215975	0.252178093036666	0.239537050071082	0.473854557532376	0.48159454961619	0.466637535836183	0.471464258926373	0.479206684411156	0.46425796985027	0.000706332984992203	0.000845975194823545	0.000845252067164372
184	0.455496124527524	0.27	0.155782894810477	0.150262638183657	0.161303151437297	0.334680789566775	0.494274666063418	0.479432914470148	0.509116417656689	1.99	1.29	3.09	0.194926838655763	0.200961167194486	0.206995495733209	0.230780416159776	0.237924659923307	0.245068903686839	0.230309862487593	0.237549856697478	0.244655826635328	0.155782894810477	2.47849770860327	-0.00509712017954562	0.340791421009919	0.245636575215975	0.252178093036666	0.239537050071082	0.473854557532376	0.48159454961619	0.466637535836183	0.471464258926373	0.479206684411156	0.46425796985027	0.000706332984992203	0.000845975194823545	0.000845252067164372
184	0.455496124527524	0.27	0.155815572173338	0.150323327825267	0.161307816521409	0.342632759510457	0.493468601662454	0.478911789457713	0.508025413867196	1.99	1.27	3.12	0.194816692787712	0.200738263468757	0.206659834149802	0.23067616589863	0.237687706856722	0.244699247814815	0.229874577566676	0.236848254055531	0.243855497669029	0.155815572173338	2.48010346843877	0.00215194769206024	0.347087745908116	0.245636575215975	0.252178093036666	0.239537050071082	0.473854557532376	0.48159454961619	0.466637535836183	0.471464258926373	0.479206684411156	0.46425796985027	0.000706332984992203	0.000845975194823545	0.000845252067164372
184	0.455496124527524	0.27	0.155901919091524	0.150394196971474	0.161409641211575	0.334372097545658	0.493398378656523	0.478572664227443	0.508224093085603	2.02	1.31	3.17	0.192569545845812	0.198535162580434	0.204500779315055	0.227479770729813	0.234526872186552	0.241573973643292	0.226952405518074	0.234046810935251	0.241001471595996	0.155901919091524	2.51400732521178	0.00830218150088896	0.362265228648882	0.245636575215975	0.252178093036666	0.239537050071082	0.473854557532376	0.48159454961619	0.466637535836183	0.471464258926373	0.479206684411156	0.46425796985027	0.000706332984992203	0.000845975194823545	0.000845252067164372
184	0.455496124527524	0.27	0.155915192157388	0.150445499920992	0.161384884393785	0.336011477655154	0.490420443234754	0.475738316678858	0.50510256979065	2.01	1.3	3.18	0.192497802306719	0.198438625225775	0.204379448144832	0.227667737841824	0.234693967225708	0.241720196609591	0.226891076334878	0.233922696942545	0.240947344714459	0.155915192157388	2.51145247095196	0.00370152273115693	0.354715367195518	0.245636575215975	0.252178093036666	0.239537050071082	0.473854557532376	0.48159454961619	0.466637535836183	0.471464258926373	0.479206684411156	0.46425796985027	0.000706332984992203	0.000845975194823545	0.000845252067164372
184	0.455496124527524	0.27	0.156201066474677	0.150707442411454	0.1616946905379	0.335114326592762	0.490884027506227	0.476158425477866	0.505609629534588	2.01	1.3	3.1	0.192611006257486	0.198567664530588	0.20452432280369	0.227787128254545	0.234831637851311	0.241876147448076	0.227471602060311	0.234586072845013	0.241584035303174	0.156201066474677	2.49331856211154	-0.000846163782980286	0.348135144138869	0.245636575215975	0.252178093036666	0.239537050071082	0.473854557532376	0.48159454961619	0.466637535836183	0.471464258926373	0.479206684411156	0.46425796985027	0.000706332984992203	0.000845975194823545	0.000845252067164372
184	0.455496124527524	0.27	0.156209455302427	0.150746771364927	0.161672139239928	0.33809513441893	0.490993050367153	0.476362157195463	0.505623943538843	2.02	1.29	3.15	0.191706634400672	0.197594674090335	0.203482713779998	0.226467160672553	0.233422828297797	0.240378495923041	0.225824923939931	0.232737462760815	0.239690816602888	0.156209455302427	2.51909289090952	0.0062689949993165	0.35804567162023	0.245636575215975	0.252178093036666	0.239537050071082	0.473854557532376	0.48159454961619	0.466637535836183	0.471464258926373	0.479206684411156	0.46425796985027	0.000706332984992203	0.000845975194823545	0.000845252067164372
184	0.455496124527524	0.27	0.156342674817882	0.150869661194581	0.161815688441183	0.330163269722005	0.495716613243971	0.48067928283219	0.510753943655753	2.01	1.32	3.04	0.194166360294273	0.200240563653725	0.206314767013176	0.229556858033866	0.236738200034309	0.243919542034752	0.230078527268699	0.237328823712829	0.244477050485977	0.156342674817882	2.48683209930754	0.00338167022881218	0.354484274699674	0.245636575215975	0.252178093036666	0.239537050071082	0.473854557532376	0.48159454961619	0.466637535836183	0.471464258926373	0.479206684411156	0.46425796985027	0.000706332984992203	0.000845975194823545	0.000845252067164372
184	0.455496124527524	0.27	0.156377724479684	0.15096179423217	0.161793654727197	0.339580019229252	0.495776142408689	0.481051599239428	0.51050068557795	2	1.29	3.12	0.195043201864053	0.201013293326713	0.206983384789373	0.230779419722144	0.237843363660067	0.244907307597991	0.230339853588794	0.23728632061102	0.244452016450305	0.156377724479684	2.5006858152793	-0.00352804575927435	0.345899691581198	0.245636575215975	0.252178093036666	0.239537050071082	0.473854557532376	0.48159454961619	0.466637535836183	0.471464258926373	0.479206684411156	0.46425796985027	0.000706332984992203	0.000845975194823545	0.000845252067164372
184	0.455496124527524	0.27	0.156389209965909	0.150846950127953	0.161931469803865	0.333747096225381	0.483962699417115	0.469400067655914	0.498525331178316	1.97	1.28	3.11	0.192345478517925	0.198312789917296	0.204280101316667	0.228112549785753	0.235189496065772	0.242266442345792	0.227397073531938	0.234447633574621	0.241580532374064	0.156389209965909	2.46196912637096	0.00548067300393752	0.348115413103252	0.245636575215975	0.252178093036666	0.239537050071082	0.473854557532376	0.48159454961619	0.466637535836183	0.471464258926373	0.479206684411156	0.46425796985027	0.000706332984992203	0.000845975194823545	0.000845252067164372
184	0.455496124527524	0.27	0.156397302325961	0.150890761564332	0.16190384308759	0.345814726485451	0.507396625685419	0.492534073844894	0.522259177525944	2.04	1.29	3.12	0.196668770019768	0.202603384384644	0.208537998749521	0.231940423871684	0.238939384465001	0.245938345058318	0.231322246421314	0.238406876214299	0.245308807803389	0.156397302325961	2.50107024269178	-0.00506400478278862	0.344919522149105	0.245636575215975	0.252178093036666	0.239537050071082	0.473854557532376	0.48159454961619	0.466637535836183	0.471464258926373	0.479206684411156	0.46425796985027	0.000706332984992203	0.000845975194823545	0.000845252067164372
184	0.455496124527524	0.27	0.156433297029774	0.151009273806528	0.16185732025302	0.346180635089865	0.497485102099126	0.48292465361471	0.512045550583543	2.04	1.3	3.15	0.192802359773206	0.198615458785938	0.20442855779867	0.227373217270242	0.234228646977587	0.241084076684931	0.226821917963889	0.233677450747473	0.240559077544879	0.156433297029774	2.52173122941368	-0.000697568751703223	0.35282725616281	0.245636575215975	0.252178093036666	0.239537050071082	0.473854557532376	0.48159454961619	0.466637535836183	0.471464258926373	0.479206684411156	0.46425796985027	0.000706332984992203	0.000845975194823545	0.000845252067164372
184	0.455496124527524	0.27	0.156437688859114	0.151026938216003	0.161848439502226	0.354684254976253	0.508293422278509	0.49369194377712	0.522894900779898	1.98	1.29	3.08	0.201717092008133	0.20768309534168	0.213649098675227	0.239076171214174	0.2461471101229	0.253218049031625	0.238852219909563	0.245844415897311	0.252945469579845	0.156437688859114	2.47688732596776	0.0115636880994022	0.35682777776491	0.245636575215975	0.252178093036666	0.239537050071082	0.473854557532376	0.48159454961619	0.466637535836183	0.471464258926373	0.479206684411156	0.46425796985027	0.000706332984992203	0.000845975194823545	0.000845252067164372
184	0.455496124527524	0.27	0.156442270897141	0.150978697118197	0.161905844676086	0.346715579490518	0.503980376729138	0.489247238384962	0.518713515073314	2	1.3	3.11	0.198628910485995	0.204610399981988	0.210591889477981	0.235089489766075	0.242168949197301	0.249248408628526	0.234743061800236	0.241869105136357	0.248945411692511	0.156442270897141	2.49296184764381	-0.00825974532483181	0.340799549587972	0.245636575215975	0.252178093036666	0.239537050071082	0.473854557532376	0.48159454961619	0.466637535836183	0.471464258926373	0.479206684411156	0.46425796985027	0.000706332984992203	0.000845975194823545	0.000845252067164372
184	0.455496124527524	0.27	0.156444461427916	0.150949496234206	0.161939426621626	0.345210633627479	0.503090831640301	0.488334707603418	0.517846955677183	2.04	1.31	3.19	0.195059184651827	0.200953333641116	0.206847482630405	0.230059051371699	0.237010799516959	0.243962547662219	0.229417125433974	0.236356548727053	0.243391692999012	0.156444461427916	2.52398824042121	-0.0068557448046589	0.347695175916508	0.245636575215975	0.252178093036666	0.239537050071082	0.473854557532376	0.48159454961619	0.466637535836183	0.471464258926373	0.479206684411156	0.46425796985027	0.000706332984992203	0.000845975194823545	0.000845252067164372
184	0.455496124527524	0.27	0.156455551737078	0.150983282470098	0.161927821004059	0.335461975830092	0.498277543990225	0.483341803790644	0.513213284189806	1.99	1.3	3.1	0.197160240202123	0.203252686794269	0.209345133386415	0.233590740729434	0.240808925850607	0.24802711097178	0.2333432738152	0.240604644018822	0.247807337389952	0.156455551737078	2.48472228872415	-0.00387720990028784	0.34379544139403	0.245636575215975	0.252178093036666	0.239537050071082	0.473854557532376	0.48159454961619	0.466637535836183	0.471464258926373	0.479206684411156	0.46425796985027	0.000706332984992203	0.000845975194823545	0.000845252067164372
184	0.455496124527524	0.27	0.15646973050898	0.150943816571901	0.161995644446059	0.340221978755306	0.503627060029899	0.488690727848709	0.518563392211088	2.03	1.31	3.17	0.196020957021443	0.202012137049425	0.208003317077407	0.23140025050376	0.238472762445106	0.245545274386451	0.230876709636004	0.237898833420331	0.24498842495915	0.15646973050898	2.5211935625334	0.00206700222429587	0.357775799203716	0.245636575215975	0.252178093036666	0.239537050071082	0.473854557532376	0.48159454961619	0.466637535836183	0.471464258926373	0.479206684411156	0.46425796985027	0.000706332984992203	0.000845975194823545	0.000845252067164372
184	0.455496124527524	0.27	0.156517434529903	0.151037003852629	0.161997865207177	0.339521470798273	0.496775338104772	0.482019192709505	0.511531483500038	1.98	1.28	3.1	0.196729540166914	0.202752059066896	0.208774577966878	0.233108550165149	0.240244746630234	0.247380943095319	0.232600370032323	0.239715484098997	0.24684960225677	0.156517434529903	2.48380037129809	0.00440386989390071	0.351167510274975	0.245636575215975	0.252178093036666	0.239537050071082	0.473854557532376	0.48159454961619	0.466637535836183	0.471464258926373	0.479206684411156	0.46425796985027	0.000706332984992203	0.000845975194823545	0.000845252067164372
184	0.455496124527524	0.27	0.156550847371625	0.150998883361136	0.162102811382113	0.346495257617524	0.513814702281079	0.498786763432345	0.528842641129812	1.99	1.3	3.08	0.202795235670513	0.208905250257707	0.215015264844902	0.24009595924536	0.247329806768775	0.25456365429219	0.239962866054884	0.247201614663709	0.254474247962122	0.156550847371625	2.47679872441643	0.00429259468986054	0.351179825812284	0.245636575215975	0.252178093036666	0.239537050071082	0.473854557532376	0.48159454961619	0.466637535836183	0.471464258926373	0.479206684411156	0.46425796985027	0.000706332984992203	0.000845975194823545	0.000845252067164372
184	0.455496124527524	0.27	0.156587881659816	0.151078148583739	0.162097614735892	0.327319202915274	0.482805621806332	0.468065256085431	0.497545987527234	1.99	1.28	3.06	0.19064136118081	0.196645061196567	0.202648761212325	0.225793296384646	0.232904005250057	0.240014714115468	0.225506260939702	0.232593938603651	0.239806009714084	0.156587881659816	2.4627308383448	-0.00310092777179625	0.340086018628952	0.245636575215975	0.252178093036666	0.239537050071082	0.473854557532376	0.48159454961619	0.466637535836183	0.471464258926373	0.479206684411156	0.46425796985027	0.000706332984992203	0.000845975194823545	0.000845252067164372
184	0.455496124527524	0.27	0.156693397541497	0.151247838820182	0.162138956262813	0.361083387476438	0.512025076633747	0.497519775968729	0.526530377298766	2	1.28	3.18	0.201696517957491	0.207577025180273	0.213457532403054	0.23864569404789	0.245603462787508	0.252561231527125	0.237513189060519	0.244489151206835	0.25133418474353	0.156693397541497	2.50979865929133	0.00327823080344204	0.353109918059196	0.245636575215975	0.252178093036666	0.239537050071082	0.473854557532376	0.48159454961619	0.466637535836183	0.471464258926373	0.479206684411156	0.46425796985027	0.000706332984992203	0.000845975194823545	0.000845252067164372
184	0.455496124527524	0.27	0.156706839961389	0.151189509409931	0.162224170512847	0.339506519487291	0.500687963142995	0.48581510186901	0.515560824416981	2.01	1.31	3.12	0.196126922850238	0.202131200000995	0.208135477151753	0.231845738307606	0.238943519931825	0.246041301556043	0.231631592491419	0.238826446584426	0.245899465623074	0.156706839961389	2.50773272759806	0.00347102149563493	0.356348753252791	0.245636575215975	0.252178093036666	0.239537050071082	0.473854557532376	0.48159454961619	0.466637535836183	0.471464258926373	0.479206684411156	0.46425796985027	0.000706332984992203	0.000845975194823545	0.000845252067164372
184	0.455496124527524	0.27	0.156795064941969	0.151294374995228	0.162295754888711	0.33438072329464	0.488028110989574	0.473364047392261	0.502692174586887	2.02	1.29	3.11	0.190648750796131	0.196554745182109	0.202460739568088	0.225255197680012	0.232233244624223	0.239211291568434	0.224796478161508	0.231796279285572	0.238689580954087	0.156795064941969	2.50676404919625	0.000769895769360328	0.351158934572248	0.245636575215975	0.252178093036666	0.239537050071082	0.473854557532376	0.48159454961619	0.466637535836183	0.471464258926373	0.479206684411156	0.46425796985027	0.000706332984992203	0.000845975194823545	0.000845252067164372
184	0.455496124527524	0.27	0.156861192052972	0.151305564982216	0.162416819123729	0.331974460819282	0.492804680492577	0.477916686398503	0.507692674586651	1.96	1.28	3.05	0.19667669291119	0.202803537873582	0.208930382835974	0.233468596244455	0.240741577458467	0.248014558672479	0.233289918930404	0.240538717667369	0.247777420145485	0.156861192052972	2.45576184479856	-0.00563423577885976	0.336540577514006	0.245636575215975	0.252178093036666	0.239537050071082	0.473854557532376	0.48159454961619	0.466637535836183	0.471464258926373	0.479206684411156	0.46425796985027	0.000706332984992203	0.000845975194823545	0.000845252067164372
184	0.455496124527524	0.27	0.156883589240837	0.151368116761928	0.162399061719746	0.327320704773352	0.484153547769967	0.469372079415939	0.498935016123996	2.02	1.3	3.15	0.188937570454501	0.194887593562043	0.200837616669586	0.223207171389822	0.230236412976574	0.237265654563326	0.222759639710375	0.229685838598601	0.236781073616748	0.156883589240837	2.5083595832658	-0.000890383251432827	0.351157222951741	0.245636575215975	0.252178093036666	0.239537050071082	0.473854557532376	0.48159454961619	0.466637535836183	0.471464258926373	0.479206684411156	0.46425796985027	0.000706332984992203	0.000845975194823545	0.000845252067164372
184	0.455496124527524	0.27	0.156963510620703	0.15141393828204	0.162513082959365	0.331605553881406	0.494018829714652	0.479081733142255	0.508955926287049	1.99	1.29	3.08	0.194975930250877	0.201055006320733	0.207134082390589	0.230887893841406	0.23808665457287	0.245285415304335	0.230661964700443	0.237843473895009	0.245013369343454	0.156963510620703	2.47481214766307	-0.00252614686396061	0.345017602571924	0.245636575215975	0.252178093036666	0.239537050071082	0.473854557532376	0.48159454961619	0.466637535836183	0.471464258926373	0.479206684411156	0.46425796985027	0.000706332984992203	0.000845975194823545	0.000845252067164372
184	0.455496124527524	0.27	0.156968335862655	0.151422361871397	0.162514309853914	0.333963300660152	0.488971514994257	0.474265316091144	0.503677713897369	1.99	1.29	3.11	0.192925528321563	0.198907836318211	0.20489014431486	0.228436635742413	0.235520085634287	0.242603535526162	0.227940701266412	0.235018326572629	0.242144597404058	0.156968335862655	2.49157127515781	0.00211725379462782	0.348945712940337	0.245636575215975	0.252178093036666	0.239537050071082	0.473854557532376	0.48159454961619	0.466637535836183	0.471464258926373	0.479206684411156	0.46425796985027	0.000706332984992203	0.000845975194823545	0.000845252067164372
184	0.455496124527524	0.27	0.156987454725477	0.151429349107111	0.162545560343842	0.335479270919222	0.504494937360468	0.48937341898746	0.519616455733476	2.01	1.3	3.1	0.197801855916372	0.203913884650264	0.210025913384157	0.233886502242446	0.241113537679261	0.248340573116076	0.233722028732518	0.240845622604156	0.248137490934991	0.156987454725477	2.49174458529801	-0.00266718900224941	0.347837331810968	0.245636575215975	0.252178093036666	0.239537050071082	0.473854557532376	0.48159454961619	0.466637535836183	0.471464258926373	0.479206684411156	0.46425796985027	0.000706332984992203	0.000845975194823545	0.000845252067164372
184	0.455496124527524	0.27	0.157059806144995	0.151509604069394	0.162610008220595	0.337544764510498	0.493587000207193	0.478860706393662	0.508313294020723	1.97	1.26	3.1	0.196845420723614	0.202898962938959	0.208952505154304	0.233611610438326	0.240795814879479	0.247980019320631	0.232732142377677	0.239836026975888	0.247064084795329	0.157059806144995	2.46487477789294	0.00116160358284252	0.342372350648692	0.245636575215975	0.252178093036666	0.239537050071082	0.473854557532376	0.48159454961619	0.466637535836183	0.471464258926373	0.479206684411156	0.46425796985027	0.000706332984992203	0.000845975194823545	0.000845252067164372
184	0.455496124527524	0.27	0.15708315937984	0.151566780007073	0.162599538752607	0.33857397885509	0.499222719291376	0.484362495185452	0.514082943397301	2	1.3	3.14	0.196351736151605	0.202375800425374	0.208399864699143	0.232319035096161	0.239446574820886	0.246574114545611	0.231800323547941	0.238944067417833	0.246052453616721	0.15708315937984	2.50650656889435	-0.00412270253196182	0.347852127069426	0.245636575215975	0.252178093036666	0.239537050071082	0.473854557532376	0.48159454961619	0.466637535836183	0.471464258926373	0.479206684411156	0.46425796985027	0.000706332984992203	0.000845975194823545	0.000845252067164372
184	0.455496124527524	0.27	0.157124771077432	0.151564363385083	0.162685178769782	0.32985419948703	0.488597055665633	0.473765330995361	0.503428780335905	2	1.28	3.12	0.191849089493901	0.197855128111454	0.203861166729007	0.226938744675715	0.234043302054313	0.241147859432912	0.22628619148571	0.233366587181263	0.240379552431477	0.157124771077432	2.49642733471411	0.00535771480360061	0.354981767774987	0.245636575215975	0.252178093036666	0.239537050071082	0.473854557532376	0.48159454961619	0.466637535836183	0.471464258926373	0.479206684411156	0.46425796985027	0.000706332984992203	0.000845975194823545	0.000845252067164372
184	0.455496124527524	0.27	0.157125757764046	0.151562455269965	0.162689060258126	0.330889700085004	0.490122264736113	0.475279020527084	0.504965508945142	1.99	1.31	3.12	0.193128168746839	0.199159675395655	0.205191182044471	0.228622719277429	0.235762741679856	0.242902764082284	0.22845280609644	0.235611289465305	0.242654703337439	0.157125757764046	2.49485637027225	-0.00419048402757802	0.347419070263525	0.245636575215975	0.252178093036666	0.239537050071082	0.473854557532376	0.48159454961619	0.466637535836183	0.471464258926373	0.479206684411156	0.46425796985027	0.000706332984992203	0.000845975194823545	0.000845252067164372
184	0.455496124527524	0.27	0.157241369831675	0.151701823397104	0.162780916266246	0.33307882244255	0.495705563886949	0.480767142524362	0.510643985249536	1.99	1.3	3.13	0.195409568558135	0.201481344715872	0.207553120873609	0.231336592287935	0.238524694773552	0.245712797259169	0.230984957257664	0.23808093315447	0.245380597397124	0.157241369831675	2.4963163622135	-0.00140884796817213	0.349997365321665	0.245636575215975	0.252178093036666	0.239537050071082	0.473854557532376	0.48159454961619	0.466637535836183	0.471464258926373	0.479206684411156	0.46425796985027	0.000706332984992203	0.000845975194823545	0.000845252067164372
184	0.455496124527524	0.27	0.157269788331256	0.15169188795641	0.162847688706102	0.337025781384036	0.495114163638333	0.48032514773062	0.509903179546047	2.03	1.3	3.13	0.192694036751793	0.198627007757596	0.204559978763398	0.227480096241361	0.234484115868266	0.241488135495172	0.227122112008533	0.234011580087099	0.241026724175754	0.157269788331256	2.4988636854651	-0.000973861883866921	0.349632749486602	0.245636575215975	0.252178093036666	0.239537050071082	0.473854557532376	0.48159454961619	0.466637535836183	0.471464258926373	0.479206684411156	0.46425796985027	0.000706332984992203	0.000845975194823545	0.000845252067164372
184	0.455496124527524	0.27	0.157279583069126	0.151736640007136	0.162822526131117	0.333814044926697	0.490745037530695	0.475980545216358	0.505509529845032	1.99	1.29	3.14	0.193446484841292	0.199447022399768	0.205447559958244	0.229008077737089	0.236111704214371	0.243215330691654	0.228392107369462	0.235414282424927	0.242512339564928	0.157279583069126	2.49461784732783	-0.000296970306039827	0.35069561187696	0.245636575215975	0.252178093036666	0.239537050071082	0.473854557532376	0.48159454961619	0.466637535836183	0.471464258926373	0.479206684411156	0.46425796985027	0.000706332984992203	0.000845975194823545	0.000845252067164372
184	0.455496124527524	0.27	0.15728690882021	0.151747305929896	0.162826511710524	0.334919856329656	0.491975923541201	0.477211123817572	0.506740723264831	2.01	1.28	3.13	0.192988442541487	0.198959459479033	0.204930476416579	0.228221145399214	0.235282253861147	0.24234336232308	0.227421704632898	0.234439486680185	0.241529709081078	0.15728690882021	2.48441171210148	-0.0102485374814408	0.337025904531153	0.245636575215975	0.252178093036666	0.239537050071082	0.473854557532376	0.48159454961619	0.466637535836183	0.471464258926373	0.479206684411156	0.46425796985027	0.000706332984992203	0.000845975194823545	0.000845252067164372
184	0.455496124527524	0.27	0.157299139236493	0.151762410301378	0.162835868171608	0.334766953835839	0.492728086124385	0.477935636345845	0.507520535902925	2	1.3	3.11	0.194096766596753	0.200104200346643	0.206111634096534	0.229740874864673	0.236851519259171	0.243962163653669	0.229400917666337	0.236492836940192	0.243579924188086	0.157299139236493	2.48794084677239	0.00594559609029747	0.355317236985719	0.245636575215975	0.252178093036666	0.239537050071082	0.473854557532376	0.48159454961619	0.466637535836183	0.471464258926373	0.479206684411156	0.46425796985027	0.000706332984992203	0.000845975194823545	0.000845252067164372
184	0.455496124527524	0.27	0.15740872037917	0.151956496295157	0.162860944463183	0.356507132177069	0.51109098947595	0.496467428179704	0.525714550772196	2	1.28	3.12	0.20115116160232	0.207076114931661	0.213001068261002	0.237970058721673	0.244979521060717	0.251988983399761	0.237366069569089	0.244302213998526	0.251296314921228	0.15740872037917	2.49754924960665	0.00436921761957443	0.351670007409882	0.245636575215975	0.252178093036666	0.239537050071082	0.473854557532376	0.48159454961619	0.466637535836183	0.471464258926373	0.479206684411156	0.46425796985027	0.000706332984992203	0.000845975194823545	0.000845252067164372
184	0.455496124527524	0.27	0.15748370572866	0.151909195754743	0.163058215702577	0.33798917784865	0.505523158291708	0.490455721762658	0.520590594820758	1.98	1.29	3.06	0.200911634791888	0.207083901055385	0.213256167318881	0.238255570416845	0.245575090866207	0.252894611315569	0.238084980368467	0.245341841340542	0.252653667047707	0.15748370572866	2.46167970852109	0.00583410254400589	0.349099137706214	0.245636575215975	0.252178093036666	0.239537050071082	0.473854557532376	0.48159454961619	0.466637535836183	0.471464258926373	0.479206684411156	0.46425796985027	0.000706332984992203	0.000845975194823545	0.000845252067164372
184	0.455496124527524	0.27	0.157489640539733	0.152017578561732	0.162961702517734	0.344689574067377	0.499410489960392	0.484745414793943	0.51407556512684	2	1.28	3.11	0.196856685242683	0.202812219834648	0.208767754426614	0.233006182130376	0.240055352830921	0.247104523531466	0.232452478447522	0.239530351851135	0.246467940823265	0.157489640539733	2.49759498124984	0.0016813127148208	0.349625035359963	0.245636575215975	0.252178093036666	0.239537050071082	0.473854557532376	0.48159454961619	0.466637535836183	0.471464258926373	0.479206684411156	0.46425796985027	0.000706332984992203	0.000845975194823545	0.000845252067164372
184	0.455496124527524	0.27	0.157560344339556	0.15208187221769	0.163038816461423	0.346147437792799	0.504465890338529	0.489700044538713	0.519231736138345	2.05	1.3	3.16	0.194475419138375	0.20033940482283	0.206203390507285	0.229088768482017	0.235996444859832	0.242904121237648	0.228569523581473	0.235407010969698	0.242299244446349	0.157560344339556	2.53453640960823	0.00637324827107193	0.362360197718133	0.245636575215975	0.252178093036666	0.239537050071082	0.473854557532376	0.48159454961619	0.466637535836183	0.471464258926373	0.479206684411156	0.46425796985027	0.000706332984992203	0.000845975194823545	0.000845252067164372
184	0.455496124527524	0.27	0.157639998455447	0.152070806394791	0.163209190516103	0.333395179471116	0.492164045534214	0.477342905233919	0.50698518583451	2.02	1.3	3.16	0.191991843382983	0.197953046568557	0.203914249754131	0.226776336903246	0.233817572604409	0.240858808305573	0.226182914148753	0.233158727565751	0.240187178661006	0.157639998455447	2.506625891849	0.000277748887946711	0.352526475473083	0.245636575215975	0.252178093036666	0.239537050071082	0.473854557532376	0.48159454961619	0.466637535836183	0.471464258926373	0.479206684411156	0.46425796985027	0.000706332984992203	0.000845975194823545	0.000845252067164372
184	0.455496124527524	0.27	0.157661178985239	0.152200056380015	0.163122301590463	0.336564663856835	0.489201849891627	0.47457434339763	0.503829356385624	1.99	1.28	3.1	0.192976286376851	0.198924273075743	0.204872259774636	0.228477474240248	0.235519691723507	0.242561909206767	0.227910617366461	0.234880911115761	0.241905022979881	0.157661178985239	2.47911316278202	0.00901263863871288	0.355331594859219	0.245636575215975	0.252178093036666	0.239537050071082	0.473854557532376	0.48159454961619	0.466637535836183	0.471464258926373	0.479206684411156	0.46425796985027	0.000706332984992203	0.000845975194823545	0.000845252067164372
184	0.455496124527524	0.27	0.157694210956214	0.152121728442171	0.163266693470257	0.33603786542714	0.498475033587462	0.483552652501853	0.51339741467307	2	1.29	3.11	0.196433535258099	0.20249545231294	0.208557369367781	0.232521043623188	0.239696617173279	0.246872190723369	0.232114924787595	0.239373297480051	0.24650455004695	0.157694210956214	2.47539794746058	-0.00109974882637162	0.345773241377482	0.245636575215975	0.252178093036666	0.239537050071082	0.473854557532376	0.48159454961619	0.466637535836183	0.471464258926373	0.479206684411156	0.46425796985027	0.000706332984992203	0.000845975194823545	0.000845252067164372
184	0.455496124527524	0.27	0.157718050786918	0.152210902776678	0.163225198797159	0.34132800659003	0.502002806515326	0.487151250770934	0.516854362259717	2	1.29	3.12	0.197823343663933	0.203854292802045	0.209885241940156	0.234147693838639	0.241286046705356	0.248424399572073	0.233669431189776	0.240803015458732	0.247850858289166	0.157718050786918	2.49559550405432	0.00186997100831354	0.352767862879897	0.245636575215975	0.252178093036666	0.239537050071082	0.473854557532376	0.48159454961619	0.466637535836183	0.471464258926373	0.479206684411156	0.46425796985027	0.000706332984992203	0.000845975194823545	0.000845252067164372
184	0.455496124527524	0.27	0.157740959214818	0.152188248540955	0.163293669888681	0.341935298139497	0.50162393991698	0.486803614043578	0.516444265790381	2	1.29	3.15	0.197263847040234	0.203269378658812	0.209274910277391	0.233378401692446	0.24048341049911	0.247588419305774	0.232661427437643	0.239715832823094	0.246905154829846	0.157740959214818	2.4952780159719	-0.00707459038442692	0.342316649039063	0.245636575215975	0.252178093036666	0.239537050071082	0.473854557532376	0.48159454961619	0.466637535836183	0.471464258926373	0.479206684411156	0.46425796985027	0.000706332984992203	0.000845975194823545	0.000845252067164372
184	0.455496124527524	0.27	0.15777245719433	0.152233096905086	0.163311817483575	0.336491248137628	0.498534411344796	0.483625403266765	0.513443419422827	2	1.29	3.12	0.196070744467731	0.202115133975374	0.208159523483016	0.231991131891492	0.239142860555947	0.246294589220403	0.23138534716627	0.23857975634528	0.245728554134882	0.15777245719433	2.48688017110608	-0.00775707888744378	0.339328793987101	0.245636575215975	0.252178093036666	0.239537050071082	0.473854557532376	0.48159454961619	0.466637535836183	0.471464258926373	0.479206684411156	0.46425796985027	0.000706332984992203	0.000845975194823545	0.000845252067164372
184	0.455496124527524	0.27	0.157774170811763	0.152286107828173	0.163262233795353	0.354506536542548	0.511145262063472	0.496456157979271	0.525834366147672	2	1.28	3.12	0.201685795173054	0.207653257938871	0.213620720704688	0.238740902563531	0.24580474880765	0.25286859505177	0.238029585339427	0.245118415108689	0.252129592508427	0.157774170811763	2.48820718073241	0.000560604159352603	0.346878547190351	0.245636575215975	0.252178093036666	0.239537050071082	0.473854557532376	0.48159454961619	0.466637535836183	0.471464258926373	0.479206684411156	0.46425796985027	0.000706332984992203	0.000845975194823545	0.000845252067164372
184	0.455496124527524	0.27	0.157779628926202	0.152183818760011	0.163375439092393	0.327568163843573	0.484312837464231	0.46953481103291	0.499090863895552	2	1.29	3.06	0.190209755545689	0.196196371934718	0.202182988323747	0.225018445061081	0.232100621825211	0.239182798589341	0.225015065350817	0.232038624652631	0.239169034751467	0.157779628926202	2.4609676571222	0.00272806039634671	0.346753114612438	0.245636575215975	0.252178093036666	0.239537050071082	0.473854557532376	0.48159454961619	0.466637535836183	0.471464258926373	0.479206684411156	0.46425796985027	0.000706332984992203	0.000845975194823545	0.000845252067164372
184	0.455496124527524	0.27	0.157805861887243	0.152250159981603	0.163361563792883	0.333803565928485	0.492285386201963	0.477474202193192	0.507096570210734	2.02	1.3	3.1	0.192216360998884	0.198178886050863	0.204141411102842	0.227085090830803	0.234129239081105	0.241173387331407	0.226974138301284	0.233976950850592	0.240959393995547	0.157805861887243	2.48294177580086	-0.000315764184676813	0.348747585678134	0.245636575215975	0.252178093036666	0.239537050071082	0.473854557532376	0.48159454961619	0.466637535836183	0.471464258926373	0.479206684411156	0.46425796985027	0.000706332984992203	0.000845975194823545	0.000845252067164372
184	0.455496124527524	0.27	0.157837179362823	0.152320921795068	0.163353436930578	0.343792668361299	0.500215298725788	0.485497380967226	0.51493321648435	2	1.3	3.11	0.196871078534355	0.202839251497792	0.208807424461229	0.232948689216001	0.240010559751771	0.247072430287541	0.232738481776323	0.23976030179474	0.246875176503181	0.157837179362823	2.48257976702677	-0.00561919242295286	0.343312229864076	0.245636575215975	0.252178093036666	0.239537050071082	0.473854557532376	0.48159454961619	0.466637535836183	0.471464258926373	0.479206684411156	0.46425796985027	0.000706332984992203	0.000845975194823545	0.000845252067164372
184	0.455496124527524	0.27	0.157897405808223	0.152333715917798	0.163461095698648	0.336205808214551	0.494740987392648	0.479935961291379	0.509546013493917	1.99	1.3	3.11	0.1950189114802	0.201034839244681	0.207050767009161	0.230860548506998	0.23798211622033	0.245103683933661	0.230564699232264	0.237710520446853	0.244742865547596	0.157897405808223	2.47708093636935	-0.00137822640748482	0.345721617276171	0.245636575215975	0.252178093036666	0.239537050071082	0.473854557532376	0.48159454961619	0.466637535836183	0.471464258926373	0.479206684411156	0.46425796985027	0.000706332984992203	0.000845975194823545	0.000845252067164372
184	0.455496124527524	0.27	0.157903697362084	0.152362953606958	0.16344444111721	0.332204237568227	0.492484127006162	0.477613521560436	0.507354732451888	1.97	1.29	3.08	0.196034366433598	0.20213794094613	0.208241515458662	0.232571451814867	0.239812616777239	0.247053781739611	0.232324538393687	0.239535467269889	0.246811806878395	0.157903697362084	2.46162788575513	-0.0027022127143905	0.34135290083239	0.245636575215975	0.252178093036666	0.239537050071082	0.473854557532376	0.48159454961619	0.466637535836183	0.471464258926373	0.479206684411156	0.46425796985027	0.000706332984992203	0.000845975194823545	0.000845252067164372
184	0.455496124527524	0.27	0.157911941356284	0.152322907452799	0.163500975259769	0.335416458394997	0.496557901239556	0.481672187224509	0.511443615254603	2.03	1.28	3.13	0.193100977006238	0.19906861640079	0.205036255795342	0.227926816050535	0.234970721615518	0.242014627180502	0.227248728029275	0.234158826615021	0.241204184997787	0.157911941356284	2.50138311122788	-0.00945346013485296	0.340282377344656	0.245636575215975	0.252178093036666	0.239537050071082	0.473854557532376	0.48159454961619	0.466637535836183	0.471464258926373	0.479206684411156	0.46425796985027	0.000706332984992203	0.000845975194823545	0.000845252067164372
184	0.455496124527524	0.27	0.157921211469118	0.152416615269131	0.163425807669105	0.340263454481216	0.501902722933235	0.487018905394572	0.516786540471898	2.02	1.29	3.1	0.195978488958229	0.201967800746431	0.207957112534634	0.231509325132342	0.238584497195688	0.245659669259034	0.231204586350987	0.238243321267464	0.2453316627248	0.157921211469118	2.49319476614724	0.000390745360055723	0.349766043207459	0.245636575215975	0.252178093036666	0.239537050071082	0.473854557532376	0.48159454961619	0.466637535836183	0.471464258926373	0.479206684411156	0.46425796985027	0.000706332984992203	0.000845975194823545	0.000845252067164372
184	0.455496124527524	0.27	0.158000396490883	0.152475203409844	0.163525589571922	0.338959214500741	0.496026716115665	0.481274317393403	0.510779114837926	2.01	1.28	3.13	0.194168217237035	0.200120014073786	0.206071810910537	0.229498364146999	0.236533128421021	0.243567892695043	0.228665211115333	0.235722017136141	0.242751958237659	0.158000396490883	2.48468547057297	-0.00510048457470998	0.343209296793215	0.245636575215975	0.252178093036666	0.239537050071082	0.473854557532376	0.48159454961619	0.466637535836183	0.471464258926373	0.479206684411156	0.46425796985027	0.000706332984992203	0.000845975194823545	0.000845252067164372
184	0.455496124527524	0.27	0.158006906793666	0.152408628824389	0.163605184762942	0.325445670759933	0.492994024226661	0.477878332002331	0.508109716450991	2	1.29	3.09	0.19372072414972	0.199848273041615	0.20597582193351	0.229205452619745	0.236455413218338	0.243705373816931	0.228872818618942	0.236073724405651	0.243365812772134	0.158006906793666	2.47560327102847	-0.00118497280565843	0.345733662066983	0.245636575215975	0.252178093036666	0.239537050071082	0.473854557532376	0.48159454961619	0.466637535836183	0.471464258926373	0.479206684411156	0.46425796985027	0.000706332984992203	0.000845975194823545	0.000845252067164372
184	0.455496124527524	0.27	0.158033304313766	0.152537327235498	0.163529281392033	0.337149937719605	0.492454413858097	0.477748930261134	0.507159897455061	2.02	1.29	3.16	0.192412396964064	0.198335000172952	0.204257603381841	0.227338376125646	0.234336028133466	0.241333680141287	0.22658902538396	0.233492232647859	0.240526019105135	0.158033304313766	2.51487849279564	0.00219887933690812	0.356026585358935	0.245636575215975	0.252178093036666	0.239537050071082	0.473854557532376	0.48159454961619	0.466637535836183	0.471464258926373	0.479206684411156	0.46425796985027	0.000706332984992203	0.000845975194823545	0.000845252067164372
184	0.455496124527524	0.27	0.158052387745009	0.152508376793827	0.163596398696191	0.34304832101525	0.49741878967114	0.482758977068966	0.512078602273314	2.01	1.27	3.08	0.195203048751941	0.201130727469488	0.207058406187035	0.230832660405597	0.237842294000715	0.244851927595833	0.230344445520012	0.237385316780797	0.244319548625401	0.158052387745009	2.47910351754702	0.00415864238278999	0.348473494631495	0.245636575215975	0.252178093036666	0.239537050071082	0.473854557532376	0.48159454961619	0.466637535836183	0.471464258926373	0.479206684411156	0.46425796985027	0.000706332984992203	0.000845975194823545	0.000845252067164372
184	0.455496124527524	0.27	0.158077342099023	0.152586765943383	0.163567918254663	0.346880688631065	0.508633677153275	0.493769924112678	0.523497430193871	2.02	1.3	3.11	0.198636412904815	0.204615883184607	0.210595353464399	0.234634246057108	0.241697344309855	0.248760442562602	0.234459423521184	0.241576893392994	0.248493985333698	0.158077342099023	2.48975017511587	0.000499319084569005	0.35044500737373	0.245636575215975	0.252178093036666	0.239537050071082	0.473854557532376	0.48159454961619	0.466637535836183	0.471464258926373	0.479206684411156	0.46425796985027	0.000706332984992203	0.000845975194823545	0.000845252067164372
184	0.455496124527524	0.27	0.158077724618916	0.15257224761475	0.163583201623083	0.346384368310487	0.499889942135474	0.485265690903528	0.51451419336742	2.02	1.3	3.15	0.195536980614345	0.201429797648898	0.207322614683451	0.231054817186197	0.238018020557511	0.244981223928825	0.230530246087437	0.237470233180647	0.244468705808424	0.158077724618916	2.49627939953774	0.00184730666627593	0.352117722031075	0.245636575215975	0.252178093036666	0.239537050071082	0.473854557532376	0.48159454961619	0.466637535836183	0.471464258926373	0.479206684411156	0.46425796985027	0.000706332984992203	0.000845975194823545	0.000845252067164372
184	0.455496124527524	0.27	0.158094485228856	0.152552178901611	0.1636367915561	0.346029011487731	0.511809385193717	0.496824673258906	0.526794097128528	2	1.29	3.06	0.201734947108903	0.207819467931475	0.213903988754047	0.238773288458157	0.245974921424176	0.253176554390195	0.238632867882552	0.245810635520229	0.253006501235492	0.158094485228856	2.4720469767244	-0.00268368175919395	0.342163048023767	0.245636575215975	0.252178093036666	0.239537050071082	0.473854557532376	0.48159454961619	0.466637535836183	0.471464258926373	0.479206684411156	0.46425796985027	0.000706332984992203	0.000845975194823545	0.000845252067164372
184	0.455496124527524	0.27	0.158099761745308	0.15250056196042	0.163698961530196	0.332023973987458	0.499688467631863	0.484594194285368	0.514782740978357	1.99	1.31	3.1	0.197277740405073	0.203422601763233	0.209567463121394	0.233628685319475	0.240905815915302	0.248182946511129	0.233622066385313	0.240752748365048	0.248171659127365	0.158099761745308	2.49735201135883	-0.000615828811334993	0.351689499706509	0.245636575215975	0.252178093036666	0.239537050071082	0.473854557532376	0.48159454961619	0.466637535836183	0.471464258926373	0.479206684411156	0.46425796985027	0.000706332984992203	0.000845975194823545	0.000845252067164372
184	0.455496124527524	0.27	0.158136038475432	0.152548904132934	0.163723172817929	0.340806252027294	0.498836182770344	0.484061169543517	0.513611195997171	2.01	1.32	3.13	0.195149998669623	0.201106567783147	0.20706313689667	0.230622546728278	0.23766184546304	0.244701144197801	0.230591297335582	0.2375527441842	0.244697462134309	0.158136038475432	2.49012544283447	-0.00999178778436616	0.340860317440297	0.245636575215975	0.252178093036666	0.239537050071082	0.473854557532376	0.48159454961619	0.466637535836183	0.471464258926373	0.479206684411156	0.46425796985027	0.000706332984992203	0.000845975194823545	0.000845252067164372
184	0.455496124527524	0.27	0.158168072980942	0.152636786380466	0.163699359581417	0.337837619657521	0.492018395580597	0.477348509011091	0.506688282150102	2.02	1.31	3.1	0.191586486533949	0.197474327330866	0.203362168127783	0.226194491211832	0.233145906092333	0.240097320972834	0.226189877579452	0.233049905274675	0.240100317636461	0.158168072980942	2.49198990672555	0.000736859101533224	0.351509055417324	0.245636575215975	0.252178093036666	0.239537050071082	0.473854557532376	0.48159454961619	0.466637535836183	0.471464258926373	0.479206684411156	0.46425796985027	0.000706332984992203	0.000845975194823545	0.000845252067164372
184	0.455496124527524	0.27	0.15816901561649	0.152565750529712	0.163772280703267	0.329580574022233	0.491592708762414	0.476660808074825	0.506524609450003	1.98	1.29	3.05	0.195219149067981	0.2013345940486	0.207450039029218	0.231494244994336	0.238746045472678	0.245997845951019	0.231583673683326	0.238741501430604	0.245985710728426	0.15816901561649	2.46408979938397	0.00307322245819705	0.34783014053637	0.245636575215975	0.252178093036666	0.239537050071082	0.473854557532376	0.48159454961619	0.466637535836183	0.471464258926373	0.479206684411156	0.46425796985027	0.000706332984992203	0.000845975194823545	0.000845252067164372
184	0.455496124527524	0.27	0.158210794419179	0.152705676670341	0.163715912168017	0.337769254690493	0.493751051383123	0.479027254643894	0.508474848122353	2.02	1.3	3.13	0.192815032135301	0.198741562022497	0.204668091909692	0.227785630668663	0.23478704717173	0.241788463674797	0.227457942616401	0.23444681139872	0.241400416348833	0.158210794419179	2.50876173620829	-0.00362077795696504	0.349226241895067	0.245636575215975	0.252178093036666	0.239537050071082	0.473854557532376	0.48159454961619	0.466637535836183	0.471464258926373	0.479206684411156	0.46425796985027	0.000706332984992203	0.000845975194823545	0.000845252067164372
184	0.455496124527524	0.27	0.158223160213386	0.152633696040753	0.163812624386019	0.331422007525801	0.491931834580875	0.47705167932284	0.50681198983891	2	1.29	3.12	0.193577862090748	0.199615926240355	0.205653990389961	0.229085687001212	0.236231308194309	0.243376929387406	0.22855312364436	0.235736296271034	0.242936004608737	0.158223160213386	2.47978252748931	-0.0101628043398877	0.338392408602212	0.245636575215975	0.252178093036666	0.239537050071082	0.473854557532376	0.48159454961619	0.466637535836183	0.471464258926373	0.479206684411156	0.46425796985027	0.000706332984992203	0.000845975194823545	0.000845252067164372
184	0.455496124527524	0.27	0.158255188631047	0.152706052500561	0.163804324761532	0.331891679061838	0.489599238278448	0.474805321899875	0.504393154657021	1.99	1.31	3.09	0.193433322339061	0.199460290158341	0.205487257977621	0.229112105175457	0.236250747412494	0.243389389649531	0.229180693902153	0.236380590226145	0.243479683235695	0.158255188631047	2.48300486538829	0.0049451588408229	0.353437859576584	0.245636575215975	0.252178093036666	0.239537050071082	0.473854557532376	0.48159454961619	0.466637535836183	0.471464258926373	0.479206684411156	0.46425796985027	0.000706332984992203	0.000845975194823545	0.000845252067164372
184	0.455496124527524	0.27	0.158259494382495	0.152682945583581	0.16383604318141	0.338731306849484	0.500179896057887	0.48529640838624	0.515063383729535	2.03	1.29	3.14	0.194734993123906	0.200707293390945	0.206679593657984	0.229901273571099	0.236952083574556	0.244002893578013	0.229259044433047	0.236260770246599	0.243339935956612	0.158259494382495	2.49843416895622	0.00392701734323279	0.354970464033929	0.245636575215975	0.252178093036666	0.239537050071082	0.473854557532376	0.48159454961619	0.466637535836183	0.471464258926373	0.479206684411156	0.46425796985027	0.000706332984992203	0.000845975194823545	0.000845252067164372
184	0.455496124527524	0.27	0.158302978977282	0.152797823015576	0.163808134938988	0.346913200168325	0.512537156544574	0.497560407129829	0.52751390595932	2.01	1.28	3.13	0.201240152462543	0.207297554322555	0.213354956182567	0.237985004700904	0.245148439991973	0.252311875283042	0.237157257100034	0.244285779414792	0.251434040658535	0.158302978977282	2.49692588062252	-0.00137207683935619	0.348297096411604	0.245636575215975	0.252178093036666	0.239537050071082	0.473854557532376	0.48159454961619	0.466637535836183	0.471464258926373	0.479206684411156	0.46425796985027	0.000706332984992203	0.000845975194823545	0.000845252067164372
184	0.455496124527524	0.27	0.158327488732762	0.152713609319991	0.163941368145532	0.339427708139201	0.497170657392898	0.48239968156243	0.511941633223365	1.99	1.27	3.1	0.196140701892368	0.202146488541396	0.208152275190424	0.232219512986105	0.239330025170879	0.246440537355653	0.231477613678032	0.238494591278868	0.245617846524169	0.158327488732762	2.46843447257116	-0.000336364384005359	0.343680353125441	0.245636575215975	0.252178093036666	0.239537050071082	0.473854557532376	0.48159454961619	0.466637535836183	0.471464258926373	0.479206684411156	0.46425796985027	0.000706332984992203	0.000845975194823545	0.000845252067164372
184	0.455496124527524	0.27	0.158331565266585	0.152793120540507	0.163870009992663	0.342182971423776	0.494703767511654	0.48009593620625	0.509311598817058	2.01	1.29	3.14	0.193567591823169	0.199457253689275	0.20534691555538	0.228756618493685	0.235716973374745	0.242677328255805	0.228150045876279	0.235122913233226	0.242041684948701	0.158331565266585	2.50097709944946	0.000185472520346741	0.349900048048894	0.245636575215975	0.252178093036666	0.239537050071082	0.473854557532376	0.48159454961619	0.466637535836183	0.471464258926373	0.479206684411156	0.46425796985027	0.000706332984992203	0.000845975194823545	0.000845252067164372
184	0.455496124527524	0.27	0.158348434801924	0.152783259512024	0.163913610091825	0.340121828778167	0.49568368957937	0.480979658063356	0.510387721095384	2	1.3	3.1	0.194964740277305	0.200925008320847	0.20688527636439	0.230673965178689	0.237725900114084	0.244777835049479	0.230433260658887	0.237478634185391	0.244523109104648	0.158348434801924	2.47654997620241	-0.000412343632147021	0.346502729046053	0.245636575215975	0.252178093036666	0.239537050071082	0.473854557532376	0.48159454961619	0.466637535836183	0.471464258926373	0.479206684411156	0.46425796985027	0.000706332984992203	0.000845975194823545	0.000845252067164372
184	0.455496124527524	0.27	0.158352521613716	0.152750909669807	0.163954133557625	0.326846985601925	0.487139121574681	0.472250488328944	0.502027754820418	2.01	1.31	3.12	0.190320424134833	0.196320652962851	0.202320881790868	0.224897799560326	0.231988148724973	0.239078497889619	0.224721295142604	0.231774546827546	0.238912020370646	0.158352521613716	2.48192768767862	0.00411083253141635	0.353002661404669	0.245636575215975	0.252178093036666	0.239537050071082	0.473854557532376	0.48159454961619	0.466637535836183	0.471464258926373	0.479206684411156	0.46425796985027	0.000706332984992203	0.000845975194823545	0.000845252067164372
184	0.455496124527524	0.27	0.158366727465858	0.152826680670919	0.163906774260797	0.339093576107031	0.494230737172612	0.479536158960655	0.508925315384568	1.98	1.27	3.06	0.195761581579107	0.201760365649208	0.207759149719309	0.231973338335748	0.239081770723102	0.246190203110456	0.231487075690958	0.238577998867868	0.24570043475178	0.158366727465858	2.46722462855173	-0.000323023479539594	0.342678144225341	0.245636575215975	0.252178093036666	0.239537050071082	0.473854557532376	0.48159454961619	0.466637535836183	0.471464258926373	0.479206684411156	0.46425796985027	0.000706332984992203	0.000845975194823545	0.000845252067164372
184	0.455496124527524	0.27	0.158380530567209	0.15281440840784	0.163946652726579	0.332060871044457	0.488087202478002	0.473344599157171	0.502829805798833	2.02	1.28	3.15	0.190591832120922	0.196527929801454	0.202464027481986	0.22517548996277	0.232188716546544	0.239201943130318	0.224280723059837	0.231271983308795	0.238325853556307	0.158380530567209	2.49630160728211	0.00706337503493641	0.3569687072683	0.245636575215975	0.252178093036666	0.239537050071082	0.473854557532376	0.48159454961619	0.466637535836183	0.471464258926373	0.479206684411156	0.46425796985027	0.000706332984992203	0.000845975194823545	0.000845252067164372
184	0.455496124527524	0.27	0.158381294196878	0.152765105641132	0.163997482752625	0.337734841550827	0.4963221018309	0.481520497045193	0.511123706616607	2	1.3	3.12	0.19524191733837	0.201243517926049	0.207245118513729	0.231016746277517	0.238118040195974	0.245219334114432	0.230720572110351	0.237795014613948	0.244880540998406	0.158381294196878	2.46956326150617	-0.00261174501829863	0.343490813376577	0.245636575215975	0.252178093036666	0.239537050071082	0.473854557532376	0.48159454961619	0.466637535836183	0.471464258926373	0.479206684411156	0.46425796985027	0.000706332984992203	0.000845975194823545	0.000845252067164372
184	0.455496124527524	0.27	0.158413505076587	0.152839102628278	0.163987907524895	0.339252362409836	0.49861105928448	0.483791494688468	0.513430623880492	1.98	1.28	3.08	0.197781899682582	0.203840380806057	0.209898861929533	0.234440627243328	0.241622043323409	0.248803459403489	0.233951073946186	0.241141899747527	0.248349400199677	0.158413505076587	2.45722514760285	0.001893710948415	0.344301686667383	0.245636575215975	0.252178093036666	0.239537050071082	0.473854557532376	0.48159454961619	0.466637535836183	0.471464258926373	0.479206684411156	0.46425796985027	0.000706332984992203	0.000845975194823545	0.000845252067164372
184	0.455496124527524	0.27	0.158419985497296	0.152844020739904	0.163995950254688	0.323778000259465	0.486683696228038	0.47170462295382	0.501662769502257	1.98	1.28	3.11	0.192815335689769	0.19893822467823	0.205061113666691	0.22854698098992	0.235804535417545	0.243062089845169	0.227960153556032	0.235184445086811	0.242435448423748	0.158419985497296	2.48280276801131	0.00236730044698513	0.349820954709134	0.245636575215975	0.252178093036666	0.239537050071082	0.473854557532376	0.48159454961619	0.466637535836183	0.471464258926373	0.479206684411156	0.46425796985027	0.000706332984992203	0.000845975194823545	0.000845252067164372
184	0.455496124527524	0.27	0.158441826431923	0.152830507037576	0.164053145826269	0.335552238016886	0.497527966110153	0.482617712963244	0.512438219257061	2.02	1.29	3.12	0.19424292365304	0.200243969793431	0.206245015933822	0.229468104596429	0.236557416564833	0.243646728533237	0.229065156197612	0.236126948126639	0.243165436535491	0.158441826431923	2.49380673132089	-0.0017538000754514	0.3480925097935	0.245636575215975	0.252178093036666	0.239537050071082	0.473854557532376	0.48159454961619	0.466637535836183	0.471464258926373	0.479206684411156	0.46425796985027	0.000706332984992203	0.000845975194823545	0.000845252067164372
184	0.455496124527524	0.27	0.158442301611897	0.152899484419428	0.163985118804365	0.341368414657069	0.499147729028324	0.484381966595861	0.513913491460787	2.01	1.31	3.07	0.195635356674642	0.201599049378458	0.207562742082274	0.231286811529757	0.238337293067728	0.245387774605699	0.231539722098578	0.238644164157453	0.245639230368726	0.158442301611897	2.48370977691658	-0.00894824929543212	0.339575732713554	0.245636575215975	0.252178093036666	0.239537050071082	0.473854557532376	0.48159454961619	0.466637535836183	0.471464258926373	0.479206684411156	0.46425796985027	0.000706332984992203	0.000845975194823545	0.000845252067164372
184	0.455496124527524	0.27	0.158460683502519	0.152937980942004	0.163983386063033	0.337717980326374	0.50288690518069	0.487888955730725	0.517884854630655	1.97	1.29	3.09	0.200487066247723	0.206650138499382	0.212813210751042	0.237915301690312	0.245228936537364	0.252542571384417	0.237578303830212	0.244822562408081	0.252078299217101	0.158460683502519	2.47290618588774	0.00325373289652471	0.34912099287348	0.245636575215975	0.252178093036666	0.239537050071082	0.473854557532376	0.48159454961619	0.466637535836183	0.471464258926373	0.479206684411156	0.46425796985027	0.000706332984992203	0.000845975194823545	0.000845252067164372
184	0.455496124527524	0.27	0.158462725978398	0.152879411206898	0.164046040749899	0.341777301573209	0.500896614303155	0.486092579989096	0.515700648617213	1.99	1.29	3.1	0.197779326678142	0.203802730571327	0.209826134464512	0.234194812915169	0.241327256793758	0.248459700672347	0.233837566239318	0.240937887151813	0.248098905601716	0.158462725978398	2.47768513897282	-0.00225139630884169	0.344158479065797	0.245636575215975	0.252178093036666	0.239537050071082	0.473854557532376	0.48159454961619	0.466637535836183	0.471464258926373	0.479206684411156	0.46425796985027	0.000706332984992203	0.000845975194823545	0.000845252067164372
184	0.455496124527524	0.27	0.158470038784279	0.152880261058421	0.164059816510137	0.336910856201437	0.497205427804346	0.482350125810245	0.512060729798447	2	1.28	3.11	0.195766252296336	0.201795413775729	0.207824575255121	0.231685332936427	0.238820721535307	0.245956110134186	0.230970650941913	0.238089612342509	0.245201544102434	0.158470038784279	2.47139404431553	-0.000774001687676594	0.342931652487723	0.245636575215975	0.252178093036666	0.239537050071082	0.473854557532376	0.48159454961619	0.466637535836183	0.471464258926373	0.479206684411156	0.46425796985027	0.000706332984992203	0.000845975194823545	0.000845252067164372
184	0.455496124527524	0.27	0.158503297883045	0.152989462995596	0.164017132770493	0.336667976115672	0.492133144347748	0.477421393509651	0.506844895185846	2.03	1.29	3.13	0.191573435976306	0.197476775658181	0.203380115340056	0.226168394437538	0.233137778532284	0.24010716262703	0.225667808151945	0.232590519124642	0.239587115456379	0.158503297883045	2.50670714909876	-0.00686177645239502	0.344886783893645	0.245636575215975	0.252178093036666	0.239537050071082	0.473854557532376	0.48159454961619	0.466637535836183	0.471464258926373	0.479206684411156	0.46425796985027	0.000706332984992203	0.000845975194823545	0.000845252067164372
184	0.455496124527524	0.27	0.158521003435269	0.153003914175502	0.164038092695035	0.340389244350261	0.493046665452331	0.478429567954395	0.507663762950267	1.99	1.3	3.13	0.194483492615758	0.200425399980427	0.206367307345096	0.230246428031838	0.237280973370419	0.244315518708999	0.229873274307005	0.236852864273669	0.243894702988738	0.158521003435269	2.48796833121772	0.00216964468875093	0.348962762916744	0.245636575215975	0.252178093036666	0.239537050071082	0.473854557532376	0.48159454961619	0.466637535836183	0.471464258926373	0.479206684411156	0.46425796985027	0.000706332984992203	0.000845975194823545	0.000845252067164372
184	0.455496124527524	0.27	0.158524861271083	0.15298465744474	0.164065065097426	0.335340977153719	0.495085725870223	0.480241631298184	0.509929820442262	2.03	1.31	3.17	0.192261630609604	0.198204367851331	0.204147105093057	0.226869109435954	0.233881551291188	0.240893993146423	0.226454597376323	0.233456563044092	0.240457275459744	0.158524861271083	2.51981520135656	-0.00377949823533317	0.35219177260395	0.245636575215975	0.252178093036666	0.239537050071082	0.473854557532376	0.48159454961619	0.466637535836183	0.471464258926373	0.479206684411156	0.46425796985027	0.000706332984992203	0.000845975194823545	0.000845252067164372
184	0.455496124527524	0.27	0.158540324238855	0.152995581384086	0.164085067093625	0.338956269892358	0.496331739346375	0.481570171890298	0.511093306802452	1.99	1.29	3.11	0.196036390175391	0.202045492412892	0.208054594650394	0.232155956371648	0.239272231445036	0.246388506518424	0.231628879853514	0.238808230887662	0.245836920667534	0.158540324238855	2.4882123274802	-0.00186918931044431	0.345242387905467	0.245636575215975	0.252178093036666	0.239537050071082	0.473854557532376	0.48159454961619	0.466637535836183	0.471464258926373	0.479206684411156	0.46425796985027	0.000706332984992203	0.000845975194823545	0.000845252067164372
184	0.455496124527524	0.27	0.158565298539292	0.152965695355226	0.164164901723358	0.333033676262364	0.492445523806085	0.477603837796218	0.507287209815951	2.03	1.3	3.13	0.191517655729886	0.197469125728126	0.203420595726367	0.226069975375553	0.233095169323458	0.240120363271363	0.225544604026004	0.232570639729784	0.239633775303719	0.158565298539292	2.51399327588983	-0.00261993051920924	0.350682652815486	0.245636575215975	0.252178093036666	0.239537050071082	0.473854557532376	0.48159454961619	0.466637535836183	0.471464258926373	0.479206684411156	0.46425796985027	0.000706332984992203	0.000845975194823545	0.000845252067164372
184	0.455496124527524	0.27	0.158583443974568	0.153058563794219	0.164108324154917	0.336379327460196	0.494996231510615	0.480189323964921	0.509803139056309	2.06	1.32	3.15	0.19000373589063	0.195862607819391	0.201721479748153	0.223648701620545	0.230545034967289	0.237441368314033	0.22336783010777	0.230236172573495	0.237123942594735	0.158583443974568	2.52669479298439	0.0112639383693166	0.36811823970718	0.245636575215975	0.252178093036666	0.239537050071082	0.473854557532376	0.48159454961619	0.466637535836183	0.471464258926373	0.479206684411156	0.46425796985027	0.000706332984992203	0.000845975194823545	0.000845252067164372
184	0.455496124527524	0.27	0.158601758252236	0.153062824775147	0.164140691729325	0.339425745921605	0.492080860697803	0.4774610391194	0.506700682276206	2	1.28	3.14	0.193819733486074	0.199754479339194	0.205689225192314	0.229391350971934	0.236415297112176	0.243439243252418	0.228605649245753	0.235571021048145	0.242645537567751	0.158601758252236	2.48662029340697	0.00469783909921228	0.351976330274947	0.245636575215975	0.252178093036666	0.239537050071082	0.473854557532376	0.48159454961619	0.466637535836183	0.471464258926373	0.479206684411156	0.46425796985027	0.000706332984992203	0.000845975194823545	0.000845252067164372
184	0.455496124527524	0.27	0.15861044497896	0.153123665739856	0.164097224218063	0.342154211733748	0.501733752554421	0.486917390231983	0.516550114876859	2.01	1.3	3.13	0.19700203732205	0.202996593322261	0.208991149322472	0.232990020776817	0.24007965165588	0.247169282534944	0.23251687175856	0.23961944228522	0.246721922495226	0.15861044497896	2.48874249472113	-0.000934275146148593	0.347897977425565	0.245636575215975	0.252178093036666	0.239537050071082	0.473854557532376	0.48159454961619	0.466637535836183	0.471464258926373	0.479206684411156	0.46425796985027	0.000706332984992203	0.000845975194823545	0.000845252067164372
184	0.455496124527524	0.27	0.158721708337531	0.153134864626637	0.164308552048425	0.333768906263336	0.494652145744572	0.479768594183328	0.509535697305815	1.99	1.29	3.08	0.195314334839399	0.201373445436624	0.20743255603385	0.231303777896773	0.238479365766373	0.245654953635974	0.230998490369819	0.238182540325761	0.245377386144889	0.158721708337531	2.47505788698037	-0.00067978494773365	0.345371199587366	0.245636575215975	0.252178093036666	0.239537050071082	0.473854557532376	0.48159454961619	0.466637535836183	0.471464258926373	0.479206684411156	0.46425796985027	0.000706332984992203	0.000845975194823545	0.000845252067164372
184	0.455496124527524	0.27	0.158728456661862	0.15310765136401	0.164349261959714	0.336175429650611	0.497535891480896	0.482646215033126	0.512425567928666	1.99	1.28	3.05	0.196709489377772	0.202777993718659	0.208846498059545	0.233013650301194	0.240202141069034	0.247390631836874	0.232850310838489	0.240029860186951	0.247255419840803	0.158728456661862	2.46418174853077	-0.000308537506559464	0.344261244006082	0.245636575215975	0.252178093036666	0.239537050071082	0.473854557532376	0.48159454961619	0.466637535836183	0.471464258926373	0.479206684411156	0.46425796985027	0.000706332984992203	0.000845975194823545	0.000845252067164372
184	0.455496124527524	0.27	0.158734804190255	0.153239812896483	0.164229795484027	0.340692700134001	0.497215868875752	0.482485125057015	0.511946612694488	2.02	1.28	3.12	0.194277229825866	0.20020870409057	0.206140178355275	0.229530879802067	0.236538682557548	0.24354648531303	0.228881805870515	0.235823928198988	0.242725360291661	0.158734804190255	2.49082157307655	-0.0044703462152321	0.343109315174329	0.245636575215975	0.252178093036666	0.239537050071082	0.473854557532376	0.48159454961619	0.466637535836183	0.471464258926373	0.479206684411156	0.46425796985027	0.000706332984992203	0.000845975194823545	0.000845252067164372
184	0.455496124527524	0.27	0.15875303162481	0.15320993849376	0.16429612475586	0.349402198639488	0.506767657524536	0.492040479498786	0.521494835550286	2	1.27	3.11	0.19946046734728	0.205430483909159	0.211400500471038	0.235996248587576	0.243059811264164	0.250123373940753	0.235155394613048	0.242196656928445	0.24919759465007	0.15875303162481	2.47514329003565	0.0110888512965766	0.355161163989757	0.245636575215975	0.252178093036666	0.239537050071082	0.473854557532376	0.48159454961619	0.466637535836183	0.471464258926373	0.479206684411156	0.46425796985027	0.000706332984992203	0.000845975194823545	0.000845252067164372
184	0.455496124527524	0.27	0.158774716395204	0.153169173122705	0.164380259667704	0.342267798037898	0.504591877877457	0.489694873148993	0.519488882605922	2	1.29	3.09	0.198473821152206	0.204511592046493	0.210549362940781	0.234819713967326	0.241963163043714	0.249106612120102	0.234587371975431	0.24169825576269	0.248791056081217	0.158774716395204	2.47978132168963	0.00879622578120945	0.354914199557131	0.245636575215975	0.252178093036666	0.239537050071082	0.473854557532376	0.48159454961619	0.466637535836183	0.471464258926373	0.479206684411156	0.46425796985027	0.000706332984992203	0.000845975194823545	0.000845252067164372
184	0.455496124527524	0.27	0.158777476603548	0.153204343285924	0.164350609921173	0.341617921940716	0.499250840007656	0.484490218335233	0.514011461680079	1.99	1.28	3.1	0.197382882373537	0.203396407396476	0.209409932419415	0.233791187370788	0.240913938535888	0.248036689700987	0.233208403046547	0.240237460599747	0.247505416331501	0.158777476603548	2.47598648084589	0.0041722471027385	0.349399079144012	0.245636575215975	0.252178093036666	0.239537050071082	0.473854557532376	0.48159454961619	0.466637535836183	0.471464258926373	0.479206684411156	0.46425796985027	0.000706332984992203	0.000845975194823545	0.000845252067164372
184	0.455496124527524	0.27	0.158794270752719	0.153286315981536	0.164302225523903	0.346121132199085	0.502774946592146	0.488057739889734	0.517492153294557	2.02	1.3	3.14	0.196401993170922	0.202324425076038	0.208246856981155	0.232010998337959	0.239007207066344	0.246003415794729	0.231469759916718	0.238358436364797	0.245423055539163	0.158794270752719	2.50440110195233	-0.00305869356356689	0.34945789724714	0.245636575215975	0.252178093036666	0.239537050071082	0.473854557532376	0.48159454961619	0.466637535836183	0.471464258926373	0.479206684411156	0.46425796985027	0.000706332984992203	0.000845975194823545	0.000845252067164372
184	0.455496124527524	0.27	0.158795197105516	0.153201465238798	0.164388928972234	0.335971992651529	0.50449128418963	0.489386570536698	0.519595997842563	2	1.31	3.1	0.198256213178548	0.204375309022745	0.210494404866941	0.23453855773465	0.241777493104839	0.249016428475028	0.234428849612095	0.241680242417337	0.248920720312139	0.158795197105516	2.48366510909858	0.00363523408408856	0.353934927584994	0.245636575215975	0.252178093036666	0.239537050071082	0.473854557532376	0.48159454961619	0.466637535836183	0.471464258926373	0.479206684411156	0.46425796985027	0.000706332984992203	0.000845975194823545	0.000845252067164372
184	0.455496124527524	0.27	0.158805776825112	0.153252523573424	0.164359030076801	0.335618255160446	0.495906626077293	0.481047162326247	0.51076608982834	2.01	1.32	3.13	0.194319321608351	0.200321811887275	0.206324302166199	0.229738810339537	0.236835402507216	0.243931994674895	0.229713804459809	0.236836989021577	0.243910536780652	0.158805776825112	2.50849170145987	-0.00713825193427908	0.347075322711857	0.245636575215975	0.252178093036666	0.239537050071082	0.473854557532376	0.48159454961619	0.466637535836183	0.471464258926373	0.479206684411156	0.46425796985027	0.000706332984992203	0.000845975194823545	0.000845252067164372
184	0.455496124527524	0.27	0.15883011434702	0.153294418884976	0.164365809809064	0.339594851044715	0.507322630615463	0.492255655169717	0.522389606061209	2.01	1.29	3.11	0.198400297163178	0.20447293924335	0.210545581323522	0.234450105270318	0.24162616092811	0.248802216585901	0.233819181588478	0.241235236049033	0.248266773512898	0.15883011434702	2.50274211707767	-0.00202683521189793	0.348622239173469	0.245636575215975	0.252178093036666	0.239537050071082	0.473854557532376	0.48159454961619	0.466637535836183	0.471464258926373	0.479206684411156	0.46425796985027	0.000706332984992203	0.000845975194823545	0.000845252067164372
184	0.455496124527524	0.27	0.158866755768508	0.153233698168546	0.16449981336847	0.333258772210403	0.490009913567085	0.475249113609335	0.504770713524835	1.99	1.28	3.08	0.193548715060613	0.199560159970825	0.205571604881036	0.22923193962428	0.236351672639716	0.243471405655152	0.228869535559882	0.23601505899569	0.243136211088859	0.158866755768508	2.46399577881115	0.00100661782749008	0.344830643065082	0.245636575215975	0.252178093036666	0.239537050071082	0.473854557532376	0.48159454961619	0.466637535836183	0.471464258926373	0.479206684411156	0.46425796985027	0.000706332984992203	0.000845975194823545	0.000845252067164372
184	0.455496124527524	0.27	0.158885189122876	0.153340817733133	0.164429560512619	0.342123836379543	0.501713493046505	0.486896729239583	0.516530256853427	2.02	1.29	3.11	0.195804211312675	0.201762733063173	0.207721254813671	0.231271748086706	0.238309583136381	0.245347418186056	0.230895192791331	0.237942004987963	0.244979489393825	0.158885189122876	2.50026914146597	-0.0034891104978638	0.348011155209917	0.245636575215975	0.252178093036666	0.239537050071082	0.473854557532376	0.48159454961619	0.466637535836183	0.471464258926373	0.479206684411156	0.46425796985027	0.000706332984992203	0.000845975194823545	0.000845252067164372
184	0.455496124527524	0.27	0.158898090251254	0.153266816760609	0.164529363741899	0.334358031056902	0.492659573703493	0.477855591194378	0.507463556212609	2.03	1.3	3.08	0.191351503523414	0.19727957962727	0.203207655731127	0.225806524535881	0.23280201836555	0.23979751219522	0.225685123608912	0.232693605150416	0.239656142723652	0.158898090251254	2.48001923513875	-0.000403557918771982	0.347871126532556	0.245636575215975	0.252178093036666	0.239537050071082	0.473854557532376	0.48159454961619	0.466637535836183	0.471464258926373	0.479206684411156	0.46425796985027	0.000706332984992203	0.000845975194823545	0.000845252067164372
184	0.455496124527524	0.27	0.158905967867433	0.15329414428019	0.164517791454677	0.336547837872449	0.489548095021897	0.474909683999018	0.504186506044775	1.99	1.28	3.07	0.193102104465829	0.199054200348042	0.205006296230256	0.228623729777011	0.235670728898778	0.242717728020544	0.228360666166341	0.235343256559327	0.242496656349704	0.158905967867433	2.45536244397209	0.000736077370651719	0.344055650794881	0.245636575215975	0.252178093036666	0.239537050071082	0.473854557532376	0.48159454961619	0.466637535836183	0.471464258926373	0.479206684411156	0.46425796985027	0.000706332984992203	0.000845975194823545	0.000845252067164372
184	0.455496124527524	0.27	0.158971143898234	0.153421707089146	0.164520580707322	0.337700634437434	0.499539950298586	0.484641241718375	0.514438658878796	2.01	1.3	3.12	0.195859505644191	0.20188056503012	0.20790162441605	0.231582256951808	0.238701495393917	0.245820733836025	0.231268460155082	0.238422367972453	0.245535314481776	0.158971143898234	2.49465182207329	-0.00501369450330093	0.345441574109986	0.245636575215975	0.252178093036666	0.239537050071082	0.473854557532376	0.48159454961619	0.466637535836183	0.471464258926373	0.479206684411156	0.46425796985027	0.000706332984992203	0.000845975194823545	0.000845252067164372
184	0.455496124527524	0.27	0.159010840361248	0.153397172236689	0.164624508485807	0.340179061261536	0.502487467837918	0.487583508391927	0.517391427283908	1.99	1.29	3.08	0.198680091591606	0.204753143646982	0.210826195702358	0.235337205475777	0.242530755106099	0.24972430473642	0.235105914209635	0.242348757610216	0.249449781951893	0.159010840361248	2.4647577692516	-0.000126978707608531	0.344445606585761	0.245636575215975	0.252178093036666	0.239537050071082	0.473854557532376	0.48159454961619	0.466637535836183	0.471464258926373	0.479206684411156	0.46425796985027	0.000706332984992203	0.000845975194823545	0.000845252067164372
184	0.455496124527524	0.27	0.159014777091264	0.153399717906492	0.164629836276036	0.328885004729987	0.491595260884141	0.476639748718509	0.506550773049773	1.97	1.27	3.05	0.195479613181478	0.201613171578419	0.207746729975361	0.231873008130574	0.239148481070676	0.246423954010778	0.231525127694954	0.238790438466094	0.246073376178583	0.159014777091264	2.44506393833318	-0.00285067710290537	0.33898136066919	0.245636575215975	0.252178093036666	0.239537050071082	0.473854557532376	0.48159454961619	0.466637535836183	0.471464258926373	0.479206684411156	0.46425796985027	0.000706332984992203	0.000845975194823545	0.000845252067164372
184	0.455496124527524	0.27	0.159025741518741	0.153517522986283	0.164533960051198	0.344952277987164	0.504453944143873	0.489649379128979	0.519258509158767	1.99	1.29	3.09	0.198961197307518	0.20497679562446	0.210992393941403	0.235526162503626	0.242647303740844	0.249768444978062	0.235217094618429	0.242285491684834	0.249418342508085	0.159025741518741	2.4771865628227	-0.00113159956456986	0.344589310425114	0.245636575215975	0.252178093036666	0.239537050071082	0.473854557532376	0.48159454961619	0.466637535836183	0.471464258926373	0.479206684411156	0.46425796985027	0.000706332984992203	0.000845975194823545	0.000845252067164372
184	0.455496124527524	0.27	0.159029050524259	0.153475250353444	0.164582850695073	0.343868052288166	0.501813517219298	0.487051041328454	0.516575993110142	1.99	1.29	3.09	0.198029979933069	0.204032251884798	0.210034523836527	0.23445581405818	0.241562149963061	0.248668485867942	0.234247599945047	0.241347488115935	0.2484709124461	0.159029050524259	2.48356397294361	-0.0066963979503088	0.342500252511629	0.245636575215975	0.252178093036666	0.239537050071082	0.473854557532376	0.48159454961619	0.466637535836183	0.471464258926373	0.479206684411156	0.46425796985027	0.000706332984992203	0.000845975194823545	0.000845252067164372
184	0.455496124527524	0.27	0.159030045081922	0.153404030261966	0.164656059901879	0.332494905762866	0.492054629076039	0.477206720523641	0.506902537628436	2	1.29	3.08	0.193313491333206	0.199328287265062	0.205343083196919	0.228689101870889	0.235804581861998	0.242920061853108	0.228551657086433	0.235681753032259	0.242690638967747	0.159030045081922	2.48191688695148	-0.00104419622967486	0.348178509614287	0.245636575215975	0.252178093036666	0.239537050071082	0.473854557532376	0.48159454961619	0.466637535836183	0.471464258926373	0.479206684411156	0.46425796985027	0.000706332984992203	0.000845975194823545	0.000845252067164372
184	0.455496124527524	0.27	0.159091230830651	0.153574645468232	0.16460781619307	0.336524465815721	0.497496313591748	0.482619457242246	0.51237316994125	2.01	1.29	3.13	0.194881685959887	0.200888958985597	0.206896232011306	0.230385145067162	0.237486820428135	0.244588495789108	0.229792121741643	0.236884448963201	0.243943006744692	0.159091230830651	2.49059518045822	0.00290198442020342	0.352193535187823	0.245636575215975	0.252178093036666	0.239537050071082	0.473854557532376	0.48159454961619	0.466637535836183	0.471464258926373	0.479206684411156	0.46425796985027	0.000706332984992203	0.000845975194823545	0.000845252067164372
184	0.455496124527524	0.27	0.159094235451619	0.153527075955452	0.164661394947786	0.338976683495503	0.50175102914457	0.486828964535361	0.516673093753779	1.97	1.29	3.09	0.199532272286407	0.205648246633828	0.21176422098125	0.236647419717003	0.24390103103405	0.251154642351096	0.236350384217894	0.243562491662397	0.250781496469266	0.159094235451619	2.46290213859106	0.00525926363142732	0.348082521147962	0.245636575215975	0.252178093036666	0.239537050071082	0.473854557532376	0.48159454961619	0.466637535836183	0.471464258926373	0.479206684411156	0.46425796985027	0.000706332984992203	0.000845975194823545	0.000845252067164372
184	0.455496124527524	0.27	0.159098700998502	0.153565216922605	0.164632185074399	0.334592270427864	0.494596743931367	0.479742368723463	0.509451119139272	2	1.28	3.1	0.194129351682851	0.200140224219369	0.206151096755888	0.229600285497199	0.23670945285653	0.243818620215862	0.229128287319026	0.236228052210936	0.243356558759069	0.159098700998502	2.46941272667272	0.00437700286384009	0.350816991517103	0.245636575215975	0.252178093036666	0.239537050071082	0.473854557532376	0.48159454961619	0.466637535836183	0.471464258926373	0.479206684411156	0.46425796985027	0.000706332984992203	0.000845975194823545	0.000845252067164372
184	0.455496124527524	0.27	0.159107299926868	0.153472483323385	0.16474211653035	0.335559587465949	0.499259094085339	0.484297207928485	0.514220980242193	1.99	1.28	3.06	0.196988851924312	0.203074628857175	0.209160405790037	0.233243373535294	0.24044919827379	0.247655023012286	0.233076122220353	0.240236952194937	0.24749881164289	0.159107299926868	2.46948492400672	0.00277248206691393	0.348069817096937	0.245636575215975	0.252178093036666	0.239537050071082	0.473854557532376	0.48159454961619	0.466637535836183	0.471464258926373	0.479206684411156	0.46425796985027	0.000706332984992203	0.000845975194823545	0.000845252067164372
184	0.455496124527524	0.27	0.159109472208139	0.153508441326075	0.164710503090204	0.33373963654086	0.489595741730814	0.474863362348114	0.504328121113514	1.99	1.27	3.12	0.193450602672722	0.199452303154085	0.205454003635448	0.229130933249764	0.236239596719305	0.243348260188847	0.228300032720607	0.23542037523797	0.242478556902847	0.159109472208139	2.4732943507941	-0.00087926436496233	0.34367467842715	0.245636575215975	0.252178093036666	0.239537050071082	0.473854557532376	0.48159454961619	0.466637535836183	0.471464258926373	0.479206684411156	0.46425796985027	0.000706332984992203	0.000845975194823545	0.000845252067164372
184	0.455496124527524	0.27	0.159110129979584	0.153516088890739	0.164704171068429	0.339368247728111	0.497711207007236	0.482922210494439	0.512500203520033	2	1.3	3.06	0.195572806911849	0.201562023180151	0.207551239448452	0.231347547766923	0.238432328716771	0.245517109666618	0.231365071464006	0.238443883290165	0.24558974525977	0.159110129979584	2.47494423129129	0.00797091595260614	0.354082388427369	0.245636575215975	0.252178093036666	0.239537050071082	0.473854557532376	0.48159454961619	0.466637535836183	0.471464258926373	0.479206684411156	0.46425796985027	0.000706332984992203	0.000845975194823545	0.000845252067164372
184	0.455496124527524	0.27	0.159114933882498	0.153568023964125	0.164661843800871	0.339014084331568	0.496374909656868	0.481613962651545	0.511135856662191	2	1.28	3.14	0.195662886564557	0.201659742394042	0.207656598223526	0.231613155636105	0.238711848326113	0.245810541016121	0.230695758740885	0.237830553124513	0.24491551195515	0.159114933882498	2.49588216965114	0.00278728486827701	0.349842975018262	0.245636575215975	0.252178093036666	0.239537050071082	0.473854557532376	0.48159454961619	0.466637535836183	0.471464258926373	0.479206684411156	0.46425796985027	0.000706332984992203	0.000845975194823545	0.000845252067164372
184	0.455496124527524	0.27	0.15912793418886	0.15355967335998	0.164696195017741	0.334728178622512	0.498931302352524	0.483951318441969	0.513911286263079	2.02	1.29	3.13	0.194924243363536	0.2009578296316	0.206991415899664	0.230309678988387	0.237438568102272	0.244567457216156	0.229679040275551	0.236843924713685	0.243979327883801	0.15912793418886	2.49166539582228	0.00104658383300268	0.349755984817942	0.245636575215975	0.252178093036666	0.239537050071082	0.473854557532376	0.48159454961619	0.466637535836183	0.471464258926373	0.479206684411156	0.46425796985027	0.000706332984992203	0.000845975194823545	0.000845252067164372
184	0.455496124527524	0.27	0.159140276996356	0.153605626472977	0.164674927519734	0.336033843652429	0.48706319504242	0.47248230808573	0.501644081999109	2.01	1.28	3.14	0.190643165164334	0.196526446702618	0.202409728240902	0.225337516779215	0.232291472097818	0.239245427416421	0.224509392435221	0.231451453860063	0.238366774303131	0.159140276996356	2.50336585349919	0.00906249105169098	0.356652812369805	0.245636575215975	0.252178093036666	0.239537050071082	0.473854557532376	0.48159454961619	0.466637535836183	0.471464258926373	0.479206684411156	0.46425796985027	0.000706332984992203	0.000845975194823545	0.000845252067164372
184	0.455496124527524	0.27	0.159143740028932	0.153569972137879	0.164717507919986	0.329987413978925	0.493290981532263	0.47832128018421	0.508260682880316	2.06	1.3	3.15	0.189478820451372	0.195408812428409	0.201338804405446	0.223084078317399	0.230065791584747	0.237047504852095	0.222729856805927	0.229585794734703	0.23655147679143	0.159143740028932	2.5101756361443	0.00269400085841371	0.356700806750952	0.245636575215975	0.252178093036666	0.239537050071082	0.473854557532376	0.48159454961619	0.466637535836183	0.471464258926373	0.479206684411156	0.46425796985027	0.000706332984992203	0.000845975194823545	0.000845252067164372
184	0.455496124527524	0.27	0.159148575499299	0.15352099347787	0.164776157520728	0.333415799722916	0.489975601687179	0.475221049171579	0.50473015420278	1.98	1.28	3.14	0.194586680374413	0.200628162331968	0.206669644289524	0.230733153048132	0.237896902275304	0.245060651502476	0.22990575270772	0.237062059503705	0.244235023705733	0.159148575499299	2.4783717617384	-0.00165692910997423	0.345827851329332	0.245636575215975	0.252178093036666	0.239537050071082	0.473854557532376	0.48159454961619	0.466637535836183	0.471464258926373	0.479206684411156	0.46425796985027	0.000706332984992203	0.000845975194823545	0.000845252067164372
184	0.455496124527524	0.27	0.159187876264679	0.153565723774248	0.164810028755109	0.333391709020481	0.490938331057422	0.476153986769491	0.505722675345353	2	1.3	3.09	0.192946676003306	0.198937574255778	0.20492847250825	0.228270418976297	0.235358101866012	0.242445784755728	0.228119836733743	0.235246166460456	0.242240536332323	0.159187876264679	2.46389821119394	-0.00571818180357616	0.339630132169015	0.245636575215975	0.252178093036666	0.239537050071082	0.473854557532376	0.48159454961619	0.466637535836183	0.471464258926373	0.479206684411156	0.46425796985027	0.000706332984992203	0.000845975194823545	0.000845252067164372
184	0.455496124527524	0.27	0.159196860220497	0.153631695690499	0.164762024750495	0.336439606966316	0.494399492743808	0.47961243210813	0.509186553379486	2.01	1.28	3.08	0.19349037330239	0.199455927343319	0.205421481384248	0.228695309017877	0.235746275955239	0.242797242892602	0.228300443828576	0.235289465408096	0.242243476244584	0.159196860220497	2.4664852378246	0.00347913080767229	0.349221388369682	0.245636575215975	0.252178093036666	0.239537050071082	0.473854557532376	0.48159454961619	0.466637535836183	0.471464258926373	0.479206684411156	0.46425796985027	0.000706332984992203	0.000845975194823545	0.000845252067164372
184	0.455496124527524	0.27	0.159202999876917	0.153618443957213	0.164787555796621	0.343309683307628	0.498709561617112	0.484020226378552	0.513398896855672	2	1.28	3.1	0.196374339019234	0.202334024877172	0.20829371073511	0.232387119726607	0.239439742986441	0.246492366246275	0.23185042860614	0.238832966861446	0.245851838176168	0.159202999876917	2.46770888788578	-0.0039683381187398	0.341287352967973	0.245636575215975	0.252178093036666	0.239537050071082	0.473854557532376	0.48159454961619	0.466637535836183	0.471464258926373	0.479206684411156	0.46425796985027	0.000706332984992203	0.000845975194823545	0.000845252067164372
184	0.455496124527524	0.27	0.159206870742724	0.153608801142243	0.164804940343205	0.333471868761511	0.491118112938528	0.47633102145373	0.505905204423326	2.01	1.31	3.1	0.192628792354969	0.198608708520131	0.204588624685292	0.227794884534281	0.234866487360184	0.241938090186087	0.227634927076815	0.23472273239795	0.24182122330351	0.159206870742724	2.47492181224549	-0.00208066783525164	0.346003251158468	0.245636575215975	0.252178093036666	0.239537050071082	0.473854557532376	0.48159454961619	0.466637535836183	0.471464258926373	0.479206684411156	0.46425796985027	0.000706332984992203	0.000845975194823545	0.000845252067164372
184	0.455496124527524	0.27	0.159227650315986	0.153681121983873	0.164774178648098	0.334308675821995	0.49369456043207	0.478857832434879	0.508531288429261	1.98	1.27	3.06	0.19568267654013	0.201745625601286	0.207808574662443	0.231931039120769	0.239117092075242	0.246303145029714	0.231483939818835	0.238707123611675	0.245875782339863	0.159227650315986	2.45743449749193	-0.002189038992636	0.339790489912601	0.245636575215975	0.252178093036666	0.239537050071082	0.473854557532376	0.48159454961619	0.466637535836183	0.471464258926373	0.479206684411156	0.46425796985027	0.000706332984992203	0.000845975194823545	0.000845252067164372
184	0.455496124527524	0.27	0.159258774753036	0.15368450700924	0.164833042496832	0.341612865810951	0.500186684619853	0.485398227971097	0.514975141268609	2.01	1.29	3.11	0.19618250441868	0.202159527602235	0.208136550785791	0.231968521588716	0.239035824738399	0.246103127888082	0.23144363475858	0.238517375493939	0.245537130050263	0.159258774753036	2.49268691236408	-0.000483711487426938	0.347507495127734	0.245636575215975	0.252178093036666	0.239537050071082	0.473854557532376	0.48159454961619	0.466637535836183	0.471464258926373	0.479206684411156	0.46425796985027	0.000706332984992203	0.000845975194823545	0.000845252067164372
184	0.455496124527524	0.27	0.159283087654719	0.153656090290651	0.164910085018786	0.334762486799766	0.499219457710325	0.484231976726791	0.51420693869386	1.98	1.3	3.07	0.197794146207328	0.203916079799932	0.210038013392536	0.23441175829773	0.241667044893118	0.248922331488506	0.234428237579047	0.241681044421966	0.248983442003761	0.159283087654719	2.46460233807293	0.00245136881239461	0.347544904665436	0.245636575215975	0.252178093036666	0.239537050071082	0.473854557532376	0.48159454961619	0.466637535836183	0.471464258926373	0.479206684411156	0.46425796985027	0.000706332984992203	0.000845975194823545	0.000845252067164372
184	0.455496124527524	0.27	0.159303986164942	0.153678233343207	0.164929738986677	0.336386766443566	0.4971984738867	0.482325938096478	0.512071009676922	2.02	1.3	3.13	0.193673490596304	0.199645418898311	0.205617347200319	0.228681067016246	0.235732455061367	0.242783843106488	0.228332204805037	0.235334171503746	0.242322207144798	0.159303986164942	2.49273284747228	-0.000695466211791617	0.350163177076641	0.245636575215975	0.252178093036666	0.239537050071082	0.473854557532376	0.48159454961619	0.466637535836183	0.471464258926373	0.479206684411156	0.46425796985027	0.000706332984992203	0.000845975194823545	0.000845252067164372
184	0.455496124527524	0.27	0.159320031617881	0.153671335734506	0.164968727501257	0.325085960725736	0.49459575480585	0.479418519191244	0.509772990420456	1.99	1.31	3.08	0.195311076658662	0.20149415492938	0.207677233200097	0.231335789060122	0.238659322958185	0.245982856856248	0.231480664211154	0.238736525058539	0.246100876478333	0.159320031617881	2.47722062273569	0.000484358172668643	0.349188663549062	0.245636575215975	0.252178093036666	0.239537050071082	0.473854557532376	0.48159454961619	0.466637535836183	0.471464258926373	0.479206684411156	0.46425796985027	0.000706332984992203	0.000845975194823545	0.000845252067164372
184	0.455496124527524	0.27	0.159367003486461	0.153848960615748	0.164885046357175	0.338648421437946	0.502726976268113	0.487764928829414	0.517689023706813	1.98	1.3	3.09	0.199176385374347	0.205286063111513	0.21139574084868	0.236034164505114	0.243274443905592	0.25051472330607	0.235910221631139	0.243088170215196	0.250362485659669	0.159367003486461	2.48524516410332	-0.00277931264276725	0.344721342915932	0.245636575215975	0.252178093036666	0.239537050071082	0.473854557532376	0.48159454961619	0.466637535836183	0.471464258926373	0.479206684411156	0.46425796985027	0.000706332984992203	0.000845975194823545	0.000845252067164372
184	0.455496124527524	0.27	0.159388464549419	0.153831513989676	0.164945415109161	0.34261988898769	0.503857288335321	0.488993595970922	0.51872098069972	2.03	1.3	3.15	0.196141588740906	0.202103605951215	0.208065623161523	0.231542439278223	0.238580518335067	0.245618597391912	0.231009109784179	0.238082617926557	0.245044478301526	0.159388464549419	2.51268819725504	0.00171821692027274	0.356094733495405	0.245636575215975	0.252178093036666	0.239537050071082	0.473854557532376	0.48159454961619	0.466637535836183	0.471464258926373	0.479206684411156	0.46425796985027	0.000706332984992203	0.000845975194823545	0.000845252067164372
184	0.455496124527524	0.27	0.159396342231534	0.153852456453088	0.164940228009981	0.3440371519706	0.508341750785137	0.49339282803232	0.523290673537953	2	1.29	3.14	0.200037104657092	0.206097872174004	0.212158639690917	0.236685788834363	0.243856946121113	0.251028103407863	0.235942938694643	0.243042714158594	0.25019308257929	0.159396342231534	2.49444927010113	-0.00413107412606312	0.344675002982713	0.245636575215975	0.252178093036666	0.239537050071082	0.473854557532376	0.48159454961619	0.466637535836183	0.471464258926373	0.479206684411156	0.46425796985027	0.000706332984992203	0.000845975194823545	0.000845252067164372
184	0.455496124527524	0.27	0.159409800286337	0.153884621541855	0.164934979030819	0.351867758080099	0.512309552396878	0.497501712921558	0.527117391872199	2.02	1.29	3.11	0.199800009871032	0.205746937080515	0.211693864289998	0.235923292467061	0.242945407472104	0.249967522477148	0.235427391984012	0.242545984427636	0.24950533928089	0.159409800286337	2.48913222852396	0.00383485057537127	0.352161283617412	0.245636575215975	0.252178093036666	0.239537050071082	0.473854557532376	0.48159454961619	0.466637535836183	0.471464258926373	0.479206684411156	0.46425796985027	0.000706332984992203	0.000845975194823545	0.000845252067164372
184	0.455496124527524	0.27	0.159431390765253	0.15390673641011	0.164956045120397	0.348461142304759	0.510654176186057	0.49578328352421	0.525525068847904	2.01	1.29	3.16	0.200094601976299	0.206096388335559	0.212098174694818	0.236521621590734	0.243616027077501	0.250710432564269	0.235650375008117	0.242779841121069	0.24979876544815	0.159431390765253	2.50231440314215	0.000749585708298217	0.350232458621474	0.245636575215975	0.252178093036666	0.239537050071082	0.473854557532376	0.48159454961619	0.466637535836183	0.471464258926373	0.479206684411156	0.46425796985027	0.000706332984992203	0.000845975194823545	0.000845252067164372
184	0.455496124527524	0.27	0.159435164126842	0.153893859952981	0.164976468300704	0.340023784644145	0.495455882502503	0.48075539792755	0.510156367077456	2.03	1.3	3.17	0.192186269619922	0.198062919792223	0.203939569964524	0.226709499851343	0.233641797481129	0.240574095110915	0.226006205420369	0.232927027213555	0.239858553937154	0.159435164126842	2.51166180854869	-0.00485325255835798	0.348061548667438	0.245636575215975	0.252178093036666	0.239537050071082	0.473854557532376	0.48159454961619	0.466637535836183	0.471464258926373	0.479206684411156	0.46425796985027	0.000706332984992203	0.000845975194823545	0.000845252067164372
184	0.455496124527524	0.27	0.159454659216166	0.153872385287284	0.165036933145049	0.334307220500224	0.491770126995303	0.476991184602937	0.50654906938767	2.01	1.3	3.1	0.192473266160308	0.19843679631448	0.204400326468652	0.227503419037825	0.234552312251282	0.241601205464739	0.227306598620565	0.234305640337834	0.241339516336672	0.159454659216166	2.48655703046499	-0.00509993480890458	0.343775941641756	0.245636575215975	0.252178093036666	0.239537050071082	0.473854557532376	0.48159454961619	0.466637535836183	0.471464258926373	0.479206684411156	0.46425796985027	0.000706332984992203	0.000845975194823545	0.000845252067164372
184	0.455496124527524	0.27	0.159460870025334	0.153851099512229	0.16507064053844	0.341473604805121	0.502957663787234	0.488082675861531	0.517832651712937	2.01	1.31	3.1	0.196723060345543	0.20271846500149	0.208713869657437	0.23246929312671	0.239554113177438	0.246638933228165	0.232515258281319	0.239574978811819	0.246616654945271	0.159460870025334	2.48992943379536	0.0120390692723905	0.363078392075852	0.245636575215975	0.252178093036666	0.239537050071082	0.473854557532376	0.48159454961619	0.466637535836183	0.471464258926373	0.479206684411156	0.46425796985027	0.000706332984992203	0.000845975194823545	0.000845252067164372
184	0.455496124527524	0.27	0.15947027992102	0.15388604816374	0.165054511678301	0.330851445046789	0.49583213504945	0.480814671299907	0.510849598798994	2.01	1.29	3.09	0.194303403858302	0.200372154456045	0.206440905053788	0.229739875775322	0.236915426901815	0.244090978028309	0.22947680283271	0.23668549414806	0.243869553053861	0.15947027992102	2.46914617082794	-0.00895947947019335	0.337473492105205	0.245636575215975	0.252178093036666	0.239537050071082	0.473854557532376	0.48159454961619	0.466637535836183	0.471464258926373	0.479206684411156	0.46425796985027	0.000706332984992203	0.000845975194823545	0.000845252067164372
184	0.455496124527524	0.27	0.159473361233906	0.153889567856395	0.165057154611417	0.338332196829103	0.496367369629752	0.481584160227724	0.51115057903178	1.98	1.29	3.09	0.196651243423214	0.202687854987265	0.208724466551316	0.233041418173264	0.240195100475797	0.247348782778329	0.232665429330367	0.239871631495225	0.247013666041107	0.159473361233906	2.46106436239569	0.00506491472562007	0.348512629450433	0.245636575215975	0.252178093036666	0.239537050071082	0.473854557532376	0.48159454961619	0.466637535836183	0.471464258926373	0.479206684411156	0.46425796985027	0.000706332984992203	0.000845975194823545	0.000845252067164372
184	0.455496124527524	0.27	0.159487682427663	0.153887119166869	0.165088245688457	0.333177908916877	0.496036565169941	0.481091502178178	0.510981628161704	2	1.3	3.09	0.195407570325695	0.201477888413549	0.207548206501403	0.231299878588548	0.238485187910875	0.245670497233201	0.231160202375281	0.238295598195691	0.245458634047554	0.159487682427663	2.48255168905085	-0.00208353047200707	0.346454131906458	0.245636575215975	0.252178093036666	0.239537050071082	0.473854557532376	0.48159454961619	0.466637535836183	0.471464258926373	0.479206684411156	0.46425796985027	0.000706332984992203	0.000845975194823545	0.000845252067164372
184	0.455496124527524	0.27	0.159531352146503	0.15394244181412	0.165120262478887	0.338762626960438	0.502291531983045	0.487346254791285	0.517236809174806	1.97	1.28	3.07	0.200040622171356	0.206175197985924	0.212309773800493	0.237327388262213	0.244605424294919	0.251883460327625	0.236994577400169	0.244254774493311	0.251578418892927	0.159531352146503	2.46235583291319	-0.00350068838438638	0.340240672075654	0.245636575215975	0.252178093036666	0.239537050071082	0.473854557532376	0.48159454961619	0.466637535836183	0.471464258926373	0.479206684411156	0.46425796985027	0.000706332984992203	0.000845975194823545	0.000845252067164372
184	0.455496124527524	0.27	0.159533107398009	0.153962045419874	0.165104169376144	0.343246598997599	0.505163425449179	0.490281911657233	0.520044939241125	2.01	1.29	3.09	0.198052489881417	0.204063971826034	0.21007545377065	0.234153150326614	0.241260394655157	0.248367638983701	0.233938611390931	0.241035950723866	0.248125602415348	0.159533107398009	2.47442882255421	-0.00619271903557495	0.33975151303145	0.245636575215975	0.252178093036666	0.239537050071082	0.473854557532376	0.48159454961619	0.466637535836183	0.471464258926373	0.479206684411156	0.46425796985027	0.000706332984992203	0.000845975194823545	0.000845252067164372
184	0.455496124527524	0.27	0.159541752015115	0.153905102525473	0.165178401504756	0.337841453525049	0.502077364216562	0.487107690452609	0.517047037980516	2.03	1.3	3.11	0.195357677625086	0.201361361735706	0.207365045846326	0.230610111856023	0.237697165106909	0.244784218357794	0.23033107099327	0.237376150839548	0.24429645465716	0.159541752015115	2.48704322760127	0.0079634379678371	0.358012586412841	0.245636575215975	0.252178093036666	0.239537050071082	0.473854557532376	0.48159454961619	0.466637535836183	0.471464258926373	0.479206684411156	0.46425796985027	0.000706332984992203	0.000845975194823545	0.000845252067164372
184	0.455496124527524	0.27	0.159541952031311	0.153924570331043	0.165159333731578	0.329677807293277	0.493604923661068	0.47861520114329	0.508594646178845	2	1.3	3.08	0.193911320053676	0.199984417760805	0.206057515467934	0.229403304140645	0.236587973297654	0.243772642454662	0.229275163544627	0.236493907247859	0.24358556905654	0.159541952031311	2.48823445998578	-0.00165099855236329	0.346677162392628	0.245636575215975	0.252178093036666	0.239537050071082	0.473854557532376	0.48159454961619	0.466637535836183	0.471464258926373	0.479206684411156	0.46425796985027	0.000706332984992203	0.000845975194823545	0.000845252067164372
184	0.455496124527524	0.27	0.159575062260578	0.154009373177619	0.165140751343537	0.341541674820714	0.499586960990092	0.484813897732781	0.514360024247403	1.99	1.29	3.11	0.197494176914312	0.203512143771594	0.209530110628877	0.233917711401163	0.241045562239795	0.248173413078427	0.233431057416237	0.240493585756803	0.247644954800401	0.159575062260578	2.47336868825808	-0.00659909769100788	0.339834931470018	0.245636575215975	0.252178093036666	0.239537050071082	0.473854557532376	0.48159454961619	0.466637535836183	0.471464258926373	0.479206684411156	0.46425796985027	0.000706332984992203	0.000845975194823545	0.000845252067164372
184	0.455496124527524	0.27	0.159588458715336	0.153959987291892	0.16521693013878	0.329413374336079	0.489793418529488	0.474910539804756	0.50467629725422	2.01	1.3	3.12	0.191712029048024	0.197719953992303	0.203727878936582	0.226623580081641	0.233725572932561	0.24082756578348	0.226291270979166	0.233378416785456	0.240483059434973	0.159588458715336	2.49288112033495	0.00466685074470108	0.355068961212595	0.245636575215975	0.252178093036666	0.239537050071082	0.473854557532376	0.48159454961619	0.466637535836183	0.471464258926373	0.479206684411156	0.46425796985027	0.000706332984992203	0.000845975194823545	0.000845252067164372
184	0.455496124527524	0.27	0.159605222386566	0.15399943528805	0.165211009485082	0.344285018562198	0.500562777707463	0.485850693212132	0.515274862202793	2	1.28	3.12	0.197196796628981	0.203168128922517	0.209139461216052	0.233380866964818	0.240447892045465	0.247514917126112	0.232530768323159	0.239689421210278	0.246725963923563	0.159605222386566	2.46994496916799	-0.00415786255182979	0.339815737680433	0.245636575215975	0.252178093036666	0.239537050071082	0.473854557532376	0.48159454961619	0.466637535836183	0.471464258926373	0.479206684411156	0.46425796985027	0.000706332984992203	0.000845975194823545	0.000845252067164372
184	0.455496124527524	0.27	0.159605619867343	0.154052765352362	0.165158474382325	0.33526842983025	0.498861231535812	0.483901501897077	0.513820961174547	1.99	1.29	3.09	0.197214397139845	0.20331124546644	0.209408093793036	0.233610014943974	0.240832027379898	0.248054039815821	0.233195963089565	0.240514537060153	0.247816536922698	0.159605619867343	2.47178680937899	0.000113144196938249	0.346930980122438	0.245636575215975	0.252178093036666	0.239537050071082	0.473854557532376	0.48159454961619	0.466637535836183	0.471464258926373	0.479206684411156	0.46425796985027	0.000706332984992203	0.000845975194823545	0.000845252067164372
184	0.455496124527524	0.27	0.159623424572844	0.153989156818188	0.165257692327501	0.332689469675643	0.493637946333759	0.478748787377812	0.508527105289705	1.98	1.29	3.08	0.195460658174442	0.201539513904047	0.207618369633652	0.231622047504623	0.238825527855742	0.246029008206861	0.231428076351208	0.238577519234696	0.24575248887954	0.159623424572844	2.45599237414603	0.000412996751056784	0.344377237693328	0.245636575215975	0.252178093036666	0.239537050071082	0.473854557532376	0.48159454961619	0.466637535836183	0.471464258926373	0.479206684411156	0.46425796985027	0.000706332984992203	0.000845975194823545	0.000845252067164372
184	0.455496124527524	0.27	0.159631750545787	0.153972057547826	0.165291443543748	0.334902290159716	0.496708334264252	0.481800921298882	0.511615747229622	2	1.3	3.1	0.195227916400674	0.201268467681289	0.207309018961904	0.230967505641307	0.238113876343327	0.245260247045346	0.23081989049208	0.237914005797552	0.245052625092694	0.159631750545787	2.46878327029259	0.00130725856039724	0.348118345174247	0.245636575215975	0.252178093036666	0.239537050071082	0.473854557532376	0.48159454961619	0.466637535836183	0.471464258926373	0.479206684411156	0.46425796985027	0.000706332984992203	0.000845975194823545	0.000845252067164372
184	0.455496124527524	0.27	0.159632890132021	0.154022673344626	0.165243106919416	0.332319226279706	0.495676697643879	0.480713570306083	0.510639824981674	1.99	1.3	3.09	0.195932181222768	0.202030944308115	0.208129707393463	0.232095557087439	0.239319974265895	0.24654439144435	0.232085924829751	0.239259606814085	0.246526362181004	0.159632890132021	2.4721209818753	-0.00724120560633368	0.339157266707524	0.245636575215975	0.252178093036666	0.239537050071082	0.473854557532376	0.48159454961619	0.466637535836183	0.471464258926373	0.479206684411156	0.46425796985027	0.000706332984992203	0.000845975194823545	0.000845252067164372
184	0.455496124527524	0.27	0.15967144641032	0.154022982085814	0.165319910734826	0.337188748672836	0.497756584567105	0.482894060175759	0.51261910895845	1.98	1.27	3.04	0.197537602752577	0.203617419592837	0.209697236433097	0.234182793464374	0.241390476819665	0.248598160174956	0.233884885614108	0.24108673753135	0.248274935873883	0.15967144641032	2.44132330533683	0.00517177848612971	0.345249915621419	0.245636575215975	0.252178093036666	0.239537050071082	0.473854557532376	0.48159454961619	0.466637535836183	0.471464258926373	0.479206684411156	0.46425796985027	0.000706332984992203	0.000845975194823545	0.000845252067164372
184	0.455496124527524	0.27	0.159671737273982	0.154065996970982	0.165277477576982	0.336682888340846	0.498313562487766	0.483417552540132	0.5132095724354	1.98	1.29	3.11	0.19765397756335	0.203744479657249	0.209834981751148	0.234295452210406	0.241515023300601	0.248734594390796	0.233791595597847	0.240936764946491	0.248167817174044	0.159671737273982	2.47227982449263	0.0027154210676321	0.348530401730007	0.245636575215975	0.252178093036666	0.239537050071082	0.473854557532376	0.48159454961619	0.466637535836183	0.471464258926373	0.479206684411156	0.46425796985027	0.000706332984992203	0.000845975194823545	0.000845252067164372
184	0.455496124527524	0.27	0.159673048234767	0.154080502132808	0.165265594336727	0.338659336398344	0.50027550205656	0.485386777645496	0.515164226467623	2.01	1.28	3.11	0.196054466244057	0.202068228983177	0.208081991722297	0.231785680806724	0.238895460641894	0.246005240477064	0.231258939179287	0.238366602319911	0.245440706066682	0.159673048234767	2.48588339570381	-0.000971849354067864	0.347040010169659	0.245636575215975	0.252178093036666	0.239537050071082	0.473854557532376	0.48159454961619	0.466637535836183	0.471464258926373	0.479206684411156	0.46425796985027	0.000706332984992203	0.000845975194823545	0.000845252067164372
184	0.455496124527524	0.27	0.159693830929291	0.154144150310928	0.165243511547653	0.336114069733316	0.500865466723565	0.485874085667013	0.515856847780117	2.03	1.31	3.14	0.194300002427051	0.200295023486209	0.206290044545366	0.229219909039259	0.236292364853482	0.243364820667704	0.228935281137592	0.236047827680626	0.243065725265774	0.159693830929291	2.5118251083304	0.00591556030980891	0.360731077485071	0.245636575215975	0.252178093036666	0.239537050071082	0.473854557532376	0.48159454961619	0.466637535836183	0.471464258926373	0.479206684411156	0.46425796985027	0.000706332984992203	0.000845975194823545	0.000845252067164372
184	0.455496124527524	0.27	0.159700712950668	0.154145464311809	0.165255961589527	0.338152616406676	0.50268492301931	0.487707552295856	0.517662293742764	2	1.29	3.07	0.197593654276267	0.203661703456081	0.209729752635894	0.233759255444544	0.240937940729097	0.24811662601365	0.233667178647193	0.240796791508135	0.247915715349154	0.159700712950668	2.48027961045002	-0.00612987203019443	0.340995359749643	0.245636575215975	0.252178093036666	0.239537050071082	0.473854557532376	0.48159454961619	0.466637535836183	0.471464258926373	0.479206684411156	0.46425796985027	0.000706332984992203	0.000845975194823545	0.000845252067164372
184	0.455496124527524	0.27	0.159707972290642	0.154164692080433	0.16525125250085	0.347871872157812	0.508695938175791	0.493862827167274	0.523529049184308	1.97	1.28	3.1	0.203140190902035	0.209241482265114	0.215342773628192	0.241115437303817	0.248357310655389	0.255599184006961	0.24061225066871	0.24776022976198	0.254913245549005	0.159707972290642	2.47148881822841	0.00206682121633803	0.34565462633223	0.245636575215975	0.252178093036666	0.239537050071082	0.473854557532376	0.48159454961619	0.466637535836183	0.471464258926373	0.479206684411156	0.46425796985027	0.000706332984992203	0.000845975194823545	0.000845252067164372
184	0.455496124527524	0.27	0.159711396216276	0.154104126682787	0.165318665749765	0.342008240045416	0.504317085062148	0.489419605723255	0.519214564401041	2.01	1.29	3.11	0.197569748721506	0.203583588819349	0.209597428917192	0.233548191765482	0.24065718233467	0.247766172903857	0.233086412847297	0.240261689911495	0.247294036626903	0.159711396216276	2.47919178016561	0.00261295523267016	0.351510116624873	0.245636575215975	0.252178093036666	0.239537050071082	0.473854557532376	0.48159454961619	0.466637535836183	0.471464258926373	0.479206684411156	0.46425796985027	0.000706332984992203	0.000845975194823545	0.000845252067164372
184	0.455496124527524	0.27	0.15971606893187	0.15413282148477	0.165299316378971	0.336694827813845	0.502286476664273	0.487272106358933	0.517300846969613	2	1.29	3.1	0.197287688810354	0.203366736590489	0.209445784370625	0.233364177489612	0.240554854179504	0.247745530869397	0.233051257762929	0.24014734816401	0.247353987345195	0.15971606893187	2.48318135148339	0.00711011629792989	0.355591388332264	0.245636575215975	0.252178093036666	0.239537050071082	0.473854557532376	0.48159454961619	0.466637535836183	0.471464258926373	0.479206684411156	0.46425796985027	0.000706332984992203	0.000845975194823545	0.000845252067164372
184	0.455496124527524	0.27	0.15973379190647	0.154103344125027	0.165364239687914	0.340096040351706	0.49764993231085	0.482886725740381	0.512413138881318	2	1.28	3.09	0.195881977977427	0.201870641467563	0.207859304957699	0.23179614333927	0.238882803965753	0.245969464592236	0.231448114616933	0.238461877370719	0.245505350682123	0.15973379190647	2.46836071981324	-0.00370254696941656	0.341535627135863	0.245636575215975	0.252178093036666	0.239537050071082	0.473854557532376	0.48159454961619	0.466637535836183	0.471464258926373	0.479206684411156	0.46425796985027	0.000706332984992203	0.000845975194823545	0.000845252067164372
184	0.455496124527524	0.27	0.159744994020901	0.154207486956051	0.165282501085751	0.341152678114319	0.500274661439803	0.48546845928744	0.515080863592165	2	1.31	3.09	0.196614713596654	0.202611225089726	0.208607736582797	0.232582786922032	0.239676281245807	0.246769775569582	0.232777269358121	0.239775105342099	0.246876173154078	0.159744994020901	2.48331821161889	-0.00585731036778656	0.34379437707247	0.245636575215975	0.252178093036666	0.239537050071082	0.473854557532376	0.48159454961619	0.466637535836183	0.471464258926373	0.479206684411156	0.46425796985027	0.000706332984992203	0.000845975194823545	0.000845252067164372
184	0.455496124527524	0.27	0.159746511585927	0.1541657021334	0.165327321038454	0.338045290676235	0.499776360508504	0.484882078552597	0.514670642464412	1.98	1.27	3.09	0.198472680658014	0.204569231132903	0.210665781607793	0.235322911610162	0.242551402724268	0.249779893838374	0.234652076643666	0.241936710161213	0.24911711109662	0.159746511585927	2.45320981033364	-0.00178087496124868	0.339901151667604	0.245636575215975	0.252178093036666	0.239537050071082	0.473854557532376	0.48159454961619	0.466637535836183	0.471464258926373	0.479206684411156	0.46425796985027	0.000706332984992203	0.000845975194823545	0.000845252067164372
184	0.455496124527524	0.27	0.159750782239664	0.154091954592865	0.165409609886463	0.334990062666166	0.493079208291426	0.478283629354487	0.507874787228365	1.99	1.27	3.09	0.194822475037735	0.200849257330076	0.206876039622418	0.230750303041853	0.237888503293419	0.245026703544986	0.230111294580741	0.237203252672589	0.24447380870115	0.159750782239664	2.45496533529849	-0.0114253502378041	0.331792542850476	0.245636575215975	0.252178093036666	0.239537050071082	0.473854557532376	0.48159454961619	0.466637535836183	0.471464258926373	0.479206684411156	0.46425796985027	0.000706332984992203	0.000845975194823545	0.000845252067164372
184	0.455496124527524	0.27	0.159751924101322	0.1542010048833	0.165302843319344	0.339178224915883	0.498833100087108	0.484004483968082	0.513661716206135	1.99	1.28	3.1	0.196954517070645	0.202988682090367	0.209022847110089	0.233224513460792	0.240369895154993	0.247515276849194	0.232677737310951	0.239799087665074	0.246851832161519	0.159751924101322	2.48015890874287	-0.00375405689388905	0.341626893228996	0.245636575215975	0.252178093036666	0.239537050071082	0.473854557532376	0.48159454961619	0.466637535836183	0.471464258926373	0.479206684411156	0.46425796985027	0.000706332984992203	0.000845975194823545	0.000845252067164372
184	0.455496124527524	0.27	0.159788866562702	0.154191153182357	0.165386579943048	0.333066110920564	0.487566112048936	0.472872558147097	0.502259665950776	1.98	1.28	3.09	0.193482727157856	0.199494809761483	0.20550689236511	0.22938725688967	0.236514999799325	0.24364274270898	0.228946665405672	0.236021334925166	0.243112305571412	0.159788866562702	2.45825781710812	0.00580719337874014	0.34870335783665	0.245636575215975	0.252178093036666	0.239537050071082	0.473854557532376	0.48159454961619	0.466637535836183	0.471464258926373	0.479206684411156	0.46425796985027	0.000706332984992203	0.000845975194823545	0.000845252067164372
[truncated: 1,366 more rows]
