# Supplementary material for: Re-expressing coefficients from regression models for inclusion in a meta-analysis
Source: BMC Med Res Methodol. 2024 Jan 8;24:6. doi: 10.1186/s12874-023-02132-y (PMC10773134; doi:10.1186/s12874-023-02132-y)
Supplement: Supplementary file 2 — Additional file 2. [file 12874_2023_2132_MOESM2_ESM.zip › Supp_Files_R1/simdata/simdata_scenario_185.csv]

ex_no	errsd	rsquare	beta	b_low_ci	b_hi_ci	lrsquare	lbeta	lb_low_ci	lb_hi_ci	x_median	x_25	x_75	rbl	rb	rbu	altl	alt	altu	dzl	dz	dzu	observed_beta	xlog	error	ylog	RelBias_rb	RelBias_rbl	RelBias_rbu	RelBias_alt	RelBias_altl	RelBias_altu	RelBias_dz	RelBias_dzl	RelBias_dzu	MC_SE_RelBias_rb	MC_SE_RelBias_alt	MC_SE_RelBias_dz
185	0.486333689213633	0.09	0.0520894029332325	0.0263505084040875	0.0778282974623774	0.158725437382333	0.354804952094049	0.227272489210686	0.482337414977411	3.65	2.43	5.52	0.0550391865715095	0.085924064204255	0.116808941837001	0.0597547899627729	0.0932857974309314	0.12681680489909	0.0599449484981165	0.0935915356345505	0.12724617895168	0.0520894029332325	4.47856920570147	0.0497590731105137	0.697232907977278	0.354922636450573	0.429405809204853	0.314375465158448	0.457311302944795	0.537433760497138	0.413694543410788	0.455384431677525	0.535430136180253	0.411823574600566	0.00490833658883964	0.00534230646951037	0.00533318725599036
185	0.486333689213633	0.09	0.0539853513582745	0.026991203303882	0.080979499412667	0.16630118838748	0.361287184250992	0.234989632263385	0.4875847362386	4.16	2.7	6.08	0.0506013810817064	0.0777976045757219	0.104993828069737	0.0541767891541255	0.0832946518394273	0.112412514524729	0.0545188132247859	0.0836998246507392	0.112928006826087	0.0539853513582745	4.870026015636	-0.0262630908244811	0.678765158199252	0.354922636450573	0.429405809204853	0.314375465158448	0.457311302944795	0.537433760497138	0.413694543410788	0.455384431677525	0.535430136180253	0.411823574600566	0.00490833658883964	0.00534230646951037	0.00533318725599036
185	0.486333689213633	0.09	0.0547759579918392	0.02773125057079	0.0818206654128883	0.156360923826032	0.368403990343086	0.23479858868651	0.502009391999662	4.1	2.92	5.82	0.0512413732912316	0.0803988068955284	0.109556240499825	0.0549445119471937	0.0862091103785346	0.117473708809875	0.0557631339569866	0.0874581596084681	0.119149105661199	0.0547759579918392	4.84214873683688	-0.0597852683634647	0.645830584194509	0.354922636450573	0.429405809204853	0.314375465158448	0.457311302944795	0.537433760497138	0.413694543410788	0.455384431677525	0.535430136180253	0.411823574600566	0.00490833658883964	0.00534230646951037	0.00533318725599036
185	0.486333689213633	0.1	0.051328071412993	0.0278677418126205	0.0747884010133654	0.134382416452187	0.323640534931076	0.195395611193931	0.451885458668221	4.02	2.74	6.26	0.0433695419409051	0.0718344781016566	0.100299414262408	0.0465936011748293	0.0771745993497285	0.107755597524628	0.0467447014410368	0.0773997745080152	0.108061004766205	0.051328071412993	4.94710062072103	0.0236427066462281	0.724957132534556	0.354922636450573	0.429405809204853	0.314375465158448	0.457311302944795	0.537433760497138	0.413694543410788	0.455384431677525	0.535430136180253	0.411823574600566	0.00490833658883964	0.00534230646951037	0.00533318725599036
185	0.486333689213633	0.1	0.0626418864730038	0.0328869911761796	0.0923967817698279	0.120094372815308	0.330552913790294	0.190857171510495	0.470248656070093	3.93	2.44	6.27	0.0432268849065956	0.0748663131014028	0.10650574129621	0.0465495951907885	0.0806210434970618	0.114692491803335	0.0461687715755033	0.0799746170203434	0.113787113994476	0.0626418864730038	4.66737216443609	-0.0164143727941084	0.667952283467555	0.354922636450573	0.429405809204853	0.314375465158448	0.457311302944795	0.537433760497138	0.413694543410788	0.455384431677525	0.535430136180253	0.411823574600566	0.00490833658883964	0.00534230646951037	0.00533318725599036
185	0.486333689213633	0.11	0.0368749971527026	0.0202604357708354	0.0534895585345698	0.214501766332641	0.378026497650324	0.265082053035508	0.490970942265141	4.21	2.85	6.43	0.056513671935397	0.0805926513185556	0.104671630701714	0.0604397733240653	0.0861915605633831	0.111943347802701	0.0606816506700852	0.0865699550248905	0.112415901135046	0.0368749971527026	5.44203195855636	0.00701985085562526	0.742219643863742	0.354922636450573	0.429405809204853	0.314375465158448	0.457311302944795	0.537433760497138	0.413694543410788	0.455384431677525	0.535430136180253	0.411823574600566	0.00490833658883964	0.00534230646951037	0.00533318725599036
185	0.486333689213633	0.11	0.0551916207346034	0.030887098833882	0.0794961426353249	0.128305746893108	0.320771288488243	0.190232376988975	0.45131019998751	3.95	2.75	6.33	0.0428831719930741	0.0723099324752615	0.101736692957449	0.0461540028689264	0.0778252325050513	0.109496462141176	0.0462618117172227	0.0780000525328205	0.109795882006983	0.0551916207346034	4.88258622171308	0.0515118708520081	0.750034624508272	0.354922636450573	0.429405809204853	0.314375465158448	0.457311302944795	0.537433760497138	0.413694543410788	0.455384431677525	0.535430136180253	0.411823574600566	0.00490833658883964	0.00534230646951037	0.00533318725599036
185	0.486333689213633	0.11	0.0585747275360581	0.0330113669508447	0.0841380881212716	0.21004530549611	0.445118969311256	0.310344954255299	0.579892984367212	3.71	2.74	5.45	0.0740929317388239	0.106269391387314	0.138445851035805	0.0802977014839422	0.115168716721564	0.150039731959186	0.0815212324815547	0.116930792322091	0.152319560040155	0.0585747275360581	4.66367900091677	0.0336537217002737	0.707916447352706	0.354922636450573	0.429405809204853	0.314375465158448	0.457311302944795	0.537433760497138	0.413694543410788	0.455384431677525	0.535430136180253	0.411823574600566	0.00490833658883964	0.00534230646951037	0.00533318725599036
185	0.486333689213633	0.12	0.0405355967857443	0.0230262957345493	0.0580448978369392	0.154970109162936	0.307706009441175	0.195521341774953	0.419890677107396	3.9	2.45	6.06	0.044633713793299	0.0702432881914424	0.0958528625895858	0.0481092893906913	0.0757130516856786	0.103316813980666	0.0479070299228113	0.0753716509794003	0.102848661424832	0.0405355967857443	5.15383135270335	-0.0907715911847346	0.597466353354945	0.354922636450573	0.429405809204853	0.314375465158448	0.457311302944795	0.537433760497138	0.413694543410788	0.455384431677525	0.535430136180253	0.411823574600566	0.00490833658883964	0.00534230646951037	0.00533318725599036
185	0.486333689213633	0.12	0.0417042488922778	0.0236952182015909	0.0597132795829647	0.20502594192726	0.396311481157685	0.27447027599024	0.518152686325131	3.96	2.88	5.94	0.0617885234415197	0.089217315628472	0.116646107815424	0.0664907670643378	0.0960069511480194	0.125523135231701	0.0672930076452758	0.0971894005428034	0.12709437476733	0.0417042488922778	4.99056309614203	0.0473434126621725	0.749936667934029	0.354922636450573	0.429405809204853	0.314375465158448	0.457311302944795	0.537433760497138	0.413694543410788	0.455384431677525	0.535430136180253	0.411823574600566	0.00490833658883964	0.00534230646951037	0.00533318725599036
185	0.486333689213633	0.12	0.0427856271274825	0.0244665458625441	0.0611047083924209	0.20223243392157	0.36936749235476	0.254827561655664	0.483907423053856	4.02	2.69	6.26	0.0565886566732448	0.0820241345767956	0.107459612480346	0.0607988466193296	0.088126721332399	0.115454596045468	0.0608507215174541	0.0882153959401876	0.115630200366468	0.0427856271274825	5.09712700608142	0.0108021791898161	0.710645399061399	0.354922636450573	0.429405809204853	0.314375465158448	0.457311302944795	0.537433760497138	0.413694543410788	0.455384431677525	0.535430136180253	0.411823574600566	0.00490833658883964	0.00534230646951037	0.00533318725599036
185	0.486333689213633	0.12	0.0534608815253861	0.0310402846547687	0.0758814783960035	0.16474416261315	0.372703909483136	0.241678914417513	0.503728904548759	4.73	3.01	6.68	0.0463303458945084	0.071448107437121	0.0965658689797337	0.0490016567602284	0.0755676559111707	0.102133655062113	0.0492787129528287	0.075989315721381	0.10277171607932	0.0534608815253861	5.4648124270119	0.0181780264540113	0.777574115745958	0.354922636450573	0.429405809204853	0.314375465158448	0.457311302944795	0.537433760497138	0.413694543410788	0.455384431677525	0.535430136180253	0.411823574600566	0.00490833658883964	0.00534230646951037	0.00533318725599036
185	0.486333689213633	0.12	0.0538703474606528	0.0312036514373455	0.0765370434839601	0.183485339631866	0.343709569875417	0.230506450505564	0.456912689245271	3.82	2.56	5.84	0.0535813337579163	0.0798954525519454	0.106209571345975	0.0578788197720222	0.0863034600771764	0.114728100382331	0.0580881999773737	0.0865840517010838	0.115088702526009	0.0538703474606528	4.73371832600846	0.0425697224825995	0.715431064255463	0.354922636450573	0.429405809204853	0.314375465158448	0.457311302944795	0.537433760497138	0.413694543410788	0.455384431677525	0.535430136180253	0.411823574600566	0.00490833658883964	0.00534230646951037	0.00533318725599036
185	0.486333689213633	0.12	0.0546146063655457	0.0316385601481052	0.0775906525829862	0.197988744011034	0.396039341144221	0.271589664552601	0.520489017735841	4.49	2.97	6.47	0.0546372829444541	0.0796735530230057	0.104709823101557	0.0580709369360161	0.084680599468516	0.111290262001016	0.058517217006559	0.0853411410691478	0.112114991485623	0.0546146063655457	5.30115020662855	-0.0305670321126137	0.695027656171048	0.354922636450573	0.429405809204853	0.314375465158448	0.457311302944795	0.537433760497138	0.413694543410788	0.455384431677525	0.535430136180253	0.411823574600566	0.00490833658883964	0.00534230646951037	0.00533318725599036
185	0.486333689213633	0.12	0.0555565578488534	0.0323406776127277	0.0787724380849791	0.221422011500243	0.451023051288045	0.318977168275295	0.583068934300794	4	2.48	6.05	0.0711520869476889	0.10060667205172	0.130061257155751	0.0764853171309252	0.10814768122009	0.139810045309255	0.0762298155608505	0.107843708343717	0.139396655635119	0.0555565578488534	4.89166397186707	0.0329759741562134	0.72631995218272	0.354922636450573	0.429405809204853	0.314375465158448	0.457311302944795	0.537433760497138	0.413694543410788	0.455384431677525	0.535430136180253	0.411823574600566	0.00490833658883964	0.00534230646951037	0.00533318725599036
185	0.486333689213633	0.12	0.061670766626971	0.0360456797085068	0.0872958535454352	0.182978868778071	0.406156740444095	0.272159670486695	0.540153810401496	4.13	2.72	6.01	0.0589967837602013	0.0880436890075526	0.117090594254904	0.0632124697085761	0.0943349564112276	0.125457443113879	0.0635917976533559	0.0949469938062976	0.126208212963835	0.061670766626971	4.90984262042586	0.0170391240518822	0.727385353192023	0.354922636450573	0.429405809204853	0.314375465158448	0.457311302944795	0.537433760497138	0.413694543410788	0.455384431677525	0.535430136180253	0.411823574600566	0.00490833658883964	0.00534230646951037	0.00533318725599036
185	0.486333689213633	0.12	0.0629575578484386	0.0369057009053962	0.0890094147914809	0.169293722250638	0.406221018589781	0.26572915555082	0.546712881628742	4.38	2.93	5.92	0.05465481229123	0.0835509881245629	0.112447163957896	0.05822493898776	0.0890086523396649	0.11979236569157	0.0589897658901464	0.0901852821203648	0.121423452883886	0.0629575578484386	4.99406662680439	0.0378275444026123	0.762263803545265	0.354922636450573	0.429405809204853	0.314375465158448	0.457311302944795	0.537433760497138	0.413694543410788	0.455384431677525	0.535430136180253	0.411823574600566	0.00490833658883964	0.00534230646951037	0.00533318725599036
185	0.486333689213633	0.12	0.0632592879786937	0.0368012336304447	0.0897173423269427	0.155197601817285	0.347133443535618	0.220683982084122	0.473582904987115	4.03	2.67	5.96	0.0488824261598672	0.0768915113865491	0.104900596613231	0.0525039649877605	0.0825881515883075	0.112672338188855	0.0527688516620302	0.0830157053046605	0.113075548986367	0.0632592879786937	4.65316849089071	-0.0113536208431357	0.669939461783976	0.354922636450573	0.429405809204853	0.314375465158448	0.457311302944795	0.537433760497138	0.413694543410788	0.455384431677525	0.535430136180253	0.411823574600566	0.00490833658883964	0.00534230646951037	0.00533318725599036
185	0.486333689213633	0.13	0.0492333430197821	0.0289967381415533	0.0694699478980109	0.208273500039273	0.393689316243125	0.273847143597341	0.513531488888909	4.12	2.83	6.18	0.0595400080386806	0.0855961641444923	0.111652320250304	0.06381592780629	0.0917433304340769	0.119670733061864	0.0642784154153105	0.0924541702806892	0.120411014896035	0.0492333430197821	5.23268269024626	-0.0160696973650577	0.706568018461095	0.354922636450573	0.429405809204853	0.314375465158448	0.457311302944795	0.537433760497138	0.413694543410788	0.455384431677525	0.535430136180253	0.411823574600566	0.00490833658883964	0.00534230646951037	0.00533318725599036
185	0.486333689213633	0.13	0.0513433397577172	0.0303984582642231	0.0722882212512113	0.232660720048092	0.450367196825136	0.322669109256215	0.578065284394058	3.99	2.61	5.97	0.0722070414394148	0.10078337811471	0.129359714790005	0.0776482213628097	0.108377935136822	0.139107648910835	0.0779251860376462	0.108718925213179	0.139583101622156	0.0513433397577172	5.11366266540039	0.0245062293274948	0.727049961719389	0.354922636450573	0.429405809204853	0.314375465158448	0.457311302944795	0.537433760497138	0.413694543410788	0.455384431677525	0.535430136180253	0.411823574600566	0.00490833658883964	0.00534230646951037	0.00533318725599036
185	0.486333689213633	0.13	0.0563741083374644	0.0339389566009135	0.0788092600740152	0.210598469783364	0.385250099633284	0.268797390166208	0.50170280910036	4.08	2.97	6.15	0.0589545495855496	0.084495783562573	0.110037017539596	0.0632508798247615	0.0906534387827015	0.118055997740642	0.0640159552172499	0.0917210362684273	0.119388005727706	0.0563741083374644	4.95840542605545	-0.0437923959684068	0.66595724809613	0.354922636450573	0.429405809204853	0.314375465158448	0.457311302944795	0.537433760497138	0.413694543410788	0.455384431677525	0.535430136180253	0.411823574600566	0.00490833658883964	0.00534230646951037	0.00533318725599036
185	0.486333689213633	0.13	0.060103714523216	0.0358847632747962	0.0843226657716358	0.191204525967606	0.359067734791229	0.24376698923523	0.474368480347229	4.07	2.76	6.34	0.0535257739529558	0.0788432365946355	0.104160699236315	0.0574339372790339	0.084599944494633	0.111765951710232	0.0575859292128456	0.0848132741401916	0.112060120547123	0.060103714523216	4.84718147115789	-0.0286633304123593	0.665694467370278	0.354922636450573	0.429405809204853	0.314375465158448	0.457311302944795	0.537433760497138	0.413694543410788	0.455384431677525	0.535430136180253	0.411823574600566	0.00490833658883964	0.00534230646951037	0.00533318725599036
185	0.486333689213633	0.13	0.0649995561318284	0.0382057914574078	0.091793320806249	0.167039236513124	0.367336221813399	0.239264797205	0.495407646421798	4.06	2.53	5.84	0.0526737641154201	0.080868484310588	0.109063204505756	0.0565364419000514	0.0867987401612777	0.117061038422504	0.0566770634551496	0.0870185537998623	0.117318270935493	0.0649995561318284	4.65545254793672	-0.0587030480063849	0.623490007284919	0.354922636450573	0.429405809204853	0.314375465158448	0.457311302944795	0.537433760497138	0.413694543410788	0.455384431677525	0.535430136180253	0.411823574600566	0.00490833658883964	0.00534230646951037	0.00533318725599036
185	0.486333689213633	0.13	0.0680283429333694	0.0409179491660202	0.0951387367007185	0.196953244295454	0.394523504509989	0.270144467446011	0.518902541573966	4.45	2.51	5.87	0.0547825033350168	0.0800052853419268	0.105228067348837	0.0582738663900931	0.0851041304192582	0.111934394448423	0.0583141589414481	0.0851534519897541	0.112074340371419	0.0680283429333694	4.78120473447648	-0.0237989042251206	0.668137817700699	0.354922636450573	0.429405809204853	0.314375465158448	0.457311302944795	0.537433760497138	0.413694543410788	0.455384431677525	0.535430136180253	0.411823574600566	0.00490833658883964	0.00534230646951037	0.00533318725599036
185	0.486333689213633	0.13	0.0709850293282299	0.0422484198915357	0.099721638764924	0.157112348951175	0.392595805846267	0.250621157417526	0.534570454275009	3.91	2.67	6.06	0.0571081374742666	0.0894593875597561	0.121810637645246	0.0615418532793249	0.0964047637894266	0.131267674299528	0.0618001620493715	0.0968060635552547	0.131789982092658	0.0709850293282299	4.66773403124927	0.0710630419408041	0.755761562469189	0.354922636450573	0.429405809204853	0.314375465158448	0.457311302944795	0.537433760497138	0.413694543410788	0.455384431677525	0.535430136180253	0.411823574600566	0.00490833658883964	0.00534230646951037	0.00533318725599036
185	0.486333689213633	0.13	0.0726716121498249	0.043927429050387	0.101415795249263	0.175313209822565	0.37281779629325	0.246571311360263	0.499064281226237	3.68	2.59	6.01	0.0592654814622414	0.0896098823221497	0.119954283182058	0.0642824971397848	0.0971956501819699	0.130108803224155	0.0644053581159483	0.0973876657637447	0.130340759876926	0.0726716121498249	4.45799045769317	-0.0259583829876664	0.639489382736977	0.354922636450573	0.429405809204853	0.314375465158448	0.457311302944795	0.537433760497138	0.413694543410788	0.455384431677525	0.535430136180253	0.411823574600566	0.00490833658883964	0.00534230646951037	0.00533318725599036
185	0.486333689213633	0.13	0.078536169635959	0.0474533205350801	0.109619018736838	0.168077612878683	0.395385923945824	0.25804715963701	0.532724688254638	4.14	2.66	5.42	0.0558605271498448	0.0855908128200706	0.115321098490296	0.0598428509320753	0.0916926229322359	0.123542394932396	0.0605819604839327	0.0929191792958408	0.125181688253699	0.078536169635959	4.475015912146	0.132377532027678	0.809767905997813	0.354922636450573	0.429405809204853	0.314375465158448	0.457311302944795	0.537433760497138	0.413694543410788	0.455384431677525	0.535430136180253	0.411823574600566	0.00490833658883964	0.00534230646951037	0.00533318725599036
185	0.486333689213633	0.14	0.0402402979861279	0.0247443360740244	0.0557362598982313	0.264484634089461	0.404869333042717	0.299455890626251	0.510282775459183	3.82	2.48	6.53	0.0696017460318433	0.0941027155471514	0.118603685062459	0.0751832457308157	0.101648995754815	0.128114745778814	0.0743861594552072	0.100543902245636	0.126746185543743	0.0402402979861279	5.12717073126805	-0.013457578617544	0.668712441519629	0.354922636450573	0.429405809204853	0.314375465158448	0.457311302944795	0.537433760497138	0.413694543410788	0.455384431677525	0.535430136180253	0.411823574600566	0.00490833658883964	0.00534230646951037	0.00533318725599036
185	0.486333689213633	0.14	0.0422635020638468	0.0257135779331899	0.0588134261945037	0.230589289274343	0.382773447952467	0.273607594543599	0.491939301361334	3.47	2.3	5.6	0.0692884672468035	0.0969336598848477	0.124578852522892	0.0756596088835935	0.105846803746134	0.136033998608675	0.0754354616133867	0.105560238586168	0.135672757350881	0.0422635020638468	4.73557129962744	-0.0337282084097658	0.620851306328769	0.354922636450573	0.429405809204853	0.314375465158448	0.457311302944795	0.537433760497138	0.413694543410788	0.455384431677525	0.535430136180253	0.411823574600566	0.00490833658883964	0.00534230646951037	0.00533318725599036
185	0.486333689213633	0.14	0.0424769692576298	0.0262013916122023	0.0587525469030574	0.271504446155218	0.451154665256177	0.335773241423673	0.566536089088681	3.93	2.54	5.89	0.0761304514626175	0.102291082516849	0.128451713571081	0.0819927152050395	0.110167790098257	0.138342864991475	0.082133033647159	0.110343689531965	0.138592516368431	0.0424769692576298	4.9719545239529	0.0185505095359178	0.700109926330336	0.354922636450573	0.429405809204853	0.314375465158448	0.457311302944795	0.537433760497138	0.413694543410788	0.455384431677525	0.535430136180253	0.411823574600566	0.00490833658883964	0.00534230646951037	0.00533318725599036
185	0.486333689213633	0.14	0.0446890345794389	0.0275304427089758	0.061847626449902	0.420196774955717	0.615764274199143	0.502833083912008	0.728695464486278	3.81	2.29	5.55	0.117258483489083	0.143593544835213	0.169928606181343	0.126712221226451	0.155170495800791	0.18362877037513	0.126368391516553	0.154775546616611	0.183210060852843	0.0446890345794389	4.67661099613723	-0.0149216022362323	0.631100268460294	0.354922636450573	0.429405809204853	0.314375465158448	0.457311302944795	0.537433760497138	0.413694543410788	0.455384431677525	0.535430136180253	0.411823574600566	0.00490833658883964	0.00534230646951037	0.00533318725599036
185	0.486333689213633	0.14	0.0494266791122873	0.0305722559833971	0.0682811022411775	0.359116976286013	0.52471696434665	0.415275477930815	0.634158450762486	4.21	2.54	6.19	0.0885878211933817	0.111934210144764	0.135280599096146	0.0947485407026066	0.119718522512975	0.144688504323344	0.0944457131727177	0.119419852067176	0.144220777953638	0.0494266791122873	5.22110143140328	-0.0574597116535142	0.64945461134925	0.354922636450573	0.429405809204853	0.314375465158448	0.457311302944795	0.537433760497138	0.413694543410788	0.455384431677525	0.535430136180253	0.411823574600566	0.00490833658883964	0.00534230646951037	0.00533318725599036
185	0.486333689213633	0.14	0.0534904625254206	0.0328347414378379	0.0741461836130034	0.225294889379843	0.466478307654206	0.331423684719234	0.601532930589177	3.7	2.63	6	0.0792594521792201	0.111557552531237	0.143855652883254	0.0859149538204793	0.12092516047644	0.155935367132401	0.086222889945202	0.12133264094312	0.156433282796115	0.0534904625254206	5.04929320863935	0.0597906400345495	0.755528057363833	0.354922636450573	0.429405809204853	0.314375465158448	0.457311302944795	0.537433760497138	0.413694543410788	0.455384431677525	0.535430136180253	0.411823574600566	0.00490833658883964	0.00534230646951037	0.00533318725599036
185	0.486333689213633	0.14	0.0543331786584948	0.0335795590172549	0.0750867982997347	0.244391667695601	0.451344766012877	0.327436852542273	0.575252679483481	4.04	2.78	5.93	0.0724794024869137	0.099906894114754	0.127334385742594	0.0778430959460728	0.107300304326503	0.136757512706933	0.0785595802586613	0.108298187559012	0.137900879399212	0.0543331786584948	5.043507689672	-0.0183987801133023	0.676639648253811	0.354922636450573	0.429405809204853	0.314375465158448	0.457311302944795	0.537433760497138	0.413694543410788	0.455384431677525	0.535430136180253	0.411823574600566	0.00490833658883964	0.00534230646951037	0.00533318725599036
185	0.486333689213633	0.14	0.0547456060685726	0.0338490374623236	0.0756421746748215	0.203965489242138	0.378643409093467	0.261853998795835	0.495432819391099	3.49	2.66	6.04	0.0659595187007516	0.0953781005364357	0.12479668237212	0.0719740659169554	0.104075193850152	0.136176321783348	0.0722007384016251	0.104438378149644	0.136723218011952	0.0547456060685726	4.89670931317915	0.0126979187610566	0.690961331339073	0.354922636450573	0.429405809204853	0.314375465158448	0.457311302944795	0.537433760497138	0.413694543410788	0.455384431677525	0.535430136180253	0.411823574600566	0.00490833658883964	0.00534230646951037	0.00533318725599036
185	0.486333689213633	0.14	0.0557809860155187	0.0344911044368243	0.0770708675942131	0.186704706940695	0.417184005660137	0.281240142504023	0.55312786881625	4.07	2.84	5.89	0.0617712911019104	0.0916298591916861	0.121488427281462	0.066283604885471	0.0983233031725515	0.130363001459632	0.0670312244328443	0.0994038984848885	0.131882735742875	0.0557809860155187	5.05497623264284	-0.0178060222371227	0.707378157213818	0.354922636450573	0.429405809204853	0.314375465158448	0.457311302944795	0.537433760497138	0.413694543410788	0.455384431677525	0.535430136180253	0.411823574600566	0.00490833658883964	0.00534230646951037	0.00533318725599036
185	0.486333689213633	0.14	0.0587465837840383	0.0355630408646175	0.0819301267034591	0.201209866723088	0.382751660611425	0.263683881160561	0.501819440062289	3.96	2.5	6.28	0.059410917308653	0.0862382150863765	0.1130655128641	0.0639385866831298	0.0928103762824006	0.121682165881671	0.0635614847808029	0.0922507308381683	0.120973495422072	0.0587465837840383	4.92322249252898	0.0191449426062485	0.707249698320611	0.354922636450573	0.429405809204853	0.314375465158448	0.457311302944795	0.537433760497138	0.413694543410788	0.455384431677525	0.535430136180253	0.411823574600566	0.00490833658883964	0.00534230646951037	0.00533318725599036
185	0.486333689213633	0.14	0.0592852703408326	0.0364006679628499	0.0821698727188153	0.168579964679918	0.354918528565793	0.231857257205893	0.477979799925693	4.09	2.94	6.67	0.0506675837095379	0.0775600663653338	0.10445254902113	0.0543375265007673	0.0831778792864411	0.112018232072115	0.054559563535463	0.0834685737900145	0.112442826464348	0.0592852703408326	5.19609686181396	0.0157265788397842	0.740173765702254	0.354922636450573	0.429405809204853	0.314375465158448	0.457311302944795	0.537433760497138	0.413694543410788	0.455384431677525	0.535430136180253	0.411823574600566	0.00490833658883964	0.00534230646951037	0.00533318725599036
185	0.486333689213633	0.14	0.059870068878315	0.0362220279940547	0.0835181097625753	0.145175095465803	0.348718592566997	0.216603300921906	0.480833884212087	4.17	2.78	5.83	0.0465377904336968	0.0749231092607753	0.103308428087854	0.0498136382509075	0.0801970318437615	0.110580425436616	0.0503269636305625	0.0810496764490381	0.111791632034851	0.059870068878315	4.93387867476615	0.0217207203215373	0.732928217613034	0.354922636450573	0.429405809204853	0.314375465158448	0.457311302944795	0.537433760497138	0.413694543410788	0.455384431677525	0.535430136180253	0.411823574600566	0.00490833658883964	0.00534230646951037	0.00533318725599036
185	0.486333689213633	0.14	0.059920694053014	0.0363980817376727	0.0834433063683552	0.15938939353483	0.356766666640833	0.228846959681307	0.484686373600359	3.97	2.75	6.51	0.0514021148380081	0.0801346069643389	0.10886709909067	0.0552994221456525	0.0862104112440181	0.117121400342384	0.0552732617905974	0.086159829285134	0.117079932681918	0.059920694053014	5.05663078069616	-0.00828603016021673	0.702149903839402	0.354922636450573	0.429405809204853	0.314375465158448	0.457311302944795	0.537433760497138	0.413694543410788	0.455384431677525	0.535430136180253	0.411823574600566	0.00490833658883964	0.00534230646951037	0.00533318725599036
185	0.486333689213633	0.14	0.061366142779547	0.0377482733382642	0.0849840122208298	0.179679652019963	0.376344124294401	0.250795229277181	0.501893019311622	3.92	2.52	6.21	0.0569640840908493	0.0854804870299577	0.113996889969066	0.0613632844433569	0.0920819411685861	0.122800597893815	0.0611110743854169	0.091722870239937	0.122301369266643	0.061366142779547	4.99616465063845	-0.0359040210802261	0.656376173801479	0.354922636450573	0.429405809204853	0.314375465158448	0.457311302944795	0.537433760497138	0.413694543410788	0.455384431677525	0.535430136180253	0.411823574600566	0.00490833658883964	0.00534230646951037	0.00533318725599036
185	0.486333689213633	0.14	0.061396238466326	0.03789988174959	0.084892595183062	0.187072656763218	0.389140694081262	0.262488470343184	0.515792917819339	4.11	2.68	6.57	0.0572175472814509	0.0848253488376861	0.112433150393921	0.0613444928085815	0.0909435697437834	0.120542646678985	0.061136934216279	0.0906089674328541	0.12012333133456	0.061396238466326	5.14111294300162	-0.028986779678519	0.686109614238631	0.354922636450573	0.429405809204853	0.314375465158448	0.457311302944795	0.537433760497138	0.413694543410788	0.455384431677525	0.535430136180253	0.411823574600566	0.00490833658883964	0.00534230646951037	0.00533318725599036
185	0.486333689213633	0.14	0.0614168292118654	0.0373236676226392	0.0855099908010917	0.234794395527942	0.447099174348067	0.321080607175371	0.573117741520764	4.56	2.85	6.43	0.0637234777184286	0.0887338370421592	0.11374419636589	0.0676333832437234	0.0941783126444601	0.120723242045197	0.067935878292883	0.0946048752364731	0.12127808787684	0.0614168292118654	5.28050738623647	-0.00788065575362286	0.723620840188339	0.354922636450573	0.429405809204853	0.314375465158448	0.457311302944795	0.537433760497138	0.413694543410788	0.455384431677525	0.535430136180253	0.411823574600566	0.00490833658883964	0.00534230646951037	0.00533318725599036
185	0.486333689213633	0.14	0.0618171723273899	0.0381191979904598	0.0855151466643199	0.192052040036253	0.405844099668865	0.275878944417028	0.535809254920702	3.98	2.98	6.54	0.0618244596135878	0.0909496453323458	0.120074831051104	0.0664942750606406	0.0978193868768981	0.129144498693156	0.0669349804638842	0.0984808988098166	0.130000640915386	0.0618171723273899	4.9741936327619	-0.0177361808477085	0.693281430027933	0.354922636450573	0.429405809204853	0.314375465158448	0.457311302944795	0.537433760497138	0.413694543410788	0.455384431677525	0.535430136180253	0.411823574600566	0.00490833658883964	0.00534230646951037	0.00533318725599036
185	0.486333689213633	0.14	0.0622720167166995	0.0386309380334539	0.0859130953999452	0.173444707425361	0.330814693894257	0.218062323058269	0.443567064730245	4.27	2.56	6.06	0.0459230678500276	0.0696682738238671	0.0934134797977067	0.0490474404078806	0.0744081497310937	0.0997688590543068	0.0490507566253442	0.0743842243885993	0.0997341817652341	0.0622720167166995	4.86317559358082	0.00746518264632483	0.703737198353744	0.354922636450573	0.429405809204853	0.314375465158448	0.457311302944795	0.537433760497138	0.413694543410788	0.455384431677525	0.535430136180253	0.411823574600566	0.00490833658883964	0.00534230646951037	0.00533318725599036
185	0.486333689213633	0.14	0.0660946901930131	0.0400279908319028	0.0921613895541234	0.153100261820839	0.353186133816332	0.223492953865554	0.48287931376711	3.91	2.73	6.15	0.0508821986679743	0.0804091883739074	0.109936178079841	0.0548269056268944	0.086643012643363	0.118459119659831	0.0550980442843297	0.0870138080365905	0.119013514512085	0.0660946901930131	4.88260190592775	-0.0310549260288098	0.667427159196815	0.354922636450573	0.429405809204853	0.314375465158448	0.457311302944795	0.537433760497138	0.413694543410788	0.455384431677525	0.535430136180253	0.411823574600566	0.00490833658883964	0.00534230646951037	0.00533318725599036
185	0.486333689213633	0.14	0.0664057723688164	0.0405051614785108	0.092306383259122	0.23707458101446	0.47038075446594	0.338635933239577	0.602125575692303	3.82	2.51	5.74	0.0788112086843691	0.109472362978973	0.140133517273577	0.0851446756823721	0.118269837471434	0.151394999260495	0.0853322189708706	0.118680936141391	0.151795549879535	0.0664057723688164	4.76207874849375	0.00116467666935217	0.681594401437725	0.354922636450573	0.429405809204853	0.314375465158448	0.457311302944795	0.537433760497138	0.413694543410788	0.455384431677525	0.535430136180253	0.411823574600566	0.00490833658883964	0.00534230646951037	0.00533318725599036
185	0.486333689213633	0.14	0.06773675731105	0.0418594680904874	0.0936140465316125	0.195130565967796	0.381655911757914	0.260635808060836	0.502676015454992	3.95	2.43	6.22	0.0588052059214309	0.0861100193754536	0.113414832829476	0.0632969252660058	0.0926873628900264	0.122077800514047	0.0627994951500976	0.0919322199587441	0.121103657687991	0.06773675731105	4.80846827209563	-0.0149694333050887	0.669684860528688	0.354922636450573	0.429405809204853	0.314375465158448	0.457311302944795	0.537433760497138	0.413694543410788	0.455384431677525	0.535430136180253	0.411823574600566	0.00490833658883964	0.00534230646951037	0.00533318725599036
185	0.486333689213633	0.14	0.0688661160142529	0.0425457238766092	0.0951865081518966	0.175895584869288	0.352800931953344	0.23357277339918	0.472029090507508	3.67	2.28	5.66	0.0563363006854996	0.0850933912176504	0.113850481749801	0.0611319044328763	0.0923369301230262	0.123541955813176	0.0608361035877764	0.0918853144292143	0.122936599674256	0.0688661160142529	4.43019336952569	-0.0352414217096125	0.612355817779926	0.354922636450573	0.429405809204853	0.314375465158448	0.457311302944795	0.537433760497138	0.413694543410788	0.455384431677525	0.535430136180253	0.411823574600566	0.00490833658883964	0.00534230646951037	0.00533318725599036
185	0.486333689213633	0.14	0.0696041735846045	0.04271243483235	0.096495912336859	0.186487675373595	0.382937636875148	0.258064070533517	0.507811203216779	4.6	3.01	6.86	0.0507803992491411	0.0753523187007044	0.0999242381522678	0.0538490949779992	0.0799059130397705	0.105962731101542	0.0540419797870044	0.0802462099549302	0.106336291894786	0.0696041735846045	5.16323065512666	-0.0167542376407266	0.717291955606292	0.354922636450573	0.429405809204853	0.314375465158448	0.457311302944795	0.537433760497138	0.413694543410788	0.455384431677525	0.535430136180253	0.411823574600566	0.00490833658883964	0.00534230646951037	0.00533318725599036
185	0.486333689213633	0.14	0.0736649747669424	0.0451424916091195	0.102187457924765	0.194909900559125	0.444486107480599	0.303443948868327	0.585528266092871	3.94	2.67	5.81	0.0685652963055721	0.100434764894067	0.132304233482561	0.0738153452570925	0.108125061013817	0.142434776770542	0.0743947475192727	0.108915936326684	0.143510153998386	0.0736649747669424	4.60465144333787	-0.00617517565825799	0.666455040381731	0.354922636450573	0.429405809204853	0.314375465158448	0.457311302944795	0.537433760497138	0.413694543410788	0.455384431677525	0.535430136180253	0.411823574600566	0.00490833658883964	0.00534230646951037	0.00533318725599036
185	0.486333689213633	0.14	0.0740262137361172	0.0448462892474739	0.103206138224761	0.189652356224638	0.42043188804475	0.284745064679214	0.556118711410287	3.85	2.42	5.38	0.0657836937007202	0.0971309637141898	0.12847823372766	0.0710073471794764	0.104843794477523	0.138680241775569	0.0713926421234192	0.105417804457852	0.139510357579138	0.0740262137361172	4.37356507734075	0.0394382318160904	0.692159016941408	0.354922636450573	0.429405809204853	0.314375465158448	0.457311302944795	0.537433760497138	0.413694543410788	0.455384431677525	0.535430136180253	0.411823574600566	0.00490833658883964	0.00534230646951037	0.00533318725599036
185	0.486333689213633	0.14	0.0903234151979291	0.0560643224253244	0.124582507970534	0.137732069931392	0.395127778539878	0.240770680859415	0.549484876220341	3.94	2.66	5.45	0.054438648942743	0.0893390438847412	0.124239438826739	0.0586114169943493	0.0961869564491289	0.133762495903909	0.0593107630906801	0.0973725105432375	0.135371857346854	0.0903234151979291	4.40464453644065	-0.00654021608889783	0.659577645270583	0.354922636450573	0.429405809204853	0.314375465158448	0.457311302944795	0.537433760497138	0.413694543410788	0.455384431677525	0.535430136180253	0.411823574600566	0.00490833658883964	0.00534230646951037	0.00533318725599036
185	0.486333689213633	0.15	0.0450323516202364	0.0282933726347979	0.0617713306056748	0.228879852950774	0.393600464075063	0.28080326761951	0.506397660530617	3.72	2.51	5.45	0.0668925071246879	0.0937628755912395	0.120633244057791	0.0724744939161753	0.10158711713307	0.130699740349964	0.0730343520830048	0.102319961452667	0.131672930411514	0.0450323516202364	4.97875101777331	0.014670456543263	0.693249888563201	0.354922636450573	0.429405809204853	0.314375465158448	0.457311302944795	0.537433760497138	0.413694543410788	0.455384431677525	0.535430136180253	0.411823574600566	0.00490833658883964	0.00534230646951037	0.00533318725599036
185	0.486333689213633	0.15	0.0479551230254541	0.0303350612135302	0.065575184837378	0.251300569959154	0.390709257831635	0.285417063190517	0.496001452472752	3.99	2.33	6.85	0.0638195990762444	0.0873630606084254	0.110906522140606	0.0686223613025894	0.093937592782574	0.119252824262559	0.067070742719443	0.091775152684022	0.116535601687065	0.0479551230254541	5.17532903573574	0.0342517677795873	0.721712103054057	0.354922636450573	0.429405809204853	0.314375465158448	0.457311302944795	0.537433760497138	0.413694543410788	0.455384431677525	0.535430136180253	0.411823574600566	0.00490833658883964	0.00534230646951037	0.00533318725599036
185	0.486333689213633	0.15	0.0568943834896465	0.0360530736288507	0.0777356933504423	0.252103565916214	0.471050688629585	0.344377605377451	0.59772377188172	3.67	2.56	5.92	0.0829583696775275	0.113473107873424	0.143987846069321	0.0900061145281575	0.123113238396825	0.156220362265493	0.0901680864983064	0.123367738746447	0.156569527278407	0.0568943834896465	4.79368035434019	-0.159737946830705	0.512922013554591	0.354922636450573	0.429405809204853	0.314375465158448	0.457311302944795	0.537433760497138	0.413694543410788	0.455384431677525	0.535430136180253	0.411823574600566	0.00490833658883964	0.00534230646951037	0.00533318725599036
185	0.486333689213633	0.15	0.0576262019713569	0.0362819655090548	0.078970438433659	0.307173859517144	0.477027042147417	0.36517382847659	0.588880255818244	4.1	2.63	6.3	0.0796566821989514	0.104055626481125	0.128454570763299	0.0854088463106276	0.111569685863711	0.137730525416795	0.0853058504026194	0.111397796540405	0.137580195910971	0.0576262019713569	4.99090975198257	-0.0103025880712424	0.689664646818515	0.354922636450573	0.429405809204853	0.314375465158448	0.457311302944795	0.537433760497138	0.413694543410788	0.455384431677525	0.535430136180253	0.411823574600566	0.00490833658883964	0.00534230646951037	0.00533318725599036
185	0.486333689213633	0.15	0.0577769902758341	0.0365231592998652	0.0790308212518029	0.305620076791672	0.449717570178866	0.343881683032882	0.55555345732485	3.78	2.51	6.38	0.0807256039859528	0.105570387336719	0.130415170687484	0.0873043334782712	0.114173841338852	0.141043349199432	0.0866976477313073	0.113356396292276	0.140064465279283	0.0577769902758341	4.98063467539584	-0.0371873534827627	0.647693926709184	0.354922636450573	0.429405809204853	0.314375465158448	0.457311302944795	0.537433760497138	0.413694543410788	0.455384431677525	0.535430136180253	0.411823574600566	0.00490833658883964	0.00534230646951037	0.00533318725599036
185	0.486333689213633	0.15	0.0592865397450393	0.0375163303309768	0.0810567491591017	0.22836860179475	0.465265913753687	0.331737574634514	0.598794252872861	4.12	2.81	6.46	0.0720225128564655	0.101012435181389	0.130002357506313	0.0771823298500562	0.108249140191275	0.139315950532493	0.0773629527045159	0.108539523720583	0.139708281682306	0.0592865397450393	5.05725368167852	-0.0208369226636945	0.688383121768519	0.354922636450573	0.429405809204853	0.314375465158448	0.457311302944795	0.537433760497138	0.413694543410788	0.455384431677525	0.535430136180253	0.411823574600566	0.00490833658883964	0.00534230646951037	0.00533318725599036
185	0.486333689213633	0.15	0.0618666156430749	0.0391783937045515	0.0845548375815982	0.208818327701147	0.354933171140548	0.247066853428777	0.462799488852318	4.12	2.54	5.9	0.0536349686803438	0.0770513294419973	0.100467690203651	0.0574768740378733	0.0825705629322271	0.107664251826581	0.0575725801765657	0.082687105408769	0.107825327946239	0.0618666156430749	4.77049079684614	-0.056019919255616	0.624983650114141	0.354922636450573	0.429405809204853	0.314375465158448	0.457311302944795	0.537433760497138	0.413694543410788	0.455384431677525	0.535430136180253	0.411823574600566	0.00490833658883964	0.00534230646951037	0.00533318725599036
185	0.486333689213633	0.15	0.0623107852017594	0.0389948131956711	0.0856267572078476	0.203118527390705	0.404535075539162	0.279433223202745	0.529636927875579	4.23	2.72	6.3	0.0593095787384323	0.0858623918807944	0.112415205023156	0.0633989387661164	0.0917825525143271	0.120166166262538	0.0634866745418549	0.0919385655753828	0.120400599716561	0.0623107852017594	5.1428404404535	0.0523032790352213	0.770484216155542	0.354922636450573	0.429405809204853	0.314375465158448	0.457311302944795	0.537433760497138	0.413694543410788	0.455384431677525	0.535430136180253	0.411823574600566	0.00490833658883964	0.00534230646951037	0.00533318725599036
185	0.486333689213633	0.15	0.0625410250791333	0.0396840480033315	0.0853980021549351	0.228331813520503	0.467866711069731	0.333577942131939	0.602155480007523	4.06	2.37	6.21	0.0735214213409863	0.103119005339909	0.132716589338831	0.0789232967600959	0.110695518552367	0.142467740344638	0.0780842427962853	0.109581129528306	0.141001041938216	0.0625410250791333	4.82742511384156	-0.0360006651020211	0.653164246525243	0.354922636450573	0.429405809204853	0.314375465158448	0.457311302944795	0.537433760497138	0.413694543410788	0.455384431677525	0.535430136180253	0.411823574600566	0.00490833658883964	0.00534230646951037	0.00533318725599036
185	0.486333689213633	0.15	0.0638183889528261	0.0403646424964997	0.0872721354091525	0.256311750471331	0.481961748947943	0.353785005114192	0.610138492781695	3.76	2.58	5.91	0.0834896122767408	0.11373800180959	0.143986391342439	0.0903518593749091	0.123086449497695	0.155821039620481	0.0906103559664188	0.123445105858684	0.156335017346828	0.0638183889528261	4.78845209608527	-0.0150484725625556	0.666246469975617	0.354922636450573	0.429405809204853	0.314375465158448	0.457311302944795	0.537433760497138	0.413694543410788	0.455384431677525	0.535430136180253	0.411823574600566	0.00490833658883964	0.00534230646951037	0.00533318725599036
185	0.486333689213633	0.15	0.0641427349853554	0.0407030100910554	0.0875824598796555	0.214756073608287	0.407545215155227	0.285873165100816	0.529217265209637	4.27	2.72	5.89	0.0601908861735408	0.085809060277933	0.111427234382325	0.0642844699226607	0.0916449367205598	0.119005403518459	0.064824560256028	0.0924103619807284	0.120012299347582	0.0641427349853554	4.98421503773148	-0.00303563297129043	0.699770628042679	0.354922636450573	0.429405809204853	0.314375465158448	0.457311302944795	0.537433760497138	0.413694543410788	0.455384431677525	0.535430136180253	0.411823574600566	0.00490833658883964	0.00534230646951037	0.00533318725599036
185	0.486333689213633	0.15	0.0642252349202879	0.0407155301982118	0.0877349396423639	0.195165460654232	0.36583971336948	0.249847687945671	0.481831738793289	3.74	2.17	6.7	0.0592051874463545	0.0866912517120051	0.114177315977656	0.0641039164887625	0.093864220345355	0.123624524201947	0.0622505689007877	0.0911816599840677	0.120096445707268	0.0642252349202879	4.8872088488355	0.013127887597388	0.693157764844314	0.354922636450573	0.429405809204853	0.314375465158448	0.457311302944795	0.537433760497138	0.413694543410788	0.455384431677525	0.535430136180253	0.411823574600566	0.00490833658883964	0.00534230646951037	0.00533318725599036
185	0.486333689213633	0.15	0.0647605644091317	0.0410869164469464	0.088434212371317	0.184584028233666	0.405928638768645	0.272721438294544	0.539135839242747	4.12	2.85	5.71	0.0592142103324832	0.0881366127515985	0.117059015170714	0.0634569617829092	0.09445168035932	0.125446398935731	0.0643625236876688	0.0958473279448299	0.127276047572377	0.0647605644091317	4.7324152701282	-0.0195444726532225	0.673193979604842	0.354922636450573	0.429405809204853	0.314375465158448	0.457311302944795	0.537433760497138	0.413694543410788	0.455384431677525	0.535430136180253	0.411823574600566	0.00490833658883964	0.00534230646951037	0.00533318725599036
185	0.486333689213633	0.15	0.0657101242887204	0.0413656718807902	0.0900545766966507	0.217552064588923	0.426255927612704	0.300043531183811	0.552468324041598	4	2.52	5.79	0.0669434542687237	0.095103014167076	0.123262574065428	0.0719630614119644	0.10223410374815	0.132505146084335	0.0721311010896614	0.102499199561134	0.132890310527182	0.0657101242887204	4.73502707187159	-0.0605851199804643	0.62092793565527	0.354922636450573	0.429405809204853	0.314375465158448	0.457311302944795	0.537433760497138	0.413694543410788	0.455384431677525	0.535430136180253	0.411823574600566	0.00490833658883964	0.00534230646951037	0.00533318725599036
185	0.486333689213633	0.15	0.0679454021576811	0.0424087690952932	0.0934820352200691	0.171788609978926	0.382357165742081	0.251279677141175	0.513434654342988	3.88	2.79	6.05	0.0576467514888158	0.0877175932581218	0.117788435027428	0.0621721630320638	0.0946036397190962	0.127035116406129	0.0626427498060479	0.0952945915254532	0.12802787951224	0.0679454021576811	4.74870313015221	-0.0209552502133854	0.675790736594285	0.354922636450573	0.429405809204853	0.314375465158448	0.457311302944795	0.537433760497138	0.413694543410788	0.455384431677525	0.535430136180253	0.411823574600566	0.00490833658883964	0.00534230646951037	0.00533318725599036
185	0.486333689213633	0.15	0.0683061003167073	0.0431538870500035	0.0934583135834111	0.224184409683562	0.410203170620624	0.291062230688897	0.52934411055235	3.72	2.62	5.59	0.0693280369315957	0.0977061863881642	0.126084335844733	0.0751121423100828	0.105857908306338	0.136603674302593	0.0757948175549245	0.106871967446932	0.137851760643798	0.0683061003167073	4.52573061416279	-0.0130477167727291	0.651019661477491	0.354922636450573	0.429405809204853	0.314375465158448	0.457311302944795	0.537433760497138	0.413694543410788	0.455384431677525	0.535430136180253	0.411823574600566	0.00490833658883964	0.00534230646951037	0.00533318725599036
185	0.486333689213633	0.15	0.0686239803764902	0.0431146194654241	0.0941333412875563	0.174911011945125	0.382359147434342	0.252701312497174	0.51201698237151	4.48	2.79	6.27	0.0509206593467759	0.0770474031267467	0.103174146906718	0.0541299591615579	0.0819033539285653	0.109676748695573	0.0543670670555002	0.0823043177506633	0.110151316741084	0.0686239803764902	5.04086948643939	0.000738928268357219	0.72219646603633	0.354922636450573	0.429405809204853	0.314375465158448	0.457311302944795	0.537433760497138	0.413694543410788	0.455384431677525	0.535430136180253	0.411823574600566	0.00490833658883964	0.00534230646951037	0.00533318725599036
185	0.486333689213633	0.15	0.0687833108231442	0.0435426206716201	0.0940240009746684	0.212587478414206	0.395537664444719	0.276685902501189	0.514389426388248	3.85	2.49	6.16	0.0638447377947438	0.0912695523918495	0.118694366988955	0.0689044586908142	0.0985027007665314	0.128100942842248	0.0685925436132238	0.0980636718974879	0.127523624493517	0.0687833108231442	4.58754762145824	0.00249644153959171	0.667434581971199	0.354922636450573	0.429405809204853	0.314375465158448	0.457311302944795	0.537433760497138	0.413694543410788	0.455384431677525	0.535430136180253	0.411823574600566	0.00490833658883964	0.00534230646951037	0.00533318725599036
185	0.486333689213633	0.15	0.0690371808870322	0.0428713144768088	0.0952030472972556	0.178880004913512	0.395111694499655	0.262943255578718	0.527280133420592	3.79	2.71	6.37	0.0615054087975801	0.0924211052206687	0.123336801643757	0.0664888767159591	0.0999095135062576	0.133330150296556	0.0665632100907715	0.0999854626384034	0.133430526224606	0.0690371808870322	4.93561703415915	0.0447214825706491	0.750001704134209	0.354922636450573	0.429405809204853	0.314375465158448	0.457311302944795	0.537433760497138	0.413694543410788	0.455384431677525	0.535430136180253	0.411823574600566	0.00490833658883964	0.00534230646951037	0.00533318725599036
185	0.486333689213633	0.15	0.0709025438921415	0.0446613134864531	0.0971437742978299	0.206105497710261	0.397764945619262	0.275880418315838	0.519649472922687	4.14	2.33	6.19	0.0596357109357161	0.0859828887534688	0.112330066571222	0.0638769431048736	0.0920979058808978	0.120318868656922	0.0631495170697234	0.0910303370690599	0.11887897928159	0.0709025438921415	4.70831932986034	0.00245868212750232	0.671437822157816	0.354922636450573	0.429405809204853	0.314375465158448	0.457311302944795	0.537433760497138	0.413694543410788	0.455384431677525	0.535430136180253	0.411823574600566	0.00490833658883964	0.00534230646951037	0.00533318725599036
185	0.486333689213633	0.15	0.0711140453238354	0.0444608369383728	0.097767253709298	0.184927199645763	0.374492479862114	0.251741104639396	0.497243855084831	3.8	2.57	5.91	0.0587608679391383	0.0874132302903001	0.116065592641462	0.0635056784283993	0.0944716558467638	0.125437633265128	0.0636810188147592	0.094785592360131	0.125742591810376	0.0711140453238354	4.58598780879201	-0.016111753544995	0.655260778992536	0.354922636450573	0.429405809204853	0.314375465158448	0.457311302944795	0.537433760497138	0.413694543410788	0.455384431677525	0.535430136180253	0.411823574600566	0.00490833658883964	0.00534230646951037	0.00533318725599036
185	0.486333689213633	0.15	0.0723888579321228	0.0458947011137478	0.0988830147504978	0.292061568229498	0.54650136118454	0.413658797641541	0.67934392472754	3.45	2.44	4.91	0.105388734198517	0.139233317462076	0.173077900725634	0.115171236013178	0.152157376101668	0.189143516190158	0.116816101197765	0.154191798057582	0.191819782851962	0.0723888579321228	4.40758424982513	-0.0151639179638686	0.635044521437506	0.354922636450573	0.429405809204853	0.314375465158448	0.457311302944795	0.537433760497138	0.413694543410788	0.455384431677525	0.535430136180253	0.411823574600566	0.00490833658883964	0.00534230646951037	0.00533318725599036
185	0.486333689213633	0.15	0.0746389533939566	0.0471786182855572	0.102099288502356	0.193667696353293	0.38398205855489	0.261654352909884	0.506309764199897	3.83	2.63	5.63	0.0606401386308516	0.0889903989884999	0.117340659346148	0.065480177681356	0.0960932357555183	0.126706293829681	0.0660882372302353	0.0970107497185665	0.12785442767605	0.0746389533939566	4.43681923983664	-0.0207927341772339	0.637165408066621	0.354922636450573	0.429405809204853	0.314375465158448	0.457311302944795	0.537433760497138	0.413694543410788	0.455384431677525	0.535430136180253	0.411823574600566	0.00490833658883964	0.00534230646951037	0.00533318725599036
185	0.486333689213633	0.15	0.0769587475840261	0.0485678935636188	0.105349601604433	0.183248159955071	0.388360632459916	0.260350039063057	0.516371225856775	4.06	2.65	5.89	0.0572951413513801	0.0854663875303396	0.113637633709299	0.0614942039770016	0.091730072463493	0.121965940949984	0.0618624041867805	0.0922184103819746	0.122630746299525	0.0769587475840261	4.6709495061639	-0.00368648564268854	0.68434065887558	0.354922636450573	0.429405809204853	0.314375465158448	0.457311302944795	0.537433760497138	0.413694543410788	0.455384431677525	0.535430136180253	0.411823574600566	0.00490833658883964	0.00534230646951037	0.00533318725599036
185	0.486333689213633	0.15	0.0781417427486427	0.0489325450017156	0.10735094049557	0.199573901876588	0.413421386053076	0.284154541903984	0.542688230202168	3.69	2.42	5.52	0.0681728003466342	0.0991857931306569	0.13019878591468	0.0739267848752951	0.107557365315383	0.141187945755471	0.0741414368065307	0.107908446965621	0.141994475643271	0.0781417427486427	4.36007041062963	-0.0437658962256038	0.597084911477481	0.354922636450573	0.429405809204853	0.314375465158448	0.457311302944795	0.537433760497138	0.413694543410788	0.455384431677525	0.535430136180253	0.411823574600566	0.00490833658883964	0.00534230646951037	0.00533318725599036
185	0.486333689213633	0.16	0.0479360006497995	0.0309652699815312	0.0649067313180679	0.235932867913972	0.406655907577507	0.292398574480702	0.520913240674312	4.08	2.82	6.18	0.0640570019789052	0.0890878429304554	0.114118683882006	0.0687161705502018	0.0955676228927283	0.122419075235255	0.0691505115425136	0.0961753794348624	0.123220757613558	0.0479360006497995	5.22326803538276	-0.0749548545789231	0.646345843867689	0.354922636450573	0.429405809204853	0.314375465158448	0.457311302944795	0.537433760497138	0.413694543410788	0.455384431677525	0.535430136180253	0.411823574600566	0.00490833658883964	0.00534230646951037	0.00533318725599036
185	0.486333689213633	0.16	0.05108175040326	0.0330828038773029	0.0690806969292171	0.221230795983863	0.405748013486237	0.286891371142749	0.524604655829725	3.73	2.34	5.57	0.0681758746121469	0.096420556607823	0.124665238603499	0.073842617180751	0.104434982175907	0.135027347171062	0.0738073473336954	0.10432951589828	0.134922630179881	0.05108175040326	4.73663313426583	0.0325283204482034	0.697682851524503	0.354922636450573	0.429405809204853	0.314375465158448	0.457311302944795	0.537433760497138	0.413694543410788	0.455384431677525	0.535430136180253	0.411823574600566	0.00490833658883964	0.00534230646951037	0.00533318725599036
185	0.486333689213633	0.16	0.0521230414728987	0.033386889519668	0.0708591934261294	0.206323708039726	0.400416203466691	0.277801022977344	0.523031383956038	4.74	2.98	6.57	0.0532153924467352	0.0767034807184619	0.100191568990189	0.0562795374695195	0.0811200710669962	0.105960604664473	0.0566344903174477	0.0816408986147508	0.10666534696453	0.0521230414728987	5.76681741569841	-0.00301310878856663	0.763261959562996	0.354922636450573	0.429405809204853	0.314375465158448	0.457311302944795	0.537433760497138	0.413694543410788	0.455384431677525	0.535430136180253	0.411823574600566	0.00490833658883964	0.00534230646951037	0.00533318725599036
185	0.486333689213633	0.16	0.0531200942947808	0.0340768919766668	0.0721632966128948	0.238716066296242	0.389419171797379	0.280842806801034	0.497995536793725	3.62	2.45	5.4	0.0685491662693449	0.0950508929179057	0.121552619566467	0.0744962958551641	0.103297236501568	0.132098177147972	0.0749812562330135	0.103930760050912	0.132919044932925	0.0531200942947808	4.58000101198035	0.0877071063209078	0.734712143517719	0.354922636450573	0.429405809204853	0.314375465158448	0.457311302944795	0.537433760497138	0.413694543410788	0.455384431677525	0.535430136180253	0.411823574600566	0.00490833658883964	0.00534230646951037	0.00533318725599036
185	0.486333689213633	0.16	0.05780719768595	0.0374043062848831	0.0782100890870168	0.244815426242798	0.388909458981111	0.282264303277647	0.495554614684575	4.39	2.78	5.57	0.0579233155246652	0.079807914219076	0.101692512913487	0.0616919770134408	0.0850004521477598	0.108308927282079	0.0625607432576999	0.086235481123731	0.109900386196978	0.05780719768595	4.86366064137333	-0.0127960513335885	0.673318179498242	0.354922636450573	0.429405809204853	0.314375465158448	0.457311302944795	0.537433760497138	0.413694543410788	0.455384431677525	0.535430136180253	0.411823574600566	0.00490833658883964	0.00534230646951037	0.00533318725599036
185	0.486333689213633	0.16	0.0579185932939512	0.0373542610332813	0.078482925554621	0.225730789429731	0.425035463617294	0.302132820216576	0.547938107018012	4.06	2.76	6.1	0.0665501096224191	0.0936215955514878	0.120693081480557	0.0714347869089001	0.100493278917737	0.129551770926575	0.0718951534661756	0.101093169934438	0.130271560280308	0.0579185932939512	5.1734080131928	0.0391791923436333	0.749443133896173	0.354922636450573	0.429405809204853	0.314375465158448	0.457311302944795	0.537433760497138	0.413694543410788	0.455384431677525	0.535430136180253	0.411823574600566	0.00490833658883964	0.00534230646951037	0.00533318725599036
185	0.486333689213633	0.16	0.0586305772186421	0.0374651867341839	0.0797959677031002	0.243616860250359	0.432707498299887	0.313666343414814	0.551748653184959	3.74	2.41	5.48	0.0742643940924712	0.102448862796901	0.130633331501332	0.0804006736715074	0.110913953939951	0.141427234208394	0.0807013019233636	0.111340467079071	0.141957491582343	0.0586305772186421	4.65861272500216	-0.02385040363282	0.634771292451193	0.354922636450573	0.429405809204853	0.314375465158448	0.457311302944795	0.537433760497138	0.413694543410788	0.455384431677525	0.535430136180253	0.411823574600566	0.00490833658883964	0.00534230646951037	0.00533318725599036
185	0.486333689213633	0.16	0.059080674953834	0.0382057651678304	0.0799555847398375	0.209858416715936	0.357615465506787	0.249274920293519	0.465956010720054	3.9	2.73	6.35	0.0568498990046436	0.0815581570445216	0.1062664150844	0.0612697553301143	0.0878989833717156	0.114528211413317	0.0613615869998739	0.0879559447842553	0.114716519237845	0.059080674953834	4.9796653228157	-0.000466587392553275	0.702189778543488	0.354922636450573	0.429405809204853	0.314375465158448	0.457311302944795	0.537433760497138	0.413694543410788	0.455384431677525	0.535430136180253	0.411823574600566	0.00490833658883964	0.00534230646951037	0.00533318725599036
185	0.486333689213633	0.16	0.061608312168262	0.0398738857513505	0.0833427385851734	0.229275289057522	0.41943159442776	0.299366264156739	0.539496924698782	4.18	2.68	6.15	0.0641607889396597	0.089893435656513	0.115626082373366	0.0686582711697159	0.0961947005902109	0.123731130010706	0.0688371359292205	0.0964366817308474	0.1241476140154	0.061608312168262	4.97360168274066	-0.0133962489869912	0.689589592087334	0.354922636450573	0.429405809204853	0.314375465158448	0.457311302944795	0.537433760497138	0.413694543410788	0.455384431677525	0.535430136180253	0.411823574600566	0.00490833658883964	0.00534230646951037	0.00533318725599036
185	0.486333689213633	0.16	0.0617440298882879	0.0396545279906173	0.0838335317859584	0.180849641599786	0.386886225082942	0.258330413258527	0.515442036907356	4.66	2.88	6.43	0.05025432453715	0.0752629381458602	0.10027155175457	0.0532296522930143	0.0797189110579572	0.1062081698229	0.0534994099268033	0.0801147457377283	0.10678954062314	0.0617440298882879	5.27682656576595	-0.0441627014226712	0.696360881709448	0.354922636450573	0.429405809204853	0.314375465158448	0.457311302944795	0.537433760497138	0.413694543410788	0.455384431677525	0.535430136180253	0.411823574600566	0.00490833658883964	0.00534230646951037	0.00533318725599036
185	0.486333689213633	0.16	0.0619580873242012	0.0396360703658766	0.0842801042825258	0.258993220756361	0.452071399117747	0.332683754087772	0.571459044147722	4.49	2.64	6.87	0.066880574051597	0.0908814882416132	0.114882402431629	0.0710784224059389	0.0965857859583294	0.12209314951072	0.0703989783852706	0.0956644487250742	0.120894171681471	0.0619580873242012	5.27866357862007	0.0418113240394254	0.766001224922305	0.354922636450573	0.429405809204853	0.314375465158448	0.457311302944795	0.537433760497138	0.413694543410788	0.455384431677525	0.535430136180253	0.411823574600566	0.00490833658883964	0.00534230646951037	0.00533318725599036
185	0.486333689213633	0.16	0.0647224238416353	0.0417088156379396	0.0877360320453311	0.14489866774504	0.310183998922015	0.192536838995157	0.427831158848874	3.8	2.71	5.6	0.0450033838350463	0.0725021228967418	0.100000861958437	0.0486454241968703	0.0783695851941485	0.108093746191427	0.0492277287802665	0.0793240406259486	0.109374057076985	0.0647224238416353	4.69106035554467	0.0593734411010569	0.743344418797905	0.354922636450573	0.429405809204853	0.314375465158448	0.457311302944795	0.537433760497138	0.413694543410788	0.455384431677525	0.535430136180253	0.411823574600566	0.00490833658883964	0.00534230646951037	0.00533318725599036
185	0.486333689213633	0.16	0.0655856266584827	0.0424613663892144	0.0887098869277511	0.201350494319352	0.408564606332256	0.281522417887466	0.535606794777046	4.07	2.58	6.63	0.0618654696319551	0.0897834049430607	0.117701340254166	0.0663885960676983	0.096347675687386	0.126306755307074	0.0658607507443321	0.0955497241263629	0.125271928401708	0.0655856266584827	5.19368517651703	-0.0499694416275161	0.671433913350228	0.354922636450573	0.429405809204853	0.314375465158448	0.457311302944795	0.537433760497138	0.413694543410788	0.455384431677525	0.535430136180253	0.411823574600566	0.00490833658883964	0.00534230646951037	0.00533318725599036
185	0.486333689213633	0.16	0.0659959941453282	0.0420045416102117	0.0899874466804446	0.18417972094921	0.372846419730006	0.250330709616681	0.495362129843331	3.66	2.21	5.77	0.0604377008415358	0.0900168437583426	0.119595986675149	0.0655905408584274	0.0976915631512664	0.129792585444105	0.0649131306865456	0.0967280419597955	0.128452830979154	0.0659959941453282	4.54303649863788	0.0166057075090288	0.662664042785326	0.354922636450573	0.429405809204853	0.314375465158448	0.457311302944795	0.537433760497138	0.413694543410788	0.455384431677525	0.535430136180253	0.411823574600566	0.00490833658883964	0.00534230646951037	0.00533318725599036
185	0.486333689213633	0.16	0.0666797713370314	0.042998212004129	0.0903613306699339	0.232256083487821	0.427255841963766	0.305973349379893	0.548538334547639	3.98	2.64	6	0.0685796954142218	0.0957634890921237	0.122947282770026	0.0737611426845481	0.102998771578526	0.132236400472504	0.0740248649268608	0.103396125256634	0.132731533711795	0.0666797713370314	4.88128677276316	-0.00684531008302974	0.684970082535763	0.354922636450573	0.429405809204853	0.314375465158448	0.457311302944795	0.537433760497138	0.413694543410788	0.455384431677525	0.535430136180253	0.411823574600566	0.00490833658883964	0.00534230646951037	0.00533318725599036
185	0.486333689213633	0.16	0.0667802383755266	0.0430131408241372	0.0905473359269161	0.192229214629	0.357279344359275	0.242931562235802	0.471627126482748	3.97	2.62	5.63	0.0545285623616809	0.0801951332718349	0.105861704181989	0.058658264568341	0.0862686845354718	0.113879104502603	0.0591438296728938	0.0869791973349635	0.114810179517401	0.0667802383755266	4.62276028456897	-0.0394597298314797	0.633269533801141	0.354922636450573	0.429405809204853	0.314375465158448	0.457311302944795	0.537433760497138	0.413694543410788	0.455384431677525	0.535430136180253	0.411823574600566	0.00490833658883964	0.00534230646951037	0.00533318725599036
185	0.486333689213633	0.16	0.068474885370784	0.0438387193926053	0.0931110513489627	0.260158183990568	0.480614057650962	0.354072661472773	0.607155453829152	3.83	2.5	5.81	0.0821095958505023	0.111454597679593	0.140799599508683	0.0886698550876785	0.120359416250184	0.15204897741269	0.0887946170831128	0.120494577267982	0.152291505906396	0.068474885370784	4.77366906975167	-0.0602539510051576	0.620895055311904	0.354922636450573	0.429405809204853	0.314375465158448	0.457311302944795	0.537433760497138	0.413694543410788	0.455384431677525	0.535430136180253	0.411823574600566	0.00490833658883964	0.00534230646951037	0.00533318725599036
185	0.486333689213633	0.16	0.0696423265145597	0.0446898165305122	0.0945948364986073	0.219413787319703	0.457796840924071	0.322982300944418	0.592611380903724	3.87	2.79	6	0.0742876301500239	0.105295684323796	0.136303738497568	0.0801440409752071	0.11359659235214	0.147049143729072	0.0808660100869324	0.114583423700242	0.148388650431298	0.0696423265145597	4.91175923545335	-0.0576866818618172	0.642192134910047	0.354922636450573	0.429405809204853	0.314375465158448	0.457311302944795	0.537433760497138	0.413694543410788	0.455384431677525	0.535430136180253	0.411823574600566	0.00490833658883964	0.00534230646951037	0.00533318725599036
185	0.486333689213633	0.16	0.0715049376721633	0.0457764395350779	0.0972334358092487	0.207554272966524	0.370116664234957	0.257203903657629	0.483029424812286	3.66	2.49	5.5	0.062132720145701	0.0894090439264175	0.116685367707134	0.0674349316272208	0.097038931337538	0.126642931047855	0.0678319492593801	0.0976130492286757	0.127389913918523	0.0715049376721633	4.40479594372505	0.0252432198886955	0.673867256496368	0.354922636450573	0.429405809204853	0.314375465158448	0.457311302944795	0.537433760497138	0.413694543410788	0.455384431677525	0.535430136180253	0.411823574600566	0.00490833658883964	0.00534230646951037	0.00533318725599036
185	0.486333689213633	0.16	0.0717794870720413	0.0459403336101252	0.0976186405339574	0.231942849414365	0.437430024059921	0.313150287379332	0.561709760740509	3.83	2.5	5.49	0.0726328372209186	0.101458580795106	0.130284324369294	0.0784376491394542	0.109567144381103	0.140696639622751	0.0788754448749389	0.110324136922839	0.141589547351032	0.0717794870720413	4.61712932387247	-0.0417937015269583	0.63070865744433	0.354922636450573	0.429405809204853	0.314375465158448	0.457311302944795	0.537433760497138	0.413694543410788	0.455384431677525	0.535430136180253	0.411823574600566	0.00490833658883964	0.00534230646951037	0.00533318725599036
185	0.486333689213633	0.16	0.0718498430886798	0.0460241088117583	0.0976755773656013	0.250629438897527	0.446305826879793	0.325816024653948	0.566795629105638	3.93	2.44	6.15	0.0738218077751439	0.101121800242453	0.128421792709762	0.0794998387853279	0.108899620034285	0.138299401283241	0.0790082882467686	0.108171766438136	0.137479541224911	0.0718498430886798	4.67951189025626	0.0205233025421841	0.694375413498972	0.354922636450573	0.429405809204853	0.314375465158448	0.457311302944795	0.537433760497138	0.413694543410788	0.455384431677525	0.535430136180253	0.411823574600566	0.00490833658883964	0.00534230646951037	0.00533318725599036
185	0.486333689213633	0.16	0.0719720280562136	0.0457823714888163	0.0981616846236109	0.186474257142231	0.397567709396676	0.267917634399904	0.527217784393448	4.18	2.81	5.94	0.0574786921538857	0.0852936464220485	0.113108600690211	0.0615146794592494	0.0912827192643103	0.121050759069371	0.0621289419825644	0.0921839142256256	0.122284116409719	0.0719720280562136	4.95114797239105	-0.0103444794617831	0.709121514083058	0.354922636450573	0.429405809204853	0.314375465158448	0.457311302944795	0.537433760497138	0.413694543410788	0.455384431677525	0.535430136180253	0.411823574600566	0.00490833658883964	0.00534230646951037	0.00533318725599036
185	0.486333689213633	0.16	0.0731590110397195	0.0466746436366468	0.0996433784427923	0.201610488263741	0.408592005082722	0.281643913373172	0.535540096792273	3.89	2.32	5.86	0.0644513508898883	0.0935021331545596	0.122552915419231	0.0694902736258504	0.100812298389395	0.13213432315294	0.0690680455426445	0.100184019176231	0.131333676551185	0.0731590110397195	4.66008274491155	0.039971256110232	0.710260236734021	0.354922636450573	0.429405809204853	0.314375465158448	0.457311302944795	0.537433760497138	0.413694543410788	0.455384431677525	0.535430136180253	0.411823574600566	0.00490833658883964	0.00534230646951037	0.00533318725599036
185	0.486333689213633	0.16	0.0734032909586884	0.0467340337918286	0.100072548125548	0.198296957993781	0.408659116109816	0.280368351752276	0.536949880467356	4.01	2.44	5.84	0.0624797917018337	0.09106925333055	0.119658714959266	0.0671555231135052	0.0978845028190118	0.128613482524518	0.0670145119591325	0.097733762748976	0.128486628273836	0.0734032909586884	4.72543861534385	-0.0219636307804081	0.653091004167256	0.354922636450573	0.429405809204853	0.314375465158448	0.457311302944795	0.537433760497138	0.413694543410788	0.455384431677525	0.535430136180253	0.411823574600566	0.00490833658883964	0.00534230646951037	0.00533318725599036
185	0.486333689213633	0.16	0.0738367807087736	0.0476035617168284	0.100069999700719	0.186203957833038	0.377636823791709	0.254376549299287	0.500897098284131	3.69	2.72	5.69	0.0610729637474901	0.0906663767264689	0.120259789705448	0.0662337036626095	0.0983277961274681	0.130421888592327	0.0669306806831855	0.0994075204704131	0.131752896197361	0.0738367807087736	4.51012344038253	-0.0163093523451006	0.656928541826212	0.354922636450573	0.429405809204853	0.314375465158448	0.457311302944795	0.537433760497138	0.413694543410788	0.455384431677525	0.535430136180253	0.411823574600566	0.00490833658883964	0.00534230646951037	0.00533318725599036
185	0.486333689213633	0.16	0.0772180961848164	0.049949878999847	0.104486313369786	0.179126685280622	0.400450221416943	0.266608373615481	0.534292069218405	4.25	2.9	5.99	0.0563721513920818	0.0846719110903342	0.112971670788586	0.0602337864161343	0.0904721512682498	0.120710516120365	0.0609676156127534	0.0915013809811683	0.122304301545955	0.0772180961848164	5.03381723594397	-0.0574947372886298	0.659507492294067	0.354922636450573	0.429405809204853	0.314375465158448	0.457311302944795	0.537433760497138	0.413694543410788	0.455384431677525	0.535430136180253	0.411823574600566	0.00490833658883964	0.00534230646951037	0.00533318725599036
185	0.486333689213633	0.16	0.0796471696534421	0.0507092547344235	0.108585084572461	0.189124288641542	0.397458163615907	0.268964895436306	0.525951431795509	3.84	2.49	5.63	0.0622787147327072	0.0920312799552036	0.1217838451777	0.0672423076020824	0.0993661423862231	0.131489977170364	0.0674952414391101	0.0997342289044866	0.132012278043408	0.0796471696534421	4.39385037674665	0.0272676727275965	0.67799864914397	0.354922636450573	0.429405809204853	0.314375465158448	0.457311302944795	0.537433760497138	0.413694543410788	0.455384431677525	0.535430136180253	0.411823574600566	0.00490833658883964	0.00534230646951037	0.00533318725599036
185	0.486333689213633	0.16	0.0806409337076776	0.0519904735703091	0.109291393845046	0.224458624656219	0.46269741467506	0.328415701948225	0.596979127401894	4.05	2.6	6.3	0.0723972504132326	0.101998839876014	0.131600429338795	0.0777181972957526	0.109495400946512	0.14127260459727	0.0775504322262122	0.109279418452616	0.140944369213685	0.0806409337076776	4.77990493315195	-0.00283080569702907	0.685404679369361	0.354922636450573	0.429405809204853	0.314375465158448	0.457311302944795	0.537433760497138	0.413694543410788	0.455384431677525	0.535430136180253	0.411823574600566	0.00490833658883964	0.00534230646951037	0.00533318725599036
185	0.486333689213633	0.16	0.0806908283716865	0.0520163983907573	0.109365258352616	0.217321680551715	0.479349443531288	0.337320187027168	0.621378700035408	4.04	2.57	5.52	0.0745479303952226	0.105936467266577	0.137325004137931	0.0800500367685536	0.113755245180671	0.147460453592788	0.0807172593015822	0.114693463027834	0.148750752886498	0.0806908283716865	4.78637605047831	-0.0445948518975347	0.641595404217673	0.354922636450573	0.429405809204853	0.314375465158448	0.457311302944795	0.537433760497138	0.413694543410788	0.455384431677525	0.535430136180253	0.411823574600566	0.00490833658883964	0.00534230646951037	0.00533318725599036
185	0.486333689213633	0.16	0.0834383619643865	0.0538954839820575	0.112981239946715	0.192047381665124	0.418566879599208	0.284525443198562	0.552608315999854	4.07	2.59	5.85	0.0625363708098179	0.0919975848102177	0.121458798810617	0.0671098902345331	0.098725713348984	0.130341536463435	0.0673788453754525	0.0992486734336126	0.130963761341627	0.0834383619643865	4.53639209610762	-0.0950549657640105	0.579592415537079	0.354922636450573	0.429405809204853	0.314375465158448	0.457311302944795	0.537433760497138	0.413694543410788	0.455384431677525	0.535430136180253	0.411823574600566	0.00490833658883964	0.00534230646951037	0.00533318725599036
185	0.486333689213633	0.16	0.0863409387705468	0.055923219849453	0.116758657691641	0.193360257740799	0.412758262911803	0.281133549936278	0.544382975887328	4	2.47	5.86	0.0627437018130368	0.0921198532685809	0.121496004724125	0.0674508010812697	0.0990307826747283	0.130610764268187	0.0674454173855622	0.099026184839613	0.130544779614752	0.0863409387705468	4.47591918284411	-0.0118903834033379	0.649645938605096	0.354922636450573	0.429405809204853	0.314375465158448	0.457311302944795	0.537433760497138	0.413694543410788	0.455384431677525	0.535430136180253	0.411823574600566	0.00490833658883964	0.00534230646951037	0.00533318725599036
185	0.486333689213633	0.17	0.0462578845409433	0.0304765961111993	0.0620391729706873	0.268143869311062	0.440482583520832	0.326865634091707	0.554099532949956	3.99	2.61	5.96	0.0731333727121206	0.0985541873906164	0.123975002069112	0.0786427632222187	0.105978616001035	0.133314468779852	0.0788945050052217	0.106298431002233	0.133710714670178	0.0462578845409433	5.17354724290598	0.0472887547051547	0.751618761913904	0.354922636450573	0.429405809204853	0.314375465158448	0.457311302944795	0.537433760497138	0.413694543410788	0.455384431677525	0.535430136180253	0.411823574600566	0.00490833658883964	0.00534230646951037	0.00533318725599036
185	0.486333689213633	0.17	0.0502005015435158	0.0328732125322282	0.0675277905548034	0.257246445599888	0.45212445134253	0.332176969669347	0.572071933015712	4.07	2.75	6.62	0.0729157791401219	0.0992453109279562	0.125574842715791	0.0782369070460698	0.106487872136805	0.13473883722754	0.0781365482871479	0.106317676727304	0.134582751997186	0.0502005015435158	5.35142671077904	0.00751705501609976	0.735681904038694	0.354922636450573	0.429405809204853	0.314375465158448	0.457311302944795	0.537433760497138	0.413694543410788	0.455384431677525	0.535430136180253	0.411823574600566	0.00490833658883964	0.00534230646951037	0.00533318725599036
185	0.486333689213633	0.17	0.0559400934506492	0.0367788157332506	0.0751013711680479	0.256815691506785	0.447376437706586	0.328554657032303	0.566198218380869	3.98	2.49	6.33	0.0737246756937121	0.100387202180742	0.127049728667773	0.079305322287744	0.107986089427962	0.13666685656818	0.0787400835335987	0.107222708506833	0.135712794396704	0.0559400934506492	5.05962156671332	0.036828749801182	0.731031491976784	0.354922636450573	0.429405809204853	0.314375465158448	0.457311302944795	0.537433760497138	0.413694543410788	0.455384431677525	0.535430136180253	0.411823574600566	0.00490833658883964	0.00534230646951037	0.00533318725599036
185	0.486333689213633	0.17	0.0567382114658287	0.0370418004037808	0.0764346225278766	0.306329703614327	0.473873154773794	0.362538706442399	0.585207603105189	4.16	2.66	6.76	0.0780252081725556	0.101986493832447	0.125947779492338	0.0835333380893602	0.109186152390821	0.134838966692283	0.0829566095878363	0.108420508664494	0.133889061306479	0.0567382114658287	5.30599578096905	0.0263222221508507	0.738481087134187	0.354922636450573	0.429405809204853	0.314375465158448	0.457311302944795	0.537433760497138	0.413694543410788	0.455384431677525	0.535430136180253	0.411823574600566	0.00490833658883964	0.00534230646951037	0.00533318725599036
185	0.486333689213633	0.17	0.0567527491396012	0.0373042653141827	0.0762012329650196	0.259239019246716	0.453971220050088	0.334158577517796	0.573783862582379	3.97	2.87	6.51	0.0750020685155069	0.101894079162016	0.128786089808525	0.0806819035150925	0.109610420438061	0.138538937361029	0.0810103780349891	0.109995212432841	0.139071867987764	0.0567527491396012	5.25454874612781	0.0118402726154756	0.729655800534236	0.354922636450573	0.429405809204853	0.314375465158448	0.457311302944795	0.537433760497138	0.413694543410788	0.455384431677525	0.535430136180253	0.411823574600566	0.00490833658883964	0.00534230646951037	0.00533318725599036
185	0.486333689213633	0.17	0.056906638252204	0.0371375722904993	0.0766757042139087	0.293305977044885	0.514838503521782	0.390068055855854	0.639608951187709	4.23	2.93	6.87	0.0827004654371162	0.109153731578404	0.135606997719692	0.0883919015146779	0.116665678247896	0.144939454981115	0.0884443944176836	0.116744066167939	0.145115165340397	0.056906638252204	5.50538005686296	-0.0487153396981734	0.692858379539617	0.354922636450573	0.429405809204853	0.314375465158448	0.457311302944795	0.537433760497138	0.413694543410788	0.455384431677525	0.535430136180253	0.411823574600566	0.00490833658883964	0.00534230646951037	0.00533318725599036
185	0.486333689213633	0.17	0.0577191587098101	0.0375922098338077	0.0778461075858124	0.256087065824278	0.40190792545008	0.294958300802122	0.508857550098038	3.93	2.72	6.53	0.0669404979089054	0.0912126106300448	0.115484723351184	0.0721032375841934	0.0982473202377796	0.124391402891366	0.0719869497695072	0.0980632406746124	0.124124080466572	0.0577191587098101	5.05875452591307	-0.0107264696525314	0.692257740100786	0.354922636450573	0.429405809204853	0.314375465158448	0.457311302944795	0.537433760497138	0.413694543410788	0.455384431677525	0.535430136180253	0.411823574600566	0.00490833658883964	0.00534230646951037	0.00533318725599036
185	0.486333689213633	0.17	0.0580328467458504	0.0377613210195992	0.0783043724721017	0.213486919163975	0.391565538203635	0.274222517468069	0.508908558939202	4.16	2.61	6.16	0.0590557848194098	0.0843264454734026	0.109597106127395	0.0632293082646832	0.0902858683871108	0.117342428509538	0.0632343615082848	0.0902858422435202	0.117391064137337	0.0580328467458504	5.12555128016275	-0.018012466810043	0.696141543452603	0.354922636450573	0.429405809204853	0.314375465158448	0.457311302944795	0.537433760497138	0.413694543410788	0.455384431677525	0.535430136180253	0.411823574600566	0.00490833658883964	0.00534230646951037	0.00533318725599036
185	0.486333689213633	0.17	0.0584363362725887	0.0383112535951574	0.07856141895002	0.194283657865072	0.386281409894504	0.263463353641957	0.50909946614705	4.37	2.71	6.57	0.0542964243928312	0.0796076535000618	0.104918882607292	0.0578553632033446	0.0848256539636923	0.11179594472404	0.0577691595051589	0.0846069116107401	0.111466474729605	0.0584363362725887	5.30557358272413	-0.0579826660814391	0.668828382558851	0.354922636450573	0.429405809204853	0.314375465158448	0.457311302944795	0.537433760497138	0.413694543410788	0.455384431677525	0.535430136180253	0.411823574600566	0.00490833658883964	0.00534230646951037	0.00533318725599036
185	0.486333689213633	0.17	0.0611284483469329	0.039781399988967	0.0824754967048988	0.246615559815308	0.49056551876157	0.356696350056499	0.62443468746664	4.17	2.75	6.45	0.0767344178313091	0.105533066106005	0.134331714380701	0.0821474409270356	0.112977612377933	0.14380778382883	0.0821906665736606	0.113020208454327	0.14389937724238	0.0611284483469329	5.226754569512	0.0151532814443964	0.735094158822649	0.354922636450573	0.429405809204853	0.314375465158448	0.457311302944795	0.537433760497138	0.413694543410788	0.455384431677525	0.535430136180253	0.411823574600566	0.00490833658883964	0.00534230646951037	0.00533318725599036
185	0.486333689213633	0.17	0.0613036204563885	0.0402435414099343	0.0823636995028426	0.197574174704976	0.376022315007981	0.257708232312379	0.494336397703582	3.9	2.62	6.34	0.05882718939676	0.0858348052908516	0.112842421184943	0.0634076650144054	0.0925181814101558	0.121628697805906	0.0632855492828639	0.0923033664868854	0.121344137560573	0.0613036204563885	4.96914172069552	-0.0401550864336323	0.662680711729565	0.354922636450573	0.429405809204853	0.314375465158448	0.457311302944795	0.537433760497138	0.413694543410788	0.455384431677525	0.535430136180253	0.411823574600566	0.00490833658883964	0.00534230646951037	0.00533318725599036
185	0.486333689213633	0.17	0.0627872526223842	0.0413603198751639	0.0842141853696044	0.199568457150795	0.40503121392517	0.278385614883095	0.531676812967245	4.18	2.61	6.53	0.0597371279475415	0.0869132604396838	0.114089392931826	0.0639332004480211	0.0930182466448832	0.122103292841745	0.0635671943360649	0.092487023716228	0.121396786106016	0.0627872526223842	5.23872461887179	-0.0284869958847465	0.68644671328963	0.354922636450573	0.429405809204853	0.314375465158448	0.457311302944795	0.537433760497138	0.413694543410788	0.455384431677525	0.535430136180253	0.411823574600566	0.00490833658883964	0.00534230646951037	0.00533318725599036
185	0.486333689213633	0.17	0.0630374643556483	0.0412267789311758	0.0848481497801207	0.244986331212327	0.449432493399427	0.326247895619482	0.572617091179372	4.23	2.96	6.46	0.0691812620279768	0.095302705418879	0.121424148809781	0.0739436759751811	0.101863310417811	0.129782944860441	0.0744661859672931	0.102571995731842	0.130759084924375	0.0630374643556483	5.30989880935295	0.00964507495491898	0.74934208646877	0.354922636450573	0.429405809204853	0.314375465158448	0.457311302944795	0.537433760497138	0.413694543410788	0.455384431677525	0.535430136180253	0.411823574600566	0.00490833658883964	0.00534230646951037	0.00533318725599036
185	0.486333689213633	0.17	0.0642024427857654	0.0422929807501981	0.0861119048213327	0.216139183934913	0.380750361101008	0.267541998394727	0.493958723807288	4.43	2.74	6.28	0.0544576631613069	0.0775010093286098	0.100544355495913	0.0579510389838312	0.0824725805730065	0.106994122162182	0.0581045291372526	0.082695451282359	0.107320558825592	0.0642024427857654	5.12701846382964	-0.0409349384081368	0.668185832283199	0.354922636450573	0.429405809204853	0.314375465158448	0.457311302944795	0.537433760497138	0.413694543410788	0.455384431677525	0.535430136180253	0.411823574600566	0.00490833658883964	0.00534230646951037	0.00533318725599036
185	0.486333689213633	0.17	0.0656368400996272	0.0432841374346511	0.0879895427646033	0.208414105581083	0.377939025087391	0.26294039446525	0.492937655709532	4.13	2.56	6.01	0.0569618865091559	0.0818745248260216	0.106787163142887	0.0610277884558756	0.0877186744895577	0.11440956052324	0.0610704718682137	0.0877757419199724	0.114493209811917	0.0656368400996272	4.82547944468101	-0.0460358532313813	0.638823900588098	0.354922636450573	0.429405809204853	0.314375465158448	0.457311302944795	0.537433760497138	0.413694543410788	0.455384431677525	0.535430136180253	0.411823574600566	0.00490833658883964	0.00534230646951037	0.00533318725599036
185	0.486333689213633	0.17	0.065938683065857	0.0433162509724987	0.0885611151592153	0.243701739146808	0.42344945802064	0.306982085095752	0.539916830945528	3.79	2.63	6.97	0.0719447451729408	0.0992401994449037	0.126535653716867	0.0777922442196379	0.107306208578068	0.136820172936498	0.0768687938211315	0.106062501549867	0.135266658552132	0.065938683065857	5.13876266044944	0.0725454203682545	0.777774356453857	0.354922636450573	0.429405809204853	0.314375465158448	0.457311302944795	0.537433760497138	0.413694543410788	0.455384431677525	0.535430136180253	0.411823574600566	0.00490833658883964	0.00534230646951037	0.00533318725599036
185	0.486333689213633	0.17	0.0659633174026902	0.0430642711960635	0.088862363609317	0.215320884617279	0.441043762705656	0.309590879721864	0.572496645689448	3.7	2.46	5.41	0.0740897448520839	0.105548393017333	0.137007041182582	0.0803180967293755	0.114421315081069	0.148524533432762	0.0808455107784766	0.115199410291865	0.149536024371264	0.0659633174026902	4.70969784559097	-0.0771949661770162	0.591041940760309	0.354922636450573	0.429405809204853	0.314375465158448	0.457311302944795	0.537433760497138	0.413694543410788	0.455384431677525	0.535430136180253	0.411823574600566	0.00490833658883964	0.00534230646951037	0.00533318725599036
185	0.486333689213633	0.17	0.0679921251742193	0.0446016973074126	0.0913825530410259	0.238806219649485	0.42572099524256	0.307052529077978	0.544389461407143	4.06	2.6	6.76	0.0675617410773137	0.0936727397690632	0.119783738460813	0.0725118541472179	0.100535953268756	0.128560052390294	0.0718139370141698	0.0995959166843022	0.127384001711061	0.0679921251742193	5.10040416823443	-0.00898163522020275	0.704437507380988	0.354922636450573	0.429405809204853	0.314375465158448	0.457311302944795	0.537433760497138	0.413694543410788	0.455384431677525	0.535430136180253	0.411823574600566	0.00490833658883964	0.00534230646951037	0.00533318725599036
185	0.486333689213633	0.17	0.069587447559985	0.0459427436008186	0.0932321515191514	0.254199659641931	0.424452560110601	0.310941435834169	0.537963684387033	3.74	2.3	5.66	0.0737609009239945	0.100687781122716	0.127614661321438	0.0798744889923468	0.109033172916873	0.138191856841399	0.079597791654669	0.108615026080273	0.137611920476161	0.069587447559985	4.63053361495951	0.0492311451503751	0.710467514728687	0.354922636450573	0.429405809204853	0.314375465158448	0.457311302944795	0.537433760497138	0.413694543410788	0.455384431677525	0.535430136180253	0.411823574600566	0.00490833658883964	0.00534230646951037	0.00533318725599036
185	0.486333689213633	0.17	0.0696290588119705	0.045902127177299	0.0933559904466419	0.21392921178317	0.390021355389263	0.273294810130121	0.506747900648405	3.84	2.64	6.68	0.0631833739347951	0.0901695320463001	0.117155690157805	0.0682063755117134	0.0973379004548306	0.126469425397948	0.0677454777063758	0.0966597849636855	0.12559858092809	0.0696290588119705	4.92665646105501	0.0333203741397399	0.719352689287417	0.354922636450573	0.429405809204853	0.314375465158448	0.457311302944795	0.537433760497138	0.413694543410788	0.455384431677525	0.535430136180253	0.411823574600566	0.00490833658883964	0.00534230646951037	0.00533318725599036
185	0.486333689213633	0.17	0.0705020804720813	0.0463278554247665	0.0946763055193961	0.243457083205837	0.450816414810645	0.326739564637448	0.574893264983842	3.93	2.74	6.63	0.0740133989990101	0.102119421079927	0.130225443160843	0.0797039310648669	0.109970889166264	0.140237847267661	0.0795335107522987	0.109749461753199	0.13987887883261	0.0705020804720813	5.09111758225367	0.00134094930212065	0.706681419505312	0.354922636450573	0.429405809204853	0.314375465158448	0.457311302944795	0.537433760497138	0.413694543410788	0.455384431677525	0.535430136180253	0.411823574600566	0.00490833658883964	0.00534230646951037	0.00533318725599036
185	0.486333689213633	0.17	0.0707766832323141	0.0467018728112387	0.0948514936533895	0.242060821523068	0.488955924155698	0.353869999203452	0.624041849107945	4.52	2.87	6.85	0.0707419546299106	0.0977469067185931	0.124751858807276	0.0751385156338066	0.103821805844277	0.132505096054748	0.0750833325881103	0.103738767686406	0.132405792909322	0.0707766832323141	5.27805881522922	0.0643278602547696	0.802265665965574	0.354922636450573	0.429405809204853	0.314375465158448	0.457311302944795	0.537433760497138	0.413694543410788	0.455384431677525	0.535430136180253	0.411823574600566	0.00490833658883964	0.00534230646951037	0.00533318725599036
185	0.486333689213633	0.17	0.0720167799084676	0.0471630284396513	0.096870531377284	0.229497505649489	0.437868815155244	0.312604457068026	0.563133173242462	3.91	2.8	6.44	0.07114955743632	0.0996600390975295	0.128170520758739	0.0766629104789498	0.107382658880214	0.138102407281478	0.0767801961825171	0.107586303146127	0.138464547184299	0.0720167799084676	4.95018676039474	0.0621730862461965	0.767224162282418	0.354922636450573	0.429405809204853	0.314375465158448	0.457311302944795	0.537433760497138	0.413694543410788	0.455384431677525	0.535430136180253	0.411823574600566	0.00490833658883964	0.00534230646951037	0.00533318725599036
185	0.486333689213633	0.17	0.0725454142401415	0.0478027563394518	0.0972880721408311	0.213449263114205	0.422582332152331	0.295930102913216	0.549234561391446	3.64	2.41	5.93	0.0718502250593681	0.102600699869191	0.133351174679014	0.07803139079435	0.111427282247918	0.144823173701486	0.0777029088683776	0.111005076981519	0.144189171327685	0.0725454142401415	4.69104868853439	0.0347327694288507	0.697342268724092	0.354922636450573	0.429405809204853	0.314375465158448	0.457311302944795	0.537433760497138	0.413694543410788	0.455384431677525	0.535430136180253	0.411823574600566	0.00490833658883964	0.00534230646951037	0.00533318725599036
185	0.486333689213633	0.17	0.0737549900658535	0.0484506312827511	0.0990593488489559	0.192717264105459	0.39876758108452	0.271341646616827	0.526193515552213	4.07	2.62	5.98	0.0595685289735112	0.0875427657482828	0.115517002523054	0.0639164339020827	0.0939325092792502	0.123948584656418	0.0641270505770508	0.0942776981154905	0.124398705332669	0.0737549900658535	4.81914246885735	-0.0287180116758918	0.662487645277999	0.354922636450573	0.429405809204853	0.314375465158448	0.457311302944795	0.537433760497138	0.413694543410788	0.455384431677525	0.535430136180253	0.411823574600566	0.00490833658883964	0.00534230646951037	0.00533318725599036
185	0.486333689213633	0.17	0.0757461648868991	0.0491468259890356	0.102345503784763	0.238055507410221	0.425303725072343	0.306506253189243	0.544101196955442	3.63	2.47	6.12	0.0745708401903485	0.10347343907254	0.132376037954731	0.081007060275926	0.112404246680212	0.143801433084497	0.0806363108995356	0.111926889141228	0.14314928435906	0.0757461648868991	4.58848397128538	0.0301234059454937	0.690667313381573	0.354922636450573	0.429405809204853	0.314375465158448	0.457311302944795	0.537433760497138	0.413694543410788	0.455384431677525	0.535430136180253	0.411823574600566	0.00490833658883964	0.00534230646951037	0.00533318725599036
185	0.486333689213633	0.17	0.0762997502078476	0.0497835559590947	0.1028159444566	0.191828475291908	0.37806316937765	0.256907130180115	0.499219208575186	3.79	2.75	5.95	0.060119928205634	0.0884721672934639	0.116824406381294	0.0649946121317984	0.0956457262894635	0.126296840447129	0.0655387792601686	0.0964042680414877	0.127265755750841	0.0762997502078476	4.63709874867114	0.0225429187464802	0.700664735911124	0.354922636450573	0.429405809204853	0.314375465158448	0.457311302944795	0.537433760497138	0.413694543410788	0.455384431677525	0.535430136180253	0.411823574600566	0.00490833658883964	0.00534230646951037	0.00533318725599036
185	0.486333689213633	0.17	0.0769730010799696	0.0505239658845081	0.103422036275431	0.2703463645588	0.457848399167789	0.340411312205828	0.575285486129749	4.06	2.84	6.21	0.0749286054206724	0.100777914286781	0.12662722315289	0.080421758664104	0.108166127688361	0.135910496712619	0.0810195818143256	0.109225439280271	0.13680370866673	0.0769730010799696	4.78725257412514	0.0418461882700298	0.736380131908993	0.354922636450573	0.429405809204853	0.314375465158448	0.457311302944795	0.537433760497138	0.413694543410788	0.455384431677525	0.535430136180253	0.411823574600566	0.00490833658883964	0.00534230646951037	0.00533318725599036
185	0.486333689213633	0.17	0.0776166797345734	0.0511416516242485	0.104091707844898	0.220316945203909	0.434778187004178	0.307078948953919	0.562477425054437	4	2.72	6.38	0.0685841142184218	0.0971049202127091	0.125625726206996	0.0737355795354176	0.104398630050417	0.135061680565417	0.0737930823942634	0.104481822789808	0.135156589233793	0.0776166797345734	4.93435485272217	-0.110956931452949	0.585320441149651	0.354922636450573	0.429405809204853	0.314375465158448	0.457311302944795	0.537433760497138	0.413694543410788	0.455384431677525	0.535430136180253	0.411823574600566	0.00490833658883964	0.00534230646951037	0.00533318725599036
185	0.486333689213633	0.17	0.0783127141419441	0.0516713529543636	0.104954075329525	0.274359049781206	0.477669832658863	0.356382757716307	0.59895690760142	3.68	2.33	5.85	0.0857108172161109	0.114880618745492	0.144050420274873	0.0929734668308304	0.124614952270361	0.156256437709891	0.0924076175527716	0.123871872284167	0.155348346459368	0.0783127141419441	4.44248914333603	0.0124550516347964	0.665024844524294	0.354922636450573	0.429405809204853	0.314375465158448	0.457311302944795	0.537433760497138	0.413694543410788	0.455384431677525	0.535430136180253	0.411823574600566	0.00490833658883964	0.00534230646951037	0.00533318725599036
185	0.486333689213633	0.17	0.0783211757668995	0.0511442989001279	0.105498052633671	0.231676534287669	0.45425244449371	0.325096690418343	0.583408198569078	4.04	2.71	5.89	0.0718441882986586	0.100386743757176	0.128929299215693	0.0771464532319697	0.107795514373113	0.138444575514256	0.0776976667932848	0.108550803334856	0.13944493254927	0.0783211757668995	4.81628392202645	-0.00565990363734095	0.691487920646532	0.354922636450573	0.429405809204853	0.314375465158448	0.457311302944795	0.537433760497138	0.413694543410788	0.455384431677525	0.535430136180253	0.411823574600566	0.00490833658883964	0.00534230646951037	0.00533318725599036
185	0.486333689213633	0.17	0.078462778786402	0.0515561764271832	0.105369381145621	0.221097143249667	0.42773693629507	0.302390411216812	0.553083461373327	3.74	2.36	5.52	0.0716899211626047	0.101406744737489	0.131123568312373	0.0776261847084361	0.109803701413187	0.141981218117938	0.0777009351588959	0.109919521072607	0.142130850659908	0.078462778786402	4.42978701298746	-0.0467346800343479	0.601810487373956	0.354922636450573	0.429405809204853	0.314375465158448	0.457311302944795	0.537433760497138	0.413694543410788	0.455384431677525	0.535430136180253	0.411823574600566	0.00490833658883964	0.00534230646951037	0.00533318725599036
185	0.486333689213633	0.17	0.0796521602361193	0.0521797546533515	0.107124565818887	0.227318848524551	0.429923610193029	0.306169625069845	0.553677595316213	3.99	2.51	6.11	0.0685428539302162	0.0962479253384118	0.123952996746607	0.073711423491796	0.103505634475761	0.133299845459726	0.0735471293391129	0.103193172041529	0.132939331400482	0.0796521602361193	4.73739123006384	-0.0592879456262342	0.616813562652143	0.354922636450573	0.429405809204853	0.314375465158448	0.457311302944795	0.537433760497138	0.413694543410788	0.455384431677525	0.535430136180253	0.411823574600566	0.00490833658883964	0.00534230646951037	0.00533318725599036
185	0.486333689213633	0.17	0.0806609192601134	0.0523872351110369	0.10893460340919	0.200454464976282	0.408033624115863	0.280801977358247	0.53526527087348	3.78	2.21	5.39	0.0658930081431099	0.0957491936825907	0.125605379222071	0.0712596928123359	0.103547528351287	0.135835363890238	0.0710584859234587	0.103252536042419	0.135405787118499	0.0806609192601134	4.43733924215565	-0.00676442800376046	0.642433891463259	0.354922636450573	0.429405809204853	0.314375465158448	0.457311302944795	0.537433760497138	0.413694543410788	0.455384431677525	0.535430136180253	0.411823574600566	0.00490833658883964	0.00534230646951037	0.00533318725599036
185	0.486333689213633	0.17	0.0814048232713367	0.0529497318794735	0.1098599146632	0.204538292673193	0.410998472001678	0.284452596565062	0.537544347438295	3.84	2.62	5.46	0.0658472149754021	0.0951410008812006	0.124434786786999	0.0710929227377787	0.102720393373795	0.134347864009811	0.0719260524027238	0.103901181376568	0.135775923993788	0.0814048232713367	4.44730949042564	0.0306424490360497	0.691340994727346	0.354922636450573	0.429405809204853	0.314375465158448	0.457311302944795	0.537433760497138	0.413694543410788	0.455384431677525	0.535430136180253	0.411823574600566	0.00490833658883964	0.00534230646951037	0.00533318725599036
185	0.486333689213633	0.17	0.0816651035857788	0.0538692847384479	0.10946092243311	0.200372167319843	0.416541810406043	0.286623813768719	0.546459807043367	4.19	3.06	6.52	0.0613213992462292	0.089116554283473	0.116911709320717	0.0656069985875487	0.0953446875458006	0.125082376504052	0.0662059575256308	0.0962478930622638	0.126276237299476	0.0816651035857788	4.93937728323025	0.020216726153138	0.745767018929942	0.354922636450573	0.429405809204853	0.314375465158448	0.457311302944795	0.537433760497138	0.413694543410788	0.455384431677525	0.535430136180253	0.411823574600566	0.00490833658883964	0.00534230646951037	0.00533318725599036
185	0.486333689213633	0.17	0.0816726973549625	0.0532649529731909	0.110080441736734	0.229577846457637	0.461300497346329	0.329362837514912	0.593238157177746	3.87	2.44	5.8	0.0757386407179473	0.106078369056868	0.136418097395788	0.0817073098745053	0.114437994785108	0.147168679695711	0.0816681355252513	0.114335360218138	0.147079585368692	0.0816726973549625	4.62002643314705	0.0564358346592852	0.726074407462551	0.354922636450573	0.429405809204853	0.314375465158448	0.457311302944795	0.537433760497138	0.413694543410788	0.455384431677525	0.535430136180253	0.411823574600566	0.00490833658883964	0.00534230646951037	0.00533318725599036
185	0.486333689213633	0.17	0.0836405818526285	0.0549970073927435	0.112284156312513	0.167263815270424	0.375581221826778	0.244740765301911	0.506421678351645	4.4	2.83	6.49	0.0501535207081418	0.0769660116214871	0.103778502534832	0.0534088012900494	0.0819615923815358	0.110514383473022	0.0535836045569689	0.0822039982318529	0.110820634568131	0.0836405818526285	4.85679763970356	-0.0833890417001557	0.615894517265125	0.354922636450573	0.429405809204853	0.314375465158448	0.457311302944795	0.537433760497138	0.413694543410788	0.455384431677525	0.535430136180253	0.411823574600566	0.00490833658883964	0.00534230646951037	0.00533318725599036
185	0.486333689213633	0.17	0.0837827827685774	0.0551655957018349	0.11239996983532	0.209051415066318	0.411541678025147	0.286559854616783	0.53652350143351	3.5	2.49	5.21	0.0719331100868778	0.103306420469504	0.13467973085213	0.0784567442050512	0.112675308988119	0.146893873771187	0.0792600649394444	0.113846737297718	0.148526002452923	0.0837827827685774	4.22250201616712	-0.0636348489108822	0.576109440772082	0.354922636450573	0.429405809204853	0.314375465158448	0.457311302944795	0.537433760497138	0.413694543410788	0.455384431677525	0.535430136180253	0.411823574600566	0.00490833658883964	0.00534230646951037	0.00533318725599036
185	0.486333689213633	0.17	0.0886511517174731	0.0579772355102423	0.119325067924704	0.21972108519082	0.474943700730257	0.33520501270464	0.614682388755873	4.02	2.55	5.77	0.0745026064278345	0.105560902342663	0.136619198257491	0.0800536175521975	0.113425992858248	0.146798368164298	0.0803788448569321	0.113883821266723	0.147412868301339	0.0886511517174731	4.57941137043519	-0.0200733298080946	0.658499557694094	0.354922636450573	0.429405809204853	0.314375465158448	0.457311302944795	0.537433760497138	0.413694543410788	0.455384431677525	0.535430136180253	0.411823574600566	0.00490833658883964	0.00534230646951037	0.00533318725599036
185	0.486333689213633	0.18	0.0437957787542545	0.028963345930765	0.058628211577744	0.24546359880192	0.421650713176969	0.306229708490126	0.537071717863811	3.85	2.82	5.63	0.0706362678851753	0.0972597756004587	0.123883283315742	0.076230905453358	0.104963087379783	0.133695269306207	0.0773780746470948	0.106535311990228	0.13571092708421	0.0437957787542545	5.36070395557625	0.0160882468139896	0.73527035012997	0.354922636450573	0.429405809204853	0.314375465158448	0.457311302944795	0.537433760497138	0.413694543410788	0.455384431677525	0.535430136180253	0.411823574600566	0.00490833658883964	0.00534230646951037	0.00533318725599036
185	0.486333689213633	0.18	0.0473477561054163	0.0314633096980007	0.0632322025128318	0.293386946994614	0.397836845515406	0.301440427086938	0.494233263943875	4.11	2.4	6.3	0.0656916717740678	0.0866989465473758	0.107706221320684	0.0704278147984821	0.0929496416480677	0.115471468497653	0.0696882775346239	0.091969505205634	0.114207011013605	0.0473477561054163	5.15841005419481	0.0155272782535312	0.703453272337057	0.354922636450573	0.429405809204853	0.314375465158448	0.457311302944795	0.537433760497138	0.413694543410788	0.455384431677525	0.535430136180253	0.411823574600566	0.00490833658883964	0.00534230646951037	0.00533318725599036
185	0.486333689213633	0.18	0.0501926820514522	0.0336722543973551	0.0667131097055493	0.265787715255066	0.417902494343553	0.309458926831052	0.526346061856054	3.77	2.48	5.61	0.0727823745757956	0.0982874728835249	0.123792571191254	0.0787319378926112	0.106321939285296	0.13391194067798	0.079022146902139	0.106770407237325	0.134455848913592	0.0501926820514522	4.90608778564419	0.0644823186243524	0.732384627904978	0.354922636450573	0.429405809204853	0.314375465158448	0.457311302944795	0.537433760497138	0.413694543410788	0.455384431677525	0.535430136180253	0.411823574600566	0.00490833658883964	0.00534230646951037	0.00533318725599036
185	0.486333689213633	0.18	0.0515655839257027	0.0346338434964253	0.0684973243549802	0.302308836828323	0.455569432285424	0.347514093895314	0.563624770675534	3.87	2.41	6.45	0.0798279881442173	0.10464954336587	0.129471098587523	0.0861080366578978	0.112882297623498	0.139656558589098	0.0850053107757466	0.111444453335298	0.137885577442	0.0515655839257027	5.19278900055388	-0.0665511568405453	0.618908260041961	0.354922636450573	0.429405809204853	0.314375465158448	0.457311302944795	0.537433760497138	0.413694543410788	0.455384431677525	0.535430136180253	0.411823574600566	0.00490833658883964	0.00534230646951037	0.00533318725599036
185	0.486333689213633	0.18	0.0517868708508405	0.0346988231987533	0.0688749185029277	0.270674402928899	0.462392165255118	0.343888150818135	0.580896179692101	4.68	2.92	6.8	0.0665502526522391	0.0894835002280084	0.112416747803778	0.0704535722775873	0.0947319055858367	0.119010238894086	0.0705635620053727	0.0948213172290707	0.11920289857926	0.0517868708508405	5.69365518068575	0.0381255729113219	0.78918974892713	0.354922636450573	0.429405809204853	0.314375465158448	0.457311302944795	0.537433760497138	0.413694543410788	0.455384431677525	0.535430136180253	0.411823574600566	0.00490833658883964	0.00534230646951037	0.00533318725599036
185	0.486333689213633	0.18	0.0525797332267582	0.0352188395886626	0.0699406268648538	0.355714081920556	0.53240572170077	0.420534864416664	0.644276578984877	3.8	2.34	6.17	0.0982242207603117	0.12435386829325	0.150483515826188	0.106163985845078	0.134405772945562	0.162647560046047	0.105025324366579	0.132936093120406	0.160823409566038	0.0525797332267582	4.98567956385356	0.0101708957854739	0.692594071295904	0.354922636450573	0.429405809204853	0.314375465158448	0.457311302944795	0.537433760497138	0.413694543410788	0.455384431677525	0.535430136180253	0.411823574600566	0.00490833658883964	0.00534230646951037	0.00533318725599036
185	0.486333689213633	0.18	0.0540335548082626	0.0359736802876843	0.0720934293288409	0.256071615670843	0.428637729313665	0.314570550340349	0.542704908286981	4.35	2.76	6.8	0.0650836753777828	0.0886838224339088	0.112283969490035	0.0693787287325345	0.0945363153493135	0.119693901966092	0.0691214457724286	0.0941599912226593	0.11924225270472	0.0540335548082626	5.56081161115355	-0.082921360852056	0.651696161673757	0.354922636450573	0.429405809204853	0.314375465158448	0.457311302944795	0.537433760497138	0.413694543410788	0.455384431677525	0.535430136180253	0.411823574600566	0.00490833658883964	0.00534230646951037	0.00533318725599036
185	0.486333689213633	0.18	0.0547997642878864	0.0363595368244684	0.0732399917513044	0.270870555578307	0.474049592724871	0.352618288816738	0.595480896633003	3.66	2.53	5.7	0.0852211897540564	0.114568845620584	0.143916501487112	0.0924990506266984	0.124352986409655	0.156206922192611	0.0929538144480829	0.124905590703224	0.156972037127252	0.0547997642878864	4.91007386917597	-0.018336820020937	0.660642576573869	0.354922636450573	0.429405809204853	0.314375465158448	0.457311302944795	0.537433760497138	0.413694543410788	0.455384431677525	0.535430136180253	0.411823574600566	0.00490833658883964	0.00534230646951037	0.00533318725599036
185	0.486333689213633	0.18	0.0567037475533875	0.0375854534116306	0.0758220416951445	0.206272323640247	0.403832834613201	0.280152010479257	0.527513658747145	3.97	2.75	6.18	0.0629563035798107	0.090750098448023	0.118543893316235	0.0677334593489119	0.097636261257723	0.127539063166534	0.0680379619161613	0.098076517001516	0.1281411630619	0.0567037475533875	5.06492844763473	-0.0315817809172196	0.669826864147459	0.354922636450573	0.429405809204853	0.314375465158448	0.457311302944795	0.537433760497138	0.413694543410788	0.455384431677525	0.535430136180253	0.411823574600566	0.00490833658883964	0.00534230646951037	0.00533318725599036
185	0.486333689213633	0.18	0.0568163999847038	0.037970891589316	0.0756619083800917	0.290384491560477	0.457297250407307	0.345685764105471	0.568908736709143	3.7	2.7	5.81	0.0827897238721042	0.109520023732138	0.136250323592172	0.089757799590037	0.118737880518015	0.147717961445992	0.0905126373836539	0.119725976161317	0.148953498184557	0.0568163999847038	4.98017297314748	0.0390197615237683	0.737337474686811	0.354922636450573	0.429405809204853	0.314375465158448	0.457311302944795	0.537433760497138	0.413694543410788	0.455384431677525	0.535430136180253	0.411823574600566	0.00490833658883964	0.00534230646951037	0.00533318725599036
185	0.486333689213633	0.18	0.0581788036416362	0.0385172639391859	0.0778403433440866	0.263998013260041	0.476948882112098	0.352613005452361	0.601284758771836	4.3	2.96	7.07	0.0737959006977659	0.0998172835318466	0.125838666365927	0.0787630617519934	0.106535929399844	0.134308797047694	0.0786887857390411	0.106461698334635	0.134189747195342	0.0581788036416362	5.61088069853459	-0.0120013494979113	0.732412932193267	0.354922636450573	0.429405809204853	0.314375465158448	0.457311302944795	0.537433760497138	0.413694543410788	0.455384431677525	0.535430136180253	0.411823574600566	0.00490833658883964	0.00534230646951037	0.00533318725599036
185	0.486333689213633	0.18	0.0583314772591011	0.0388779707032012	0.0777849838150009	0.274458941380412	0.460152905014025	0.343342928958718	0.576962881069331	3.91	2.68	6.25	0.0781944249151853	0.104797241317149	0.131400057719113	0.0842598860365706	0.11292625554709	0.14159262505761	0.0843626312362175	0.11305774829234	0.141748307541291	0.0583314772591011	5.18825051803061	0.0355486308955015	0.748377772168546	0.354922636450573	0.429405809204853	0.314375465158448	0.457311302944795	0.537433760497138	0.413694543410788	0.455384431677525	0.535430136180253	0.411823574600566	0.00490833658883964	0.00534230646951037	0.00533318725599036
185	0.486333689213633	0.18	0.0599353742067776	0.0398375392251531	0.0800332091884021	0.167390932157785	0.312246144197339	0.203519208074407	0.420973080320272	3.82	2.39	5.87	0.0473615531698279	0.072663718085368	0.097965883000908	0.0511671566260217	0.0785024053364806	0.10583765404694	0.0509522372721776	0.0781839302962453	0.105429663458878	0.0599353742067776	4.80211249044316	-0.04072860851429	0.622049335550195	0.354922636450573	0.429405809204853	0.314375465158448	0.457311302944795	0.537433760497138	0.413694543410788	0.455384431677525	0.535430136180253	0.411823574600566	0.00490833658883964	0.00534230646951037	0.00533318725599036
185	0.486333689213633	0.18	0.0606121326638153	0.0401563965970301	0.0810678687306005	0.273097091496479	0.470676567550383	0.350785257696678	0.590567877404088	4.03	2.54	5.76	0.0778306384395817	0.104431577289014	0.131032516138446	0.0836129483144313	0.112190163787994	0.140767379261557	0.0839700561218706	0.112609886921018	0.141300256702743	0.0606121326638153	4.97668700208221	0.0132409163845743	0.694775605073072	0.354922636450573	0.429405809204853	0.314375465158448	0.457311302944795	0.537433760497138	0.413694543410788	0.455384431677525	0.535430136180253	0.411823574600566	0.00490833658883964	0.00534230646951037	0.00533318725599036
185	0.486333689213633	0.18	0.0618919378327037	0.0411500319713762	0.0826338436940311	0.263704148896022	0.471987545454595	0.348851927075691	0.5951231638335	4.42	2.94	6.95	0.0711428327044895	0.0962543944256135	0.121365956146738	0.0757216489019175	0.102449413143807	0.129177177385697	0.0757355499081313	0.102405400559655	0.129156190597641	0.0618919378327037	5.46847880696779	0.0773147718649116	0.824154058506017	0.354922636450573	0.429405809204853	0.314375465158448	0.457311302944795	0.537433760497138	0.413694543410788	0.455384431677525	0.535430136180253	0.411823574600566	0.00490833658883964	0.00534230646951037	0.00533318725599036
185	0.486333689213633	0.18	0.0629027686978377	0.0421619909947549	0.0836435464009205	0.261368952738599	0.454395909409684	0.335132655262111	0.573659163557257	3.94	2.63	6.02	0.0758265633479096	0.10281087106518	0.129795178782451	0.0816453706313609	0.110700410284137	0.139755449936913	0.0818745006404925	0.111025757562948	0.140256928749613	0.0629027686978377	5.02218745621909	-0.0607937914376174	0.641805109535687	0.354922636450573	0.429405809204853	0.314375465158448	0.457311302944795	0.537433760497138	0.413694543410788	0.455384431677525	0.535430136180253	0.411823574600566	0.00490833658883964	0.00534230646951037	0.00533318725599036
185	0.486333689213633	0.18	0.0634218969647003	0.0423568835948358	0.0844869103345648	0.251991601776633	0.465284735062374	0.340125047747228	0.590444422377521	4.11	2.52	6.49	0.074056724043856	0.101308220181246	0.128559716318636	0.0793880574849911	0.108601385104316	0.137814712723641	0.0787208498011751	0.107633382613281	0.136579133328007	0.0634218969647003	5.11817397741874	-0.00776525040280367	0.703563444692792	0.354922636450573	0.429405809204853	0.314375465158448	0.457311302944795	0.537433760497138	0.413694543410788	0.455384431677525	0.535430136180253	0.411823574600566	0.00490833658883964	0.00534230646951037	0.00533318725599036
185	0.486333689213633	0.18	0.0644790202401924	0.0431189916696898	0.0858390488106951	0.306576775805515	0.537078426979718	0.410967495050313	0.663189358909122	4.07	2.59	5.72	0.0903122052534662	0.118025726410948	0.14573924756843	0.0969152304096868	0.126654979105924	0.156394727802162	0.0974892523874587	0.127476680344381	0.157441604254564	0.0644790202401924	4.91261319309221	-0.0276552412690454	0.669765145108848	0.354922636450573	0.429405809204853	0.314375465158448	0.457311302944795	0.537433760497138	0.413694543410788	0.455384431677525	0.535430136180253	0.411823574600566	0.00490833658883964	0.00534230646951037	0.00533318725599036
185	0.486333689213633	0.18	0.0650076984003325	0.0435408327324762	0.0864745640681889	0.264482991342	0.448472861941686	0.331706132630601	0.565239591252772	3.89	2.55	6.03	0.0758750213100368	0.102584440290386	0.129293859270735	0.0818028992212396	0.110599041500785	0.13939518378033	0.0817887885597884	0.110626551758468	0.139408299629918	0.0650076984003325	5.08123556441197	-0.0410131160259814	0.653761995074639	0.354922636450573	0.429405809204853	0.314375465158448	0.457311302944795	0.537433760497138	0.413694543410788	0.455384431677525	0.535430136180253	0.411823574600566	0.00490833658883964	0.00534230646951037	0.00533318725599036
185	0.486333689213633	0.18	0.0658897527538299	0.0439304184199014	0.0878490870877583	0.251154263597117	0.481985845207079	0.352045011495544	0.611926678918614	3.95	2.63	6.46	0.0793874404786808	0.108689574766004	0.137991709053327	0.085446041708547	0.116984423263201	0.148522804817856	0.0851217866002116	0.116569335452277	0.14791850666079	0.0658897527538299	5.06498554288534	0.0153714963322202	0.718311542118932	0.354922636450573	0.429405809204853	0.314375465158448	0.457311302944795	0.537433760497138	0.413694543410788	0.455384431677525	0.535430136180253	0.411823574600566	0.00490833658883964	0.00534230646951037	0.00533318725599036
185	0.486333689213633	0.18	0.065966887714287	0.0436084150676084	0.0883253603609656	0.250558608425625	0.452644652359194	0.330420501429235	0.574868803289154	4.04	2.76	6.36	0.0730793843845125	0.100111804189717	0.127144223994921	0.0784800332631517	0.107510179361995	0.136540325460838	0.0786382408445206	0.107806520325858	0.136837380524616	0.065966887714287	5.09536826807978	0.00713321822864919	0.71516985687186	0.354922636450573	0.429405809204853	0.314375465158448	0.457311302944795	0.537433760497138	0.413694543410788	0.455384431677525	0.535430136180253	0.411823574600566	0.00490833658883964	0.00534230646951037	0.00533318725599036
185	0.486333689213633	0.18	0.0664239688878194	0.044089741844016	0.0887581959316229	0.260221496091017	0.496144021502414	0.365535205299494	0.626752837705335	3.99	2.65	6.01	0.0816783071468824	0.110862656154175	0.140047005161468	0.0878180783296062	0.11919621943765	0.150574360545694	0.0881806361081545	0.11966338305017	0.151084115848522	0.0664239688878194	4.93171913320425	0.0636612882121421	0.760472567648185	0.354922636450573	0.429405809204853	0.314375465158448	0.457311302944795	0.537433760497138	0.413694543410788	0.455384431677525	0.535430136180253	0.411823574600566	0.00490833658883964	0.00534230646951037	0.00533318725599036
185	0.486333689213633	0.18	0.0667843647758239	0.0443681694918069	0.0892005600598408	0.247395207153695	0.410924612703932	0.299023226865272	0.522825998542591	3.67	2.45	6.22	0.0720255567821334	0.09897918076718	0.125932804752226	0.0781435194235534	0.107386626086119	0.136629732748686	0.0775923158413321	0.106661897160711	0.135719738732979	0.0667843647758239	4.73757885255795	0.018995577101955	0.686611623145589	0.354922636450573	0.429405809204853	0.314375465158448	0.457311302944795	0.537433760497138	0.413694543410788	0.455384431677525	0.535430136180253	0.411823574600566	0.00490833658883964	0.00534230646951037	0.00533318725599036
185	0.486333689213633	0.18	0.0668010841632885	0.0445709122584828	0.0890312560680942	0.288661564091503	0.490223003081056	0.370073271412016	0.610372734750097	3.97	2.76	6.36	0.08315397937739	0.110151142050841	0.137148304724292	0.0894625405183839	0.118507870370772	0.147553200223161	0.0896682649595277	0.118770194916897	0.147898787841587	0.0668010841632885	5.06159534284626	-0.0704272611709658	0.639482859923545	0.354922636450573	0.429405809204853	0.314375465158448	0.457311302944795	0.537433760497138	0.413694543410788	0.455384431677525	0.535430136180253	0.411823574600566	0.00490833658883964	0.00534230646951037	0.00533318725599036
185	0.486333689213633	0.18	0.0677393738126294	0.0452749346314944	0.0902038129937644	0.295441709216877	0.488983274215343	0.371086471608567	0.606880076822118	4.19	2.52	6.45	0.0794559883978638	0.104699719163534	0.129943449929204	0.0850165995071592	0.112026975840597	0.139037352174034	0.0843383748652286	0.111166775943559	0.137893040757876	0.0677393738126294	5.03864974935549	0.00653696561881381	0.696210996666282	0.354922636450573	0.429405809204853	0.314375465158448	0.457311302944795	0.537433760497138	0.413694543410788	0.455384431677525	0.535430136180253	0.411823574600566	0.00490833658883964	0.00534230646951037	0.00533318725599036
185	0.486333689213633	0.18	0.0677544929949281	0.0454031044645302	0.0901058815253259	0.272120283537396	0.456247553982431	0.339745022592256	0.572750085372606	3.74	2.5	6.19	0.0805192555292583	0.108130247511528	0.135741239493798	0.0871830820779216	0.11707917791761	0.146975273757299	0.0867926161627111	0.116556234894961	0.146248773652405	0.0677544929949281	4.88667569755165	0.0668091356841638	0.748436906706483	0.354922636450573	0.429405809204853	0.314375465158448	0.457311302944795	0.537433760497138	0.413694543410788	0.455384431677525	0.535430136180253	0.411823574600566	0.00490833658883964	0.00534230646951037	0.00533318725599036
185	0.486333689213633	0.18	0.0677719952236438	0.0454459403826527	0.0900980500646349	0.293278408475585	0.476175175309531	0.360767060619454	0.591583289999609	4.05	2.7	6.48	0.079540524358442	0.104985258536518	0.130429992714595	0.0853879018670436	0.112703191558115	0.140018481249187	0.0853102949360618	0.112530370883741	0.139843237063542	0.0677719952236438	5.08929169081443	0.0321959574257477	0.743808726317466	0.354922636450573	0.429405809204853	0.314375465158448	0.457311302944795	0.537433760497138	0.413694543410788	0.455384431677525	0.535430136180253	0.411823574600566	0.00490833658883964	0.00534230646951037	0.00533318725599036
185	0.486333689213633	0.18	0.0685666621091029	0.0454593569218824	0.0916739672963233	0.243181764337259	0.494091604714117	0.358002540524819	0.630180668903414	4.09	2.72	5.66	0.0783659316175073	0.108155514346487	0.137945097075467	0.0840581644268695	0.116011560393147	0.147964956359424	0.0850711951243284	0.117344890281856	0.14964436181778	0.0685666621091029	4.8952720307058	0.0316453905628409	0.731693283383324	0.354922636450573	0.429405809204853	0.314375465158448	0.457311302944795	0.537433760497138	0.413694543410788	0.455384431677525	0.535430136180253	0.411823574600566	0.00490833658883964	0.00534230646951037	0.00533318725599036
185	0.486333689213633	0.18	0.0687561006899168	0.0456425272242762	0.0918696741555574	0.244305888811143	0.429363212246995	0.311462522935274	0.547263901558716	3.67	2.45	5.96	0.075085404521324	0.103508153001253	0.131930901481183	0.0814719270741563	0.112312222950118	0.143152518826079	0.0812655039493393	0.112058919997708	0.14275313681469	0.0687561006899168	4.85819742296189	-0.0481250218135541	0.623695490235129	0.354922636450573	0.429405809204853	0.314375465158448	0.457311302944795	0.537433760497138	0.413694543410788	0.455384431677525	0.535430136180253	0.411823574600566	0.00490833658883964	0.00534230646951037	0.00533318725599036
185	0.486333689213633	0.18	0.0689025945034808	0.045869377775652	0.0919358112313095	0.190130883902684	0.394305796127068	0.267248471076421	0.521363121177715	4	2.65	5.73	0.0596515858274068	0.088011601881875	0.116371617936343	0.0641275538857711	0.0946155691247334	0.125103584363696	0.0646580949440249	0.095403465873997	0.126042252533807	0.0689025945034808	4.81896939898867	-0.0371876100765254	0.652764718823786	0.354922636450573	0.429405809204853	0.314375465158448	0.457311302944795	0.537433760497138	0.413694543410788	0.455384431677525	0.535430136180253	0.411823574600566	0.00490833658883964	0.00534230646951037	0.00533318725599036
185	0.486333689213633	0.18	0.068977160417474	0.0458794112711476	0.0920749095638004	0.239554987038416	0.430937914245609	0.31106212853279	0.550813699958428	4.45	2.86	5.82	0.063118946568562	0.0874434548234272	0.111767963078292	0.0671459275402855	0.0930223364084234	0.118898745276561	0.068024377319248	0.0942137460464097	0.120501790568465	0.068977160417474	4.9643494175818	0.025647472255674	0.739477767186826	0.354922636450573	0.429405809204853	0.314375465158448	0.457311302944795	0.537433760497138	0.413694543410788	0.455384431677525	0.535430136180253	0.411823574600566	0.00490833658883964	0.00534230646951037	0.00533318725599036
185	0.486333689213633	0.18	0.0701629491405308	0.0467608518452375	0.0935650464358241	0.204128874082266	0.396446766260523	0.274227549662984	0.518665982858062	3.99	2.61	6.35	0.0613981665006439	0.088762433218033	0.116126699935422	0.0660287619041623	0.0954568174104375	0.124884872916713	0.0658205957676273	0.0951968608308562	0.124530433583954	0.0701629491405308	4.95482956735766	0.00796876156036966	0.710540167391495	0.354922636450573	0.429405809204853	0.314375465158448	0.457311302944795	0.537433760497138	0.413694543410788	0.455384431677525	0.535430136180253	0.411823574600566	0.00490833658883964	0.00534230646951037	0.00533318725599036
185	0.486333689213633	0.18	0.0703580430503543	0.0468882792960892	0.0938278068046195	0.208647767481279	0.441014257292931	0.306918160693738	0.575110353892123	4.37	2.89	6.49	0.063200783133301	0.0908139367538995	0.118427090374498	0.0673375706301744	0.0967581345862746	0.126178698542375	0.0676550293099394	0.097184473159723	0.126735761433303	0.0703580430503543	5.22579967367628	0.04543590236633	0.772841245732777	0.354922636450573	0.429405809204853	0.314375465158448	0.457311302944795	0.537433760497138	0.413694543410788	0.455384431677525	0.535430136180253	0.411823574600566	0.00490833658883964	0.00534230646951037	0.00533318725599036
185	0.486333689213633	0.18	0.0707131593908342	0.0472217424744427	0.0942045763072257	0.251683874524025	0.437153611944629	0.319465013989916	0.554842209899342	3.85	2.42	5.78	0.0736850878104236	0.100830140616902	0.127975193423381	0.079520673540308	0.108815513875058	0.138110354209808	0.0794384537053247	0.108684284580488	0.137983792137732	0.0707131593908342	4.76427023178197	-0.00124184508724145	0.672847206452063	0.354922636450573	0.429405809204853	0.314375465158448	0.457311302944795	0.537433760497138	0.413694543410788	0.455384431677525	0.535430136180253	0.411823574600566	0.00490833658883964	0.00534230646951037	0.00533318725599036
185	0.486333689213633	0.18	0.0727960472294931	0.0484523856366429	0.0971397088223434	0.229153754590348	0.413164285910769	0.294852331813937	0.5314762400076	4.05	2.6	6.01	0.0651347810681791	0.0912706545084084	0.117406527948638	0.0699387276739645	0.0980022247039777	0.126065721733991	0.0700851866940866	0.0982179735117825	0.126326491154944	0.0727960472294931	4.85278389350831	-0.0150217961944085	0.670917060919218	0.354922636450573	0.429405809204853	0.314375465158448	0.457311302944795	0.537433760497138	0.413694543410788	0.455384431677525	0.535430136180253	0.411823574600566	0.00490833658883964	0.00534230646951037	0.00533318725599036
185	0.486333689213633	0.18	0.0728331322310933	0.0482924277986199	0.0973738366635668	0.255599599606053	0.448532193488336	0.329022730186593	0.568041656790079	3.81	2.46	5.38	0.0766489083836019	0.104489750560049	0.132330592736496	0.0828184112052295	0.112900174459175	0.142981937713121	0.0834103827484796	0.113734147654233	0.144006444791194	0.0728331322310933	4.64658947514183	0.0056554349927815	0.676220563276547	0.354922636450573	0.429405809204853	0.314375465158448	0.457311302944795	0.537433760497138	0.413694543410788	0.455384431677525	0.535430136180253	0.411823574600566	0.00490833658883964	0.00534230646951037	0.00533318725599036
185	0.486333689213633	0.18	0.0730145067053794	0.0490128162232462	0.0970161971875126	0.244066609795062	0.430783141355797	0.312415841555992	0.549150441155602	3.84	2.42	5.73	0.0722704674095207	0.0996521137432313	0.127033760076942	0.0780214127313333	0.107581962239892	0.137142511748451	0.0780060876912558	0.107568818530888	0.137099661258515	0.0730145067053794	4.58299078334523	0.0271677437554135	0.687143002638214	0.354922636450573	0.429405809204853	0.314375465158448	0.457311302944795	0.537433760497138	0.413694543410788	0.455384431677525	0.535430136180253	0.411823574600566	0.00490833658883964	0.00534230646951037	0.00533318725599036
185	0.486333689213633	0.18	0.0734721736743246	0.0486901156369051	0.0982542317117441	0.196641071792492	0.409107296639127	0.280003093059237	0.538211500219018	4.38	2.87	6.36	0.0575705278124559	0.0841152243788208	0.110659920945186	0.0613288330990586	0.0896064141330042	0.11788399516695	0.0616487019234228	0.0901353849603766	0.11859714715186	0.0734721736743246	5.02854895707101	0.118278116896313	0.842457937940613	0.354922636450573	0.429405809204853	0.314375465158448	0.457311302944795	0.537433760497138	0.413694543410788	0.455384431677525	0.535430136180253	0.411823574600566	0.00490833658883964	0.00534230646951037	0.00533318725599036
185	0.486333689213633	0.18	0.0737198972128925	0.0494367608429091	0.0980030335828759	0.22820167222976	0.426129734972238	0.303775274349528	0.548484195594947	3.81	2.51	6.21	0.0707980545682623	0.0993140613380225	0.127830068107783	0.0765006451794471	0.107313538685225	0.138126432191003	0.0762008247655672	0.106860740174957	0.137499991137793	0.0737198972128925	4.80958949797788	0.00628312602239599	0.691183224894721	0.354922636450573	0.429405809204853	0.314375465158448	0.457311302944795	0.537433760497138	0.413694543410788	0.455384431677525	0.535430136180253	0.411823574600566	0.00490833658883964	0.00534230646951037	0.00533318725599036
185	0.486333689213633	0.18	0.076774244114602	0.0512782748412482	0.102270213387956	0.225367243484374	0.445992587098549	0.316895740401324	0.575089433795774	4	2.63	5.66	0.0707495455333745	0.0995714641304925	0.12839338272761	0.076060288438651	0.10704569513385	0.138031101829049	0.0766830314954859	0.107968659827185	0.13917067857401	0.076774244114602	4.64784339464701	-0.0318969447670791	0.652357653617581	0.354922636450573	0.429405809204853	0.314375465158448	0.457311302944795	0.537433760497138	0.413694543410788	0.455384431677525	0.535430136180253	0.411823574600566	0.00490833658883964	0.00534230646951037	0.00533318725599036
185	0.486333689213633	0.18	0.0768015307871159	0.0508228611106801	0.102780200463552	0.239760198127194	0.456113162300844	0.329305696403358	0.582920628198331	4.54	2.98	6.81	0.0656189009476644	0.0908871141460154	0.116155327344366	0.0696738455738758	0.0965035174959006	0.123333189417925	0.0699173753025206	0.0968324978323031	0.123769225281657	0.0768015307871159	5.16501070065388	0.0118600334628261	0.739986290144264	0.354922636450573	0.429405809204853	0.314375465158448	0.457311302944795	0.537433760497138	0.413694543410788	0.455384431677525	0.535430136180253	0.411823574600566	0.00490833658883964	0.00534230646951037	0.00533318725599036
185	0.486333689213633	0.18	0.0778043441910945	0.0516860998774955	0.103922588504693	0.219953742157558	0.416392032450594	0.293963576120633	0.538820488780555	3.62	2.38	5.38	0.0717360837448256	0.101612363357208	0.13148864296959	0.0779575417905792	0.110424902633891	0.142892263477203	0.0782758201785327	0.110886088193684	0.143457690901556	0.0778043441910945	4.28364391513609	0.0555351800114954	0.685431337929439	0.354922636450573	0.429405809204853	0.314375465158448	0.457311302944795	0.537433760497138	0.413694543410788	0.455384431677525	0.535430136180253	0.411823574600566	0.00490833658883964	0.00534230646951037	0.00533318725599036
185	0.486333689213633	0.18	0.0778232372331316	0.0518458743768124	0.103800600089451	0.226009304113774	0.399282260227762	0.283918291586512	0.514646228869012	4.12	2.47	5.95	0.0617563573347602	0.0868496982081299	0.1119430390815	0.0661946682964207	0.0930914194528686	0.119988170609316	0.0661035135743077	0.092957610784424	0.11984858257747	0.0778232372331316	4.67955765883587	0.0187000656775456	0.694552531517551	0.354922636450573	0.429405809204853	0.314375465158448	0.457311302944795	0.537433760497138	0.413694543410788	0.455384431677525	0.535430136180253	0.411823574600566	0.00490833658883964	0.00534230646951037	0.00533318725599036
185	0.486333689213633	0.18	0.0781429097734227	0.0521010435386454	0.1041847760082	0.234429112728455	0.441163754358711	0.316691596501899	0.565635912215522	3.68	2.5	6.09	0.0761460178048296	0.106074374771237	0.136002731737645	0.0825956248734335	0.115058929145122	0.147522233416811	0.0823498209473882	0.114724075822357	0.147093695712101	0.0781429097734227	4.69573472609967	-0.00926132356785865	0.659047845728166	0.354922636450573	0.429405809204853	0.314375465158448	0.457311302944795	0.537433760497138	0.413694543410788	0.455384431677525	0.535430136180253	0.411823574600566	0.00490833658883964	0.00534230646951037	0.00533318725599036
185	0.486333689213633	0.18	0.0785003404648184	0.0519946020354282	0.105006078894209	0.218599360594535	0.465655320105873	0.328199710526593	0.603110929685153	3.92	2.58	6.38	0.0746170102775505	0.105867880719294	0.137118751161037	0.0803886230370715	0.114056742868957	0.147724862700844	0.0800256664662917	0.113604532981481	0.147062384237052	0.0785003404648184	4.96568792867368	0.02663664443647	0.73324120609443	0.354922636450573	0.429405809204853	0.314375465158448	0.457311302944795	0.537433760497138	0.413694543410788	0.455384431677525	0.535430136180253	0.411823574600566	0.00490833658883964	0.00534230646951037	0.00533318725599036
185	0.486333689213633	0.18	0.0785819808312656	0.0522759728262225	0.104887988836309	0.194818766574674	0.419582492260526	0.28640395298833	0.552761031532722	4.6	2.93	6.69	0.0563890043137624	0.0826100293630446	0.108831054412327	0.0598000867448206	0.0876072734750621	0.115414460205304	0.0599707908068014	0.0878473569042398	0.115748557390907	0.0785819808312656	5.1248472853572	-0.0521932493304473	0.681210136450617	0.354922636450573	0.429405809204853	0.314375465158448	0.457311302944795	0.537433760497138	0.413694543410788	0.455384431677525	0.535430136180253	0.411823574600566	0.00490833658883964	0.00534230646951037	0.00533318725599036
185	0.486333689213633	0.18	0.0787094181465677	0.0524376459161473	0.104981190376988	0.254093399974046	0.438342057610193	0.321083611096402	0.555600504123984	3.96	2.47	5.79	0.0722867422575422	0.0986855704995645	0.125084398741587	0.0777885096361154	0.106196561250483	0.13460461286485	0.0778443519172185	0.1062562586495	0.134707682200178	0.0787094181465677	4.70861124281835	0.0238918985438768	0.699576771852522	0.354922636450573	0.429405809204853	0.314375465158448	0.457311302944795	0.537433760497138	0.413694543410788	0.455384431677525	0.535430136180253	0.411823574600566	0.00490833658883964	0.00534230646951037	0.00533318725599036
185	0.486333689213633	0.18	0.0799231347560703	0.0529307426805912	0.106915526831549	0.263779124126382	0.4822116634021	0.356432985578688	0.607990341225513	3.73	2.5	5.99	0.0845848986518549	0.11443336146734	0.144281824282824	0.0915999736098878	0.123923928000937	0.156247882391987	0.0915281588793732	0.123769888349375	0.156040348780152	0.0799231347560703	4.59708266467975	0.0202139798790641	0.688019314831151	0.354922636450573	0.429405809204853	0.314375465158448	0.457311302944795	0.537433760497138	0.413694543410788	0.455384431677525	0.535430136180253	0.411823574600566	0.00490833658883964	0.00534230646951037	0.00533318725599036
185	0.486333689213633	0.18	0.0827757875874505	0.0552140029282376	0.110337572246663	0.277571854037496	0.487907507938556	0.36501297074238	0.610802045134732	4.18	2.37	6.15	0.0782336805700316	0.104573818421169	0.130913956272307	0.083718029562449	0.111904667634865	0.140091305707282	0.0829138203525066	0.11087048719819	0.138751831626892	0.0827757875874505	4.65509426483179	-0.0515358292326051	0.62033895902969	0.354922636450573	0.429405809204853	0.314375465158448	0.457311302944795	0.537433760497138	0.413694543410788	0.455384431677525	0.535430136180253	0.411823574600566	0.00490833658883964	0.00534230646951037	0.00533318725599036
185	0.486333689213633	0.18	0.0841450711656735	0.0563819176260982	0.111908224705249	0.236075786981395	0.447667450096407	0.321937022026293	0.573397878166522	3.94	2.62	5.67	0.0727672268299271	0.101185998057967	0.129604769286008	0.0783419582672199	0.108937904911667	0.139533851556114	0.0789217658423127	0.109767906864105	0.140595992885088	0.0841450711656735	4.58818905894953	-0.010821705433417	0.658751709470418	0.354922636450573	0.429405809204853	0.314375465158448	0.457311302944795	0.537433760497138	0.413694543410788	0.455384431677525	0.535430136180253	0.411823574600566	0.00490833658883964	0.00534230646951037	0.00533318725599036
185	0.486333689213633	0.18	0.0851831777385148	0.0565460660529929	0.113820289424037	0.195019942952943	0.428640636790046	0.292674157840663	0.564607115739429	3.99	2.6	5.57	0.0655170132822062	0.0959539936872589	0.126390974092312	0.070456843106776	0.103188700766491	0.135920558426205	0.0710616380554711	0.104063679023875	0.137075709453256	0.0851831777385148	4.52979082339048	0.00449764286096076	0.674332275055837	0.354922636450573	0.429405809204853	0.314375465158448	0.457311302944795	0.537433760497138	0.413694543410788	0.455384431677525	0.535430136180253	0.411823574600566	0.00490833658883964	0.00534230646951037	0.00533318725599036
185	0.486333689213633	0.18	0.0857717718877662	0.0572301434986253	0.114313400276907	0.276519580124135	0.534914867310595	0.399825683767039	0.670004050854151	3.97	2.62	5.75	0.0897817695387317	0.120116353925136	0.15045093831154	0.0965859548367967	0.12921947066736	0.161852986497924	0.0972790975893077	0.130141010798763	0.163009216960563	0.0857717718877662	4.72987020237164	0.0278396668816053	0.718366786339924	0.354922636450573	0.429405809204853	0.314375465158448	0.457311302944795	0.537433760497138	0.413694543410788	0.455384431677525	0.535430136180253	0.411823574600566	0.00490833658883964	0.00534230646951037	0.00533318725599036
185	0.486333689213633	0.18	0.0899432901190186	0.0598873842304956	0.119999196007541	0.227126347368953	0.479755479577406	0.341581617017724	0.617929342137088	3.7	2.57	5.26	0.0816512736868757	0.114680193588171	0.147709113489466	0.0885025767123257	0.124302930892955	0.160103285073584	0.089652140648559	0.125923917515107	0.162109113937382	0.0899432901190186	4.42521115961463	-0.0158285147524594	0.644119777664457	0.354922636450573	0.429405809204853	0.314375465158448	0.457311302944795	0.537433760497138	0.413694543410788	0.455384431677525	0.535430136180253	0.411823574600566	0.00490833658883964	0.00534230646951037	0.00533318725599036
185	0.486333689213633	0.18	0.0901861299717384	0.0604042028277454	0.119968057115731	0.233235709036427	0.471680395236607	0.338154128902876	0.605206661570337	4.18	2.56	6.37	0.072575790513982	0.101233652433315	0.129891514352648	0.0776752608957365	0.108346740813952	0.139018220732167	0.0772521434639202	0.107791876728731	0.138248805394369	0.0901861299717384	4.71566794950879	-0.0934600263452145	0.605208248628388	0.354922636450573	0.429405809204853	0.314375465158448	0.457311302944795	0.537433760497138	0.413694543410788	0.455384431677525	0.535430136180253	0.411823574600566	0.00490833658883964	0.00534230646951037	0.00533318725599036
185	0.486333689213633	0.19	0.0514845901588209	0.0348546963470377	0.0681144839706041	0.345201870919197	0.472572527918662	0.370954426334296	0.574190629503028	3.9	2.17	6.39	0.0846506438990945	0.107839577957448	0.131028512015801	0.0912383309020398	0.116231875444992	0.141225419987944	0.0891407741730745	0.113548008704856	0.137930850127691	0.0514845901588209	4.94010281248979	0.0220999186045274	0.681854471250596	0.354922636450573	0.429405809204853	0.314375465158448	0.457311302944795	0.537433760497138	0.413694543410788	0.455384431677525	0.535430136180253	0.411823574600566	0.00490833658883964	0.00534230646951037	0.00533318725599036
185	0.486333689213633	0.19	0.0555828618904318	0.0374095318387939	0.0737561919420696	0.321898982542533	0.492606436140838	0.380978488662884	0.604234383618792	4.12	2.81	5.69	0.0828258611193372	0.107094110246198	0.131362359373058	0.0887732658277358	0.114784124052421	0.140794982277105	0.0900230294995709	0.116322690209972	0.142688090527361	0.0555828618904318	4.83929545774042	-0.00762748068012575	0.675830091575859	0.354922636450573	0.429405809204853	0.314375465158448	0.457311302944795	0.537433760497138	0.413694543410788	0.455384431677525	0.535430136180253	0.411823574600566	0.00490833658883964	0.00534230646951037	0.00533318725599036
185	0.486333689213633	0.19	0.0567017182521616	0.0383247687312365	0.0750786677730868	0.268178050280438	0.394884823435055	0.293038113162354	0.496731533707756	4.24	2.53	6.73	0.0620567383975516	0.0836248361027896	0.105192933808028	0.0663190546322619	0.0893685394579755	0.112418024283689	0.0655217031491418	0.0882900469466947	0.111064975413558	0.0567017182521616	5.37378440722562	0.0247281509071403	0.73425105742656	0.354922636450573	0.429405809204853	0.314375465158448	0.457311302944795	0.537433760497138	0.413694543410788	0.455384431677525	0.535430136180253	0.411823574600566	0.00490833658883964	0.00534230646951037	0.00533318725599036
185	0.486333689213633	0.19	0.0580745490445064	0.0394534014966835	0.0766956965923292	0.233409413800508	0.382478494484532	0.27425662305916	0.490700365909905	3.64	2.44	5.69	0.0665611728795617	0.0928262621705507	0.11909135146154	0.072283648234892	0.100806830640394	0.129330013045896	0.0723704964331546	0.100917362720065	0.129515924350102	0.0580745490445064	4.69494425130596	0.0193549175997636	0.677826799490965	0.354922636450573	0.429405809204853	0.314375465158448	0.457311302944795	0.537433760497138	0.413694543410788	0.455384431677525	0.535430136180253	0.411823574600566	0.00490833658883964	0.00534230646951037	0.00533318725599036
185	0.486333689213633	0.19	0.058243979965893	0.0397672488821654	0.0767207110496205	0.226624143089929	0.415323858654793	0.295535515112263	0.535112202197323	3.94	2.54	5.94	0.066843662395448	0.0939371627878636	0.121030663180279	0.0719701397490718	0.101141536702128	0.130312933655184	0.0720676463053678	0.101259428517233	0.130503353697816	0.058243979965893	5.10999094505665	-0.023307910673969	0.679338865845254	0.354922636450573	0.429405809204853	0.314375465158448	0.457311302944795	0.537433760497138	0.413694543410788	0.455384431677525	0.535430136180253	0.411823574600566	0.00490833658883964	0.00534230646951037	0.00533318725599036
185	0.486333689213633	0.19	0.0583079464117713	0.0393890412014853	0.0772268516220573	0.232145895457964	0.406763328601131	0.291262232819192	0.522264424383069	3.99	2.79	6.28	0.0651770093762205	0.0910231890538183	0.116869368731416	0.0700882164501929	0.0978819531219305	0.125675689793668	0.0704312476050417	0.098296075505823	0.126319761350896	0.0583079464117713	5.20268763524861	0.0234905964631289	0.739411175188915	0.354922636450573	0.429405809204853	0.314375465158448	0.457311302944795	0.537433760497138	0.413694543410788	0.455384431677525	0.535430136180253	0.411823574600566	0.00490833658883964	0.00534230646951037	0.00533318725599036
185	0.486333689213633	0.19	0.0600688023077472	0.0406952902351728	0.0794423143803216	0.309790104004016	0.504438151156658	0.386880687496596	0.62199561481672	4.27	2.82	6.36	0.0813490108298424	0.106067699804193	0.130786388778543	0.0868688791723783	0.113264833885385	0.139660788598392	0.0872946737916209	0.113763827805224	0.140256734636503	0.0600688023077472	5.43835642720803	-0.0353108105300376	0.698990108053601	0.354922636450573	0.429405809204853	0.314375465158448	0.457311302944795	0.537433760497138	0.413694543410788	0.455384431677525	0.535430136180253	0.411823574600566	0.00490833658883964	0.00534230646951037	0.00533318725599036
185	0.486333689213633	0.19	0.060102800646197	0.0404676553898981	0.0797379459024959	0.239649958279986	0.415286347995708	0.299794528290668	0.530778167700748	3.98	2.68	6.25	0.0671327364393182	0.0929947224380702	0.118856708436822	0.0721971085388686	0.100010075940702	0.127823043342535	0.0722956740369683	0.100066070345929	0.128015739588165	0.060102800646197	4.98276161139014	0.0314558648873079	0.730854955989677	0.354922636450573	0.429405809204853	0.314375465158448	0.457311302944795	0.537433760497138	0.413694543410788	0.455384431677525	0.535430136180253	0.411823574600566	0.00490833658883964	0.00534230646951037	0.00533318725599036
185	0.486333689213633	0.19	0.0606087015215603	0.040793641977839	0.0804237610652815	0.292297753955325	0.481617465668188	0.364613592752661	0.598621338583715	3.61	2.49	5.95	0.0892559161600236	0.117897985679441	0.146540055198859	0.0970354559641879	0.128173966386195	0.159312476808201	0.0969088180945619	0.12801041719971	0.159124243281212	0.0606087015215603	4.79216201330138	-3.80888718092569e-05	0.67440480248929	0.354922636450573	0.429405809204853	0.314375465158448	0.457311302944795	0.537433760497138	0.413694543410788	0.455384431677525	0.535430136180253	0.411823574600566	0.00490833658883964	0.00534230646951037	0.00533318725599036
185	0.486333689213633	0.19	0.0616323298400485	0.0414516835595816	0.0818129761205154	0.292877012737261	0.495670223948734	0.375420766146061	0.615919681751408	3.5	2.41	5.37	0.0942409938493631	0.124426933027704	0.154612872206044	0.102787986200025	0.135711576804953	0.168635167409882	0.103256385738496	0.136497107649893	0.169550396988052	0.0616323298400485	4.61984336571088	-0.0156434437299154	0.633792133350803	0.354922636450573	0.429405809204853	0.314375465158448	0.457311302944795	0.537433760497138	0.413694543410788	0.455384431677525	0.535430136180253	0.411823574600566	0.00490833658883964	0.00534230646951037	0.00533318725599036
185	0.486333689213633	0.19	0.0616729047160255	0.041798974831771	0.0815468346002799	0.289199275899545	0.478986136099446	0.361743996632983	0.596228275565909	3.93	2.69	6.56	0.0820240996211529	0.108608316683229	0.135192533745306	0.0883408569319962	0.11697235093165	0.145603844931303	0.0881027622323018	0.11660827871583	0.145211854800073	0.0616729047160255	5.11082271362098	0.0061702274909329	0.709732468722825	0.354922636450573	0.429405809204853	0.314375465158448	0.457311302944795	0.537433760497138	0.413694543410788	0.455384431677525	0.535430136180253	0.411823574600566	0.00490833658883964	0.00534230646951037	0.00533318725599036
185	0.486333689213633	0.19	0.0619106376749535	0.0419479107392524	0.0818733646106546	0.321769723750627	0.475994827108669	0.368099237615662	0.583890416601676	4.06	2.58	5.85	0.0810408116631349	0.104795129123894	0.128549446584652	0.0869842375272748	0.11248066519009	0.137977092852905	0.0873128495449237	0.112913862497853	0.138558598949749	0.0619106376749535	4.90004211136902	-0.0486414815780674	0.630837444924031	0.354922636450573	0.429405809204853	0.314375465158448	0.457311302944795	0.537433760497138	0.413694543410788	0.455384431677525	0.535430136180253	0.411823574600566	0.00490833658883964	0.00534230646951037	0.00533318725599036
185	0.486333689213633	0.19	0.0630109247065574	0.0424396896098741	0.0835821598032406	0.233681883342279	0.378705893102314	0.271632997096233	0.485778789108395	4.76	2.55	7	0.051763061154718	0.0721671391688924	0.0925712171830668	0.0547154330838904	0.0762832835996491	0.0978511341154079	0.0538907591385169	0.0751037253613276	0.0963273809710813	0.0630109247065574	5.45357268940149	-0.0544971564567552	0.676496294412257	0.354922636450573	0.429405809204853	0.314375465158448	0.457311302944795	0.537433760497138	0.413694543410788	0.455384431677525	0.535430136180253	0.411823574600566	0.00490833658883964	0.00534230646951037	0.00533318725599036
185	0.486333689213633	0.19	0.0638820824490445	0.0434207518865248	0.0843434130115643	0.2617460337561	0.435601853879773	0.321382941440551	0.549820766318995	3.91	2.59	5.69	0.0731306920729249	0.0991212069305476	0.12511172178817	0.078795415997557	0.106799163427636	0.134802910857715	0.0793673482678514	0.107517520491865	0.135674047787052	0.0638820824490445	5.02955347261399	-0.0555338683838996	0.634502946901101	0.354922636450573	0.429405809204853	0.314375465158448	0.457311302944795	0.537433760497138	0.413694543410788	0.455384431677525	0.535430136180253	0.411823574600566	0.00490833658883964	0.00534230646951037	0.00533318725599036
185	0.486333689213633	0.19	0.0640507939856455	0.043458549852976	0.0846430381183151	0.261036511289173	0.43824313371226	0.32312030714014	0.553365960284381	3.91	2.51	6.92	0.0736282327396175	0.0998608466644937	0.12609346058937	0.0793445194024647	0.107613758892438	0.135882998382411	0.0781113375951464	0.105918202161899	0.133753599006741	0.0640507939856455	5.18525213101351	-0.0322196932470337	0.664246706107404	0.354922636450573	0.429405809204853	0.314375465158448	0.457311302944795	0.537433760497138	0.413694543410788	0.455384431677525	0.535430136180253	0.411823574600566	0.00490833658883964	0.00534230646951037	0.00533318725599036
185	0.486333689213633	0.19	0.06442372915771	0.0434762906530607	0.0853711676623593	0.261328433550631	0.452521182765204	0.333737514341104	0.571304851189305	4.01	2.69	5.52	0.0743181311245136	0.100769398560905	0.127220665997296	0.0798729789815992	0.108301324743468	0.136729670505336	0.080909758010057	0.109694592077631	0.138490286221299	0.06442372915771	4.7982942456906	-0.0530478555355248	0.632785153068439	0.354922636450573	0.429405809204853	0.314375465158448	0.457311302944795	0.537433760497138	0.413694543410788	0.455384431677525	0.535430136180253	0.411823574600566	0.00490833658883964	0.00534230646951037	0.00533318725599036
185	0.486333689213633	0.19	0.0646675493203078	0.0439534220819558	0.0853816765586597	0.265305044424709	0.459113448028572	0.339828333812919	0.578398562244226	3.89	2.48	5.87	0.0777432573783492	0.10503236900663	0.13232148063491	0.0838184197531902	0.113240009358309	0.142661598963427	0.0837661118472169	0.113158161663159	0.142680710776449	0.0646675493203078	4.99326261332685	-0.0229943601494449	0.665784025680032	0.354922636450573	0.429405809204853	0.314375465158448	0.457311302944795	0.537433760497138	0.413694543410788	0.455384431677525	0.535430136180253	0.411823574600566	0.00490833658883964	0.00534230646951037	0.00533318725599036
185	0.486333689213633	0.19	0.0647397692477232	0.0437780306428856	0.0857015078525608	0.246352926173221	0.430521016856648	0.31295414445093	0.548087889262365	4.5	2.61	6.43	0.0627544662824455	0.0863293141032386	0.109904161924032	0.0666757399760596	0.091723685029081	0.116771630082102	0.0664187056594411	0.0913332905569405	0.116296304527725	0.0647397692477232	5.19976250441407	-0.0311788872050505	0.692626660873128	0.354922636450573	0.429405809204853	0.314375465158448	0.457311302944795	0.537433760497138	0.413694543410788	0.455384431677525	0.535430136180253	0.411823574600566	0.00490833658883964	0.00534230646951037	0.00533318725599036
185	0.486333689213633	0.19	0.0651935452373942	0.0442325803695468	0.0861545101052415	0.225528011130895	0.422162939400365	0.300020052931313	0.544305825869418	3.81	2.55	5.97	0.0698762461807363	0.0983239659939557	0.126771685807175	0.0754984947457956	0.106235120455382	0.136971746164969	0.0756006311889223	0.106378611934164	0.137143315698438	0.0651935452373942	4.96850241371551	-0.0545606131230534	0.632768664888565	0.354922636450573	0.429405809204853	0.314375465158448	0.457311302944795	0.537433760497138	0.413694543410788	0.455384431677525	0.535430136180253	0.411823574600566	0.00490833658883964	0.00534230646951037	0.00533318725599036
185	0.486333689213633	0.19	0.0653955667681668	0.0440945756647734	0.0866965578715603	0.285670021653719	0.430251223644071	0.324026727414944	0.536475719873197	4.03	2.53	6.53	0.0717690512690971	0.0952968366981658	0.118824622127235	0.0770856639887064	0.102356375108787	0.127627086228867	0.076391281555152	0.101443765058434	0.126508861682943	0.0653955667681668	4.94662227539754	0.0286411620063615	0.714817878033365	0.354922636450573	0.429405809204853	0.314375465158448	0.457311302944795	0.537433760497138	0.413694543410788	0.455384431677525	0.535430136180253	0.411823574600566	0.00490833658883964	0.00534230646951037	0.00533318725599036
185	0.486333689213633	0.19	0.0655837178041637	0.0442225296408056	0.0869449059675219	0.217227274112001	0.391737882996575	0.2756353486391	0.50784041735405	4.05	2.76	5.93	0.0607643477743184	0.0863593768952554	0.111954406016192	0.0652305872923731	0.0927068763085082	0.120183165324643	0.0658082683887188	0.0935591791043407	0.121263172541785	0.0655837178041637	4.98197608463991	0.0454199307130778	0.750908354997542	0.354922636450573	0.429405809204853	0.314375465158448	0.457311302944795	0.537433760497138	0.413694543410788	0.455384431677525	0.535430136180253	0.411823574600566	0.00490833658883964	0.00534230646951037	0.00533318725599036
185	0.486333689213633	0.19	0.0656748925722695	0.0447745201907383	0.0865752649538007	0.265791789960128	0.427285978103023	0.316408601960817	0.538163354245228	3.62	2.31	5.7	0.0771489259859597	0.104183811992541	0.131218697999122	0.0838309416038271	0.1132073706483	0.142583799692773	0.0834700096210781	0.112719296896398	0.141952428020295	0.0656748925722695	4.62058711796067	0.00779274175248812	0.6609362423919	0.354922636450573	0.429405809204853	0.314375465158448	0.457311302944795	0.537433760497138	0.413694543410788	0.455384431677525	0.535430136180253	0.411823574600566	0.00490833658883964	0.00534230646951037	0.00533318725599036
185	0.486333689213633	0.19	0.0661100346945332	0.0445409442361127	0.0876791251529537	0.298677151526019	0.486814821365977	0.370346652553466	0.603282990178487	3.84	2.45	6.54	0.085770714435217	0.112744248498869	0.139717782562521	0.0926088315376455	0.12173284535197	0.150856859166294	0.0914615323714543	0.120246561787053	0.149043862115013	0.0661100346945332	5.01754816850783	0.0208266020019905	0.710821416296809	0.354922636450573	0.429405809204853	0.314375465158448	0.457311302944795	0.537433760497138	0.413694543410788	0.455384431677525	0.535430136180253	0.411823574600566	0.00490833658883964	0.00534230646951037	0.00533318725599036
185	0.486333689213633	0.19	0.0661470631167321	0.0449591372904147	0.0873349889430495	0.26185578934537	0.457381281019203	0.337485647465535	0.57727691457287	4.39	3.1	6.83	0.0692167125815457	0.0938067408384184	0.118396769095291	0.0737158019079138	0.0999041830703114	0.126092564232709	0.0741879071094445	0.100589000666514	0.126877013273315	0.0661470631167321	5.35245140555718	-0.033295164979261	0.706183192948366	0.354922636450573	0.429405809204853	0.314375465158448	0.457311302944795	0.537433760497138	0.413694543410788	0.455384431677525	0.535430136180253	0.411823574600566	0.00490833658883964	0.00534230646951037	0.00533318725599036
185	0.486333689213633	0.19	0.066398612182318	0.0452809235166508	0.0875163008479852	0.296102190743583	0.506355675809862	0.384463693368289	0.628247658251436	3.85	2.46	5.54	0.088759314930493	0.116899940543923	0.145040566157354	0.095799355520593	0.12617198514064	0.156544614760686	0.0962225670917178	0.126715876869642	0.157319962195325	0.066398612182318	4.838146531149	-0.0279115519616694	0.650836343573819	0.354922636450573	0.429405809204853	0.314375465158448	0.457311302944795	0.537433760497138	0.413694543410788	0.455384431677525	0.535430136180253	0.411823574600566	0.00490833658883964	0.00534230646951037	0.00533318725599036
185	0.486333689213633	0.19	0.0664803556019962	0.0452793424311204	0.087681368772872	0.265810480500431	0.416685473580428	0.308564023399577	0.524806923761279	3.86	2.55	6.15	0.0710341656701277	0.0959246792174422	0.120815192764757	0.0766421916392276	0.103497768688601	0.130353345737974	0.0765070743480237	0.103323504125001	0.130035629449412	0.0664803556019962	4.87098098603958	-0.0767048676981505	0.614646894014286	0.354922636450573	0.429405809204853	0.314375465158448	0.457311302944795	0.537433760497138	0.413694543410788	0.455384431677525	0.535430136180253	0.411823574600566	0.00490833658883964	0.00534230646951037	0.00533318725599036
185	0.486333689213633	0.19	0.067334191762767	0.0454714069204206	0.0891969766051134	0.265513653097032	0.49959289357308	0.369859986986523	0.629325800159636	4.19	2.99	5.99	0.079077678953186	0.106815140418811	0.134552601884437	0.0845981102218277	0.114271930361792	0.143945750501756	0.0857434874174942	0.115855815415853	0.146037500354175	0.067334191762767	5.13999663156411	-0.0316528697162861	0.691870594147255	0.354922636450573	0.429405809204853	0.314375465158448	0.457311302944795	0.537433760497138	0.413694543410788	0.455384431677525	0.535430136180253	0.411823574600566	0.00490833658883964	0.00534230646951037	0.00533318725599036
185	0.486333689213633	0.19	0.0674977481659456	0.0455056555359661	0.0894898407959252	0.24426369726176	0.439610977928257	0.318882515477949	0.560339440378565	4.2	2.65	6.03	0.0680876986992049	0.0938656036539947	0.119643508608784	0.0728301811537371	0.100403583155692	0.127976985157647	0.0731165035962477	0.100784533884564	0.128455446946288	0.0674977481659456	4.94709864362307	-0.0153062408236936	0.682276347865522	0.354922636450573	0.429405809204853	0.314375465158448	0.457311302944795	0.537433760497138	0.413694543410788	0.455384431677525	0.535430136180253	0.411823574600566	0.00490833658883964	0.00534230646951037	0.00533318725599036
185	0.486333689213633	0.19	0.0676187283981557	0.0459398869577084	0.089297569838603	0.269519033677852	0.443710168466855	0.329660356193564	0.557759980740147	4.17	2.53	6.44	0.0709334084415434	0.0954736413347964	0.120013874228049	0.0759390185044434	0.102211000081641	0.128482981658839	0.0753919800125459	0.101451687726148	0.129385212924684	0.0676187283981557	5.17011399184653	-0.000260676010549185	0.707024553269553	0.354922636450573	0.429405809204853	0.314375465158448	0.457311302944795	0.537433760497138	0.413694543410788	0.455384431677525	0.535430136180253	0.411823574600566	0.00490833658883964	0.00534230646951037	0.00533318725599036
185	0.486333689213633	0.19	0.0684407177484417	0.0463180106929008	0.0905634248039826	0.250747761208276	0.434148206300172	0.316977522299406	0.551318890300938	4.11	2.5	6.85	0.0689702100971592	0.0944650358316079	0.119959861566057	0.0739297448376123	0.101257861695195	0.128585978552777	0.0728259594450776	0.0997233723632235	0.126679674869229	0.0684407177484417	5.09349823665708	0.0669092439825004	0.770962520387536	0.354922636450573	0.429405809204853	0.314375465158448	0.457311302944795	0.537433760497138	0.413694543410788	0.455384431677525	0.535430136180253	0.411823574600566	0.00490833658883964	0.00534230646951037	0.00533318725599036
185	0.486333689213633	0.19	0.068495888888457	0.0460823432521434	0.0909094345247706	0.198561696300414	0.3731733457669	0.256120119535053	0.490226571998748	4.31	2.76	6.84	0.0533913674760675	0.0777925423128945	0.102193717149722	0.056960916668289	0.0829934637296071	0.109026010790925	0.056712598925013	0.0826392913952077	0.108508423181411	0.068495888888457	5.16819971635771	0.0134949529432271	0.737139970741099	0.354922636450573	0.429405809204853	0.314375465158448	0.457311302944795	0.537433760497138	0.413694543410788	0.455384431677525	0.535430136180253	0.411823574600566	0.00490833658883964	0.00534230646951037	0.00533318725599036
185	0.486333689213633	0.19	0.0688424540088204	0.046390376640886	0.0912945313767547	0.225752991151002	0.403183684039278	0.286607074094433	0.519760293984124	3.6	2.38	5.56	0.0702355024215611	0.0988035927101519	0.127371682998743	0.0763676594726089	0.107429987151952	0.138492314831296	0.0764501395252865	0.107562623743047	0.138639533261644	0.0688424540088204	4.67234375999597	-0.0227489465467368	0.635394190199413	0.354922636450573	0.429405809204853	0.314375465158448	0.457311302944795	0.537433760497138	0.413694543410788	0.455384431677525	0.535430136180253	0.411823574600566	0.00490833658883964	0.00534230646951037	0.00533318725599036
185	0.486333689213633	0.19	0.0690014575471706	0.0468993850907046	0.0911035300036366	0.210792722887058	0.373903984136945	0.260946948121292	0.486861020152598	3.48	2.39	5.89	0.0658796300687616	0.0943971804748927	0.122914730881024	0.0719082225445326	0.103035391274664	0.134162560004796	0.0716007860782156	0.102589587748116	0.133612199315007	0.0690014575471706	4.69196167514157	-0.0121029487833458	0.642788711721198	0.354922636450573	0.429405809204853	0.314375465158448	0.457311302944795	0.537433760497138	0.413694543410788	0.455384431677525	0.535430136180253	0.411823574600566	0.00490833658883964	0.00534230646951037	0.00533318725599036
185	0.486333689213633	0.19	0.0692616229193948	0.0468186927696086	0.091704553069181	0.28885578662252	0.472840719375611	0.357006030874796	0.588675407876427	4.29	2.83	6.29	0.0748582908706928	0.0991469192265291	0.123435547582365	0.0799135228480452	0.105842379017292	0.131771235186538	0.0803724322297966	0.106465148626012	0.132483276261064	0.0692616229193948	5.08743411428731	-0.0334051071596338	0.67405157174774	0.354922636450573	0.429405809204853	0.314375465158448	0.457311302944795	0.537433760497138	0.413694543410788	0.455384431677525	0.535430136180253	0.411823574600566	0.00490833658883964	0.00534230646951037	0.00533318725599036
185	0.486333689213633	0.19	0.0696019866270049	0.0471528996191946	0.0920510736348152	0.237023784000976	0.402363335821565	0.289653089734857	0.515073581908272	3.86	2.54	5.76	0.0667512401577867	0.0927255831612186	0.11869992616465	0.0720302429806325	0.100058759505224	0.128087276029815	0.0723315083558248	0.100457576190456	0.12871816211742	0.0696019866270049	4.67893759766873	-0.00156792396301245	0.663924410997373	0.354922636450573	0.429405809204853	0.314375465158448	0.457311302944795	0.537433760497138	0.413694543410788	0.455384431677525	0.535430136180253	0.411823574600566	0.00490833658883964	0.00534230646951037	0.00533318725599036
185	0.486333689213633	0.19	0.0698318256139157	0.0473488802415078	0.0923147709863237	0.315752726507097	0.514821757652823	0.396497077923404	0.633146437382242	3.95	2.75	5.75	0.0894541188008845	0.116149473059301	0.142844827317717	0.0962863409019116	0.125020601717164	0.153754862532415	0.0973552003146494	0.126430302303913	0.155520670191299	0.0698318256139157	4.78943831749091	0.0127105465806183	0.693607460294821	0.354922636450573	0.429405809204853	0.314375465158448	0.457311302944795	0.537433760497138	0.413694543410788	0.455384431677525	0.535430136180253	0.411823574600566	0.00490833658883964	0.00534230646951037	0.00533318725599036
185	0.486333689213633	0.19	0.0700881335295673	0.0478506101123437	0.0923256569467909	0.233328676755495	0.410968412011069	0.294659108701898	0.527277715320239	4.27	3.12	6.68	0.0620125626076352	0.0864904685684765	0.110968374529318	0.0662267568541376	0.0923681104476672	0.118509464041197	0.066800251996574	0.0932100986956357	0.119586268323974	0.0700881335295673	5.35885134362042	0.0104695908376588	0.749036896408467	0.354922636450573	0.429405809204853	0.314375465158448	0.457311302944795	0.537433760497138	0.413694543410788	0.455384431677525	0.535430136180253	0.411823574600566	0.00490833658883964	0.00534230646951037	0.00533318725599036
185	0.486333689213633	0.19	0.0701919056037453	0.047607964815685	0.0927758463918056	0.194943870519306	0.445067721889649	0.303856292739686	0.586279151039611	3.69	2.71	5.82	0.072862897889833	0.106724542979559	0.140586188069285	0.0790077867122356	0.115725151934513	0.15244251715679	0.0797144428397587	0.116777963015102	0.1537072269497	0.0701919056037453	4.95443145465704	-0.11512919691303	0.58401347114848	0.354922636450573	0.429405809204853	0.314375465158448	0.457311302944795	0.537433760497138	0.413694543410788	0.455384431677525	0.535430136180253	0.411823574600566	0.00490833658883964	0.00534230646951037	0.00533318725599036
185	0.486333689213633	0.19	0.071236792218038	0.0485592711023646	0.0939143133337114	0.233864945938638	0.404843132287514	0.290438834533084	0.519247430041943	4.13	2.61	5.85	0.0629245926819403	0.0877106852471233	0.112496777812306	0.0674167824285794	0.0939723553532678	0.120527928277956	0.0677859236849145	0.0944931553269271	0.121071649441365	0.071236792218038	4.78869056013832	-0.0230500255840464	0.661007800862496	0.354922636450573	0.429405809204853	0.314375465158448	0.457311302944795	0.537433760497138	0.413694543410788	0.455384431677525	0.535430136180253	0.411823574600566	0.00490833658883964	0.00534230646951037	0.00533318725599036
185	0.486333689213633	0.19	0.071922788911424	0.0489972373807765	0.0948483404420715	0.291814656215147	0.464192148164472	0.351289749513403	0.577094546815541	4.05	2.57	5.96	0.0775264199330345	0.102442941924906	0.127359463916777	0.0832349939896135	0.109986217121378	0.136737440253142	0.0833582496359668	0.110111176624923	0.136975418102156	0.071922788911424	4.87836579222634	0.0798770702278235	0.765540595151423	0.354922636450573	0.429405809204853	0.314375465158448	0.457311302944795	0.537433760497138	0.413694543410788	0.455384431677525	0.535430136180253	0.411823574600566	0.00490833658883964	0.00534230646951037	0.00533318725599036
185	0.486333689213633	0.19	0.0719680818281599	0.0489874431842977	0.094948720472022	0.239589436695995	0.450692405293267	0.325333284166207	0.576051526420327	3.86	2.55	5.97	0.07503251857472	0.103944440724288	0.132856362873856	0.0809740282302378	0.112175363928415	0.143376699626592	0.0810425054503436	0.11225996992392	0.143535967969749	0.0719680818281599	4.90795915422095	0.023578453603075	0.713136402351191	0.354922636450573	0.429405809204853	0.314375465158448	0.457311302944795	0.537433760497138	0.413694543410788	0.455384431677525	0.535430136180253	0.411823574600566	0.00490833658883964	0.00534230646951037	0.00533318725599036
185	0.486333689213633	0.19	0.0719846986898791	0.0485011665775641	0.0954682308021942	0.274543280696684	0.446592930583486	0.333249161637715	0.559936699529257	3.87	2.37	6	0.0766274250177509	0.102689729611223	0.128752034204695	0.0826655053895697	0.110781464921515	0.138897424453461	0.0820683441048459	0.110066778095717	0.137980776031691	0.0719846986898791	4.68868230066599	-0.0440099063603156	0.61712387745867	0.354922636450573	0.429405809204853	0.314375465158448	0.457311302944795	0.537433760497138	0.413694543410788	0.455384431677525	0.535430136180253	0.411823574600566	0.00490833658883964	0.00534230646951037	0.00533318725599036
185	0.486333689213633	0.19	0.0722298639021943	0.0486542440280127	0.0958054837763758	0.266625438660471	0.486580932137059	0.360586116083752	0.612575748190367	4.56	2.76	6.42	0.0714380317832596	0.0963996741545693	0.121361316525879	0.0758076059383518	0.102296050555631	0.12878449517291	0.0758902210185625	0.102370183419225	0.128903302024537	0.0722298639021943	5.16971699550621	-0.00426556478799965	0.732411140381998	0.354922636450573	0.429405809204853	0.314375465158448	0.457311302944795	0.537433760497138	0.413694543410788	0.455384431677525	0.535430136180253	0.411823574600566	0.00490833658883964	0.00534230646951037	0.00533318725599036
185	0.486333689213633	0.19	0.0732290103850536	0.0497417485902689	0.0967162721798383	0.227525203221073	0.413150729241648	0.294294652950641	0.532006805532655	4.25	2.49	6.34	0.0621349596749201	0.087229256949494	0.112323554224068	0.066380710105991	0.0931897284333886	0.119998746760786	0.0658905202542883	0.0925370032467982	0.11916148629507	0.0732290103850536	4.98904675585457	-0.106030374731209	0.596319567601949	0.354922636450573	0.429405809204853	0.314375465158448	0.457311302944795	0.537433760497138	0.413694543410788	0.455384431677525	0.535430136180253	0.411823574600566	0.00490833658883964	0.00534230646951037	0.00533318725599036
185	0.486333689213633	0.19	0.0732500406794984	0.0494446440917715	0.0970554372672253	0.231505495606482	0.430888042998021	0.308316505201777	0.553459580794264	4.05	2.51	5.82	0.0680404823523015	0.0950900447779711	0.122139607203641	0.0730503071395123	0.102091530465257	0.131132753791002	0.0731814955880282	0.102263989754453	0.131396729353628	0.0732500406794984	4.78859767105491	-0.0510051346116623	0.632982461731791	0.354922636450573	0.429405809204853	0.314375465158448	0.457311302944795	0.537433760497138	0.413694543410788	0.455384431677525	0.535430136180253	0.411823574600566	0.00490833658883964	0.00534230646951037	0.00533318725599036
185	0.486333689213633	0.19	0.0735244182051628	0.0497044190454759	0.0973444173648496	0.224245495197901	0.436152460678025	0.309496953608448	0.562807967747602	4.45	2.86	7.03	0.0627898809751251	0.0884853979132466	0.114180914851368	0.0667945881394298	0.0941289522799114	0.121463316420393	0.0665443782766608	0.093723045673687	0.120989970254232	0.0735244182051628	5.33840411308091	0.0248062232705015	0.75984354052535	0.354922636450573	0.429405809204853	0.314375465158448	0.457311302944795	0.537433760497138	0.413694543410788	0.455384431677525	0.535430136180253	0.411823574600566	0.00490833658883964	0.00534230646951037	0.00533318725599036
185	0.486333689213633	0.19	0.0738637695966455	0.0501304111683289	0.0975971280249621	0.226356530112744	0.41495462680076	0.295181333521595	0.534727920079924	4.15	2.58	6.31	0.0637818888245779	0.0896621393978288	0.11554238997108	0.0683148753234747	0.0960344384131559	0.123754001502837	0.0680645532231211	0.0957168334687594	0.123357843380495	0.0738637695966455	4.95000636917302	0.0114324211207075	0.714823738926652	0.354922636450573	0.429405809204853	0.314375465158448	0.457311302944795	0.537433760497138	0.413694543410788	0.455384431677525	0.535430136180253	0.411823574600566	0.00490833658883964	0.00534230646951037	0.00533318725599036
185	0.486333689213633	0.19	0.0741126686608258	0.05034553287999	0.0978798044416617	0.246549823620243	0.433396457405901	0.315107081638457	0.551685833173346	4.01	2.74	6.74	0.0701698531920577	0.0965112101955961	0.122852567199135	0.0754146945779408	0.103724934699908	0.132035174821876	0.0751095859227946	0.10334349344912	0.131576338628869	0.0741126686608258	5.19495963464956	-0.0238578099774401	0.694870674694967	0.354922636450573	0.429405809204853	0.314375465158448	0.457311302944795	0.537433760497138	0.413694543410788	0.455384431677525	0.535430136180253	0.411823574600566	0.00490833658883964	0.00534230646951037	0.00533318725599036
185	0.486333689213633	0.19	0.0742946176565814	0.0506331067197488	0.097956128593414	0.213819868695959	0.38897985128035	0.272527149156096	0.505432553404603	4.1	2.87	6.15	0.0594390269358577	0.0848377269176797	0.110236426899502	0.0637302288845956	0.0909625886094517	0.118194948334308	0.0642912079316375	0.0917891668213997	0.119274668417529	0.0742946176565814	4.82991110778091	0.0569394455183835	0.762403396821838	0.354922636450573	0.429405809204853	0.314375465158448	0.457311302944795	0.537433760497138	0.413694543410788	0.455384431677525	0.535430136180253	0.411823574600566	0.00490833658883964	0.00534230646951037	0.00533318725599036
185	0.486333689213633	0.19	0.0745640019357881	0.0507941364522678	0.0983338674193084	0.283235174021752	0.445459351729841	0.334820339006332	0.55609836445335	3.98	2.85	6.54	0.0749925434160828	0.0997732989394902	0.124554054462898	0.0806519073135711	0.107302759606247	0.133953611898923	0.0809052517583041	0.10759551868332	0.134368153076503	0.0745640019357881	4.92295358876895	0.0219553895610316	0.710889339377905	0.354922636450573	0.429405809204853	0.314375465158448	0.457311302944795	0.537433760497138	0.413694543410788	0.455384431677525	0.535430136180253	0.411823574600566	0.00490833658883964	0.00534230646951037	0.00533318725599036
185	0.486333689213633	0.19	0.0749178290025329	0.0505755515915116	0.0992601064135542	0.185076680555564	0.368823962771694	0.247990530094579	0.489657395448809	3.98	2.57	5.88	0.0555388798276327	0.0826002095245982	0.109661539221564	0.059729452967917	0.0888326402198139	0.117935827471711	0.0598894580386514	0.0891029658716434	0.11826187866136	0.0749178290025329	4.63925295357964	0.0097310387727403	0.685445630980693	0.354922636450573	0.429405809204853	0.314375465158448	0.457311302944795	0.537433760497138	0.413694543410788	0.455384431677525	0.535430136180253	0.411823574600566	0.00490833658883964	0.00534230646951037	0.00533318725599036
185	0.486333689213633	0.19	0.0753005442087589	0.0511129857711365	0.0994881026463813	0.159878358115768	0.386015920040781	0.247860819209008	0.524171020872553	3.91	2.6	5.96	0.0564398967466145	0.0878989214155685	0.119357946084522	0.0608167337278819	0.0947153628345237	0.128613991941165	0.0610158726703048	0.0949994134714871	0.128961260771371	0.0753005442087589	4.88254531973823	-0.0201508979318541	0.678986635045099	0.354922636450573	0.429405809204853	0.314375465158448	0.457311302944795	0.537433760497138	0.413694543410788	0.455384431677525	0.535430136180253	0.411823574600566	0.00490833658883964	0.00534230646951037	0.00533318725599036
185	0.486333689213633	0.19	0.0755262518139974	0.0514818813011051	0.0995706223268897	0.242844412894676	0.4402324767937	0.318866753826493	0.561598199760906	4.4	2.76	6.78	0.0652406939907198	0.0900723325922606	0.114903971193801	0.0694636135435026	0.0959025620273233	0.122341510511144	0.0691849886031548	0.0955290574434912	0.121865983467433	0.0755262518139974	5.08057572388908	0.0184674663838034	0.731166033343674	0.354922636450573	0.429405809204853	0.314375465158448	0.457311302944795	0.537433760497138	0.413694543410788	0.455384431677525	0.535430136180253	0.411823574600566	0.00490833658883964	0.00534230646951037	0.00533318725599036
185	0.486333689213633	0.19	0.0760601510710379	0.0512797650401219	0.100840537101954	0.217416895553642	0.39794522947285	0.280068696717152	0.515821762228549	3.97	2.56	5.78	0.0629153920701718	0.0893954962772017	0.115875600484232	0.0676866617585192	0.0961749187305571	0.124663175702595	0.0679879995186639	0.0965552397025932	0.125603517309474	0.0760601510710379	4.60484252958674	0.0259189817238985	0.689384277079567	0.354922636450573	0.429405809204853	0.314375465158448	0.457311302944795	0.537433760497138	0.413694543410788	0.455384431677525	0.535430136180253	0.411823574600566	0.00490833658883964	0.00534230646951037	0.00533318725599036
185	0.486333689213633	0.19	0.0761439508546731	0.0517414723328805	0.100546429376466	0.245156895566769	0.455295473480556	0.330561406290332	0.580029540670779	4.03	2.66	6.18	0.0732944241266536	0.100951347922691	0.128608271718729	0.07873366687247	0.108443034956346	0.138152403040223	0.0788347602676367	0.108652464972693	0.138386272140622	0.0761439508546731	4.86008730917743	0.0224126686881075	0.719459450796736	0.354922636450573	0.429405809204853	0.314375465158448	0.457311302944795	0.537433760497138	0.413694543410788	0.455384431677525	0.535430136180253	0.411823574600566	0.00490833658883964	0.00534230646951037	0.00533318725599036
185	0.486333689213633	0.19	0.0766420844207022	0.0522371837383187	0.101046985103086	0.256131106287796	0.439063630076069	0.322240197787502	0.555887062364636	4.01	2.57	5.75	0.0717472840031625	0.0977582039075728	0.123769123811983	0.0771086639110924	0.105063273047783	0.133017882184473	0.0775049053613657	0.10554641641429	0.133710735100613	0.0766420844207022	4.63049003862596	0.00897023481877491	0.681281953273924	0.354922636450573	0.429405809204853	0.314375465158448	0.457311302944795	0.537433760497138	0.413694543410788	0.455384431677525	0.535430136180253	0.411823574600566	0.00490833658883964	0.00534230646951037	0.00533318725599036
185	0.486333689213633	0.19	0.0766508910797832	0.0522555946564486	0.101046187503118	0.305311862774506	0.541912111076986	0.414286621666842	0.66953760048713	3.9	2.68	6.07	0.0946595432181658	0.123820442698705	0.152981342179245	0.102041562702013	0.13347657339008	0.164911584078147	0.102441729940347	0.133789862518643	0.165540809576859	0.0766508910797832	4.79590378769945	-0.0068350542583157	0.673469599853166	0.354922636450573	0.429405809204853	0.314375465158448	0.457311302944795	0.537433760497138	0.413694543410788	0.455384431677525	0.535430136180253	0.411823574600566	0.00490833658883964	0.00534230646951037	0.00533318725599036
185	0.486333689213633	0.19	0.0767313382115332	0.0520054477854791	0.101457228637587	0.263952942973765	0.528318710538931	0.390575250143777	0.666062170934085	3.91	2.63	5.9	0.0889854728061059	0.120367817039899	0.151750161273692	0.0958923357485679	0.129710510726423	0.163528685704278	0.0963176614823169	0.130326158139815	0.164403150692371	0.0767313382115332	4.86597548677889	0.0398475994603451	0.734225375000304	0.354922636450573	0.429405809204853	0.314375465158448	0.457311302944795	0.537433760497138	0.413694543410788	0.455384431677525	0.535430136180253	0.411823574600566	0.00490833658883964	0.00534230646951037	0.00533318725599036
185	0.486333689213633	0.19	0.0769890251845682	0.0522573001982214	0.101720750170915	0.279052273629366	0.495667984587394	0.371277993794976	0.620057975379813	4.06	2.5	5.75	0.0817427689416949	0.109129208337344	0.136515647732993	0.0877379352950016	0.11713294697328	0.146527958651558	0.0879664815234491	0.117479730787272	0.146980266219293	0.0769890251845682	4.83852539389158	-0.0582892413333994	0.631698918742174	0.354922636450573	0.429405809204853	0.314375465158448	0.457311302944795	0.537433760497138	0.413694543410788	0.455384431677525	0.535430136180253	0.411823574600566	0.00490833658883964	0.00534230646951037	0.00533318725599036
185	0.486333689213633	0.19	0.0777461585555512	0.0524171717729422	0.10307514533816	0.251480941052435	0.442858471240879	0.323569769757295	0.562147172724463	3.89	2.37	5.81	0.0739886395883098	0.101265627632176	0.128542615676043	0.0797659087016027	0.109172771026255	0.138579633350908	0.0795121761904738	0.108825220216957	0.138064875452437	0.0777461585555512	4.4939910189184	0.000704571765808867	0.655094701549096	0.354922636450573	0.429405809204853	0.314375465158448	0.457311302944795	0.537433760497138	0.413694543410788	0.455384431677525	0.535430136180253	0.411823574600566	0.00490833658883964	0.00534230646951037	0.00533318725599036
185	0.486333689213633	0.19	0.0779326575138889	0.0530538020664893	0.102811512961288	0.265320764311483	0.458484188224445	0.339367369212167	0.577601007236722	3.93	2.39	5.89	0.0768715113699793	0.103853156447746	0.130834801525512	0.082781492239027	0.111837520965341	0.140893549691656	0.0824053734846871	0.11132460393892	0.140124624943564	0.0779326575138889	4.79912300221133	-0.0458909369056816	0.62213865841874	0.354922636450573	0.429405809204853	0.314375465158448	0.457311302944795	0.537433760497138	0.413694543410788	0.455384431677525	0.535430136180253	0.411823574600566	0.00490833658883964	0.00534230646951037	0.00533318725599036
185	0.486333689213633	0.19	0.0780637023399565	0.0530572159868747	0.103070188693038	0.259388917650924	0.459757515702031	0.338465086594967	0.581049944809096	3.98	2.85	6.8	0.0758353848916624	0.103011771497192	0.130188158102722	0.081561665932604	0.110790123976854	0.140018582021104	0.0814756861693297	0.110729338925387	0.139861237703008	0.0780637023399565	5.08632605854304	-0.0114938223032312	0.7032493246564	0.354922636450573	0.429405809204853	0.314375465158448	0.457311302944795	0.537433760497138	0.413694543410788	0.455384431677525	0.535430136180253	0.411823574600566	0.00490833658883964	0.00534230646951037	0.00533318725599036
185	0.486333689213633	0.19	0.0783489752532028	0.0528227456718516	0.103875204834554	0.302815166761251	0.485603208300358	0.370562336922213	0.600644079678503	3.99	2.59	6.45	0.0828785347945671	0.108608129821685	0.134337724848802	0.0891181208100522	0.116784791845008	0.144451462879963	0.0886320377849188	0.116185850193801	0.143655926924942	0.0783489752532028	4.92498575871433	0.00979100133417647	0.707244021584884	0.354922636450573	0.429405809204853	0.314375465158448	0.457311302944795	0.537433760497138	0.413694543410788	0.455384431677525	0.535430136180253	0.411823574600566	0.00490833658883964	0.00534230646951037	0.00533318725599036
185	0.486333689213633	0.19	0.0789774798955585	0.0532191627218263	0.104735797069291	0.302882919232631	0.547227607012926	0.417608528028032	0.67684668599782	4.19	2.69	6.31	0.0893854221234638	0.117129242741853	0.144873063360242	0.0956371663296605	0.125321429423884	0.155005692518108	0.0956634857167955	0.125427314281478	0.155154401057637	0.0789774798955585	4.98048205618296	-0.0838792289545752	0.62457005034953	0.354922636450573	0.429405809204853	0.314375465158448	0.457311302944795	0.537433760497138	0.413694543410788	0.455384431677525	0.535430136180253	0.411823574600566	0.00490833658883964	0.00534230646951037	0.00533318725599036
185	0.486333689213633	0.19	0.0792239787629045	0.0537057770231137	0.104742180502695	0.262923342771797	0.48340682295281	0.357037984497133	0.609775661408486	3.92	2.7	5.87	0.0811874887222707	0.109922718844681	0.138657948967091	0.0874691099656873	0.118427636248777	0.149386162531866	0.0881520328968471	0.119292006704268	0.15059553830904	0.0792239787629045	4.74117784466747	0.00896540228097493	0.691121217613389	0.354922636450573	0.429405809204853	0.314375465158448	0.457311302944795	0.537433760497138	0.413694543410788	0.455384431677525	0.535430136180253	0.411823574600566	0.00490833658883964	0.00534230646951037	0.00533318725599036
185	0.486333689213633	0.19	0.0793459573592268	0.0541387091592572	0.104553205559196	0.240850492900035	0.467471349381088	0.337893625268529	0.597049073493647	3.75	2.37	5.53	0.0799347611435721	0.110588681939602	0.141242602735633	0.0865308187574872	0.1197142401709	0.152897661584314	0.0866335297229852	0.11987556944041	0.153079071277898	0.0793459573592268	4.58022654903001	0.0473439020110157	0.703632844859504	0.354922636450573	0.429405809204853	0.314375465158448	0.457311302944795	0.537433760497138	0.413694543410788	0.455384431677525	0.535430136180253	0.411823574600566	0.00490833658883964	0.00534230646951037	0.00533318725599036
185	0.486333689213633	0.19	0.0799865310908168	0.0544959592406135	0.10547710294102	0.295074075273288	0.523442968973358	0.397126189035412	0.649759748911305	3.99	2.66	5.66	0.0887848175793664	0.117025242345217	0.145265667111068	0.0954647142161583	0.125829861694272	0.156195009172385	0.0963274528890565	0.127011231388565	0.157653812818899	0.0799865310908168	4.84213600050325	-0.060320140845108	0.630852107124317	0.354922636450573	0.429405809204853	0.314375465158448	0.457311302944795	0.537433760497138	0.413694543410788	0.455384431677525	0.535430136180253	0.411823574600566	0.00490833658883964	0.00534230646951037	0.00533318725599036
185	0.486333689213633	0.19	0.0819243715513458	0.0556706697131965	0.108178073389495	0.230137920715936	0.433425028806521	0.309656046502356	0.557194011110687	3.85	2.6	5.84	0.071521171535872	0.100108059194561	0.128694946853249	0.0771981369102994	0.108054097738736	0.138910058567173	0.0775192534551934	0.108550151467671	0.139546124742446	0.0819243715513458	4.72413515936889	0.0022240570438496	0.685238946228489	0.354922636450573	0.429405809204853	0.314375465158448	0.457311302944795	0.537433760497138	0.413694543410788	0.455384431677525	0.535430136180253	0.411823574600566	0.00490833658883964	0.00534230646951037	0.00533318725599036
185	0.486333689213633	0.19	0.0823051774588231	0.0555007309124928	0.109109624005153	0.240870348648913	0.420374120555467	0.303857537461169	0.536890703649766	3.73	2.56	6.06	0.0721518366113374	0.0998190307055615	0.127486224799786	0.0781415974119334	0.10810561279902	0.138069628186107	0.078092551507234	0.108088405305375	0.138021409753023	0.0823051774588231	4.51287104890296	0.0442243049841697	0.707653205787328	0.354922636450573	0.429405809204853	0.314375465158448	0.457311302944795	0.537433760497138	0.413694543410788	0.455384431677525	0.535430136180253	0.411823574600566	0.00490833658883964	0.00534230646951037	0.00533318725599036
185	0.486333689213633	0.19	0.0823883500205743	0.0557170806044355	0.109059619436713	0.220663492792549	0.456431793735204	0.322507730781667	0.590355856688741	4.6	3.23	6.28	0.0634419756895573	0.0897867926821675	0.116131609674778	0.0672737421490523	0.0952097325727642	0.123145722996476	0.0684205712489529	0.0967105569900014	0.125242346896539	0.0823883500205743	5.17527444691225	-0.0188487843897853	0.714881338296626	0.354922636450573	0.429405809204853	0.314375465158448	0.457311302944795	0.537433760497138	0.413694543410788	0.455384431677525	0.535430136180253	0.411823574600566	0.00490833658883964	0.00534230646951037	0.00533318725599036
185	0.486333689213633	0.19	0.082501023047432	0.0562752293372765	0.108726816757587	0.231457303216559	0.430242333727509	0.307837897557304	0.552646769897714	3.72	2.58	6	0.0732136113807328	0.102325266872646	0.131436922364559	0.0793071325390957	0.110841732144125	0.142376331749155	0.0794275585914875	0.11105440035335	0.142580703277486	0.082501023047432	4.677208386063	0.0180312077912469	0.69603317530321	0.354922636450573	0.429405809204853	0.314375465158448	0.457311302944795	0.537433760497138	0.413694543410788	0.455384431677525	0.535430136180253	0.411823574600566	0.00490833658883964	0.00534230646951037	0.00533318725599036
185	0.486333689213633	0.19	0.0845858478710399	0.0572208458188174	0.111950849923262	0.213477048063363	0.424519995661803	0.297297556288247	0.55174243503536	4.02	2.83	6.18	0.0660016890465659	0.0942457687763628	0.12248984850616	0.0709099655437982	0.101254442319888	0.131598919095977	0.0714345343907839	0.101959626206023	0.132570454411871	0.0845858478710399	4.70296553068716	-0.0423589735395624	0.653425208445413	0.354922636450573	0.429405809204853	0.314375465158448	0.457311302944795	0.537433760497138	0.413694543410788	0.455384431677525	0.535430136180253	0.411823574600566	0.00490833658883964	0.00534230646951037	0.00533318725599036
185	0.486333689213633	0.19	0.0852161358397001	0.0576338045840504	0.11279846709535	0.232644908444932	0.41114148742012	0.294560379655127	0.527722595185113	3.82	2.44	5.7	0.0684872558801184	0.095593142176289	0.122699028472459	0.0739824295891637	0.103263195749054	0.132543961908944	0.0740614503589314	0.103371156092908	0.132729208883734	0.0852161358397001	4.4883080677701	-0.0251825622913918	0.62193487459836	0.354922636450573	0.429405809204853	0.314375465158448	0.457311302944795	0.537433760497138	0.413694543410788	0.455384431677525	0.535430136180253	0.411823574600566	0.00490833658883964	0.00534230646951037	0.00533318725599036
185	0.486333689213633	0.19	0.0857466826166363	0.0585126804942438	0.112980684739029	0.296907193095097	0.519753943954295	0.394877873861765	0.644630014046824	3.67	2.38	5.84	0.0951554549763152	0.125247389855069	0.155339324733822	0.103243742083525	0.135893514649791	0.168543287216057	0.102965423470855	0.1353283459977	0.167890984880955	0.0857466826166363	4.53224767038561	-0.00880305148452892	0.643651487402311	0.354922636450573	0.429405809204853	0.314375465158448	0.457311302944795	0.537433760497138	0.413694543410788	0.455384431677525	0.535430136180253	0.411823574600566	0.00490833658883964	0.00534230646951037	0.00533318725599036
185	0.486333689213633	0.19	0.0874816593937182	0.0592384350003003	0.115724883787136	0.288210927476683	0.471938741220954	0.356143282357113	0.587734200084795	3.97	2.47	6.21	0.079977132715093	0.105980680276246	0.1319842278374	0.0860388101449685	0.11401323503064	0.141987659916311	0.0855322189588605	0.113292219984714	0.141163830242249	0.0874816593937182	4.62231135648123	0.0363647067358335	0.711946686250198	0.354922636450573	0.429405809204853	0.314375465158448	0.457311302944795	0.537433760497138	0.413694543410788	0.455384431677525	0.535430136180253	0.411823574600566	0.00490833658883964	0.00534230646951037	0.00533318725599036
185	0.486333689213633	0.19	0.089848971678477	0.0605915654786752	0.119106377878279	0.305191522708907	0.513863203537094	0.392809159385267	0.63491724768892	3.86	2.45	5.6	0.0905054455035482	0.118396979940049	0.14628851437655	0.0976606735811421	0.127757271914262	0.157853870247381	0.0979462984287466	0.128201665882807	0.15832765363129	0.089848971678477	4.44010505408549	0.0331316916328161	0.686980401540678	0.354922636450573	0.429405809204853	0.314375465158448	0.457311302944795	0.537433760497138	0.413694543410788	0.455384431677525	0.535430136180253	0.411823574600566	0.00490833658883964	0.00534230646951037	0.00533318725599036
185	0.486333689213633	0.19	0.090039616321303	0.0612380651405093	0.118841167502097	0.255158505872134	0.498037429557033	0.365183516476702	0.630891342637363	4.11	2.77	6.58	0.0794615057187855	0.108369634091741	0.137277762464696	0.0851757296252704	0.116162694999189	0.147149660373108	0.0851038177905138	0.116082270407742	0.147061699345062	0.090039616321303	4.98756077382043	0.104734340507194	0.825611935720605	0.354922636450573	0.429405809204853	0.314375465158448	0.457311302944795	0.537433760497138	0.413694543410788	0.455384431677525	0.535430136180253	0.411823574600566	0.00490833658883964	0.00534230646951037	0.00533318725599036
185	0.486333689213633	0.19	0.0907354635207971	0.06110251175864	0.120368415282954	0.211902126249227	0.440614242537497	0.307946171852297	0.573282313222698	3.78	2.66	5.78	0.0723461306930407	0.103513985525763	0.134681840358486	0.0782494107235136	0.111960491755953	0.145671572788393	0.0788299703786834	0.112861493164837	0.146774697056935	0.0907354635207971	4.46292265638939	-0.0393661569436369	0.629881929805129	0.354922636450573	0.429405809204853	0.314375465158448	0.457311302944795	0.537433760497138	0.413694543410788	0.455384431677525	0.535430136180253	0.411823574600566	0.00490833658883964	0.00534230646951037	0.00533318725599036
185	0.486333689213633	0.2	0.0508234467351309	0.035024393810487	0.0666224996597747	0.272652158794883	0.449358973084215	0.334769298351434	0.563948647816996	3.95	2.71	6.23	0.0756094375695428	0.10149012884108	0.127370820112616	0.0813945626357395	0.109255470142422	0.137116377649105	0.0816031265589118	0.109563317950857	0.137479151310254	0.0508234467351309	5.44335118311259	-0.0740958653654948	0.638485937459761	0.354922636450573	0.429405809204853	0.314375465158448	0.457311302944795	0.537433760497138	0.413694543410788	0.455384431677525	0.535430136180253	0.411823574600566	0.00490833658883964	0.00534230646951037	0.00533318725599036
185	0.486333689213633	0.2	0.0561541724555966	0.0384743922255555	0.0738339526856376	0.327543193277579	0.488100808811574	0.378908286929741	0.597293330693407	4	2.89	5.62	0.0845809292570993	0.108955178349213	0.133329427441326	0.0909282407923336	0.117131636877557	0.14333503296278	0.0924056687288277	0.11911986282139	0.145720892350437	0.0561541724555966	4.9640411855589	0.0108105539500036	0.695957180398577	0.354922636450573	0.429405809204853	0.314375465158448	0.457311302944795	0.537433760497138	0.413694543410788	0.455384431677525	0.535430136180253	0.411823574600566	0.00490833658883964	0.00534230646951037	0.00533318725599036
185	0.486333689213633	0.2	0.0587532149420349	0.0401328245483157	0.0773736053357541	0.208365759043286	0.387195728375756	0.269363218583224	0.505028238168289	4.47	2.73	7.06	0.0543787574749943	0.0781666580888203	0.101954558702646	0.0578171677590859	0.0831091954605	0.108401223161914	0.0572693378256702	0.0823409486009041	0.107431045501579	0.0587532149420349	5.50147785459385	-0.00285078334064586	0.740346702246487	0.354922636450573	0.429405809204853	0.314375465158448	0.457311302944795	0.537433760497138	0.413694543410788	0.455384431677525	0.535430136180253	0.411823574600566	0.00490833658883964	0.00534230646951037	0.00533318725599036
185	0.486333689213633	0.2	0.0608187737403849	0.0420160990863324	0.0796214483944375	0.301076835292697	0.462109820471025	0.352182230757482	0.572037410184568	4.22	2.84	6.1	0.0749216327465387	0.0983071240801479	0.121692615413757	0.0801075810099004	0.105111776364279	0.130115971718657	0.0808287874495363	0.106043350296386	0.131264467417213	0.0608187737403849	5.06464710731748	-0.0472978392252094	0.661310761444252	0.354922636450573	0.429405809204853	0.314375465158448	0.457311302944795	0.537433760497138	0.413694543410788	0.455384431677525	0.535430136180253	0.411823574600566	0.00490833658883964	0.00534230646951037	0.00533318725599036
185	0.486333689213633	0.2	0.0615971153105881	0.0423587954627802	0.080835435158396	0.323919536776116	0.484981583515281	0.375588130644939	0.594375036385623	4.19	2.8	6.51	0.0804261501774828	0.103850996574721	0.127275842971959	0.086055401644837	0.111119818637748	0.13618423563066	0.0861960200758119	0.111338548903586	0.136278349865461	0.0615971153105881	5.47555820921412	-0.00704028109278449	0.723341411216877	0.354922636450573	0.429405809204853	0.314375465158448	0.457311302944795	0.537433760497138	0.413694543410788	0.455384431677525	0.535430136180253	0.411823574600566	0.00490833658883964	0.00534230646951037	0.00533318725599036
185	0.486333689213633	0.2	0.0616390357711561	0.0421189209295519	0.0811591506127604	0.244014096095241	0.424849128157657	0.308095715368445	0.54160254094687	3.74	2.38	6	0.0730863512890766	0.100782552552721	0.128478753816365	0.0791440976979048	0.109135892609116	0.139127687520327	0.0786176313508804	0.108422570858656	0.138158194517018	0.0616390357711561	4.93787949279688	-0.038497321641961	0.644923922408554	0.354922636450573	0.429405809204853	0.314375465158448	0.457311302944795	0.537433760497138	0.413694543410788	0.455384431677525	0.535430136180253	0.411823574600566	0.00490833658883964	0.00534230646951037	0.00533318725599036
185	0.486333689213633	0.2	0.0620747937415417	0.0424881251694114	0.0816614623136719	0.273245556336243	0.46453494866863	0.346252270681923	0.582817626655337	4.05	2.52	6.44	0.0764797254944079	0.102605840784138	0.128731956073868	0.0821192220338653	0.110171836612308	0.138224451190751	0.0814706363715231	0.109303530526608	0.137168570608267	0.0620747937415417	5.09638833122047	-0.0675450743826158	0.636671394064458	0.354922636450573	0.429405809204853	0.314375465158448	0.457311302944795	0.537433760497138	0.413694543410788	0.455384431677525	0.535430136180253	0.411823574600566	0.00490833658883964	0.00534230646951037	0.00533318725599036
185	0.486333689213633	0.2	0.0625974346810926	0.0433206349388053	0.08187423442338	0.317032514094577	0.455764120758903	0.351322475011251	0.560205766506556	3.94	2.35	5.93	0.0794208498429108	0.103031193200549	0.126641536558187	0.0855067891822569	0.110926369254686	0.136345949327115	0.0849411039649567	0.110172941882229	0.135396704182631	0.0625974346810926	5.04667029912488	-0.0135106563605563	0.666475389663034	0.354922636450573	0.429405809204853	0.314375465158448	0.457311302944795	0.537433760497138	0.413694543410788	0.455384431677525	0.535430136180253	0.411823574600566	0.00490833658883964	0.00534230646951037	0.00533318725599036
185	0.486333689213633	0.2	0.0644381642234604	0.0445457919401272	0.0843305365067937	0.220297024861611	0.397896476520812	0.281023034490043	0.514769918551581	4.37	2.78	6.6	0.0579083181606473	0.0819915556003438	0.10607479304004	0.0617032167453401	0.0873646979775982	0.113026179209856	0.0616592686431887	0.0873587211142876	0.112976037730869	0.0644381642234604	5.33404242846844	0.00425640060673612	0.726087255609721	0.354922636450573	0.429405809204853	0.314375465158448	0.457311302944795	0.537433760497138	0.413694543410788	0.455384431677525	0.535430136180253	0.411823574600566	0.00490833658883964	0.00534230646951037	0.00533318725599036
185	0.486333689213633	0.2	0.064556399480801	0.0444628877623655	0.0846499111992364	0.282960087752275	0.463614420749016	0.348388159066189	0.578840682431842	3.9	2.55	6.29	0.0795353734623976	0.105840985513577	0.132146597564756	0.0857293577010356	0.11408357453446	0.142437791367884	0.0853629952762275	0.113546235998365	0.141993261720761	0.064556399480801	5.13653724744299	0.0106584124695625	0.715109428843205	0.354922636450573	0.429405809204853	0.314375465158448	0.457311302944795	0.537433760497138	0.413694543410788	0.455384431677525	0.535430136180253	0.411823574600566	0.00490833658883964	0.00534230646951037	0.00533318725599036
185	0.486333689213633	0.2	0.0647719906863643	0.0446249432179772	0.0849190381547515	0.3250637362486	0.468737633162691	0.363283791788088	0.574191474537294	4.15	2.43	6.08	0.0783890912571823	0.101143838322133	0.123898585387084	0.0839472649873231	0.108315436003796	0.132683607020269	0.0835339492434287	0.107763150960466	0.131958115756879	0.0647719906863643	4.95497061221147	0.0877458373639686	0.768516229210911	0.354922636450573	0.429405809204853	0.314375465158448	0.457311302944795	0.537433760497138	0.413694543410788	0.455384431677525	0.535430136180253	0.411823574600566	0.00490833658883964	0.00534230646951037	0.00533318725599036
185	0.486333689213633	0.2	0.0648387436981046	0.0448660391192151	0.0848114482769941	0.304208015592655	0.480990553637199	0.36741721494943	0.594563892324968	4.01	2.5	5.72	0.0817958119740701	0.107079938788462	0.132364065602854	0.0879068109693231	0.115079925371583	0.142253039773843	0.0882037692586891	0.115506656852449	0.142769109504661	0.0648387436981046	5.03449416200111	-0.0468338446352234	0.641477846429342	0.354922636450573	0.429405809204853	0.314375465158448	0.457311302944795	0.537433760497138	0.413694543410788	0.455384431677525	0.535430136180253	0.411823574600566	0.00490833658883964	0.00534230646951037	0.00533318725599036
185	0.486333689213633	0.2	0.0652692010126996	0.0450643662289546	0.0854740357964446	0.236518684740958	0.38659901703816	0.278153229774429	0.495044804301892	4.1	2.61	6.83	0.0606673075385306	0.0843201478543604	0.10797298817019	0.0650473324310298	0.090407847498963	0.115768362566896	0.0643870577130485	0.0895114416933211	0.114585747637142	0.0652692010126996	5.09482755358633	-0.000904167380107209	0.696476116445441	0.354922636450573	0.429405809204853	0.314375465158448	0.457311302944795	0.537433760497138	0.413694543410788	0.455384431677525	0.535430136180253	0.411823574600566	0.00490833658883964	0.00534230646951037	0.00533318725599036
185	0.486333689213633	0.2	0.065775192343649	0.0452289139451075	0.0863214707421906	0.274483722879184	0.434463542971387	0.324181682669073	0.5447454032737	3.96	2.59	6.34	0.0730268738854481	0.09786954678986	0.122712219694272	0.078590336528793	0.105325617938963	0.132060899349133	0.0782787409960292	0.104990665363823	0.131618229342894	0.065775192343649	4.93525113207603	0.00293337429345241	0.69047581103033	0.354922636450573	0.429405809204853	0.314375465158448	0.457311302944795	0.537433760497138	0.413694543410788	0.455384431677525	0.535430136180253	0.411823574600566	0.00490833658883964	0.00534230646951037	0.00533318725599036
185	0.486333689213633	0.2	0.0659783671152136	0.0453945600369662	0.086562174193461	0.311769413622787	0.45996058642155	0.353262578210941	0.566658594632158	4.05	2.6	6.58	0.0780271374416287	0.101594140189443	0.125161142937257	0.0837806129374977	0.109085372282138	0.134390131626778	0.0832191361525474	0.108337460515213	0.133524307976404	0.0659783671152136	5.15622870351081	0.00658233178519247	0.700663480204148	0.354922636450573	0.429405809204853	0.314375465158448	0.457311302944795	0.537433760497138	0.413694543410788	0.455384431677525	0.535430136180253	0.411823574600566	0.00490833658883964	0.00534230646951037	0.00533318725599036
185	0.486333689213633	0.2	0.0664096189114153	0.0455096021393182	0.0873096356835125	0.286253210296876	0.440379665407415	0.331809719945935	0.548949610868895	3.98	2.45	6.02	0.0744150281350143	0.0987640301698235	0.123113032204633	0.0800429197104171	0.106233398485281	0.132423877260145	0.0797805903988774	0.10581807806866	0.131908253129302	0.0664096189114153	4.99531940462837	0.00251991595631537	0.68643747316013	0.354922636450573	0.429405809204853	0.314375465158448	0.457311302944795	0.537433760497138	0.413694543410788	0.455384431677525	0.535430136180253	0.411823574600566	0.00490833658883964	0.00534230646951037	0.00533318725599036
185	0.486333689213633	0.2	0.0666047966975093	0.045891817829539	0.0873177755654795	0.262658170722762	0.416213310473464	0.307335242762432	0.525091378184496	3.72	2.51	6.31	0.0731773803293893	0.0991015525746723	0.125025724819955	0.0792790569781539	0.107364838667716	0.135450620357278	0.0787923235533527	0.106706615995722	0.134643039407865	0.0666047966975093	4.8234853530586	-0.00667452118903499	0.670535333370359	0.354922636450573	0.429405809204853	0.314375465158448	0.457311302944795	0.537433760497138	0.413694543410788	0.455384431677525	0.535430136180253	0.411823574600566	0.00490833658883964	0.00534230646951037	0.00533318725599036
185	0.486333689213633	0.2	0.0675934879285056	0.0466219543604612	0.08856502149655	0.237968432382338	0.442748183989858	0.319048367163007	0.566448000816709	3.96	2.61	5.99	0.0718935014509001	0.0997676856681589	0.127641869885418	0.0773735111398773	0.107372376955615	0.137371242771352	0.0775932195074347	0.107679267342405	0.13779409826675	0.0675934879285056	5.16922211382727	0.0421549561438985	0.746874140731774	0.354922636450573	0.429405809204853	0.314375465158448	0.457311302944795	0.537433760497138	0.413694543410788	0.455384431677525	0.535430136180253	0.411823574600566	0.00490833658883964	0.00534230646951037	0.00533318725599036
185	0.486333689213633	0.2	0.0676945994184615	0.046750176395744	0.088639022441179	0.225359673955576	0.3826023767139	0.271852035467388	0.493352717960412	4	2.71	5.89	0.0606750418267819	0.0853935677554524	0.110112093684123	0.065227296274057	0.0918003741931509	0.118373452112245	0.0657277818288208	0.092502952092218	0.119295061131015	0.0676945994184615	4.95656508945852	-0.00131347227408047	0.693177259480986	0.354922636450573	0.429405809204853	0.314375465158448	0.457311302944795	0.537433760497138	0.413694543410788	0.455384431677525	0.535430136180253	0.411823574600566	0.00490833658883964	0.00534230646951037	0.00533318725599036
185	0.486333689213633	0.2	0.0677663480760347	0.0462711401024881	0.0892615560495813	0.262588318172864	0.430346253779698	0.317750815931414	0.542941691627983	4.36	2.57	6.66	0.0656137541827886	0.0888640780550503	0.112114401927312	0.0699292281251681	0.0947087461133939	0.11948826410162	0.0693179362425042	0.0938701114589888	0.118300801610619	0.0677663480760347	5.24028638018604	0.0231710449310301	0.734833454156293	0.354922636450573	0.429405809204853	0.314375465158448	0.457311302944795	0.537433760497138	0.413694543410788	0.455384431677525	0.535430136180253	0.411823574600566	0.00490833658883964	0.00534230646951037	0.00533318725599036
185	0.486333689213633	0.2	0.0678311680348856	0.0468770806805933	0.0887852553891778	0.223697558000509	0.422215401611657	0.299413699168736	0.545017104054578	4.01	2.7	5.78	0.0667200442895595	0.0940846406609753	0.121449237032391	0.0717126041294203	0.101124851792628	0.130537099455836	0.0723556474888028	0.101986002986922	0.131745365755342	0.0678311680348856	5.10203367052684	0.00121430821350801	0.706599133858782	0.354922636450573	0.429405809204853	0.314375465158448	0.457311302944795	0.537433760497138	0.413694543410788	0.455384431677525	0.535430136180253	0.411823574600566	0.00490833658883964	0.00534230646951037	0.00533318725599036
185	0.486333689213633	0.2	0.0683225648827183	0.0468580102252756	0.0897871195401609	0.222647136850064	0.396462922954014	0.280801485896715	0.512124360011314	3.91	2.47	6.25	0.0640064573509455	0.0903705587178454	0.116734660084745	0.068978446805241	0.0973904983226934	0.125802549840146	0.0685269175663422	0.0967504422862078	0.124979731027906	0.0683225648827183	5.06442108106819	0.044787129928718	0.734502291642702	0.354922636450573	0.429405809204853	0.314375465158448	0.457311302944795	0.537433760497138	0.413694543410788	0.455384431677525	0.535430136180253	0.411823574600566	0.00490833658883964	0.00534230646951037	0.00533318725599036
185	0.486333689213633	0.2	0.068524939630422	0.0471936923900562	0.0898561868707878	0.293716250988815	0.492213346785601	0.373044025457515	0.611382668113686	3.94	2.68	6.16	0.0844323380608815	0.111404340661697	0.138376343262512	0.0909150803024807	0.119958001992079	0.149000923681677	0.0911565042597431	0.120281387615796	0.149394721441422	0.068524939630422	4.91168613888945	-0.022177925328202	0.654113253847059	0.354922636450573	0.429405809204853	0.314375465158448	0.457311302944795	0.537433760497138	0.413694543410788	0.455384431677525	0.535430136180253	0.411823574600566	0.00490833658883964	0.00534230646951037	0.00533318725599036
185	0.486333689213633	0.2	0.0686313148931388	0.0473714295320289	0.0898912002542486	0.299433788414725	0.4540544617826	0.34561993203638	0.562488991528821	3.74	2.51	6.13	0.0818513814288811	0.10753137043306	0.133211359437239	0.0886174301399446	0.116420194025483	0.144222957911022	0.0883201629741961	0.116064077647343	0.143849968820723	0.0686313148931388	4.79096721961857	0.0125561403397622	0.687175789926295	0.354922636450573	0.429405809204853	0.314375465158448	0.457311302944795	0.537433760497138	0.413694543410788	0.455384431677525	0.535430136180253	0.411823574600566	0.00490833658883964	0.00534230646951037	0.00533318725599036
185	0.486333689213633	0.2	0.0688260760172592	0.0474870788090189	0.0901650732254995	0.29816890008961	0.507073663612367	0.385611322073088	0.628536005151645	3.87	2.66	5.72	0.0885683251272797	0.116466147469053	0.144363969810827	0.0955345545995824	0.125626644834884	0.155718735070186	0.0962947381067352	0.126685130794439	0.157000437723764	0.0688260760172592	4.84815702729725	-0.0548932216513022	0.628875228219888	0.354922636450573	0.429405809204853	0.314375465158448	0.457311302944795	0.537433760497138	0.413694543410788	0.455384431677525	0.535430136180253	0.411823574600566	0.00490833658883964	0.00534230646951037	0.00533318725599036
185	0.486333689213633	0.2	0.0694760490238593	0.0477888596655041	0.0911632383822145	0.272200171560604	0.447584998776291	0.333317489508726	0.561852508043855	3.45	2.42	5.64	0.0849253961379356	0.114039420441149	0.143153444744363	0.0928092108647502	0.124625955249313	0.156442699633875	0.0929318735285505	0.124735983677238	0.156640371837557	0.0694760490238593	4.7220411858389	-0.0767821933132081	0.579401643339483	0.354922636450573	0.429405809204853	0.314375465158448	0.457311302944795	0.537433760497138	0.413694543410788	0.455384431677525	0.535430136180253	0.411823574600566	0.00490833658883964	0.00534230646951037	0.00533318725599036
185	0.486333689213633	0.2	0.0697980201245523	0.0481965725486807	0.0913994677004238	0.278607788012104	0.463726952589356	0.347224008940934	0.580229896237778	4.23	2.85	6.41	0.0736749204766732	0.0983948271869718	0.12311473389727	0.0787520356024322	0.105175450256196	0.131598864909961	0.0790742604673142	0.105608869457683	0.132223282131258	0.0697980201245523	5.21064026338784	-0.04606448918646	0.672590681606491	0.354922636450573	0.429405809204853	0.314375465158448	0.457311302944795	0.537433760497138	0.413694543410788	0.455384431677525	0.535430136180253	0.411823574600566	0.00490833658883964	0.00534230646951037	0.00533318725599036
185	0.486333689213633	0.2	0.0699999694936629	0.0479315645142701	0.0920683744730557	0.239861192115602	0.401104377668552	0.28962120433678	0.512587551000324	3.91	2.64	6.21	0.0659929171957948	0.0913954074701362	0.116797897744478	0.0711161649879331	0.0984907343541369	0.125865303720341	0.0711615645455823	0.0985838896691005	0.125951102445879	0.0699999694936629	4.88456682450865	-0.0250447094063566	0.675190410902103	0.354922636450573	0.429405809204853	0.314375465158448	0.457311302944795	0.537433760497138	0.413694543410788	0.455384431677525	0.535430136180253	0.411823574600566	0.00490833658883964	0.00534230646951037	0.00533318725599036
185	0.486333689213633	0.2	0.070720973746898	0.0483439457773738	0.0930980017164221	0.219437299947692	0.378277292345921	0.266887753751239	0.489666830940604	4.41	2.55	6.77	0.0545243515626912	0.0772808935072998	0.100037435451908	0.0580444724091969	0.0822701886841319	0.106495904959067	0.0573450856464301	0.0813722840044647	0.105218575754173	0.070720973746898	5.10601306145163	0.00252863224438197	0.711419983166012	0.354922636450573	0.429405809204853	0.314375465158448	0.457311302944795	0.537433760497138	0.413694543410788	0.455384431677525	0.535430136180253	0.411823574600566	0.00490833658883964	0.00534230646951037	0.00533318725599036
185	0.486333689213633	0.2	0.0708528528570621	0.048799322188832	0.0929063835252922	0.27597749055549	0.427296885854771	0.319239515934511	0.535354255775031	4.01	2.43	6.22	0.0711110847752405	0.0951810272774885	0.119250969779736	0.0764288851224012	0.102298816318383	0.128168747514365	0.0758423241171613	0.101510894180319	0.12715604455733	0.0708528528570621	4.72957605391016	-0.00744982194571817	0.668174700411875	0.354922636450573	0.429405809204853	0.314375465158448	0.457311302944795	0.537433760497138	0.413694543410788	0.455384431677525	0.535430136180253	0.411823574600566	0.00490833658883964	0.00534230646951037	0.00533318725599036
185	0.486333689213633	0.2	0.0708777470171865	0.0490801033791523	0.0926753906552208	0.266029890515098	0.44221292899926	0.32753208868649	0.55689376931203	3.77	2.58	6.07	0.0769780395335017	0.103930837638672	0.130883635743842	0.0832633101459659	0.112416809007881	0.141570307869796	0.0833371110384178	0.112416512144023	0.141625239255512	0.0708777470171865	4.6886872868741	-0.00107228459471218	0.668702660795282	0.354922636450573	0.429405809204853	0.314375465158448	0.457311302944795	0.537433760497138	0.413694543410788	0.455384431677525	0.535430136180253	0.411823574600566	0.00490833658883964	0.00534230646951037	0.00533318725599036
185	0.486333689213633	0.2	0.0714609715063869	0.0490438209839323	0.0938781220288415	0.27358485071332	0.447549549946578	0.333689070044899	0.561410029848256	4.18	2.77	6.53	0.071542259508733	0.0959537153583918	0.120365171208051	0.0765601713522325	0.102683825478354	0.128807479604475	0.0765855580542848	0.102697619156606	0.128782784073297	0.0714609715063869	5.10657649428876	-0.0200984613410667	0.691469194458588	0.354922636450573	0.429405809204853	0.314375465158448	0.457311302944795	0.537433760497138	0.413694543410788	0.455384431677525	0.535430136180253	0.411823574600566	0.00490833658883964	0.00534230646951037	0.00533318725599036
185	0.486333689213633	0.2	0.0715043858914328	0.0494198279296935	0.0935889438531721	0.278708086360823	0.485861066467578	0.363827779926574	0.607894353008583	4.44	2.86	6.67	0.0739473662208441	0.0987504203823544	0.123553474543865	0.0786787813200116	0.105068822969552	0.131458864619092	0.0788015846343208	0.105245794375887	0.131612040081745	0.0715043858914328	5.33930215242378	0.0200680184272804	0.749819653090648	0.354922636450573	0.429405809204853	0.314375465158448	0.457311302944795	0.537433760497138	0.413694543410788	0.455384431677525	0.535430136180253	0.411823574600566	0.00490833658883964	0.00534230646951037	0.00533318725599036
185	0.486333689213633	0.2	0.0719372307321132	0.0493073028198786	0.0945671586443479	0.271236185993948	0.428976977159107	0.319192981865805	0.53876097245241	3.95	2.59	6.39	0.0720339486933956	0.0968094767707595	0.121585004848123	0.0775382552812817	0.104206947691411	0.13087564010154	0.0772149840689167	0.103779471821917	0.130325044595569	0.0719372307321132	4.96631801955969	0.0184511562653916	0.713691014100833	0.354922636450573	0.429405809204853	0.314375465158448	0.457311302944795	0.537433760497138	0.413694543410788	0.455384431677525	0.535430136180253	0.411823574600566	0.00490833658883964	0.00534230646951037	0.00533318725599036
185	0.486333689213633	0.2	0.0722107251606938	0.049949999636383	0.0944714506850046	0.293407998042993	0.486630820809914	0.368725485517344	0.604536156102484	3.76	2.66	5.87	0.087004629377361	0.114825624675124	0.142646619972888	0.0941543549401685	0.124261578944228	0.154368802948287	0.0946860542928334	0.125037433313082	0.155332985973428	0.0722107251606938	4.84011590574416	0.010224585758968	0.694211715977578	0.354922636450573	0.429405809204853	0.314375465158448	0.457311302944795	0.537433760497138	0.413694543410788	0.455384431677525	0.535430136180253	0.411823574600566	0.00490833658883964	0.00534230646951037	0.00533318725599036
185	0.486333689213633	0.2	0.0723518007260986	0.0495596183813831	0.095143983070814	0.256134183905504	0.460138296122558	0.337708431184502	0.582568161060614	4.13	2.63	5.85	0.0732898761594828	0.0998597477142446	0.126429619269006	0.078537001099181	0.107009119498735	0.135481237898289	0.0789503265354256	0.107652304545627	0.13624637495991	0.0723518007260986	4.78361247901642	-0.0307273806664481	0.645114275107278	0.354922636450573	0.429405809204853	0.314375465158448	0.457311302944795	0.537433760497138	0.413694543410788	0.455384431677525	0.535430136180253	0.411823574600566	0.00490833658883964	0.00534230646951037	0.00533318725599036
185	0.486333689213633	0.2	0.072406174603961	0.0494620270664822	0.0953503221414399	0.262941716490156	0.452470744622072	0.334194606793902	0.570746882450242	4.09	2.8	5.85	0.0730885471493897	0.0989556045481737	0.124822661946958	0.0783894400903116	0.106132557519231	0.13387567494815	0.0792778865317814	0.107314290592331	0.135296659296921	0.072406174603961	4.76329441434643	0.00428170825880028	0.68657543635152	0.354922636450573	0.429405809204853	0.314375465158448	0.457311302944795	0.537433760497138	0.413694543410788	0.455384431677525	0.535430136180253	0.411823574600566	0.00490833658883964	0.00534230646951037	0.00533318725599036
185	0.486333689213633	0.2	0.0724614389901013	0.0495718745545707	0.0953510034256319	0.241407709764309	0.424173566951865	0.306776375520384	0.541570758383347	3.39	2.45	5.53	0.0793282724409844	0.109685617819635	0.140042963198286	0.086864343558621	0.120105592830255	0.153346842101889	0.0872122930837577	0.120597151263337	0.154022719160656	0.0724614389901013	4.59186101853511	-0.0519538624733194	0.602411044689581	0.354922636450573	0.429405809204853	0.314375465158448	0.457311302944795	0.537433760497138	0.413694543410788	0.455384431677525	0.535430136180253	0.411823574600566	0.00490833658883964	0.00534230646951037	0.00533318725599036
185	0.486333689213633	0.2	0.072535701984674	0.0500010675321765	0.0950703364371715	0.268137965282024	0.425536658951699	0.315773171891513	0.535300146011884	3.25	2.18	5.1	0.0847242068210887	0.114174537649973	0.143624868478856	0.0932447559562813	0.125656849429991	0.1580689429037	0.0934020045620855	0.125856195455526	0.158209067256439	0.072535701984674	4.33997031256161	0.0496217423044551	0.663826764648263	0.354922636450573	0.429405809204853	0.314375465158448	0.457311302944795	0.537433760497138	0.413694543410788	0.455384431677525	0.535430136180253	0.411823574600566	0.00490833658883964	0.00534230646951037	0.00533318725599036
185	0.486333689213633	0.2	0.072614153486324	0.0502626977962219	0.0949656091764261	0.302539898034316	0.559767668962288	0.427070508758813	0.692464829165762	4	2.49	5.92	0.0952455523818072	0.124839762386635	0.154433972391463	0.102382455847882	0.134194207928717	0.166005960009553	0.102293138281081	0.134128359518581	0.165961437274666	0.072614153486324	5.06619476395871	0.0711337962805033	0.768954614571115	0.354922636450573	0.429405809204853	0.314375465158448	0.457311302944795	0.537433760497138	0.413694543410788	0.455384431677525	0.535430136180253	0.411823574600566	0.00490833658883964	0.00534230646951037	0.00533318725599036
185	0.486333689213633	0.2	0.0726560779784353	0.0502879214596966	0.0950242344971741	0.254318694388675	0.428486204695549	0.313932328078644	0.543040081312455	4.37	3.07	6.52	0.0646849910013678	0.0882885380571526	0.111892085112937	0.0689234508461389	0.0940736114956087	0.119223772145078	0.0696064592144012	0.0949402042217189	0.120406854859683	0.0726560779784353	5.09229736797534	-0.0378899471950615	0.672856468670311	0.354922636450573	0.429405809204853	0.314375465158448	0.457311302944795	0.537433760497138	0.413694543410788	0.455384431677525	0.535430136180253	0.411823574600566	0.00490833658883964	0.00534230646951037	0.00533318725599036
185	0.486333689213633	0.2	0.0727855549346804	0.0497270881725764	0.0958440216967844	0.250192337796695	0.439873379377417	0.320981805627335	0.558764953127499	3.9	2.6	6.32	0.0733439229569545	0.100510492128421	0.127677061299887	0.079064081564466	0.108349395932776	0.137634710301086	0.0788324183373334	0.108066544191115	0.137266886566158	0.0727855549346804	4.96239880115549	-0.0103217896549581	0.680259273837082	0.354922636450573	0.429405809204853	0.314375465158448	0.457311302944795	0.537433760497138	0.413694543410788	0.455384431677525	0.535430136180253	0.411823574600566	0.00490833658883964	0.00534230646951037	0.00533318725599036
185	0.486333689213633	0.2	0.073116390688731	0.0504960395947364	0.0957367417827255	0.225010231896489	0.420033602560655	0.298326381165754	0.541740823955555	4.18	2.79	6.23	0.0640219342831594	0.0901407498551585	0.116259565427158	0.0685196754002595	0.0964734194548714	0.124427163509483	0.0688918934577487	0.0969469409897102	0.125089063529743	0.073116390688731	5.14414041696429	-0.0305340157951461	0.687520473395716	0.354922636450573	0.429405809204853	0.314375465158448	0.457311302944795	0.537433760497138	0.413694543410788	0.455384431677525	0.535430136180253	0.411823574600566	0.00490833658883964	0.00534230646951037	0.00533318725599036
185	0.486333689213633	0.2	0.0731185299625442	0.0506258758141091	0.0956111841109794	0.290444613833736	0.435788059826862	0.329441786559313	0.54213433309441	4.02	2.47	5.9	0.0732314891712482	0.0968711617232088	0.120510834275169	0.0786890081186792	0.104090408614772	0.129491809110864	0.0785751218878431	0.103960766060595	0.129322029137984	0.0731185299625442	4.76878385093196	-0.0121206572095694	0.662390530392946	0.354922636450573	0.429405809204853	0.314375465158448	0.457311302944795	0.537433760497138	0.413694543410788	0.455384431677525	0.535430136180253	0.411823574600566	0.00490833658883964	0.00534230646951037	0.00533318725599036
185	0.486333689213633	0.2	0.0732191651330025	0.0502118159408727	0.0962265143251323	0.245953295045745	0.457185002030871	0.332202205735041	0.582167798326701	4.27	2.7	6.21	0.0699213133907585	0.0962274640345147	0.122533614678271	0.0746738485072541	0.102768021981983	0.130862195456712	0.0748821110815697	0.103059142950224	0.131214093782069	0.0732191651330025	5.14729573716983	-0.0630629839289667	0.658963421109307	0.354922636450573	0.429405809204853	0.314375465158448	0.457311302944795	0.537433760497138	0.413694543410788	0.455384431677525	0.535430136180253	0.411823574600566	0.00490833658883964	0.00534230646951037	0.00533318725599036
185	0.486333689213633	0.2	0.0732646103196528	0.0501255401543198	0.0964036804849859	0.303247601427798	0.480848819623739	0.367050836544106	0.594646802703372	4.15	2.68	6.35	0.0792166056533985	0.103776391525697	0.128336177397996	0.0848352097980458	0.11113695006937	0.137438690340693	0.0848227889067857	0.111140178898165	0.137415400795726	0.0732646103196528	4.91431482494766	-0.0289832144328564	0.667235116144883	0.354922636450573	0.429405809204853	0.314375465158448	0.457311302944795	0.537433760497138	0.413694543410788	0.455384431677525	0.535430136180253	0.411823574600566	0.00490833658883964	0.00534230646951037	0.00533318725599036
185	0.486333689213633	0.2	0.0740897918428391	0.0511694171750334	0.0970101665106447	0.22807028252282	0.382446925309284	0.272594116627612	0.492299733990956	4.17	2.72	5.96	0.0585389334362917	0.0821295609038352	0.105720188371379	0.0626561470251216	0.0879059719921224	0.113155796959123	0.0631023649888203	0.0885373266011357	0.113914169949021	0.0740897918428391	4.86837743251994	-0.0116762362077709	0.679661878566702	0.354922636450573	0.429405809204853	0.314375465158448	0.457311302944795	0.537433760497138	0.413694543410788	0.455384431677525	0.535430136180253	0.411823574600566	0.00490833658883964	0.00534230646951037	0.00533318725599036
185	0.486333689213633	0.2	0.0742890159677634	0.0513078165712218	0.0972702153643049	0.225231656265221	0.426206714677688	0.30278915138804	0.549624277967336	4.5	2.88	6.7	0.0607331078409398	0.0854880640418979	0.110243020242856	0.0645299420516543	0.0908324967195755	0.117135051387497	0.0646168380371029	0.0909947176629811	0.11732382674245	0.0742890159677634	5.20148912899364	-0.0193628379932058	0.71012310860577	0.354922636450573	0.429405809204853	0.314375465158448	0.457311302944795	0.537433760497138	0.413694543410788	0.455384431677525	0.535430136180253	0.411823574600566	0.00490833658883964	0.00534230646951037	0.00533318725599036
185	0.486333689213633	0.2	0.0743572662113593	0.0508385646681441	0.0978759677545745	0.263803596202453	0.458572138259811	0.338967060961737	0.578177215557884	3.78	2.53	5.9	0.0796387359683915	0.107739393136657	0.135840050304923	0.0861377142498205	0.116531546446667	0.146925378643513	0.0862637318696216	0.116721497758408	0.147112700496655	0.0743572662113593	4.78774588813665	0.0547400583779114	0.736478471625603	0.354922636450573	0.429405809204853	0.314375465158448	0.457311302944795	0.537433760497138	0.413694543410788	0.455384431677525	0.535430136180253	0.411823574600566	0.00490833658883964	0.00534230646951037	0.00533318725599036
185	0.486333689213633	0.2	0.0744807930156088	0.0514309297078672	0.0975306563233503	0.250509192165906	0.479092953445037	0.34971014707262	0.608475759817454	4.17	2.78	6.08	0.0752338355881955	0.10306821461335	0.130902593638504	0.080541281702523	0.110339264811489	0.140137247920454	0.0811131633996411	0.111089359491575	0.141052809279427	0.0744807930156088	4.9723127204206	-0.00806207984470385	0.699456296225811	0.354922636450573	0.429405809204853	0.314375465158448	0.457311302944795	0.537433760497138	0.413694543410788	0.455384431677525	0.535430136180253	0.411823574600566	0.00490833658883964	0.00534230646951037	0.00533318725599036
185	0.486333689213633	0.2	0.0744864445330448	0.0511361289710738	0.0978367600950157	0.216702180090523	0.428669671032448	0.301424872665857	0.555914469399039	4.14	2.77	6.45	0.0652747677936286	0.0928301403575038	0.120385512921379	0.0699311323724353	0.0994521628022703	0.128973193232105	0.0700299821257592	0.0996149439635929	0.129132822254383	0.0744864445330448	5.19028014629216	-0.0175807934747071	0.709358823317107	0.354922636450573	0.429405809204853	0.314375465158448	0.457311302944795	0.537433760497138	0.413694543410788	0.455384431677525	0.535430136180253	0.411823574600566	0.00490833658883964	0.00534230646951037	0.00533318725599036
185	0.486333689213633	0.2	0.0747258072033665	0.0514675505526462	0.0979840638540868	0.302329017905368	0.533407680650155	0.406896141402646	0.659919219897663	4.76	2.9	6.92	0.0775860519082748	0.101708991037697	0.12583193016712	0.0820161484559412	0.107516486573047	0.133016824690153	0.0819455041083984	0.107464031191739	0.132866138855985	0.0747258072033665	5.50172499522287	-0.00194698432466388	0.757369030052032	0.354922636450573	0.429405809204853	0.314375465158448	0.457311302944795	0.537433760497138	0.413694543410788	0.455384431677525	0.535430136180253	0.411823574600566	0.00490833658883964	0.00534230646951037	0.00533318725599036
185	0.486333689213633	0.2	0.0749027713901914	0.0516876017390687	0.0981179410413141	0.279051740064793	0.460804119133305	0.345163210443827	0.576445027822783	3.95	2.49	6.61	0.0779273177493792	0.10403550530704	0.130143692864701	0.0838860540676437	0.111990612216478	0.140095170365313	0.0828986022076151	0.11071721789267	0.138478688361192	0.0749027713901914	4.99222472142074	0.00596824442477791	0.708468495548511	0.354922636450573	0.429405809204853	0.314375465158448	0.457311302944795	0.537433760497138	0.413694543410788	0.455384431677525	0.535430136180253	0.411823574600566	0.00490833658883964	0.00534230646951037	0.00533318725599036
185	0.486333689213633	0.2	0.0749559145995149	0.051573432939141	0.0983383962598889	0.240469921803229	0.427529362446224	0.308899639494638	0.54615908539781	4	2.58	6.37	0.0689222006951105	0.0953910615427661	0.121859922390422	0.0740905327925124	0.102544238316062	0.130997943839612	0.0737626492755112	0.102057909399749	0.130405278926673	0.0749559145995149	4.92346431329566	0.0666219705448645	0.762491608336577	0.354922636450573	0.429405809204853	0.314375465158448	0.457311302944795	0.537433760497138	0.413694543410788	0.455384431677525	0.535430136180253	0.411823574600566	0.00490833658883964	0.00534230646951037	0.00533318725599036
185	0.486333689213633	0.2	0.0749617189116535	0.0516461178823802	0.0982773199409268	0.284487046602307	0.462752284609141	0.348171567761923	0.57733300145636	4.15	2.67	6.57	0.0751324792442234	0.099858028735957	0.12458357822769	0.080460256823837	0.106939138956138	0.13341802108844	0.0801444590699248	0.106571624913845	0.132872195239179	0.0749617189116535	5.00457667796624	-0.0150304205004671	0.69205293236201	0.354922636450573	0.429405809204853	0.314375465158448	0.457311302944795	0.537433760497138	0.413694543410788	0.455384431677525	0.535430136180253	0.411823574600566	0.00490833658883964	0.00534230646951037	0.00533318725599036
185	0.486333689213633	0.2	0.0752213765231839	0.0517810423714955	0.0986617106748724	0.253091835324131	0.473799770982191	0.346720462218159	0.600879079746223	4.07	2.81	5.44	0.07611165993438	0.104007957347765	0.13190425476115	0.0816664334319629	0.111598655612803	0.141530877793644	0.0830857680761256	0.113511109890169	0.143898514230386	0.0752213765231839	4.75329659879052	0.00952906256932393	0.694875649256879	0.354922636450573	0.429405809204853	0.314375465158448	0.457311302944795	0.537433760497138	0.413694543410788	0.455384431677525	0.535430136180253	0.411823574600566	0.00490833658883964	0.00534230646951037	0.00533318725599036
185	0.486333689213633	0.2	0.0753925885948427	0.0515480734712417	0.0992371037184437	0.240979549119125	0.428940447871703	0.310084995998425	0.547795899744981	4.16	2.75	6.11	0.0667804127449879	0.0923773175792028	0.117974222413418	0.0715000078706176	0.0989059315820905	0.126311855293563	0.0719317953399554	0.0994777280715195	0.127001136122977	0.0753925885948427	4.9173449042144	-0.0288952787657636	0.672796901290557	0.354922636450573	0.429405809204853	0.314375465158448	0.457311302944795	0.537433760497138	0.413694543410788	0.455384431677525	0.535430136180253	0.411823574600566	0.00490833658883964	0.00534230646951037	0.00533318725599036
185	0.486333689213633	0.2	0.0754305335485242	0.0517972020089402	0.0990638650881082	0.222110623705449	0.399328394484431	0.28265014415899	0.516006644809873	4.05	2.56	6.5	0.0623309429832345	0.0880612159680869	0.113791488952939	0.0669148039350867	0.0945372991128149	0.122159794290543	0.0664353291670522	0.0938733045252775	0.121304001128965	0.0754305335485242	5.04417742703995	0.0424098143615229	0.742522433075414	0.354922636450573	0.429405809204853	0.314375465158448	0.457311302944795	0.537433760497138	0.413694543410788	0.455384431677525	0.535430136180253	0.411823574600566	0.00490833658883964	0.00534230646951037	0.00533318725599036
185	0.486333689213633	0.2	0.0755038391659047	0.051811529057294	0.0991961492745153	0.276225444167686	0.49604127529231	0.370677202661771	0.621405347922848	3.42	2.36	5.35	0.0949804242549548	0.127103070911599	0.159225717568244	0.103875968179959	0.139007112814614	0.174138257449269	0.104290855448744	0.139549077345748	0.174787282669007	0.0755038391659047	4.54348761689117	-0.00179213895818817	0.645129406010109	0.354922636450573	0.429405809204853	0.314375465158448	0.457311302944795	0.537433760497138	0.413694543410788	0.455384431677525	0.535430136180253	0.411823574600566	0.00490833658883964	0.00534230646951037	0.00533318725599036
185	0.486333689213633	0.2	0.0756266777738212	0.0523149804786444	0.098938375068998	0.250219567635787	0.447409607290375	0.326489873204138	0.568329341376613	3.87	2.73	5.45	0.0750672212057738	0.102869334446571	0.130671447687368	0.0809815919515928	0.110974168654099	0.140966745356606	0.0821663619433821	0.112598421259736	0.14300296477237	0.0756266777738212	4.74126729522308	-0.0537702373099124	0.63340381385071	0.354922636450573	0.429405809204853	0.314375465158448	0.457311302944795	0.537433760497138	0.413694543410788	0.455384431677525	0.535430136180253	0.411823574600566	0.00490833658883964	0.00534230646951037	0.00533318725599036
185	0.486333689213633	0.2	0.0761734039327824	0.052229791034622	0.100117016830943	0.218069158183659	0.436007667994676	0.307103595921072	0.564911740068279	3.79	2.54	5.88	0.071954383230556	0.102156611811257	0.132358840391957	0.077800186141632	0.110456139816359	0.143112093491087	0.0779334648804707	0.11065907800994	0.14336196015156	0.0761734039327824	4.76919081019765	0.0401284203131061	0.725365437843879	0.354922636450573	0.429405809204853	0.314375465158448	0.457311302944795	0.537433760497138	0.413694543410788	0.455384431677525	0.535430136180253	0.411823574600566	0.00490833658883964	0.00534230646951037	0.00533318725599036
185	0.486333689213633	0.2	0.0762479797123319	0.0527828834904552	0.0997130759342085	0.312294154403482	0.523754204621921	0.402406262877122	0.645102146366721	4.07	2.65	6.4	0.0883806275581782	0.115032318234209	0.14168400891024	0.0948362962520063	0.123434731252992	0.152033166253978	0.094630670897368	0.123218915219741	0.151715595067117	0.0762479797123319	4.94023611429818	-0.0376728594718763	0.665142865286295	0.354922636450573	0.429405809204853	0.314375465158448	0.457311302944795	0.537433760497138	0.413694543410788	0.455384431677525	0.535430136180253	0.411823574600566	0.00490833658883964	0.00534230646951037	0.00533318725599036
185	0.486333689213633	0.2	0.0768799079254083	0.0531870774373219	0.100572738413495	0.247302964094724	0.452393308694942	0.329168805387395	0.57561781200249	4.8	2.87	6.88	0.0623344373070248	0.0856693644033935	0.109004291499762	0.0658492171508019	0.0904999038009202	0.115150590451038	0.0657739413245566	0.090324831707403	0.115025139423648	0.0768799079254083	5.51765604116105	0.0454492835368304	0.799622993624672	0.354922636450573	0.429405809204853	0.314375465158448	0.457311302944795	0.537433760497138	0.413694543410788	0.455384431677525	0.535430136180253	0.411823574600566	0.00490833658883964	0.00534230646951037	0.00533318725599036
185	0.486333689213633	0.2	0.0771815117384426	0.0532844751689308	0.101078548307954	0.257265032939679	0.467992839254191	0.343841552829629	0.592144125678752	4.28	2.68	6.6	0.0721423938596672	0.0981909354908847	0.124239477122102	0.0770193746799012	0.104828853689737	0.132638332699573	0.0767005971067192	0.104394299069406	0.132137405510427	0.0771815117384426	5.24591205659659	-0.0661264594542853	0.655781767726139	0.354922636450573	0.429405809204853	0.314375465158448	0.457311302944795	0.537433760497138	0.413694543410788	0.455384431677525	0.535430136180253	0.411823574600566	0.00490833658883964	0.00534230646951037	0.00533318725599036
185	0.486333689213633	0.2	0.0781571012284248	0.0533884580634176	0.102925744393432	0.265276460869279	0.497174211790989	0.367990822385215	0.626357601196763	4.04	2.66	5.98	0.0814643230985981	0.110062420478613	0.138660517858627	0.0874939315066919	0.118208726379047	0.148923521251402	0.087870881062372	0.118686683833948	0.149627422028482	0.0781571012284248	4.77928906605032	0.0270733009994024	0.716365063165963	0.354922636450573	0.429405809204853	0.314375465158448	0.457311302944795	0.537433760497138	0.413694543410788	0.455384431677525	0.535430136180253	0.411823574600566	0.00490833658883964	0.00534230646951037	0.00533318725599036
185	0.486333689213633	0.2	0.0784581458046953	0.0537083412057755	0.103207950403615	0.275632334052599	0.461501161951181	0.344693129907214	0.578309193995149	4.05	2.61	5.97	0.0761010534614699	0.101889830550528	0.127678607639587	0.0817084134326716	0.109397387033841	0.13708636063501	0.081952170900513	0.109738889047094	0.137529099864627	0.0784581458046953	4.68975628448382	0.0355580147898011	0.718984968459918	0.354922636450573	0.429405809204853	0.314375465158448	0.457311302944795	0.537433760497138	0.413694543410788	0.455384431677525	0.535430136180253	0.411823574600566	0.00490833658883964	0.00534230646951037	0.00533318725599036
185	0.486333689213633	0.2	0.0799006545311947	0.0548006744013234	0.105000634661066	0.257826317778997	0.451351250253247	0.331790326101862	0.570912174404633	3.86	2.32	6.15	0.0765050256940067	0.104073676298343	0.131642326902679	0.0825609796185292	0.112311898332791	0.142062817047054	0.0815778195261374	0.111001205033972	0.140383253933032	0.0799006545311947	4.57482157901335	0.00592111841576577	0.664879357286833	0.354922636450573	0.429405809204853	0.314375465158448	0.457311302944795	0.537433760497138	0.413694543410788	0.455384431677525	0.535430136180253	0.411823574600566	0.00490833658883964	0.00534230646951037	0.00533318725599036
185	0.486333689213633	0.2	0.0803281230584881	0.0551390305904661	0.10551721552651	0.284713983594542	0.539238033547515	0.405793297709291	0.672682769385738	3.95	2.89	5.92	0.0916210799261965	0.121750583979077	0.151880088031959	0.098627587196457	0.131061174429387	0.163494761662317	0.0998547981474076	0.132696930399652	0.165555699673792	0.0803281230584881	4.89963788496173	0.0256029826249014	0.732645379487915	0.354922636450573	0.429405809204853	0.314375465158448	0.457311302944795	0.537433760497138	0.413694543410788	0.455384431677525	0.535430136180253	0.411823574600566	0.00490833658883964	0.00534230646951037	0.00533318725599036
185	0.486333689213633	0.2	0.080628733695426	0.0556499377427382	0.105607529648114	0.313184428108407	0.483865185287469	0.371991016087996	0.595739354486941	3.6	2.4	5.67	0.0911960634763251	0.118622757655581	0.146049451834838	0.09916331920348	0.128986119946408	0.158808920689335	0.0991803712317051	0.128995454011465	0.158818034141586	0.080628733695426	4.45895930399649	-0.042400849130058	0.598619666392666	0.354922636450573	0.429405809204853	0.314375465158448	0.457311302944795	0.537433760497138	0.413694543410788	0.455384431677525	0.535430136180253	0.411823574600566	0.00490833658883964	0.00534230646951037	0.00533318725599036
185	0.486333689213633	0.2	0.0806611117128025	0.0557922423502079	0.105529981075397	0.196212261737359	0.412606743717354	0.282221212768997	0.542992274665711	3.79	2.51	6.3	0.0661139627106228	0.0966584566788359	0.127202950647049	0.0714838926121094	0.104509281458816	0.137534670305522	0.0710737153709033	0.103856051423281	0.13670437181986	0.0806611117128025	4.83902897713619	0.0217525912539821	0.714177391471322	0.354922636450573	0.429405809204853	0.314375465158448	0.457311302944795	0.537433760497138	0.413694543410788	0.455384431677525	0.535430136180253	0.411823574600566	0.00490833658883964	0.00534230646951037	0.00533318725599036
185	0.486333689213633	0.2	0.0807883221282107	0.0558083499506131	0.105768294305808	0.24105399792177	0.436443315150544	0.315533494518236	0.557353135782853	4.39	2.69	6.31	0.0647759028822048	0.0895974921424554	0.114419081402706	0.0689932894574304	0.0954309463086232	0.121868603159816	0.069065381766194	0.0954745972347155	0.121979008027665	0.0807883221282107	4.99010933989328	-0.0174102360414231	0.691717551426277	0.354922636450573	0.429405809204853	0.314375465158448	0.457311302944795	0.537433760497138	0.413694543410788	0.455384431677525	0.535430136180253	0.411823574600566	0.00490833658883964	0.00534230646951037	0.00533318725599036
185	0.486333689213633	0.2	0.0808714756884505	0.0556799057329408	0.10606304564396	0.275274146683745	0.440504319280185	0.328910588438195	0.552098050122176	4.18	2.44	6.25	0.070523185970694	0.0944504954279634	0.118377804885233	0.0754702652901321	0.101076034053466	0.126681802816801	0.0748638711920535	0.100237183582158	0.125621761413095	0.0808714756884505	4.8220081573697	-0.0281325481253368	0.648277364297841	0.354922636450573	0.429405809204853	0.314375465158448	0.457311302944795	0.537433760497138	0.413694543410788	0.455384431677525	0.535430136180253	0.411823574600566	0.00490833658883964	0.00534230646951037	0.00533318725599036
185	0.486333689213633	0.2	0.0816306435340213	0.0557761205935298	0.107485166474513	0.245410218557621	0.432723619472047	0.31425448886711	0.551192750076984	4.04	2.87	5.85	0.0695769329293416	0.0958063713186298	0.122035809707918	0.074727745393927	0.102898961215857	0.131070177037787	0.0757116184331665	0.10428499631314	0.132755005624654	0.0816306435340213	4.80643948868802	-0.00825429873633367	0.684791910240684	0.354922636450573	0.429405809204853	0.314375465158448	0.457311302944795	0.537433760497138	0.413694543410788	0.455384431677525	0.535430136180253	0.411823574600566	0.00490833658883964	0.00534230646951037	0.00533318725599036
185	0.486333689213633	0.2	0.0817018904307263	0.0560096488852649	0.107394131976188	0.269728557751283	0.454161774132908	0.337487600664803	0.570835947601014	4.11	2.71	6.55	0.0735415592565448	0.0989659026247483	0.124390245992952	0.0788429591346917	0.106100070426186	0.133357181717679	0.0786424338803045	0.105920788269759	0.133115942903805	0.0817018904307263	4.90245354285639	0.0297782358054292	0.720942675288021	0.354922636450573	0.429405809204853	0.314375465158448	0.457311302944795	0.537433760497138	0.413694543410788	0.455384431677525	0.535430136180253	0.411823574600566	0.00490833658883964	0.00534230646951037	0.00533318725599036
185	0.486333689213633	0.2	0.0827642992929227	0.0570525993171048	0.10847599926874	0.276610795656026	0.474598368712636	0.354769033123635	0.594427704301637	4.05	2.85	5.53	0.0782904387017528	0.104734379341107	0.131178319980461	0.084054800409695	0.112445753243083	0.140836706076471	0.0854812594478181	0.114385106749614	0.143200866315328	0.0827642992929227	4.69378400747608	0.00210932386842473	0.681379153708158	0.354922636450573	0.429405809204853	0.314375465158448	0.457311302944795	0.537433760497138	0.413694543410788	0.455384431677525	0.535430136180253	0.411823574600566	0.00490833658883964	0.00534230646951037	0.00533318725599036
185	0.486333689213633	0.2	0.0838237890601714	0.0573718183358869	0.110275759784456	0.260533457890499	0.495735310918548	0.365339743474384	0.626130878362711	3.7	2.64	5.72	0.087333802653147	0.118504626406715	0.149675450160282	0.0946623827278236	0.128448893316636	0.162235403905447	0.0954159202132132	0.129497125022779	0.163602302948766	0.0838237890601714	4.61402119122159	0.0765026965465789	0.743209280993871	0.354922636450573	0.429405809204853	0.314375465158448	0.457311302944795	0.537433760497138	0.413694543410788	0.455384431677525	0.535430136180253	0.411823574600566	0.00490833658883964	0.00534230646951037	0.00533318725599036
185	0.486333689213633	0.2	0.0843123706223511	0.0581222161471064	0.110502525097596	0.257407283304992	0.472131347303512	0.346928782610378	0.597333911996646	3.73	2.37	5.81	0.0824729743762273	0.112236512103137	0.142000049830046	0.0893321017089295	0.121571018754757	0.153809935800584	0.0890112054801648	0.121149572138215	0.153355703054695	0.0843123706223511	4.67062197110579	-0.00541499090289382	0.656652921786267	0.354922636450573	0.429405809204853	0.314375465158448	0.457311302944795	0.537433760497138	0.413694543410788	0.455384431677525	0.535430136180253	0.411823574600566	0.00490833658883964	0.00534230646951037	0.00533318725599036
185	0.486333689213633	0.2	0.0845408999616725	0.0583054923082763	0.110776307615069	0.278194934503012	0.529218557379656	0.396125353430991	0.66231176132832	4.16	2.61	5.51	0.0853646519903389	0.114046115923286	0.142727579856233	0.0914041642910393	0.12211482942362	0.152825494556201	0.0923038451395801	0.12338819848687	0.154348661136555	0.0845408999616725	4.73001586964626	-0.0214466241947847	0.665978682144301	0.354922636450573	0.429405809204853	0.314375465158448	0.457311302944795	0.537433760497138	0.413694543410788	0.455384431677525	0.535430136180253	0.411823574600566	0.00490833658883964	0.00534230646951037	0.00533318725599036
185	0.486333689213633	0.2	0.0856973509437832	0.058657109168471	0.112737592719095	0.2081387828701	0.442249155427254	0.307569962562883	0.576928348291624	4.59	2.95	6.72	0.0606431799450215	0.0871977058150645	0.113752231685108	0.0643209876637522	0.09248595745017	0.120650927236588	0.0645279602642349	0.0927851284085096	0.121072423334044	0.0856973509437832	5.11704059028458	-0.0179484890702855	0.719922046991833	0.354922636450573	0.429405809204853	0.314375465158448	0.457311302944795	0.537433760497138	0.413694543410788	0.455384431677525	0.535430136180253	0.411823574600566	0.00490833658883964	0.00534230646951037	0.00533318725599036
185	0.486333689213633	0.2	0.0866713022917427	0.0595798430306093	0.113762761552876	0.217158044350605	0.455412414082663	0.320410659775132	0.590414168390194	4.03	2.72	6.16	0.071009674031095	0.100928873890836	0.130848073750578	0.0762751603383625	0.108412918997809	0.140550677657255	0.0765565566664918	0.10888957670488	0.141089261443176	0.0866713022917427	4.83684882826297	-0.0236998636560953	0.672010529243037	0.354922636450573	0.429405809204853	0.314375465158448	0.457311302944795	0.537433760497138	0.413694543410788	0.455384431677525	0.535430136180253	0.411823574600566	0.00490833658883964	0.00534230646951037	0.00533318725599036
185	0.486333689213633	0.2	0.0870078809196087	0.0599337583807597	0.114082003458458	0.212528282408717	0.406444755467337	0.284294015609895	0.528595495324778	4.33	2.97	6.38	0.0591332935122349	0.0845407068101578	0.109948120108081	0.0630716588444895	0.0901712436717065	0.117270828498924	0.0635701830630751	0.0909472757772164	0.118298508502994	0.0870078809196087	4.98115448333882	-0.00115647827644789	0.706473481925503	0.354922636450573	0.429405809204853	0.314375465158448	0.457311302944795	0.537433760497138	0.413694543410788	0.455384431677525	0.535430136180253	0.411823574600566	0.00490833658883964	0.00534230646951037	0.00533318725599036
185	0.486333689213633	0.2	0.0881410115481406	0.0608236258808933	0.115458397215388	0.252494055892122	0.462936219534251	0.338574027548388	0.587298411520115	3.8	2.68	5.74	0.0790692207675473	0.108112268412013	0.137155316056478	0.0854591300365817	0.1168492659354	0.148239401834219	0.0861789329937892	0.117837631824204	0.149580699725371	0.0881410115481406	4.59046158684221	-0.046739369428314	0.618493702114123	0.354922636450573	0.429405809204853	0.314375465158448	0.457311302944795	0.537433760497138	0.413694543410788	0.455384431677525	0.535430136180253	0.411823574600566	0.00490833658883964	0.00534230646951037	0.00533318725599036
185	0.486333689213633	0.2	0.0887842579222329	0.0607325775024198	0.116835938342046	0.225885674393632	0.410499984068865	0.291852969755586	0.529146998382143	4.08	2.56	6.16	0.0639510175154435	0.089949030476757	0.11594704343807	0.0686041271891004	0.0964937692488397	0.124383411308579	0.0685138875745906	0.0963613002888451	0.124207122574399	0.0887842579222329	4.66390654320105	0.0970634603676317	0.775027146367263	0.354922636450573	0.429405809204853	0.314375465158448	0.457311302944795	0.537433760497138	0.413694543410788	0.455384431677525	0.535430136180253	0.411823574600566	0.00490833658883964	0.00534230646951037	0.00533318725599036
185	0.486333689213633	0.2	0.0900910296779551	0.0617003963160564	0.118481663039854	0.230708924647883	0.461333718167697	0.32980705298866	0.592860383346734	3.61	2.37	5.62	0.0806330439445705	0.112789407118613	0.144945770292656	0.0876468565428634	0.122600319939247	0.157553783335631	0.0876079985348042	0.122571612114916	0.157449720262639	0.0900910296779551	4.44360357845303	0.0219318464454892	0.67861447275758	0.354922636450573	0.429405809204853	0.314375465158448	0.457311302944795	0.537433760497138	0.413694543410788	0.455384431677525	0.535430136180253	0.411823574600566	0.00490833658883964	0.00534230646951037	0.00533318725599036
185	0.486333689213633	0.2	0.0911249049133797	0.0626337823442254	0.119616027482534	0.231857471884539	0.459320746405882	0.328790282773506	0.589851210038258	3.87	2.74	5.72	0.0755937362758956	0.105604615431328	0.135615494586761	0.0815492809063753	0.113924524346671	0.146299767786967	0.0824221310518624	0.115134591444803	0.147930222852028	0.0911249049133797	4.65417722498505	0.0422475922598169	0.728931128301575	0.354922636450573	0.429405809204853	0.314375465158448	0.457311302944795	0.537433760497138	0.413694543410788	0.455384431677525	0.535430136180253	0.411823574600566	0.00490833658883964	0.00534230646951037	0.00533318725599036
185	0.486333689213633	0.2	0.0921593503148809	0.0633042372076706	0.121014463422091	0.290868034808162	0.480386309638033	0.363276947248966	0.5974956720271	3.79	2.64	6.06	0.0851158105234688	0.112554541153411	0.139993271783353	0.0920308908416925	0.121698831590991	0.15136677234029	0.0922976142974221	0.121995118165205	0.151808745763992	0.0921593503148809	4.65640362336169	-0.00994694686609623	0.648313879944484	0.354922636450573	0.429405809204853	0.314375465158448	0.457311302944795	0.537433760497138	0.413694543410788	0.455384431677525	0.535430136180253	0.411823574600566	0.00490833658883964	0.00534230646951037	0.00533318725599036
185	0.486333689213633	0.2	0.0923571004813929	0.0639359254330791	0.120778275529707	0.261409258310858	0.500249641491738	0.368965068823592	0.631534214159883	3.72	2.5	5.59	0.0878651638430478	0.119129208768304	0.150393253693561	0.0951933545217126	0.129064904771922	0.162936455022132	0.0956400962273619	0.129815661328667	0.163713268030733	0.0923571004813929	4.44318644986516	0.0396082159566261	0.699955659115731	0.354922636450573	0.429405809204853	0.314375465158448	0.457311302944795	0.537433760497138	0.413694543410788	0.455384431677525	0.535430136180253	0.411823574600566	0.00490833658883964	0.00534230646951037	0.00533318725599036
185	0.486333689213633	0.21	0.0510258376176434	0.0354985000009291	0.0665531752343577	0.377961460597328	0.520356922296162	0.416131974793139	0.624581869799185	4.21	2.5	6.4	0.0885965212093595	0.110786519410258	0.132976517611156	0.0947373327433712	0.118465366467919	0.142193400192467	0.0940183586629246	0.117575414271687	0.141105523529922	0.0510258376176434	5.41957037857002	0.0640888675391109	0.766619809908604	0.354922636450573	0.429405809204853	0.314375465158448	0.457311302944795	0.537433760497138	0.413694543410788	0.455384431677525	0.535430136180253	0.411823574600566	0.00490833658883964	0.00534230646951037	0.00533318725599036
185	0.486333689213633	0.21	0.0547254648445649	0.0381463377107029	0.071304591978427	0.265003764340657	0.419087567959036	0.310117612021284	0.528057523896788	4.03	2.51	6.58	0.068768240584112	0.0929322088848001	0.117096177185488	0.0738724261703023	0.0998299168536762	0.12578740753705	0.0731440205917807	0.0988063259912906	0.124491633891194	0.0547254648445649	5.25787507817419	-0.00830759145319651	0.705705303738107	0.354922636450573	0.429405809204853	0.314375465158448	0.457311302944795	0.537433760497138	0.413694543410788	0.455384431677525	0.535430136180253	0.411823574600566	0.00490833658883964	0.00534230646951037	0.00533318725599036
185	0.486333689213633	0.21	0.0552119627393769	0.0384662576436001	0.0719576678351536	0.361148238797354	0.480678078561683	0.380862787944931	0.580493369178436	4.34	2.81	6.8	0.0789179320039911	0.0996004889961184	0.120283045988246	0.0841394973722994	0.106190505368854	0.128241513365408	0.0839905045613591	0.105939945615125	0.127976941016368	0.0552119627393769	5.42364033773985	-0.0308212009327546	0.701352156317606	0.354922636450573	0.429405809204853	0.314375465158448	0.457311302944795	0.537433760497138	0.413694543410788	0.455384431677525	0.535430136180253	0.411823574600566	0.00490833658883964	0.00534230646951037	0.00533318725599036
185	0.486333689213633	0.21	0.0579975943083697	0.0405860331480201	0.0754091554687194	0.306038844444611	0.472238884234074	0.361212419938475	0.583265348529672	4.37	2.8	6.78	0.0743791773811429	0.0972412292542487	0.120103281127354	0.0792474259957223	0.10360583956946	0.127964253143199	0.0790313807199709	0.103350033163315	0.127636576996542	0.0579975943083697	5.54872324063597	0.00111643896878655	0.74028375920597	0.354922636450573	0.429405809204853	0.314375465158448	0.457311302944795	0.537433760497138	0.413694543410788	0.455384431677525	0.535430136180253	0.411823574600566	0.00490833658883964	0.00534230646951037	0.00533318725599036
185	0.486333689213633	0.21	0.0589472489876989	0.0411466032680685	0.0767478947073293	0.326113361875555	0.49106057978168	0.380848382831859	0.601272776731501	3.99	2.49	6.4	0.0852484831697589	0.109918202250401	0.134587921331044	0.0916751578684777	0.118204666748833	0.144734175629188	0.0909119186633689	0.117220493105515	0.14358286920542	0.0589472489876989	5.31811410099834	0.0176371699613104	0.737022932782943	0.354922636450573	0.429405809204853	0.314375465158448	0.457311302944795	0.537433760497138	0.413694543410788	0.455384431677525	0.535430136180253	0.411823574600566	0.00490833658883964	0.00534230646951037	0.00533318725599036
185	0.486333689213633	0.21	0.0592650864588366	0.0411415624910589	0.0773886104266144	0.326397451408689	0.551692211729197	0.42795201678091	0.675432406677484	4.11	2.57	5.63	0.0931493782293929	0.120083057168725	0.147016736108058	0.0998515325855421	0.128723106088012	0.157594679590482	0.100533067766081	0.129605770350258	0.158551320622792	0.0592650864588366	4.83675991373866	-0.0125520120694824	0.666633968103783	0.354922636450573	0.429405809204853	0.314375465158448	0.457311302944795	0.537433760497138	0.413694543410788	0.455384431677525	0.535430136180253	0.411823574600566	0.00490833658883964	0.00534230646951037	0.00533318725599036
185	0.486333689213633	0.21	0.0595527660067751	0.0414344914710125	0.0776710405425377	0.268281751228938	0.423949276554683	0.314635288967552	0.533263264141814	4.29	2.86	7.21	0.0659702685880073	0.0888903712415048	0.111810473895002	0.0704248722452204	0.0948926413746814	0.119360410504142	0.0699768711579509	0.0942672777051485	0.118584604800935	0.0595527660067751	5.67623965363376	0.0419634610618576	0.791359899145783	0.354922636450573	0.429405809204853	0.314375465158448	0.457311302944795	0.537433760497138	0.413694543410788	0.455384431677525	0.535430136180253	0.411823574600566	0.00490833658883964	0.00534230646951037	0.00533318725599036
185	0.486333689213633	0.21	0.0596596907938811	0.041761822591461	0.0775575589963012	0.31121115465991	0.472147143992958	0.362479552987049	0.581814734998867	4.32	2.59	6.73	0.0755412350626565	0.0983961111588777	0.121250987255099	0.0805891054885925	0.104971206457942	0.129353307427292	0.0798647030780557	0.104069099873595	0.128191291004544	0.0596596907938811	5.41991049105036	-0.0179613581515961	0.705344048241907	0.354922636450573	0.429405809204853	0.314375465158448	0.457311302944795	0.537433760497138	0.413694543410788	0.455384431677525	0.535430136180253	0.411823574600566	0.00490833658883964	0.00534230646951037	0.00533318725599036
185	0.486333689213633	0.21	0.0607380710421917	0.0422977376098462	0.0791784044745372	0.267830687760966	0.391683866109023	0.29057325455107	0.492794477666975	3.44	2.17	5.77	0.0740995424156148	0.0998839184118937	0.125668294408173	0.0809877932292226	0.109169069977446	0.13735034672567	0.0800420152166225	0.107846364994066	0.135736277624756	0.0607380710421917	4.89552325214284	-0.0373820489684605	0.609480791898806	0.354922636450573	0.429405809204853	0.314375465158448	0.457311302944795	0.537433760497138	0.413694543410788	0.455384431677525	0.535430136180253	0.411823574600566	0.00490833658883964	0.00534230646951037	0.00533318725599036
185	0.486333689213633	0.21	0.0614476894112896	0.0429869904226398	0.0799083883999394	0.282810979152126	0.473755591925866	0.35596557227478	0.591545611576951	4.54	3.38	7.15	0.0708729210974209	0.0943249721355221	0.117777023173623	0.0752461684781524	0.100145339504919	0.125044510531685	0.0760141707956791	0.101120999258637	0.126323259522485	0.0614476894112896	5.8369678735898	0.000940577386592537	0.770469228367282	0.354922636450573	0.429405809204853	0.314375465158448	0.457311302944795	0.537433760497138	0.413694543410788	0.455384431677525	0.535430136180253	0.411823574600566	0.00490833658883964	0.00534230646951037	0.00533318725599036
185	0.486333689213633	0.21	0.0615309272313147	0.0427490908427978	0.0803127636198316	0.244097415854619	0.431462024129883	0.312918082872478	0.550005965387288	4.09	2.69	6.63	0.0684695809478586	0.0944081713523953	0.120346761756932	0.0734396360779069	0.10126105127152	0.129082466465133	0.0731250211799704	0.100820157636969	0.128527221799948	0.0615309272313147	5.28631737947671	0.0335727490911822	0.751811224211488	0.354922636450573	0.429405809204853	0.314375465158448	0.457311302944795	0.537433760497138	0.413694543410788	0.455384431677525	0.535430136180253	0.411823574600566	0.00490833658883964	0.00534230646951037	0.00533318725599036
185	0.486333689213633	0.21	0.0618150106456417	0.0428805504541922	0.0807494708370912	0.306027191145557	0.480225233403553	0.367318028332394	0.593132438474712	4.46	2.64	6.63	0.0742726952853964	0.0971028364463072	0.119932977607218	0.0789822295432692	0.103260000031435	0.1275377705196	0.0785305630754915	0.102611000633578	0.126723283228461	0.0618150106456417	5.21040669254035	-0.0517741001101046	0.66021694347374	0.354922636450573	0.429405809204853	0.314375465158448	0.457311302944795	0.537433760497138	0.413694543410788	0.455384431677525	0.535430136180253	0.411823574600566	0.00490833658883964	0.00534230646951037	0.00533318725599036
185	0.486333689213633	0.21	0.0625877479041098	0.043503542848139	0.0816719529600805	0.32548642566696	0.562707805283843	0.436234954694538	0.689180655873147	4.22	2.78	6.43	0.0928152106608101	0.119724114094601	0.146633017528392	0.0992412044600157	0.12801312630833	0.156785048156644	0.0994280675006848	0.128255179727839	0.15710634401086	0.0625877479041098	5.39073856459702	0.0139805677305631	0.746229032716518	0.354922636450573	0.429405809204853	0.314375465158448	0.457311302944795	0.537433760497138	0.413694543410788	0.455384431677525	0.535430136180253	0.411823574600566	0.00490833658883964	0.00534230646951037	0.00533318725599036
185	0.486333689213633	0.21	0.0635484462027132	0.044164406156775	0.0829324862486514	0.348708773488481	0.5147845422659	0.404942870050186	0.624626214481614	3.61	2.49	6.81	0.0989099252276934	0.125739466847712	0.15256900846773	0.107500729284622	0.136660545995479	0.165820362706335	0.105887038517358	0.134682673242801	0.163314708395046	0.0635484462027132	5.21049965964317	0.025929420312136	0.731848001464993	0.354922636450573	0.429405809204853	0.314375465158448	0.457311302944795	0.537433760497138	0.413694543410788	0.455384431677525	0.535430136180253	0.411823574600566	0.00490833658883964	0.00534230646951037	0.00533318725599036
185	0.486333689213633	0.21	0.0641652480557328	0.0445794303312522	0.0837510657802135	0.247039425095	0.397140782738843	0.288889529351087	0.505392036126598	4.1	2.76	6.08	0.0629822123162071	0.0865825949250116	0.110182977533816	0.0675261259526938	0.0928291813705139	0.118132236788334	0.0679928586423557	0.0934561014545365	0.118855129582153	0.0641652480557328	5.04662318607042	-0.0270774676318404	0.68057398956602	0.354922636450573	0.429405809204853	0.314375465158448	0.457311302944795	0.537433760497138	0.413694543410788	0.455384431677525	0.535430136180253	0.411823574600566	0.00490833658883964	0.00534230646951037	0.00533318725599036
185	0.486333689213633	0.21	0.0654994559530768	0.0456724228888681	0.0853264890172856	0.300484598258367	0.471815183062073	0.359420722766442	0.584209643357705	4.18	2.48	6.86	0.077058961725695	0.101156070950333	0.125253180174971	0.0824637969666337	0.108251052310884	0.134038307655135	0.0811617018211109	0.106499602071483	0.13182490391211	0.0654994559530768	5.26122818549467	0.00701674545253034	0.72140525398122	0.354922636450573	0.429405809204853	0.314375465158448	0.457311302944795	0.537433760497138	0.413694543410788	0.455384431677525	0.535430136180253	0.411823574600566	0.00490833658883964	0.00534230646951037	0.00533318725599036
185	0.486333689213633	0.21	0.0655104386626954	0.0455615501053777	0.0854593272200131	0.300807731456535	0.48834566011484	0.372102714764644	0.604588605465036	3.99	2.69	5.86	0.0833063211280339	0.109330780907471	0.135355240686909	0.08958851069646	0.117575493697863	0.145562476699266	0.0902273235987195	0.118394658971783	0.146677356505552	0.0655104386626954	4.82862212786432	-0.00463845604629747	0.678255651301546	0.354922636450573	0.429405809204853	0.314375465158448	0.457311302944795	0.537433760497138	0.413694543410788	0.455384431677525	0.535430136180253	0.411823574600566	0.00490833658883964	0.00534230646951037	0.00533318725599036
185	0.486333689213633	0.21	0.0656600962115149	0.0459351866745389	0.0853850057484908	0.302005870032896	0.425904357857858	0.324812602358072	0.526996113357644	4.27	2.36	7.11	0.0684089580719766	0.089699947440005	0.110990936808033	0.0730637038057696	0.0958033944071189	0.118543085008468	0.0711898092025706	0.0933330495798145	0.115516272475543	0.0656600962115149	5.35909041790687	0.0163199155705515	0.730202199788706	0.354922636450573	0.429405809204853	0.314375465158448	0.457311302944795	0.537433760497138	0.413694543410788	0.455384431677525	0.535430136180253	0.411823574600566	0.00490833658883964	0.00534230646951037	0.00533318725599036
185	0.486333689213633	0.21	0.0663735141950771	0.0464773064335241	0.0862697219566302	0.275508484153342	0.46562494726456	0.347736603619238	0.583513290909883	4.07	2.68	6.54	0.0764116301788584	0.102316411048255	0.128221191917651	0.0819976948092705	0.109796242109698	0.137594789410126	0.0817719396422645	0.109461803962404	0.137234782494124	0.0663735141950771	5.12950025421653	-0.0340852205696933	0.673582640447088	0.354922636450573	0.429405809204853	0.314375465158448	0.457311302944795	0.537433760497138	0.413694543410788	0.455384431677525	0.535430136180253	0.411823574600566	0.00490833658883964	0.00534230646951037	0.00533318725599036
185	0.486333689213633	0.21	0.0667828541193938	0.0466129129550895	0.0869527952836981	0.360080407727308	0.521684941231678	0.4131032204611	0.630266662002256	3.98	2.39	6.74	0.0925607319176806	0.116889768946702	0.141218805975723	0.0995502043360206	0.125716382556085	0.15188256077615	0.0977303780018701	0.123375114568853	0.149092916916069	0.0667828541193938	5.30519189752037	-0.0513450232481449	0.652562355488787	0.354922636450573	0.429405809204853	0.314375465158448	0.457311302944795	0.537433760497138	0.413694543410788	0.455384431677525	0.535430136180253	0.411823574600566	0.00490833658883964	0.00534230646951037	0.00533318725599036
185	0.486333689213633	0.21	0.066918712904985	0.0464959123040942	0.0873415135058758	0.263378556412865	0.434196912690594	0.320825341659792	0.547568483721395	3.89	2.69	6.25	0.0733592553780587	0.0992825630221275	0.125205870666196	0.0790871455934924	0.10703454494134	0.134981944289188	0.0792362106301425	0.10728255390095	0.135240553546282	0.066918712904985	5.17214042019662	-0.0414963148075827	0.678840851458473	0.354922636450573	0.429405809204853	0.314375465158448	0.457311302944795	0.537433760497138	0.413694543410788	0.455384431677525	0.535430136180253	0.411823574600566	0.00490833658883964	0.00534230646951037	0.00533318725599036
185	0.486333689213633	0.21	0.0670876482178539	0.046872935480777	0.0873023609549308	0.281983043864495	0.462533543479951	0.34729850574705	0.577768581212853	4.46	2.88	7.02	0.0702375035131275	0.0935425890049005	0.116847674496674	0.0746925953991896	0.0994758982546959	0.124259201110202	0.0744784256734078	0.099200209081755	0.123911359927519	0.0670876482178539	5.38501161379116	-0.0278861766438325	0.708111613788862	0.354922636450573	0.429405809204853	0.314375465158448	0.457311302944795	0.537433760497138	0.413694543410788	0.455384431677525	0.535430136180253	0.411823574600566	0.00490833658883964	0.00534230646951037	0.00533318725599036
185	0.486333689213633	0.21	0.0672538733477083	0.0471566542896062	0.0873510924058104	0.235218891261536	0.4102958098627	0.294787023746251	0.52580459597915	4.56	2.9	6.33	0.0584359196036926	0.0813333390804439	0.104230758557195	0.0620138764469459	0.0863132757208033	0.110612674994661	0.0624594834820755	0.0869512387551368	0.111519542356467	0.0672538733477083	5.24014341924664	-0.0172731237887474	0.711563319058356	0.354922636450573	0.429405809204853	0.314375465158448	0.457311302944795	0.537433760497138	0.413694543410788	0.455384431677525	0.535430136180253	0.411823574600566	0.00490833658883964	0.00534230646951037	0.00533318725599036
185	0.486333689213633	0.21	0.0673883817778253	0.0472313475243298	0.0875454160313207	0.24468844469615	0.440706238022574	0.319816066555265	0.561596409489883	4.01	2.83	7.02	0.0711524154218994	0.098047961331505	0.12494350724111	0.0764625081162738	0.105365264055208	0.134268019994143	0.0760888891620319	0.10487365656486	0.133635330551715	0.0673883817778253	5.43450876202643	-0.014509995788012	0.721935913563148	0.354922636450573	0.429405809204853	0.314375465158448	0.457311302944795	0.537433760497138	0.413694543410788	0.455384431677525	0.535430136180253	0.411823574600566	0.00490833658883964	0.00534230646951037	0.00533318725599036
185	0.486333689213633	0.21	0.0674964375520418	0.0469744948389269	0.0880183802651567	0.262745566407209	0.469874596781212	0.346986893981465	0.592762299580959	4.26	2.77	6.29	0.0731133065567335	0.0990068675029593	0.124900428449185	0.0780921343780103	0.105748980117422	0.133405825856833	0.0784011721581919	0.106130536681121	0.133950478789484	0.0674964375520418	5.24669492648772	0.0382601595313329	0.762815721172195	0.354922636450573	0.429405809204853	0.314375465158448	0.457311302944795	0.537433760497138	0.413694543410788	0.455384431677525	0.535430136180253	0.411823574600566	0.00490833658883964	0.00534230646951037	0.00533318725599036
185	0.486333689213633	0.21	0.0682271075811866	0.0475765766789814	0.0888776384833918	0.285424950825957	0.503543644256215	0.379149328180394	0.627937960332036	4.62	2.84	6.52	0.0742537906944178	0.0986155627534588	0.1229773348125	0.0787031463965105	0.104524698332246	0.130346250267981	0.0789224906482559	0.104759752916498	0.13065388024989	0.0682271075811866	5.35859456278725	-0.0167100669139065	0.718099727988833	0.354922636450573	0.429405809204853	0.314375465158448	0.457311302944795	0.537433760497138	0.413694543410788	0.455384431677525	0.535430136180253	0.411823574600566	0.00490833658883964	0.00534230646951037	0.00533318725599036
185	0.486333689213633	0.21	0.0684519561140682	0.0479863200916134	0.0889175921365229	0.222888944804182	0.386508087519856	0.273829517485669	0.499186657554042	4.33	2.57	6.51	0.0568899617423506	0.0802997080592834	0.103709454376216	0.0606712710428229	0.0856369947019591	0.110602718361095	0.0602424592770206	0.0850210819560743	0.10986316600231	0.0684519561140682	5.27655183338415	0.0123295128039743	0.721147304137996	0.354922636450573	0.429405809204853	0.314375465158448	0.457311302944795	0.537433760497138	0.413694543410788	0.455384431677525	0.535430136180253	0.411823574600566	0.00490833658883964	0.00534230646951037	0.00533318725599036
185	0.486333689213633	0.21	0.0685875571564541	0.0481132287321872	0.089061885580721	0.223582255977306	0.376573894767381	0.267010689071798	0.486137100462964	4.16	2.8	6.65	0.0575383647858107	0.0811482349311969	0.104758105076583	0.0616089169598766	0.0868890675973741	0.112169218234872	0.0615590576012437	0.086884837111279	0.112111260540587	0.0685875571564541	5.21639021055308	0.0174844141291424	0.741222664914054	0.354922636450573	0.429405809204853	0.314375465158448	0.457311302944795	0.537433760497138	0.413694543410788	0.455384431677525	0.535430136180253	0.411823574600566	0.00490833658883964	0.00534230646951037	0.00533318725599036
185	0.486333689213633	0.21	0.0689792647762075	0.0480799294066237	0.0898786001457913	0.273052435356065	0.426998250242374	0.318220499930645	0.535776000554102	4.16	2.56	6.38	0.0685609175733487	0.0919971901408361	0.115433462708323	0.0734097436479705	0.0985034970885165	0.123597250529062	0.0730189433508258	0.0979600416263566	0.12290053616307	0.0689792647762075	5.11236098275611	-0.0326053211307514	0.676940653450994	0.354922636450573	0.429405809204853	0.314375465158448	0.457311302944795	0.537433760497138	0.413694543410788	0.455384431677525	0.535430136180253	0.411823574600566	0.00490833658883964	0.00534230646951037	0.00533318725599036
185	0.486333689213633	0.21	0.069065839705744	0.0479761582139009	0.0901555211975872	0.297278712575937	0.479692546838448	0.364544100808715	0.594840992868181	4.08	2.68	6.4	0.0799731437402992	0.105234238914735	0.13049533408917	0.0858034970274372	0.112906224309837	0.140008951592236	0.0857779336161911	0.112862839766241	0.139897790493706	0.069065839705744	5.14693747524317	0.014751695834517	0.717541788998606	0.354922636450573	0.429405809204853	0.314375465158448	0.457311302944795	0.537433760497138	0.413694543410788	0.455384431677525	0.535430136180253	0.411823574600566	0.00490833658883964	0.00534230646951037	0.00533318725599036
185	0.486333689213633	0.21	0.0690807234794124	0.0480880496473757	0.090073397311449	0.305845017719132	0.540370248993005	0.413267656400781	0.66747284158523	3.91	2.66	6.19	0.0941251844977154	0.123073868946128	0.15202255339454	0.101427116398022	0.132621547546149	0.163815978694275	0.101592728401283	0.132866859612739	0.16400432630127	0.0690807234794124	4.85946422701011	-0.0619634413829849	0.636741249876381	0.354922636450573	0.429405809204853	0.314375465158448	0.457311302944795	0.537433760497138	0.413694543410788	0.455384431677525	0.535430136180253	0.411823574600566	0.00490833658883964	0.00534230646951037	0.00533318725599036
185	0.486333689213633	0.21	0.069188411455726	0.0482912381958123	0.0900855847156398	0.243312350089785	0.446167264781701	0.323321719977611	0.569012809585791	4.01	2.64	5.74	0.0720152252932816	0.0993772892645949	0.126739353235908	0.0773999961107422	0.106807994715714	0.136215993320685	0.0779790912656608	0.107597496616279	0.137290494980454	0.069188411455726	4.83778528671239	0.0104820133376794	0.704945322588226	0.354922636450573	0.429405809204853	0.314375465158448	0.457311302944795	0.537433760497138	0.413694543410788	0.455384431677525	0.535430136180253	0.411823574600566	0.00490833658883964	0.00534230646951037	0.00533318725599036
185	0.486333689213633	0.21	0.0694842421261759	0.0484829740550779	0.0904855101972739	0.322673186444913	0.493474004451044	0.381847471398322	0.605100537503766	3.55	2.23	5.59	0.0948554718348679	0.122584835664964	0.150314199495061	0.103317354877765	0.133520404506322	0.163723454134879	0.102725890569127	0.132774069330424	0.162824579844983	0.0694842421261759	4.73174052489904	0.0678523858647204	0.718515118879599	0.354922636450573	0.429405809204853	0.314375465158448	0.457311302944795	0.537433760497138	0.413694543410788	0.455384431677525	0.535430136180253	0.411823574600566	0.00490833658883964	0.00534230646951037	0.00533318725599036
185	0.486333689213633	0.21	0.069826054462903	0.04842797741795	0.091224131507856	0.299175093849181	0.550464808806098	0.418925042151745	0.682004575460451	3.8	2.7	6.11	0.0979098038830896	0.128652852066134	0.159395900249179	0.105832235585847	0.139062876327605	0.172293517069364	0.106268229765465	0.139876258117147	0.172918206873351	0.069826054462903	5.04051465037052	0.0725800569578572	0.779627242031491	0.354922636450573	0.429405809204853	0.314375465158448	0.457311302944795	0.537433760497138	0.413694543410788	0.455384431677525	0.535430136180253	0.411823574600566	0.00490833658883964	0.00534230646951037	0.00533318725599036
185	0.486333689213633	0.21	0.0701323797888589	0.0487607554650689	0.091504004112649	0.290588715621045	0.471969673634109	0.356834179550672	0.587105167717545	4.13	2.8	6.37	0.0774014307567989	0.102375641422858	0.127349852088918	0.082938206067436	0.10969890299953	0.136459599931625	0.0832718403740727	0.110104392753192	0.136917768951207	0.0701323797888589	5.20721721705873	0.00407236194312158	0.724899106402775	0.354922636450573	0.429405809204853	0.314375465158448	0.457311302944795	0.537433760497138	0.413694543410788	0.455384431677525	0.535430136180253	0.411823574600566	0.00490833658883964	0.00534230646951037	0.00533318725599036
185	0.486333689213633	0.21	0.0703930292421819	0.0489805352662332	0.0918055232181307	0.291733192667908	0.462055166759843	0.349650377775296	0.574459955744391	4.39	2.49	6.54	0.0718220994077957	0.0949113006256727	0.11800050184355	0.0765030351025681	0.101097052624002	0.125691070145436	0.0757185193651821	0.100006967721401	0.124352261149944	0.0703930292421819	5.09693242024148	0.0187929588903832	0.725184106397095	0.354922636450573	0.429405809204853	0.314375465158448	0.457311302944795	0.537433760497138	0.413694543410788	0.455384431677525	0.535430136180253	0.411823574600566	0.00490833658883964	0.00534230646951037	0.00533318725599036
185	0.486333689213633	0.21	0.0705376061726549	0.0490490694073908	0.0920261429379191	0.24991535782625	0.447127618787675	0.326186043122949	0.568069194452402	4.03	2.61	6.58	0.0722839597793733	0.0990850328949018	0.12588610601043	0.0776432380776579	0.106431396709215	0.135219555340773	0.0771639473837922	0.105781665744144	0.134436062886744	0.0705376061726549	5.20326615670943	0.00703597501319059	0.722473474233732	0.354922636450573	0.429405809204853	0.314375465158448	0.457311302944795	0.537433760497138	0.413694543410788	0.455384431677525	0.535430136180253	0.411823574600566	0.00490833658883964	0.00534230646951037	0.00533318725599036
185	0.486333689213633	0.21	0.0712760196455599	0.0494074753876683	0.0931445639034515	0.313721477877934	0.44433550210201	0.341729077733445	0.546941926470575	4.11	2.28	6.36	0.0743778250177369	0.0967102607823445	0.119042696546952	0.0797288714383291	0.103667994416939	0.127607117395549	0.0783884584495354	0.101906099988264	0.125465629807943	0.0712760196455599	4.7292390834757	-0.0353996063721441	0.631126642812758	0.354922636450573	0.429405809204853	0.314375465158448	0.457311302944795	0.537433760497138	0.413694543410788	0.455384431677525	0.535430136180253	0.411823574600566	0.00490833658883964	0.00534230646951037	0.00533318725599036
185	0.486333689213633	0.21	0.0715770062978621	0.0495920131179082	0.0935619994778159	0.286559172220574	0.499413454500359	0.376381613594386	0.622445295406332	3.79	2.58	6.83	0.0882008314677818	0.117031970590887	0.145863109713993	0.0953684701671778	0.12654257119991	0.157716672232643	0.0942972319365936	0.125086278158778	0.155878730449402	0.0715770062978621	5.33832613411027	-0.00752598703373227	0.71480466960625	0.354922636450573	0.429405809204853	0.314375465158448	0.457311302944795	0.537433760497138	0.413694543410788	0.455384431677525	0.535430136180253	0.411823574600566	0.00490833658883964	0.00534230646951037	0.00533318725599036
185	0.486333689213633	0.21	0.0718934126799454	0.0502027360044346	0.0935840893554562	0.270297822750823	0.448149796732845	0.333186234409186	0.563113359056504	4.09	2.59	5.98	0.0728526093129529	0.0979898887868252	0.123127168260697	0.0781345181479798	0.105094283045418	0.132054047942856	0.0782893268387852	0.105310860310419	0.132361688454762	0.0718934126799454	5.01251143132	0.0711360170412817	0.766741760631819	0.354922636450573	0.429405809204853	0.314375465158448	0.457311302944795	0.537433760497138	0.413694543410788	0.455384431677525	0.535430136180253	0.411823574600566	0.00490833658883964	0.00534230646951037	0.00533318725599036
185	0.486333689213633	0.21	0.071935941246445	0.0502821616633203	0.0935897208295697	0.275246254082233	0.436942304344857	0.326243206386142	0.547641402303571	4.15	2.52	6.37	0.0703814160473597	0.0942628612912434	0.118144306535127	0.0753700007115794	0.100944145792916	0.126518290874252	0.0748920955256227	0.100309577862981	0.125670530427328	0.071935941246445	5.11454708602398	-0.0245007219694084	0.684851435338079	0.354922636450573	0.429405809204853	0.314375465158448	0.457311302944795	0.537433760497138	0.413694543410788	0.455384431677525	0.535430136180253	0.411823574600566	0.00490833658883964	0.00534230646951037	0.00533318725599036
185	0.486333689213633	0.21	0.072116439055683	0.0503753410274193	0.0938575370839468	0.286714598984805	0.455473069495002	0.34330869740023	0.567637441589774	3.38	2.46	5.69	0.0890922684197651	0.118200119230058	0.147307970040351	0.0976029321758016	0.129491351213857	0.161379770251912	0.09785076442231	0.129776202119683	0.161710478349323	0.072116439055683	4.64993797674909	-0.0499477176436697	0.607052170633251	0.354922636450573	0.429405809204853	0.314375465158448	0.457311302944795	0.537433760497138	0.413694543410788	0.455384431677525	0.535430136180253	0.411823574600566	0.00490833658883964	0.00534230646951037	0.00533318725599036
185	0.486333689213633	0.21	0.0724122124706349	0.0505716266899221	0.0942527982513476	0.249274743255585	0.427812329524207	0.311897197806405	0.543727461242009	4.17	2.66	7.25	0.0670896031745967	0.0920231397487388	0.116956676322881	0.0718213783120712	0.0985134569384564	0.125205535564842	0.0707993841438242	0.0971409629244591	0.123393716166087	0.0724122124706349	5.32087826703606	-0.0348278997650867	0.694188368740666	0.354922636450573	0.429405809204853	0.314375465158448	0.457311302944795	0.537433760497138	0.413694543410788	0.455384431677525	0.535430136180253	0.411823574600566	0.00490833658883964	0.00534230646951037	0.00533318725599036
185	0.486333689213633	0.21	0.072618329537365	0.0509062652014332	0.0943303938732968	0.291006404612	0.456533125514845	0.345276050283728	0.567790200745963	3.73	2.45	5.88	0.0821045360022443	0.108560788995498	0.135017041988752	0.088936295072209	0.11759392152355	0.146251547974892	0.0888060263861007	0.117387246211729	0.145963023976947	0.072618329537365	4.82347992182488	0.00754292341084727	0.679717824805219	0.354922636450573	0.429405809204853	0.314375465158448	0.457311302944795	0.537433760497138	0.413694543410788	0.455384431677525	0.535430136180253	0.411823574600566	0.00490833658883964	0.00534230646951037	0.00533318725599036
185	0.486333689213633	0.21	0.0733973653857934	0.0512682816831731	0.0955264490884136	0.29173616203866	0.497864131921676	0.376748917531978	0.618979346311374	4.06	2.86	6	0.0829054792697757	0.109557486557858	0.136209493845941	0.0889808036041308	0.117585873462539	0.146190943320947	0.0899169001548216	0.118840538784661	0.147748829559487	0.0733973653857934	5.08176870729576	0.0119580436783411	0.714467933057706	0.354922636450573	0.429405809204853	0.314375465158448	0.457311302944795	0.537433760497138	0.413694543410788	0.455384431677525	0.535430136180253	0.411823574600566	0.00490833658883964	0.00534230646951037	0.00533318725599036
185	0.486333689213633	0.21	0.0734959980609033	0.051434698852128	0.0955572972696786	0.274963341186832	0.411015406932729	0.306810985204587	0.51521982866087	3.83	2.33	5.93	0.0711418207479339	0.0953042290358322	0.119466637323731	0.0768247837427308	0.10291733762884	0.129009891514948	0.0762773284732248	0.102147910365238	0.128062384065515	0.0734959980609033	4.61758223329464	-0.0184703546987014	0.6356299001158	0.354922636450573	0.429405809204853	0.314375465158448	0.457311302944795	0.537433760497138	0.413694543410788	0.455384431677525	0.535430136180253	0.411823574600566	0.00490833658883964	0.00534230646951037	0.00533318725599036
185	0.486333689213633	0.21	0.0736188454139309	0.0515613648758291	0.0956763259520328	0.265795318893964	0.45494683236111	0.336892747861775	0.573000916860445	4.11	2.7	6.36	0.0733314560683306	0.0990282927206349	0.124725129372939	0.0786079798345652	0.106153817946579	0.133699656058592	0.0786537726104143	0.106147528582369	0.133767117185084	0.0736188454139309	5.05541546787487	-0.0293148217996827	0.67081267904551	0.354922636450573	0.429405809204853	0.314375465158448	0.457311302944795	0.537433760497138	0.413694543410788	0.455384431677525	0.535430136180253	0.411823574600566	0.00490833658883964	0.00534230646951037	0.00533318725599036
185	0.486333689213633	0.21	0.0737506251816395	0.0513441499508182	0.0961571004124608	0.273463394480396	0.46486899314645	0.346566147501853	0.583171838791048	3.88	2.56	6.4	0.0795299794221838	0.106678109577194	0.133826239732203	0.0857762717018729	0.115056618626298	0.144336965550723	0.085312200570479	0.114466136525152	0.143598139651476	0.0737506251816395	4.94499216124391	-0.0698836513192892	0.622289226742061	0.354922636450573	0.429405809204853	0.314375465158448	0.457311302944795	0.537433760497138	0.413694543410788	0.455384431677525	0.535430136180253	0.411823574600566	0.00490833658883964	0.00534230646951037	0.00533318725599036
185	0.486333689213633	0.21	0.0740381410870522	0.0513139006634053	0.0967623815106992	0.267324971270367	0.450773712192103	0.334259212823256	0.567288211560951	4.49	2.58	6.79	0.0672198795105467	0.0906510679665157	0.114082256422485	0.0714415192187755	0.096344266926516	0.121247014634257	0.0707014691114125	0.0953030115374531	0.119991619249597	0.0740381410870522	5.09238916528467	-0.000319883342034058	0.709132950904918	0.354922636450573	0.429405809204853	0.314375465158448	0.457311302944795	0.537433760497138	0.413694543410788	0.455384431677525	0.535430136180253	0.411823574600566	0.00490833658883964	0.00534230646951037	0.00533318725599036
185	0.486333689213633	0.21	0.0745095211274958	0.0519561670353851	0.0970628752196065	0.243790735796262	0.470206027751573	0.340909741339735	0.59950231416341	4	2.73	5.94	0.0760350789631356	0.104872780427251	0.133710481891367	0.081733151943652	0.11273195233439	0.143730752725128	0.0823473302551065	0.113597808443003	0.144866996641213	0.0745095211274958	4.86410653549108	-0.0313373260054394	0.668331453757265	0.354922636450573	0.429405809204853	0.314375465158448	0.457311302944795	0.537433760497138	0.413694543410788	0.455384431677525	0.535430136180253	0.411823574600566	0.00490833658883964	0.00534230646951037	0.00533318725599036
185	0.486333689213633	0.21	0.0745124686558916	0.0517412714699047	0.0972836658418785	0.193169817489824	0.35105512830459	0.239038572130698	0.463071684478481	3.98	2.6	6.61	0.0535486335364462	0.0786422134683528	0.103735793400259	0.0575908604409367	0.0845786800057126	0.111566499570489	0.0571806181506588	0.083978369329634	0.110753729360954	0.0745124686558916	4.85820189570222	0.0181866836305005	0.700713171141169	0.354922636450573	0.429405809204853	0.314375465158448	0.457311302944795	0.537433760497138	0.413694543410788	0.455384431677525	0.535430136180253	0.411823574600566	0.00490833658883964	0.00534230646951037	0.00533318725599036
185	0.486333689213633	0.21	0.0745293153982902	0.0517443592479981	0.0973142715485824	0.248062489232721	0.428834542900096	0.312264877786482	0.54540420801371	3.96	2.59	6.01	0.0702571999144435	0.0964844795364793	0.122711759158515	0.0755989535522393	0.103820330099588	0.132041706646937	0.0757403517121134	0.103987394264423	0.132209070040244	0.0745293153982902	4.85971601886226	0.0524276590650953	0.743408503916835	0.354922636450573	0.429405809204853	0.314375465158448	0.457311302944795	0.537433760497138	0.413694543410788	0.455384431677525	0.535430136180253	0.411823574600566	0.00490833658883964	0.00534230646951037	0.00533318725599036
185	0.486333689213633	0.21	0.0749857107897736	0.0520353241034209	0.0979360974761263	0.25271985639263	0.445165865897495	0.325648955940747	0.564682775854244	3.89	2.43	5.96	0.0745612772077882	0.101926122977246	0.129290968746703	0.0803957146137253	0.109901865974288	0.139408017334852	0.0801119227391837	0.109503609573835	0.138881747529831	0.0749857107897736	4.80631331463065	0.00944496023343317	0.683671344663395	0.354922636450573	0.429405809204853	0.314375465158448	0.457311302944795	0.537433760497138	0.413694543410788	0.455384431677525	0.535430136180253	0.411823574600566	0.00490833658883964	0.00534230646951037	0.00533318725599036
185	0.486333689213633	0.21	0.0750142294119811	0.0524770888497902	0.0975513699741719	0.298344646341816	0.501175379652426	0.381176280245575	0.621174479059277	3.93	2.47	6.65	0.0863556571447079	0.113541506902661	0.140727356660615	0.0929965427944959	0.122273027092261	0.151549511390027	0.0917465017231734	0.120690974657191	0.149555511750611	0.0750142294119811	5.08744519189058	-0.00841353992227653	0.684152475341166	0.354922636450573	0.429405809204853	0.314375465158448	0.457311302944795	0.537433760497138	0.413694543410788	0.455384431677525	0.535430136180253	0.411823574600566	0.00490833658883964	0.00534230646951037	0.00533318725599036
185	0.486333689213633	0.21	0.0750653909127261	0.0521399681229056	0.0979908137025467	0.250374968454937	0.411664720121524	0.300451684008576	0.522877756234472	3.24	2.4	5.8	0.0809205198325872	0.110873477906749	0.14082643598091	0.0891061156854071	0.122088995093475	0.155071874501542	0.0889348715870256	0.121853368531447	0.154797752119975	0.0750653909127261	4.62781053490608	-0.0913800594062562	0.55731784242943	0.354922636450573	0.429405809204853	0.314375465158448	0.457311302944795	0.537433760497138	0.413694543410788	0.455384431677525	0.535430136180253	0.411823574600566	0.00490833658883964	0.00534230646951037	0.00533318725599036
185	0.486333689213633	0.21	0.0753134262649908	0.0521610605078088	0.0984657920221728	0.233173028506341	0.42465931465499	0.30442300194705	0.544895627362931	3.97	2.43	5.45	0.0684417054588306	0.0954737570685315	0.122505808678232	0.0736390081854025	0.102723810447561	0.13180861270972	0.074002530595633	0.10320587682171	0.132459735917286	0.0753134262649908	4.81131310957299	0.0487979484003638	0.732343239872846	0.354922636450573	0.429405809204853	0.314375465158448	0.457311302944795	0.537433760497138	0.413694543410788	0.455384431677525	0.535430136180253	0.411823574600566	0.00490833658883964	0.00534230646951037	0.00533318725599036
185	0.486333689213633	0.21	0.0755868478219726	0.0525196772563046	0.0986540183876405	0.212184096326199	0.419604681908191	0.293369112303453	0.545840251512928	4.1	2.75	6.88	0.0640439877392905	0.091601862556274	0.119159737373258	0.0686748330934382	0.0982253423648206	0.127775851636203	0.0683062784177991	0.0976959968571464	0.127032879352919	0.0755868478219726	5.0863629088881	-0.0183163279514794	0.693424740112978	0.354922636450573	0.429405809204853	0.314375465158448	0.457311302944795	0.537433760497138	0.413694543410788	0.455384431677525	0.535430136180253	0.411823574600566	0.00490833658883964	0.00534230646951037	0.00533318725599036
185	0.486333689213633	0.21	0.0757972847803167	0.0531629287730845	0.0984316407875488	0.238225285586325	0.402773370387956	0.29032179110251	0.515224949673402	3.51	2.32	5.04	0.072729532003019	0.100900172254901	0.129070812506783	0.0793043459767488	0.110021637005502	0.140738928034256	0.0799219731366065	0.110787570309549	0.141793202831286	0.0757972847803167	4.44605322912286	0.0246987480547249	0.667960311385654	0.354922636450573	0.429405809204853	0.314375465158448	0.457311302944795	0.537433760497138	0.413694543410788	0.455384431677525	0.535430136180253	0.411823574600566	0.00490833658883964	0.00534230646951037	0.00533318725599036
185	0.486333689213633	0.21	0.0759864411874137	0.0526326403779759	0.0993402419968515	0.286143005729933	0.482617106473575	0.363601965554513	0.601632247392638	4.1	2.81	6.33	0.0793862818368397	0.105371206053195	0.131356130269551	0.0851277118335959	0.112991935847186	0.140856159860777	0.0854617216420593	0.113472822495305	0.141484980967374	0.0759864411874137	4.98818654883965	-0.0176270042184871	0.691028760578652	0.354922636450573	0.429405809204853	0.314375465158448	0.457311302944795	0.537433760497138	0.413694543410788	0.455384431677525	0.535430136180253	0.411823574600566	0.00490833658883964	0.00534230646951037	0.00533318725599036
185	0.486333689213633	0.21	0.0760649913571643	0.0532765452198107	0.0988534374945178	0.287715226763379	0.490157270039071	0.369746227421648	0.610568312656494	4.17	2.63	6.24	0.0794291216573638	0.105295899040443	0.131162676423523	0.0850188187532747	0.112705929125085	0.140393039496895	0.0850120644258823	0.112715543294223	0.140332381196277	0.0760649913571643	5.10441940662192	-0.0724834112506545	0.639088778872828	0.354922636450573	0.429405809204853	0.314375465158448	0.457311302944795	0.537433760497138	0.413694543410788	0.455384431677525	0.535430136180253	0.411823574600566	0.00490833658883964	0.00534230646951037	0.00533318725599036
185	0.486333689213633	0.21	0.0761798078116362	0.0528174839644532	0.0995421316588192	0.252115002003866	0.429543323796211	0.314035739478559	0.545050908113864	4.11	2.65	6.74	0.0683925593056483	0.0935484836721378	0.118704408038627	0.0733181093061337	0.100285733140131	0.127253356974129	0.0727984661135708	0.0997032519429922	0.126299930558847	0.0761798078116362	5.0927068925615	0.0197983721761389	0.721657370675276	0.354922636450573	0.429405809204853	0.314375465158448	0.457311302944795	0.537433760497138	0.413694543410788	0.455384431677525	0.535430136180253	0.411823574600566	0.00490833658883964	0.00534230646951037	0.00533318725599036
185	0.486333689213633	0.21	0.0768362970772247	0.0536507639262056	0.100021830228244	0.263409119037256	0.459834428222471	0.339778195395189	0.579890661049754	3.93	2.48	6.29	0.0769569680323645	0.104148717817925	0.131340467603486	0.0828725569663633	0.112154503627402	0.141436450288441	0.0822903788196072	0.111320439321571	0.140467699447254	0.0768362970772247	4.95215630828015	-0.0086262053139554	0.687640081531136	0.354922636450573	0.429405809204853	0.314375465158448	0.457311302944795	0.537433760497138	0.413694543410788	0.455384431677525	0.535430136180253	0.411823574600566	0.00490833658883964	0.00534230646951037	0.00533318725599036
185	0.486333689213633	0.21	0.0768777795026458	0.0536609411275272	0.100094617877764	0.215841598822113	0.462250287763549	0.32468876429443	0.599811811232669	4.06	2.62	6.01	0.0715216534622211	0.101823372194847	0.132125090927472	0.07677162640028	0.109297611430202	0.141823596460124	0.0769675320805277	0.109650025848532	0.142214497048872	0.0768777795026458	4.89076028592451	0.0333680976256896	0.730057401395155	0.354922636450573	0.429405809204853	0.314375465158448	0.457311302944795	0.537433760497138	0.413694543410788	0.455384431677525	0.535430136180253	0.411823574600566	0.00490833658883964	0.00534230646951037	0.00533318725599036
185	0.486333689213633	0.21	0.0771198355016912	0.053739415463992	0.10050025553939	0.270081410230478	0.478770626930226	0.355884508746876	0.601656745113577	4.11	2.38	5.95	0.07752533309282	0.104294655753683	0.131063978414546	0.083110877385156	0.111808875892133	0.140506874399111	0.0826790369104856	0.11119047219961	0.139709969001137	0.0771198355016912	4.9391101299421	0.00884489167878316	0.698745196462146	0.354922636450573	0.429405809204853	0.314375465158448	0.457311302944795	0.537433760497138	0.413694543410788	0.455384431677525	0.535430136180253	0.411823574600566	0.00490833658883964	0.00534230646951037	0.00533318725599036
185	0.486333689213633	0.21	0.0772649188899815	0.0541212108306037	0.100408626949359	0.293954620834798	0.489075258179209	0.370733691025456	0.607416825332963	3.93	2.64	5.67	0.084117261220107	0.110968256310234	0.137819251400361	0.0906021615325141	0.119523195802742	0.14844423007297	0.0913538072707524	0.120508368176525	0.149698455852831	0.0772649188899815	4.66710136551869	0.00274517870392611	0.673996191895546	0.354922636450573	0.429405809204853	0.314375465158448	0.457311302944795	0.537433760497138	0.413694543410788	0.455384431677525	0.535430136180253	0.411823574600566	0.00490833658883964	0.00534230646951037	0.00533318725599036
185	0.486333689213633	0.21	0.0776078843288896	0.0541660135174117	0.101049755140368	0.202741198780247	0.388824813788576	0.268441002064711	0.509208625512441	4.03	2.57	6.49	0.0595427119583656	0.0862449615059078	0.11294721105345	0.0639641541157002	0.0926492231882872	0.121334292260874	0.0635316959299758	0.0920054098634864	0.120501206587312	0.0776078843288896	4.93681870969041	-0.0321266673252531	0.665601101601847	0.354922636450573	0.429405809204853	0.314375465158448	0.457311302944795	0.537433760497138	0.413694543410788	0.455384431677525	0.535430136180253	0.411823574600566	0.00490833658883964	0.00534230646951037	0.00533318725599036
185	0.486333689213633	0.21	0.0776194944272936	0.0538947330775473	0.10134425577704	0.274656628595984	0.477747313910693	0.356531161033558	0.598963466787829	3.58	2.65	5.92	0.0879181252585089	0.117809192510842	0.147700259763175	0.0956705074659198	0.128197288085049	0.160724068704179	0.0961794525412188	0.128858101033229	0.161497121053981	0.0776194944272936	4.76406248178222	0.0125323396597559	0.688210852418116	0.354922636450573	0.429405809204853	0.314375465158448	0.457311302944795	0.537433760497138	0.413694543410788	0.455384431677525	0.535430136180253	0.411823574600566	0.00490833658883964	0.00534230646951037	0.00533318725599036
185	0.486333689213633	0.21	0.078060293459593	0.0546277102280102	0.101492876691176	0.20613553693406	0.392502820662329	0.272241771063769	0.512763870260889	3.58	2.29	5.65	0.0671083872996431	0.0967530853266455	0.126397783353648	0.0730223946494391	0.105279567347176	0.137536740044914	0.0726960542080519	0.104821354354499	0.1369432383608	0.078060293459593	4.49294367697333	-0.0508176513418888	0.60128064265674	0.354922636450573	0.429405809204853	0.314375465158448	0.457311302944795	0.537433760497138	0.413694543410788	0.455384431677525	0.535430136180253	0.411823574600566	0.00490833658883964	0.00534230646951037	0.00533318725599036
185	0.486333689213633	0.21	0.078518403077936	0.0544957603752827	0.102541045780589	0.297449824405589	0.521806365275189	0.39659993058716	0.647012799963218	4.12	2.72	6.06	0.0862138246084834	0.113431493517467	0.140649162426451	0.0924035178800134	0.121575270404679	0.150747022929344	0.0929028618671097	0.122220256796959	0.151627158434894	0.078518403077936	5.02042713034353	-0.0256714702549028	0.693840082031217	0.354922636450573	0.429405809204853	0.314375465158448	0.457311302944795	0.537433760497138	0.413694543410788	0.455384431677525	0.535430136180253	0.411823574600566	0.00490833658883964	0.00534230646951037	0.00533318725599036
185	0.486333689213633	0.21	0.0786633537865405	0.0545189230515244	0.102807784521557	0.264236932499711	0.436717298235429	0.322939352418712	0.550495244052147	4.27	2.52	5.95	0.06800190973862	0.0919603327171932	0.115918755695766	0.0726275012271086	0.0982156119281777	0.123803722629247	0.0726615297695901	0.0982603147822374	0.123717779785511	0.0786633537865405	4.76082053553528	-0.00793190158114732	0.670629559337825	0.354922636450573	0.429405809204853	0.314375465158448	0.457311302944795	0.537433760497138	0.413694543410788	0.455384431677525	0.535430136180253	0.411823574600566	0.00490833658883964	0.00534230646951037	0.00533318725599036
185	0.486333689213633	0.21	0.0787716360259581	0.0548048512422843	0.102738420809632	0.269676488792613	0.502058351026825	0.373062496030414	0.631054206023235	3.94	2.53	6.89	0.0844088964784705	0.113595421220041	0.142781945961612	0.090886347327653	0.122312615595787	0.15373888386392	0.0895020365576784	0.12055243483901	0.151501240132859	0.0787716360259581	5.13404970909928	0.0235081885321087	0.726899708196832	0.354922636450573	0.429405809204853	0.314375465158448	0.457311302944795	0.537433760497138	0.413694543410788	0.455384431677525	0.535430136180253	0.411823574600566	0.00490833658883964	0.00534230646951037	0.00533318725599036
185	0.486333689213633	0.21	0.078791025730952	0.0545833540860851	0.102998697375819	0.317399032131555	0.506152481501518	0.390262075923544	0.622042887079492	4.45	2.7	6.42	0.0791069604034044	0.102598194347917	0.12608942829243	0.0841447479114569	0.109131979734171	0.134119211556884	0.0841143587385886	0.109093449008651	0.134076538457885	0.078791025730952	5.09890038252106	0.00457371013708952	0.715782226152419	0.354922636450573	0.429405809204853	0.314375465158448	0.457311302944795	0.537433760497138	0.413694543410788	0.455384431677525	0.535430136180253	0.411823574600566	0.00490833658883964	0.00534230646951037	0.00533318725599036
185	0.486333689213633	0.21	0.0799324325506808	0.0559624270671735	0.103902438034188	0.326518838919414	0.562605130526792	0.436452080779911	0.688758180273673	4.07	2.7	6.11	0.0958617007913065	0.123569773318161	0.151277845845015	0.102864253608136	0.132596359087882	0.162328464567628	0.103278924974302	0.133114979580932	0.162870540829136	0.0799324325506808	4.97044600504159	0.0120315819928052	0.71439818551077	0.354922636450573	0.429405809204853	0.314375465158448	0.457311302944795	0.537433760497138	0.413694543410788	0.455384431677525	0.535430136180253	0.411823574600566	0.00490833658883964	0.00534230646951037	0.00533318725599036
185	0.486333689213633	0.21	0.0799558520444396	0.0556192570179815	0.104292447070898	0.237234859963818	0.420501950645666	0.302779405826779	0.538224495464554	3.72	2.54	5.8	0.0721650971044118	0.100223342529115	0.128281587953818	0.0781920963064465	0.108593677077051	0.138995257847655	0.0784503228808717	0.10892214074787	0.139419648590229	0.0799558520444396	4.79819755928964	-0.0511449476054482	0.625788358358784	0.354922636450573	0.429405809204853	0.314375465158448	0.457311302944795	0.537433760497138	0.413694543410788	0.455384431677525	0.535430136180253	0.411823574600566	0.00490833658883964	0.00534230646951037	0.00533318725599036
185	0.486333689213633	0.21	0.0799831910358198	0.0554352482286132	0.104531133843026	0.239192209159992	0.405155524358962	0.292339397123214	0.51797165159471	3.65	2.39	6.09	0.0707936539303022	0.0981134950050183	0.125433336079734	0.0768586512084701	0.106519023567548	0.136179395926625	0.0763121518790286	0.105724747189743	0.135151811433472	0.0799831910358198	4.5262527117008	0.0305759761061574	0.679074342614482	0.354922636450573	0.429405809204853	0.314375465158448	0.457311302944795	0.537433760497138	0.413694543410788	0.455384431677525	0.535430136180253	0.411823574600566	0.00490833658883964	0.00534230646951037	0.00533318725599036
185	0.486333689213633	0.21	0.0801115483533199	0.056159595044178	0.104063501662462	0.252523498095673	0.454164827733089	0.332168478885114	0.576161176581064	4.28	2.65	6.23	0.0697946556728369	0.095428313597774	0.121061971522711	0.0745246988489317	0.101895571573159	0.129266444297386	0.0745590211716262	0.101981674620765	0.12929351920439	0.0801115483533199	4.99714739284369	-0.0158512227321934	0.696790992868864	0.354922636450573	0.429405809204853	0.314375465158448	0.457311302944795	0.537433760497138	0.413694543410788	0.455384431677525	0.535430136180253	0.411823574600566	0.00490833658883964	0.00534230646951037	0.00533318725599036
185	0.486333689213633	0.21	0.0802565178435049	0.0560637960685981	0.104449239618412	0.245696267770547	0.432361422948982	0.314082803278381	0.550640042619582	4.2	2.51	6.73	0.067101930544592	0.0923714570490797	0.117640983553567	0.0717803743028846	0.0988117287844581	0.125843083266032	0.0709037633808293	0.0975465130249177	0.124203563305514	0.0802565178435049	5.05639694964592	-0.0747213238383169	0.625713928178235	0.354922636450573	0.429405809204853	0.314375465158448	0.457311302944795	0.537433760497138	0.413694543410788	0.455384431677525	0.535430136180253	0.411823574600566	0.00490833658883964	0.00534230646951037	0.00533318725599036
185	0.486333689213633	0.21	0.0804925151778949	0.0564344585200428	0.104550571835747	0.249876036836036	0.450305569059843	0.328491627851895	0.572119510267791	3.78	2.53	5.7	0.0771136975756974	0.105709627049579	0.134305556523461	0.0833981911554836	0.114324587729717	0.145250984303951	0.0837896643082786	0.114782947248932	0.145880845038685	0.0804925151778949	4.69607191668318	0.0120080522419563	0.68601802880121	0.354922636450573	0.429405809204853	0.314375465158448	0.457311302944795	0.537433760497138	0.413694543410788	0.455384431677525	0.535430136180253	0.411823574600566	0.00490833658883964	0.00534230646951037	0.00533318725599036
185	0.486333689213633	0.21	0.0805852053600976	0.0559655064456152	0.10520490427458	0.233317370047324	0.447322833278264	0.320720763963983	0.573924902592544	4.21	2.91	6.21	0.0683990562812787	0.0953990607628292	0.12239906524438	0.0731536418782055	0.102030482670143	0.130907323462081	0.0738090906077559	0.102976163491803	0.132064953091981	0.0805852053600976	5.01568626573239	0.00372113956247461	0.718631544772539	0.354922636450573	0.429405809204853	0.314375465158448	0.457311302944795	0.537433760497138	0.413694543410788	0.455384431677525	0.535430136180253	0.411823574600566	0.00490833658883964	0.00534230646951037	0.00533318725599036
185	0.486333689213633	0.21	0.0808491476841529	0.0563351643359155	0.10536313103239	0.302552493816685	0.4757421700609	0.362967255914733	0.588517084207067	3.88	2.7	6.15	0.0831977842645812	0.109047562239577	0.134897340214574	0.0897198376568986	0.117596035369184	0.14547223308147	0.0900020931077961	0.118028139886621	0.146007335003484	0.0808491476841529	4.78317530633689	0.00875503883079889	0.698739671856041	0.354922636450573	0.429405809204853	0.314375465158448	0.457311302944795	0.537433760497138	0.413694543410788	0.455384431677525	0.535430136180253	0.411823574600566	0.00490833658883964	0.00534230646951037	0.00533318725599036
185	0.486333689213633	0.21	0.081588138134992	0.0570611647843351	0.106115111485649	0.257648866954726	0.459962865080247	0.338064241602381	0.581861488558114	4.5	3.08	6.81	0.0677928568258638	0.0922374886790739	0.116682120532284	0.0720293161011503	0.098001523162048	0.123973730222946	0.0724678619664701	0.0986039871313551	0.12468813697983	0.081588138134992	5.18531910361001	0.0188422454087167	0.752540550491922	0.354922636450573	0.429405809204853	0.314375465158448	0.457311302944795	0.537433760497138	0.413694543410788	0.455384431677525	0.535430136180253	0.411823574600566	0.00490833658883964	0.00534230646951037	0.00533318725599036
185	0.486333689213633	0.21	0.0815969734099245	0.0571891289662635	0.106004817853586	0.280025649783228	0.457265277181028	0.342789581594929	0.571740972767127	4.09	2.36	6.06	0.0749329535931526	0.0999570571408315	0.12498116068851	0.0803633248105169	0.107200918486764	0.134038512163012	0.07971630223401	0.106360106552893	0.132936045293832	0.0815969734099245	4.78033313672414	0.066509242721665	0.744852675212573	0.354922636450573	0.429405809204853	0.314375465158448	0.457311302944795	0.537433760497138	0.413694543410788	0.455384431677525	0.535430136180253	0.411823574600566	0.00490833658883964	0.00534230646951037	0.00533318725599036
185	0.486333689213633	0.21	0.081736252597953	0.0572376402795206	0.106234864916385	0.255329684264423	0.439120192745326	0.322035468632291	0.556204916858361	3.79	2.49	5.64	0.0753756299470077	0.102780483439306	0.130185336931605	0.0814892247627063	0.111116841372916	0.140744457983125	0.0818047940274027	0.111557007165339	0.141316826520415	0.081736252597953	4.56993240764164	-0.0128490410372829	0.646245728779031	0.354922636450573	0.429405809204853	0.314375465158448	0.457311302944795	0.537433760497138	0.413694543410788	0.455384431677525	0.535430136180253	0.411823574600566	0.00490833658883964	0.00534230646951037	0.00533318725599036
185	0.486333689213633	0.21	0.0818352387377736	0.057169071273993	0.106501406201554	0.228805284618686	0.435253282065597	0.31049295254749	0.560013611583703	3.88	2.63	5.6	0.071142071095371	0.099727931610519	0.128313792125667	0.0767154881966097	0.107540824192239	0.138366160187869	0.077391117941852	0.108565556552458	0.139592612370961	0.0818352387377736	4.73317858110172	0.00847606423266701	0.69161318487689	0.354922636450573	0.429405809204853	0.314375465158448	0.457311302944795	0.537433760497138	0.413694543410788	0.455384431677525	0.535430136180253	0.411823574600566	0.00490833658883964	0.00534230646951037	0.00533318725599036
185	0.486333689213633	0.21	0.0818533152850148	0.0570399575884065	0.106666672981623	0.263761061797956	0.469401700702275	0.346958641878811	0.591844759525739	3.47	2.47	4.74	0.0879195193404833	0.118946660846581	0.149973802352679	0.0960118229439596	0.129894769974233	0.163777717004506	0.0977431770159455	0.132220275245163	0.166690000781091	0.0818533152850148	4.11200786997837	-0.0245489565775039	0.589772557609154	0.354922636450573	0.429405809204853	0.314375465158448	0.457311302944795	0.537433760497138	0.413694543410788	0.455384431677525	0.535430136180253	0.411823574600566	0.00490833658883964	0.00534230646951037	0.00533318725599036
185	0.486333689213633	0.21	0.0826681500634981	0.0575414606766132	0.107794839450383	0.277100090470254	0.46362196360901	0.346706968728765	0.580536958489256	3.65	2.31	5.95	0.0839544151971229	0.112265152817815	0.140575890438507	0.091146226772627	0.121882155374085	0.152618083975544	0.0903846980552771	0.120857495005475	0.151293130473095	0.0826681500634981	4.46228115836678	-0.0731582366613607	0.570833778572253	0.354922636450573	0.429405809204853	0.314375465158448	0.457311302944795	0.537433760497138	0.413694543410788	0.455384431677525	0.535430136180253	0.411823574600566	0.00490833658883964	0.00534230646951037	0.00533318725599036
185	0.486333689213633	0.21	0.0831911493320816	0.0576626041065144	0.108719694557649	0.274920945254085	0.520324640666946	0.388393104199485	0.652256177134407	3.88	2.62	6.25	0.0889904713522476	0.119219251136235	0.149448030920223	0.0959620965264138	0.128559036844041	0.161155977161668	0.0958771994863128	0.128484235347423	0.16092559519675	0.0831911493320816	4.78680802790511	0.0282552404804796	0.719614072947194	0.354922636450573	0.429405809204853	0.314375465158448	0.457311302944795	0.537433760497138	0.413694543410788	0.455384431677525	0.535430136180253	0.411823574600566	0.00490833658883964	0.00534230646951037	0.00533318725599036
185	0.486333689213633	0.21	0.0832703601583057	0.0578824190063851	0.108658301310226	0.273886513912448	0.447646763209877	0.333847922591156	0.561445603828598	3.97	2.57	6.45	0.0749676841120339	0.100521940881418	0.126076197650803	0.0806493435933291	0.108140309319125	0.135631275044921	0.0801794161598764	0.107469843963554	0.134824920211321	0.0832703601583057	4.85138836936272	-0.00215682670884359	0.684419601327994	0.354922636450573	0.429405809204853	0.314375465158448	0.457311302944795	0.537433760497138	0.413694543410788	0.455384431677525	0.535430136180253	0.411823574600566	0.00490833658883964	0.00534230646951037	0.00533318725599036
185	0.486333689213633	0.21	0.0835202437755091	0.0581676073049056	0.108872880246113	0.289531731811553	0.461093274985996	0.348321995351021	0.573864554620971	3.51	2.28	6.06	0.0872978348445077	0.11556101855433	0.143824202264152	0.095195111970262	0.126015085256941	0.15683505854362	0.0940254085144261	0.124509359654621	0.154967501872488	0.0835202437755091	4.52856776259258	-0.0604008136572617	0.58728364385574	0.354922636450573	0.429405809204853	0.314375465158448	0.457311302944795	0.537433760497138	0.413694543410788	0.455384431677525	0.535430136180253	0.411823574600566	0.00490833658883964	0.00534230646951037	0.00533318725599036
185	0.486333689213633	0.21	0.0835894243910359	0.0580860723568094	0.109092776425262	0.285678128496813	0.541785123294036	0.40802673871071	0.675543507877362	3.98	2.76	5.86	0.0914932102431684	0.121486303443723	0.151479396644278	0.0984108185302781	0.130671626127659	0.162932433725039	0.0993372658558656	0.131939179370056	0.164428494825575	0.0835894243910359	4.80764341646829	-0.014035473186384	0.676605753631884	0.354922636450573	0.429405809204853	0.314375465158448	0.457311302944795	0.537433760497138	0.413694543410788	0.455384431677525	0.535430136180253	0.411823574600566	0.00490833658883964	0.00534230646951037	0.00533318725599036
185	0.486333689213633	0.21	0.0836918162493163	0.0586877986200072	0.108695833878625	0.290121547572402	0.500880159501771	0.378553449679387	0.623206869324155	4.24	2.6	6.24	0.0801606533796478	0.106063967676347	0.131967281973046	0.0856657562998016	0.113348003341735	0.141030250383668	0.0854848909251814	0.113182505194914	0.140751573354635	0.0836918162493163	5.05636317117113	0.0121424958532524	0.719832895880829	0.354922636450573	0.429405809204853	0.314375465158448	0.457311302944795	0.537433760497138	0.413694543410788	0.455384431677525	0.535430136180253	0.411823574600566	0.00490833658883964	0.00534230646951037	0.00533318725599036
185	0.486333689213633	0.21	0.083898769885479	0.0585270739316629	0.109270465839295	0.239006486242367	0.419405103662992	0.302561536691028	0.536248670634955	4.18	2.56	6.43	0.0648843836102132	0.0899415105163884	0.114998637422564	0.0694371960665901	0.0962525333949338	0.123067870723277	0.0690074913479464	0.0956535093588172	0.122316858123134	0.083898769885479	4.81606670934835	0.0486506878063995	0.736926503288608	0.354922636450573	0.429405809204853	0.314375465158448	0.457311302944795	0.537433760497138	0.413694543410788	0.455384431677525	0.535430136180253	0.411823574600566	0.00490833658883964	0.00534230646951037	0.00533318725599036
185	0.486333689213633	0.21	0.0841676373068339	0.0587822299295309	0.109553044684137	0.290255728119655	0.485333850500659	0.366842515358893	0.603825185642425	4.06	2.73	5.86	0.0808127260735475	0.106915501537107	0.133018277000666	0.0867453804183719	0.114764422685317	0.142783464952262	0.087494806831819	0.115770699034238	0.144061392277101	0.0841676373068339	4.7784635913515	0.0347452752780786	0.727257376426583	0.354922636450573	0.429405809204853	0.314375465158448	0.457311302944795	0.537433760497138	0.413694543410788	0.455384431677525	0.535430136180253	0.411823574600566	0.00490833658883964	0.00534230646951037	0.00533318725599036
185	0.486333689213633	0.21	0.0844748973674254	0.0586616452463471	0.110288149488504	0.247627187984318	0.46817915528713	0.340765809836118	0.595592500738141	3.62	2.38	5.48	0.0830206863162905	0.114062366789706	0.145104047263122	0.0902020133248604	0.123928813233761	0.157655613142661	0.0904362827894146	0.124238286649143	0.158020705391368	0.0844748973674254	4.51406920307997	-0.045726204244754	0.609287018399563	0.354922636450573	0.429405809204853	0.314375465158448	0.457311302944795	0.537433760497138	0.413694543410788	0.455384431677525	0.535430136180253	0.411823574600566	0.00490833658883964	0.00534230646951037	0.00533318725599036
185	0.486333689213633	0.21	0.0850099524984371	0.0594880861682718	0.110531818828602	0.255194351799135	0.492691481898221	0.361276019607262	0.62410694418918	4.05	2.45	6.01	0.0797496722388943	0.108758904726065	0.137768137213236	0.0856243333302043	0.116770495093657	0.147916656857109	0.0853320793087846	0.116361414420908	0.147346562331245	0.0850099524984371	4.87387549504863	0.0511597707748833	0.743707888061539	0.354922636450573	0.429405809204853	0.314375465158448	0.457311302944795	0.537433760497138	0.413694543410788	0.455384431677525	0.535430136180253	0.411823574600566	0.00490833658883964	0.00534230646951037	0.00533318725599036
185	0.486333689213633	0.21	0.0856473638640079	0.0594993253932586	0.111795402334757	0.26706614899673	0.477207228764925	0.353778730957321	0.600635726572528	3.75	2.43	5.37	0.0836880463394006	0.112885646252131	0.142083246164861	0.0905932027884261	0.12219991611881	0.153806629449194	0.0911686990024008	0.122997311021118	0.154765015609382	0.0856473638640079	4.53220862883091	0.0768718010237791	0.734578858936733	0.354922636450573	0.429405809204853	0.314375465158448	0.457311302944795	0.537433760497138	0.413694543410788	0.455384431677525	0.535430136180253	0.411823574600566	0.00490833658883964	0.00534230646951037	0.00533318725599036
185	0.486333689213633	0.21	0.0867099267421548	0.0603035436670912	0.113116309817218	0.299564720240189	0.54723495045632	0.416588395525466	0.677881505387174	4.29	2.67	6.13	0.0873629652199504	0.114760920989059	0.142158876758167	0.0932639477512418	0.12251251445119	0.151761081151138	0.0934862920908927	0.122814820984786	0.152202019887625	0.0867099267421548	4.95738351039403	0.0183117679964244	0.722211921418289	0.354922636450573	0.429405809204853	0.314375465158448	0.457311302944795	0.537433760497138	0.413694543410788	0.455384431677525	0.535430136180253	0.411823574600566	0.00490833658883964	0.00534230646951037	0.00533318725599036
185	0.486333689213633	0.21	0.0870843698023426	0.0610736786310992	0.113095060973586	0.26264671778655	0.45140267540975	0.333315860105997	0.569489490713502	3.98	2.57	6.06	0.0746323582551367	0.101073036781971	0.127513715308805	0.0802616412741626	0.108696656655981	0.1371316720378	0.0803107427811483	0.108771938866994	0.13720648872677	0.0870843698023426	4.66478394774836	-0.00348548413390312	0.677134315803291	0.354922636450573	0.429405809204853	0.314375465158448	0.457311302944795	0.537433760497138	0.413694543410788	0.455384431677525	0.535430136180253	0.411823574600566	0.00490833658883964	0.00534230646951037	0.00533318725599036
185	0.486333689213633	0.21	0.0872673526040483	0.0605573204870878	0.113977384721009	0.236798846041248	0.44054981994413	0.317065956742243	0.564033683146017	4.06	2.42	6.04	0.0698115733783854	0.0970002468819652	0.124188920385545	0.0749322286508168	0.104115182151095	0.133298135651372	0.0745486071282699	0.10359177581704	0.132623810263999	0.0872673526040483	4.76652457074001	0.0532547187403723	0.730757404448819	0.354922636450573	0.429405809204853	0.314375465158448	0.457311302944795	0.537433760497138	0.413694543410788	0.455384431677525	0.535430136180253	0.411823574600566	0.00490833658883964	0.00534230646951037	0.00533318725599036
185	0.486333689213633	0.21	0.0872965728584855	0.060520476950409	0.114072668766562	0.270480290899114	0.486045752273724	0.361418415082556	0.610673089464892	3.75	2.43	5.75	0.0854053534229628	0.114855545595775	0.144305737768587	0.0924402561887167	0.12431628269234	0.156192309195964	0.0923878510351642	0.124251016957965	0.156198575867393	0.0872965728584855	4.62521193472778	0.0256961408131941	0.68663916233906	0.354922636450573	0.429405809204853	0.314375465158448	0.457311302944795	0.537433760497138	0.413694543410788	0.455384431677525	0.535430136180253	0.411823574600566	0.00490833658883964	0.00534230646951037	0.00533318725599036
185	0.486333689213633	0.21	0.0875574895043367	0.0613333026410372	0.113781676367636	0.227060123085518	0.434519020815788	0.309350051509055	0.559687990122521	4.3	2.93	6.33	0.0646393959882453	0.0907937364610854	0.116948076933925	0.0689784336655419	0.0968884320773444	0.124798430489147	0.0695759685676876	0.0977197461694458	0.125880598959316	0.0875574895043367	4.93004278049675	-0.0327207524176698	0.684594938859934	0.354922636450573	0.429405809204853	0.314375465158448	0.457311302944795	0.537433760497138	0.413694543410788	0.455384431677525	0.535430136180253	0.411823574600566	0.00490833658883964	0.00534230646951037	0.00533318725599036
185	0.486333689213633	0.21	0.0880061717514952	0.0616921985305138	0.114320144972477	0.271301964668614	0.484420661427013	0.360468115963221	0.608373206890805	3.54	2.21	6.08	0.0897186292839325	0.120569769739307	0.151420910194682	0.0977468353717538	0.131358598850428	0.164970362329102	0.0962048312034711	0.129320069804191	0.162385895708758	0.0880061717514952	4.56508482969943	0.0178942350051481	0.671690414354374	0.354922636450573	0.429405809204853	0.314375465158448	0.457311302944795	0.537433760497138	0.413694543410788	0.455384431677525	0.535430136180253	0.411823574600566	0.00490833658883964	0.00534230646951037	0.00533318725599036
185	0.486333689213633	0.21	0.088136732215774	0.0612989436414913	0.114974520790057	0.185852422879116	0.353457353483218	0.237955238521314	0.468959468445122	3.82	2.35	6	0.0553749271978532	0.0822536008801753	0.109132274562497	0.0598243787733562	0.0888627908610387	0.117901202948721	0.0593598370520226	0.088154522822515	0.117034067355416	0.088136732215774	4.45656379503793	0.0790626763383714	0.729986024500171	0.354922636450573	0.429405809204853	0.314375465158448	0.457311302944795	0.537433760497138	0.413694543410788	0.455384431677525	0.535430136180253	0.411823574600566	0.00490833658883964	0.00534230646951037	0.00533318725599036
185	0.486333689213633	0.21	0.0886152209580729	0.0620580124894422	0.115172429426704	0.278121898287797	0.483163029757329	0.361630231143378	0.60469582837128	3.73	2.43	5.72	0.0858266351419963	0.11467032758288	0.143514020023764	0.0929458135288056	0.124182042872496	0.155418272216186	0.0929813497962186	0.124247128121493	0.15538504562719	0.0886152209580729	4.53942673025506	-0.0204631953769582	0.641116001916137	0.354922636450573	0.429405809204853	0.314375465158448	0.457311302944795	0.537433760497138	0.413694543410788	0.455384431677525	0.535430136180253	0.411823574600566	0.00490833658883964	0.00534230646951037	0.00533318725599036
185	0.486333689213633	0.21	0.0887379524478456	0.0619019654896768	0.115573939406014	0.244734742293261	0.44473962999661	0.322758336908778	0.566720923084442	3.9	2.53	5.69	0.0736032777582405	0.101420446115353	0.129237614472465	0.0793249641102966	0.109304551280665	0.139284138451034	0.0797266406509607	0.109799713614245	0.139891140916416	0.0887379524478456	4.58917816733212	-0.0327954697349658	0.637112774003676	0.354922636450573	0.429405809204853	0.314375465158448	0.457311302944795	0.537433760497138	0.413694543410788	0.455384431677525	0.535430136180253	0.411823574600566	0.00490833658883964	0.00534230646951037	0.00533318725599036
185	0.486333689213633	0.21	0.0892079765832839	0.0618418839167307	0.116574069249837	0.256981687436276	0.521240134910519	0.382860563684804	0.659619706136234	4.21	2.67	6.63	0.0816708266863553	0.111189599447218	0.140708372208081	0.0873502596070376	0.118921783596194	0.15049330758535	0.0869365602540711	0.118354342942372	0.149740911370964	0.0892079765832839	5.07862078460174	0.0303468613834345	0.750006272467196	0.354922636450573	0.429405809204853	0.314375465158448	0.457311302944795	0.537433760497138	0.413694543410788	0.455384431677525	0.535430136180253	0.411823574600566	0.00490833658883964	0.00534230646951037	0.00533318725599036
185	0.486333689213633	0.21	0.0901911723243014	0.0628700977319191	0.117512246916684	0.269607712951005	0.465361354910014	0.345773325435794	0.584949384384235	4.09	2.75	5.9	0.0755775013736608	0.101716488383344	0.127855475393028	0.0810536485154844	0.109086597834077	0.13711954715267	0.0817482507798559	0.110069431026204	0.138319108980852	0.0901911723243014	4.71448285417507	-0.0147116431214264	0.673176959139078	0.354922636450573	0.429405809204853	0.314375465158448	0.457311302944795	0.537433760497138	0.413694543410788	0.455384431677525	0.535430136180253	0.411823574600566	0.00490833658883964	0.00534230646951037	0.00533318725599036
185	0.486333689213633	0.21	0.0902619079386612	0.0625315983172767	0.117992217560046	0.306507542936457	0.533101333453687	0.407903873487608	0.658298793419766	4.23	2.72	6.37	0.0866421360840304	0.113235105822244	0.139828075560457	0.0926236670031057	0.121052541047336	0.149481415091566	0.0926661891246568	0.121153302616358	0.14959477710222	0.0902619079386612	4.85028357944222	-0.0347369258997218	0.673370828666637	0.354922636450573	0.429405809204853	0.314375465158448	0.457311302944795	0.537433760497138	0.413694543410788	0.455384431677525	0.535430136180253	0.411823574600566	0.00490833658883964	0.00534230646951037	0.00533318725599036
185	0.486333689213633	0.21	0.0903112537881808	0.0632673896605619	0.1173551179158	0.282675480961873	0.508059773532908	0.381698486745998	0.634421060319818	3.88	2.68	5.33	0.0874769511937567	0.116436196516609	0.145395441839461	0.0943326200108451	0.125561434544981	0.156790249079116	0.0957690838470255	0.127457274507969	0.159191654922324	0.0903112537881808	4.59135431179762	-0.0593295084026915	0.608058462213875	0.354922636450573	0.429405809204853	0.314375465158448	0.457311302944795	0.537433760497138	0.413694543410788	0.455384431677525	0.535430136180253	0.411823574600566	0.00490833658883964	0.00534230646951037	0.00533318725599036
185	0.486333689213633	0.21	0.0906810810233067	0.0633173658988078	0.118044796147806	0.261814621042008	0.520118978033083	0.383763078248078	0.656474877818088	3.85	2.65	6.27	0.0885799686675087	0.120053557491439	0.151527146315369	0.0956035078383559	0.129572649407193	0.163541790976031	0.0955938180321482	0.129523884524747	0.163549019496986	0.0906810810233067	4.76895374670504	0.00516800042938603	0.695163695281754	0.354922636450573	0.429405809204853	0.314375465158448	0.457311302944795	0.537433760497138	0.413694543410788	0.455384431677525	0.535430136180253	0.411823574600566	0.00490833658883964	0.00534230646951037	0.00533318725599036
185	0.486333689213633	0.21	0.0913442834211742	0.0640246338320459	0.118663933010303	0.241876833901949	0.4667203207688	0.337712833010053	0.595727808527547	3.96	2.49	6.04	0.0761167884455535	0.105193668841545	0.134270549237537	0.0819209143853836	0.113214991265912	0.144509068146441	0.0817195537250882	0.112918796746089	0.144120100544387	0.0913442834211742	4.71674663113841	0.0199573385230599	0.696945661993063	0.354922636450573	0.429405809204853	0.314375465158448	0.457311302944795	0.537433760497138	0.413694543410788	0.455384431677525	0.535430136180253	0.411823574600566	0.00490833658883964	0.00534230646951037	0.00533318725599036
185	0.486333689213633	0.21	0.0913575843799572	0.0633504850857524	0.119364683674162	0.303575318982163	0.538358857548669	0.411049252352936	0.665668462744403	4.01	2.6	5.97	0.0915811130743361	0.11994548858929	0.148309864104243	0.0984320876943687	0.128918337581042	0.159404587467715	0.0986736295839364	0.129271774907967	0.15969576537027	0.0913575843799572	4.68788030166933	0.043105257567707	0.718415166984003	0.354922636450573	0.429405809204853	0.314375465158448	0.457311302944795	0.537433760497138	0.413694543410788	0.455384431677525	0.535430136180253	0.411823574600566	0.00490833658883964	0.00534230646951037	0.00533318725599036
185	0.486333689213633	0.21	0.0916791233260296	0.0640534927971103	0.119304753854949	0.256254466128183	0.46442598343261	0.340894278688917	0.587957688176304	3.76	2.69	5.83	0.0804441625217407	0.109595149071614	0.138746135621487	0.0870556481164508	0.118602474483713	0.150149300850975	0.0877061760124831	0.119545174000268	0.151340442331275	0.0916791233260296	4.63291487758707	0.0085887535364202	0.685657562533389	0.354922636450573	0.429405809204853	0.314375465158448	0.457311302944795	0.537433760497138	0.413694543410788	0.455384431677525	0.535430136180253	0.411823574600566	0.00490833658883964	0.00534230646951037	0.00533318725599036
185	0.486333689213633	0.21	0.0925627832137196	0.064521953001383	0.120603613426056	0.284692568364228	0.490911118586123	0.369419411784018	0.612402825388227	3.86	2.56	6.06	0.0852002991033078	0.113220293256085	0.141240287408863	0.0919469621758159	0.122185745016333	0.15242452785685	0.0919176328321555	0.122165203920599	0.152306204334082	0.0925627832137196	4.56880589882155	0.00663368816815741	0.672374147956982	0.354922636450573	0.429405809204853	0.314375465158448	0.457311302944795	0.537433760497138	0.413694543410788	0.455384431677525	0.535430136180253	0.411823574600566	0.00490833658883964	0.00534230646951037	0.00533318725599036
185	0.486333689213633	0.21	0.0949315636248829	0.0658593428196431	0.124003784430123	0.247465883266583	0.492589848040117	0.358475158474837	0.626704537605397	3.58	2.59	5.53	0.0882865042179371	0.121316734698534	0.154346965179131	0.0960558863873212	0.131992840676046	0.16792979496477	0.0969156376509773	0.133216540282774	0.16943715229927	0.0949315636248829	4.38950894347203	0.0180561172946866	0.668324238295444	0.354922636450573	0.429405809204853	0.314375465158448	0.457311302944795	0.537433760497138	0.413694543410788	0.455384431677525	0.535430136180253	0.411823574600566	0.00490833658883964	0.00534230646951037	0.00533318725599036
185	0.486333689213633	0.21	0.095342402602201	0.0665249434992518	0.12415986170515	0.258792620881634	0.505825695612238	0.372172215449293	0.639479175775183	3.78	2.78	5.46	0.0874237073743374	0.118819072891404	0.150214438408471	0.094555815840031	0.128512444873744	0.162469073907457	0.0960367386243888	0.130522239917659	0.165055595539116	0.095342402602201	4.46952605424927	0.0315250696965362	0.698486701521666	0.354922636450573	0.429405809204853	0.314375465158448	0.457311302944795	0.537433760497138	0.413694543410788	0.455384431677525	0.535430136180253	0.411823574600566	0.00490833658883964	0.00534230646951037	0.00533318725599036
185	0.486333689213633	0.21	0.0955733705117509	0.0669183591635527	0.124228381859949	0.270701894308051	0.546679864674951	0.406583961595424	0.686775767754478	3.87	2.56	5.77	0.0934515272787836	0.125651951655852	0.15785237603292	0.100810352440859	0.135546393945174	0.170282435449489	0.101281585829929	0.136081910357279	0.170986411165961	0.0955733705117509	4.62938374663425	-0.0600236309400085	0.617394225383161	0.354922636450573	0.429405809204853	0.314375465158448	0.457311302944795	0.537433760497138	0.413694543410788	0.455384431677525	0.535430136180253	0.411823574600566	0.00490833658883964	0.00534230646951037	0.00533318725599036
185	0.486333689213633	0.21	0.0957851377332756	0.0670271941281479	0.124543081338403	0.281112551335446	0.532802655219495	0.399774927083615	0.665830383355374	3.74	2.41	6.16	0.0947008288330762	0.12621315053907	0.157725472245063	0.102532272068339	0.136650557858204	0.170768843648069	0.101729545044145	0.135581352413919	0.169480642204144	0.0957851377332756	4.71304037216022	-0.0459844585528008	0.632737361557068	0.354922636450573	0.429405809204853	0.314375465158448	0.457311302944795	0.537433760497138	0.413694543410788	0.455384431677525	0.535430136180253	0.411823574600566	0.00490833658883964	0.00534230646951037	0.00533318725599036
185	0.486333689213633	0.21	0.0958884225294334	0.0671803874810528	0.124596457577814	0.241955971858028	0.459198371377856	0.332297430181804	0.586099312573908	4.03	2.45	5.83	0.0737127005849034	0.101862816212368	0.130012931839832	0.0791871046833411	0.109427838442276	0.139668572201212	0.0791305162637173	0.109357816925626	0.139571223787874	0.0958884225294334	4.56134560694319	-0.00810743092719136	0.654643009837415	0.354922636450573	0.429405809204853	0.314375465158448	0.457311302944795	0.537433760497138	0.413694543410788	0.455384431677525	0.535430136180253	0.411823574600566	0.00490833658883964	0.00534230646951037	0.00533318725599036
185	0.486333689213633	0.21	0.0959572104042503	0.0672134961691584	0.124700924639342	0.249109976948511	0.469369148786235	0.342138246183825	0.596600051388644	4.39	2.43	6.48	0.0702538392670793	0.0963791248232361	0.122504410379393	0.0748297168211848	0.102656633334712	0.13048354984824	0.0739239873735642	0.101360242381634	0.128882632184832	0.0959572104042503	4.81761496484846	-0.00689020126596564	0.680886523512322	0.354922636450573	0.429405809204853	0.314375465158448	0.457311302944795	0.537433760497138	0.413694543410788	0.455384431677525	0.535430136180253	0.411823574600566	0.00490833658883964	0.00534230646951037	0.00533318725599036
185	0.486333689213633	0.21	0.102761715463944	0.0714777247901767	0.134045706137711	0.268970300547172	0.468530343748958	0.347932781046167	0.589127906451748	3.88	2.2	5.5	0.0798207919904944	0.107487610098624	0.135154428206754	0.0860869959509912	0.115925753485933	0.145764511020874	0.0855856372359995	0.115270671767212	0.144931534873831	0.102761715463944	4.29560571654508	0.0183607021898314	0.650042521596312	0.354922636450573	0.429405809204853	0.314375465158448	0.457311302944795	0.537433760497138	0.413694543410788	0.455384431677525	0.535430136180253	0.411823574600566	0.00490833658883964	0.00534230646951037	0.00533318725599036
185	0.486333689213633	0.22	0.0474216730734217	0.0333555131926502	0.0614878329541932	0.322936815031734	0.454993297421922	0.352133353870735	0.557853240973108	4.25	2.58	5.86	0.0744161337535863	0.0961534648897937	0.117890796026001	0.0795092022288096	0.10273424456904	0.125959286909271	0.079817871353589	0.103082265649937	0.126446889213349	0.0474216730734217	5.07610349010487	-0.060254827763285	0.626064562377142	0.354922636450573	0.429405809204853	0.314375465158448	0.457311302944795	0.537433760497138	0.413694543410788	0.455384431677525	0.535430136180253	0.411823574600566	0.00490833658883964	0.00534230646951037	0.00533318725599036
185	0.486333689213633	0.22	0.0497320559440293	0.0351624914413502	0.0643016204467084	0.320311481948968	0.495761268041079	0.383008615167291	0.608513920914867	3.86	2.47	6.1	0.0883089256520047	0.114305901295356	0.140302876938707	0.0952984549166978	0.123353055207967	0.151407655499236	0.0949036900763531	0.122831590684484	0.15077540022312	0.0497320559440293	5.00808161962556	-0.0191477594031755	0.668558277652927	0.354922636450573	0.429405809204853	0.314375465158448	0.457311302944795	0.537433760497138	0.413694543410788	0.455384431677525	0.535430136180253	0.411823574600566	0.00490833658883964	0.00534230646951037	0.00533318725599036
185	0.486333689213633	0.22	0.0552433893962643	0.038908650230122	0.0715781285624066	0.270280451430154	0.436052390438199	0.324187241355324	0.547917539521073	4	2.86	6.58	0.0723468772939873	0.0973111361597517	0.122275395025516	0.0777737208308103	0.104610584734201	0.131447448637592	0.0779567984585811	0.10485963506394	0.131774587576501	0.0552433893962643	5.64768173238058	-0.0117011807024518	0.734213254538415	0.354922636450573	0.429405809204853	0.314375465158448	0.457311302944795	0.537433760497138	0.413694543410788	0.455384431677525	0.535430136180253	0.411823574600566	0.00490833658883964	0.00534230646951037	0.00533318725599036
185	0.486333689213633	0.22	0.0621756255002931	0.0441411131395684	0.0802101378610178	0.314247304269827	0.472714431924359	0.363687873208486	0.581740990640231	3.92	2.53	6.66	0.0826156085743345	0.107382162981591	0.132148717388847	0.0889970574244155	0.11567664621912	0.142356235013824	0.0880539889321881	0.114477882556821	0.140864581738788	0.0621756255002931	5.16080421139031	-0.056764099595313	0.643608395616119	0.354922636450573	0.429405809204853	0.314375465158448	0.457311302944795	0.537433760497138	0.413694543410788	0.455384431677525	0.535430136180253	0.411823574600566	0.00490833658883964	0.00534230646951037	0.00533318725599036
185	0.486333689213633	0.22	0.0627176462745999	0.04410555949041	0.0813297330587899	0.340614515616378	0.539916314178286	0.422629273873252	0.65720335448332	3.94	2.81	6.07	0.0954963518322983	0.121998265350238	0.148500178868177	0.102808550256915	0.131339727160911	0.159870904064907	0.103572972866823	0.132383484827824	0.161272638059381	0.0627176462745999	5.20002436942666	-0.0483331638944025	0.662725910971478	0.354922636450573	0.429405809204853	0.314375465158448	0.457311302944795	0.537433760497138	0.413694543410788	0.455384431677525	0.535430136180253	0.411823574600566	0.00490833658883964	0.00534230646951037	0.00533318725599036
185	0.486333689213633	0.22	0.0629768853544067	0.0446208383595107	0.0813329323493028	0.287361119009816	0.444026433320228	0.334853484746944	0.553199381893513	3.72	2.31	5.65	0.0798104846400598	0.105831255909031	0.131852027178002	0.0864761073016317	0.114670084803146	0.14286406230466	0.0861612080204378	0.114286815283702	0.14233828436827	0.0629768853544067	4.75374079708833	0.00557718623644099	0.651552252823365	0.354922636450573	0.429405809204853	0.314375465158448	0.457311302944795	0.537433760497138	0.413694543410788	0.455384431677525	0.535430136180253	0.411823574600566	0.00490833658883964	0.00534230646951037	0.00533318725599036
185	0.486333689213633	0.22	0.0636606201866779	0.0447602909554742	0.0825609494178816	0.268654690753304	0.424621635123634	0.315238187888777	0.534005082358491	3.73	2.45	5.82	0.0747989743675288	0.100753220966734	0.12670746756594	0.081001113574101	0.109107419767319	0.137213725960538	0.080941773158338	0.109038867138315	0.137255654727157	0.0636606201866779	4.91820600619532	-0.0610612824290775	0.621397935218487	0.354922636450573	0.429405809204853	0.314375465158448	0.457311302944795	0.537433760497138	0.413694543410788	0.455384431677525	0.535430136180253	0.411823574600566	0.00490833658883964	0.00534230646951037	0.00533318725599036
185	0.486333689213633	0.22	0.0641193619215322	0.0451359262771181	0.0831027975659464	0.318549764498862	0.479108400240541	0.369700753769348	0.588516046711733	4.14	2.82	6.34	0.0799262711797819	0.103579307133433	0.127232343087084	0.0856117329141716	0.110947299890872	0.136282866867572	0.0860026972790138	0.111391285545142	0.136863842934449	0.0641193619215322	5.32916001838616	-0.0143639571047552	0.703150990099794	0.354922636450573	0.429405809204853	0.314375465158448	0.457311302944795	0.537433760497138	0.413694543410788	0.455384431677525	0.535430136180253	0.411823574600566	0.00490833658883964	0.00534230646951037	0.00533318725599036
185	0.486333689213633	0.22	0.0654241158391415	0.046196458883299	0.0846517727949841	0.343540258152969	0.52169157598505	0.409097765908327	0.634285386061773	4.06	2.72	6.48	0.0900158405372397	0.114790423284821	0.139565006032402	0.0966112137213226	0.123201006077847	0.149790798434371	0.096550993877463	0.123138517684947	0.149654497159001	0.0654241158391415	5.14456257194747	-0.0289159224001784	0.66677563867787	0.354922636450573	0.429405809204853	0.314375465158448	0.457311302944795	0.537433760497138	0.413694543410788	0.455384431677525	0.535430136180253	0.411823574600566	0.00490833658883964	0.00534230646951037	0.00533318725599036
185	0.486333689213633	0.22	0.0659109994911289	0.0464893927033167	0.085332606278941	0.268952432429829	0.43270119248436	0.321320828294991	0.544081556673729	3.6	2.35	5.95	0.078853192468498	0.106186301689083	0.133519410909667	0.0857531329813729	0.115477988455342	0.145202843929312	0.0851567261904393	0.114730517094722	0.144215361076317	0.0659109994911289	4.55366375785081	0.0146503261545889	0.664005589109863	0.354922636450573	0.429405809204853	0.314375465158448	0.457311302944795	0.537433760497138	0.413694543410788	0.455384431677525	0.535430136180253	0.411823574600566	0.00490833658883964	0.00534230646951037	0.00533318725599036
185	0.486333689213633	0.22	0.065957534953806	0.0463582983769675	0.0855567715306445	0.283334438874243	0.457372804389623	0.343802606098451	0.570943002680796	3.84	2.4	6.56	0.0796273715580926	0.105931117419367	0.132234863280641	0.0859762456515327	0.114377249872481	0.142778254093429	0.0846956662527873	0.112662985024781	0.140709618076107	0.065957534953806	4.94385814767377	0.00464113940594051	0.687216906467207	0.354922636450573	0.429405809204853	0.314375465158448	0.457311302944795	0.537433760497138	0.413694543410788	0.455384431677525	0.535430136180253	0.411823574600566	0.00490833658883964	0.00534230646951037	0.00533318725599036
185	0.486333689213633	0.22	0.0671923346994612	0.0476123487764565	0.0867723206224659	0.273421887047441	0.430747439594503	0.32111661425022	0.540378264938787	3.9	2.4	6.09	0.0732495920433831	0.0982573707613996	0.123265149479416	0.0789464251497658	0.105899131310293	0.13285183747082	0.0784113738169765	0.105203679416369	0.131966996673691	0.0671923346994612	5.08048361181502	0.0864154427389593	0.768489780791714	0.354922636450573	0.429405809204853	0.314375465158448	0.457311302944795	0.537433760497138	0.413694543410788	0.455384431677525	0.535430136180253	0.411823574600566	0.00490833658883964	0.00534230646951037	0.00533318725599036
185	0.486333689213633	0.22	0.0673697379866303	0.047346814889457	0.0873926610838036	0.252049245652846	0.406933692047433	0.297486931533095	0.516380452561771	3.95	2.84	6.4	0.0671335119291479	0.0918322284903441	0.11653094505154	0.0722631212197308	0.0988490437723474	0.125434966324964	0.0726073801322015	0.0992756524436118	0.125981706715197	0.0673697379866303	5.02973078690485	0.0786213218353452	0.785108508210236	0.354922636450573	0.429405809204853	0.314375465158448	0.457311302944795	0.537433760497138	0.413694543410788	0.455384431677525	0.535430136180253	0.411823574600566	0.00490833658883964	0.00534230646951037	0.00533318725599036
185	0.486333689213633	0.22	0.0674732490896654	0.0474289197247685	0.0875175784545624	0.336826362728774	0.497204344637681	0.388278492660324	0.606130196615038	3.92	2.53	6.18	0.0882635290111251	0.113024571092526	0.137785613173926	0.0950891039656573	0.121764961266576	0.148440818567495	0.0947690004724791	0.121380475164688	0.147952462703597	0.0674732490896654	5.02769010816454	-0.0370773032623697	0.655656464692754	0.354922636450573	0.429405809204853	0.314375465158448	0.457311302944795	0.537433760497138	0.413694543410788	0.455384431677525	0.535430136180253	0.411823574600566	0.00490833658883964	0.00534230646951037	0.00533318725599036
185	0.486333689213633	0.22	0.0689484079229181	0.0487393028310706	0.0891575130147656	0.312325368073441	0.449536547497198	0.345391567965306	0.553681527029091	3.96	2.48	6.5	0.0778337815211083	0.101302789844496	0.124771798167883	0.0837671082208831	0.10902517639696	0.134283244573036	0.0828904977144703	0.107873025847039	0.13290118699224	0.0689484079229181	4.95288453453127	-0.0603000215317552	0.631775394613571	0.354922636450573	0.429405809204853	0.314375465158448	0.457311302944795	0.537433760497138	0.413694543410788	0.455384431677525	0.535430136180253	0.411823574600566	0.00490833658883964	0.00534230646951037	0.00533318725599036
185	0.486333689213633	0.22	0.0691195833719824	0.0489105659956142	0.0893286007483506	0.283994330988128	0.454912176661326	0.342136246365097	0.567688106957555	3.83	2.45	5.76	0.0792964476501418	0.10543437003615	0.131572292422157	0.0856260863829455	0.113850402432632	0.142074718482319	0.0856658403125948	0.113901814089331	0.142156491699279	0.0691195833719824	4.81385663279671	-0.030443623058603	0.640355584830495	0.354922636450573	0.429405809204853	0.314375465158448	0.457311302944795	0.537433760497138	0.413694543410788	0.455384431677525	0.535430136180253	0.411823574600566	0.00490833658883964	0.00534230646951037	0.00533318725599036
185	0.486333689213633	0.22	0.0699598281959419	0.0491808589520905	0.0907387974397934	0.330183545560141	0.50754983631252	0.394683521222039	0.620416151403002	4.1	2.65	6.84	0.08605684518562	0.110666230888726	0.135275616591831	0.0922667085437648	0.118651907922291	0.145037107300817	0.0914714973199807	0.117640444532344	0.143742418634031	0.0699598281959419	5.31160504201278	0.0405875750469345	0.766080303780758	0.354922636450573	0.429405809204853	0.314375465158448	0.457311302944795	0.537433760497138	0.413694543410788	0.455384431677525	0.535430136180253	0.411823574600566	0.00490833658883964	0.00534230646951037	0.00533318725599036
185	0.486333689213633	0.22	0.0707367972622255	0.0500937696119424	0.0913798249125087	0.324831356513263	0.488895353735545	0.378848271876963	0.598942435594128	4.03	2.8	6.36	0.0839339984009882	0.108314976957362	0.132695955513737	0.090154554858602	0.116342468107605	0.142530381356608	0.0904151333976188	0.116756615321333	0.142974738382509	0.0707367972622255	5.19913478481909	-0.0309777357733666	0.674191575365481	0.354922636450573	0.429405809204853	0.314375465158448	0.457311302944795	0.537433760497138	0.413694543410788	0.455384431677525	0.535430136180253	0.411823574600566	0.00490833658883964	0.00534230646951037	0.00533318725599036
185	0.486333689213633	0.22	0.0708263683158835	0.0499745069496129	0.0916782296821541	0.293401042419237	0.449111355658838	0.340294751761183	0.557927959556492	4.22	2.73	6.15	0.072340053288805	0.0954723492878556	0.118604645286906	0.0773411088894299	0.10207260053739	0.126804092185351	0.0777041304274462	0.10256344124009	0.127369166105702	0.0708263683158835	5.00951453398333	-0.019508572428623	0.677024276701341	0.354922636450573	0.429405809204853	0.314375465158448	0.457311302944795	0.537433760497138	0.413694543410788	0.455384431677525	0.535430136180253	0.411823574600566	0.00490833658883964	0.00534230646951037	0.00533318725599036
185	0.486333689213633	0.22	0.0718658961740276	0.0505759173835173	0.0931558749645379	0.342902262550809	0.544163169977108	0.426553124844027	0.661773215110189	3.88	2.39	6.5	0.0978379230297959	0.124813982688177	0.151790042346557	0.105516028044511	0.134609109533753	0.163702191022996	0.104019059310667	0.1326575220561	0.161368206704719	0.0718658961740276	4.89354377290882	-0.100568655850648	0.584037200958137	0.354922636450573	0.429405809204853	0.314375465158448	0.457311302944795	0.537433760497138	0.413694543410788	0.455384431677525	0.535430136180253	0.411823574600566	0.00490833658883964	0.00534230646951037	0.00533318725599036
185	0.486333689213633	0.22	0.0719512819721086	0.0510701633472411	0.0928324005969761	0.354456097434091	0.520477416544436	0.410812170407865	0.630142662681007	4.04	2.53	6	0.0908667700548076	0.115123419252426	0.139380068450044	0.0975828000604829	0.123632276094029	0.149681752127575	0.0975312428075995	0.123583284628512	0.149712061688445	0.0719512819721086	4.80487865425187	0.00947454327942578	0.694845258432224	0.354922636450573	0.429405809204853	0.314375465158448	0.457311302944795	0.537433760497138	0.413694543410788	0.455384431677525	0.535430136180253	0.411823574600566	0.00490833658883964	0.00534230646951037	0.00533318725599036
185	0.486333689213633	0.22	0.072080038809568	0.0506647683929433	0.0934953092261927	0.281782032829948	0.469691685660816	0.352615162192442	0.58676820912919	4.5	2.91	6.28	0.0708046868517622	0.09431350743205	0.117822328012338	0.0752397110063042	0.100221063868765	0.125202416731226	0.0758832834566419	0.101056687917298	0.126241485740997	0.072080038809568	5.22488496254285	0.031951883916739	0.760621435404486	0.354922636450573	0.429405809204853	0.314375465158448	0.457311302944795	0.537433760497138	0.413694543410788	0.455384431677525	0.535430136180253	0.411823574600566	0.00490833658883964	0.00534230646951037	0.00533318725599036
185	0.486333689213633	0.22	0.0723743452808745	0.0513314499772662	0.0934172405844828	0.254881626106816	0.447632164301802	0.328137058462009	0.567127270141594	4.24	3.11	7.01	0.069414340761111	0.0946924182660592	0.119970495771007	0.074173195886997	0.101184268438617	0.128195340990236	0.0744746652474419	0.101642227410048	0.128778188103752	0.0723743452808745	5.48331938831361	0.00918250830749504	0.759418092375714	0.354922636450573	0.429405809204853	0.314375465158448	0.457311302944795	0.537433760497138	0.413694543410788	0.455384431677525	0.535430136180253	0.411823574600566	0.00490833658883964	0.00534230646951037	0.00533318725599036
185	0.486333689213633	0.22	0.0729116999170157	0.0515856801473297	0.0942377196867018	0.274929491477243	0.452641313507937	0.337873764195013	0.56740886282086	3.9	2.63	5.95	0.0770929334657585	0.103279539177182	0.129466144888606	0.0830913399052631	0.111315459267636	0.139539578630008	0.083430654246149	0.111763075933413	0.14009832849697	0.0729116999170157	4.93618031676662	0.0390347240245279	0.72898946754319	0.354922636450573	0.429405809204853	0.314375465158448	0.457311302944795	0.537433760497138	0.413694543410788	0.455384431677525	0.535430136180253	0.411823574600566	0.00490833658883964	0.00534230646951037	0.00533318725599036
185	0.486333689213633	0.22	0.0730990171819566	0.051388109473836	0.0948099248900773	0.313406998105702	0.533085789672017	0.409895093700605	0.656276485643429	3.82	2.59	5.78	0.0952242412850816	0.123843126306006	0.152462011326931	0.102854385966988	0.133766450018773	0.164678514070558	0.103337742690928	0.134475299271424	0.16548638756949	0.0730990171819566	4.97653590028805	-0.0295729138641648	0.661761915943687	0.354922636450573	0.429405809204853	0.314375465158448	0.457311302944795	0.537433760497138	0.413694543410788	0.455384431677525	0.535430136180253	0.411823574600566	0.00490833658883964	0.00534230646951037	0.00533318725599036
185	0.486333689213633	0.22	0.0732351286535687	0.0517385154527184	0.0947317418544189	0.235967162600181	0.428918321682384	0.308417422793083	0.549419220571685	3.98	2.46	6.46	0.0691647097201406	0.0961878578199355	0.12321100591973	0.0743950120627217	0.103461676796681	0.13252834153064	0.0735948305719376	0.102348857214883	0.131146977758976	0.0732351286535687	5.28074830017116	0.0675726353845204	0.771256253742669	0.354922636450573	0.429405809204853	0.314375465158448	0.457311302944795	0.537433760497138	0.413694543410788	0.455384431677525	0.535430136180253	0.411823574600566	0.00490833658883964	0.00534230646951037	0.00533318725599036
185	0.486333689213633	0.22	0.0749194979004364	0.0530249537272178	0.0968140420736551	0.233872827736802	0.452658803356771	0.32474512672902	0.580572479984521	4.18	2.62	5.9	0.069597032480402	0.0970105687407251	0.124424105001048	0.0744752223575096	0.103810226104517	0.133145229851525	0.0747866421785545	0.104248789313715	0.133725833924012	0.0749194979004364	5.00057365100369	-0.0152534580084345	0.697407044905411	0.354922636450573	0.429405809204853	0.314375465158448	0.457311302944795	0.537433760497138	0.413694543410788	0.455384431677525	0.535430136180253	0.411823574600566	0.00490833658883964	0.00534230646951037	0.00533318725599036
185	0.486333689213633	0.22	0.0749695827862642	0.0528679480587668	0.0970712175137615	0.237303448122188	0.450788840588928	0.324611175930942	0.576966505246914	4.28	2.85	6.33	0.0682284772051322	0.0947491596561445	0.121269842107157	0.0728549051242635	0.101173898643496	0.129492892162728	0.0732830692900734	0.101795871551784	0.130157484274241	0.0749695827862642	5.10777965590478	-0.00788643815929189	0.708228070118535	0.354922636450573	0.429405809204853	0.314375465158448	0.457311302944795	0.537433760497138	0.413694543410788	0.455384431677525	0.535430136180253	0.411823574600566	0.00490833658883964	0.00534230646951037	0.00533318725599036
185	0.486333689213633	0.22	0.0749885694101441	0.0529235855659169	0.0970535532543713	0.278150115532711	0.447160045834405	0.334691190040444	0.559628901628367	4.38	2.46	7.2	0.0688487479122306	0.0919845224140925	0.115120296915954	0.073347165763912	0.0979945782285197	0.122641990693127	0.0716986854411584	0.0958199222899566	0.119941005007579	0.0749885694101441	5.28028449740583	0.0111412422411071	0.723598718013108	0.354922636450573	0.429405809204853	0.314375465158448	0.457311302944795	0.537433760497138	0.413694543410788	0.455384431677525	0.535430136180253	0.411823574600566	0.00490833658883964	0.00534230646951037	0.00533318725599036
185	0.486333689213633	0.22	0.0752762620480483	0.0533271791622065	0.09722534493389	0.295005114147844	0.454266793711192	0.344625370574124	0.563908216848259	4.2	2.56	6.51	0.0735896342592689	0.0970019332867055	0.120414232314142	0.0787159708312846	0.103759196903643	0.128802422976001	0.0781722649597099	0.103002131582076	0.127863559550167	0.0752762620480483	5.01134261159151	0.0145373578437411	0.712555253904028	0.354922636450573	0.429405809204853	0.314375465158448	0.457311302944795	0.537433760497138	0.413694543410788	0.455384431677525	0.535430136180253	0.411823574600566	0.00490833658883964	0.00534230646951037	0.00533318725599036
185	0.486333689213633	0.22	0.0753482933531676	0.0529638122558346	0.0977327744505007	0.303543430846574	0.519203265806756	0.396414261590517	0.641992270022995	4.7	2.94	6.91	0.0764881415853821	0.100180282988007	0.123872424390633	0.0809504008264002	0.106024723502123	0.131099046177846	0.0810081548375819	0.106121533584428	0.131093717589283	0.0753482933531676	5.38095685618729	-0.0419042817941656	0.703701753189301	0.354922636450573	0.429405809204853	0.314375465158448	0.457311302944795	0.537433760497138	0.413694543410788	0.455384431677525	0.535430136180253	0.411823574600566	0.00490833658883964	0.00534230646951037	0.00533318725599036
185	0.486333689213633	0.22	0.0756516871438698	0.0536815265243704	0.0976218477633691	0.243434814519426	0.43774727146847	0.317260118771673	0.558234424165266	4.26	2.54	6.22	0.0669367905606941	0.0923576450208922	0.11777849948109	0.0715051830935802	0.0986609943798043	0.125816805666028	0.0712406453568917	0.0983317828962754	0.125380594975923	0.0756516871438698	4.93994631877526	0.0391271142139035	0.729126658585653	0.354922636450573	0.429405809204853	0.314375465158448	0.457311302944795	0.537433760497138	0.413694543410788	0.455384431677525	0.535430136180253	0.411823574600566	0.00490833658883964	0.00534230646951037	0.00533318725599036
185	0.486333689213633	0.22	0.0757531751982449	0.0531806319733928	0.0983257184230969	0.243391514581538	0.414443509760669	0.300357158233478	0.528529861287859	4.17	2.72	6.03	0.0645874917697492	0.0891201226337532	0.113652753497757	0.0691404308859899	0.0954024302643063	0.121664429642623	0.0695102648271586	0.095976791485009	0.122419686837702	0.0757531751982449	4.91828989660557	0.0367743248350672	0.737040265152131	0.354922636450573	0.429405809204853	0.314375465158448	0.457311302944795	0.537433760497138	0.413694543410788	0.455384431677525	0.535430136180253	0.411823574600566	0.00490833658883964	0.00534230646951037	0.00533318725599036
185	0.486333689213633	0.22	0.0757773784656639	0.0537439456318904	0.0978108112994375	0.3357449379329	0.537849886636231	0.419733747543029	0.655966025729433	3.76	2.58	6.15	0.0990158055601053	0.126879575701113	0.154743345842121	0.107149282081979	0.137301871861133	0.167454461640287	0.107037008066792	0.13720990071741	0.167344218126709	0.0757773784656639	4.78338173020522	0.0475495691859493	0.716849467970318	0.354922636450573	0.429405809204853	0.314375465158448	0.457311302944795	0.537433760497138	0.413694543410788	0.455384431677525	0.535430136180253	0.411823574600566	0.00490833658883964	0.00534230646951037	0.00533318725599036
185	0.486333689213633	0.22	0.0759542559218177	0.0537458806616574	0.098162631181978	0.269971931458712	0.454568224052205	0.337861734049977	0.571274714054433	4.33	2.8	6.48	0.0702664069317067	0.0945383054381375	0.118810203944568	0.0749452216202213	0.100833308006593	0.126721394392965	0.0750871321917657	0.101057647461221	0.127011956094282	0.0759542559218177	5.110270953841	0.0768673664646926	0.802975225447568	0.354922636450573	0.429405809204853	0.314375465158448	0.457311302944795	0.537433760497138	0.413694543410788	0.455384431677525	0.535430136180253	0.411823574600566	0.00490833658883964	0.00534230646951037	0.00533318725599036
185	0.486333689213633	0.22	0.0762939468911828	0.054160962132016	0.0984269316503496	0.307193845548122	0.467578695236299	0.357946076123316	0.577211314349283	3.75	2.42	5.99	0.0846382088855882	0.11056141111106	0.136484613336531	0.091617022696496	0.119677713464035	0.147738404231575	0.0912201712897083	0.119110883884014	0.147031354939781	0.0762939468911828	4.79992648766352	0.007119796381769	0.680290932972585	0.354922636450573	0.429405809204853	0.314375465158448	0.457311302944795	0.537433760497138	0.413694543410788	0.455384431677525	0.535430136180253	0.411823574600566	0.00490833658883964	0.00534230646951037	0.00533318725599036
185	0.486333689213633	0.22	0.0769535268131178	0.0546090400394339	0.0992980135868018	0.244603835310672	0.43209078200817	0.313536779851871	0.550644784164469	3.68	2.44	5.82	0.0753607995246749	0.103856098843529	0.132351398162383	0.0817402828423042	0.112647781710288	0.143555280578272	0.0816389391033226	0.112560610052537	0.143393593555084	0.0769535268131178	4.66533803974638	-0.0222847574539238	0.649576236081666	0.354922636450573	0.429405809204853	0.314375465158448	0.457311302944795	0.537433760497138	0.413694543410788	0.455384431677525	0.535430136180253	0.411823574600566	0.00490833658883964	0.00534230646951037	0.00533318725599036
185	0.486333689213633	0.22	0.0771325783022058	0.0544270168287005	0.0998381397757111	0.269475574211214	0.45723046462948	0.339692466833548	0.574768462425412	4.03	2.75	6.06	0.0752361783767743	0.101268871567338	0.127301564757903	0.0808093015690996	0.108770367642354	0.136731433715609	0.0812398985493928	0.109521797105845	0.137614071463652	0.0771325783022058	4.95813255760948	0.0508084693246564	0.75824554817506	0.354922636450573	0.429405809204853	0.314375465158448	0.457311302944795	0.537433760497138	0.413694543410788	0.455384431677525	0.535430136180253	0.411823574600566	0.00490833658883964	0.00534230646951037	0.00533318725599036
185	0.486333689213633	0.22	0.0771399697584153	0.0547361880789617	0.0995437514378688	0.355061827568116	0.570122782603504	0.450156028929378	0.69008953627763	4.05	2.77	6	0.0992479274810847	0.12569753806857	0.152147148656055	0.106543994180531	0.134938009330595	0.163332024480659	0.107338897536829	0.135971046077202	0.164629131692704	0.0771399697584153	4.94297696601036	0.0849981733635449	0.780071643658004	0.354922636450573	0.429405809204853	0.314375465158448	0.457311302944795	0.537433760497138	0.413694543410788	0.455384431677525	0.535430136180253	0.411823574600566	0.00490833658883964	0.00534230646951037	0.00533318725599036
185	0.486333689213633	0.22	0.0771846605782469	0.0547798493264966	0.0995894718299972	0.279159559661598	0.505945364398806	0.379010067831005	0.632880660966607	4.11	2.51	5.86	0.0825484133875332	0.110194927883871	0.137841442380209	0.0884940995448175	0.118131900024647	0.147769700504476	0.0885668033304682	0.118241433377034	0.147939605596901	0.0771846605782469	4.897036298153	0.00854856464023811	0.697496264416134	0.354922636450573	0.429405809204853	0.314375465158448	0.457311302944795	0.537433760497138	0.413694543410788	0.455384431677525	0.535430136180253	0.411823574600566	0.00490833658883964	0.00534230646951037	0.00533318725599036
185	0.486333689213633	0.22	0.0772309077205518	0.0547889200450001	0.0996728953961035	0.269916073391215	0.426703005572452	0.317135144574807	0.536270866570097	3.72	2.29	6.32	0.0754489469368448	0.101516003432518	0.127583059928191	0.0817317494989024	0.109969468091071	0.138207186683239	0.0804121449504805	0.108215638106395	0.135962596152422	0.0772309077205518	4.77411500620057	-0.033498997550086	0.623572075579007	0.354922636450573	0.429405809204853	0.314375465158448	0.457311302944795	0.537433760497138	0.413694543410788	0.455384431677525	0.535430136180253	0.411823574600566	0.00490833658883964	0.00534230646951037	0.00533318725599036
185	0.486333689213633	0.22	0.0775827511942518	0.0545205766240738	0.10064492576443	0.271359397028242	0.424841864055978	0.316150004581202	0.533533723530754	3.88	2.55	5.94	0.0724651691401833	0.097378576911391	0.122291984682599	0.0781456942970452	0.105012057415859	0.131878420534673	0.0782247415165394	0.105066575414458	0.132047121381786	0.0775827511942518	4.7870378257371	-0.00837564264602845	0.671277351532191	0.354922636450573	0.429405809204853	0.314375465158448	0.457311302944795	0.537433760497138	0.413694543410788	0.455384431677525	0.535430136180253	0.411823574600566	0.00490833658883964	0.00534230646951037	0.00533318725599036
185	0.486333689213633	0.22	0.0775841542745693	0.0549662860866488	0.10020202246249	0.291911001751602	0.476297758964048	0.360477990779413	0.592117527148684	3.79	2.51	6.42	0.0844385990983782	0.111568296953896	0.138697994809413	0.0912958428512916	0.12062873868883	0.149961634526368	0.0906020414069645	0.119706986368013	0.14884137756726	0.0775841542745693	4.80452477865798	0.00943759938445672	0.675695451213068	0.354922636450573	0.429405809204853	0.314375465158448	0.457311302944795	0.537433760497138	0.413694543410788	0.455384431677525	0.535430136180253	0.411823574600566	0.00490833658883964	0.00534230646951037	0.00533318725599036
185	0.486333689213633	0.22	0.077755224890019	0.0548384734084544	0.100671976371584	0.270361976909771	0.444015827695041	0.330131271057263	0.55790038433282	3.79	2.58	5.94	0.0773334859996163	0.104011024719638	0.13068856343966	0.0836141619044511	0.112458329640007	0.141302497375562	0.0838581378659001	0.112768770122197	0.141679861734974	0.077755224890019	4.7451838331533	0.0956450511874086	0.77817409583399	0.354922636450573	0.429405809204853	0.314375465158448	0.457311302944795	0.537433760497138	0.413694543410788	0.455384431677525	0.535430136180253	0.411823574600566	0.00490833658883964	0.00534230646951037	0.00533318725599036
185	0.486333689213633	0.22	0.0781652676373512	0.05542079515677	0.100909740117932	0.228414669808962	0.443123589595339	0.315966576928676	0.570280602262003	4.04	2.52	5.74	0.069832091096187	0.0979351904124855	0.126038289728784	0.0749865472162231	0.105163996447997	0.135341445679772	0.0752142404095679	0.105521594233141	0.135784682418307	0.0781652676373512	4.98086358086478	0.0205080714077749	0.708880757230227	0.354922636450573	0.429405809204853	0.314375465158448	0.457311302944795	0.537433760497138	0.413694543410788	0.455384431677525	0.535430136180253	0.411823574600566	0.00490833658883964	0.00534230646951037	0.00533318725599036
185	0.486333689213633	0.22	0.0784688599444227	0.0552390147456457	0.1016987051432	0.299588884794649	0.545430230676589	0.415222031249636	0.675638430103543	4.08	2.76	6.18	0.0910071468075529	0.119545798008533	0.148084449209513	0.0976317282945538	0.128247761624761	0.158863794954969	0.0981456974527646	0.12895639043054	0.159682679332582	0.0784688599444227	5.15208855416807	0.0849744543603732	0.805536924262419	0.354922636450573	0.429405809204853	0.314375465158448	0.457311302944795	0.537433760497138	0.413694543410788	0.455384431677525	0.535430136180253	0.411823574600566	0.00490833658883964	0.00534230646951037	0.00533318725599036
185	0.486333689213633	0.22	0.0785418927739835	0.055207370906325	0.101876414641642	0.324790379044099	0.488305623752155	0.378381017044795	0.598230230459516	3.96	2.66	6.08	0.0852154624046412	0.109971662552777	0.134727862700912	0.0917049027791004	0.118346369758233	0.144987836737365	0.0919582329998321	0.118729361798933	0.145412647284309	0.0785418927739835	4.84225163494539	0.0336910397046221	0.7115010807533	0.354922636450573	0.429405809204853	0.314375465158448	0.457311302944795	0.537433760497138	0.413694543410788	0.455384431677525	0.535430136180253	0.411823574600566	0.00490833658883964	0.00534230646951037	0.00533318725599036
185	0.486333689213633	0.22	0.0788460715560293	0.0554589026737923	0.102233240438266	0.303397657705711	0.501296365568138	0.382701367897652	0.619891363238624	3.94	2.45	5.71	0.0865668800622755	0.113393016053701	0.140219152045126	0.0932070383480023	0.122090887278248	0.150974736208494	0.0933086394456041	0.122229300209892	0.151209316498154	0.0788460715560293	4.69520384478011	-0.0176995930562567	0.644248495596816	0.354922636450573	0.429405809204853	0.314375465158448	0.457311302944795	0.537433760497138	0.413694543410788	0.455384431677525	0.535430136180253	0.411823574600566	0.00490833658883964	0.00534230646951037	0.00533318725599036
185	0.486333689213633	0.22	0.0790129581612489	0.05583445920278	0.102191457119718	0.266311136282352	0.46508945017951	0.344562754663553	0.585616145695467	3.39	2.46	5.44	0.0890478733293107	0.120196468962014	0.151345064594717	0.097499699289717	0.131604710380262	0.165709721470806	0.0980599347407406	0.13244799599766	0.166705905071603	0.0790129581612489	4.46141607105099	-0.0142388165015574	0.62978276809749	0.354922636450573	0.429405809204853	0.314375465158448	0.457311302944795	0.537433760497138	0.413694543410788	0.455384431677525	0.535430136180253	0.411823574600566	0.00490833658883964	0.00534230646951037	0.00533318725599036
185	0.486333689213633	0.22	0.07967337927494	0.0564706920941472	0.102876066455733	0.282247817810087	0.459008680510464	0.344726550925614	0.573290810095314	3.93	2.37	6.1	0.0782185270796325	0.104149166375181	0.13007980567073	0.084248943094398	0.112178757627826	0.140108572161253	0.0835880841914331	0.11123819438053	0.138914710587596	0.07967337927494	4.76865134294267	-0.0386615775909744	0.636497084030811	0.354922636450573	0.429405809204853	0.314375465158448	0.457311302944795	0.537433760497138	0.413694543410788	0.455384431677525	0.535430136180253	0.411823574600566	0.00490833658883964	0.00534230646951037	0.00533318725599036
185	0.486333689213633	0.22	0.0797543034982926	0.0563469268325484	0.103161680164037	0.302922101097113	0.480516559320949	0.366709553701634	0.594323564940263	3.76	2.47	5.59	0.0865240636143581	0.113376498994258	0.140228934374159	0.0936336497829037	0.122692519941684	0.151751390100463	0.0940064076854469	0.123167359164438	0.152454420582581	0.0797543034982926	4.68593362945888	-0.00279542099241132	0.661086127767492	0.354922636450573	0.429405809204853	0.314375465158448	0.457311302944795	0.537433760497138	0.413694543410788	0.455384431677525	0.535430136180253	0.411823574600566	0.00490833658883964	0.00534230646951037	0.00533318725599036
185	0.486333689213633	0.22	0.079861994602166	0.0564230562049773	0.103300932999355	0.226447038777065	0.41046005618373	0.292014692609785	0.528905419757675	3.94	2.57	5.7	0.0660893448497335	0.0928961346353108	0.119702924420888	0.071163283131409	0.100028135335537	0.128892987539665	0.0715871407272061	0.100592471622804	0.129621832712655	0.079861994602166	4.72551170721431	0.0576367332818837	0.733032696453257	0.354922636450573	0.429405809204853	0.314375465158448	0.457311302944795	0.537433760497138	0.413694543410788	0.455384431677525	0.535430136180253	0.411823574600566	0.00490833658883964	0.00534230646951037	0.00533318725599036
185	0.486333689213633	0.22	0.0801381813728949	0.0564452855797137	0.103831077166076	0.284632290616448	0.436610342531277	0.328541111011892	0.544679574050662	3.87	2.59	5.9	0.0755826795170021	0.100444597303853	0.125306515090704	0.0815433098484042	0.108365897754443	0.135188485660482	0.0818459999009065	0.108765515291634	0.135714974590451	0.0801381813728949	4.74567804577855	-0.126867828814129	0.544336807563238	0.354922636450573	0.429405809204853	0.314375465158448	0.457311302944795	0.537433760497138	0.413694543410788	0.455384431677525	0.535430136180253	0.411823574600566	0.00490833658883964	0.00534230646951037	0.00533318725599036
185	0.486333689213633	0.22	0.0802949735765494	0.0567388456470092	0.10385110150609	0.258056848636337	0.450119479462695	0.330956627171859	0.56928233175353	3.71	2.44	5.37	0.0789238347211095	0.107340818963018	0.135757803204926	0.0855210672141281	0.116313423261737	0.147105779309347	0.0860693805356277	0.117114344462607	0.148032810529508	0.0802949735765494	4.46038610173821	-0.0118085597544181	0.637578078896526	0.354922636450573	0.429405809204853	0.314375465158448	0.457311302944795	0.537433760497138	0.413694543410788	0.455384431677525	0.535430136180253	0.411823574600566	0.00490833658883964	0.00534230646951037	0.00533318725599036
185	0.486333689213633	0.22	0.0806439076539467	0.0570804346587726	0.104207380649121	0.320309017317799	0.52059761993445	0.402195681812919	0.63899955805598	3.98	2.55	6.59	0.0900736087195086	0.116590277913762	0.143106947108015	0.096869881351963	0.125387297665274	0.153904713978586	0.0959969010987603	0.124270930355898	0.152466795830696	0.0806439076539467	5.04520977250786	-0.0218463932615469	0.675135721313917	0.354922636450573	0.429405809204853	0.314375465158448	0.457311302944795	0.537433760497138	0.413694543410788	0.455384431677525	0.535430136180253	0.411823574600566	0.00490833658883964	0.00534230646951037	0.00533318725599036
185	0.486333689213633	0.22	0.0806726664661757	0.0567115065857142	0.104633826346637	0.266362325333261	0.450999165616407	0.334139237732803	0.567859093500012	4.16	2.91	6.32	0.0719136321547041	0.0970642906779841	0.122214949201264	0.0769903831018873	0.103916555191297	0.130842727280707	0.0775786568116019	0.104743938992033	0.131804313791406	0.0806726664661757	4.88999799929597	0.032719225694437	0.746764461350365	0.354922636450573	0.429405809204853	0.314375465158448	0.457311302944795	0.537433760497138	0.413694543410788	0.455384431677525	0.535430136180253	0.411823574600566	0.00490833658883964	0.00534230646951037	0.00533318725599036
185	0.486333689213633	0.22	0.0816893666982417	0.0574921034555158	0.105886629940968	0.299203292810419	0.470764435030559	0.358277534830908	0.58325133523021	4.67	2.77	7.11	0.0695078103838759	0.091330887104099	0.113153963824322	0.0736029261578534	0.0967117292622072	0.119820532366561	0.072978920409696	0.0958787380621342	0.118809207477591	0.0816893666982417	5.23734372227667	0.00845183378256771	0.738653877985615	0.354922636450573	0.429405809204853	0.314375465158448	0.457311302944795	0.537433760497138	0.413694543410788	0.455384431677525	0.535430136180253	0.411823574600566	0.00490833658883964	0.00534230646951037	0.00533318725599036
185	0.486333689213633	0.22	0.0818201184178493	0.0578823410464487	0.10575789578925	0.237808782467019	0.441634491837728	0.318191490741548	0.565077492933909	3.56	2.62	5.92	0.0787457079572905	0.109295256881548	0.139844805805805	0.0857288169113637	0.118987476391228	0.152246135871093	0.0860666307752656	0.11949708607043	0.152968104731553	0.0818201184178493	4.68190846546949	0.0582930124014414	0.73105447183858	0.354922636450573	0.429405809204853	0.314375465158448	0.457311302944795	0.537433760497138	0.413694543410788	0.455384431677525	0.535430136180253	0.411823574600566	0.00490833658883964	0.00534230646951037	0.00533318725599036
185	0.486333689213633	0.22	0.0819764197300443	0.0577882248162417	0.106164614643847	0.30804457616234	0.517148990920436	0.39613560324073	0.638162378600141	3.71	2.38	5.86	0.0946176225887766	0.123521863838482	0.152426105088187	0.102546940225843	0.133873467130763	0.165199994035683	0.102099898050512	0.13326082044767	0.164524499888621	0.0819764197300443	4.57713137689024	-0.0621538446774465	0.58721634281415	0.354922636450573	0.429405809204853	0.314375465158448	0.457311302944795	0.537433760497138	0.413694543410788	0.455384431677525	0.535430136180253	0.411823574600566	0.00490833658883964	0.00534230646951037	0.00533318725599036
185	0.486333689213633	0.22	0.0820904307252802	0.0577363602673342	0.106444501183226	0.264360373029234	0.464813542744142	0.343754115627716	0.585872969860569	3.72	2.44	5.46	0.0819357664418351	0.110790975717456	0.139646184993078	0.0887794076313029	0.120044732870989	0.151310058110675	0.0892467952707193	0.120613700348986	0.152079532804783	0.0820904307252802	4.46182803746803	-0.0539280316582504	0.593554051160261	0.354922636450573	0.429405809204853	0.314375465158448	0.457311302944795	0.537433760497138	0.413694543410788	0.455384431677525	0.535430136180253	0.411823574600566	0.00490833658883964	0.00534230646951037	0.00533318725599036
185	0.486333689213633	0.22	0.0820952706603388	0.057646996368527	0.106543544952151	0.27327829036927	0.45429802437776	0.338631466711616	0.569964582043903	4.35	2.82	6.29	0.0701235067264589	0.0940756359048012	0.118027765083143	0.0747581979243814	0.100293401416269	0.125828604908156	0.0751765906257788	0.10080309285986	0.126525812757407	0.0820952706603388	5.06615185699093	-0.00852572057975032	0.708940482996694	0.354922636450573	0.429405809204853	0.314375465158448	0.457311302944795	0.537433760497138	0.413694543410788	0.455384431677525	0.535430136180253	0.411823574600566	0.00490833658883964	0.00534230646951037	0.00533318725599036
185	0.486333689213633	0.22	0.0822364345087448	0.057952769851955	0.106520099165535	0.323011737881987	0.540630817487238	0.418431810482887	0.662829824491589	3.75	2.29	5.65	0.0990237255251959	0.127942657178805	0.156861588832413	0.107199789010508	0.138506461782453	0.169813134554398	0.106750524705281	0.137870310947619	0.169109462973722	0.0822364345087448	4.56753364632854	-0.0287996334661631	0.624093018398588	0.354922636450573	0.429405809204853	0.314375465158448	0.457311302944795	0.537433760497138	0.413694543410788	0.455384431677525	0.535430136180253	0.411823574600566	0.00490833658883964	0.00534230646951037	0.00533318725599036
185	0.486333689213633	0.22	0.0825188995274424	0.0585074954038274	0.106530303651057	0.259719860351456	0.428723469684101	0.315715729837465	0.541731209530738	3.9	2.79	5.94	0.0720382542143359	0.0978237299505323	0.123609205686729	0.077643514026085	0.105435344475444	0.133227174924803	0.0783896459107381	0.106339790546917	0.134438554860782	0.0825188995274424	4.71169959806028	-0.0193133547882708	0.6748372020651	0.354922636450573	0.429405809204853	0.314375465158448	0.457311302944795	0.537433760497138	0.413694543410788	0.455384431677525	0.535430136180253	0.411823574600566	0.00490833658883964	0.00534230646951037	0.00533318725599036
185	0.486333689213633	0.22	0.0825257964620414	0.0582645432478645	0.106787049676218	0.241741221494841	0.400301985561205	0.28961244797137	0.51099152315104	3.37	2.3	5.78	0.0751638647558148	0.103891405617969	0.132618946480123	0.082344939346394	0.113817078485995	0.145289217625595	0.0818414827653442	0.113149815245015	0.144438645382954	0.0825257964620414	4.45450922233286	-0.0632031992076652	0.572181142849617	0.354922636450573	0.429405809204853	0.314375465158448	0.457311302944795	0.537433760497138	0.413694543410788	0.455384431677525	0.535430136180253	0.411823574600566	0.00490833658883964	0.00534230646951037	0.00533318725599036
185	0.486333689213633	0.22	0.0829880611192624	0.0585976992221209	0.107378423016404	0.226208348789754	0.479995922452914	0.341390342419781	0.618601502486047	4.36	2.94	6.28	0.0705067887060041	0.0991327723105801	0.127758755915156	0.0751454029913704	0.105654678955701	0.136163954920032	0.0758137372772942	0.106602068814084	0.137454557273927	0.0829880611192624	5.31544340382437	0.00144823506408805	0.742543505369207	0.354922636450573	0.429405809204853	0.314375465158448	0.457311302944795	0.537433760497138	0.413694543410788	0.455384431677525	0.535430136180253	0.411823574600566	0.00490833658883964	0.00534230646951037	0.00533318725599036
185	0.486333689213633	0.22	0.0831975587482751	0.058430353322429	0.107964764174121	0.317539070262231	0.540991425771172	0.417164196367951	0.664818655174393	4.26	2.69	6.28	0.0879052716131464	0.113998273669806	0.140091275726465	0.0938919726958058	0.121762012702474	0.149632052709143	0.0939894797500529	0.121877501360358	0.14984930598045	0.0831975587482751	5.02085674793787	0.0245146740219687	0.734959046409833	0.354922636450573	0.429405809204853	0.314375465158448	0.457311302944795	0.537433760497138	0.413694543410788	0.455384431677525	0.535430136180253	0.411823574600566	0.00490833658883964	0.00534230646951037	0.00533318725599036
185	0.486333689213633	0.22	0.0835237847374001	0.0586135096835793	0.108434059791221	0.271245870775118	0.490722978593971	0.36513999327337	0.616305963914572	4.18	2.68	7.07	0.0782735404527122	0.105194242273247	0.132114944093782	0.083762184645265	0.112570601686705	0.141379018728145	0.0828286570164917	0.111359374118911	0.139807848875384	0.0835237847374001	5.20249980707357	-0.0116875575284666	0.715182348904185	0.354922636450573	0.429405809204853	0.314375465158448	0.457311302944795	0.537433760497138	0.413694543410788	0.455384431677525	0.535430136180253	0.411823574600566	0.00490833658883964	0.00534230646951037	0.00533318725599036
185	0.486333689213633	0.22	0.0837216419703334	0.0590195103793072	0.10842377356136	0.253456585881408	0.448846238879207	0.328575827654548	0.569116650103865	3.87	2.53	6.75	0.0755373485491451	0.10318669828274	0.130836048016335	0.0814875390383823	0.111314869611633	0.141142200184884	0.0804189556831261	0.109885335620493	0.139356516271164	0.0837216419703334	4.94288245569313	-0.0134674318551271	0.685660029045674	0.354922636450573	0.429405809204853	0.314375465158448	0.457311302944795	0.537433760497138	0.413694543410788	0.455384431677525	0.535430136180253	0.411823574600566	0.00490833658883964	0.00534230646951037	0.00533318725599036
185	0.486333689213633	0.22	0.0840903297428951	0.0591189788952858	0.109061680590504	0.218676966579829	0.445605364532252	0.314098123838875	0.577112605225629	4.17	2.86	6.28	0.0674701595284122	0.0957187030099231	0.123967246491434	0.0722177159992025	0.102453976070291	0.132690236141379	0.0727478616965414	0.103177868100465	0.1336227014396	0.0840903297428951	5.06718519095491	-0.0101633804559565	0.704344523568844	0.354922636450573	0.429405809204853	0.314375465158448	0.457311302944795	0.537433760497138	0.413694543410788	0.455384431677525	0.535430136180253	0.411823574600566	0.00490833658883964	0.00534230646951037	0.00533318725599036
185	0.486333689213633	0.22	0.0841902205086965	0.0591429017256464	0.109237539291747	0.286671721911122	0.488640134899244	0.368295456767463	0.608984813031025	4.28	2.64	6.84	0.0773057662275493	0.102566293837748	0.127826821447946	0.0825355857784514	0.109505015681566	0.136474445584681	0.0817379958123638	0.108466319080378	0.135237735772898	0.0841902205086965	4.99216455822621	-0.0363880817753703	0.667836701975591	0.354922636450573	0.429405809204853	0.314375465158448	0.457311302944795	0.537433760497138	0.413694543410788	0.455384431677525	0.535430136180253	0.411823574600566	0.00490833658883964	0.00534230646951037	0.00533318725599036
185	0.486333689213633	0.22	0.0841995474281641	0.059577049405887	0.108822045450441	0.299920879318893	0.50300058050519	0.383016352889511	0.622984808120868	3.75	2.83	5.45	0.0905397315747063	0.118902331969097	0.147264932363487	0.0980016329851744	0.128701758841663	0.159401884698152	0.099711598029171	0.130899999876647	0.162158472697968	0.0841995474281641	4.67459806426796	0.0436908067547418	0.734168091830743	0.354922636450573	0.429405809204853	0.314375465158448	0.457311302944795	0.537433760497138	0.413694543410788	0.455384431677525	0.535430136180253	0.411823574600566	0.00490833658883964	0.00534230646951037	0.00533318725599036
185	0.486333689213633	0.22	0.0842404848390575	0.0596692490176011	0.108811720660514	0.303618137199721	0.515457352227805	0.393575773742578	0.637338930713032	4.39	3.09	6.53	0.0808333097389636	0.105865570468543	0.130897831198122	0.0861002348996756	0.112763544070694	0.139426853241713	0.0869698394992156	0.113868713054944	0.140890579034399	0.0842404848390575	5.18510161206628	-0.0571931780008988	0.67854806563571	0.354922636450573	0.429405809204853	0.314375465158448	0.457311302944795	0.537433760497138	0.413694543410788	0.455384431677525	0.535430136180253	0.411823574600566	0.00490833658883964	0.00534230646951037	0.00533318725599036
185	0.486333689213633	0.22	0.0843690568558478	0.0596643269247035	0.109073786786992	0.259217932440997	0.48735739656267	0.358726370954617	0.615988422170723	4.33	2.67	6.94	0.074475654304895	0.101180910934276	0.127886167563656	0.0794198533467795	0.107897986031733	0.136376118716686	0.0786874639154121	0.10693642726992	0.135084987263889	0.0843690568558478	5.19627415833556	-0.0161484442841504	0.711240805296063	0.354922636450573	0.429405809204853	0.314375465158448	0.457311302944795	0.537433760497138	0.413694543410788	0.455384431677525	0.535430136180253	0.411823574600566	0.00490833658883964	0.00534230646951037	0.00533318725599036
185	0.486333689213633	0.22	0.0852878547581149	0.0599685555433098	0.11060715397292	0.218619804590247	0.424945844288948	0.29951466748016	0.550377021097736	3.86	2.68	6.38	0.0690374990200148	0.0979491206740347	0.126860742328055	0.0744990707584692	0.105697897163239	0.136896723568009	0.0744544371856819	0.105652760002704	0.136765097483567	0.0852878547581149	4.77216805418406	-0.118407826478729	0.568341470684139	0.354922636450573	0.429405809204853	0.314375465158448	0.457311302944795	0.537433760497138	0.413694543410788	0.455384431677525	0.535430136180253	0.411823574600566	0.00490833658883964	0.00534230646951037	0.00533318725599036
185	0.486333689213633	0.22	0.0857220607065907	0.0604467889515886	0.110997332461593	0.296411326089522	0.538496266409538	0.408963338942463	0.668029193876613	3.92	2.58	5.92	0.0928519893469019	0.122261447007208	0.151670904667514	0.100017977408797	0.131697152971572	0.163376328534348	0.100314842453736	0.132110460870305	0.16391564581427	0.0857220607065907	4.91770821091568	0.0199840852718664	0.712652866632167	0.354922636450573	0.429405809204853	0.314375465158448	0.457311302944795	0.537433760497138	0.413694543410788	0.455384431677525	0.535430136180253	0.411823574600566	0.00490833658883964	0.00534230646951037	0.00533318725599036
185	0.486333689213633	0.22	0.0860503660757275	0.0605197293189445	0.111581002832511	0.253597646718935	0.463172380526974	0.339109458441053	0.587235302612896	3.81	2.49	6.13	0.0789841319608229	0.10788041298621	0.136776694011598	0.0853396929647359	0.116561150861526	0.147782608758315	0.0850126978155459	0.116048839285941	0.147210575950726	0.0860503660757275	4.67703202800199	0.0388636395169555	0.716526852784221	0.354922636450573	0.429405809204853	0.314375465158448	0.457311302944795	0.537433760497138	0.413694543410788	0.455384431677525	0.535430136180253	0.411823574600566	0.00490833658883964	0.00534230646951037	0.00533318725599036
185	0.486333689213633	0.22	0.0867296825144454	0.0610504334608429	0.112408931568048	0.297610436211738	0.465224859121989	0.353637931154834	0.576811787089144	3.68	2.42	6.01	0.0850103746681191	0.11183455193772	0.138658729207321	0.0922082074930907	0.12130358924106	0.150398970989029	0.0917752432375892	0.120686132711126	0.149666677769778	0.0867296825144454	4.59022601071563	0.0449371261576977	0.707686206695085	0.354922636450573	0.429405809204853	0.314375465158448	0.457311302944795	0.537433760497138	0.413694543410788	0.455384431677525	0.535430136180253	0.411823574600566	0.00490833658883964	0.00534230646951037	0.00533318725599036
185	0.486333689213633	0.22	0.0871714748131446	0.0617538959850795	0.11258905364121	0.324918517009539	0.502125668889785	0.389122986791175	0.615128350988396	3.87	2.51	6.18	0.0894546377446018	0.115432578741247	0.141410519737893	0.096500844819923	0.124525029099957	0.152549213379991	0.0961555858695647	0.1240274931253	0.151953848260021	0.0871714748131446	4.76670426166669	0.0686950902356138	0.744177337729186	0.354922636450573	0.429405809204853	0.314375465158448	0.457311302944795	0.537433760497138	0.413694543410788	0.455384431677525	0.535430136180253	0.411823574600566	0.00490833658883964	0.00534230646951037	0.00533318725599036
185	0.486333689213633	0.22	0.0871996938539694	0.0613925734079597	0.113006814299979	0.241723118403219	0.428318160250143	0.309875879001073	0.546760441499212	3.76	2.48	6.36	0.0729916543522776	0.100890883170915	0.128790111989552	0.0789730510980098	0.109158518774296	0.139343986450582	0.0783279845300058	0.10829410470579	0.138209945110339	0.0871996938539694	4.6418961848828	0.0183253465574075	0.690904048488332	0.354922636450573	0.429405809204853	0.314375465158448	0.457311302944795	0.537433760497138	0.413694543410788	0.455384431677525	0.535430136180253	0.411823574600566	0.00490833658883964	0.00534230646951037	0.00533318725599036
185	0.486333689213633	0.22	0.0873447487586729	0.0619792695213234	0.112710227996022	0.292931563181092	0.523224246947721	0.396306906156379	0.650141587739063	4.16	2.51	6.14	0.0853801481357992	0.112723152230435	0.140066156325072	0.091417933722789	0.120694539475799	0.149971145228809	0.0911583566550689	0.120332928301957	0.149575430619007	0.0873447487586729	5.0152521141781	0.0515979027407719	0.754882018402331	0.354922636450573	0.429405809204853	0.314375465158448	0.457311302944795	0.537433760497138	0.413694543410788	0.455384431677525	0.535430136180253	0.411823574600566	0.00490833658883964	0.00534230646951037	0.00533318725599036
185	0.486333689213633	0.22	0.0888514858462083	0.0626245056901155	0.115078466002301	0.263697514274683	0.490022882574902	0.362179887214696	0.617865877935108	3.72	2.51	5.64	0.0862550521950371	0.116701536461094	0.14714802072715	0.0934497208557449	0.126435793941276	0.159421867026808	0.0938812445201621	0.126993937001521	0.160145439966436	0.0888514858462083	4.60001886493735	-0.0548350493169542	0.6190320515741	0.354922636450573	0.429405809204853	0.314375465158448	0.457311302944795	0.537433760497138	0.413694543410788	0.455384431677525	0.535430136180253	0.411823574600566	0.00490833658883964	0.00534230646951037	0.00533318725599036
185	0.486333689213633	0.22	0.0897737094913703	0.0632697084542072	0.116277710528533	0.260649462580863	0.461502939097833	0.340148208000221	0.582857670195444	3.82	2.54	5.83	0.0791792931467626	0.107428102349127	0.135676911551491	0.0855444472910441	0.116064153565351	0.146583859839657	0.0857944646719261	0.116433615246206	0.146986697454861	0.0897737094913703	4.5161218376821	-0.00983470385935233	0.650420728878962	0.354922636450573	0.429405809204853	0.314375465158448	0.457311302944795	0.537433760497138	0.413694543410788	0.455384431677525	0.535430136180253	0.411823574600566	0.00490833658883964	0.00534230646951037	0.00533318725599036
185	0.486333689213633	0.22	0.089796388532852	0.0634424926676306	0.116150284398073	0.257202604447551	0.430768372884123	0.316473492749985	0.54506325301826	3.96	2.53	5.93	0.0713359868627381	0.0970990863150143	0.12286218576729	0.0767763574441831	0.104504254952967	0.132232152461752	0.0768446022655553	0.104499697979918	0.132291159756187	0.089796388532852	4.52146464099756	-0.0293736219569104	0.631721361262485	0.354922636450573	0.429405809204853	0.314375465158448	0.457311302944795	0.537433760497138	0.413694543410788	0.455384431677525	0.535430136180253	0.411823574600566	0.00490833658883964	0.00534230646951037	0.00533318725599036
185	0.486333689213633	0.22	0.0900430246734308	0.0631935279729095	0.116892521373952	0.263093455018864	0.525591544183143	0.388255347561205	0.662927740805081	4.17	2.8	5.58	0.0835392817064272	0.113089337591442	0.142639393476456	0.0894342115292395	0.121069460177995	0.15270470882675	0.0907246005401248	0.122761099319905	0.155038486475678	0.0900430246734308	4.83378030540869	-0.0040768848200167	0.694465553367794	0.354922636450573	0.429405809204853	0.314375465158448	0.457311302944795	0.537433760497138	0.413694543410788	0.455384431677525	0.535430136180253	0.411823574600566	0.00490833658883964	0.00534230646951037	0.00533318725599036
185	0.486333689213633	0.22	0.0901320092525611	0.0634269740705582	0.116837044434564	0.297997372988086	0.504848393207798	0.383869504510923	0.625827281904673	3.53	2.33	5.38	0.0958033071183878	0.125996321912399	0.15618933670641	0.104412831070907	0.137319191488223	0.170225551905539	0.104614721698181	0.137626648037426	0.170580210559376	0.0901320092525611	4.29655392073881	0.056538490660089	0.687185080968232	0.354922636450573	0.429405809204853	0.314375465158448	0.457311302944795	0.537433760497138	0.413694543410788	0.455384431677525	0.535430136180253	0.411823574600566	0.00490833658883964	0.00534230646951037	0.00533318725599036
185	0.486333689213633	0.22	0.0907621771362235	0.0640330344513422	0.117491319821105	0.290513966027337	0.512592992741511	0.387524895009161	0.637661090473862	3.61	2.43	5.54	0.0947456117928822	0.125323398118438	0.155901184443994	0.102987189384426	0.136224826586565	0.169462463788704	0.103352102644021	0.136643483838179	0.16992163053219	0.0907621771362235	4.46589430156961	0.0299480621314991	0.68300967240794	0.354922636450573	0.429405809204853	0.314375465158448	0.457311302944795	0.537433760497138	0.413694543410788	0.455384431677525	0.535430136180253	0.411823574600566	0.00490833658883964	0.00534230646951037	0.00533318725599036
185	0.486333689213633	0.22	0.0910398981448651	0.0642135162042874	0.117866280085443	0.24472544533821	0.446239536511065	0.323843777351945	0.568635295670185	3.89	2.44	6.37	0.0741709328155753	0.102203608643823	0.130236284472072	0.0799777705707584	0.110205122860512	0.140432475150267	0.0791852811381432	0.109080330183588	0.139045562983665	0.0910398981448651	4.67882415599577	-0.0213934038853595	0.657748386734052	0.354922636450573	0.429405809204853	0.314375465158448	0.457311302944795	0.537433760497138	0.413694543410788	0.455384431677525	0.535430136180253	0.411823574600566	0.00490833658883964	0.00534230646951037	0.00533318725599036
185	0.486333689213633	0.22	0.0929985699053665	0.0653272161373588	0.120669923673374	0.331870567049975	0.563643568969493	0.438779940528088	0.688507197410898	3.97	2.51	5.83	0.0986467010367796	0.126718597419286	0.154790493801792	0.106137484949187	0.13634103406415	0.166544583179113	0.106328737729018	0.136572024057159	0.166820176794681	0.0929985699053665	4.68043717885425	-0.0248971754009208	0.654972641960966	0.354922636450573	0.429405809204853	0.314375465158448	0.457311302944795	0.537433760497138	0.413694543410788	0.455384431677525	0.535430136180253	0.411823574600566	0.00490833658883964	0.00534230646951037	0.00533318725599036
185	0.486333689213633	0.22	0.0931524242610852	0.0659565246912283	0.120348323830942	0.283335230768563	0.529265156189471	0.39784363100937	0.660686681369571	4.02	2.56	6.08	0.0884099535330724	0.117614822051238	0.146819690569403	0.0949953477486321	0.126375599971006	0.157755852193381	0.0949018259611022	0.126250409800014	0.157657432373017	0.0931524242610852	4.7450034914078	0.0462545871069354	0.736555334360409	0.354922636450573	0.429405809204853	0.314375465158448	0.457311302944795	0.537433760497138	0.413694543410788	0.455384431677525	0.535430136180253	0.411823574600566	0.00490833658883964	0.00534230646951037	0.00533318725599036
185	0.486333689213633	0.22	0.0937450352692271	0.0660779045366573	0.121412166001797	0.245605992563351	0.470672241032785	0.341881784536888	0.599462697528683	3.37	2.38	5.54	0.0888956091857057	0.122383518180379	0.155871427175053	0.0974132910110129	0.13410990014762	0.170806509284228	0.0975979045033455	0.13427204902888	0.171093656247831	0.0937450352692271	4.43100970402353	0.0188519836281109	0.66818091220175	0.354922636450573	0.429405809204853	0.314375465158448	0.457311302944795	0.537433760497138	0.413694543410788	0.455384431677525	0.535430136180253	0.411823574600566	0.00490833658883964	0.00534230646951037	0.00533318725599036
185	0.486333689213633	0.22	0.0957766321309389	0.0674538403319406	0.124099423929937	0.230841361134003	0.480941099248387	0.343875489910496	0.618006708586278	4.35	2.72	6.4	0.0711230996430052	0.099472113389537	0.127821127136069	0.075814011435262	0.106032779502822	0.136251547570383	0.0758739671635339	0.106068416481031	0.136343231973297	0.0957766321309389	4.97097228787375	0.0290030011961287	0.736702824184051	0.354922636450573	0.429405809204853	0.314375465158448	0.457311302944795	0.537433760497138	0.413694543410788	0.455384431677525	0.535430136180253	0.411823574600566	0.00490833658883964	0.00534230646951037	0.00533318725599036
185	0.486333689213633	0.22	0.0966822426482359	0.0681113452411743	0.125253140055298	0.2356981606505	0.473733665837377	0.340542915316736	0.606924416358018	4.4	2.87	6.23	0.0697487361695268	0.097028371423853	0.124308006678179	0.0742716921403721	0.103320314130976	0.13236893612158	0.0748718516922963	0.104104300711924	0.133404681166826	0.0966822426482359	4.87586943363516	0.0480927733913846	0.762518176160169	0.354922636450573	0.429405809204853	0.314375465158448	0.457311302944795	0.537433760497138	0.413694543410788	0.455384431677525	0.535430136180253	0.411823574600566	0.00490833658883964	0.00534230646951037	0.00533318725599036
185	0.486333689213633	0.22	0.0977347206161507	0.0693477321309353	0.126121709101366	0.28569977740686	0.505961594466176	0.381054111820393	0.630869077111959	4.01	2.63	6.08	0.0849159430480281	0.112750931186461	0.140585919324895	0.0912705097488359	0.121188490578545	0.151106471408255	0.0914711379295113	0.121462302834099	0.151382125710112	0.0977347206161507	4.70832724882584	0.0124019814154194	0.693403817913161	0.354922636450573	0.429405809204853	0.314375465158448	0.457311302944795	0.537433760497138	0.413694543410788	0.455384431677525	0.535430136180253	0.411823574600566	0.00490833658883964	0.00534230646951037	0.00533318725599036
185	0.486333689213633	0.22	0.0993433804823518	0.0702381678121029	0.128448593152601	0.236116934170087	0.501765247353754	0.360857162110714	0.642673332596793	4.07	2.81	5.87	0.0793288866901824	0.110305357996982	0.141281829303781	0.0851323921315674	0.118375025580362	0.151617659029157	0.0860984929592178	0.119700147889557	0.153300360026606	0.0993433804823518	4.6866417998425	-0.0373891231486154	0.66142473707489	0.354922636450573	0.429405809204853	0.314375465158448	0.457311302944795	0.537433760497138	0.413694543410788	0.455384431677525	0.535430136180253	0.411823574600566	0.00490833658883964	0.00534230646951037	0.00533318725599036
185	0.486333689213633	0.22	0.0997741285637576	0.070501427418516	0.129046829708999	0.260473555266508	0.467006256286548	0.344148325773979	0.589864186799116	3.8	2.45	5.91	0.0804283959972445	0.109140627168046	0.137852858338848	0.0869356743025208	0.117970946691255	0.14900621907999	0.0866956998594105	0.117749052736497	0.148701479767487	0.0997741285637576	4.4089684453552	-0.00470324891393299	0.654797244141147	0.354922636450573	0.429405809204853	0.314375465158448	0.457311302944795	0.537433760497138	0.413694543410788	0.455384431677525	0.535430136180253	0.411823574600566	0.00490833658883964	0.00534230646951037	0.00533318725599036
185	0.486333689213633	0.22	0.104947510668824	0.0743479932229092	0.135547028114738	0.268905126667229	0.567983802077163	0.421763141931986	0.71420446222234	3.97	2.76	5.86	0.0948078166032781	0.127676647831991	0.160545479060704	0.102005441988994	0.137369611076193	0.172733780163392	0.102979551247299	0.138651213454318	0.174440648227126	0.104947510668824	4.68223856003295	0.0140462036830933	0.711316434281171	0.354922636450573	0.429405809204853	0.314375465158448	0.457311302944795	0.537433760497138	0.413694543410788	0.455384431677525	0.535430136180253	0.411823574600566	0.00490833658883964	0.00534230646951037	0.00533318725599036
185	0.486333689213633	0.22	0.106964578047745	0.0758819384132837	0.138047217682207	0.260676660172772	0.466426321390586	0.343785614125817	0.589067028655354	4.45	2.64	6.05	0.0696882316030572	0.0945485330835667	0.119408834564076	0.0741264435365072	0.100570015020601	0.127013586504695	0.0743467344406895	0.10086481522291	0.127400736056772	0.106964578047745	4.6018051023954	-0.00715480682170609	0.679080130268261	0.354922636450573	0.429405809204853	0.314375465158448	0.457311302944795	0.537433760497138	0.413694543410788	0.455384431677525	0.535430136180253	0.411823574600566	0.00490833658883964	0.00534230646951037	0.00533318725599036
185	0.486333689213633	0.22	0.11470792857198	0.0809818386546097	0.14843401848935	0.251354741839365	0.547264867870891	0.399803747775828	0.694725987965953	3.81	2.46	5.68	0.0931995086988894	0.127574634048524	0.161949759398158	0.100709222787083	0.137854184230549	0.174999145674016	0.100924926079824	0.138079416379333	0.175280717079295	0.11470792857198	4.34665969975902	0.0344137426784174	0.685896251350971	0.354922636450573	0.429405809204853	0.314375465158448	0.457311302944795	0.537433760497138	0.413694543410788	0.455384431677525	0.535430136180253	0.411823574600566	0.00490833658883964	0.00534230646951037	0.00533318725599036
185	0.486333689213633	0.23	0.048192873237849	0.0344356632668941	0.0619500832088039	0.319998927596264	0.507904546967885	0.392307138017466	0.623501955918305	3.9	2.52	6	0.0896494982968971	0.116065662349372	0.142481826401847	0.0966423445560364	0.125119024032294	0.153595703508553	0.0966125845443458	0.125039182654416	0.153583860488243	0.048192873237849	5.26833507783378	0.0183150644166104	0.704923380140428	0.354922636450573	0.429405809204853	0.314375465158448	0.457311302944795	0.537433760497138	0.413694543410788	0.455384431677525	0.535430136180253	0.411823574600566	0.00490833658883964	0.00534230646951037	0.00533318725599036
185	0.486333689213633	0.23	0.0562348560573107	0.0403010880254903	0.0721686240891311	0.358567511446917	0.496047138883271	0.392461769609533	0.599632508157008	3.92	2.4	5.7	0.0891144645139284	0.112635111438317	0.136155758362706	0.0959931497029588	0.121329339440938	0.146665529178917	0.0959563445139793	0.121243824095473	0.146556393490755	0.0562348560573107	5.19075811037562	0.00648885796225029	0.689273275267577	0.354922636450573	0.429405809204853	0.314375465158448	0.457311302944795	0.537433760497138	0.413694543410788	0.455384431677525	0.535430136180253	0.411823574600566	0.00490833658883964	0.00534230646951037	0.00533318725599036
185	0.486333689213633	0.23	0.056270924560509	0.040158976312069	0.0723828728089491	0.393326093808428	0.515408763436128	0.415468949067461	0.615348577804795	3.74	2.5	6.62	0.0985031128669095	0.122197742361487	0.145892371856064	0.106660279613893	0.132317091197643	0.157973902781393	0.105457203206606	0.130843388767471	0.156144121780733	0.056270924560509	5.26987726329764	-0.0183434293524115	0.678515033297404	0.354922636450573	0.429405809204853	0.314375465158448	0.457311302944795	0.537433760497138	0.413694543410788	0.455384431677525	0.535430136180253	0.411823574600566	0.00490833658883964	0.00534230646951037	0.00533318725599036
185	0.486333689213633	0.23	0.0571435989879461	0.0407692650132345	0.0735179329626577	0.302094148926937	0.417974932260808	0.318786058203499	0.517163806318117	4.4	2.58	6.86	0.0652552130713455	0.0855590844118692	0.105862955752393	0.0694825691900458	0.0911017637163328	0.11272095824262	0.0686899410710794	0.0900361619340003	0.111366628614769	0.0571435989879461	5.42649593611913	-0.0544789875241668	0.669155441194403	0.354922636450573	0.429405809204853	0.314375465158448	0.457311302944795	0.537433760497138	0.413694543410788	0.455384431677525	0.535430136180253	0.411823574600566	0.00490833658883964	0.00534230646951037	0.00533318725599036
185	0.486333689213633	0.23	0.0580184100067086	0.0414474260864014	0.0745893939270157	0.315951746834802	0.471953643627633	0.363531548926126	0.58037573832914	4.12	2.7	6.71	0.0790272142963824	0.102596822320086	0.12616643034379	0.0847011732367753	0.109963020944724	0.135224868652672	0.0843054767467947	0.109507779369596	0.134548942342371	0.0580184100067086	5.47323815869584	0.000238506450898124	0.731573521902965	0.354922636450573	0.429405809204853	0.314375465158448	0.457311302944795	0.537433760497138	0.413694543410788	0.455384431677525	0.535430136180253	0.411823574600566	0.00490833658883964	0.00534230646951037	0.00533318725599036
185	0.486333689213633	0.23	0.0580316079865243	0.0415454476409072	0.0745177683321413	0.3110628011588	0.460522378546103	0.353517894124447	0.56752686296776	4.35	2.81	6.84	0.0731039709959218	0.0952314300456768	0.117358889095432	0.0779239975743783	0.101510405286983	0.125096812999588	0.0777433255760116	0.101201372563446	0.124733840388228	0.0580316079865243	5.57041613222021	0.0477357277602184	0.78995594399077	0.354922636450573	0.429405809204853	0.314375465158448	0.457311302944795	0.537433760497138	0.413694543410788	0.455384431677525	0.535430136180253	0.411823574600566	0.00490833658883964	0.00534230646951037	0.00533318725599036
185	0.486333689213633	0.23	0.058093789681191	0.0412874874853777	0.0749000918770044	0.332709210172166	0.514307487449311	0.400588374822396	0.628026600076226	3.86	2.46	6.21	0.0922728046192108	0.118467227923545	0.14466165122788	0.0995645294014813	0.12782892908026	0.15609332875904	0.098908826342813	0.12699891863158	0.155057162875988	0.058093789681191	4.95154674089935	0.00106522903403318	0.672500162047864	0.354922636450573	0.429405809204853	0.314375465158448	0.457311302944795	0.537433760497138	0.413694543410788	0.455384431677525	0.535430136180253	0.411823574600566	0.00490833658883964	0.00534230646951037	0.00533318725599036
185	0.486333689213633	0.23	0.0620035801673452	0.0441470386098579	0.0798601217248325	0.31683862004566	0.504711189992757	0.389001163728361	0.620421216257153	3.89	2.85	6.58	0.088937187945682	0.11539192719233	0.141846666438978	0.0958799946250948	0.124399900812437	0.15291980699978	0.0960604055566364	0.1246885792017	0.153265883920972	0.0620035801673452	5.32217463050301	-0.0360406763520143	0.69789500573758	0.354922636450573	0.429405809204853	0.314375465158448	0.457311302944795	0.537433760497138	0.413694543410788	0.455384431677525	0.535430136180253	0.411823574600566	0.00490833658883964	0.00534230646951037	0.00533318725599036
185	0.486333689213633	0.23	0.0629663634834322	0.0448486286198352	0.0810840983470293	0.340747564075897	0.514875942991716	0.403061590396497	0.626690295586935	3.85	2.48	5.97	0.0930969873397575	0.118923262072907	0.144749536806057	0.100486778886794	0.128363074701915	0.156239370517036	0.10029132371601	0.128124544917227	0.155922612523102	0.0629663634834322	4.94650899883576	0.034777271644781	0.703423372519575	0.354922636450573	0.429405809204853	0.314375465158448	0.457311302944795	0.537433760497138	0.413694543410788	0.455384431677525	0.535430136180253	0.411823574600566	0.00490833658883964	0.00534230646951037	0.00533318725599036
185	0.486333689213633	0.23	0.0638732932753482	0.0456697893646791	0.0820767971860174	0.277454136324143	0.45419271853775	0.339756700698846	0.568628736376655	4.01	2.7	6.06	0.0755788235433796	0.101035097345967	0.126491371148555	0.0812180227939969	0.108573677844146	0.135929332894295	0.081619384374062	0.109086882055999	0.136560356631526	0.0638732932753482	5.08961127542392	-0.0340532219461387	0.666183738859485	0.354922636450573	0.429405809204853	0.314375465158448	0.457311302944795	0.537433760497138	0.413694543410788	0.455384431677525	0.535430136180253	0.411823574600566	0.00490833658883964	0.00534230646951037	0.00533318725599036
185	0.486333689213633	0.23	0.0639271011151688	0.0454510890599076	0.08240311317043	0.2491648185952	0.418842883499013	0.30532466974552	0.532361097252505	4.32	2.73	6.84	0.0636133793291275	0.0872645215649797	0.110915663800832	0.0678622777431879	0.0930931395568462	0.118324001370505	0.0674880124336839	0.0925195642677864	0.117680005228226	0.0639271011151688	5.5030536853399	0.00423661819054867	0.7411673769045	0.354922636450573	0.429405809204853	0.314375465158448	0.457311302944795	0.537433760497138	0.413694543410788	0.455384431677525	0.535430136180253	0.411823574600566	0.00490833658883964	0.00534230646951037	0.00533318725599036
185	0.486333689213633	0.23	0.0642441290831886	0.0460523021580778	0.0824359560082994	0.219421287136215	0.38125390493818	0.268982609260445	0.493525200615915	3.95	2.57	6.05	0.0607490939011849	0.0861053037405001	0.111461513579815	0.0653969446950423	0.0926931321120079	0.119989319528974	0.0654112762626028	0.0927171582645315	0.120006926635688	0.0642441290831886	5.15260389778435	-0.0387362150945276	0.659287919898517	0.354922636450573	0.429405809204853	0.314375465158448	0.457311302944795	0.537433760497138	0.413694543410788	0.455384431677525	0.535430136180253	0.411823574600566	0.00490833658883964	0.00534230646951037	0.00533318725599036
185	0.486333689213633	0.23	0.0647619583846456	0.0464846110749524	0.0830393056943388	0.338396628919471	0.482044349021506	0.376809811139799	0.587278886903213	4.18	2.44	7.25	0.0808541542789187	0.10343490804332	0.126015661807721	0.0865331494821397	0.110699919369729	0.134866689257319	0.0844411592146571	0.108037907992048	0.131580422866478	0.0647619583846456	5.45874291071944	-0.0668760842168602	0.654161033915909	0.354922636450573	0.429405809204853	0.314375465158448	0.457311302944795	0.537433760497138	0.413694543410788	0.455384431677525	0.535430136180253	0.411823574600566	0.00490833658883964	0.00534230646951037	0.00533318725599036
185	0.486333689213633	0.23	0.0652576456970203	0.0466150017444946	0.083900289649546	0.278107343894563	0.396645109086861	0.296871048309869	0.496419169863853	4.4	2.55	6.9	0.0608221531541909	0.0812635981517496	0.101705043149308	0.0647682969379241	0.0865359837227991	0.108303670507674	0.0638832419973241	0.0853570579296956	0.106828751827743	0.0652576456970203	5.21233142118863	-0.0228491579481713	0.691315911996498	0.354922636450573	0.429405809204853	0.314375465158448	0.457311302944795	0.537433760497138	0.413694543410788	0.455384431677525	0.535430136180253	0.411823574600566	0.00490833658883964	0.00534230646951037	0.00533318725599036
185	0.486333689213633	0.23	0.0656341055685035	0.046766993829005	0.084501217308002	0.327198623181863	0.525842040852375	0.408114392656292	0.643569689048459	3.9	2.64	6.12	0.0931958026431233	0.120079742206023	0.146963681768923	0.10045684233975	0.129435354263547	0.158413866187344	0.100648752980487	0.129606988335945	0.158641532420643	0.0656341055685035	5.22103720361825	-0.0181739551430174	0.693117603554506	0.354922636450573	0.429405809204853	0.314375465158448	0.457311302944795	0.537433760497138	0.413694543410788	0.455384431677525	0.535430136180253	0.411823574600566	0.00490833658883964	0.00534230646951037	0.00533318725599036
185	0.486333689213633	0.23	0.0662413654466896	0.0471823120171392	0.0853004188762401	0.287317035435387	0.444058279476911	0.334865748147763	0.553250810806059	3.93	2.5	6.2	0.0759620110246579	0.100731592012006	0.125501172999355	0.081816035142764	0.108494487716572	0.135172940290381	0.0814668261118641	0.107994259380212	0.134573679344203	0.0662413654466896	5.10099785627922	-0.0299097253925991	0.667405608699932	0.354922636450573	0.429405809204853	0.314375465158448	0.457311302944795	0.537433760497138	0.413694543410788	0.455384431677525	0.535430136180253	0.411823574600566	0.00490833658883964	0.00534230646951037	0.00533318725599036
185	0.486333689213633	0.23	0.066512928759159	0.0476019461732531	0.085423911345065	0.314047538457676	0.527242337554481	0.405583111041771	0.648901564067191	3.94	2.71	5.95	0.0917183717721529	0.11923033137556	0.146742290978967	0.0987506021068298	0.128371958477224	0.157993314847618	0.0994149594612281	0.12924757736655	0.159069316969999	0.066512928759159	5.06262432800575	-0.0298330117690993	0.67559129806565	0.354922636450573	0.429405809204853	0.314375465158448	0.457311302944795	0.537433760497138	0.413694543410788	0.455384431677525	0.535430136180253	0.411823574600566	0.00490833658883964	0.00534230646951037	0.00533318725599036
185	0.486333689213633	0.23	0.0669407138591473	0.0477820167977628	0.0860994109205318	0.281593460873107	0.502312671554157	0.377046601912937	0.627578741195378	3.87	2.64	6.11	0.0867503154329134	0.11557134444971	0.144392373466506	0.0935927710419674	0.124687066855208	0.155781362668448	0.0938013905921253	0.124941894014356	0.156140893945842	0.0669407138591473	5.11392141572115	0.00862299164952423	0.712275189181172	0.354922636450573	0.429405809204853	0.314375465158448	0.457311302944795	0.537433760497138	0.413694543410788	0.455384431677525	0.535430136180253	0.411823574600566	0.00490833658883964	0.00534230646951037	0.00533318725599036
185	0.486333689213633	0.23	0.0671684676028125	0.0479585450311924	0.0863783901744326	0.307458283351424	0.468709449659599	0.35887994079843	0.578538958520768	4.33	2.6	6.19	0.0745447747762568	0.0973580197395389	0.120171264702821	0.0794978294088488	0.103826878115438	0.128155926822027	0.079427084757026	0.103779805412933	0.128092370229723	0.0671684676028125	5.26380827260747	0.062566575170364	0.779523256015081	0.354922636450573	0.429405809204853	0.314375465158448	0.457311302944795	0.537433760497138	0.413694543410788	0.455384431677525	0.535430136180253	0.411823574600566	0.00490833658883964	0.00534230646951037	0.00533318725599036
185	0.486333689213633	0.23	0.0681151496768383	0.0484998841179827	0.087730415235694	0.303069191134734	0.484463126767721	0.3697613550452	0.599164898490243	4.36	3	7.24	0.076372973717102	0.100064241821629	0.123755509926157	0.0813982924011764	0.106648438816454	0.131898585231732	0.0812511323045101	0.106774595430396	0.131660293997629	0.0681151496768383	5.61034396826183	0.0380312438657056	0.785325923558502	0.354922636450573	0.429405809204853	0.314375465158448	0.457311302944795	0.537433760497138	0.413694543410788	0.455384431677525	0.535430136180253	0.411823574600566	0.00490833658883964	0.00534230646951037	0.00533318725599036
185	0.486333689213633	0.23	0.0683853357492772	0.0488207443624582	0.0879499271360962	0.284705986194984	0.438382410772519	0.329894192164942	0.546870629380096	4.85	2.78	7.03	0.061862229446318	0.0822060949374955	0.102549960428673	0.0652881411933277	0.0867586438650531	0.108229146536779	0.0648569360318334	0.0862078371079406	0.107539973426293	0.0683853357492772	5.58312556625044	-0.0180499835294365	0.737512129043528	0.354922636450573	0.429405809204853	0.314375465158448	0.457311302944795	0.537433760497138	0.413694543410788	0.455384431677525	0.535430136180253	0.411823574600566	0.00490833658883964	0.00534230646951037	0.00533318725599036
185	0.486333689213633	0.23	0.0685699160867348	0.0491549942038399	0.0879848379696297	0.318883185650423	0.497611801335767	0.384065988439036	0.611157614232498	3.77	2.56	5.57	0.0902622231866722	0.116947474716628	0.143632726246584	0.0976317979804618	0.126495801042323	0.155359804104183	0.0982829130021855	0.127427887741072	0.156551735201356	0.0685699160867348	4.89865598322435	0.00867192119106316	0.683117438869351	0.354922636450573	0.429405809204853	0.314375465158448	0.457311302944795	0.537433760497138	0.413694543410788	0.455384431677525	0.535430136180253	0.411823574600566	0.00490833658883964	0.00534230646951037	0.00533318725599036
185	0.486333689213633	0.23	0.0693770038268863	0.0495996697815329	0.0891543378722396	0.318537287017527	0.453330558070802	0.349806481098002	0.556854635043602	4.19	2.68	6.08	0.0748530398130964	0.0970055506268913	0.119158061440686	0.0800860030233403	0.103787192079095	0.12748838113485	0.0804192179075471	0.1042006255866	0.128005961933405	0.0693770038268863	5.17545468929237	0.04889782672266	0.757418664132186	0.354922636450573	0.429405809204853	0.314375465158448	0.457311302944795	0.537433760497138	0.413694543410788	0.455384431677525	0.535430136180253	0.411823574600566	0.00490833658883964	0.00534230646951037	0.00533318725599036
185	0.486333689213633	0.23	0.069683864970565	0.0499639101722049	0.0894038197689251	0.251596185154499	0.412289098371462	0.301268571666443	0.52330962507648	3.69	2.5	6.57	0.0722339416195722	0.0988528823216358	0.125471823023699	0.0783246469897387	0.107188074444804	0.136051501899868	0.0774835577087914	0.106083726938232	0.13463314115242	0.069683864970565	5.08306140928293	0.0135504859575185	0.703233038361174	0.354922636450573	0.429405809204853	0.314375465158448	0.457311302944795	0.537433760497138	0.413694543410788	0.455384431677525	0.535430136180253	0.411823574600566	0.00490833658883964	0.00534230646951037	0.00533318725599036
185	0.486333689213633	0.23	0.0698023897406044	0.0497119402756488	0.0898928392055599	0.268949452571704	0.50630734875273	0.375979248871462	0.636635448633998	3.91	2.52	5.8	0.0855929618388996	0.115262599493523	0.144932237148146	0.0922279658445276	0.124197537517727	0.156167109190926	0.0925084911386876	0.124569017016393	0.156637322122651	0.0698023897406044	5.16579321018903	-0.0175107301886186	0.692889177802618	0.354922636450573	0.429405809204853	0.314375465158448	0.457311302944795	0.537433760497138	0.413694543410788	0.455384431677525	0.535430136180253	0.411823574600566	0.00490833658883964	0.00534230646951037	0.00533318725599036
185	0.486333689213633	0.23	0.0705141822854378	0.050128400550608	0.0908999640202676	0.320024311831022	0.498233589622147	0.384843872674915	0.611623306569378	4.21	2.81	6.77	0.0820635801202297	0.106242648002569	0.130421715884909	0.0877667449795954	0.113626183253731	0.139485621527866	0.0875987283446022	0.113410876930322	0.139228679692588	0.0705141822854378	5.38994831864458	-0.0721525797521249	0.657130279744772	0.354922636450573	0.429405809204853	0.314375465158448	0.457311302944795	0.537433760497138	0.413694543410788	0.455384431677525	0.535430136180253	0.411823574600566	0.00490833658883964	0.00534230646951037	0.00533318725599036
185	0.486333689213633	0.23	0.0706729786302066	0.050266228686765	0.0910797285736482	0.292579819573326	0.452957254500835	0.342991054032262	0.562923454969407	3.75	2.57	6.15	0.0810461567014075	0.107030326872201	0.133014497042995	0.0877213644965339	0.115845669898083	0.143969975299632	0.0876086916498025	0.115727126749448	0.143802261303654	0.0706729786302066	5.03262445193724	-0.00718388658213067	0.674296808697521	0.354922636450573	0.429405809204853	0.314375465158448	0.457311302944795	0.537433760497138	0.413694543410788	0.455384431677525	0.535430136180253	0.411823574600566	0.00490833658883964	0.00534230646951037	0.00533318725599036
185	0.486333689213633	0.23	0.0707941767987158	0.050571344701468	0.0910170088959636	0.339583919129954	0.509911656029328	0.398887964670224	0.620935347388433	4.15	2.54	6.24	0.0860803580492547	0.110039363962213	0.133998369875171	0.0921849131911393	0.117843018365008	0.143501123538876	0.0918574225994235	0.117430053222067	0.143018978611246	0.0707941767987158	5.16911830919693	-0.0228036348321291	0.688601095557034	0.354922636450573	0.429405809204853	0.314375465158448	0.457311302944795	0.537433760497138	0.413694543410788	0.455384431677525	0.535430136180253	0.411823574600566	0.00490833658883964	0.00534230646951037	0.00533318725599036
185	0.486333689213633	0.23	0.070829756594945	0.0506564292084663	0.0910030839814237	0.232770965806944	0.448084104719806	0.321072585707459	0.575095623732153	3.58	2.72	5.54	0.0790610078323047	0.110336361588534	0.141611715344763	0.0860165956959994	0.12004347611479	0.154070356533581	0.0871494370043365	0.121617942386729	0.156033352900749	0.070829756594945	4.84353368909695	0.0440580271441821	0.732395771801912	0.354922636450573	0.429405809204853	0.314375465158448	0.457311302944795	0.537433760497138	0.413694543410788	0.455384431677525	0.535430136180253	0.411823574600566	0.00490833658883964	0.00534230646951037	0.00533318725599036
185	0.486333689213633	0.23	0.0708387763890115	0.0506170002980762	0.0910605524799468	0.258139937312118	0.421323110562114	0.30980789217944	0.532838328944788	4.2	2.61	6.85	0.0661179984516877	0.089917143736517	0.113716289021346	0.0707194934291472	0.0961749448645021	0.121630396299857	0.0699889435816422	0.0951794873517429	0.120334271231559	0.0708387763890115	5.26374684261095	0.00581797190564704	0.722562487648373	0.354922636450573	0.429405809204853	0.314375465158448	0.457311302944795	0.537433760497138	0.413694543410788	0.455384431677525	0.535430136180253	0.411823574600566	0.00490833658883964	0.00534230646951037	0.00533318725599036
185	0.486333689213633	0.23	0.0710255829525365	0.050854633921068	0.0911965319840051	0.310846377002383	0.476579822919788	0.365788377085743	0.587371268753833	3.84	2.53	5.58	0.0845654159652819	0.110178927189983	0.135792438414685	0.0912880484314807	0.118937737450225	0.14658742646897	0.0918222898268141	0.119735432757443	0.147502075831574	0.0710255829525365	4.71714233669406	0.0438722275558598	0.722787102946645	0.354922636450573	0.429405809204853	0.314375465158448	0.457311302944795	0.537433760497138	0.413694543410788	0.455384431677525	0.535430136180253	0.411823574600566	0.00490833658883964	0.00534230646951037	0.00533318725599036
185	0.486333689213633	0.23	0.0714904656947918	0.0509582521906317	0.0920226791989519	0.272638965096746	0.448809075316511	0.334355821089291	0.563262329543732	4.09	2.57	6.03	0.0730841869097057	0.0981016159382029	0.1231190449667	0.0783799507586231	0.10521017133402	0.132040391909417	0.0784127797868678	0.105265962600242	0.132168424172778	0.0714904656947918	5.07795152057966	0.0395894914519551	0.736729487313063	0.354922636450573	0.429405809204853	0.314375465158448	0.457311302944795	0.537433760497138	0.413694543410788	0.455384431677525	0.535430136180253	0.411823574600566	0.00490833658883964	0.00534230646951037	0.00533318725599036
185	0.486333689213633	0.23	0.0718869419316539	0.0514124220645689	0.0923614617987388	0.300254975711846	0.442325942249745	0.336898741425399	0.547753143074092	4.4	3.04	6.6	0.069060299664091	0.0906716421430534	0.112282984622016	0.0735451537775216	0.0965599613251989	0.119574768872876	0.0740981130125875	0.0973347240025759	0.120480079608933	0.0718869419316539	5.28766196825093	0.0127468202875464	0.747155458839312	0.354922636450573	0.429405809204853	0.314375465158448	0.457311302944795	0.537433760497138	0.413694543410788	0.455384431677525	0.535430136180253	0.411823574600566	0.00490833658883964	0.00534230646951037	0.00533318725599036
185	0.486333689213633	0.23	0.0720920363731644	0.0516755312264458	0.0925085415198831	0.333562669399186	0.507667104582015	0.395631664996715	0.619702544167315	3.98	2.69	5.86	0.0887126096112592	0.1138343505989	0.138956091586541	0.0954198310087169	0.122440930829697	0.149462030650677	0.096103653511727	0.123342761630192	0.15055700682185	0.0720920363731644	5.06153023106339	-0.0127027758663194	0.674313863543672	0.354922636450573	0.429405809204853	0.314375465158448	0.457311302944795	0.537433760497138	0.413694543410788	0.455384431677525	0.535430136180253	0.411823574600566	0.00490833658883964	0.00534230646951037	0.00533318725599036
185	0.486333689213633	0.23	0.0722815010195039	0.0513512145317929	0.0932117875072149	0.313692043142934	0.505684883668285	0.388903612391324	0.622466154945246	4.65	3.12	7.7	0.0757605554720634	0.0985101872542794	0.121259819036495	0.0802571923980664	0.104357089284431	0.128456986170797	0.0799512812111061	0.103895642868166	0.127947462579273	0.0722815010195039	5.71542200449272	0.034941665073753	0.799887422576719	0.354922636450573	0.429405809204853	0.314375465158448	0.457311302944795	0.537433760497138	0.413694543410788	0.455384431677525	0.535430136180253	0.411823574600566	0.00490833658883964	0.00534230646951037	0.00533318725599036
185	0.486333689213633	0.23	0.0725827047747703	0.0515636035404209	0.0936018060091197	0.313835537047875	0.493702333563295	0.379726259676611	0.60767840744998	3.92	2.72	6.14	0.0862666127771504	0.112159817635345	0.13805302249354	0.0929310543068914	0.120824613001174	0.148718171695456	0.0933048536471688	0.121329136915369	0.149372005642636	0.0725827047747703	4.84846135210426	0.000218962772087469	0.686982815535661	0.354922636450573	0.429405809204853	0.314375465158448	0.457311302944795	0.537433760497138	0.413694543410788	0.455384431677525	0.535430136180253	0.411823574600566	0.00490833658883964	0.00534230646951037	0.00533318725599036
185	0.486333689213633	0.23	0.072663201110559	0.051661431806548	0.09366497041457	0.274311128033954	0.429422718408451	0.320373138448232	0.53847229836867	4.43	2.53	6.42	0.0651738655212967	0.0873579434184193	0.109542021315542	0.0693504756392826	0.0929562007482471	0.116561925857212	0.0688672426220564	0.0922978756198224	0.115744947206622	0.072663201110559	5.09856793707955	0.0591151653601214	0.768775294798151	0.354922636450573	0.429405809204853	0.314375465158448	0.457311302944795	0.537433760497138	0.413694543410788	0.455384431677525	0.535430136180253	0.411823574600566	0.00490833658883964	0.00534230646951037	0.00533318725599036
185	0.486333689213633	0.23	0.0729026219799287	0.0520862854295678	0.0937189585302896	0.225146932686284	0.394238200936287	0.280050106173945	0.508426295698629	3.89	2.77	6.55	0.0641361905886695	0.0902871873109697	0.11643818403327	0.0691568266000641	0.0973549457765163	0.125553064952969	0.0691472585563019	0.0973772299536677	0.125522957897579	0.0729026219799287	4.96416820843683	0.0559350901650454	0.753036950531999	0.354922636450573	0.429405809204853	0.314375465158448	0.457311302944795	0.537433760497138	0.413694543410788	0.455384431677525	0.535430136180253	0.411823574600566	0.00490833658883964	0.00534230646951037	0.00533318725599036
185	0.486333689213633	0.23	0.0730950133518281	0.0522730848302565	0.0939169418733996	0.323264829334776	0.450460281800556	0.348701450305062	0.55221911329605	4.01	2.52	6.25	0.077688321509183	0.100359499993542	0.1230306784779	0.0834997843265939	0.107866876794281	0.132233969261968	0.0830984593910344	0.107304460189334	0.131553032290082	0.0730950133518281	4.94925793041644	0.0409127726072844	0.724339620065099	0.354922636450573	0.429405809204853	0.314375465158448	0.457311302944795	0.537433760497138	0.413694543410788	0.455384431677525	0.535430136180253	0.411823574600566	0.00490833658883964	0.00534230646951037	0.00533318725599036
185	0.486333689213633	0.23	0.0731574984486675	0.05210562565168	0.094209371245655	0.276861557953295	0.463623880222163	0.346638752285626	0.5806090081587	4.26	2.59	6.66	0.0730200007456911	0.0976631027440562	0.122306204742421	0.0779901517247073	0.104310601521927	0.130631051319147	0.077343583138645	0.10344594107919	0.129516273136278	0.0731574984486675	5.16884518723841	-0.0153559382654013	0.696366133495503	0.354922636450573	0.429405809204853	0.314375465158448	0.457311302944795	0.537433760497138	0.413694543410788	0.455384431677525	0.535430136180253	0.411823574600566	0.00490833658883964	0.00534230646951037	0.00533318725599036
185	0.486333689213633	0.23	0.0734649005936957	0.0525694954690755	0.094360305718316	0.248818492595648	0.42142494104819	0.307101098565093	0.535748783531286	3.75	2.6	6.17	0.0726788886945497	0.0997348968357939	0.126790904977038	0.0786800205697037	0.10797005671808	0.137260092866456	0.0786348174857267	0.107910714137779	0.137217186473151	0.0734649005936957	4.78897298630313	-0.0400211417837359	0.637321422825413	0.354922636450573	0.429405809204853	0.314375465158448	0.457311302944795	0.537433760497138	0.413694543410788	0.455384431677525	0.535430136180253	0.411823574600566	0.00490833658883964	0.00534230646951037	0.00533318725599036
[truncated: 1,372 more rows]
