# Supplementary material for: Re-expressing coefficients from regression models for inclusion in a meta-analysis
Source: BMC Med Res Methodol. 2024 Jan 8;24:6. doi: 10.1186/s12874-023-02132-y (PMC10773134; doi:10.1186/s12874-023-02132-y)
Supplement: Supplementary file 2 — Additional file 2. [file 12874_2023_2132_MOESM2_ESM.zip › Supp_Files_R1/simdata/simdata_scenario_186.csv]

ex_no	errsd	rsquare	beta	b_low_ci	b_hi_ci	lrsquare	lbeta	lb_low_ci	lb_hi_ci	x_median	x_25	x_75	rbl	rb	rbu	altl	alt	altu	dzl	dz	dzu	observed_beta	xlog	error	ylog	RelBias_rb	RelBias_rbl	RelBias_rbu	RelBias_alt	RelBias_altl	RelBias_altu	RelBias_dz	RelBias_dzl	RelBias_dzu	MC_SE_RelBias_rb	MC_SE_RelBias_alt	MC_SE_RelBias_dz
186	0.486333689213633	0.22	0.0727373259101026	0.0697850969907579	0.0756895548294472	0.286629334586687	0.477339717317616	0.461302018804339	0.493377415830892	3.97	2.57	6.12	0.103639003681136	0.107242133577603	0.11084526347407	0.111499963193869	0.115376388444684	0.119252813695498	0.11145391864892	0.115324313359844	0.119171447254348	0.0727373259101026	4.91841924349985	-0.00184230484764032	0.688470605125849	0.371242774297274	0.378658282191872	0.364358520002811	0.474123468266885	0.482095361492586	0.466722688728447	0.471804486511571	0.479758735177205	0.464472535518475	0.000753788170245533	0.000817026609235293	0.000816048787351556
186	0.486333689213633	0.22	0.0752011331199177	0.0722054046721478	0.0781968615676877	0.295155310373146	0.482428180110055	0.466551077498811	0.498305282721299	3.94	2.59	6.13	0.105483711660704	0.109073405897036	0.112663100133368	0.113568588755329	0.117433417761296	0.121298246767263	0.113523102013278	0.117403090167409	0.121317881217828	0.0752011331199177	4.8990134811004	0.00236744932313083	0.690867605212134	0.371242774297274	0.378658282191872	0.364358520002811	0.474123468266885	0.482095361492586	0.466722688728447	0.471804486511571	0.479758735177205	0.464472535518475	0.000753788170245533	0.000817026609235293	0.000816048787351556
186	0.486333689213633	0.22	0.0753511824221857	0.0723678078135376	0.0783345570308338	0.296451744363989	0.49531995095123	0.479069218907299	0.51157068299516	3.96	2.58	6.12	0.107839927704124	0.111498016555572	0.115156105407019	0.116045812458709	0.119982256982087	0.123918701505465	0.115967815514887	0.119961238171777	0.123831404361317	0.0753511824221857	4.88146515198457	0.000335188744365232	0.688920319911387	0.371242774297274	0.378658282191872	0.364358520002811	0.474123468266885	0.482095361492586	0.466722688728447	0.471804486511571	0.479758735177205	0.464472535518475	0.000753788170245533	0.000817026609235293	0.000816048787351556
186	0.486333689213633	0.22	0.07545680650782	0.0724481220249272	0.0784654909907128	0.289374522083751	0.488343910605456	0.472045952915211	0.504641868295702	4.09	2.62	6.28	0.103272919741218	0.106838542253382	0.110404164765546	0.110767397242036	0.114591775658079	0.118416154074122	0.110600472082479	0.114450601415865	0.118242194999584	0.07545680650782	5.00784316275058	-0.00775922274617437	0.693758224629688	0.371242774297274	0.378658282191872	0.364358520002811	0.474123468266885	0.482095361492586	0.466722688728447	0.471804486511571	0.479758735177205	0.464472535518475	0.000753788170245533	0.000817026609235293	0.000816048787351556
186	0.486333689213633	0.22	0.0776535233737227	0.0745473456487826	0.0807597010986627	0.287851026533847	0.483130383850796	0.466946488786855	0.499314278914738	3.98	2.58	6.1	0.104757749022125	0.108388547107176	0.112019345192228	0.112684865326862	0.116590409280051	0.12049595323324	0.112732273804431	0.116597843552654	0.120495188630912	0.0776535233737227	4.87644240865911	-0.00301406845379338	0.685400536107428	0.371242774297274	0.378658282191872	0.364358520002811	0.474123468266885	0.482095361492586	0.466722688728447	0.471804486511571	0.479758735177205	0.464472535518475	0.000753788170245533	0.000817026609235293	0.000816048787351556
186	0.486333689213633	0.22	0.07967184552498	0.0765218842415384	0.0828218068084217	0.285096881061549	0.483199552342082	0.466903926143417	0.499495178540747	4	2.61	6.16	0.104236780718928	0.107874795992815	0.111512811266703	0.112060797057036	0.115971881882236	0.119882966707436	0.112105820096622	0.115952683656656	0.119926489966656	0.07967184552498	4.89477188249705	-0.00245599551408966	0.689796610590269	0.371242774297274	0.378658282191872	0.364358520002811	0.474123468266885	0.482095361492586	0.466722688728447	0.471804486511571	0.479758735177205	0.464472535518475	0.000753788170245533	0.000817026609235293	0.000816048787351556
186	0.486333689213633	0.23	0.0728159760842134	0.069991354642712	0.0756405975257149	0.314337445018252	0.506641707822126	0.490705856700824	0.522577558943428	4.01	2.57	6.17	0.109187769607095	0.112733682126714	0.116279594646333	0.117338410015538	0.121149017546065	0.124959625076592	0.117190516496703	0.120962199699824	0.124739993312505	0.0728159760842134	4.99305078500873	-0.00419356588038041	0.690308600932895	0.371242774297274	0.378658282191872	0.364358520002811	0.474123468266885	0.482095361492586	0.466722688728447	0.471804486511571	0.479758735177205	0.464472535518475	0.000753788170245533	0.000817026609235293	0.000816048787351556
186	0.486333689213633	0.23	0.0733530983380526	0.0704761787019106	0.0762300179741947	0.299183200577143	0.48754328142175	0.471651814292734	0.503434748550767	3.99	2.57	6.23	0.105383370085675	0.108934074887209	0.112484779688743	0.113304240021177	0.117121824415663	0.120939408810148	0.112979398038624	0.116867493813697	0.120670777438932	0.0733530983380526	4.97507422618006	-0.00184967030992383	0.693251593126595	0.371242774297274	0.378658282191872	0.364358520002811	0.474123468266885	0.482095361492586	0.466722688728447	0.471804486511571	0.479758735177205	0.464472535518475	0.000753788170245533	0.000817026609235293	0.000816048787351556
186	0.486333689213633	0.23	0.0735436296453943	0.0706896188971142	0.0763976403936743	0.30772535679306	0.49256059802591	0.47682676974309	0.50829442630873	4.03	2.59	6.22	0.105702375426729	0.109190231246876	0.112678087067023	0.113543795271476	0.117290394017062	0.121036992762647	0.113378495542368	0.117170290476497	0.120864533593567	0.0735436296453943	5.00251042166147	4.91891707060161e-05	0.695892062920794	0.371242774297274	0.378658282191872	0.364358520002811	0.474123468266885	0.482095361492586	0.466722688728447	0.471804486511571	0.479758735177205	0.464472535518475	0.000753788170245533	0.000817026609235293	0.000816048787351556
186	0.486333689213633	0.23	0.073547633379932	0.0706867386160422	0.0764085281438217	0.301316694543459	0.484285202988678	0.46857987706943	0.499990528907925	3.96	2.56	6.12	0.105547233208238	0.109084844997668	0.112622456787097	0.113587271458039	0.117394360080119	0.121201448702198	0.113476433613357	0.117281211559271	0.121063977371841	0.073547633379932	4.94277510685058	-0.000164908491582678	0.69087868378284	0.371242774297274	0.378658282191872	0.364358520002811	0.474123468266885	0.482095361492586	0.466722688728447	0.471804486511571	0.479758735177205	0.464472535518475	0.000753788170245533	0.000817026609235293	0.000816048787351556
186	0.486333689213633	0.23	0.0745858147178771	0.0717062836398915	0.0774653457958628	0.295656546322344	0.472530833681915	0.456998174542423	0.488063492821408	3.97	2.55	6.17	0.102630862490756	0.10611912632432	0.109607390157884	0.110410190274393	0.114162861393432	0.11791553251247	0.110096567712026	0.113904115197465	0.117647799422639	0.0745858147178771	4.94200455975452	-0.00273015933030556	0.688047252799919	0.371242774297274	0.378658282191872	0.364358520002811	0.474123468266885	0.482095361492586	0.466722688728447	0.471804486511571	0.479758735177205	0.464472535518475	0.000753788170245533	0.000817026609235293	0.000816048787351556
186	0.486333689213633	0.23	0.0746488661199268	0.0717482640160692	0.0775494682237844	0.303222255418359	0.498227102465537	0.482142470995816	0.514311733935259	4.03	2.62	6.24	0.106869359918499	0.110434601259184	0.113999842599868	0.114795944814946	0.118625622923894	0.122455301032843	0.114714416007064	0.11852840726292	0.122352801957823	0.0746488661199268	4.98152019765924	-0.00653220251049066	0.692015683267541	0.371242774297274	0.378658282191872	0.364358520002811	0.474123468266885	0.482095361492586	0.466722688728447	0.471804486511571	0.479758735177205	0.464472535518475	0.000753788170245533	0.000817026609235293	0.000816048787351556
186	0.486333689213633	0.23	0.0746797481337789	0.0717985502365405	0.0775609460310172	0.300357232612826	0.483825067323453	0.468098835951152	0.499551298695754	4.06	2.61	6.19	0.103015563662014	0.106476470771097	0.10993737788018	0.110565546702425	0.1142801027656	0.117994658828774	0.110523771599037	0.11415955319444	0.117922024056315	0.0746797481337789	4.99934031724848	0.00604509195650015	0.704419275158822	0.371242774297274	0.378658282191872	0.364358520002811	0.474123468266885	0.482095361492586	0.466722688728447	0.471804486511571	0.479758735177205	0.464472535518475	0.000753788170245533	0.000817026609235293	0.000816048787351556
186	0.486333689213633	0.23	0.0748631842786573	0.07193411237489	0.0777922561824247	0.294706332004478	0.487651911426043	0.471585556473231	0.503718266378855	3.99	2.57	6.21	0.105423632348572	0.109015289205906	0.112606946063241	0.1133543927362	0.117216241098945	0.12107808946169	0.113087148028308	0.116934333450035	0.120814211071436	0.0748631842786573	4.97423783778801	0.000741549869570541	0.695802515133301	0.371242774297274	0.378658282191872	0.364358520002811	0.474123468266885	0.482095361492586	0.466722688728447	0.471804486511571	0.479758735177205	0.464472535518475	0.000753788170245533	0.000817026609235293	0.000816048787351556
186	0.486333689213633	0.23	0.0749518825473812	0.0720639091275252	0.0778398559672372	0.303860668709064	0.493636855094598	0.477724458812557	0.509549251376638	4	2.6	6.24	0.106487242561146	0.110034197654939	0.113581152748732	0.114459647068237	0.118272152852386	0.122084658636535	0.114277302121099	0.118101754599684	0.121955797680857	0.0749518825473812	4.99822787683084	0.00247329962540386	0.699329835582397	0.371242774297274	0.378658282191872	0.364358520002811	0.474123468266885	0.482095361492586	0.466722688728447	0.471804486511571	0.479758735177205	0.464472535518475	0.000753788170245533	0.000817026609235293	0.000816048787351556
186	0.486333689213633	0.23	0.0751518355825883	0.0721949742930668	0.0781086968721098	0.297418487010401	0.493024473155615	0.476886461508849	0.509162484802382	4.03	2.59	6.3	0.105787807990358	0.109367705964464	0.11294760393857	0.113644485737319	0.117490256549551	0.121336027361784	0.113396591593823	0.11713405051546	0.121020029500141	0.0751518355825883	4.98211640084316	0.00563678625364984	0.701776787377087	0.371242774297274	0.378658282191872	0.364358520002811	0.474123468266885	0.482095361492586	0.466722688728447	0.471804486511571	0.479758735177205	0.464472535518475	0.000753788170245533	0.000817026609235293	0.000816048787351556
186	0.486333689213633	0.23	0.0753925309097354	0.0724781433156839	0.0783069185037869	0.294759623995498	0.490652075159297	0.474488947797604	0.50681520252099	4.07	2.63	6.26	0.104167426780747	0.107715815829242	0.111264204877738	0.111770762351443	0.115578153599617	0.119385544847791	0.111659045922625	0.115495727165126	0.119258751850157	0.0753925309097354	5.00218896272257	-0.00487442474552256	0.6953956460913	0.371242774297274	0.378658282191872	0.364358520002811	0.474123468266885	0.482095361492586	0.466722688728447	0.471804486511571	0.479758735177205	0.464472535518475	0.000753788170245533	0.000817026609235293	0.000816048787351556
186	0.486333689213633	0.23	0.0754421249145748	0.0724665293876828	0.0784177204414669	0.293967738764584	0.489575364670726	0.473416934673906	0.505733794667545	4.09	2.63	6.26	0.103585038949163	0.107120551682206	0.110656064415249	0.11110364806816	0.114895782206617	0.118687916345074	0.111005395796042	0.114818671434728	0.118580245424108	0.0754421249145748	5.01190524604169	0.00533069453531535	0.706018001869336	0.371242774297274	0.378658282191872	0.364358520002811	0.474123468266885	0.482095361492586	0.466722688728447	0.471804486511571	0.479758735177205	0.464472535518475	0.000753788170245533	0.000817026609235293	0.000816048787351556
186	0.486333689213633	0.23	0.0756191803734682	0.0726845328062666	0.0785538279406698	0.298887671755767	0.482927536843793	0.467175419492248	0.498679654195339	4.04	2.55	6.21	0.103346142084453	0.106830744420151	0.11031534675585	0.110986070078876	0.114728273815043	0.11847047755121	0.110617610310146	0.11436565148465	0.118082849743121	0.0756191803734682	4.96172424022782	-0.00329700647927516	0.689641228678574	0.371242774297274	0.378658282191872	0.364358520002811	0.474123468266885	0.482095361492586	0.466722688728447	0.471804486511571	0.479758735177205	0.464472535518475	0.000753788170245533	0.000817026609235293	0.000816048787351556
186	0.486333689213633	0.23	0.0756463062260946	0.0726935269952842	0.078599085456905	0.295499525340354	0.490720276043711	0.474583624458297	0.506856927629124	4.02	2.61	6.24	0.105486939738874	0.10907367536491	0.112660410990945	0.113347270908028	0.117201271182243	0.121055271456458	0.113175843266652	0.117030962467561	0.120858977051466	0.0756463062260946	4.98450991714509	-0.00227808639224802	0.695286062000034	0.371242774297274	0.378658282191872	0.364358520002811	0.474123468266885	0.482095361492586	0.466722688728447	0.471804486511571	0.479758735177205	0.464472535518475	0.000753788170245533	0.000817026609235293	0.000816048787351556
186	0.486333689213633	0.23	0.0757092757836524	0.0727588721105573	0.0786596794567474	0.303490620124257	0.493597785661077	0.4776727204716	0.509522850850554	3.94	2.52	6.12	0.108151523224625	0.111757171996011	0.115362820767398	0.116460265937013	0.120342918739961	0.124225571542909	0.116173720172006	0.120017162897443	0.123902548670958	0.0757092757836524	4.87495402959846	0.00787491428821327	0.691303732900386	0.371242774297274	0.378658282191872	0.364358520002811	0.474123468266885	0.482095361492586	0.466722688728447	0.471804486511571	0.479758735177205	0.464472535518475	0.000753788170245533	0.000817026609235293	0.000816048787351556
186	0.486333689213633	0.23	0.0757792793108505	0.0728604273018366	0.0786981313198644	0.303888012311952	0.491553935014603	0.475709705782072	0.507398164247134	3.95	2.54	6.2	0.107431713970511	0.111009889236441	0.114588064502372	0.115650420620093	0.119502332306718	0.123354243993344	0.115271127418124	0.119118346561481	0.122951572701655	0.0757792793108505	4.93860359111958	0.00658157760461442	0.696743261733682	0.371242774297274	0.378658282191872	0.364358520002811	0.474123468266885	0.482095361492586	0.466722688728447	0.471804486511571	0.479758735177205	0.464472535518475	0.000753788170245533	0.000817026609235293	0.000816048787351556
186	0.486333689213633	0.23	0.0757892281391075	0.0728264253269026	0.0787520309513125	0.298929342678808	0.493778341763312	0.477673894394208	0.509882789132415	3.94	2.54	6.12	0.107933794323605	0.111572708089735	0.115211621855865	0.116198293525464	0.120115839207616	0.124033384889767	0.116011030308871	0.11991266025525	0.123843484664394	0.0757892281391075	4.91090457465207	-0.00247951504922874	0.686228319345049	0.371242774297274	0.378658282191872	0.364358520002811	0.474123468266885	0.482095361492586	0.466722688728447	0.471804486511571	0.479758735177205	0.464472535518475	0.000753788170245533	0.000817026609235293	0.000816048787351556
186	0.486333689213633	0.23	0.0758349826231016	0.0728808334665184	0.0787891317796849	0.296059931299007	0.486351692530166	0.470380195482044	0.502323189578289	3.98	2.56	6.11	0.105515539104695	0.109098260353439	0.112680981602182	0.11349842747294	0.117352203241481	0.121205979010023	0.113458169378464	0.117272469874888	0.12113377669325	0.0758349826231016	4.90848902700358	0.00587362100526786	0.695450068607692	0.371242774297274	0.378658282191872	0.364358520002811	0.474123468266885	0.482095361492586	0.466722688728447	0.471804486511571	0.479758735177205	0.464472535518475	0.000753788170245533	0.000817026609235293	0.000816048787351556
186	0.486333689213633	0.23	0.0759204401472108	0.0729909308570797	0.0788499494373419	0.306576625162	0.495798777062098	0.479918709779149	0.511678844345046	3.99	2.54	6.2	0.107375845281424	0.110928812925501	0.114481780569577	0.115464610873577	0.119285228307549	0.123105845741522	0.115125926510427	0.118950754686739	0.122672197631005	0.0759204401472108	4.95039289697525	-0.00253803901291306	0.689647310399556	0.371242774297274	0.378658282191872	0.364358520002811	0.474123468266885	0.482095361492586	0.466722688728447	0.471804486511571	0.479758735177205	0.464472535518475	0.000753788170245533	0.000817026609235293	0.000816048787351556
186	0.486333689213633	0.23	0.075960569428618	0.0729667271358935	0.0789544117213426	0.288459018666101	0.47780745957748	0.461825574922616	0.493789344232343	4.02	2.59	6.27	0.102501950597504	0.106049121738086	0.109596292878667	0.110121405382521	0.113932254530817	0.117743103679112	0.109925892429055	0.113691599157691	0.117516771213303	0.075960569428618	4.97093803797523	-0.00657730282366758	0.688296325798029	0.371242774297274	0.378658282191872	0.364358520002811	0.474123468266885	0.482095361492586	0.466722688728447	0.471804486511571	0.479758735177205	0.464472535518475	0.000753788170245533	0.000817026609235293	0.000816048787351556
186	0.486333689213633	0.23	0.0760736434546286	0.0731296538108269	0.0790176330984304	0.295741242006883	0.478468092792187	0.46274346654935	0.494192719035025	4.04	2.58	6.25	0.10242577810279	0.105906339568754	0.109386901034718	0.110005068021844	0.113743183639899	0.117481299257955	0.109748098838349	0.11343465435819	0.117204637076429	0.0760736434546286	4.98162966882865	-0.00417609507867781	0.690569070206184	0.371242774297274	0.378658282191872	0.364358520002811	0.474123468266885	0.482095361492586	0.466722688728447	0.471804486511571	0.479758735177205	0.464472535518475	0.000753788170245533	0.000817026609235293	0.000816048787351556
186	0.486333689213633	0.23	0.0761205888480605	0.0731599086423234	0.0790812690537976	0.293671086627776	0.484888594694892	0.468873406961356	0.500903782428429	3.99	2.58	6.19	0.104955823799669	0.108540772736682	0.112125721673694	0.112868681400562	0.116723907768765	0.120579134136968	0.112722914770347	0.11653536815802	0.120471587695499	0.0761205888480605	4.93118002767729	-0.00345761348762587	0.689408140722041	0.371242774297274	0.378658282191872	0.364358520002811	0.474123468266885	0.482095361492586	0.466722688728447	0.471804486511571	0.479758735177205	0.464472535518475	0.000753788170245533	0.000817026609235293	0.000816048787351556
186	0.486333689213633	0.23	0.076326683361398	0.0733670679475338	0.0792862987752622	0.298813343132636	0.488381045058656	0.472448219690464	0.504313870426847	3.99	2.6	6.21	0.105736323144212	0.109302170789559	0.112868018434906	0.113705563953353	0.117540165965501	0.121374767977648	0.113535258108379	0.117440903732472	0.12125611715609	0.076326683361398	4.94220314746762	0.000674537383339028	0.694780767127769	0.371242774297274	0.378658282191872	0.364358520002811	0.474123468266885	0.482095361492586	0.466722688728447	0.471804486511571	0.479758735177205	0.464472535518475	0.000753788170245533	0.000817026609235293	0.000816048787351556
186	0.486333689213633	0.23	0.0764494263061521	0.0734744740261823	0.0794243785861219	0.296219528857769	0.487285154234341	0.471289127897479	0.503281180571202	4.06	2.63	6.3	0.103850426776754	0.107375214563025	0.110900002349296	0.111477873766483	0.115261544764159	0.119045215761836	0.111284340174507	0.11507636153442	0.11888421074982	0.0764494263061521	5.01325287238749	-0.00301126520048888	0.696481897115173	0.371242774297274	0.378658282191872	0.364358520002811	0.474123468266885	0.482095361492586	0.466722688728447	0.471804486511571	0.479758735177205	0.464472535518475	0.000753788170245533	0.000817026609235293	0.000816048787351556
186	0.486333689213633	0.23	0.0764677687188495	0.0735101511620964	0.0794253862756027	0.300533199987204	0.486287259339532	0.470487612331899	0.502086906347165	4.01	2.6	6.22	0.10474734072127	0.108264906253296	0.111782471785323	0.112573753536879	0.116354141206155	0.120134528875432	0.112449208676617	0.116216873109676	0.119998734354522	0.0764677687188495	4.96303182918186	0.000279420613617801	0.694116151705436	0.371242774297274	0.378658282191872	0.364358520002811	0.474123468266885	0.482095361492586	0.466722688728447	0.471804486511571	0.479758735177205	0.464472535518475	0.000753788170245533	0.000817026609235293	0.000816048787351556
186	0.486333689213633	0.23	0.0765167486380006	0.0735735893977803	0.0794599078782208	0.297679729007763	0.483642179514302	0.467821165746492	0.499463193282112	4.04	2.6	6.23	0.103494280346736	0.10699430247943	0.110494324612123	0.111145811057668	0.1149045965418	0.118663382025933	0.11095869028577	0.114749307946147	0.118482198356833	0.0765167486380006	4.99736704286497	-0.00305800241015752	0.693255591332	0.371242774297274	0.378658282191872	0.364358520002811	0.474123468266885	0.482095361492586	0.466722688728447	0.471804486511571	0.479758735177205	0.464472535518475	0.000753788170245533	0.000817026609235293	0.000816048787351556
186	0.486333689213633	0.23	0.0766273975393311	0.0736541196198772	0.0796006754587851	0.290974234850161	0.480820457763537	0.46483578143824	0.496805134088835	4.02	2.6	6.18	0.103304558327507	0.10685697402727	0.110409389727033	0.111000325629742	0.114817381777409	0.118634437925075	0.110906996941958	0.114752800737824	0.118582480065925	0.0766273975393311	4.95771960881216	0.013744975929891	0.708832603615322	0.371242774297274	0.378658282191872	0.364358520002811	0.474123468266885	0.482095361492586	0.466722688728447	0.471804486511571	0.479758735177205	0.464472535518475	0.000753788170245533	0.000817026609235293	0.000816048787351556
186	0.486333689213633	0.23	0.0768474110479297	0.0738468918703758	0.0798479302254835	0.30431381728822	0.499146763801368	0.483073973426999	0.515219554175736	4.03	2.59	6.22	0.107156332781298	0.110721627888922	0.114286922996546	0.115114147870199	0.118944214629367	0.122774281388534	0.11496570715417	0.118751127994892	0.122547615670464	0.0768474110479297	4.9639694599531	0.00371943440314786	0.699175319849702	0.371242774297274	0.378658282191872	0.364358520002811	0.474123468266885	0.482095361492586	0.466722688728447	0.471804486511571	0.479758735177205	0.464472535518475	0.000753788170245533	0.000817026609235293	0.000816048787351556
186	0.486333689213633	0.23	0.0768831103135397	0.0739038071161414	0.0798624135109381	0.302095666842716	0.494311426539108	0.478310559476472	0.510312293601744	3.99	2.56	6.15	0.10692605369518	0.110503038432003	0.114080023168827	0.114969717524209	0.118815786003958	0.122661854483708	0.114789638551687	0.118636219119162	0.122495841650061	0.0768831103135397	4.92425346095444	-5.51669760282492e-05	0.691358504104331	0.371242774297274	0.378658282191872	0.364358520002811	0.474123468266885	0.482095361492586	0.466722688728447	0.471804486511571	0.479758735177205	0.464472535518475	0.000753788170245533	0.000817026609235293	0.000816048787351556
186	0.486333689213633	0.23	0.0769900917955015	0.0740037614954612	0.0799764220955419	0.292895087904482	0.485283912309534	0.469225635310412	0.501342189308656	4.01	2.6	6.19	0.10436555046777	0.107937245602177	0.111508940736585	0.112150940086631	0.11598907408038	0.119827208074128	0.112046180154266	0.115888397063907	0.11972149989607	0.0769900917955015	4.94940676598364	0.00461642056712286	0.699433324087896	0.371242774297274	0.378658282191872	0.364358520002811	0.474123468266885	0.482095361492586	0.466722688728447	0.471804486511571	0.479758735177205	0.464472535518475	0.000753788170245533	0.000817026609235293	0.000816048787351556
186	0.486333689213633	0.23	0.0770071437900125	0.0739911755540721	0.0800231120259528	0.295701644099992	0.493112237852787	0.476904798082542	0.509319677623032	4	2.63	6.24	0.106414671403265	0.110031136124051	0.113647600844836	0.114395341582184	0.118283026537639	0.122170711493095	0.114375170915525	0.118278524604318	0.122128147467697	0.0770071437900125	4.9715038098297	-0.00371525159321367	0.693342392427729	0.371242774297274	0.378658282191872	0.364358520002811	0.474123468266885	0.482095361492586	0.466722688728447	0.471804486511571	0.479758735177205	0.464472535518475	0.000753788170245533	0.000817026609235293	0.000816048787351556
186	0.486333689213633	0.23	0.0771668195094998	0.0741619208280737	0.080171718190926	0.29969285245125	0.488181249700706	0.472288305834324	0.504074193567087	3.93	2.58	6.14	0.106994676966782	0.110595148064687	0.114195619162591	0.115222425466761	0.119099768008319	0.122977110549876	0.115159883366209	0.119012339064875	0.122904362017094	0.0771668195094998	4.90301448405566	-0.00808845300117237	0.680915460081055	0.371242774297274	0.378658282191872	0.364358520002811	0.474123468266885	0.482095361492586	0.466722688728447	0.471804486511571	0.479758735177205	0.464472535518475	0.000753788170245533	0.000817026609235293	0.000816048787351556
186	0.486333689213633	0.23	0.077181148369623	0.0741863449265763	0.0801759518126697	0.29666523103233	0.496954942846058	0.480658909644441	0.513250976047675	4.05	2.58	6.16	0.106163293785451	0.109762604077235	0.113361914369018	0.113991120733816	0.117855821982237	0.121720523230659	0.113922556912075	0.117784595393095	0.121649595185681	0.077181148369623	4.96408244329258	0.000686729093540958	0.696310931865942	0.371242774297274	0.378658282191872	0.364358520002811	0.474123468266885	0.482095361492586	0.466722688728447	0.471804486511571	0.479758735177205	0.464472535518475	0.000753788170245533	0.000817026609235293	0.000816048787351556
186	0.486333689213633	0.23	0.0772002067942042	0.0742171475797071	0.0801832660087012	0.297189419757892	0.486894623955869	0.470948518914923	0.502840728996816	4.02	2.59	6.26	0.104598248736477	0.10813989839554	0.111681548054602	0.112382373086952	0.116187589695604	0.119992806304256	0.112143413303602	0.115922756897498	0.11971608863073	0.0772002067942042	4.95959994349323	-0.00411527865025406	0.690644162594272	0.371242774297274	0.378658282191872	0.364358520002811	0.474123468266885	0.482095361492586	0.466722688728447	0.471804486511571	0.479758735177205	0.464472535518475	0.000753788170245533	0.000817026609235293	0.000816048787351556
186	0.486333689213633	0.23	0.0772811238035151	0.0743074469043782	0.0802548007026521	0.300368430738727	0.493152010626919	0.47712304372675	0.509180977527089	4	2.59	6.16	0.106516807943379	0.11009524417966	0.11367368041594	0.114511788796458	0.118358816720242	0.122205844644026	0.114432655813859	0.118326607617348	0.122124105914372	0.0772811238035151	4.92138195315688	0.00551849145050577	0.696984584726417	0.371242774297274	0.378658282191872	0.364358520002811	0.474123468266885	0.482095361492586	0.466722688728447	0.471804486511571	0.479758735177205	0.464472535518475	0.000753788170245533	0.000817026609235293	0.000816048787351556
186	0.486333689213633	0.23	0.0772993968590198	0.0743018512014736	0.0802969425165661	0.303924564145711	0.495208621610707	0.479247970005533	0.51116927321588	4.05	2.58	6.2	0.105736625287925	0.109258028702754	0.112779432117583	0.113518866655419	0.117299446219022	0.121080025782625	0.113327347721764	0.117154931913706	0.120883921871109	0.0772993968590198	4.9512002811603	-0.000395537102040156	0.693367803038195	0.371242774297274	0.378658282191872	0.364358520002811	0.474123468266885	0.482095361492586	0.466722688728447	0.471804486511571	0.479758735177205	0.464472535518475	0.000753788170245533	0.000817026609235293	0.000816048787351556
186	0.486333689213633	0.23	0.0773907798757093	0.0743889023835879	0.0803926573678308	0.291025411905246	0.48595941998136	0.469805904542618	0.502112935420102	4.09	2.62	6.21	0.102662658465934	0.106192547772298	0.109722437078662	0.110098252639431	0.113883802813648	0.117669352987866	0.110082660512126	0.113821999835386	0.117620673280135	0.0773907798757093	4.99483871462767	0.00339968253154738	0.702751228492443	0.371242774297274	0.378658282191872	0.364358520002811	0.474123468266885	0.482095361492586	0.466722688728447	0.471804486511571	0.479758735177205	0.464472535518475	0.000753788170245533	0.000817026609235293	0.000816048787351556
186	0.486333689213633	0.23	0.0774117743431307	0.0743904665479349	0.0804330821383265	0.289263466242366	0.481018584201732	0.464960765491155	0.497076402912309	4	2.61	6.24	0.103778634743304	0.107362718877755	0.110946803012206	0.111565234725633	0.115418235766989	0.119271236808345	0.111456208518211	0.115248255768347	0.119109820725225	0.0774117743431307	4.95365903982405	0.00198034072277229	0.695317121553195	0.371242774297274	0.378658282191872	0.364358520002811	0.474123468266885	0.482095361492586	0.466722688728447	0.471804486511571	0.479758735177205	0.464472535518475	0.000753788170245533	0.000817026609235293	0.000816048787351556
186	0.486333689213633	0.23	0.0774255478743203	0.0743975804300238	0.0804535153186168	0.290498963750173	0.480264315921968	0.464279718219156	0.49624891362478	3.97	2.54	6.07	0.104391084487923	0.107985145188442	0.111579205888962	0.112319515519438	0.116186542656956	0.120053569794475	0.112195409435299	0.116079307927066	0.119899690963211	0.0774255478743203	4.87382620126543	-0.00108684641725044	0.685477210434727	0.371242774297274	0.378658282191872	0.364358520002811	0.474123468266885	0.482095361492586	0.466722688728447	0.471804486511571	0.479758735177205	0.464472535518475	0.000753788170245533	0.000817026609235293	0.000816048787351556
186	0.486333689213633	0.23	0.0774592942715867	0.0744680021308542	0.0804505864123191	0.303343551042866	0.497321156764358	0.481270380145184	0.513371933383531	3.99	2.58	6.14	0.107541101310631	0.111127688530057	0.114714275749482	0.115625224330371	0.119481423930082	0.123337623529793	0.115586496589094	0.119426707088496	0.123294075829415	0.0774592942715867	4.92585076201688	0.00126575316452209	0.692444141429599	0.371242774297274	0.378658282191872	0.364358520002811	0.474123468266885	0.482095361492586	0.466722688728447	0.471804486511571	0.479758735177205	0.464472535518475	0.000753788170245533	0.000817026609235293	0.000816048787351556
186	0.486333689213633	0.23	0.0774857297630344	0.0744945685697512	0.0804768909563176	0.295194939371493	0.492231037595567	0.476032857793107	0.508429217398028	4	2.57	6.22	0.106314997456262	0.109932624719385	0.113550251982508	0.114300007050813	0.118189343753777	0.122078680456742	0.114009028353735	0.117883772187633	0.121768486157453	0.0774857297630344	4.95335999958014	0.000355458444430962	0.694789366813314	0.371242774297274	0.378658282191872	0.364358520002811	0.474123468266885	0.482095361492586	0.466722688728447	0.471804486511571	0.479758735177205	0.464472535518475	0.000753788170245533	0.000817026609235293	0.000816048787351556
186	0.486333689213633	0.23	0.0776309794704669	0.0746338672058547	0.0806280917350791	0.301310880121524	0.485859233477385	0.470102644302021	0.501615822652749	4.02	2.55	6.25	0.104497662766267	0.108000146238656	0.111502629711044	0.112285110742502	0.116048608740065	0.119812106737629	0.111894645407574	0.115646525334932	0.119414433431166	0.0776309794704669	4.95755807338087	0.00563128374850016	0.696871161951805	0.371242774297274	0.378658282191872	0.364358520002811	0.474123468266885	0.482095361492586	0.466722688728447	0.471804486511571	0.479758735177205	0.464472535518475	0.000753788170245533	0.000817026609235293	0.000816048787351556
186	0.486333689213633	0.23	0.0776733593689509	0.07463922854561	0.0807074901922918	0.299366522883088	0.49247712018621	0.476431849348807	0.508522391023613	3.99	2.57	6.09	0.106569150943992	0.110158186589165	0.113747222234337	0.114593834874366	0.118453125808356	0.122312416742346	0.114519119748181	0.118389978012033	0.122229598837657	0.0776733593689509	4.89859105969261	0.00354253333175836	0.692632771113123	0.371242774297274	0.378658282191872	0.364358520002811	0.474123468266885	0.482095361492586	0.466722688728447	0.471804486511571	0.479758735177205	0.464472535518475	0.000753788170245533	0.000817026609235293	0.000816048787351556
186	0.486333689213633	0.23	0.0778652484191794	0.0748721013192059	0.0808583955191529	0.300379615259062	0.487529829420636	0.47168402248948	0.503375636351792	3.96	2.53	6.17	0.106168983133348	0.109735636080228	0.113302289027107	0.114246650562226	0.118084665591409	0.121922680620592	0.113873014074466	0.117666909848231	0.121582035546294	0.0778652484191794	4.91782002083889	-0.00688572050919742	0.680587148079425	0.371242774297274	0.378658282191872	0.364358520002811	0.474123468266885	0.482095361492586	0.466722688728447	0.471804486511571	0.479758735177205	0.464472535518475	0.000753788170245533	0.000817026609235293	0.000816048787351556
186	0.486333689213633	0.23	0.0779088716872266	0.0748742679876404	0.0809434753868127	0.300283539711838	0.496893808887354	0.480739959274722	0.513047658499985	3.97	2.57	6.11	0.108103161548564	0.111735649717303	0.115368137886042	0.116314911634624	0.120223331465351	0.124131751296078	0.116207366221352	0.120154933084928	0.124039779825012	0.0779088716872266	4.9004103070677	0.000225709295943681	0.689428735700671	0.371242774297274	0.378658282191872	0.364358520002811	0.474123468266885	0.482095361492586	0.466722688728447	0.471804486511571	0.479758735177205	0.464472535518475	0.000753788170245533	0.000817026609235293	0.000816048787351556
186	0.486333689213633	0.23	0.077974388754527	0.0749365968954187	0.0810121806136353	0.295874822125087	0.49023408175927	0.474127936906875	0.506340226611666	4.03	2.59	6.11	0.104996840019487	0.108563586846155	0.112130333672824	0.112772692791286	0.116603585645524	0.120434478499762	0.112808160152122	0.116572540284415	0.120546207747429	0.077974388754527	4.88925228318431	0.00433877772371839	0.694259370349781	0.371242774297274	0.378658282191872	0.364358520002811	0.474123468266885	0.482095361492586	0.466722688728447	0.471804486511571	0.479758735177205	0.464472535518475	0.000753788170245533	0.000817026609235293	0.000816048787351556
186	0.486333689213633	0.23	0.0780077241933425	0.0750044575036365	0.0810109908830484	0.304789105858439	0.498099230525585	0.482078157378827	0.514120303672344	3.93	2.54	6.09	0.109282006847715	0.11291381426013	0.116545621672545	0.117694449814784	0.121605830906394	0.125517211998005	0.117496508617569	0.121411272225669	0.125297078382823	0.0780077241933425	4.90132094061244	-0.00321500085284003	0.684089631168693	0.371242774297274	0.378658282191872	0.364358520002811	0.474123468266885	0.482095361492586	0.466722688728447	0.471804486511571	0.479758735177205	0.464472535518475	0.000753788170245533	0.000817026609235293	0.000816048787351556
186	0.486333689213633	0.23	0.0780203079911169	0.0750150665161659	0.0810255494660679	0.292621513733891	0.490188301026833	0.473957015883606	0.506419586170059	3.96	2.58	6.18	0.106718170371193	0.11037287532377	0.114027580276347	0.114842344002044	0.118775272030419	0.122708200058794	0.114760104465768	0.118664234239304	0.122617518714052	0.0780203079911169	4.92310232944823	0.00142435170766211	0.693855397462499	0.371242774297274	0.378658282191872	0.364358520002811	0.474123468266885	0.482095361492586	0.466722688728447	0.471804486511571	0.479758735177205	0.464472535518475	0.000753788170245533	0.000817026609235293	0.000816048787351556
186	0.486333689213633	0.23	0.0780593736190354	0.0750563407463629	0.0810624064917078	0.303092058397477	0.498039190153833	0.481955669751106	0.514122710556559	4.01	2.63	6.19	0.107330590662771	0.110912359387793	0.114494128112815	0.115353745866649	0.119203258262955	0.123052770659262	0.115413625432029	0.119209558569321	0.123058781221369	0.0780593736190354	4.9652570184145	-0.00140894033089781	0.694662870467147	0.371242774297274	0.378658282191872	0.364358520002811	0.474123468266885	0.482095361492586	0.466722688728447	0.471804486511571	0.479758735177205	0.464472535518475	0.000753788170245533	0.000817026609235293	0.000816048787351556
186	0.486333689213633	0.23	0.0780725949122101	0.0750548816904931	0.0810903081339271	0.291464428694929	0.480999160449341	0.465027519603553	0.496970801295128	4	2.54	6.2	0.103809900139565	0.107375311585923	0.110940723032282	0.11160088278666	0.115433880067038	0.119266877347416	0.11128111986136	0.115014880404124	0.118908623789758	0.0780725949122101	4.93732746020571	0.00712898282184397	0.698982700636342	0.371242774297274	0.378658282191872	0.364358520002811	0.474123468266885	0.482095361492586	0.466722688728447	0.471804486511571	0.479758735177205	0.464472535518475	0.000753788170245533	0.000817026609235293	0.000816048787351556
186	0.486333689213633	0.23	0.0780942475719075	0.0750662023274621	0.0811222928163529	0.295488221356304	0.487034100561791	0.47101822889039	0.503049972233191	3.98	2.59	6.15	0.105598432989779	0.10918906037473	0.112779687759682	0.113580059544545	0.117442083446212	0.121304107347879	0.11351573662605	0.117389517880315	0.121207652075942	0.0780942475719075	4.90957707043489	-0.00858163635253718	0.682061854966761	0.371242774297274	0.378658282191872	0.364358520002811	0.474123468266885	0.482095361492586	0.466722688728447	0.471804486511571	0.479758735177205	0.464472535518475	0.000753788170245533	0.000817026609235293	0.000816048787351556
186	0.486333689213633	0.23	0.0781110871950129	0.0750975902610816	0.0811245841289441	0.298405808589255	0.493137394805004	0.477033739705349	0.50924104990466	3.95	2.59	6.12	0.10768921842636	0.111324579800507	0.114959941174654	0.115922391462398	0.119835687430919	0.123748983399441	0.115919457072266	0.119853699983105	0.123710363936425	0.0781110871950129	4.89429798045314	-0.0073641169579512	0.681048234535545	0.371242774297274	0.378658282191872	0.364358520002811	0.474123468266885	0.482095361492586	0.466722688728447	0.471804486511571	0.479758735177205	0.464472535518475	0.000753788170245533	0.000817026609235293	0.000816048787351556
186	0.486333689213633	0.23	0.0781260482026281	0.075118175510727	0.0811339208945292	0.297399547861813	0.489834398929276	0.473800080325199	0.505868717533354	4	2.6	6.16	0.105666201041543	0.109242151328465	0.112818101615387	0.113583814795584	0.117427712570883	0.121271610346183	0.11353536002498	0.117404542225472	0.121290310761791	0.0781260482026281	4.9549167901848	-0.00932694905161474	0.685264515527269	0.371242774297274	0.378658282191872	0.364358520002811	0.474123468266885	0.482095361492586	0.466722688728447	0.471804486511571	0.479758735177205	0.464472535518475	0.000753788170245533	0.000817026609235293	0.000816048787351556
186	0.486333689213633	0.23	0.0781280559405548	0.0750942825766829	0.0811618293044267	0.294344481435235	0.478338320154508	0.462565085504306	0.494111554804709	3.96	2.51	6.14	0.10412673087488	0.107677399550311	0.111228068225741	0.11205030956774	0.115871168255145	0.119692026942551	0.111676484681311	0.115535760657167	0.119267466171323	0.0781280559405548	4.88463459146631	0.00618433950262403	0.693203838857377	0.371242774297274	0.378658282191872	0.364358520002811	0.474123468266885	0.482095361492586	0.466722688728447	0.471804486511571	0.479758735177205	0.464472535518475	0.000753788170245533	0.000817026609235293	0.000816048787351556
186	0.486333689213633	0.23	0.0781980721880352	0.0751857975010252	0.0812103468750452	0.301445998996378	0.493238881672811	0.477248099678068	0.509229663667555	3.95	2.56	6.22	0.107664855005816	0.111272297813981	0.114879740622145	0.115886999798987	0.119769935636889	0.123652871474791	0.115564262283773	0.119424504643462	0.123326138953098	0.0781980721880352	4.93139176014445	-0.006319963499605	0.685543434938534	0.371242774297274	0.378658282191872	0.364358520002811	0.474123468266885	0.482095361492586	0.466722688728447	0.471804486511571	0.479758735177205	0.464472535518475	0.000753788170245533	0.000817026609235293	0.000816048787351556
186	0.486333689213633	0.23	0.0782287556564286	0.0751954312778733	0.0812620800349839	0.299380698551687	0.494446540333025	0.478337648682984	0.510555431983066	4.06	2.64	6.24	0.105364807513923	0.108913159337457	0.112461511160991	0.113098726447144	0.116907532078712	0.12071633771028	0.113088946704788	0.116888110232867	0.120697249333568	0.0782287556564286	4.96309058295865	-0.00739565964688703	0.69072851468435	0.371242774297274	0.378658282191872	0.364358520002811	0.474123468266885	0.482095361492586	0.466722688728447	0.471804486511571	0.479758735177205	0.464472535518475	0.000753788170245533	0.000817026609235293	0.000816048787351556
186	0.486333689213633	0.23	0.0782485309534458	0.0752036561958141	0.0812934057110774	0.293433783882975	0.48645415879515	0.470378067436224	0.502530250154075	3.99	2.6	6.05	0.10521924762713	0.108815321412607	0.112411395198085	0.113142809650316	0.117009686680655	0.120876563710993	0.113329236586162	0.117188794626236	0.121025260990115	0.0782485309534458	4.89423525116874	-0.000913109261276357	0.689472347889809	0.371242774297274	0.378658282191872	0.364358520002811	0.474123468266885	0.482095361492586	0.466722688728447	0.471804486511571	0.479758735177205	0.464472535518475	0.000753788170245533	0.000817026609235293	0.000816048787351556
186	0.486333689213633	0.23	0.0783810365967973	0.0753348924098331	0.0814271807837615	0.290669941118304	0.481200923502646	0.465191793153344	0.497210053851948	4.02	2.57	6.26	0.103323017942003	0.106878780719124	0.110434543496244	0.111012654458679	0.11483304871715	0.118653442975621	0.110739862622165	0.114496863788736	0.118289054755223	0.0783810365967973	4.96002037881241	-0.00484362330124564	0.690199372041282	0.371242774297274	0.378658282191872	0.364358520002811	0.474123468266885	0.482095361492586	0.466722688728447	0.471804486511571	0.479758735177205	0.464472535518475	0.000753788170245533	0.000817026609235293	0.000816048787351556
186	0.486333689213633	0.23	0.0784072817044164	0.0753795213767454	0.0814350420320873	0.311573862250677	0.501766069213365	0.485881822486367	0.517650315940363	4.01	2.6	6.21	0.1082111368376	0.111748730376995	0.115286323916391	0.116300883939344	0.120102944130868	0.123905004322392	0.11622290541618	0.120007308592051	0.123837227932432	0.0784072817044164	4.95913000452405	-0.0045650394850666	0.689374653943392	0.371242774297274	0.378658282191872	0.364358520002811	0.474123468266885	0.482095361492586	0.466722688728447	0.471804486511571	0.479758735177205	0.464472535518475	0.000753788170245533	0.000817026609235293	0.000816048787351556
186	0.486333689213633	0.23	0.0784956227708523	0.0754410401639675	0.0815502053777372	0.298290400998223	0.49860829393241	0.482321494957792	0.514895092907028	3.97	2.59	6.17	0.108242822211869	0.111897913482401	0.115553004752932	0.116438133188192	0.12036995975624	0.124301786324289	0.116386994215691	0.120314604464772	0.124256159210563	0.0784956227708523	4.90849647369631	0.00122681220781951	0.692904458295101	0.371242774297274	0.378658282191872	0.364358520002811	0.474123468266885	0.482095361492586	0.466722688728447	0.471804486511571	0.479758735177205	0.464472535518475	0.000753788170245533	0.000817026609235293	0.000816048787351556
186	0.486333689213633	0.23	0.078541480835009	0.0754817025283662	0.0816012591416517	0.300049030982412	0.495396985155462	0.479282804714104	0.51151116559682	3.96	2.59	6.18	0.107812473219237	0.111437284354116	0.115062095488995	0.11600678481437	0.119907100545571	0.123807416276772	0.115912970784302	0.119805193263164	0.123691648022759	0.078541480835009	4.92007521514787	-0.00667064899243313	0.683990037058204	0.371242774297274	0.378658282191872	0.364358520002811	0.474123468266885	0.482095361492586	0.466722688728447	0.471804486511571	0.479758735177205	0.464472535518475	0.000753788170245533	0.000817026609235293	0.000816048787351556
186	0.486333689213633	0.23	0.0785705745275046	0.0754796683277688	0.0816614807272404	0.296856932003599	0.488192018486912	0.47219068799999	0.504193348973834	3.98	2.57	6.09	0.105932034235072	0.109521798989068	0.113111563743064	0.113947730443047	0.117809126568364	0.121670522693681	0.113938098143288	0.117732172720707	0.121655222638749	0.0785705745275046	4.8657641280462	0.00475249074214468	0.691832860460456	0.371242774297274	0.378658282191872	0.364358520002811	0.474123468266885	0.482095361492586	0.466722688728447	0.471804486511571	0.479758735177205	0.464472535518475	0.000753788170245533	0.000817026609235293	0.000816048787351556
186	0.486333689213633	0.23	0.0785739049668307	0.075551138711163	0.0815966712224984	0.293584241907235	0.484692181131884	0.46868012881385	0.500704233449918	3.99	2.59	6.24	0.104800417217192	0.108380833070709	0.111961248924226	0.112687573746568	0.116537447499459	0.120387321252351	0.112431185609603	0.11629595139093	0.120106555022392	0.0785739049668307	4.91933354898157	0.0011020138952921	0.693088301234482	0.371242774297274	0.378658282191872	0.364358520002811	0.474123468266885	0.482095361492586	0.466722688728447	0.471804486511571	0.479758735177205	0.464472535518475	0.000753788170245533	0.000817026609235293	0.000816048787351556
186	0.486333689213633	0.23	0.0786136270012784	0.0755845295928055	0.0816427244097513	0.303384076452247	0.501023512372455	0.484854794518793	0.517192230226118	4	2.61	6.14	0.108166569196337	0.111773658902999	0.11538074860966	0.11627588446385	0.120153399939276	0.124030915414702	0.116345355947044	0.120182472520082	0.124067929887951	0.0786136270012784	4.92638963186904	-0.00346031814954309	0.690218193213116	0.371242774297274	0.378658282191872	0.364358520002811	0.474123468266885	0.482095361492586	0.466722688728447	0.471804486511571	0.479758735177205	0.464472535518475	0.000753788170245533	0.000817026609235293	0.000816048787351556
186	0.486333689213633	0.23	0.0787533736567797	0.0757237244764747	0.0817830228370847	0.30001244979767	0.493691825754982	0.477631711757602	0.509751939752363	3.99	2.58	6.2	0.106930922093631	0.11052641786243	0.114121913631229	0.114994507335055	0.118861136897982	0.12272776646091	0.114772793761796	0.118690447203903	0.122535488690801	0.0787533736567797	4.95315683872702	0.00362890419925988	0.697623464326599	0.371242774297274	0.378658282191872	0.364358520002811	0.474123468266885	0.482095361492586	0.466722688728447	0.471804486511571	0.479758735177205	0.464472535518475	0.000753788170245533	0.000817026609235293	0.000816048787351556
186	0.486333689213633	0.23	0.0788063557544154	0.0757023639665638	0.0819103475422671	0.288956080675764	0.482009538014763	0.465906600993288	0.498112475036239	3.95	2.56	6.11	0.105200418572756	0.10883641709971	0.112472415626665	0.113246231252727	0.117160313873352	0.121074396493977	0.113144881640619	0.117023161276006	0.120958516093026	0.0788063557544154	4.88033653991745	-0.00833625792903066	0.679029428839241	0.371242774297274	0.378658282191872	0.364358520002811	0.474123468266885	0.482095361492586	0.466722688728447	0.471804486511571	0.479758735177205	0.464472535518475	0.000753788170245533	0.000817026609235293	0.000816048787351556
186	0.486333689213633	0.23	0.0789061905232222	0.0758734466200518	0.0819389344263926	0.302850186198852	0.488574554116896	0.472787643590674	0.504361464643117	3.95	2.57	6.14	0.106646481215626	0.110207527024905	0.113768572834184	0.114789328716547	0.118622273351162	0.122455217985777	0.114567486383021	0.11851777054701	0.122349772739671	0.0789061905232222	4.88418709668925	-0.00156477905342314	0.684703210967332	0.371242774297274	0.378658282191872	0.364358520002811	0.474123468266885	0.482095361492586	0.466722688728447	0.471804486511571	0.479758735177205	0.464472535518475	0.000753788170245533	0.000817026609235293	0.000816048787351556
186	0.486333689213633	0.23	0.0789395768384753	0.0758934301976633	0.0819857234792873	0.29556700023017	0.491138794529463	0.474990997487807	0.507286591571118	3.99	2.58	6.17	0.106124775979714	0.10973259455454	0.113340413129366	0.11410078833294	0.117979759475631	0.121858730618322	0.114001538283647	0.117851396729702	0.121808327177157	0.0789395768384753	4.90695810286436	0.00380696696058689	0.695509483752251	0.371242774297274	0.378658282191872	0.364358520002811	0.474123468266885	0.482095361492586	0.466722688728447	0.471804486511571	0.479758735177205	0.464472535518475	0.000753788170245533	0.000817026609235293	0.000816048787351556
186	0.486333689213633	0.23	0.0789564544316228	0.0759097000658005	0.082003208797445	0.299689985921389	0.489087731730966	0.473165168228405	0.505010295233527	3.9	2.54	6.1	0.107904686771985	0.111535806183804	0.115166925595623	0.116293105282702	0.120206504827108	0.124119904371514	0.1160447623609	0.120000453652392	0.123921208869013	0.0789564544316228	4.84464690756513	-0.00219687627720418	0.680438948619401	0.371242774297274	0.378658282191872	0.364358520002811	0.474123468266885	0.482095361492586	0.466722688728447	0.471804486511571	0.479758735177205	0.464472535518475	0.000753788170245533	0.000817026609235293	0.000816048787351556
186	0.486333689213633	0.23	0.0790515617320676	0.0760121909593413	0.0820909325047939	0.301320742255756	0.498395366196142	0.482232604322067	0.514558128070217	4.02	2.61	6.21	0.107224195895379	0.11081797850125	0.11441176110712	0.115218574022193	0.119080300414603	0.122942026807013	0.115161840217661	0.118996503214657	0.122863810692797	0.0790515617320676	4.95289801444698	0.00760727584103704	0.703103074797192	0.371242774297274	0.378658282191872	0.364358520002811	0.474123468266885	0.482095361492586	0.466722688728447	0.471804486511571	0.479758735177205	0.464472535518475	0.000753788170245533	0.000817026609235293	0.000816048787351556
186	0.486333689213633	0.23	0.079070779800818	0.0760211226753865	0.0821204369262494	0.296483773573494	0.486788509293636	0.470818907737675	0.502758110849598	3.95	2.56	6.23	0.106332135118737	0.109938791101608	0.113545447084479	0.114467344303344	0.11834993663269	0.122232528962036	0.114118450096589	0.117941632080147	0.12188372343046	0.079070779800818	4.91113291031114	0.00635530580663316	0.696141978802982	0.371242774297274	0.378658282191872	0.364358520002811	0.474123468266885	0.482095361492586	0.466722688728447	0.471804486511571	0.479758735177205	0.464472535518475	0.000753788170245533	0.000817026609235293	0.000816048787351556
186	0.486333689213633	0.23	0.0791568101720155	0.0761088540787005	0.0822047662653304	0.303182125673377	0.493905211557097	0.477958592449411	0.509851830664783	4.02	2.58	6.19	0.106116750615207	0.109657231798595	0.113197712981984	0.114009125991981	0.117812928529932	0.121616731067882	0.113837810537802	0.117634836848003	0.121408097640233	0.0791568101720155	4.93159007745917	-0.00557228435255605	0.687457267795946	0.371242774297274	0.378658282191872	0.364358520002811	0.474123468266885	0.482095361492586	0.466722688728447	0.471804486511571	0.479758735177205	0.464472535518475	0.000753788170245533	0.000817026609235293	0.000816048787351556
186	0.486333689213633	0.23	0.0791699216751033	0.0760849811439888	0.0822548622062178	0.287547587962072	0.483553128510282	0.467343075637235	0.499763181383328	4.07	2.61	6.25	0.102762886449737	0.106327273961985	0.109891661474234	0.110283787992454	0.114109042131418	0.117934296270382	0.110091826372138	0.113920851187515	0.117767579595011	0.0791699216751033	4.96566198204524	0.00199969719502979	0.699883854350376	0.371242774297274	0.378658282191872	0.364358520002811	0.474123468266885	0.482095361492586	0.466722688728447	0.471804486511571	0.479758735177205	0.464472535518475	0.000753788170245533	0.000817026609235293	0.000816048787351556
186	0.486333689213633	0.23	0.0792495429756094	0.0762031305451768	0.082295955406042	0.298497642556043	0.487978480831222	0.472046786947311	0.503910174715133	3.94	2.56	6.21	0.106787572977312	0.11039167954116	0.113995786105009	0.114980134890818	0.118860742412072	0.122741349933325	0.11469146149451	0.118529924866925	0.122400077150807	0.0792495429756094	4.91193794995154	0.00399352308774483	0.693435623003325	0.371242774297274	0.378658282191872	0.364358520002811	0.474123468266885	0.482095361492586	0.466722688728447	0.471804486511571	0.479758735177205	0.464472535518475	0.000753788170245533	0.000817026609235293	0.000816048787351556
186	0.486333689213633	0.23	0.079271751585696	0.0762055162577912	0.0823379869136008	0.289523513312839	0.480076543412294	0.464060302626121	0.496092784198466	4.05	2.61	6.21	0.10248434579067	0.106021416188004	0.109558486585338	0.110039335376412	0.113837153206047	0.117634971035681	0.109975147238879	0.113816534908392	0.117597668907865	0.079271751585696	4.95965531942761	0.00438132806106856	0.700068686986045	0.371242774297274	0.378658282191872	0.364358520002811	0.474123468266885	0.482095361492586	0.466722688728447	0.471804486511571	0.479758735177205	0.464472535518475	0.000753788170245533	0.000817026609235293	0.000816048787351556
186	0.486333689213633	0.23	0.0793254256481982	0.076268201444617	0.0823826498517794	0.29778984956131	0.490375996866726	0.474338928591549	0.506413065141904	4.03	2.61	6.21	0.105247726804384	0.108806079026456	0.112364431248528	0.113067388057586	0.116890117571606	0.120712847085626	0.113027559271472	0.116842966911935	0.12062887679873	0.0793254256481982	4.96118582058793	0.0031812357682109	0.699863999449546	0.371242774297274	0.378658282191872	0.364358520002811	0.474123468266885	0.482095361492586	0.466722688728447	0.471804486511571	0.479758735177205	0.464472535518475	0.000753788170245533	0.000817026609235293	0.000816048787351556
186	0.486333689213633	0.23	0.0793487260439532	0.0762979404666665	0.0823995116212399	0.30299241377069	0.49516747406836	0.479172919406754	0.511162028729967	3.99	2.59	6.14	0.107218327585889	0.110797222243421	0.114376116900952	0.115296393149261	0.119144929633325	0.122993466117388	0.115296381017174	0.119106818577529	0.122976884913271	0.0793487260439532	4.91877278823955	0.00032486898128922	0.691406564427677	0.371242774297274	0.378658282191872	0.364358520002811	0.474123468266885	0.482095361492586	0.466722688728447	0.471804486511571	0.479758735177205	0.464472535518475	0.000753788170245533	0.000817026609235293	0.000816048787351556
186	0.486333689213633	0.23	0.0793681065689124	0.0762981766025575	0.0824380365352672	0.287810536173307	0.481020782456344	0.464905963296657	0.497135601616031	4.02	2.6	6.23	0.103200973050958	0.106778180376988	0.110355387703018	0.110874285268205	0.114717469046462	0.118560652824719	0.110691005489889	0.114565246486268	0.118365234759403	0.0793681065689124	4.93887359047037	0.00175806582003782	0.697637115612035	0.371242774297274	0.378658282191872	0.364358520002811	0.474123468266885	0.482095361492586	0.466722688728447	0.471804486511571	0.479758735177205	0.464472535518475	0.000753788170245533	0.000817026609235293	0.000816048787351556
186	0.486333689213633	0.23	0.0794307182583705	0.0763588631636918	0.0825025733530493	0.291298466707923	0.485243384654246	0.469124337043351	0.501362432265142	4.04	2.63	6.26	0.10386325662566	0.107431983818802	0.111000711011945	0.11155201198941	0.115384923757922	0.119217835526433	0.111459317164554	0.115343137543471	0.119169140014867	0.0794307182583705	4.97427249064619	0.000729378662077516	0.69808444719318	0.371242774297274	0.378658282191872	0.364358520002811	0.474123468266885	0.482095361492586	0.466722688728447	0.471804486511571	0.479758735177205	0.464472535518475	0.000753788170245533	0.000817026609235293	0.000816048787351556
186	0.486333689213633	0.23	0.0794695499291262	0.0764142692451026	0.0825248306131498	0.296308387113287	0.486925938135883	0.470945109568313	0.502906766703453	4.07	2.62	6.19	0.10345033148772	0.106960766099259	0.110471200710797	0.111008765563698	0.114775684501654	0.118542603439611	0.110984480065474	0.114793352346237	0.118595070807908	0.0794695499291262	4.95735766474411	-0.000682983005266852	0.695930158092869	0.371242774297274	0.378658282191872	0.364358520002811	0.474123468266885	0.482095361492586	0.466722688728447	0.471804486511571	0.479758735177205	0.464472535518475	0.000753788170245533	0.000817026609235293	0.000816048787351556
186	0.486333689213633	0.23	0.0794942428026403	0.0764364807589794	0.0825520048463012	0.298389025381986	0.492755752082185	0.476663914727838	0.508847589436533	4.03	2.6	6.19	0.105559402215478	0.109123013135435	0.112686624055393	0.113377036006875	0.117204564726314	0.121032093445752	0.113339634032047	0.117171032430269	0.120988834484433	0.0794942428026403	4.95237961816811	0.00151151198713924	0.695810219642069	0.371242774297274	0.378658282191872	0.364358520002811	0.474123468266885	0.482095361492586	0.466722688728447	0.471804486511571	0.479758735177205	0.464472535518475	0.000753788170245533	0.000817026609235293	0.000816048787351556
186	0.486333689213633	0.23	0.079503018147434	0.0764207255291055	0.0825853107657624	0.296724106868459	0.489900594388936	0.4738381519604	0.505963036817473	3.91	2.54	6.12	0.108002874452739	0.111664018971888	0.115325163491037	0.116391877941507	0.120337397800661	0.124282917659815	0.116203470451188	0.120041612457499	0.124030920444183	0.079503018147434	4.86782417723127	-0.00100559032579228	0.686664164630501	0.371242774297274	0.378658282191872	0.364358520002811	0.474123468266885	0.482095361492586	0.466722688728447	0.471804486511571	0.479758735177205	0.464472535518475	0.000753788170245533	0.000817026609235293	0.000816048787351556
186	0.486333689213633	0.23	0.079580770049899	0.07651462801818	0.082646912081618	0.295190792153265	0.488363727982821	0.47229265217989	0.504434803785752	3.99	2.59	6.2	0.105531698733386	0.109122709353874	0.112713719974362	0.113464358206962	0.117325299708505	0.121186241210047	0.113389763270243	0.117113181158493	0.121044203671576	0.079580770049899	4.89711427852259	0.00468384740688575	0.695945051936097	0.371242774297274	0.378658282191872	0.364358520002811	0.474123468266885	0.482095361492586	0.466722688728447	0.471804486511571	0.479758735177205	0.464472535518475	0.000753788170245533	0.000817026609235293	0.000816048787351556
186	0.486333689213633	0.23	0.0796259404702914	0.0765572389266869	0.0826946420138959	0.301254977158229	0.499987726334917	0.483770791946357	0.516204660723477	4.02	2.6	6.16	0.107569926460043	0.111175878842092	0.114781831224141	0.115590541716236	0.11946536066388	0.123340179611524	0.11554718545658	0.119313024735311	0.123363178294579	0.0796259404702914	4.93923258583536	-0.00349199045175136	0.691551380774308	0.371242774297274	0.378658282191872	0.364358520002811	0.474123468266885	0.482095361492586	0.466722688728447	0.471804486511571	0.479758735177205	0.464472535518475	0.000753788170245533	0.000817026609235293	0.000816048787351556
186	0.486333689213633	0.23	0.0796670491235806	0.0765950645877295	0.0827390336594318	0.298826153858128	0.491845522275218	0.475800163162939	0.507890881387497	3.96	2.57	6.13	0.107060884018651	0.110671287007035	0.114281689995419	0.115202066712548	0.119087013952985	0.122971961193423	0.115041414414827	0.118983209648832	0.122794328949431	0.0796670491235806	4.88810120725469	0.00143903461236135	0.690627084757519	0.371242774297274	0.378658282191872	0.364358520002811	0.474123468266885	0.482095361492586	0.466722688728447	0.471804486511571	0.479758735177205	0.464472535518475	0.000753788170245533	0.000817026609235293	0.000816048787351556
186	0.486333689213633	0.23	0.0796819386593462	0.0765996026494006	0.0827642746692918	0.293331120902778	0.489670744377494	0.47348434553107	0.505857143223917	4	2.58	6.16	0.105561855464206	0.109170562513635	0.112779269563063	0.113467433855742	0.117346398720798	0.121225363585855	0.11335211028379	0.117207432458645	0.121097175756916	0.0796819386593462	4.91514445517054	-0.00556923030762061	0.687350842430126	0.371242774297274	0.378658282191872	0.364358520002811	0.474123468266885	0.482095361492586	0.466722688728447	0.471804486511571	0.479758735177205	0.464472535518475	0.000753788170245533	0.000817026609235293	0.000816048787351556
186	0.486333689213633	0.23	0.0797019693968879	0.0766280041165304	0.0827759346772454	0.291216517377877	0.479659291140553	0.463722575581416	0.495596006699689	4.04	2.61	6.21	0.102471348551251	0.105992972946559	0.109514597341867	0.110032955320765	0.113814448833087	0.117595942345408	0.10993066419378	0.113713633988664	0.117542748271012	0.0797019693968879	4.9294686414625	0.00726151863133953	0.700982417515068	0.371242774297274	0.378658282191872	0.364358520002811	0.474123468266885	0.482095361492586	0.466722688728447	0.471804486511571	0.479758735177205	0.464472535518475	0.000753788170245533	0.000817026609235293	0.000816048787351556
186	0.486333689213633	0.23	0.0798690994867507	0.0767970830018799	0.0829411159716214	0.292913589086001	0.48932259257115	0.47313139690139	0.50551378824091	3.97	2.56	6.1	0.106289706152804	0.10992708350986	0.113564460866916	0.114350847420565	0.118264087923552	0.122177328426538	0.114280804545842	0.118182897942006	0.122034043907804	0.0798690994867507	4.90079998062324	-0.00184186239276917	0.689015729978901	0.371242774297274	0.378658282191872	0.364358520002811	0.474123468266885	0.482095361492586	0.466722688728447	0.471804486511571	0.479758735177205	0.464472535518475	0.000753788170245533	0.000817026609235293	0.000816048787351556
186	0.486333689213633	0.23	0.0799112933448969	0.0768078970022279	0.0830146896875658	0.292549410246228	0.490347933152675	0.474108533874599	0.506587332430751	3.98	2.59	6.18	0.106296496378949	0.109937416386128	0.113578336393306	0.114331541538709	0.11824768187466	0.122163822210611	0.114231895236992	0.118148484991855	0.122086321197806	0.0799112933448969	4.89687530540331	0.0119851245225282	0.702283357852292	0.371242774297274	0.378658282191872	0.364358520002811	0.474123468266885	0.482095361492586	0.466722688728447	0.471804486511571	0.479758735177205	0.464472535518475	0.000753788170245533	0.000817026609235293	0.000816048787351556
186	0.486333689213633	0.23	0.0799579430551177	0.0768752710426432	0.0830406150675921	0.298148393967195	0.492637832401844	0.476540595320481	0.508735069483208	4.02	2.58	6.19	0.105959401281055	0.109538642210725	0.113117883140395	0.113859581069433	0.117705685028796	0.121551788988159	0.11368690630953	0.117504367520081	0.12135419331488	0.0799579430551177	4.89831125593802	-0.00744773116131187	0.68379065862698	0.371242774297274	0.378658282191872	0.364358520002811	0.474123468266885	0.482095361492586	0.466722688728447	0.471804486511571	0.479758735177205	0.464472535518475	0.000753788170245533	0.000817026609235293	0.000816048787351556
186	0.486333689213633	0.23	0.0801271261695724	0.0770405170156183	0.0832137353235265	0.286521249754657	0.478309130605338	0.462234613236352	0.494383647974325	3.96	2.58	6.14	0.103997459076768	0.107614040168685	0.111230621260602	0.11190430851547	0.115795855577041	0.119687402638612	0.111877660584298	0.115709801418376	0.119584340748224	0.0801271261695724	4.87864446269411	0.000354749842602886	0.688823012055781	0.371242774297274	0.378658282191872	0.364358520002811	0.474123468266885	0.482095361492586	0.466722688728447	0.471804486511571	0.479758735177205	0.464472535518475	0.000753788170245533	0.000817026609235293	0.000816048787351556
186	0.486333689213633	0.23	0.080134796522894	0.0770454695469646	0.0832241234988233	0.294994741065398	0.490429092757381	0.474282442650625	0.506575742864137	3.99	2.6	6.09	0.106008611134172	0.109617608217683	0.113226605301194	0.113981145307644	0.117861562347255	0.121741979386866	0.114052976515507	0.117931054315738	0.121825243525713	0.080134796522894	4.87716951360662	0.00370623487025872	0.693804753464922	0.371242774297274	0.378658282191872	0.364358520002811	0.474123468266885	0.482095361492586	0.466722688728447	0.471804486511571	0.479758735177205	0.464472535518475	0.000753788170245533	0.000817026609235293	0.000816048787351556
186	0.486333689213633	0.23	0.0807271386613102	0.077607688997152	0.0838465883254685	0.293464500974636	0.493718177001219	0.477403236617269	0.510033117385169	4.02	2.58	6.13	0.106165057541805	0.109793178282934	0.113421299024063	0.11408228647065	0.117980973282708	0.121879660094766	0.114068452956508	0.117927107713513	0.121745681043103	0.0807271386613102	4.90515800720573	0.0139647669570791	0.706084954883576	0.371242774297274	0.378658282191872	0.364358520002811	0.474123468266885	0.482095361492586	0.466722688728447	0.471804486511571	0.479758735177205	0.464472535518475	0.000753788170245533	0.000817026609235293	0.000816048787351556
186	0.486333689213633	0.23	0.0808235335835026	0.0777100821458351	0.0839369850211701	0.291638635018191	0.487605291105433	0.471421119226412	0.503789462984453	4	2.56	6.24	0.105204815091265	0.108816559963305	0.112428304835346	0.11309646160786	0.116979131473339	0.120861801338818	0.112744268509778	0.116668112461593	0.120541276744052	0.0808235335835026	4.92855204042174	-0.00184387350143987	0.690680636518423	0.371242774297274	0.378658282191872	0.364358520002811	0.474123468266885	0.482095361492586	0.466722688728447	0.471804486511571	0.479758735177205	0.464472535518475	0.000753788170245533	0.000817026609235293	0.000816048787351556
186	0.486333689213633	0.23	0.0810468974502568	0.0779019560595867	0.0841918388409269	0.290516134476852	0.491819273105232	0.475450774535983	0.508187771674481	4.05	2.6	6.2	0.104975092123455	0.108589103788294	0.112203115453133	0.112710653370355	0.116590979720086	0.120471306069816	0.112592112339372	0.116480413030411	0.120384841722444	0.0810468974502568	4.94656929215595	-0.00139689703993873	0.695595851402647	0.371242774297274	0.378658282191872	0.364358520002811	0.474123468266885	0.482095361492586	0.466722688728447	0.471804486511571	0.479758735177205	0.464472535518475	0.000753788170245533	0.000817026609235293	0.000816048787351556
186	0.486333689213633	0.23	0.0813209911056098	0.078192663315149	0.0844493188960706	0.297822452278715	0.496709739033459	0.480466800722859	0.512952677344059	3.98	2.57	6.06	0.107592671209045	0.111230011226069	0.114867351243094	0.115709535437743	0.119621278857342	0.123533022276941	0.115729303962183	0.119650926157692	0.12350020322624	0.0813209911056098	4.85278596538645	-0.00979382330166861	0.677919067213043	0.371242774297274	0.378658282191872	0.364358520002811	0.474123468266885	0.482095361492586	0.466722688728447	0.471804486511571	0.479758735177205	0.464472535518475	0.000753788170245533	0.000817026609235293	0.000816048787351556
186	0.486333689213633	0.23	0.0814468358922461	0.0782992770438227	0.0845943947406696	0.286874279714363	0.480848725099485	0.464702801959419	0.496994648239551	3.99	2.56	6.11	0.103979074946338	0.107591788588649	0.111204502230959	0.111812905673696	0.11569780280249	0.119582699931285	0.111734576744493	0.115608174689032	0.119458911421157	0.0814468358922461	4.86797425470357	-0.00891877009808442	0.679332447219937	0.371242774297274	0.378658282191872	0.364358520002811	0.474123468266885	0.482095361492586	0.466722688728447	0.471804486511571	0.479758735177205	0.464472535518475	0.000753788170245533	0.000817026609235293	0.000816048787351556
186	0.486333689213633	0.23	0.0814600037642603	0.0783097106379928	0.0846102968905278	0.287290984737149	0.490254052922395	0.473809067693254	0.506699038151536	3.99	2.61	6.2	0.106021037327882	0.109700819990809	0.113380602653736	0.114009259485187	0.117966297701756	0.121923335918326	0.113932471262797	0.117971953834331	0.121879038181795	0.0814600037642603	4.90605126285231	-0.00218190478117089	0.690585761161255	0.371242774297274	0.378658282191872	0.364358520002811	0.474123468266885	0.482095361492586	0.466722688728447	0.471804486511571	0.479758735177205	0.464472535518475	0.000753788170245533	0.000817026609235293	0.000816048787351556
186	0.486333689213633	0.23	0.0816123924582076	0.0784754626321131	0.0847493222843022	0.291028092850491	0.491012822943615	0.474691436093838	0.507334209793391	3.97	2.56	6.11	0.106628657197093	0.11029488631154	0.113961115425987	0.114714061610918	0.118658292398117	0.122602523185315	0.114640354491563	0.118567227102392	0.12251334728071	0.0816123924582076	4.87760040139183	-0.0087972938170641	0.678906647605478	0.371242774297274	0.378658282191872	0.364358520002811	0.474123468266885	0.482095361492586	0.466722688728447	0.471804486511571	0.479758735177205	0.464472535518475	0.000753788170245533	0.000817026609235293	0.000816048787351556
186	0.486333689213633	0.23	0.0819731932358937	0.0787888735240932	0.0851575129476941	0.285654847345768	0.486559671474972	0.470173159133055	0.502946183816889	4.05	2.6	6.27	0.103760070544708	0.107376324776902	0.110992579009096	0.111399984045819	0.115282505151069	0.119165026256319	0.111183677428562	0.115069947209713	0.118956169300236	0.0819731932358937	4.92435115712591	-0.000205423964367081	0.695349731984805	0.371242774297274	0.378658282191872	0.364358520002811	0.474123468266885	0.482095361492586	0.466722688728447	0.471804486511571	0.479758735177205	0.464472535518475	0.000753788170245533	0.000817026609235293	0.000816048787351556
186	0.486333689213633	0.24	0.0731735414182043	0.0703767778746689	0.0759703049617397	0.302800424965984	0.493354586933858	0.477411344320503	0.509297829547213	4.1	2.59	6.29	0.10430146389937	0.107784631117029	0.111267798334688	0.111852942405919	0.11558829268406	0.119323642962201	0.111544372616209	0.115285022360723	0.119029388075387	0.0731735414182043	5.03829342033068	-0.00229384199769787	0.699777700123104	0.371242774297274	0.378658282191872	0.364358520002811	0.474123468266885	0.482095361492586	0.466722688728447	0.471804486511571	0.479758735177205	0.464472535518475	0.000753788170245533	0.000817026609235293	0.000816048787351556
186	0.486333689213633	0.24	0.0744156473499254	0.0715573644575386	0.0772739302423123	0.300741953411379	0.485270422214543	0.469511637685295	0.501029206743792	3.99	2.57	6.22	0.105119551968484	0.108647806086847	0.11217606020521	0.113047358578803	0.116841703217898	0.120636047856993	0.112831852377803	0.116607139789767	0.120381038102278	0.0744156473499254	4.98453989854607	-0.00227311633186357	0.692439955217992	0.371242774297274	0.378658282191872	0.364358520002811	0.474123468266885	0.482095361492586	0.466722688728447	0.471804486511571	0.479758735177205	0.464472535518475	0.000753788170245533	0.000817026609235293	0.000816048787351556
186	0.486333689213633	0.24	0.0747312464982963	0.0718838513884032	0.0775786416081894	0.310746119309087	0.495750074005882	0.480025941001362	0.511474207010401	4.04	2.6	6.19	0.106097079117913	0.10957248417615	0.113047889234387	0.113929077589696	0.117661034169721	0.121392990749745	0.113811975179306	0.117593098301916	0.121296802341794	0.0747312464982963	5.00901324985614	-0.00383233695921926	0.693286890613527	0.371242774297274	0.378658282191872	0.364358520002811	0.474123468266885	0.482095361492586	0.466722688728447	0.471804486511571	0.479758735177205	0.464472535518475	0.000753788170245533	0.000817026609235293	0.000816048787351556
186	0.486333689213633	0.24	0.0749298429564326	0.0720526640186344	0.0778070218942309	0.302326072908775	0.489610766067037	0.47377071519566	0.505450816938413	4.04	2.57	6.22	0.104800956508761	0.10830487186111	0.11180878721346	0.112547919879402	0.116310847217832	0.120073774556263	0.112274567037957	0.116129931158139	0.119778491355867	0.0749298429564326	4.99641749165138	-0.00686604252520022	0.688835639086788	0.371242774297274	0.378658282191872	0.364358520002811	0.474123468266885	0.482095361492586	0.466722688728447	0.471804486511571	0.479758735177205	0.464472535518475	0.000753788170245533	0.000817026609235293	0.000816048787351556
186	0.486333689213633	0.24	0.075499157275487	0.0726019602695349	0.0783963542814391	0.302509362648852	0.498481727852171	0.482361684985896	0.514601770718446	4	2.58	6.19	0.107595186561054	0.11119090959121	0.114786632621367	0.115659775733468	0.119525009230987	0.123390242728506	0.115532964697377	0.119319605499913	0.123251355707043	0.075499157275487	4.97498991654082	-0.00390574295994472	0.690641973496722	0.371242774297274	0.378658282191872	0.364358520002811	0.474123468266885	0.482095361492586	0.466722688728447	0.471804486511571	0.479758735177205	0.464472535518475	0.000753788170245533	0.000817026609235293	0.000816048787351556
186	0.486333689213633	0.24	0.0756187871708854	0.0727341160453639	0.0785034582964069	0.300598458569873	0.487623895320382	0.471783279352868	0.503464511287897	3.97	2.56	6.18	0.105916045063238	0.109472286812513	0.113028528561789	0.113939977368082	0.117765631018442	0.121591284668802	0.113690654289346	0.117500675432291	0.121336398435915	0.0756187871708854	4.96867560307577	0.00577749782187123	0.697879662932294	0.371242774297274	0.378658282191872	0.364358520002811	0.474123468266885	0.482095361492586	0.466722688728447	0.471804486511571	0.479758735177205	0.464472535518475	0.000753788170245533	0.000817026609235293	0.000816048787351556
186	0.486333689213633	0.24	0.0757041449941903	0.0727960222045119	0.0786122677838688	0.296564845908896	0.486739978990061	0.470775072235944	0.502704885744178	4	2.58	6.17	0.104943894558045	0.108502748010238	0.11206160146243	0.112801461863501	0.116626780846143	0.120452099828785	0.112624854164028	0.116477562699015	0.120338351358623	0.0757041449941903	4.97795511743943	-0.00654157513046207	0.688410022487316	0.371242774297274	0.378658282191872	0.364358520002811	0.474123468266885	0.482095361492586	0.466722688728447	0.471804486511571	0.479758735177205	0.464472535518475	0.000753788170245533	0.000817026609235293	0.000816048787351556
186	0.486333689213633	0.24	0.0758165784640845	0.0729037406549885	0.0787294162731805	0.299359180629245	0.489944189081413	0.473981163627465	0.50590721453536	4.02	2.56	6.21	0.105243161689842	0.108787604798196	0.11233204790655	0.113071737306369	0.116879835938243	0.120687934570117	0.112833091404491	0.116617669971333	0.120371170797756	0.0758165784640845	4.95411195601723	0.00304763049448485	0.697077521094113	0.371242774297274	0.378658282191872	0.364358520002811	0.474123468266885	0.482095361492586	0.466722688728447	0.471804486511571	0.479758735177205	0.464472535518475	0.000753788170245533	0.000817026609235293	0.000816048787351556
186	0.486333689213633	0.24	0.0758377921809022	0.0729327873561941	0.0787427970056104	0.302269005986604	0.48688496816272	0.471130972079736	0.502638964245703	3.93	2.57	6.11	0.106708846753514	0.110277049341329	0.113845251929144	0.114911623314592	0.118754115892815	0.122596608471038	0.1147957752396	0.118705606226376	0.122534575574293	0.0758377921809022	4.91325134709277	0.00174434557036162	0.69141356327449	0.371242774297274	0.378658282191872	0.364358520002811	0.474123468266885	0.482095361492586	0.466722688728447	0.471804486511571	0.479758735177205	0.464472535518475	0.000753788170245533	0.000817026609235293	0.000816048787351556
186	0.486333689213633	0.24	0.0758403097556595	0.0729793843522006	0.0787012351591185	0.309652569197369	0.496963909941606	0.481160946645551	0.512766873237661	3.99	2.57	6.23	0.107709322534149	0.111246863314456	0.114784404094764	0.115830143707299	0.119634399897135	0.12343865608697	0.115529151467945	0.11930915937694	0.123140066646238	0.0758403097556595	5.00572596853692	0.00429126174500816	0.699516713764331	0.371242774297274	0.378658282191872	0.364358520002811	0.474123468266885	0.482095361492586	0.466722688728447	0.471804486511571	0.479758735177205	0.464472535518475	0.000753788170245533	0.000817026609235293	0.000816048787351556
186	0.486333689213633	0.24	0.0759265856721143	0.0730420245285409	0.0788111468156877	0.303353790279308	0.492626719601632	0.476727838622003	0.508525600581261	3.97	2.57	6.14	0.107052839719419	0.110623053622073	0.114193267524727	0.115166242533717	0.119007038548917	0.122847834564118	0.115024749897378	0.118871396692157	0.122732488676604	0.0759265856721143	4.9193014514932	-0.00164949986801017	0.688046941763639	0.371242774297274	0.378658282191872	0.364358520002811	0.474123468266885	0.482095361492586	0.466722688728447	0.471804486511571	0.479758735177205	0.464472535518475	0.000753788170245533	0.000817026609235293	0.000816048787351556
186	0.486333689213633	0.24	0.0760452242999076	0.0731897505761812	0.0789006980236341	0.306825323301898	0.488294998517032	0.472664415125033	0.503925581909031	4.01	2.61	6.21	0.105177513962352	0.108655638928702	0.112133763895052	0.113029314829048	0.116767091726656	0.120504868624265	0.112955177083268	0.116695734149346	0.12045392452064	0.0760452242999076	5.01074096364688	-0.00352772328356333	0.694307123256972	0.371242774297274	0.378658282191872	0.364358520002811	0.474123468266885	0.482095361492586	0.466722688728447	0.471804486511571	0.479758735177205	0.464472535518475	0.000753788170245533	0.000817026609235293	0.000816048787351556
186	0.486333689213633	0.24	0.0761226831528093	0.0732013345187049	0.0790440317869137	0.292583141337531	0.47634490110737	0.460570541319684	0.492119260895055	4.02	2.61	6.27	0.102427923361535	0.105936039427276	0.109444155493016	0.110067215555992	0.113836974373032	0.117606733190073	0.10986803647138	0.113670553753502	0.117380234329016	0.0761226831528093	5.00241339396057	0.00906334906851307	0.705892295383166	0.371242774297274	0.378658282191872	0.364358520002811	0.474123468266885	0.482095361492586	0.466722688728447	0.471804486511571	0.479758735177205	0.464472535518475	0.000753788170245533	0.000817026609235293	0.000816048787351556
186	0.486333689213633	0.24	0.0761375965630812	0.0732232427131083	0.0790519504130541	0.30079149873547	0.492894606056932	0.476890117342272	0.508899094771592	4.03	2.58	6.22	0.105822099219064	0.109373501378856	0.112924903538649	0.113685461750974	0.117500759286923	0.121316056822872	0.113416837718251	0.117256947691931	0.121107008783565	0.0761375965630812	4.97961286533025	-0.000409879636137803	0.695853000110199	0.371242774297274	0.378658282191872	0.364358520002811	0.474123468266885	0.482095361492586	0.466722688728447	0.471804486511571	0.479758735177205	0.464472535518475	0.000753788170245533	0.000817026609235293	0.000816048787351556
186	0.486333689213633	0.24	0.0761504049028819	0.0732504746225399	0.0790503351832239	0.301995626833487	0.493192509670885	0.477224073568564	0.509160945773207	4	2.6	6.27	0.106430439516015	0.109991717680473	0.113552995844931	0.114405395623768	0.118233524485998	0.122061653348228	0.114176753209418	0.118033040381459	0.121869406522364	0.0761504049028819	4.97658079502221	0.00692021474817016	0.7018753185744	0.371242774297274	0.378658282191872	0.364358520002811	0.474123468266885	0.482095361492586	0.466722688728447	0.471804486511571	0.479758735177205	0.464472535518475	0.000753788170245533	0.000817026609235293	0.000816048787351556
186	0.486333689213633	0.24	0.0763171921272889	0.0733968290435452	0.0792375552110327	0.303248465258775	0.493129230944453	0.477210165219611	0.509048296669295	4.02	2.6	6.31	0.105988222881068	0.109523842214169	0.11305946154727	0.113875695872704	0.117674430307092	0.12147316474148	0.113581329750455	0.117405234708383	0.121162964249197	0.0763171921272889	5.00747360221578	0.00258888818780481	0.701272851724861	0.371242774297274	0.378658282191872	0.364358520002811	0.474123468266885	0.482095361492586	0.466722688728447	0.471804486511571	0.479758735177205	0.464472535518475	0.000753788170245533	0.000817026609235293	0.000816048787351556
186	0.486333689213633	0.24	0.0763544993138318	0.0734381110875917	0.0792708875400719	0.298912577189608	0.487811319437269	0.471900848480764	0.503721790393775	3.95	2.53	6.19	0.106476693595897	0.11006663064826	0.113656567700622	0.114610388074231	0.118474558390176	0.122338728706122	0.114281821150394	0.118079976771412	0.121820984626343	0.0763544993138318	4.94431042383197	-0.00129906226963607	0.688256873960549	0.371242774297274	0.378658282191872	0.364358520002811	0.474123468266885	0.482095361492586	0.466722688728447	0.471804486511571	0.479758735177205	0.464472535518475	0.000753788170245533	0.000817026609235293	0.000816048787351556
186	0.486333689213633	0.24	0.0764471771699726	0.0735114520260273	0.0793829023139179	0.306170858183958	0.496027580375413	0.48012500965607	0.511930151094756	3.96	2.59	6.27	0.108140211157299	0.111722001984578	0.115303792811858	0.116376819148778	0.120231420678349	0.12408602220792	0.116108977353429	0.119931088377143	0.123781040112237	0.0764471771699726	4.98219690007056	0.00935500274506125	0.704565989256546	0.371242774297274	0.378658282191872	0.364358520002811	0.474123468266885	0.482095361492586	0.466722688728447	0.471804486511571	0.479758735177205	0.464472535518475	0.000753788170245533	0.000817026609235293	0.000816048787351556
186	0.486333689213633	0.24	0.0765823733703806	0.0736970702618915	0.0794676764788697	0.309527640425969	0.4898417275415	0.474260689913193	0.505422765169808	3.96	2.53	6.2	0.106730063453046	0.110236500250576	0.113742937048106	0.114848046805059	0.118621186297465	0.122394325789871	0.114482272852479	0.118153065739193	0.121910721191728	0.0765823733703806	4.95760051192383	0.00109260484330488	0.691580933145706	0.371242774297274	0.378658282191872	0.364358520002811	0.474123468266885	0.482095361492586	0.466722688728447	0.471804486511571	0.479758735177205	0.464472535518475	0.000753788170245533	0.000817026609235293	0.000816048787351556
186	0.486333689213633	0.24	0.0765915825396056	0.0736554357309558	0.0795277293482555	0.305533479518049	0.498435952044184	0.482432164326558	0.514439739761809	4.03	2.59	6.28	0.107003087244903	0.110552715192675	0.114102343140448	0.114948177914741	0.118761369434513	0.122574560954285	0.114622596979461	0.118471710469953	0.122271558892498	0.0765915825396056	5.00375527153897	0.00286353388425615	0.701130350441007	0.371242774297274	0.378658282191872	0.364358520002811	0.474123468266885	0.482095361492586	0.466722688728447	0.471804486511571	0.479758735177205	0.464472535518475	0.000753788170245533	0.000817026609235293	0.000816048787351556
186	0.486333689213633	0.24	0.0766137382195772	0.0736761247297747	0.0795513517093797	0.302529723057272	0.49612985026516	0.480086637137188	0.512173063393133	4.02	2.58	6.2	0.106685256420531	0.11025039273962	0.113815529058709	0.114631802953788	0.118462491633227	0.122293180312666	0.114485146240168	0.118320781840703	0.122157878365351	0.0766137382195772	4.98747149312361	0.000912648648673432	0.697725734040893	0.371242774297274	0.378658282191872	0.364358520002811	0.474123468266885	0.482095361492586	0.466722688728447	0.471804486511571	0.479758735177205	0.464472535518475	0.000753788170245533	0.000817026609235293	0.000816048787351556
186	0.486333689213633	0.24	0.0766900327090212	0.0737445251820878	0.0796355402359547	0.291993255004082	0.483186258108939	0.467162512921821	0.499210003296057	4.01	2.61	6.18	0.103970194492279	0.107536387963539	0.1111025814348	0.11173396967994	0.115566461819985	0.11939895396003	0.111683100988739	0.115538231600658	0.11941474066316	0.0766900327090212	4.94577354773348	0.00320998645384012	0.697931442562238	0.371242774297274	0.378658282191872	0.364358520002811	0.474123468266885	0.482095361492586	0.466722688728447	0.471804486511571	0.479758735177205	0.464472535518475	0.000753788170245533	0.000817026609235293	0.000816048787351556
186	0.486333689213633	0.24	0.0766943167813444	0.0738049869506757	0.0795836466120132	0.3113911188856	0.504154792363875	0.48818812541037	0.520121459317381	3.98	2.56	6.2	0.10936413609403	0.112940996420576	0.116517856747122	0.11761993906281	0.121466813446591	0.125313687830373	0.11735020232245	0.121160132908818	0.125043273714357	0.0766943167813444	4.97836562882724	-0.000542119544864894	0.693326818840537	0.371242774297274	0.378658282191872	0.364358520002811	0.474123468266885	0.482095361492586	0.466722688728447	0.471804486511571	0.479758735177205	0.464472535518475	0.000753788170245533	0.000817026609235293	0.000816048787351556
186	0.486333689213633	0.24	0.0767050282751214	0.0737586725542292	0.0796513839960137	0.303410619099648	0.492898333282035	0.476992824933007	0.508803841631064	3.97	2.56	6.25	0.107065354426229	0.110635489656161	0.114205624886093	0.115173820411113	0.119014335543381	0.122854850675649	0.114819636408797	0.118704376663663	0.122421441711413	0.0767050282751214	4.95908571558037	0.0133807128381306	0.707195117161653	0.371242774297274	0.378658282191872	0.364358520002811	0.474123468266885	0.482095361492586	0.466722688728447	0.471804486511571	0.479758735177205	0.464472535518475	0.000753788170245533	0.000817026609235293	0.000816048787351556
186	0.486333689213633	0.24	0.0767105765929142	0.0738003605722741	0.0796207926135543	0.309795526212549	0.50046165236515	0.484552784033349	0.516370520696951	3.98	2.59	6.15	0.10871867192909	0.112288130394547	0.115857588860003	0.116946893782823	0.120786501760137	0.124626109737451	0.116880468316072	0.120681965553683	0.124687839640522	0.0767105765929142	4.95988617390076	-0.00451723403239216	0.687835856194362	0.371242774297274	0.378658282191872	0.364358520002811	0.474123468266885	0.482095361492586	0.466722688728447	0.471804486511571	0.479758735177205	0.464472535518475	0.000753788170245533	0.000817026609235293	0.000816048787351556
186	0.486333689213633	0.24	0.0767296493913064	0.0738026396847155	0.0796566590978973	0.298857415008274	0.495165069985273	0.479012623018753	0.511317516951794	4.03	2.62	6.16	0.10620485712736	0.109786116242256	0.113367375357153	0.114085766350339	0.117932772049261	0.121779777748183	0.114109056214602	0.11801972124058	0.121777906564057	0.0767296493913064	4.98163442071749	-0.00218375109905134	0.695140610042761	0.371242774297274	0.378658282191872	0.364358520002811	0.474123468266885	0.482095361492586	0.466722688728447	0.471804486511571	0.479758735177205	0.464472535518475	0.000753788170245533	0.000817026609235293	0.000816048787351556
186	0.486333689213633	0.24	0.0767560781479531	0.0738168803116655	0.0796952759842408	0.291153383595279	0.475752873845499	0.459943531545683	0.491562216145315	4.02	2.62	6.25	0.102285470490227	0.105801262982935	0.109317055475642	0.10991376528144	0.113691760229985	0.117469755178531	0.109807108534733	0.113561986061055	0.117305545187992	0.0767560781479531	4.99908787259368	0.00299212404107253	0.701128863185316	0.371242774297274	0.378658282191872	0.364358520002811	0.474123468266885	0.482095361492586	0.466722688728447	0.471804486511571	0.479758735177205	0.464472535518475	0.000753788170245533	0.000817026609235293	0.000816048787351556
186	0.486333689213633	0.24	0.0767957549876111	0.0738667765457134	0.0797247334295087	0.294864382577263	0.480424553496645	0.4646023294113	0.496246777581991	4.01	2.56	6.25	0.103393688141881	0.106914802865658	0.110435917589435	0.111113580452816	0.114897599295505	0.118681618138194	0.110729065386863	0.114553800196609	0.11831157926897	0.0767957549876111	4.96119217375288	0.000999979696901185	0.693273908367183	0.371242774297274	0.378658282191872	0.364358520002811	0.474123468266885	0.482095361492586	0.466722688728447	0.471804486511571	0.479758735177205	0.464472535518475	0.000753788170245533	0.000817026609235293	0.000816048787351556
186	0.486333689213633	0.24	0.0768080748019121	0.0738862740192578	0.0797298755845664	0.306389376771539	0.494869522109795	0.479012234919876	0.510726809299714	4.01	2.61	6.22	0.106765953310992	0.110300348176796	0.1138347430426	0.114758187868143	0.11855715877068	0.122356129673217	0.114628105490146	0.118420193087286	0.122296024424622	0.0768080748019121	5.00209430583578	-0.00145573751989785	0.694266112065268	0.371242774297274	0.378658282191872	0.364358520002811	0.474123468266885	0.482095361492586	0.466722688728447	0.471804486511571	0.479758735177205	0.464472535518475	0.000753788170245533	0.000817026609235293	0.000816048787351556
186	0.486333689213633	0.24	0.0768728494668763	0.0739423665872998	0.0798033323464528	0.290729032525519	0.474124717911431	0.458353266755112	0.489896169067751	3.96	2.55	6.16	0.103147565820347	0.10669676447174	0.110245963123133	0.110992733447477	0.1148118760199	0.118631018592322	0.110796091197335	0.114631338559775	0.11839476596333	0.0768728494668763	4.93503769564046	0.000357327289353364	0.691485890507115	0.371242774297274	0.378658282191872	0.364358520002811	0.474123468266885	0.482095361492586	0.466722688728447	0.471804486511571	0.479758735177205	0.464472535518475	0.000753788170245533	0.000817026609235293	0.000816048787351556
186	0.486333689213633	0.24	0.0769247880651126	0.0740360598520551	0.0798135162781701	0.310961281933882	0.498103224276171	0.48231238638992	0.513894062162423	4.08	2.63	6.3	0.105670308884566	0.109129939539039	0.112589570193511	0.113357193978763	0.117068492141261	0.120779790303759	0.113214427279763	0.116895481842778	0.120656595738683	0.0769247880651126	5.05957605113782	0.0030554707834969	0.704824354235697	0.371242774297274	0.378658282191872	0.364358520002811	0.474123468266885	0.482095361492586	0.466722688728447	0.471804486511571	0.479758735177205	0.464472535518475	0.000753788170245533	0.000817026609235293	0.000816048787351556
186	0.486333689213633	0.24	0.0769264279461196	0.0739937676931928	0.0798590881990465	0.304413120025225	0.49673074991314	0.480739506969165	0.512721992857114	3.96	2.54	6.12	0.108232972295083	0.111833216771412	0.115433461247742	0.11647090883553	0.120345178730335	0.124219448625141	0.116229861942657	0.120158641715079	0.123986498950967	0.0769264279461196	4.92864365930049	0.00178810680807037	0.691245056637147	0.371242774297274	0.378658282191872	0.364358520002811	0.474123468266885	0.482095361492586	0.466722688728447	0.471804486511571	0.479758735177205	0.464472535518475	0.000753788170245533	0.000817026609235293	0.000816048787351556
186	0.486333689213633	0.24	0.0769283642574639	0.0739950569318504	0.0798616715830773	0.298670633106067	0.488285520968317	0.472350385300142	0.504220656636492	4.02	2.6	6.16	0.104964469331545	0.108505533573661	0.112046597815778	0.112782639618323	0.116587456379912	0.120392273141501	0.112756877974988	0.116538833106324	0.120436789305559	0.0769283642574639	4.95379431933941	0.00594846294187654	0.70104564253314	0.371242774297274	0.378658282191872	0.364358520002811	0.474123468266885	0.482095361492586	0.466722688728447	0.471804486511571	0.479758735177205	0.464472535518475	0.000753788170245533	0.000817026609235293	0.000816048787351556
186	0.486333689213633	0.24	0.0769549503898693	0.0739995762144126	0.0799103245653261	0.295441303438542	0.482630487755762	0.466757638006559	0.498503337504966	4.04	2.6	6.21	0.10330464423527	0.106817686042886	0.110330727850502	0.110947779310054	0.114720738309756	0.118493697309457	0.110778726051649	0.114577843187499	0.118369743967605	0.0769549503898693	4.95042659324127	-0.00842707278683611	0.685055728237065	0.371242774297274	0.378658282191872	0.364358520002811	0.474123468266885	0.482095361492586	0.466722688728447	0.471804486511571	0.479758735177205	0.464472535518475	0.000753788170245533	0.000817026609235293	0.000816048787351556
186	0.486333689213633	0.24	0.0769749399169569	0.0740594480083866	0.0798904318255272	0.309502176516872	0.500458468431578	0.484538781839026	0.516378155024129	3.98	2.56	6.16	0.10858894712365	0.112156673940196	0.115724400756742	0.116791524614326	0.120628749906117	0.124465975197908	0.116608069626636	0.12039719526656	0.124192169216349	0.0769749399169569	4.94883104451771	0.00253281676547829	0.693208116926853	0.371242774297274	0.378658282191872	0.364358520002811	0.474123468266885	0.482095361492586	0.466722688728447	0.471804486511571	0.479758735177205	0.464472535518475	0.000753788170245533	0.000817026609235293	0.000816048787351556
186	0.486333689213633	0.24	0.0769753630270029	0.0740373068995075	0.0799134191544983	0.300548105024661	0.489706534177264	0.473796357760229	0.505616710594298	3.94	2.55	6.16	0.107250009178811	0.110851485928928	0.114452962679044	0.115486476321197	0.119364535284625	0.123242594248054	0.115296648787991	0.11914321067751	0.123021751947902	0.0769753630270029	4.93188724461011	0.00385097303303609	0.69338994294485	0.371242774297274	0.378658282191872	0.364358520002811	0.474123468266885	0.482095361492586	0.466722688728447	0.471804486511571	0.479758735177205	0.464472535518475	0.000753788170245533	0.000817026609235293	0.000816048787351556
186	0.486333689213633	0.24	0.077032507987432	0.0741242259613388	0.0799407900135253	0.313941161701992	0.496893914971503	0.481250289943603	0.512537539999403	3.95	2.58	6.15	0.108562640942426	0.112091601407345	0.115620561872264	0.116852706798113	0.1206511459198	0.124449585041486	0.116748674808719	0.120541648913422	0.124382844668526	0.077032507987432	4.92491165681988	0.00373885686861557	0.693851976127942	0.371242774297274	0.378658282191872	0.364358520002811	0.474123468266885	0.482095361492586	0.466722688728447	0.471804486511571	0.479758735177205	0.464472535518475	0.000753788170245533	0.000817026609235293	0.000816048787351556
186	0.486333689213633	0.24	0.0770468170842324	0.0741176195042629	0.079976014664202	0.306950619910274	0.496784971401365	0.480887302440352	0.512682640362379	4.02	2.58	6.22	0.106721786595793	0.110249905607499	0.113778024619205	0.114653573742184	0.118443909962959	0.122234246183733	0.114429272550478	0.118217874185939	0.122017650669204	0.0770468170842324	4.95211178211197	-0.00468019030438566	0.690589011697628	0.371242774297274	0.378658282191872	0.364358520002811	0.474123468266885	0.482095361492586	0.466722688728447	0.471804486511571	0.479758735177205	0.464472535518475	0.000753788170245533	0.000817026609235293	0.000816048787351556
186	0.486333689213633	0.24	0.0770967519614234	0.0741445131281619	0.0800489907946848	0.30129147882216	0.489030502764025	0.473170337373057	0.504890668154993	4.05	2.63	6.3	0.104494995887829	0.107997556776388	0.111500117664948	0.112198055738856	0.115958814983492	0.119719574228128	0.112091758849738	0.115810193725872	0.119612140978261	0.0770967519614234	5.01650771878015	0.00135781626210878	0.702117235608819	0.371242774297274	0.378658282191872	0.364358520002811	0.474123468266885	0.482095361492586	0.466722688728447	0.471804486511571	0.479758735177205	0.464472535518475	0.000753788170245533	0.000817026609235293	0.000816048787351556
186	0.486333689213633	0.24	0.0771299812593883	0.0742058010110297	0.0800541615077468	0.317032505457618	0.508094474422855	0.492212307343438	0.523976641502271	3.95	2.57	6.18	0.110996819715433	0.114578343398819	0.118159867082204	0.119467893508279	0.123322752513258	0.127177611518237	0.119248867951114	0.123155658814528	0.126921538290253	0.0771299812593883	4.91869218475553	0.000534799521536725	0.68960074394252	0.371242774297274	0.378658282191872	0.364358520002811	0.474123468266885	0.482095361492586	0.466722688728447	0.471804486511571	0.479758735177205	0.464472535518475	0.000753788170245533	0.000817026609235293	0.000816048787351556
186	0.486333689213633	0.24	0.0772544390852471	0.0743124188425617	0.0801964593279325	0.316423353407567	0.504043140941063	0.488265421786401	0.519820860095725	4.01	2.59	6.16	0.108717303531817	0.112230374508872	0.115743445485927	0.116841827774595	0.120617433135713	0.12439303849683	0.116688600796624	0.120494773134254	0.124333152598956	0.0772544390852471	4.94017806826961	-0.00908620006874199	0.683787700400749	0.371242774297274	0.378658282191872	0.364358520002811	0.474123468266885	0.482095361492586	0.466722688728447	0.471804486511571	0.479758735177205	0.464472535518475	0.000753788170245533	0.000817026609235293	0.000816048787351556
186	0.486333689213633	0.24	0.0772684360468657	0.0743447390456013	0.0801921330481301	0.312700172541119	0.497418522515127	0.48171315230776	0.513123892722494	3.98	2.58	6.14	0.10785784647877	0.111374352932046	0.114890859385323	0.115992976693582	0.119774714085845	0.123556451478108	0.115960264058299	0.119706023272636	0.123448425749189	0.0772684360468657	4.96468204305779	0.00341751258262047	0.696902066292995	0.371242774297274	0.378658282191872	0.364358520002811	0.474123468266885	0.482095361492586	0.466722688728447	0.471804486511571	0.479758735177205	0.464472535518475	0.000753788170245533	0.000817026609235293	0.000816048787351556
186	0.486333689213633	0.24	0.0773103600168426	0.0743649027894971	0.0802558172441881	0.296015223837197	0.488471690876992	0.472428853632848	0.504514528121137	4	2.56	6.13	0.105454401735189	0.109035444236524	0.112616486737859	0.113367843433716	0.117217612233697	0.121067381033679	0.11324091314965	0.11700453657395	0.120885190459818	0.0773103600168426	4.9417098017876	0.00173987744060987	0.693035062725557	0.371242774297274	0.378658282191872	0.364358520002811	0.474123468266885	0.482095361492586	0.466722688728447	0.471804486511571	0.479758735177205	0.464472535518475	0.000753788170245533	0.000817026609235293	0.000816048787351556
186	0.486333689213633	0.24	0.0773119859491211	0.0743703516876906	0.0802536202105516	0.300228762129648	0.487876153703918	0.472013397288058	0.503738910119777	3.99	2.62	6.27	0.105503030149891	0.10904862626648	0.11259422238307	0.113437738493448	0.117249993027802	0.121062247562157	0.113362962157316	0.117154013979552	0.120933383371553	0.0773119859491211	4.98362772983006	-0.000405034931157338	0.695372607277172	0.371242774297274	0.378658282191872	0.364358520002811	0.474123468266885	0.482095361492586	0.466722688728447	0.471804486511571	0.479758735177205	0.464472535518475	0.000753788170245533	0.000817026609235293	0.000816048787351556
186	0.486333689213633	0.24	0.0773203576118474	0.0743725355967782	0.0802681796269167	0.301425837711497	0.499063478820566	0.482883089073886	0.515243868567245	4.02	2.59	6.22	0.107170653954963	0.110761715621098	0.114352777287232	0.115136537276124	0.118994518823549	0.122852500370974	0.114951914891236	0.118796535400406	0.12268280611886	0.0773203576118474	4.9939981889707	-0.00206972518854524	0.694635816416689	0.371242774297274	0.378658282191872	0.364358520002811	0.474123468266885	0.482095361492586	0.466722688728447	0.471804486511571	0.479758735177205	0.464472535518475	0.000753788170245533	0.000817026609235293	0.000816048787351556
186	0.486333689213633	0.24	0.0773475790294217	0.0744268931723947	0.0802682648864487	0.317914844875587	0.501716413486312	0.48606551148909	0.517367315483534	4.01	2.59	6.25	0.108118304431917	0.111599623198159	0.1150809419644	0.116184533639722	0.119925578224468	0.123666622809214	0.115959787191048	0.119670452404716	0.12335756626188	0.0773475790294217	4.96997308951883	0.000752148032233692	0.694508060783443	0.371242774297274	0.378658282191872	0.364358520002811	0.474123468266885	0.482095361492586	0.466722688728447	0.471804486511571	0.479758735177205	0.464472535518475	0.000753788170245533	0.000817026609235293	0.000816048787351556
186	0.486333689213633	0.24	0.0773486874422297	0.0744031847937789	0.0802941900906805	0.31185402704405	0.501734083236121	0.485861216137428	0.517606950334814	3.95	2.53	6.14	0.109730545214639	0.113315392704023	0.116900240193406	0.11812590704413	0.121985027223201	0.125844147402272	0.117810556278414	0.121718913350196	0.125483449733457	0.0773486874422297	4.88480983079568	-0.00669362286681628	0.67893874582097	0.371242774297274	0.378658282191872	0.364358520002811	0.474123468266885	0.482095361492586	0.466722688728447	0.471804486511571	0.479758735177205	0.464472535518475	0.000753788170245533	0.000817026609235293	0.000816048787351556
186	0.486333689213633	0.24	0.0773682444758808	0.0744618343561753	0.0802746545955864	0.299998925881499	0.482961254899301	0.467249707408317	0.498672802390285	3.97	2.57	6.17	0.105059745194896	0.108592441202724	0.112125137210553	0.113039070072755	0.116840075594269	0.120641081115783	0.1128560228899	0.116643685261829	0.120468583644936	0.0773682444758808	4.93351488379145	-0.000870691178763529	0.690107277883737	0.371242774297274	0.378658282191872	0.364358520002811	0.474123468266885	0.482095361492586	0.466722688728447	0.471804486511571	0.479758735177205	0.464472535518475	0.000753788170245533	0.000817026609235293	0.000816048787351556
186	0.486333689213633	0.24	0.0773845524140621	0.0744590295580581	0.0803100752700661	0.30345684226439	0.497133824766895	0.481093393919667	0.513174255614124	4.05	2.64	6.36	0.106132881539236	0.109671523242622	0.113210164946007	0.113942949221895	0.117741991197159	0.121541033172423	0.11368770173367	0.117534007386712	0.121284440236059	0.0773845524140621	5.04901234734459	0.0014501442786978	0.706021822538801	0.371242774297274	0.378658282191872	0.364358520002811	0.474123468266885	0.482095361492586	0.466722688728447	0.471804486511571	0.479758735177205	0.464472535518475	0.000753788170245533	0.000817026609235293	0.000816048787351556
186	0.486333689213633	0.24	0.0774147262195358	0.0744742499254438	0.0803552025136278	0.304553256104384	0.492720083579404	0.47686320326817	0.508576963890639	3.99	2.57	6.2	0.106683065243542	0.110230540882695	0.113778016521849	0.114718501372444	0.118533175126427	0.122347848880409	0.114488757447293	0.118337223741685	0.122097059603948	0.0774147262195358	4.95721254757299	-0.00157093939515021	0.692721640989873	0.371242774297274	0.378658282191872	0.364358520002811	0.474123468266885	0.482095361492586	0.466722688728447	0.471804486511571	0.479758735177205	0.464472535518475	0.000753788170245533	0.000817026609235293	0.000816048787351556
186	0.486333689213633	0.24	0.0774184210812716	0.0744725565142723	0.0803642856482709	0.299070023932851	0.49217031295355	0.476123697100451	0.508216928806648	3.98	2.58	6.15	0.10679592834888	0.110395230898461	0.113994533448042	0.114874685861411	0.118746263702399	0.122617841543387	0.114826918730096	0.118692805325281	0.122507957243238	0.0774184210812716	4.92950281173928	-0.00171974492867691	0.690251128838364	0.371242774297274	0.378658282191872	0.364358520002811	0.474123468266885	0.482095361492586	0.466722688728447	0.471804486511571	0.479758735177205	0.464472535518475	0.000753788170245533	0.000817026609235293	0.000816048787351556
186	0.486333689213633	0.24	0.0774411218666192	0.0744709167494172	0.0804113269838213	0.291080987259551	0.483647836910678	0.467573324437468	0.499722349383888	4.03	2.6	6.18	0.103590008814651	0.10715128744575	0.110712566076848	0.111267189688483	0.115092398987278	0.118917608286073	0.111225786974319	0.115122849622276	0.118827328010491	0.0774411218666192	4.96927647940077	-0.00132185461497864	0.69437500789639	0.371242774297274	0.378658282191872	0.364358520002811	0.474123468266885	0.482095361492586	0.466722688728447	0.471804486511571	0.479758735177205	0.464472535518475	0.000753788170245533	0.000817026609235293	0.000816048787351556
186	0.486333689213633	0.24	0.077470660604663	0.0745739350951089	0.0803673861142172	0.30951583783555	0.493477815180716	0.477780686317363	0.509174944044069	4.03	2.58	6.27	0.105915351001295	0.109395121031535	0.112874891061775	0.113772756949326	0.117510676204158	0.12124859545899	0.113467129198126	0.117186214216781	0.120952649122	0.077470660604663	5.01750671899158	0.00719521502291988	0.704572063490517	0.371242774297274	0.378658282191872	0.364358520002811	0.474123468266885	0.482095361492586	0.466722688728447	0.471804486511571	0.479758735177205	0.464472535518475	0.000753788170245533	0.000817026609235293	0.000816048787351556
186	0.486333689213633	0.24	0.0774737457407413	0.0745649348953317	0.0803825565861509	0.304360969945344	0.490785548027522	0.474983752990474	0.506587343064569	4.02	2.61	6.24	0.105468722449578	0.10897746380015	0.112486205150722	0.113314440814651	0.117084194110879	0.120853947407107	0.113161475245033	0.117015613316835	0.120762788178399	0.0774737457407413	5.00384769906311	-0.000552534642613162	0.697438853834629	0.371242774297274	0.378658282191872	0.364358520002811	0.474123468266885	0.482095361492586	0.466722688728447	0.471804486511571	0.479758735177205	0.464472535518475	0.000753788170245533	0.000817026609235293	0.000816048787351556
186	0.486333689213633	0.24	0.077485541227325	0.0745213322062125	0.0804497502484375	0.306780954550303	0.495541958830394	0.479677741643953	0.511406176016835	4.02	2.56	6.14	0.10658866258096	0.110113832806707	0.113639003032453	0.114527305032377	0.118315027253101	0.122102749473825	0.114402499638527	0.118168192396388	0.121884209957534	0.077485541227325	4.94709820807413	-0.00154931042917517	0.690349369171594	0.371242774297274	0.378658282191872	0.364358520002811	0.474123468266885	0.482095361492586	0.466722688728447	0.471804486511571	0.479758735177205	0.464472535518475	0.000753788170245533	0.000817026609235293	0.000816048787351556
186	0.486333689213633	0.24	0.0774931777846097	0.0745177092597972	0.0804686463094223	0.301392512883282	0.497087895910982	0.480970282150698	0.513205509671267	3.97	2.6	6.19	0.107955992366091	0.111573664918092	0.115191337470094	0.116131641944971	0.120023285607127	0.123914929269282	0.116033962878146	0.119962190999331	0.123839907910178	0.0774931777846097	4.95026938566908	-0.00822625873003811	0.685237168467505	0.371242774297274	0.378658282191872	0.364358520002811	0.474123468266885	0.482095361492586	0.466722688728447	0.471804486511571	0.479758735177205	0.464472535518475	0.000753788170245533	0.000817026609235293	0.000816048787351556
186	0.486333689213633	0.24	0.0775468459760548	0.0745755406562216	0.0805181512958879	0.299185497577375	0.489291216007717	0.473342862331396	0.505239569684037	3.93	2.57	6.18	0.107244642584466	0.110858039185406	0.114471435786346	0.115493013400476	0.11938432257916	0.123275631757844	0.115328926516746	0.119167595298279	0.123050084327443	0.0775468459760548	4.91158280851474	0.0044255599437808	0.694780631276853	0.371242774297274	0.378658282191872	0.364358520002811	0.474123468266885	0.482095361492586	0.466722688728447	0.471804486511571	0.479758735177205	0.464472535518475	0.000753788170245533	0.000817026609235293	0.000816048787351556
186	0.486333689213633	0.24	0.0775917604565771	0.0746238431877613	0.0805596777253929	0.301539964895128	0.488877878577592	0.473032015651015	0.504723741504168	3.98	2.58	6.2	0.106075923066249	0.109629307363937	0.113182691661624	0.114096895192485	0.117918970024101	0.121741044855716	0.113954082401887	0.11776495838767	0.12152333952458	0.0775917604565771	4.96014537433451	-0.00151720119456003	0.691035358236339	0.371242774297274	0.378658282191872	0.364358520002811	0.474123468266885	0.482095361492586	0.466722688728447	0.471804486511571	0.479758735177205	0.464472535518475	0.000753788170245533	0.000817026609235293	0.000816048787351556
186	0.486333689213633	0.24	0.0775958470795192	0.0746250844545702	0.0805666097044681	0.292815844222762	0.476958525974177	0.46117272005467	0.492744331893684	4	2.57	6.24	0.102877462510961	0.106398927649872	0.109920392788784	0.110589521748778	0.114374968396295	0.118160415043812	0.110328482197656	0.1141032231273	0.117840583377841	0.0775958470795192	4.96298713738109	0.00270945265800828	0.696551399447533	0.371242774297274	0.378658282191872	0.364358520002811	0.474123468266885	0.482095361492586	0.466722688728447	0.471804486511571	0.479758735177205	0.464472535518475	0.000753788170245533	0.000817026609235293	0.000816048787351556
186	0.486333689213633	0.24	0.0776141861644853	0.0746690896256364	0.0805592827033343	0.304103585500772	0.493662338931705	0.477758253736243	0.509566424127167	4.06	2.61	6.31	0.105249989693097	0.108753654548303	0.11225731940351	0.112977050659722	0.116737941496819	0.120498832333917	0.112700204983756	0.116466590182836	0.120178932961244	0.0776141861644853	5.00927909922093	-0.00187797208030422	0.69745193650084	0.371242774297274	0.378658282191872	0.364358520002811	0.474123468266885	0.482095361492586	0.466722688728447	0.471804486511571	0.479758735177205	0.464472535518475	0.000753788170245533	0.000817026609235293	0.000816048787351556
186	0.486333689213633	0.24	0.0776553644272019	0.0747325293672818	0.0805781994871219	0.305221768836354	0.483620582525357	0.468081073516265	0.499160091534449	4.02	2.57	6.23	0.103919798192175	0.107369761738232	0.110819725284289	0.111648289447142	0.115354825980825	0.119061362514508	0.11139890568279	0.115104653002345	0.118779613302524	0.0776553644272019	4.95535846022093	-0.00889949664683518	0.685613396079694	0.371242774297274	0.378658282191872	0.364358520002811	0.474123468266885	0.482095361492586	0.466722688728447	0.471804486511571	0.479758735177205	0.464472535518475	0.000753788170245533	0.000817026609235293	0.000816048787351556
186	0.486333689213633	0.24	0.0776640602787574	0.0746916084175887	0.0806365121399261	0.305859117014956	0.503603583198718	0.487446272509666	0.51976089388777	3.96	2.58	6.11	0.10973630175959	0.113373714991347	0.117011128223104	0.118087829068947	0.122002069161582	0.125916309254217	0.118068423088624	0.121987918156321	0.125908793860214	0.0776640602787574	4.91445607258924	0.000113244225670095	0.690451775194575	0.371242774297274	0.378658282191872	0.364358520002811	0.474123468266885	0.482095361492586	0.466722688728447	0.471804486511571	0.479758735177205	0.464472535518475	0.000753788170245533	0.000817026609235293	0.000816048787351556
186	0.486333689213633	0.24	0.0776741891567757	0.0747072501942691	0.0806411281192823	0.306771179281159	0.505040322743439	0.488871654546194	0.521208990940684	4.02	2.61	6.28	0.108579302373467	0.112170393607411	0.115761484841356	0.116659731287106	0.120518070116164	0.124376408945221	0.116554952377919	0.120269691270183	0.124149517272656	0.0776741891567757	4.98824763055476	-0.000988837475449249	0.69682763977465	0.371242774297274	0.378658282191872	0.364358520002811	0.474123468266885	0.482095361492586	0.466722688728447	0.471804486511571	0.479758735177205	0.464472535518475	0.000753788170245533	0.000817026609235293	0.000816048787351556
186	0.486333689213633	0.24	0.0776865754600229	0.0747214145050267	0.0806517364150191	0.303409096307567	0.49989412948154	0.483762813230353	0.516025445732727	4.04	2.6	6.27	0.106949533181672	0.110515819583783	0.114082105985894	0.114847722561442	0.118677378092416	0.122507033623391	0.114642924060536	0.11843436068732	0.12227902238119	0.0776865754600229	5.00428624449623	-0.00942268312367466	0.689183552706699	0.371242774297274	0.378658282191872	0.364358520002811	0.474123468266885	0.482095361492586	0.466722688728447	0.471804486511571	0.479758735177205	0.464472535518475	0.000753788170245533	0.000817026609235293	0.000816048787351556
186	0.486333689213633	0.24	0.0776883577583794	0.0747183513536783	0.0806583641630806	0.298112917756531	0.487620768796196	0.471686116551828	0.503555421040564	3.97	2.61	6.22	0.105882553182815	0.109459511682353	0.113036470181891	0.113902485422891	0.117750375855306	0.121598266287722	0.113800498232536	0.117665115403543	0.121445933340378	0.0776883577583794	4.96883674973241	0.00720975302838144	0.702108804421409	0.371242774297274	0.378658282191872	0.364358520002811	0.474123468266885	0.482095361492586	0.466722688728447	0.471804486511571	0.479758735177205	0.464472535518475	0.000753788170245533	0.000817026609235293	0.000816048787351556
186	0.486333689213633	0.24	0.0776957917308211	0.0747863109148611	0.0806052725467811	0.306120501687116	0.493744805415298	0.477913543751197	0.509576067079399	3.97	2.56	6.2	0.107389927269879	0.110947302993852	0.114504678717824	0.115537759011483	0.119365038064171	0.123192317116859	0.11528435586973	0.119083195718144	0.122925955544451	0.0776957917308211	4.96343004864591	0.00157290063926252	0.694816971983825	0.371242774297274	0.378658282191872	0.364358520002811	0.474123468266885	0.482095361492586	0.466722688728447	0.471804486511571	0.479758735177205	0.464472535518475	0.000753788170245533	0.000817026609235293	0.000816048787351556
186	0.486333689213633	0.24	0.0777362181647842	0.0747957478694312	0.0806766884601371	0.304532345734469	0.488647644149635	0.472921048114671	0.504374240184599	3.97	2.54	6.18	0.106281750604444	0.109816061805665	0.113350373006886	0.114347217295948	0.118149738882383	0.121952260468819	0.114042925498666	0.117749846974766	0.121561882055403	0.0777362181647842	4.93382565423476	0.00302858747010443	0.691987965179288	0.371242774297274	0.378658282191872	0.364358520002811	0.474123468266885	0.482095361492586	0.466722688728447	0.471804486511571	0.479758735177205	0.464472535518475	0.000753788170245533	0.000817026609235293	0.000816048787351556
186	0.486333689213633	0.24	0.0777529118268107	0.0747796986281237	0.0807261250254977	0.31160902734515	0.502469288954089	0.48656408441468	0.518374493493498	3.99	2.58	6.22	0.108921702616112	0.112482224270673	0.116042745925234	0.117134290569603	0.120963272012673	0.124792253455743	0.116874707402769	0.120737676128852	0.124506251653163	0.0777529118268107	4.9372090602353	-0.0100656535486504	0.68133992298253	0.371242774297274	0.378658282191872	0.364358520002811	0.474123468266885	0.482095361492586	0.466722688728447	0.471804486511571	0.479758735177205	0.464472535518475	0.000753788170245533	0.000817026609235293	0.000816048787351556
186	0.486333689213633	0.24	0.0777658643305146	0.0748279824117913	0.0807037462492379	0.302603515951246	0.491439803466662	0.475551029443098	0.507328577490225	4.01	2.63	6.28	0.105872035732413	0.109409357170108	0.112946678607803	0.113782159571291	0.117583768461631	0.121385377351971	0.113822847423059	0.117424933212897	0.12129717573539	0.0777658643305146	4.99680170742771	-0.00184197140400437	0.695732338261703	0.371242774297274	0.378658282191872	0.364358520002811	0.474123468266885	0.482095361492586	0.466722688728447	0.471804486511571	0.479758735177205	0.464472535518475	0.000753788170245533	0.000817026609235293	0.000816048787351556
186	0.486333689213633	0.24	0.0777662797643056	0.0747843586988778	0.0807482008297334	0.292693674158743	0.482548387819507	0.466572862796429	0.498523912842584	3.96	2.57	6.22	0.105045108616717	0.108641868940924	0.112238629265132	0.113040607535051	0.116911134945231	0.120781662355412	0.112824245163029	0.116693898762924	0.120527660620473	0.0777662797643056	4.92820826790647	-0.00790811279715105	0.683680210891095	0.371242774297274	0.378658282191872	0.364358520002811	0.474123468266885	0.482095361492586	0.466722688728447	0.471804486511571	0.479758735177205	0.464472535518475	0.000753788170245533	0.000817026609235293	0.000816048787351556
186	0.486333689213633	0.24	0.0777727180918097	0.0748195142100167	0.0807259219736028	0.301582429799146	0.490061704008906	0.474179071259418	0.505944336758394	3.98	2.57	6.16	0.106190755293963	0.109747615707994	0.113304476122025	0.114202622258735	0.118027840237138	0.121853058215541	0.114069006687265	0.1178851310097	0.1216530849864	0.0777727180918097	4.94449952372459	0.00348086860255576	0.695290307226511	0.371242774297274	0.378658282191872	0.364358520002811	0.474123468266885	0.482095361492586	0.466722688728447	0.471804486511571	0.479758735177205	0.464472535518475	0.000753788170245533	0.000817026609235293	0.000816048787351556
186	0.486333689213633	0.24	0.0777898360404323	0.0748648964347046	0.0807147756461601	0.316727548552315	0.507042685979096	0.491182227909888	0.522903144048305	4.08	2.62	6.29	0.107744511706681	0.111223622336116	0.114702732965552	0.115598247432972	0.11933095812995	0.123063668826927	0.115416197664581	0.119169868335763	0.122857640894563	0.0777898360404323	5.02698130842648	-0.00882039862012053	0.692911372329209	0.371242774297274	0.378658282191872	0.364358520002811	0.474123468266885	0.482095361492586	0.466722688728447	0.471804486511571	0.479758735177205	0.464472535518475	0.000753788170245533	0.000817026609235293	0.000816048787351556
186	0.486333689213633	0.24	0.0778392912555369	0.0748775384378685	0.0808010440732053	0.2970973988541	0.485298099941221	0.469400780197654	0.501195419684787	4	2.58	6.16	0.104672907719978	0.108217892629915	0.111762877539852	0.112514581107001	0.116325142033036	0.12013570295907	0.11233529862584	0.116193181852543	0.120019745778745	0.0778392912555369	4.94374698497653	0.00220160683207832	0.695901318388858	0.371242774297274	0.378658282191872	0.364358520002811	0.474123468266885	0.482095361492586	0.466722688728447	0.471804486511571	0.479758735177205	0.464472535518475	0.000753788170245533	0.000817026609235293	0.000816048787351556
186	0.486333689213633	0.24	0.0778441028180545	0.0748832408913267	0.0808049647447823	0.302581861620424	0.490257422175355	0.474406062550336	0.506108781800374	3.99	2.59	6.19	0.106008557391675	0.109550627991514	0.113092698591353	0.113977638058141	0.117785980051828	0.121594322045514	0.11389592143762	0.117619353824193	0.12147815490808	0.0778441028180545	4.9619767402102	0.00525366378040633	0.698205557691084	0.371242774297274	0.378658282191872	0.364358520002811	0.474123468266885	0.482095361492586	0.466722688728447	0.471804486511571	0.479758735177205	0.464472535518475	0.000753788170245533	0.000817026609235293	0.000816048787351556
186	0.486333689213633	0.24	0.0778556028860241	0.0749136278038306	0.0807975779682176	0.316971718634322	0.50280320697432	0.487084229456784	0.518522184491856	3.96	2.54	6.19	0.109711940125255	0.113252517741897	0.11679309535854	0.118068798612071	0.121879065253172	0.125689331894273	0.117746921167964	0.121511913788436	0.125321420209919	0.0778556028860241	4.95080588073544	0.00548074596461547	0.696706044730679	0.371242774297274	0.378658282191872	0.364358520002811	0.474123468266885	0.482095361492586	0.466722688728447	0.471804486511571	0.479758735177205	0.464472535518475	0.000753788170245533	0.000817026609235293	0.000816048787351556
186	0.486333689213633	0.24	0.0778608206859371	0.0748955546629723	0.0808260867089018	0.303663196756564	0.494656540214152	0.478703828452334	0.510609251975971	4	2.57	6.25	0.106896995155058	0.110459316679468	0.114021638203877	0.114923908558475	0.118753725407239	0.122583542256004	0.114455786725739	0.118437779338069	0.122211831552204	0.0778608206859371	4.97767688471638	0.00359950470330014	0.69738628421862	0.371242774297274	0.378658282191872	0.364358520002811	0.474123468266885	0.482095361492586	0.466722688728447	0.471804486511571	0.479758735177205	0.464472535518475	0.000753788170245533	0.000817026609235293	0.000816048787351556
186	0.486333689213633	0.24	0.0778795927994605	0.07490814993445	0.0808510356644709	0.30049658047137	0.49256963975238	0.476564481905176	0.508574797599585	4.02	2.61	6.22	0.105756096701782	0.1093078574504	0.112859618199017	0.113615328059375	0.117431036800787	0.121246745542199	0.11347404930499	0.117304406358579	0.121086559291962	0.0778795927994605	4.95967853183246	-0.00010007178007332	0.69590057702854	0.371242774297274	0.378658282191872	0.364358520002811	0.474123468266885	0.482095361492586	0.466722688728447	0.471804486511571	0.479758735177205	0.464472535518475	0.000753788170245533	0.000817026609235293	0.000816048787351556
186	0.486333689213633	0.24	0.0779082936762464	0.0749526831273891	0.0808639042251038	0.302489316905202	0.491609786866858	0.475711215553003	0.507508358180713	4	2.58	6.17	0.106107814531399	0.109654005163721	0.113200195796044	0.114060432711021	0.117872404899731	0.121684377088441	0.113942571803735	0.117683305127139	0.121542793352546	0.0779082936762464	4.94302807713745	-0.00399841351804146	0.688037093986802	0.371242774297274	0.378658282191872	0.364358520002811	0.474123468266885	0.482095361492586	0.466722688728447	0.471804486511571	0.479758735177205	0.464472535518475	0.000753788170245533	0.000817026609235293	0.000816048787351556
186	0.486333689213633	0.24	0.0779132536867677	0.0749772046594133	0.0808493027141221	0.307548185087791	0.499103586755972	0.483154124196336	0.515053049315609	4.08	2.63	6.25	0.105837936345019	0.109331765991888	0.112825595638757	0.113534970665309	0.117282888096104	0.121030805526899	0.113449921956908	0.117180249850776	0.120916411470034	0.0779132536867677	5.03662553106114	0.00565471591529223	0.707405195115245	0.371242774297274	0.378658282191872	0.364358520002811	0.474123468266885	0.482095361492586	0.466722688728447	0.471804486511571	0.479758735177205	0.464472535518475	0.000753788170245533	0.000817026609235293	0.000816048787351556
186	0.486333689213633	0.24	0.0779170809199684	0.074934247804695	0.0808999140352417	0.306232158078954	0.491927515334891	0.476158667297221	0.507696363372562	3.99	2.55	6.16	0.106609057329554	0.11013960741701	0.113670157504466	0.114649359575444	0.118446178688333	0.122242997801221	0.114416568749881	0.118150542090888	0.121900560460756	0.0779170809199684	4.93303019495483	-0.00644723250626577	0.684497237598223	0.371242774297274	0.378658282191872	0.364358520002811	0.474123468266885	0.482095361492586	0.466722688728447	0.471804486511571	0.479758735177205	0.464472535518475	0.000753788170245533	0.000817026609235293	0.000816048787351556
186	0.486333689213633	0.24	0.0779211274925289	0.0749570653472644	0.0808851896377935	0.305170959462793	0.500713783919577	0.484623115176207	0.516804452662947	4.05	2.62	6.25	0.106998239585246	0.110550841958874	0.114103444332502	0.114882637346585	0.118697020944934	0.122511404543282	0.114881166482519	0.118620536937368	0.122390096354359	0.0779211274925289	4.99157128735886	-0.00385750206308858	0.694871358926679	0.371242774297274	0.378658282191872	0.364358520002811	0.474123468266885	0.482095361492586	0.466722688728447	0.471804486511571	0.479758735177205	0.464472535518475	0.000753788170245533	0.000817026609235293	0.000816048787351556
186	0.486333689213633	0.24	0.077937433074946	0.0749819707549539	0.0808928953949381	0.305064643650497	0.495721748912657	0.479787506986418	0.511655990838896	4.05	2.57	6.16	0.105976687484075	0.109496283455881	0.113015879427688	0.11379147578755	0.117570609003692	0.121349742219834	0.113638392263147	0.117412768678241	0.121151978804119	0.077937433074946	4.97049176136896	-0.010441511035399	0.684198935107054	0.371242774297274	0.378658282191872	0.364358520002811	0.474123468266885	0.482095361492586	0.466722688728447	0.471804486511571	0.479758735177205	0.464472535518475	0.000753788170245533	0.000817026609235293	0.000816048787351556
186	0.486333689213633	0.24	0.0779449060389839	0.0749835147075535	0.0809062973704143	0.30714818875182	0.496932384114149	0.481037379194786	0.512827389033512	4.01	2.6	6.22	0.107003019202214	0.110538739273392	0.11407445934457	0.114986432423674	0.11878594985846	0.122585467293246	0.114868540955104	0.118638082447433	0.122405918626612	0.0779449060389839	4.95893206931721	-0.00156988233572369	0.692767206675014	0.371242774297274	0.378658282191872	0.364358520002811	0.474123468266885	0.482095361492586	0.466722688728447	0.471804486511571	0.479758735177205	0.464472535518475	0.000753788170245533	0.000817026609235293	0.000816048787351556
186	0.486333689213633	0.24	0.0779474092936902	0.0749935127029169	0.0809013058844635	0.311647300389112	0.500480615630003	0.484639773911831	0.516321457348175	3.99	2.56	6.15	0.108347157117228	0.111888571295133	0.115429985473038	0.116498499774136	0.120306347158247	0.124114194542359	0.116348025469006	0.120124763284468	0.123894168385732	0.0779474092936902	4.92764209637456	-0.0015829317470662	0.688853515633859	0.371242774297274	0.378658282191872	0.364358520002811	0.474123468266885	0.482095361492586	0.466722688728447	0.471804486511571	0.479758735177205	0.464472535518475	0.000753788170245533	0.000817026609235293	0.000816048787351556
186	0.486333689213633	0.24	0.0779864009218449	0.074995577823536	0.0809772240201538	0.302222025443519	0.488080701664169	0.472286256416591	0.503875146911748	4.02	2.58	6.28	0.104958338294691	0.108468410216009	0.111978482137327	0.112777057216972	0.116548606846452	0.120320156475932	0.112443713637583	0.116220634850447	0.119983788873151	0.0779864009218449	4.96769500917641	0.000369226095660633	0.693957756306955	0.371242774297274	0.378658282191872	0.364358520002811	0.474123468266885	0.482095361492586	0.466722688728447	0.471804486511571	0.479758735177205	0.464472535518475	0.000753788170245533	0.000817026609235293	0.000816048787351556
186	0.486333689213633	0.24	0.0779872168644477	0.0750708311180058	0.0809036026108896	0.310551237230259	0.494501957338001	0.478810273499827	0.510193641176174	4.07	2.59	6.25	0.105260833585569	0.108710466587581	0.112160099589593	0.112961673007244	0.116663679745121	0.120365686482997	0.112631979501521	0.116406713440347	0.120085132454733	0.0779872168644477	5.01056396495628	-0.00145298759204791	0.69672605068467	0.371242774297274	0.378658282191872	0.364358520002811	0.474123468266885	0.482095361492586	0.466722688728447	0.471804486511571	0.479758735177205	0.464472535518475	0.000753788170245533	0.000817026609235293	0.000816048787351556
186	0.486333689213633	0.24	0.0779893128081549	0.0750233296917787	0.0809552959245311	0.310141929215657	0.509572367758583	0.49338699632384	0.525757739193326	3.99	2.58	6.23	0.110311594209233	0.113930323805145	0.117549053401057	0.118611836638717	0.122502852508326	0.126393868377935	0.118354560498744	0.122267153600649	0.126143466231588	0.0779893128081549	4.97784098838441	0.0108883681382908	0.706624600980337	0.371242774297274	0.378658282191872	0.364358520002811	0.474123468266885	0.482095361492586	0.466722688728447	0.471804486511571	0.479758735177205	0.464472535518475	0.000753788170245533	0.000817026609235293	0.000816048787351556
186	0.486333689213633	0.24	0.0780254481049175	0.0750590940341697	0.0809918021756654	0.306389098185958	0.498135905681101	0.482173942091643	0.514097869270559	3.99	2.56	6.22	0.10790911723083	0.111481357971874	0.115053598712917	0.116041636035996	0.119883096985198	0.123724557934399	0.115761877558612	0.119580205667125	0.12338336400976	0.0780254481049175	4.94471323308389	0.00790933605517492	0.701333035292328	0.371242774297274	0.378658282191872	0.364358520002811	0.474123468266885	0.482095361492586	0.466722688728447	0.471804486511571	0.479758735177205	0.464472535518475	0.000753788170245533	0.000817026609235293	0.000816048787351556
186	0.486333689213633	0.24	0.0780422503578178	0.0750839582526164	0.0810005424630191	0.297515341413915	0.482037070792939	0.466262362167746	0.497811779418132	4.01	2.6	6.31	0.103835336983976	0.107348320914967	0.110861304845957	0.111597167940739	0.115372752140753	0.119148336340767	0.111268739743537	0.11499726663933	0.11879605158465	0.0780422503578178	4.99648964485265	-0.000357696837827603	0.696485048092943	0.371242774297274	0.378658282191872	0.364358520002811	0.474123468266885	0.482095361492586	0.466722688728447	0.471804486511571	0.479758735177205	0.464472535518475	0.000753788170245533	0.000817026609235293	0.000816048787351556
186	0.486333689213633	0.24	0.0780506716753633	0.0751202915049022	0.0809810518458244	0.306519730044802	0.4959132701037	0.48002740994616	0.51179913026124	3.97	2.56	6.19	0.107856968915601	0.111426349933659	0.114995730951717	0.116039238153475	0.119879400344006	0.123719562534536	0.115766664026523	0.119572020300529	0.123483864786567	0.0780506716753633	4.9565201734867	-0.00268238439971386	0.689769695054928	0.371242774297274	0.378658282191872	0.364358520002811	0.474123468266885	0.482095361492586	0.466722688728447	0.471804486511571	0.479758735177205	0.464472535518475	0.000753788170245533	0.000817026609235293	0.000816048787351556
186	0.486333689213633	0.24	0.0780712650853884	0.0751359421934141	0.0810065879773628	0.308740108113118	0.497880280101632	0.48201432406087	0.513746236142394	4.05	2.62	6.21	0.106396154920011	0.109898284696249	0.113400414472488	0.114232980435415	0.117993066714022	0.12175315299263	0.114212958615826	0.11800736514142	0.121755624710556	0.0780712650853884	5.00045224241536	-0.00315581732935825	0.695000248014333	0.371242774297274	0.378658282191872	0.364358520002811	0.474123468266885	0.482095361492586	0.466722688728447	0.471804486511571	0.479758735177205	0.464472535518475	0.000753788170245533	0.000817026609235293	0.000816048787351556
186	0.486333689213633	0.24	0.0780737346202929	0.0750979738670698	0.0810494953735161	0.298415509624737	0.490490951851966	0.474474088792107	0.506507814911826	3.96	2.6	6.16	0.106731532027093	0.11033447763156	0.113937423236027	0.114843781541996	0.118720573058509	0.122597364575022	0.114828885264349	0.118674322119659	0.122988613047701	0.0780737346202929	4.93613394932693	-0.00833414292980806	0.685274983717969	0.371242774297274	0.378658282191872	0.364358520002811	0.474123468266885	0.482095361492586	0.466722688728447	0.471804486511571	0.479758735177205	0.464472535518475	0.000753788170245533	0.000817026609235293	0.000816048787351556
186	0.486333689213633	0.24	0.0780842471084669	0.0751613353274742	0.0810071588894595	0.316696410940936	0.505413118857852	0.48960249675295	0.521223740962754	4.05	2.61	6.23	0.10812502090925	0.111616677624684	0.115108334340118	0.116095816126625	0.119844871919665	0.123593927712704	0.115972419434365	0.119713905557783	0.123460246910554	0.0780842471084669	4.99834077950045	0.000974082811224486	0.697696019032346	0.371242774297274	0.378658282191872	0.364358520002811	0.474123468266885	0.482095361492586	0.466722688728447	0.471804486511571	0.479758735177205	0.464472535518475	0.000753788170245533	0.000817026609235293	0.000816048787351556
186	0.486333689213633	0.24	0.0780924145135915	0.0751583115590523	0.0810265174681308	0.311241008829089	0.496736148223447	0.48099892276621	0.512473373680683	4.03	2.58	6.27	0.106655387237717	0.110144916622806	0.113634446007895	0.114570979598152	0.118319489732901	0.122067999867651	0.114307346074202	0.11796293741188	0.121751505372311	0.0780924145135915	5.00915533351246	0.0044755845453485	0.700605963189655	0.371242774297274	0.378658282191872	0.364358520002811	0.474123468266885	0.482095361492586	0.466722688728447	0.471804486511571	0.479758735177205	0.464472535518475	0.000753788170245533	0.000817026609235293	0.000816048787351556
186	0.486333689213633	0.24	0.0780997542423483	0.0751368128703933	0.0810626956143033	0.294298861777751	0.479177995319714	0.463375336931975	0.494980653707453	4.03	2.56	6.17	0.102648856470122	0.106149527920246	0.10965019937037	0.110254918618361	0.114014982384443	0.117775046150525	0.110032972311092	0.113807624374204	0.117571064831657	0.0780997542423483	4.94375038566738	-0.00279236393070187	0.688846446337572	0.371242774297274	0.378658282191872	0.364358520002811	0.474123468266885	0.482095361492586	0.466722688728447	0.471804486511571	0.479758735177205	0.464472535518475	0.000753788170245533	0.000817026609235293	0.000816048787351556
186	0.486333689213633	0.24	0.0781190262594076	0.0751467064710126	0.0810913460478027	0.296323607996048	0.483730697130395	0.467855315283859	0.499606078976932	3.99	2.59	6.21	0.10454975440534	0.108097362434842	0.111644970464345	0.112409793665255	0.116224110483786	0.120038427302316	0.112259044173697	0.115990648126581	0.119867662078013	0.0781190262594076	4.96605250810095	0.00569938390693656	0.699696989204743	0.371242774297274	0.378658282191872	0.364358520002811	0.474123468266885	0.482095361492586	0.466722688728447	0.471804486511571	0.479758735177205	0.464472535518475	0.000753788170245533	0.000817026609235293	0.000816048787351556
186	0.486333689213633	0.24	0.0781315550545577	0.0751701556569188	0.0810929544521965	0.30858585053094	0.498058885926867	0.48218150048848	0.513936271365253	4.08	2.59	6.27	0.105736561735809	0.10921828001805	0.112699998300291	0.113439839999728	0.117175213633764	0.1209105872678	0.113200944434084	0.11689962322472	0.120618386644219	0.0781315550545577	4.96899671836998	-0.0017157281992202	0.695140623367804	0.371242774297274	0.378658282191872	0.364358520002811	0.474123468266885	0.482095361492586	0.466722688728447	0.471804486511571	0.479758735177205	0.464472535518475	0.000753788170245533	0.000817026609235293	0.000816048787351556
186	0.486333689213633	0.24	0.0781428832930314	0.0751717570836503	0.0811140095024124	0.299932625449397	0.485479687080829	0.469683717237473	0.501275656924184	4	2.6	6.22	0.104895826009612	0.108423585741389	0.111951345473166	0.112774098407684	0.116566812934891	0.120359527462099	0.112644567409043	0.116413344338264	0.120176643754894	0.0781428832930314	4.95381884732086	0.000544216057142239	0.694673787229385	0.371242774297274	0.378658282191872	0.364358520002811	0.474123468266885	0.482095361492586	0.466722688728447	0.471804486511571	0.479758735177205	0.464472535518475	0.000753788170245533	0.000817026609235293	0.000816048787351556
186	0.486333689213633	0.24	0.0781489914190292	0.0751641634792391	0.0811338193588193	0.30267777290853	0.489434337677944	0.473613186059925	0.505255489295964	4.04	2.58	6.15	0.104816209966348	0.108317618285866	0.111819026605384	0.112570474075133	0.116330915275834	0.120091356476535	0.112463514650463	0.116240004887436	0.119935403966754	0.0781489914190292	4.95531190345788	0.0039213607832075	0.697362894857804	0.371242774297274	0.378658282191872	0.364358520002811	0.474123468266885	0.482095361492586	0.466722688728447	0.471804486511571	0.479758735177205	0.464472535518475	0.000753788170245533	0.000817026609235293	0.000816048787351556
186	0.486333689213633	0.24	0.0781598338530566	0.075209708206166	0.0811099594999471	0.29506485978915	0.485652752999609	0.469666051816698	0.50163945418252	3.99	2.57	6.16	0.104959131406692	0.108531776829384	0.112104422252075	0.112850538105347	0.116691794725966	0.120533051346585	0.112660922998032	0.116562204952288	0.1203242609271	0.0781598338530566	4.95646859769514	-0.0105292793940735	0.682843133881971	0.371242774297274	0.378658282191872	0.364358520002811	0.474123468266885	0.482095361492586	0.466722688728447	0.471804486511571	0.479758735177205	0.464472535518475	0.000753788170245533	0.000817026609235293	0.000816048787351556
186	0.486333689213633	0.24	0.0781625663526506	0.0752201707067404	0.0811049619985607	0.302439041462028	0.496831990932688	0.480762619973226	0.512901361892149	4.02	2.6	6.18	0.106721040624803	0.110288164855624	0.113855289086446	0.114656101524534	0.118488453191696	0.122320804858858	0.114632177749172	0.118454260498402	0.122289564212633	0.0781625663526506	4.98572302443256	-0.00917538170223666	0.687093879269334	0.371242774297274	0.378658282191872	0.364358520002811	0.474123468266885	0.482095361492586	0.466722688728447	0.471804486511571	0.479758735177205	0.464472535518475	0.000753788170245533	0.000817026609235293	0.000816048787351556
186	0.486333689213633	0.24	0.0782123498238135	0.0752817500074821	0.0811429496401448	0.306494048847818	0.498304755074282	0.482341322866243	0.51426818728232	3.99	2.6	6.26	0.107780389840316	0.11134745918521	0.114914528530104	0.11588249871435	0.119717713166498	0.123552927618645	0.115708802900735	0.119531487120412	0.123298541644408	0.0782123498238135	4.98057261130579	0.00363911578695152	0.699366022982095	0.371242774297274	0.378658282191872	0.364358520002811	0.474123468266885	0.482095361492586	0.466722688728447	0.471804486511571	0.479758735177205	0.464472535518475	0.000753788170245533	0.000817026609235293	0.000816048787351556
186	0.486333689213633	0.24	0.0782157600222009	0.0752616711084989	0.081169848935903	0.305893955323986	0.489704054002722	0.473993976306786	0.505414131698657	3.96	2.56	6.09	0.106815449345868	0.110355745409174	0.11389604147248	0.114958220064193	0.118768400486879	0.122578580909564	0.114863830019021	0.118644558569713	0.122520536552447	0.0782157600222009	4.90130133563082	0.00342010203258299	0.692125469901076	0.371242774297274	0.378658282191872	0.364358520002811	0.474123468266885	0.482095361492586	0.466722688728447	0.471804486511571	0.479758735177205	0.464472535518475	0.000753788170245533	0.000817026609235293	0.000816048787351556
186	0.486333689213633	0.24	0.0782510351905659	0.0752512040811665	0.0812508662999654	0.300012623817907	0.491536339821204	0.475546351798646	0.507526327843762	3.98	2.61	6.16	0.106618979981011	0.110203985325759	0.113788990670508	0.114678417053922	0.118534416596769	0.122390416139616	0.114695904777277	0.118565602416464	0.122440803112022	0.0782510351905659	4.93224052071932	-0.000160172566148645	0.693295952546591	0.371242774297274	0.378658282191872	0.364358520002811	0.474123468266885	0.482095361492586	0.466722688728447	0.471804486511571	0.479758735177205	0.464472535518475	0.000753788170245533	0.000817026609235293	0.000816048787351556
186	0.486333689213633	0.24	0.0782595030898542	0.0753082984788578	0.0812107077008507	0.305351801894016	0.495336212464553	0.47942513976457	0.511247285164536	4.02	2.56	6.24	0.10642751442268	0.109959611050089	0.113491707677499	0.114341167579898	0.118135901061872	0.121930634543846	0.113981886066904	0.117793332808731	0.121587823491086	0.0782595030898542	4.97567524559923	-0.000141309337887945	0.696051031749097	0.371242774297274	0.378658282191872	0.364358520002811	0.474123468266885	0.482095361492586	0.466722688728447	0.471804486511571	0.479758735177205	0.464472535518475	0.000753788170245533	0.000817026609235293	0.000816048787351556
186	0.486333689213633	0.24	0.078298549377449	0.0753082786797297	0.0812888200751683	0.299191319671712	0.49042859261076	0.47444338829572	0.5064137969258	4.02	2.58	6.27	0.105426583853721	0.108978673575515	0.11253076329731	0.113278804460511	0.117095455463636	0.12091210646676	0.11298087920045	0.116739751597925	0.120558318800249	0.078298549377449	4.99440655519945	-0.00382999641879486	0.693041405468562	0.371242774297274	0.378658282191872	0.364358520002811	0.474123468266885	0.482095361492586	0.466722688728447	0.471804486511571	0.479758735177205	0.464472535518475	0.000753788170245533	0.000817026609235293	0.000816048787351556
186	0.486333689213633	0.24	0.0783062256716494	0.0753563761906185	0.0812560751526804	0.312088902326561	0.501923960333452	0.486053771621846	0.517794149045058	4.01	2.56	6.23	0.108113244422933	0.111643260424025	0.115173276425116	0.11617879264242	0.119972157638579	0.123765522634739	0.115927577953596	0.119668002941646	0.123441875593708	0.0783062256716494	4.97963003761163	-0.00487488861995084	0.690163304555638	0.371242774297274	0.378658282191872	0.364358520002811	0.474123468266885	0.482095361492586	0.466722688728447	0.471804486511571	0.479758735177205	0.464472535518475	0.000753788170245533	0.000817026609235293	0.000816048787351556
186	0.486333689213633	0.24	0.0783253456131077	0.0753534404252577	0.0812972508009578	0.302936494127701	0.498339882082582	0.482240723121573	0.514439041043591	3.98	2.59	6.22	0.108084198185747	0.111692488826367	0.115300779466987	0.11624993132239	0.120130827384944	0.124011723447498	0.116084383186035	0.119966840767756	0.123810798746126	0.0783253456131077	4.95265306658342	0.00991056804195279	0.703978201717982	0.371242774297274	0.378658282191872	0.364358520002811	0.474123468266885	0.482095361492586	0.466722688728447	0.471804486511571	0.479758735177205	0.464472535518475	0.000753788170245533	0.000817026609235293	0.000816048787351556
186	0.486333689213633	0.24	0.0783433635066254	0.0754033649998993	0.0812833620133515	0.305820281896691	0.488778888206624	0.473095769659232	0.504462006754017	4.01	2.54	6.12	0.105417836015811	0.10891243589447	0.11240703577313	0.113305501307851	0.117061577187293	0.120817653066734	0.113096364523057	0.116810486368922	0.120604618243663	0.0783433635066254	4.90030393479144	0.00895325881419348	0.695924768532689	0.371242774297274	0.378658282191872	0.364358520002811	0.474123468266885	0.482095361492586	0.466722688728447	0.471804486511571	0.479758735177205	0.464472535518475	0.000753788170245533	0.000817026609235293	0.000816048787351556
186	0.486333689213633	0.24	0.0783438854454818	0.0753880015357841	0.0812997693551796	0.302494747429008	0.488141391050888	0.472355190184156	0.503927591917621	4	2.62	6.23	0.105455471927448	0.108979813983886	0.112504156040324	0.113371173734057	0.117160060059971	0.120948946385884	0.113256827747841	0.117021374170326	0.120897329053903	0.0783438854454818	4.96649889037871	-0.0112925934174151	0.684543377267176	0.371242774297274	0.378658282191872	0.364358520002811	0.474123468266885	0.482095361492586	0.466722688728447	0.471804486511571	0.479758735177205	0.464472535518475	0.000753788170245533	0.000817026609235293	0.000816048787351556
186	0.486333689213633	0.24	0.0783624591824157	0.075410042368908	0.0813148759959234	0.298251742220233	0.489064686376339	0.473088149363217	0.505041223389461	3.95	2.58	6.25	0.106742917962354	0.110347705319656	0.113952492676959	0.114896738678903	0.118776886597766	0.122657034516629	0.114627499889684	0.11854276841741	0.1223888811992	0.0783624591824157	4.9366933091909	0.00127610670522968	0.694993695965528	0.371242774297274	0.378658282191872	0.364358520002811	0.474123468266885	0.482095361492586	0.466722688728447	0.471804486511571	0.479758735177205	0.464472535518475	0.000753788170245533	0.000817026609235293	0.000816048787351556
186	0.486333689213633	0.24	0.0783735203418615	0.0754128749844003	0.0813341656993227	0.308323803415895	0.499174988054851	0.483252245556704	0.515097730552998	3.98	2.59	6.23	0.108365128078502	0.111935665093151	0.115506202107801	0.116558867936166	0.120399381574929	0.124239895213691	0.116332801092767	0.120186895143081	0.124083229152893	0.0783735203418615	4.95886716582719	0.00181938683109018	0.69635684791656	0.371242774297274	0.378658282191872	0.364358520002811	0.474123468266885	0.482095361492586	0.466722688728447	0.471804486511571	0.479758735177205	0.464472535518475	0.000753788170245533	0.000817026609235293	0.000816048787351556
186	0.486333689213633	0.24	0.0783921863725324	0.0754215081146184	0.0813628646304464	0.307500548773972	0.497741947795861	0.48183421893504	0.513649676656682	4	2.58	6.23	0.107616753619693	0.111169714514101	0.114722675408509	0.11570029478265	0.119520133320866	0.123339971859083	0.115491817859629	0.11930270680441	0.123069964814079	0.0783921863725324	4.97106054896247	0.00311771586753973	0.697647910965314	0.371242774297274	0.378658282191872	0.364358520002811	0.474123468266885	0.482095361492586	0.466722688728447	0.471804486511571	0.479758735177205	0.464472535518475	0.000753788170245533	0.000817026609235293	0.000816048787351556
186	0.486333689213633	0.24	0.0783969745100617	0.0754159337128261	0.0813780153072973	0.312205971032069	0.500703600824223	0.484876313710542	0.516530887937905	3.96	2.53	6.16	0.109195895625288	0.112760257799368	0.116324619973447	0.117511091924699	0.121346877955784	0.125182663986868	0.117136662293842	0.121031032178485	0.124773675236338	0.0783969745100617	4.91760419133913	-0.00586878963600911	0.682232701200053	0.371242774297274	0.378658282191872	0.364358520002811	0.474123468266885	0.482095361492586	0.466722688728447	0.471804486511571	0.479758735177205	0.464472535518475	0.000753788170245533	0.000817026609235293	0.000816048787351556
186	0.486333689213633	0.24	0.0784100132257333	0.0754739175901843	0.0813461088612822	0.311724120103546	0.497876127513239	0.482120542184418	0.51363171284206	4.01	2.58	6.2	0.10738477690575	0.110894086025601	0.114403395145451	0.115414151157091	0.119185858329056	0.122957565501022	0.115260031591197	0.119080385976122	0.122750897648621	0.0784100132257333	4.9765073662034	-0.00165115649845454	0.693458918461791	0.371242774297274	0.378658282191872	0.364358520002811	0.474123468266885	0.482095361492586	0.466722688728447	0.471804486511571	0.479758735177205	0.464472535518475	0.000753788170245533	0.000817026609235293	0.000816048787351556
186	0.486333689213633	0.24	0.0784163246720307	0.0754331269584253	0.0813995223856362	0.297404830274283	0.485160395599551	0.469279277318589	0.501041513880512	4	2.56	6.18	0.10470820936421	0.108251693038585	0.111795176712959	0.112560288174851	0.116369498034826	0.120178707894801	0.112344287642009	0.116192348177799	0.119983375756692	0.0784163246720307	4.94883849166753	-0.00422603930436701	0.688032134904213	0.371242774297274	0.378658282191872	0.364358520002811	0.474123468266885	0.482095361492586	0.466722688728447	0.471804486511571	0.479758735177205	0.464472535518475	0.000753788170245533	0.000817026609235293	0.000816048787351556
186	0.486333689213633	0.24	0.0784170597863693	0.0754667514280005	0.0813673681447381	0.311229599108004	0.49999620721362	0.48415527742967	0.515837136997571	4	2.58	6.26	0.108117166441872	0.111654619242424	0.115192072042975	0.116236055688194	0.120039147965315	0.123842240242436	0.115963994723234	0.119722320620167	0.123521210045669	0.0784170597863693	4.97343174612344	0.015387295438913	0.710373324677028	0.371242774297274	0.378658282191872	0.364358520002811	0.474123468266885	0.482095361492586	0.466722688728447	0.471804486511571	0.479758735177205	0.464472535518475	0.000753788170245533	0.000817026609235293	0.000816048787351556
186	0.486333689213633	0.24	0.0784408028134951	0.0755006411005299	0.0813809645264603	0.313633253278242	0.504091833611369	0.488210246703739	0.519973420519	4.01	2.57	6.25	0.108805126614237	0.112344581359374	0.11588403610451	0.116948648340286	0.120753013641683	0.12455737894308	0.116657526511699	0.120422183949722	0.124253981129732	0.0784408028134951	4.97392882642363	0.0146324860938503	0.710190872452026	0.371242774297274	0.378658282191872	0.364358520002811	0.474123468266885	0.482095361492586	0.466722688728447	0.471804486511571	0.479758735177205	0.464472535518475	0.000753788170245533	0.000817026609235293	0.000816048787351556
186	0.486333689213633	0.24	0.078443213391243	0.0754374723872211	0.0814489543952648	0.303671872977203	0.499434396900723	0.483327929328711	0.515540864472735	4.01	2.61	6.18	0.107710854436657	0.111300221569955	0.114889588703254	0.115771708588652	0.119629696420494	0.123487684252336	0.115781711248746	0.119591913965996	0.123413579121734	0.078443213391243	4.94817101507955	-0.00600874392876945	0.688082914778306	0.371242774297274	0.378658282191872	0.364358520002811	0.474123468266885	0.482095361492586	0.466722688728447	0.471804486511571	0.479758735177205	0.464472535518475	0.000753788170245533	0.000817026609235293	0.000816048787351556
186	0.486333689213633	0.24	0.0784490836423615	0.0754589230598785	0.0814392442248445	0.301633305336549	0.492406210075168	0.476449520269721	0.508362899880615	3.96	2.57	6.17	0.107354903020464	0.110950307808828	0.114545712597192	0.11553704785947	0.119406479468273	0.123275911077076	0.115418041784085	0.119264619647726	0.123135376271239	0.0784490836423615	4.93156606750105	-0.00369335349965104	0.688637445814369	0.371242774297274	0.378658282191872	0.364358520002811	0.474123468266885	0.482095361492586	0.466722688728447	0.471804486511571	0.479758735177205	0.464472535518475	0.000753788170245533	0.000817026609235293	0.000816048787351556
186	0.486333689213633	0.24	0.0784508870736455	0.075460289223999	0.081441484923292	0.290912380938516	0.477792321833923	0.461905933184797	0.493678710483049	4.05	2.62	6.27	0.101956667366793	0.105463275805422	0.108969884244051	0.10946638095573	0.11323127191499	0.11699616287425	0.109377844878327	0.113098172395903	0.116878954884351	0.0784508870736455	4.98534643049831	-0.000259271475740777	0.698597673261773	0.371242774297274	0.378658282191872	0.364358520002811	0.474123468266885	0.482095361492586	0.466722688728447	0.471804486511571	0.479758735177205	0.464472535518475	0.000753788170245533	0.000817026609235293	0.000816048787351556
186	0.486333689213633	0.24	0.0784696012630887	0.0754584929224743	0.0814807096037032	0.305360964661189	0.49611161678228	0.480175980920867	0.512047252643693	3.97	2.56	6.13	0.107976233810327	0.111559649083178	0.11514306435603	0.116178328773859	0.120033947580067	0.123889566386275	0.116019658601363	0.119827578193826	0.12370429423147	0.0784696012630887	4.89647733831529	1.6309685329672e-05	0.688556373834011	0.371242774297274	0.378658282191872	0.364358520002811	0.474123468266885	0.482095361492586	0.466722688728447	0.471804486511571	0.479758735177205	0.464472535518475	0.000753788170245533	0.000817026609235293	0.000816048787351556
186	0.486333689213633	0.24	0.0784762243772005	0.0755297170074015	0.0814227317469995	0.311090427365615	0.503678514376191	0.48771573985307	0.519641288899311	3.99	2.54	6.15	0.10914866441448	0.112721064025928	0.116293463637376	0.117374514858201	0.121216143828401	0.125057772798601	0.117133305345806	0.120933138639703	0.124752175667663	0.0784762243772005	4.90732417306509	0.00484446239701971	0.692947349927711	0.371242774297274	0.378658282191872	0.364358520002811	0.474123468266885	0.482095361492586	0.466722688728447	0.471804486511571	0.479758735177205	0.464472535518475	0.000753788170245533	0.000817026609235293	0.000816048787351556
186	0.486333689213633	0.24	0.0784826381422534	0.07548983303935	0.0814754432451568	0.297640275177796	0.484350502694407	0.468504822957108	0.500196182431707	4	2.57	6.17	0.104625735492097	0.108164366933335	0.111702998374572	0.112482875315964	0.116287249424511	0.120091623533058	0.112339137710933	0.116154006721717	0.119807831494836	0.0784826381422534	4.93806977691822	-0.00762951435293242	0.684809867291716	0.371242774297274	0.378658282191872	0.364358520002811	0.474123468266885	0.482095361492586	0.466722688728447	0.471804486511571	0.479758735177205	0.464472535518475	0.000753788170245533	0.000817026609235293	0.000816048787351556
186	0.486333689213633	0.24	0.0785146869727839	0.0755464834243419	0.0814828905212259	0.301992798362816	0.496159113997381	0.48009451830975	0.512223709685012	3.99	2.58	6.18	0.107287091351128	0.110877058908195	0.114467026465262	0.11535320881091	0.119213079295043	0.123072949779177	0.115225630749683	0.119068397304767	0.122939619086844	0.0785146869727839	4.93064648129041	-0.00272083515927134	0.689605344449101	0.371242774297274	0.378658282191872	0.364358520002811	0.474123468266885	0.482095361492586	0.466722688728447	0.471804486511571	0.479758735177205	0.464472535518475	0.000753788170245533	0.000817026609235293	0.000816048787351556
186	0.486333689213633	0.24	0.0785328133970668	0.0755781079204153	0.0814875188737183	0.300666874452196	0.496159898837385	0.48004461026248	0.51227518741229	4.01	2.57	6.14	0.106921700408256	0.110511104434804	0.114100508461351	0.114916363198493	0.118774151235963	0.122631939273432	0.114760575417768	0.11866093682595	0.122506477959905	0.0785328133970668	4.93240619242262	-0.0118238258949288	0.679026983817615	0.371242774297274	0.378658282191872	0.364358520002811	0.474123468266885	0.482095361492586	0.466722688728447	0.471804486511571	0.479758735177205	0.464472535518475	0.000753788170245533	0.000817026609235293	0.000816048787351556
186	0.486333689213633	0.24	0.0785339272636736	0.0755843546765859	0.0814834998507614	0.310256919055101	0.502691819114194	0.486729281856958	0.51865435637143	3.94	2.53	6.15	0.110051941965655	0.1136611520324	0.117270362099146	0.118487723509519	0.122373589372838	0.126259455236157	0.118163904122684	0.122097461373596	0.125930017897949	0.0785339272636736	4.90427990510113	-0.00312469043774217	0.683517900102257	0.371242774297274	0.378658282191872	0.364358520002811	0.474123468266885	0.482095361492586	0.466722688728447	0.471804486511571	0.479758735177205	0.464472535518475	0.000753788170245533	0.000817026609235293	0.000816048787351556
186	0.486333689213633	0.24	0.0785369434867201	0.0755313118238953	0.081542575149545	0.292021521084242	0.487610829957373	0.471441459569367	0.503780200345378	4.05	2.6	6.26	0.103964645941891	0.107530396966478	0.111096147991066	0.111610378880099	0.115438361164276	0.119266343448452	0.111451485332327	0.115216017926105	0.119022012420407	0.0785369434867201	4.99826492799642	-0.00419840331723245	0.695411031631619	0.371242774297274	0.378658282191872	0.364358520002811	0.474123468266885	0.482095361492586	0.466722688728447	0.471804486511571	0.479758735177205	0.464472535518475	0.000753788170245533	0.000817026609235293	0.000816048787351556
186	0.486333689213633	0.24	0.0785409005953119	0.0755800167264777	0.0815017844641461	0.303339095184987	0.498024261221223	0.481950622820721	0.514097899621724	3.97	2.58	6.19	0.108271325408268	0.111882305561318	0.115493285714367	0.116482801037173	0.120367643871882	0.124252486706592	0.116296112122586	0.120217004683582	0.124021220469945	0.0785409005953119	4.94169000526915	0.00320689178883109	0.696376001731114	0.371242774297274	0.378658282191872	0.364358520002811	0.474123468266885	0.482095361492586	0.466722688728447	0.471804486511571	0.479758735177205	0.464472535518475	0.000753788170245533	0.000817026609235293	0.000816048787351556
186	0.486333689213633	0.24	0.0785513218277561	0.0755985577832479	0.0815040858722643	0.306724366436017	0.487932888109633	0.472310188264474	0.503555587954791	3.97	2.56	6.2	0.106001868809533	0.109508114113117	0.113014359416701	0.114028236999099	0.117799972110415	0.121571707221731	0.113731079294149	0.117479832657716	0.121277602129521	0.0785513218277561	4.93392773864981	0.00218913177814811	0.693851280322295	0.371242774297274	0.378658282191872	0.364358520002811	0.474123468266885	0.482095361492586	0.466722688728447	0.471804486511571	0.479758735177205	0.464472535518475	0.000753788170245533	0.000817026609235293	0.000816048787351556
186	0.486333689213633	0.24	0.0785625930955604	0.0755699631428901	0.0815552230482308	0.30031108343532	0.491971107368826	0.475978341368539	0.507963873369113	4.01	2.61	6.17	0.106048972280374	0.109612194071884	0.113175415863393	0.113982473377358	0.117812259034446	0.121642044691535	0.113812922760371	0.117741350913639	0.121583815733038	0.0785625930955604	4.94649586616487	0.00212779588714491	0.696791978797118	0.371242774297274	0.378658282191872	0.364358520002811	0.474123468266885	0.482095361492586	0.466722688728447	0.471804486511571	0.479758735177205	0.464472535518475	0.000753788170245533	0.000817026609235293	0.000816048787351556
186	0.486333689213633	0.24	0.078566112403929	0.075619912332029	0.081512312475829	0.310765811107766	0.505725804829791	0.489686000307228	0.521765609352354	4.07	2.61	6.33	0.107465318553033	0.110985375694679	0.114505432836326	0.115304684742778	0.119081522558541	0.122858360374304	0.115054191927959	0.118790067015425	0.122558139180842	0.078566112403929	5.0058545672966	-0.00165484021062773	0.699363322793545	0.371242774297274	0.378658282191872	0.364358520002811	0.474123468266885	0.482095361492586	0.466722688728447	0.471804486511571	0.479758735177205	0.464472535518475	0.000753788170245533	0.000817026609235293	0.000816048787351556
186	0.486333689213633	0.24	0.0785674984972003	0.0756094006606095	0.0815255963337912	0.31550771679772	0.502970581445409	0.487193050624836	0.518748112265983	3.98	2.57	6.27	0.10910011476878	0.11263327358762	0.11616643240646	0.117330852706261	0.121130560321965	0.124930267937669	0.116990670801042	0.120729722791498	0.124573601693623	0.0785674984972003	4.95844665562312	0.000506995319578919	0.692789086249706	0.371242774297274	0.378658282191872	0.364358520002811	0.474123468266885	0.482095361492586	0.466722688728447	0.471804486511571	0.479758735177205	0.464472535518475	0.000753788170245533	0.000817026609235293	0.000816048787351556
186	0.486333689213633	0.24	0.0786231737457067	0.0756724513041009	0.0815738961873126	0.298724641037126	0.486206222704326	0.470340990006763	0.502071455401888	3.98	2.54	6.28	0.105332352890738	0.108885354488939	0.11243835608714	0.113279595439946	0.11710066819296	0.120921740945974	0.112825840234837	0.116596630729055	0.120443983774931	0.0786231737457067	4.96268174787881	0.000314076863095937	0.693984851212373	0.371242774297274	0.378658282191872	0.364358520002811	0.474123468266885	0.482095361492586	0.466722688728447	0.471804486511571	0.479758735177205	0.464472535518475	0.000753788170245533	0.000817026609235293	0.000816048787351556
186	0.486333689213633	0.24	0.0786551803324425	0.0756972718539446	0.0816130888109403	0.301569198688484	0.492767141536651	0.476796325415971	0.508737957657332	4.03	2.59	6.34	0.105742894705349	0.109284868997903	0.112826843290457	0.113593158829111	0.117398086332788	0.121203013836464	0.113197968653476	0.117016414762566	0.120811600512297	0.0786551803324425	4.99647574355036	0.000197312195798435	0.697929114136968	0.371242774297274	0.378658282191872	0.364358520002811	0.474123468266885	0.482095361492586	0.466722688728447	0.471804486511571	0.479758735177205	0.464472535518475	0.000753788170245533	0.000817026609235293	0.000816048787351556
186	0.486333689213633	0.24	0.0786589418937349	0.0756883280334851	0.0816295557539847	0.298998040777062	0.493401013047876	0.477311509297943	0.50949051679781	3.91	2.56	6.16	0.108583233599549	0.112243422616884	0.115903611634219	0.116990431884373	0.120934015803559	0.124877599722746	0.116813775783933	0.12076312496979	0.124677546228668	0.0786589418937349	4.91331241052907	0.00740768064293609	0.695898445228119	0.371242774297274	0.378658282191872	0.364358520002811	0.474123468266885	0.482095361492586	0.466722688728447	0.471804486511571	0.479758735177205	0.464472535518475	0.000753788170245533	0.000817026609235293	0.000816048787351556
186	0.486333689213633	0.24	0.0786595652021502	0.0756902951059095	0.0816288352983909	0.310546253530387	0.501829775005634	0.485905377336704	0.517754172674564	4.07	2.6	6.32	0.10669488758567	0.110191559774129	0.113688231962588	0.114485288104244	0.118237272214826	0.121989256325409	0.114203036501749	0.117900917508814	0.121678878954117	0.0786595652021502	4.98856720343414	0.000574445977502906	0.698838856469289	0.371242774297274	0.378658282191872	0.364358520002811	0.474123468266885	0.482095361492586	0.466722688728447	0.471804486511571	0.479758735177205	0.464472535518475	0.000753788170245533	0.000817026609235293	0.000816048787351556
186	0.486333689213633	0.24	0.0786616591939679	0.0757100288535387	0.0816132895343971	0.315398367177805	0.504409724806928	0.488583043261194	0.520236406352661	4.01	2.6	6.24	0.108693068203126	0.112213965214199	0.115734862225273	0.116804009504537	0.120587644420219	0.124371279335901	0.116624667155236	0.120409401659097	0.124175697898164	0.0786616591939679	4.97421202047068	0.00411182884215984	0.699243581499219	0.371242774297274	0.378658282191872	0.364358520002811	0.474123468266885	0.482095361492586	0.466722688728447	0.471804486511571	0.479758735177205	0.464472535518475	0.000753788170245533	0.000817026609235293	0.000816048787351556
186	0.486333689213633	0.24	0.0786708755040459	0.0757241908304472	0.0816175601776446	0.311385577799024	0.499743055789908	0.483915904777137	0.515570206802679	3.98	2.61	6.18	0.108523413426862	0.112072824462483	0.115622235498103	0.116730305873162	0.120548134881432	0.124365963889702	0.11675213977669	0.120515224238306	0.124343526625307	0.0786708755040459	4.95557465080526	-0.00234456133975729	0.691943152217334	0.371242774297274	0.378658282191872	0.364358520002811	0.474123468266885	0.482095361492586	0.466722688728447	0.471804486511571	0.479758735177205	0.464472535518475	0.000753788170245533	0.000817026609235293	0.000816048787351556
186	0.486333689213633	0.24	0.0786817611935878	0.0756941138892809	0.0816694084978946	0.299707650865105	0.487133354573825	0.471275084454292	0.502991624693358	3.99	2.58	6.21	0.105405312898555	0.108952171154206	0.112499029409856	0.113341066912997	0.11715496099319	0.120968855073382	0.113122490988098	0.116952547306005	0.120713220482867	0.0786817611935878	4.94078349316768	-0.00548328149962298	0.687191009044222	0.371242774297274	0.378658282191872	0.364358520002811	0.474123468266885	0.482095361492586	0.466722688728447	0.471804486511571	0.479758735177205	0.464472535518475	0.000753788170245533	0.000817026609235293	0.000816048787351556
186	0.486333689213633	0.24	0.0786920207706818	0.075736934804695	0.0816471067366686	0.307357602765265	0.495531005715791	0.479688620933185	0.511373390498397	4.03	2.63	6.33	0.106261961102639	0.109771410362176	0.113280859621713	0.114135662403986	0.117905151614933	0.12167464082588	0.113925888174708	0.117714053770123	0.121435425596565	0.0786920207706818	5.02677212650998	-0.00177041776905934	0.698908398602749	0.371242774297274	0.378658282191872	0.364358520002811	0.474123468266885	0.482095361492586	0.466722688728447	0.471804486511571	0.479758735177205	0.464472535518475	0.000753788170245533	0.000817026609235293	0.000816048787351556
186	0.486333689213633	0.24	0.078699162313163	0.0757296129519874	0.0816687116743386	0.304820691395281	0.491372805085395	0.475569261393507	0.507176348777282	4.04	2.59	6.29	0.105134302065916	0.108627998297137	0.112121694528357	0.112897967895204	0.116649656898672	0.120401345902139	0.112575421702708	0.116315104381215	0.12007817615323	0.078699162313163	4.99725340170661	0.00374012889131633	0.701713862551939	0.371242774297274	0.378658282191872	0.364358520002811	0.474123468266885	0.482095361492586	0.466722688728447	0.471804486511571	0.479758735177205	0.464472535518475	0.000753788170245533	0.000817026609235293	0.000816048787351556
186	0.486333689213633	0.24	0.0786995317027033	0.0757380434553835	0.0816610199500231	0.318017072812342	0.507085736805996	0.491271068181922	0.52290040543007	4.05	2.62	6.22	0.108444816841367	0.111935799627492	0.115426782413618	0.116433204036312	0.120181343623461	0.123929483210609	0.11637494705783	0.120179828525579	0.123895191410668	0.0786995317027033	4.99362986063944	0.00175309169895055	0.69885249365794	0.371242774297274	0.378658282191872	0.364358520002811	0.474123468266885	0.482095361492586	0.466722688728447	0.471804486511571	0.479758735177205	0.464472535518475	0.000753788170245533	0.000817026609235293	0.000816048787351556
186	0.486333689213633	0.24	0.0787242561829102	0.0757705156811417	0.0816779966846786	0.310271118386323	0.496950714358053	0.481171004356402	0.512730424359704	3.96	2.59	6.22	0.108311164915782	0.111863163595749	0.115415162275715	0.116552671256418	0.120374945116839	0.12419721897726	0.116393567299821	0.120266512670787	0.123960500167505	0.0787242561829102	4.96671113988664	-0.00279653145113892	0.692178060861067	0.371242774297274	0.378658282191872	0.364358520002811	0.474123468266885	0.482095361492586	0.466722688728447	0.471804486511571	0.479758735177205	0.464472535518475	0.000753788170245533	0.000817026609235293	0.000816048787351556
186	0.486333689213633	0.24	0.0787264059755175	0.0757162224226726	0.0817365895283623	0.296546276271976	0.487470764971181	0.471481177036081	0.50346035290628	4	2.57	6.2	0.105160458566767	0.108726820240247	0.112293181913726	0.113041596174854	0.116875234993109	0.120708873811363	0.112783658845046	0.116628347648475	0.120432320478722	0.0787264059755175	4.94241161967031	0.00304077787202462	0.697354982927004	0.371242774297274	0.378658282191872	0.364358520002811	0.474123468266885	0.482095361492586	0.466722688728447	0.471804486511571	0.479758735177205	0.464472535518475	0.000753788170245533	0.000817026609235293	0.000816048787351556
186	0.486333689213633	0.24	0.0787269615758492	0.0757571907692102	0.0816967323824882	0.307419460506867	0.499763068119239	0.483787703061156	0.515738433177321	4.05	2.61	6.15	0.106803927641427	0.110330746787331	0.113857565933234	0.114672795051217	0.118459455504929	0.122246115958641	0.114717564077182	0.118447506660789	0.122256744255867	0.0787269615758492	4.96838337899259	-0.00606602250886761	0.688844373916088	0.371242774297274	0.378658282191872	0.364358520002811	0.474123468266885	0.482095361492586	0.466722688728447	0.471804486511571	0.479758735177205	0.464472535518475	0.000753788170245533	0.000817026609235293	0.000816048787351556
186	0.486333689213633	0.24	0.0787321198586304	0.0757457324655585	0.0817185072517023	0.300188166485281	0.488699937411251	0.472808861285352	0.50459101353715	4.03	2.58	6.23	0.104826488753077	0.108349700454857	0.111872912156637	0.112604759105494	0.116389397985186	0.120174036864879	0.11237909394813	0.11613077500424	0.119880997666587	0.0787321198586304	4.97290133960289	0.00109133429874778	0.696597001225599	0.371242774297274	0.378658282191872	0.364358520002811	0.474123468266885	0.482095361492586	0.466722688728447	0.471804486511571	0.479758735177205	0.464472535518475	0.000753788170245533	0.000817026609235293	0.000816048787351556
186	0.486333689213633	0.24	0.0787559695451687	0.0757550134443257	0.0817569256460116	0.299672946861695	0.492929211146157	0.47688093437962	0.508977487912695	4	2.6	6.25	0.106433293330876	0.110015048912633	0.113596804494391	0.114418339583695	0.118268812623041	0.122119285662387	0.11425035403294	0.118099023694208	0.121883111792226	0.0787559695451687	4.97763246856079	-0.0121931760271359	0.684269233484131	0.371242774297274	0.378658282191872	0.364358520002811	0.474123468266885	0.482095361492586	0.466722688728447	0.471804486511571	0.479758735177205	0.464472535518475	0.000753788170245533	0.000817026609235293	0.000816048787351556
186	0.486333689213633	0.24	0.0787653259203664	0.0757577387921073	0.0817729130486255	0.302698214880965	0.491933292844069	0.476032131581153	0.507834454106985	4	2.57	6.16	0.106107474888382	0.109651840819726	0.113196206751069	0.114051131769918	0.117860844010282	0.121670556250647	0.113882165155872	0.117735607364006	0.121461785833162	0.0787653259203664	4.92876076343567	-0.00288036050417152	0.689096614034584	0.371242774297274	0.378658282191872	0.364358520002811	0.474123468266885	0.482095361492586	0.466722688728447	0.471804486511571	0.479758735177205	0.464472535518475	0.000753788170245533	0.000817026609235293	0.000816048787351556
186	0.486333689213633	0.24	0.0787704023667176	0.0758035124223055	0.0817372923111298	0.301201545800893	0.493936576341824	0.47791387547989	0.509959277203757	3.98	2.57	6.15	0.107107942866474	0.1106988796786	0.114289816490726	0.1151991096922	0.119061313676769	0.122923517661338	0.11509888251103	0.118946808672081	0.122864201803168	0.0787704023667176	4.93628539804616	-0.00498126458832463	0.688135406049329	0.371242774297274	0.378658282191872	0.364358520002811	0.474123468266885	0.482095361492586	0.466722688728447	0.471804486511571	0.479758735177205	0.464472535518475	0.000753788170245533	0.000817026609235293	0.000816048787351556
186	0.486333689213633	0.24	0.0787734912177813	0.0757993390662792	0.0817476433692834	0.298082861088077	0.480207490853013	0.46451396530701	0.495901016399016	3.97	2.57	6.19	0.104343120766849	0.107868335407537	0.111393550048225	0.112255293624572	0.116047819683518	0.119840345742464	0.112012093336853	0.115784937591525	0.119588933208092	0.0787734912177813	4.93796766550982	-0.00190009244830487	0.690313008278653	0.371242774297274	0.378658282191872	0.364358520002811	0.474123468266885	0.482095361492586	0.466722688728447	0.471804486511571	0.479758735177205	0.464472535518475	0.000753788170245533	0.000817026609235293	0.000816048787351556
186	0.486333689213633	0.24	0.0787873151422917	0.075774404162928	0.0818002261216554	0.294051081677653	0.487183315509445	0.47110706287371	0.50325956814518	4.07	2.62	6.24	0.103455933090013	0.106986306221919	0.110516679353826	0.11101111569767	0.114799305011675	0.11858749432568	0.110889194267043	0.114758322570788	0.118385192537244	0.0787873151422917	4.95723565587089	0.00577820636636647	0.704251016823164	0.371242774297274	0.378658282191872	0.364358520002811	0.474123468266885	0.482095361492586	0.466722688728447	0.471804486511571	0.479758735177205	0.464472535518475	0.000753788170245533	0.000817026609235293	0.000816048787351556
186	0.486333689213633	0.24	0.078821787902593	0.0758656618095089	0.0817779139956772	0.307528354356496	0.501727577908215	0.485693515987771	0.51776163982866	4.02	2.59	6.25	0.107972649983838	0.111537120372194	0.115101590760551	0.116020220299752	0.119850362838358	0.123680505376964	0.115767677715246	0.119650039006865	0.123428948126747	0.078821787902593	5.01079769237271	0.00568672561444618	0.702900654871602	0.371242774297274	0.378658282191872	0.364358520002811	0.474123468266885	0.482095361492586	0.466722688728447	0.471804486511571	0.479758735177205	0.464472535518475	0.000753788170245533	0.000817026609235293	0.000816048787351556
186	0.486333689213633	0.24	0.0788307985335035	0.0758427324209997	0.0818188646460072	0.29968250612636	0.493689637363434	0.477616969476157	0.509762305250711	4.02	2.58	6.16	0.106136449695139	0.109708131640518	0.113279813585897	0.114042118476336	0.117879840359296	0.121717562242256	0.113960082964704	0.117781956105023	0.12163951970756	0.0788307985335035	4.96613884029772	-0.000442489618694292	0.694508794604002	0.371242774297274	0.378658282191872	0.364358520002811	0.474123468266885	0.482095361492586	0.466722688728447	0.471804486511571	0.479758735177205	0.464472535518475	0.000753788170245533	0.000817026609235293	0.000816048787351556
186	0.486333689213633	0.24	0.0788372997720591	0.075877888252804	0.0817967112913142	0.302900469008568	0.48984043366501	0.474014504368158	0.505666362961862	4.02	2.56	6.23	0.105272166873704	0.108786890272497	0.112301613671289	0.113105572604719	0.116881830036985	0.120658087469251	0.11278860295788	0.116539194431903	0.120282725685908	0.0788372997720591	4.95313688457215	0.00763257119822195	0.701806227890691	0.371242774297274	0.378658282191872	0.364358520002811	0.474123468266885	0.482095361492586	0.466722688728447	0.471804486511571	0.479758735177205	0.464472535518475	0.000753788170245533	0.000817026609235293	0.000816048787351556
186	0.486333689213633	0.24	0.0788452714750158	0.075876576412503	0.0818139665375286	0.300765674038132	0.487497187014974	0.471666982806781	0.503327391223168	4.03	2.56	6.29	0.104560008162472	0.108069277077953	0.111578545993433	0.112316861458247	0.116086467807046	0.119856074155845	0.111926606898282	0.115698160816703	0.119328634535304	0.0788452714750158	4.97817684257167	-0.00360345236649661	0.693113923563307	0.371242774297274	0.378658282191872	0.364358520002811	0.474123468266885	0.482095361492586	0.466722688728447	0.471804486511571	0.479758735177205	0.464472535518475	0.000753788170245533	0.000817026609235293	0.000816048787351556
186	0.486333689213633	0.24	0.0788466618678743	0.0758197991027801	0.0818735246329684	0.297853917302724	0.489574016177862	0.473565627943396	0.505582404412328	4.06	2.62	6.34	0.104348851306486	0.107876254532073	0.11140365775766	0.112012512098625	0.115798977321154	0.119585442543682	0.111781203249313	0.115530212835176	0.11934579156461	0.0788466618678743	5.02705733630041	-0.00365057071481182	0.69894609278797	0.371242774297274	0.378658282191872	0.364358520002811	0.474123468266885	0.482095361492586	0.466722688728447	0.471804486511571	0.479758735177205	0.464472535518475	0.000753788170245533	0.000817026609235293	0.000816048787351556
186	0.486333689213633	0.24	0.0788516058272229	0.075902392326864	0.0818008193275818	0.302134497806885	0.497170359092118	0.481078430250928	0.513262287933308	4	2.57	6.22	0.107454453065839	0.111048772211477	0.114643091357115	0.11552661306883	0.11939094353943	0.123255274010031	0.115272085931201	0.119052654486222	0.123000935146001	0.0788516058272229	4.95223419497188	0.000333293662562075	0.693771753223761	0.371242774297274	0.378658282191872	0.364358520002811	0.474123468266885	0.482095361492586	0.466722688728447	0.471804486511571	0.479758735177205	0.464472535518475	0.000753788170245533	0.000817026609235293	0.000816048787351556
186	0.486333689213633	0.24	0.0788537921972927	0.0758882756510987	0.0818193087434866	0.306185277038768	0.493159265405558	0.477349189001206	0.508969341809909	3.98	2.61	6.24	0.107091404952114	0.110638333141276	0.114185261330439	0.115195092135256	0.11901041904903	0.122825745962805	0.115086890176781	0.118838909722035	0.122697963181145	0.0788537921972927	4.98016128497928	0.00511771832834635	0.70170632407328	0.371242774297274	0.378658282191872	0.364358520002811	0.474123468266885	0.482095361492586	0.466722688728447	0.471804486511571	0.479758735177205	0.464472535518475	0.000753788170245533	0.000817026609235293	0.000816048787351556
186	0.486333689213633	0.24	0.0788601220622505	0.0758786842119221	0.081841559912579	0.303320916384028	0.48972070751338	0.473914384879211	0.505527030147549	3.99	2.57	6.21	0.105941464257516	0.109474897759049	0.113008331260582	0.113910833193993	0.117710066638765	0.121509300083536	0.113675313402155	0.11741900265788	0.121229753823121	0.0788601220622505	4.94415580773238	-0.00305489785605159	0.68924195775917	0.371242774297274	0.378658282191872	0.364358520002811	0.474123468266885	0.482095361492586	0.466722688728447	0.471804486511571	0.479758735177205	0.464472535518475	0.000753788170245533	0.000817026609235293	0.000816048787351556
186	0.486333689213633	0.24	0.0788612634246553	0.0758785286355793	0.0818439982137313	0.301213825122024	0.495731825823623	0.479651358322675	0.511812293324572	4.03	2.59	6.2	0.106216640569247	0.109777587926317	0.113338535283386	0.114082413103507	0.117907063038318	0.121731712973129	0.11389460732853	0.11772868209323	0.121727605741762	0.0788612634246553	4.96001211655998	-0.00255947657673865	0.691698861992563	0.371242774297274	0.378658282191872	0.364358520002811	0.474123468266885	0.482095361492586	0.466722688728447	0.471804486511571	0.479758735177205	0.464472535518475	0.000753788170245533	0.000817026609235293	0.000816048787351556
186	0.486333689213633	0.24	0.078863128179357	0.0758809565654082	0.0818452997933057	0.309884902459802	0.496021183822663	0.480256765612321	0.511785602033004	3.94	2.53	6.17	0.108721255972583	0.112290028908702	0.115858801844821	0.117071829488298	0.120914709824091	0.124757590159885	0.116723913492569	0.120547994987737	0.124370531023124	0.078863128179357	4.91975995146356	0.00154241599163133	0.688588047699938	0.371242774297274	0.378658282191872	0.364358520002811	0.474123468266885	0.482095361492586	0.466722688728447	0.471804486511571	0.479758735177205	0.464472535518475	0.000753788170245533	0.000817026609235293	0.000816048787351556
186	0.486333689213633	0.24	0.0788816103228234	0.0758728837867054	0.0818903368589413	0.299902509617301	0.496016751273727	0.479876781321922	0.512156721225532	3.96	2.56	6.18	0.108124328600074	0.111760935918013	0.115397543235952	0.116364761850582	0.120278524368001	0.12419228688542	0.116276301667676	0.120073407317818	0.123952607299316	0.0788816103228234	4.93205957962745	-0.00279586530831026	0.687821061729664	0.371242774297274	0.378658282191872	0.364358520002811	0.474123468266885	0.482095361492586	0.466722688728447	0.471804486511571	0.479758735177205	0.464472535518475	0.000753788170245533	0.000817026609235293	0.000816048787351556
186	0.486333689213633	0.24	0.0788949703584268	0.0758885841422553	0.0819013565745983	0.301223239746758	0.492249335519925	0.47628218956079	0.508216481479061	4.01	2.58	6.2	0.106106742421411	0.109663923186565	0.113221103951719	0.114043332596346	0.117866583973667	0.121689835350989	0.113868260204842	0.117656057828202	0.121493784567338	0.0788949703584268	4.93627914226417	-0.0105480404495139	0.681869790466585	0.371242774297274	0.378658282191872	0.364358520002811	0.474123468266885	0.482095361492586	0.466722688728447	0.471804486511571	0.479758735177205	0.464472535518475	0.000753788170245533	0.000817026609235293	0.000816048787351556
186	0.486333689213633	0.24	0.0788999296673004	0.0759327470566961	0.0818671122779046	0.308242886121363	0.494642800274606	0.478861632178775	0.510423968370438	4.05	2.62	6.28	0.105569717124649	0.109048829544229	0.112527941963809	0.113329654378921	0.11706450011684	0.12079934585476	0.113166807544855	0.116924566916714	0.120631777178835	0.0788999296673004	4.99590882147853	7.19842560572403e-05	0.700354093300107	0.371242774297274	0.378658282191872	0.364358520002811	0.474123468266885	0.482095361492586	0.466722688728447	0.471804486511571	0.479758735177205	0.464472535518475	0.000753788170245533	0.000817026609235293	0.000816048787351556
186	0.486333689213633	0.24	0.0789088063572858	0.0759252960316386	0.0818923166829331	0.306209707785638	0.496850315367064	0.480922824323868	0.512777806410261	4.01	2.6	6.25	0.107187082071904	0.110736968255923	0.114286854439942	0.115210255159742	0.119025857610554	0.122841460061365	0.115033099701077	0.118782658837517	0.122631087506443	0.0789088063572858	4.95886915281233	-0.00770450132483766	0.687364303229137	0.371242774297274	0.378658282191872	0.364358520002811	0.474123468266885	0.482095361492586	0.466722688728447	0.471804486511571	0.479758735177205	0.464472535518475	0.000753788170245533	0.000817026609235293	0.000816048787351556
186	0.486333689213633	0.24	0.0789120888387414	0.0759439027940831	0.0818802748833998	0.304907764297971	0.494731040310236	0.478822757450733	0.510639323169739	4.02	2.59	6.17	0.106419126584063	0.109954767990026	0.11349040939599	0.114347674183517	0.118146731594494	0.121945789005471	0.114241987473724	0.118106100368823	0.12183414114329	0.0789120888387414	4.96107619692036	9.84270352337082e-05	0.695088462738842	0.371242774297274	0.378658282191872	0.364358520002811	0.474123468266885	0.482095361492586	0.466722688728447	0.471804486511571	0.479758735177205	0.464472535518475	0.000753788170245533	0.000817026609235293	0.000816048787351556
186	0.486333689213633	0.24	0.07891245042375	0.0759592288985977	0.0818656719489023	0.309625876202121	0.501559572014922	0.485609475357799	0.517509668672045	3.97	2.6	6.12	0.10913961473168	0.112724362337375	0.116309109943069	0.11742275241349	0.121279563999303	0.125136375585116	0.117492592836527	0.121241173702583	0.1251476859507	0.07891245042375	4.94602494878346	-0.00605222719574513	0.686971924776451	0.371242774297274	0.378658282191872	0.364358520002811	0.474123468266885	0.482095361492586	0.466722688728447	0.471804486511571	0.479758735177205	0.464472535518475	0.000753788170245533	0.000817026609235293	0.000816048787351556
186	0.486333689213633	0.24	0.0789281116949016	0.0759561094889288	0.0819001139008744	0.304001866538187	0.49964113683079	0.483540566212016	0.515741707449564	3.98	2.58	6.23	0.108426610777721	0.112036918631427	0.115647226485134	0.116624602836651	0.120507881272973	0.124391159709295	0.116414365062843	0.120325940045359	0.124185983328243	0.0789281116949016	4.95898280347761	0.0020509896151057	0.696927695889959	0.371242774297274	0.378658282191872	0.364358520002811	0.474123468266885	0.482095361492586	0.466722688728447	0.471804486511571	0.479758735177205	0.464472535518475	0.000753788170245533	0.000817026609235293	0.000816048787351556
186	0.486333689213633	0.24	0.078930329059274	0.0759647796596091	0.0818958784589388	0.304722611072492	0.493925946211776	0.478036611236097	0.509815281187454	4.04	2.61	6.28	0.105765900230158	0.109281425564956	0.112796950899753	0.113586816905538	0.117362299661903	0.121137782418268	0.113385679233505	0.11717112355982	0.120950483100819	0.078930329059274	4.99164531456663	0.00592819402376262	0.705676017934871	0.371242774297274	0.378658282191872	0.364358520002811	0.474123468266885	0.482095361492586	0.466722688728447	0.471804486511571	0.479758735177205	0.464472535518475	0.000753788170245533	0.000817026609235293	0.000816048787351556
186	0.486333689213633	0.24	0.0789415539251011	0.0759277059542803	0.0819554018959219	0.305228861214842	0.505750830365049	0.48950051256032	0.522001148169777	4.03	2.59	6.29	0.108574622952667	0.112179056621757	0.115783490290848	0.116636868941405	0.120508951072908	0.12438103320441	0.116394199140314	0.120185859451808	0.124075059917232	0.0789415539251011	4.96687615482081	-0.00145042350962277	0.695833159109312	0.371242774297274	0.378658282191872	0.364358520002811	0.474123468266885	0.482095361492586	0.466722688728447	0.471804486511571	0.479758735177205	0.464472535518475	0.000753788170245533	0.000817026609235293	0.000816048787351556
186	0.486333689213633	0.24	0.0789479732998504	0.0759262863020021	0.0819696602976986	0.291216154836853	0.477933616466943	0.46205422263154	0.493813010302346	4.03	2.58	6.18	0.102329515460111	0.10584626868384	0.109363021907569	0.109908624572123	0.113685848651038	0.117463072729953	0.109730956315707	0.113564786783786	0.117320189991653	0.0789479732998504	4.94939282317112	0.000633800459904777	0.695733000612242	0.371242774297274	0.378658282191872	0.364358520002811	0.474123468266885	0.482095361492586	0.466722688728447	0.471804486511571	0.479758735177205	0.464472535518475	0.000753788170245533	0.000817026609235293	0.000816048787351556
186	0.486333689213633	0.24	0.0789501933510745	0.0759442800907048	0.0819561066114442	0.300593199416405	0.492426362561997	0.476429536851149	0.508423188272845	4.02	2.56	6.23	0.105807642553902	0.109360290502636	0.11291293845137	0.113680785905671	0.117497786276438	0.121314786647206	0.113433465205523	0.117146182261791	0.120993908898845	0.0789501933510745	4.95992302957006	0.00985622840097653	0.703624582271032	0.371242774297274	0.378658282191872	0.364358520002811	0.474123468266885	0.482095361492586	0.466722688728447	0.471804486511571	0.479758735177205	0.464472535518475	0.000753788170245533	0.000817026609235293	0.000816048787351556
186	0.486333689213633	0.24	0.0789532164625142	0.0759481022310052	0.0819583306940233	0.297565709412013	0.484963905350517	0.469095327936045	0.500832482764989	4.04	2.58	6.23	0.103737808605536	0.10724705576412	0.110756302922704	0.111402622269483	0.115171155082283	0.118939687895084	0.11116081252585	0.114985615070566	0.118702779473824	0.0789532164625142	4.9702314776026	0.00298498303835822	0.699890401521812	0.371242774297274	0.378658282191872	0.364358520002811	0.474123468266885	0.482095361492586	0.466722688728447	0.471804486511571	0.479758735177205	0.464472535518475	0.000753788170245533	0.000817026609235293	0.000816048787351556
186	0.486333689213633	0.24	0.0789683511988347	0.0759699052422377	0.0819667971554316	0.302122673824311	0.48984062780936	0.473985496054017	0.505695759564704	3.99	2.57	6.17	0.106098414011821	0.109647476899177	0.113196539786533	0.114097197509314	0.117913825052743	0.121730452596172	0.11391297505179	0.117736708045061	0.121891436274833	0.0789683511988347	4.93091848157031	-0.00972112317062001	0.682195005770731	0.371242774297274	0.378658282191872	0.364358520002811	0.474123468266885	0.482095361492586	0.466722688728447	0.471804486511571	0.479758735177205	0.464472535518475	0.000753788170245533	0.000817026609235293	0.000816048787351556
186	0.486333689213633	0.24	0.0789800591892379	0.0760268409908241	0.0819332773876517	0.304543356979061	0.497638841810565	0.481623290132801	0.513654393488328	3.96	2.56	6.09	0.108376086227797	0.111979946018582	0.115583805809367	0.116617899111857	0.120495826172368	0.124373753232879	0.116516431513401	0.120442320318807	0.124285027264818	0.0789800591892379	4.92515481877627	0.00300835496119497	0.693936920111292	0.371242774297274	0.378658282191872	0.364358520002811	0.474123468266885	0.482095361492586	0.466722688728447	0.471804486511571	0.479758735177205	0.464472535518475	0.000753788170245533	0.000817026609235293	0.000816048787351556
186	0.486333689213633	0.24	0.0789802417338286	0.0759632561307666	0.0819972273368906	0.296804636967683	0.492880119937713	0.476723104956709	0.509037134918717	3.97	2.63	6.21	0.107012423899868	0.110639270004297	0.114266116108727	0.115117834488089	0.119019387731609	0.122920940975129	0.115081011957969	0.119072363249825	0.122941997682142	0.0789802417338286	4.95750676995988	-0.00661672103051746	0.688569832466246	0.371242774297274	0.378658282191872	0.364358520002811	0.474123468266885	0.482095361492586	0.466722688728447	0.471804486511571	0.479758735177205	0.464472535518475	0.000753788170245533	0.000817026609235293	0.000816048787351556
186	0.486333689213633	0.24	0.0789844429809169	0.0759786106688484	0.0819902752929854	0.303161055924348	0.493221906838125	0.477296555320739	0.509147258355512	4.03	2.6	6.22	0.105740386231029	0.109268492188512	0.112796598145995	0.113576467043656	0.117366029615625	0.121155592187594	0.113413381919612	0.117185429534004	0.121025236002447	0.0789844429809169	4.95667710801508	-0.00407713159673646	0.692414213163666	0.371242774297274	0.378658282191872	0.364358520002811	0.474123468266885	0.482095361492586	0.466722688728447	0.471804486511571	0.479758735177205	0.464472535518475	0.000753788170245533	0.000817026609235293	0.000816048787351556
186	0.486333689213633	0.24	0.0789974617613596	0.0760023940577564	0.0819925294649628	0.301770788523099	0.490823406500492	0.474923197189422	0.506723615811561	4.01	2.59	6.16	0.10577206816486	0.109313268158962	0.112854468153064	0.113679663753415	0.117485606395906	0.121291549038397	0.113579252319596	0.117420676979532	0.121229644550408	0.0789974617613596	4.93247997348961	-0.0046216387893731	0.687990776661427	0.371242774297274	0.378658282191872	0.364358520002811	0.474123468266885	0.482095361492586	0.466722688728447	0.471804486511571	0.479758735177205	0.464472535518475	0.000753788170245533	0.000817026609235293	0.000816048787351556
186	0.486333689213633	0.24	0.079012882003257	0.0759889161707531	0.082036847835761	0.297981912495451	0.489294417990947	0.47330006677154	0.505288769210354	3.99	2.6	6.15	0.105732447261514	0.109305491119977	0.112878534978439	0.11367716320078	0.117518684893902	0.121360206587024	0.113654461361057	0.117474162629333	0.121347298327243	0.079012882003257	4.93281280828024	-0.00608184172755938	0.686554747197506	0.371242774297274	0.378658282191872	0.364358520002811	0.474123468266885	0.482095361492586	0.466722688728447	0.471804486511571	0.479758735177205	0.464472535518475	0.000753788170245533	0.000817026609235293	0.000816048787351556
186	0.486333689213633	0.24	0.0790214548563712	0.076045008779629	0.0819979009331134	0.304525638062941	0.491295426212382	0.47548336378359	0.507107488641174	4.01	2.62	6.24	0.105799411005894	0.109317739972112	0.11283606893833	0.113696971591209	0.117477931661945	0.12125889173268	0.113612245651717	0.117368921640241	0.121128522952495	0.0790214548563712	4.97695192082594	-0.000749618344027711	0.696151578895378	0.371242774297274	0.378658282191872	0.364358520002811	0.474123468266885	0.482095361492586	0.466722688728447	0.471804486511571	0.479758735177205	0.464472535518475	0.000753788170245533	0.000817026609235293	0.000816048787351556
186	0.486333689213633	0.24	0.079039527603275	0.0760736296358072	0.0820054255707429	0.298624711274301	0.49481867466471	0.478668560064356	0.510968789265064	4.02	2.59	6.2	0.106280655106763	0.10986652830375	0.113452401500736	0.114185997145708	0.118038593897437	0.121891190649167	0.114035516161357	0.1179161327972	0.12174549139454	0.079039527603275	4.95226765223265	0.00529172031765879	0.701074426660171	0.371242774297274	0.378658282191872	0.364358520002811	0.474123468266885	0.482095361492586	0.466722688728447	0.471804486511571	0.479758735177205	0.464472535518475	0.000753788170245533	0.000817026609235293	0.000816048787351556
186	0.486333689213633	0.24	0.0790481741364664	0.0760451647485957	0.0820511835243372	0.30622487188628	0.502230268566495	0.486130887371355	0.518329649761636	4.01	2.57	6.2	0.108223746436861	0.111807833343321	0.11539192024978	0.116309118767077	0.120160972019248	0.124012825271419	0.116126840550112	0.119913371776022	0.123746957641328	0.0790481741364664	4.92654947756376	0.0094295835306923	0.702024424217339	0.371242774297274	0.378658282191872	0.364358520002811	0.474123468266885	0.482095361492586	0.466722688728447	0.471804486511571	0.479758735177205	0.464472535518475	0.000753788170245533	0.000817026609235293	0.000816048787351556
186	0.486333689213633	0.24	0.0790486742439356	0.0760776670446522	0.082019681443219	0.311821568642977	0.500091841914868	0.484269732252299	0.515913951577438	3.95	2.54	6.09	0.109243188629474	0.112812393135288	0.116381597641102	0.117585147941129	0.121426901785131	0.125268655629132	0.11744510429952	0.121269599918821	0.125050884439133	0.0790486742439356	4.89639597105605	0.00136203084429122	0.688710112415793	0.371242774297274	0.378658282191872	0.364358520002811	0.474123468266885	0.482095361492586	0.466722688728447	0.471804486511571	0.479758735177205	0.464472535518475	0.000753788170245533	0.000817026609235293	0.000816048787351556
186	0.486333689213633	0.24	0.0790622908256488	0.0760565970236775	0.0820679846276202	0.297175795953951	0.495906276581238	0.47966450455266	0.512148048609816	4.04	2.6	6.26	0.106050764230135	0.10964171648892	0.113232668747705	0.113883475690997	0.117739648979701	0.121595822268405	0.113689366393186	0.117497505782671	0.121432755051501	0.0790622908256488	5.00867841433513	-0.0016227965630768	0.696292114456047	0.371242774297274	0.378658282191872	0.364358520002811	0.474123468266885	0.482095361492586	0.466722688728447	0.471804486511571	0.479758735177205	0.464472535518475	0.000753788170245533	0.000817026609235293	0.000816048787351556
186	0.486333689213633	0.24	0.0790697253885359	0.0760578440992977	0.0820816066777741	0.298294429925031	0.491278951509114	0.475231716404183	0.507326186614046	3.97	2.58	6.06	0.106702634041811	0.110305681135848	0.113908728229885	0.114787711095237	0.118663768444775	0.122539825794314	0.114830109981022	0.118763975573961	0.122603748558868	0.0790697253885359	4.90141052353088	0.00345462100667803	0.693583931324505	0.371242774297274	0.378658282191872	0.364358520002811	0.474123468266885	0.482095361492586	0.466722688728447	0.471804486511571	0.479758735177205	0.464472535518475	0.000753788170245533	0.000817026609235293	0.000816048787351556
186	0.486333689213633	0.24	0.0790852341597108	0.0761167283356743	0.0820537399837473	0.305394960704358	0.501502168954787	0.485394673586682	0.517609664322892	4.03	2.61	6.14	0.107495027263192	0.111062177353534	0.114629327443875	0.115456277884197	0.119287616715125	0.123118955546053	0.115463131557999	0.119348867069084	0.1231034863476	0.0790852341597108	4.97947391313491	9.87776285330006e-05	0.696630909596355	0.371242774297274	0.378658282191872	0.364358520002811	0.474123468266885	0.482095361492586	0.466722688728447	0.471804486511571	0.479758735177205	0.464472535518475	0.000753788170245533	0.000817026609235293	0.000816048787351556
186	0.486333689213633	0.24	0.0790905190969671	0.0761075195031666	0.0820735186907675	0.305618551489994	0.493917454902989	0.478061925754235	0.509772984051744	4.05	2.61	6.27	0.10548248595721	0.108980946178946	0.112479406400682	0.113246948235824	0.117002926681352	0.12075890512688	0.113072419320042	0.116832738169069	0.120652653824254	0.0790905190969671	4.98428740882901	0.00439879740503808	0.701642437536395	0.371242774297274	0.378658282191872	0.364358520002811	0.474123468266885	0.482095361492586	0.466722688728447	0.471804486511571	0.479758735177205	0.464472535518475	0.000753788170245533	0.000817026609235293	0.000816048787351556
186	0.486333689213633	0.24	0.0790929657920684	0.0761120796494017	0.0820738519347351	0.309386216764567	0.503477042144095	0.487456987987083	0.519497096301106	4.05	2.6	6.22	0.107666854274287	0.111205276902121	0.114743699529954	0.115605798584877	0.119405131038479	0.12320446349208	0.115430693308144	0.119294214418915	0.123083825429285	0.0790929657920684	4.96853780402942	-0.00453426676933794	0.690103701548704	0.371242774297274	0.378658282191872	0.364358520002811	0.474123468266885	0.482095361492586	0.466722688728447	0.471804486511571	0.479758735177205	0.464472535518475	0.000753788170245533	0.000817026609235293	0.000816048787351556
186	0.486333689213633	0.24	0.0790943605449241	0.0761204004377014	0.0820683206521467	0.296036113805133	0.484962618135958	0.469035827381372	0.500889408890544	4.01	2.61	6.14	0.104531329567225	0.108080842240085	0.111630354912946	0.11235491872842	0.116170092701007	0.119985266673594	0.11240750916387	0.116221972291442	0.120024903957255	0.0790943605449241	4.93980354517606	-0.00162036983439799	0.692200374696683	0.371242774297274	0.378658282191872	0.364358520002811	0.474123468266885	0.482095361492586	0.466722688728447	0.471804486511571	0.479758735177205	0.464472535518475	0.000753788170245533	0.000817026609235293	0.000816048787351556
186	0.486333689213633	0.24	0.0791008810186592	0.0760955821863238	0.0821061798509946	0.29839391024793	0.495620691781862	0.479435483425159	0.511805900138565	4.05	2.61	6.31	0.105762696232144	0.10933312715364	0.112903558075137	0.113544978071213	0.117378130166695	0.121211282262178	0.11330944471872	0.117091752573106	0.120942395960856	0.0791008810186592	4.99528380104297	-0.000886160235931629	0.698860059919397	0.371242774297274	0.378658282191872	0.364358520002811	0.474123468266885	0.482095361492586	0.466722688728447	0.471804486511571	0.479758735177205	0.464472535518475	0.000753788170245533	0.000817026609235293	0.000816048787351556
186	0.486333689213633	0.24	0.0791026657669775	0.0760993199786094	0.0821060115553455	0.30006746922675	0.493984702072407	0.477917165422372	0.510052238722443	3.93	2.55	6.11	0.108261246016345	0.111900980397111	0.115540714777877	0.116585300619495	0.120504889046297	0.124424477473098	0.116413575545675	0.120346659964707	0.124262305875232	0.0791026657669775	4.88748421460642	-0.00952926138850803	0.677543491423702	0.371242774297274	0.378658282191872	0.364358520002811	0.474123468266885	0.482095361492586	0.466722688728447	0.471804486511571	0.479758735177205	0.464472535518475	0.000753788170245533	0.000817026609235293	0.000816048787351556
186	0.486333689213633	0.24	0.0791050348795201	0.0761320861544836	0.0820779836045567	0.309734108149656	0.499355517531264	0.48347953137988	0.515231503682647	4.02	2.6	6.18	0.107471929540497	0.111000978350853	0.114530027161208	0.115481122021968	0.119273168168646	0.123065214315325	0.115425559895735	0.119217558044011	0.122997672110023	0.0791050348795201	4.97475888402187	0.00232909568927846	0.697814950191702	0.371242774297274	0.378658282191872	0.364358520002811	0.474123468266885	0.482095361492586	0.466722688728447	0.471804486511571	0.479758735177205	0.464472535518475	0.000753788170245533	0.000817026609235293	0.000816048787351556
186	0.486333689213633	0.24	0.0791103231679421	0.0760781221851348	0.0821425241507495	0.301320941459799	0.490880196968099	0.474961156550023	0.506799237386175	4.03	2.6	6.18	0.105276259030061	0.108804751833002	0.112333244635943	0.113084518743692	0.116874717162476	0.120664915581259	0.113084882883621	0.116895739052779	0.120636370241846	0.0791103231679421	4.94971629318712	-0.0038520946713423	0.691342938562883	0.371242774297274	0.378658282191872	0.364358520002811	0.474123468266885	0.482095361492586	0.466722688728447	0.471804486511571	0.479758735177205	0.464472535518475	0.000753788170245533	0.000817026609235293	0.000816048787351556
186	0.486333689213633	0.24	0.0791104557438487	0.0761212434616973	0.0820996680260001	0.296121081825409	0.487992552278173	0.471969521127405	0.504015583428941	3.95	2.6	6.09	0.106627855551661	0.110247795769332	0.113867735987003	0.114790214379443	0.118687260901454	0.122584307423466	0.114917723099643	0.118801112243773	0.122725689133071	0.0791104557438487	4.89119408246933	0.00313821339212867	0.69229214760981	0.371242774297274	0.378658282191872	0.364358520002811	0.474123468266885	0.482095361492586	0.466722688728447	0.471804486511571	0.479758735177205	0.464472535518475	0.000753788170245533	0.000817026609235293	0.000816048787351556
186	0.486333689213633	0.24	0.0791211176381529	0.0761492390622467	0.0820929962140591	0.298579620209613	0.485776519920543	0.469919820397274	0.501633219443811	4.05	2.57	6.33	0.103688949555703	0.107187768812993	0.110686588070283	0.111321758202542	0.115078134489729	0.118834510776917	0.110843255394138	0.114579667177077	0.118337825298465	0.0791211176381529	5.00585226006591	-0.000734155898994903	0.698273967317701	0.371242774297274	0.378658282191872	0.364358520002811	0.474123468266885	0.482095361492586	0.466722688728447	0.471804486511571	0.479758735177205	0.464472535518475	0.000753788170245533	0.000817026609235293	0.000816048787351556
186	0.486333689213633	0.24	0.0791273447610804	0.076131274984337	0.0821234145378238	0.30795868721767	0.503996776452916	0.487906455485524	0.520087097420308	4	2.55	6.19	0.108958269354694	0.112551526845464	0.116144784336234	0.117140746203472	0.121003847795145	0.124866949386818	0.11685642290629	0.120655122245353	0.124483624061295	0.0791273447610804	4.93670030963383	-0.00462122727201859	0.686787409061949	0.371242774297274	0.378658282191872	0.364358520002811	0.474123468266885	0.482095361492586	0.466722688728447	0.471804486511571	0.479758735177205	0.464472535518475	0.000753788170245533	0.000817026609235293	0.000816048787351556
186	0.486333689213633	0.24	0.0791292518024491	0.0761454958938934	0.0821130077110048	0.302854890305777	0.497288131433409	0.481219845204365	0.513356417662453	4	2.56	6.19	0.107347800807886	0.110932223201578	0.11451664559527	0.115394756924871	0.119247873129612	0.123100989334352	0.115168781340799	0.119010531977074	0.122879019986021	0.0791292518024491	4.94482837461996	0.00491897308922862	0.696029422189735	0.371242774297274	0.378658282191872	0.364358520002811	0.474123468266885	0.482095361492586	0.466722688728447	0.471804486511571	0.479758735177205	0.464472535518475	0.000753788170245533	0.000817026609235293	0.000816048787351556
186	0.486333689213633	0.24	0.0791399742081699	0.0761438095039332	0.0821361389124067	0.295932457923979	0.487848848851361	0.47182328519676	0.503874412505962	3.91	2.55	6.21	0.107385118182253	0.111032473242885	0.114679828303518	0.115705964196676	0.119635938304837	0.123565912412998	0.11538524064182	0.119323552142293	0.123211653326204	0.0791399742081699	4.89372704383577	0.00157761930038724	0.689337520848961	0.371242774297274	0.378658282191872	0.364358520002811	0.474123468266885	0.482095361492586	0.466722688728447	0.471804486511571	0.479758735177205	0.464472535518475	0.000753788170245533	0.000817026609235293	0.000816048787351556
186	0.486333689213633	0.24	0.0791433816987113	0.0761230615211536	0.0821637018762691	0.290090407777276	0.482585148040169	0.466507372627547	0.498662923452792	4.06	2.64	6.24	0.102642466000063	0.106179950320733	0.109717434641402	0.110162306665616	0.113958955827944	0.117755604990272	0.110168312254609	0.113926791404629	0.11771245419078	0.0791433816987113	4.98351412037059	-0.00432916043781007	0.696267528675182	0.371242774297274	0.378658282191872	0.364358520002811	0.474123468266885	0.482095361492586	0.466722688728447	0.471804486511571	0.479758735177205	0.464472535518475	0.000753788170245533	0.000817026609235293	0.000816048787351556
186	0.486333689213633	0.24	0.0791587936623937	0.0761607834498841	0.0821568038749032	0.305221904940101	0.494822698289258	0.478923252342867	0.510722144235648	4.02	2.6	6.24	0.106405538204458	0.109938022991534	0.11347050777861	0.114328626834415	0.118124144829389	0.121919662824363	0.114194044820346	0.117965511023658	0.121782315863948	0.0791587936623937	4.95934874155125	-6.90876206939026e-05	0.695466784057622	0.371242774297274	0.378658282191872	0.364358520002811	0.474123468266885	0.482095361492586	0.466722688728447	0.471804486511571	0.479758735177205	0.464472535518475	0.000753788170245533	0.000817026609235293	0.000816048787351556
186	0.486333689213633	0.24	0.079163288153972	0.0761815887942029	0.0821449875137411	0.303103258994124	0.491058474611485	0.4752008076708	0.50691614155217	3.98	2.57	6.17	0.10658531462633	0.110142115020666	0.113698915415003	0.1146476885485	0.118473534025137	0.122299379501774	0.114498872729559	0.118314536507523	0.122077769161676	0.079163288153972	4.93492716648558	0.00145933360863922	0.691486463252087	0.371242774297274	0.378658282191872	0.364358520002811	0.474123468266885	0.482095361492586	0.466722688728447	0.471804486511571	0.479758735177205	0.464472535518475	0.000753788170245533	0.000817026609235293	0.000816048787351556
186	0.486333689213633	0.24	0.0791651986739697	0.0761428923929086	0.0821875049550309	0.301020244383927	0.498009393377617	0.481847614926076	0.514171171829158	3.99	2.59	6.11	0.107833782206384	0.111450663651109	0.115067545095834	0.115960335858513	0.119849792191298	0.123739248524083	0.115974262612872	0.119846693335421	0.123693647304754	0.0791651986739697	4.92145539697451	-0.00386829947886925	0.688707995190489	0.371242774297274	0.378658282191872	0.364358520002811	0.474123468266885	0.482095361492586	0.466722688728447	0.471804486511571	0.479758735177205	0.464472535518475	0.000753788170245533	0.000817026609235293	0.000816048787351556
186	0.486333689213633	0.24	0.0791677460097666	0.076137704732767	0.0821977872867662	0.291577189430136	0.486530203972986	0.470379313570371	0.5026810943756	3.99	2.58	6.2	0.105135252563434	0.108745164591059	0.112355076618683	0.113041985385047	0.116923382088039	0.120804778791032	0.112887158968078	0.116771307169438	0.120603926522563	0.0791677460097666	4.93375866592764	0.00566037797515956	0.699380445208254	0.371242774297274	0.378658282191872	0.364358520002811	0.474123468266885	0.482095361492586	0.466722688728447	0.471804486511571	0.479758735177205	0.464472535518475	0.000753788170245533	0.000817026609235293	0.000816048787351556
186	0.486333689213633	0.24	0.0791733310926234	0.0761934780050054	0.0821531841802414	0.307634852496645	0.493670115794038	0.477897495909868	0.509442735678209	4.02	2.62	6.13	0.106093557324177	0.109595089276438	0.113096621228698	0.113983016999664	0.117744934180175	0.121506851360686	0.114101928065958	0.117887245368615	0.121628685163478	0.0791733310926234	4.95963875330366	0.0064887580691927	0.700857376560905	0.371242774297274	0.378658282191872	0.364358520002811	0.474123468266885	0.482095361492586	0.466722688728447	0.471804486511571	0.479758735177205	0.464472535518475	0.000753788170245533	0.000817026609235293	0.000816048787351556
186	0.486333689213633	0.24	0.079178971057036	0.0761507092636542	0.0822072328504179	0.296722289814998	0.483220511496187	0.467377020944433	0.49906400204794	3.94	2.52	6.15	0.10583218051332	0.109419757730202	0.113007334947084	0.113964225223805	0.117827468482797	0.121690711741788	0.11365278356534	0.117427182046026	0.121343357769274	0.079178971057036	4.88617543771022	-0.00477438451377532	0.680493659527927	0.371242774297274	0.378658282191872	0.364358520002811	0.474123468266885	0.482095361492586	0.466722688728447	0.471804486511571	0.479758735177205	0.464472535518475	0.000753788170245533	0.000817026609235293	0.000816048787351556
186	0.486333689213633	0.24	0.0791804440160985	0.0761720127279444	0.0821888753042527	0.294907203792665	0.491945301590511	0.475745323278467	0.508145279902555	3.95	2.59	6.08	0.107277584705896	0.110930578147067	0.114583571588238	0.115464079056267	0.119395837257569	0.123327595458872	0.115561654353999	0.119520559489888	0.123388804481147	0.0791804440160985	4.9164935755138	0.000336321348934192	0.692550037254601	0.371242774297274	0.378658282191872	0.364358520002811	0.474123468266885	0.482095361492586	0.466722688728447	0.471804486511571	0.479758735177205	0.464472535518475	0.000753788170245533	0.000817026609235293	0.000816048787351556
186	0.486333689213633	0.24	0.0791818626415318	0.0761494343836725	0.0822142908993912	0.293096382394879	0.494085724357915	0.47774413297459	0.51042731574124	4.02	2.63	6.18	0.106099504518961	0.109728716536755	0.113357928554549	0.113994354233664	0.117893615424574	0.121792876615483	0.114045388175393	0.117993670636133	0.121855963541384	0.0791818626415318	4.96760334261655	8.2125770089631e-05	0.698873330634854	0.371242774297274	0.378658282191872	0.364358520002811	0.474123468266885	0.482095361492586	0.466722688728447	0.471804486511571	0.479758735177205	0.464472535518475	0.000753788170245533	0.000817026609235293	0.000816048787351556
186	0.486333689213633	0.24	0.0791908165563339	0.0761483193312453	0.0822333137814226	0.300718468598798	0.493848451973404	0.477810206981441	0.509886696965367	4.02	2.6	6.31	0.10602835962487	0.109587322541344	0.113146285457817	0.113907307421582	0.117730736214247	0.121554165006913	0.113636706752516	0.117388770391267	0.121259482232608	0.0791908165563339	4.9666780360119	-0.000507104676304657	0.69706096866739	0.371242774297274	0.378658282191872	0.364358520002811	0.474123468266885	0.482095361492586	0.466722688728447	0.471804486511571	0.479758735177205	0.464472535518475	0.000753788170245533	0.000817026609235293	0.000816048787351556
186	0.486333689213633	0.24	0.0792029569863228	0.0762172117423172	0.0821887022303283	0.302578785118709	0.489939751475495	0.474098547538057	0.505780955412933	4.02	2.59	6.16	0.105306605628305	0.10882524837543	0.112343891122555	0.113144525819061	0.116925059459613	0.120705593100165	0.113061187188941	0.11677670293775	0.120646368020433	0.0792029569863228	4.91998368357897	-0.00800509516660986	0.683519780710343	0.371242774297274	0.378658282191872	0.364358520002811	0.474123468266885	0.482095361492586	0.466722688728447	0.471804486511571	0.479758735177205	0.464472535518475	0.000753788170245533	0.000817026609235293	0.000816048787351556
186	0.486333689213633	0.24	0.0792038162638343	0.0761953726669632	0.0822122598607054	0.29605152947615	0.483241817205724	0.467372126706247	0.499111507705202	3.99	2.56	6.14	0.104494445147949	0.108042569669407	0.111590694190866	0.112356892318655	0.116171987410324	0.119987082501994	0.112179115586332	0.115971849320567	0.119824163370026	0.0792038162638343	4.91370845386365	0.00400246020595195	0.694448847316242	0.371242774297274	0.378658282191872	0.364358520002811	0.474123468266885	0.482095361492586	0.466722688728447	0.471804486511571	0.479758735177205	0.464472535518475	0.000753788170245533	0.000817026609235293	0.000816048787351556
186	0.486333689213633	0.24	0.0792093352600096	0.0761793396233772	0.0822393308966421	0.294398649852146	0.494824732281792	0.478509984626237	0.511139479937346	3.99	2.6	6.19	0.107102604001139	0.110754256032801	0.114405908064464	0.115176021793134	0.119102936156256	0.123029850519377	0.115133424925443	0.118988233964592	0.122921385829932	0.0792093352600096	4.96617006479861	-0.00112856279534518	0.695381733551489	0.371242774297274	0.378658282191872	0.364358520002811	0.474123468266885	0.482095361492586	0.466722688728447	0.471804486511571	0.479758735177205	0.464472535518475	0.000753788170245533	0.000817026609235293	0.000816048787351556
186	0.486333689213633	0.24	0.0792175532248522	0.0762296700179119	0.0822054364317925	0.3007234719587	0.494719344939544	0.478653007921218	0.51078568195787	4.03	2.59	6.18	0.106204054652216	0.109768871140397	0.113333687628579	0.114094658494472	0.117924328850717	0.121753999206961	0.114020226007278	0.117886282347899	0.121691029059821	0.0792175532248522	4.93410391229948	-0.00257908818593273	0.691985839157491	0.371242774297274	0.378658282191872	0.364358520002811	0.474123468266885	0.482095361492586	0.466722688728447	0.471804486511571	0.479758735177205	0.464472535518475	0.000753788170245533	0.000817026609235293	0.000816048787351556
186	0.486333689213633	0.24	0.0792214319059991	0.0762521171678512	0.082190746644147	0.305598120886601	0.4930699409521	0.477240856386934	0.508899025517267	3.98	2.59	6.21	0.107068403065918	0.110619638849079	0.114170874632241	0.115170512664841	0.118990478537393	0.122810444409945	0.11499544894317	0.118807337534781	0.122605409390326	0.0792214319059991	4.95746274632252	-0.000194777582019316	0.694411270083882	0.371242774297274	0.378658282191872	0.364358520002811	0.474123468266885	0.482095361492586	0.466722688728447	0.471804486511571	0.479758735177205	0.464472535518475	0.000753788170245533	0.000817026609235293	0.000816048787351556
186	0.486333689213633	0.24	0.079229034157038	0.0761912822192134	0.0822667860948626	0.29743073624549	0.483610727232612	0.46778131666573	0.499440137799493	4.02	2.6	6.27	0.103815144324869	0.1073281801902	0.110841216055531	0.111531141978782	0.115305282104684	0.119079422230586	0.111264653565013	0.115034013483	0.118910228845198	0.079229034157038	4.95324813307815	0.000792046412668981	0.695831353853786	0.371242774297274	0.378658282191872	0.364358520002811	0.474123468266885	0.482095361492586	0.466722688728447	0.471804486511571	0.479758735177205	0.464472535518475	0.000753788170245533	0.000817026609235293	0.000816048787351556
186	0.486333689213633	0.24	0.0792431132618881	0.0762208963257229	0.0822653301980533	0.294790511589405	0.483660905789374	0.467729266099456	0.499592545479292	3.98	2.58	6.18	0.10482376492474	0.108394237364167	0.111964709803595	0.112742173907903	0.116582360577293	0.120422547246684	0.112632017891156	0.116385285587785	0.120251281473406	0.0792431132618881	4.92628062273905	0.000136931612435527	0.692090975598226	0.371242774297274	0.378658282191872	0.364358520002811	0.474123468266885	0.482095361492586	0.466722688728447	0.471804486511571	0.479758735177205	0.464472535518475	0.000753788170245533	0.000817026609235293	0.000816048787351556
186	0.486333689213633	0.24	0.0792446705920956	0.0762346811672116	0.0822546600169796	0.301517604490401	0.494811015635218	0.478771992174664	0.510850039095773	4.03	2.59	6.24	0.106229672100775	0.109788401999097	0.11334713189742	0.114122082476854	0.117945210788725	0.121768339100595	0.113915847994235	0.117707651278818	0.121505447968229	0.0792446705920956	4.99069817877194	0.00124700088602119	0.69871245732476	0.371242774297274	0.378658282191872	0.364358520002811	0.474123468266885	0.482095361492586	0.466722688728447	0.471804486511571	0.479758735177205	0.464472535518475	0.000753788170245533	0.000817026609235293	0.000816048787351556
186	0.486333689213633	0.24	0.079246843190303	0.0762591388358417	0.0822345475447643	0.298759587694576	0.488651173735057	0.472707490524837	0.504594856945277	4.03	2.61	6.21	0.104692663285945	0.10822378282884	0.111754902371736	0.112447270048814	0.116239940331067	0.120032610613321	0.112426004077304	0.116182283099408	0.120077612722551	0.079246843190303	4.96463555746785	0.00188177554682864	0.698186102572896	0.371242774297274	0.378658282191872	0.364358520002811	0.474123468266885	0.482095361492586	0.466722688728447	0.471804486511571	0.479758735177205	0.464472535518475	0.000753788170245533	0.000817026609235293	0.000816048787351556
186	0.486333689213633	0.24	0.0792709762178774	0.076285644972644	0.0822563074631107	0.301782005109151	0.492221070562989	0.476276008374518	0.508166132751461	4.02	2.59	6.28	0.105861716168941	0.10940582004571	0.112949923922478	0.113749801056962	0.117557987108511	0.121366173160061	0.113492404752074	0.117223202760943	0.121056055522809	0.0792709762178774	4.96611800939155	-0.00932872274484705	0.686285922982462	0.371242774297274	0.378658282191872	0.364358520002811	0.474123468266885	0.482095361492586	0.466722688728447	0.471804486511571	0.479758735177205	0.464472535518475	0.000753788170245533	0.000817026609235293	0.000816048787351556
186	0.486333689213633	0.24	0.0792725986241144	0.0762814055902672	0.0822637916579615	0.304868227774152	0.49799220894466	0.481977568124235	0.514006849765085	4	2.58	6.2	0.107534944774258	0.111108002173809	0.11468105957336	0.115598182591258	0.119439156728079	0.123280130864899	0.115426429672425	0.119241791892864	0.123118239955181	0.0792725986241144	4.9498699052628	-0.00223109718965653	0.690938851065822	0.371242774297274	0.378658282191872	0.364358520002811	0.474123468266885	0.482095361492586	0.466722688728447	0.471804486511571	0.479758735177205	0.464472535518475	0.000753788170245533	0.000817026609235293	0.000816048787351556
186	0.486333689213633	0.24	0.079283342065302	0.076293361852947	0.0822733222776569	0.30567415589124	0.49349164006258	0.4776518554273	0.509331424697859	4.09	2.6	6.32	0.104374278142466	0.107835514749116	0.111296751355767	0.111933489765117	0.115645403266988	0.11935731676886	0.111645953493485	0.115310201420493	0.119044734517047	0.079283342065302	5.01555254912672	0.00143873665806531	0.701376896399467	0.371242774297274	0.378658282191872	0.364358520002811	0.474123468266885	0.482095361492586	0.466722688728447	0.471804486511571	0.479758735177205	0.464472535518475	0.000753788170245533	0.000817026609235293	0.000816048787351556
186	0.486333689213633	0.24	0.0792840329626013	0.0763158868822403	0.0822521790429622	0.302731982261729	0.495270513762859	0.479262761258875	0.511278266266842	4.05	2.57	6.31	0.105852233569514	0.109387781277255	0.112923328984997	0.113656793854643	0.11745302000341	0.121249246152177	0.113787668535026	0.117090132874455	0.120838476316624	0.0792840329626013	5.00378875114069	0.00109735720538534	0.698746684273914	0.371242774297274	0.378658282191872	0.364358520002811	0.474123468266885	0.482095361492586	0.466722688728447	0.471804486511571	0.479758735177205	0.464472535518475	0.000753788170245533	0.000817026609235293	0.000816048787351556
186	0.486333689213633	0.24	0.0792983801401776	0.0762603072138347	0.0823364530665206	0.296211112355428	0.495326748057589	0.479066413466111	0.511587082649067	4.04	2.6	6.24	0.105945323669977	0.109541289412623	0.113137255155268	0.113773546202023	0.117635215225153	0.121496884248283	0.113616990901094	0.117457208951601	0.121323224918069	0.0792983801401776	4.94311061263341	-0.00395883798980023	0.691780709594749	0.371242774297274	0.378658282191872	0.364358520002811	0.474123468266885	0.482095361492586	0.466722688728447	0.471804486511571	0.479758735177205	0.464472535518475	0.000753788170245533	0.000817026609235293	0.000816048787351556
186	0.486333689213633	0.24	0.0793025605618283	0.0763139313795325	0.082291189744124	0.301093804594317	0.495727877230924	0.479642952039195	0.511812802422654	3.97	2.55	6.18	0.107692575879059	0.111304068593284	0.11491556130751	0.11585259992313	0.119737740724445	0.123622881525761	0.1156081340014	0.119464119751979	0.123347389856099	0.0793025605618283	4.93275969740082	-0.0041819979431975	0.686463759773035	0.371242774297274	0.378658282191872	0.364358520002811	0.474123468266885	0.482095361492586	0.466722688728447	0.471804486511571	0.479758735177205	0.464472535518475	0.000753788170245533	0.000817026609235293	0.000816048787351556
186	0.486333689213633	0.24	0.079311597072463	0.0763189743711285	0.0823042197737975	0.307162786477177	0.502914347643155	0.486828553835714	0.519000141450596	3.99	2.6	6.17	0.108847641276948	0.112444186097937	0.116040730918926	0.117038028011616	0.120905199670696	0.124772371329776	0.116979826856277	0.120809871322126	0.124857934632587	0.079311597072463	4.96842986746205	0.00751981026365529	0.702808911856503	0.371242774297274	0.378658282191872	0.364358520002811	0.474123468266885	0.482095361492586	0.466722688728447	0.471804486511571	0.479758735177205	0.464472535518475	0.000753788170245533	0.000817026609235293	0.000816048787351556
186	0.486333689213633	0.24	0.0793259345861644	0.0763447088078356	0.0823071603644931	0.302962944333672	0.491140429666416	0.475274846843236	0.507006012489597	4.02	2.58	6.18	0.105648496321501	0.109175245064184	0.112701993806867	0.113521846312292	0.117311422526709	0.121100998741127	0.113353545061127	0.117220931922748	0.120980897630352	0.0793259345861644	4.96058809910486	-0.00233238582589709	0.691961438273933	0.371242774297274	0.378658282191872	0.364358520002811	0.474123468266885	0.482095361492586	0.466722688728447	0.471804486511571	0.479758735177205	0.464472535518475	0.000753788170245533	0.000817026609235293	0.000816048787351556
186	0.486333689213633	0.24	0.0793267445194699	0.0763449304839223	0.0823085585550175	0.304907029259286	0.491999517798047	0.476179040749745	0.507819994846348	3.97	2.54	6.22	0.107017767516941	0.110573304384117	0.114128841251293	0.115139569519111	0.118964943508819	0.122790317498528	0.114816320446039	0.118509628254515	0.12238990569706	0.0793267445194699	4.93201752841848	0.000779576964628555	0.690503024898998	0.371242774297274	0.378658282191872	0.364358520002811	0.474123468266885	0.482095361492586	0.466722688728447	0.471804486511571	0.479758735177205	0.464472535518475	0.000753788170245533	0.000817026609235293	0.000816048787351556
186	0.486333689213633	0.24	0.0793299145218907	0.0763509796427338	0.0823088494010476	0.312641064614365	0.506569754840075	0.490573246193955	0.522566263486196	4.01	2.59	6.26	0.109127105464061	0.11268549903653	0.116243892609	0.117269355443992	0.121093249781563	0.124917144119134	0.117019915957076	0.120819363497367	0.124629847332699	0.0793299145218907	4.96231096937648	-0.000801353438165606	0.693800117961334	0.371242774297274	0.378658282191872	0.364358520002811	0.474123468266885	0.482095361492586	0.466722688728447	0.471804486511571	0.479758735177205	0.464472535518475	0.000753788170245533	0.000817026609235293	0.000816048787351556
186	0.486333689213633	0.24	0.0793389573937082	0.0763128733303712	0.0823650414570453	0.296421992928715	0.48226952076941	0.466445825899882	0.498093215638938	3.97	2.55	6.15	0.104761102113159	0.108315014747785	0.111868927382411	0.112702968333947	0.116526300611315	0.120349632888683	0.112499677854157	0.116287362588196	0.120139468285015	0.0793389573937082	4.88291227224698	0.0135631075304002	0.701706071977671	0.371242774297274	0.378658282191872	0.364358520002811	0.474123468266885	0.482095361492586	0.466722688728447	0.471804486511571	0.479758735177205	0.464472535518475	0.000753788170245533	0.000817026609235293	0.000816048787351556
186	0.486333689213633	0.24	0.0793461548239234	0.0763754743781084	0.0823168352697385	0.310529824581929	0.505349884606628	0.48931316920388	0.521386600009375	3.94	2.56	6.12	0.110736839009506	0.11436612038504	0.117995401760574	0.119237846618616	0.123145739419806	0.127053632220996	0.11914321067751	0.123025621774444	0.126908823279882	0.0793461548239234	4.92096193498013	-0.00618024366416493	0.683029764911823	0.371242774297274	0.378658282191872	0.364358520002811	0.474123468266885	0.482095361492586	0.466722688728447	0.471804486511571	0.479758735177205	0.464472535518475	0.000753788170245533	0.000817026609235293	0.000816048787351556
186	0.486333689213633	0.24	0.079367126587692	0.0763341687877195	0.0824000843876645	0.295271363600434	0.489927878001122	0.473808450431428	0.506047305570816	4	2.56	6.17	0.105824599945047	0.109424856488282	0.113025113031518	0.113773573123955	0.117644261520599	0.121514949917243	0.113545328922783	0.117407402618892	0.121266071087445	0.079367126587692	4.91705847897236	-0.00543130381050302	0.685497673622079	0.371242774297274	0.378658282191872	0.364358520002811	0.474123468266885	0.482095361492586	0.466722688728447	0.471804486511571	0.479758735177205	0.464472535518475	0.000753788170245533	0.000817026609235293	0.000816048787351556
186	0.486333689213633	0.24	0.0793760796094036	0.076407546698116	0.0823446125206913	0.307640240986387	0.49631818805647	0.480461163596651	0.512175212516289	3.96	2.6	6.08	0.108225775449249	0.11179763286148	0.11536949027371	0.116470139339503	0.120314091750807	0.12415804416211	0.116538833209438	0.120392877673657	0.124249188481372	0.0793760796094036	4.9010814628195	9.81922647542073e-05	0.689119224224221	0.371242774297274	0.378658282191872	0.364358520002811	0.474123468266885	0.482095361492586	0.466722688728447	0.471804486511571	0.479758735177205	0.464472535518475	0.000753788170245533	0.000817026609235293	0.000816048787351556
186	0.486333689213633	0.24	0.0793774844853714	0.0763589854869794	0.0823959834837635	0.291783609029697	0.484423847084739	0.468350910794041	0.500496783375437	4.03	2.59	6.2	0.103728414944557	0.107288182133036	0.110847949321515	0.111411676476755	0.115235118978478	0.119058561480201	0.111216545449861	0.115112789168813	0.118934515962383	0.0793774844853714	4.95217505822259	0.00493122641553372	0.700717541739635	0.371242774297274	0.378658282191872	0.364358520002811	0.474123468266885	0.482095361492586	0.466722688728447	0.471804486511571	0.479758735177205	0.464472535518475	0.000753788170245533	0.000817026609235293	0.000816048787351556
186	0.486333689213633	0.24	0.0793877332218138	0.0764058588119998	0.0823696076316277	0.307986893213889	0.498628905963671	0.482711010004005	0.514546801923336	4.05	2.59	6.22	0.106589512230233	0.110104411892576	0.113619311554919	0.114445443794362	0.118219400943923	0.121993358093484	0.114240470858022	0.11804253834548	0.121818068664652	0.0793877332218138	4.98738621323343	0.00145777189024759	0.697352777409945	0.371242774297274	0.378658282191872	0.364358520002811	0.474123468266885	0.482095361492586	0.466722688728447	0.471804486511571	0.479758735177205	0.464472535518475	0.000753788170245533	0.000817026609235293	0.000816048787351556
186	0.486333689213633	0.24	0.0793914070099893	0.0763742889269312	0.0824085250930474	0.291700216733436	0.486185930122114	0.470051273286152	0.502320586958077	3.98	2.61	6.21	0.105391741527168	0.109009345987629	0.11262695044809	0.11335900771355	0.117250091075449	0.121141174437348	0.113274656833175	0.117152005616072	0.121024459408727	0.0793914070099893	4.96466535055773	0.00349698327816672	0.70011627669061	0.371242774297274	0.378658282191872	0.364358520002811	0.474123468266885	0.482095361492586	0.466722688728447	0.471804486511571	0.479758735177205	0.464472535518475	0.000753788170245533	0.000817026609235293	0.000816048787351556
186	0.486333689213633	0.24	0.0793942487283	0.0763963209304707	0.0823921765261292	0.295291070841376	0.486463602805906	0.470458913431815	0.502468292179998	3.97	2.57	6.26	0.105802828482372	0.109402168098255	0.113001507714139	0.113841289779315	0.117714092331983	0.12158689488465	0.113533767307126	0.117392594767432	0.121212850161987	0.0793942487283	4.97304216197326	0.00666060190337881	0.701545732884291	0.371242774297274	0.378658282191872	0.364358520002811	0.474123468266885	0.482095361492586	0.466722688728447	0.471804486511571	0.479758735177205	0.464472535518475	0.000753788170245533	0.000817026609235293	0.000816048787351556
186	0.486333689213633	0.24	0.0794005424173975	0.0763946990652863	0.0824063857695088	0.306710885132304	0.500125933186134	0.484112327192624	0.516139539179644	3.96	2.57	6.18	0.108939169865099	0.112542690877663	0.116146211890226	0.117224180381652	0.121101755341227	0.124979330300803	0.117095847038581	0.120876257047166	0.124817653879654	0.0794005424173975	4.92699811834651	-0.000152704644818186	0.691342565717725	0.371242774297274	0.378658282191872	0.364358520002811	0.474123468266885	0.482095361492586	0.466722688728447	0.471804486511571	0.479758735177205	0.464472535518475	0.000753788170245533	0.000817026609235293	0.000816048787351556
186	0.486333689213633	0.24	0.0794024098828809	0.076372491186726	0.0824323285790359	0.300983012873707	0.487913411180127	0.472077874162383	0.503748948197872	3.98	2.58	6.23	0.105732714776438	0.109279448081403	0.112826181386368	0.113711587067519	0.117525966314903	0.121340345562287	0.113448956164211	0.117279782075957	0.121086044991125	0.0794024098828809	4.92965620127865	0.000170396945874313	0.692811088893398	0.371242774297274	0.378658282191872	0.364358520002811	0.474123468266885	0.482095361492586	0.466722688728447	0.471804486511571	0.479758735177205	0.464472535518475	0.000753788170245533	0.000817026609235293	0.000816048787351556
186	0.486333689213633	0.24	0.0794094961917675	0.0764111921930275	0.0824078001905074	0.305058004331062	0.499018940988975	0.48297846452996	0.51505941744799	3.98	2.59	6.19	0.10824171439785	0.111836592429052	0.115431470460253	0.116418368545447	0.120284806155388	0.124151243765329	0.116278541821566	0.12015865682049	0.123984807439137	0.0794094961917675	4.92895756953799	-0.00765658228510919	0.685239923857325	0.371242774297274	0.378658282191872	0.364358520002811	0.474123468266885	0.482095361492586	0.466722688728447	0.471804486511571	0.479758735177205	0.464472535518475	0.000753788170245533	0.000817026609235293	0.000816048787351556
186	0.486333689213633	0.24	0.0794286337581231	0.0763986596843373	0.082458607831909	0.299584771169795	0.487994527868718	0.472103571196966	0.503885484540471	3.94	2.52	6.12	0.106823324010588	0.110418985888513	0.114014647766437	0.115021524034853	0.118893136465411	0.122764748895968	0.114682503766608	0.118554829222467	0.122409247688089	0.0794286337581231	4.88422543565267	0.00900775388490203	0.693710279475388	0.371242774297274	0.378658282191872	0.364358520002811	0.474123468266885	0.482095361492586	0.466722688728447	0.471804486511571	0.479758735177205	0.464472535518475	0.000753788170245533	0.000817026609235293	0.000816048787351556
186	0.486333689213633	0.24	0.0794395828392911	0.0764433880685038	0.0824357776100785	0.299973103891505	0.492522323172523	0.476498752799507	0.508545893545539	4	2.58	6.18	0.106305057540666	0.109879855083163	0.113454652625659	0.114275142826518	0.118117956227832	0.121960769629146	0.114081659801227	0.117976690985012	0.121794930754504	0.0794395828392911	4.92384703698432	0.00623693641648563	0.699070048199089	0.371242774297274	0.378658282191872	0.364358520002811	0.474123468266885	0.482095361492586	0.466722688728447	0.471804486511571	0.479758735177205	0.464472535518475	0.000753788170245533	0.000817026609235293	0.000816048787351556
186	0.486333689213633	0.24	0.0794451550672845	0.0764133652889385	0.0824769448456306	0.301437073730314	0.494351161539201	0.47832397982714	0.510378343251261	4.05	2.64	6.24	0.105658524113909	0.109198819890035	0.112739115666161	0.113450478433276	0.117251858898933	0.12105323936459	0.113397252698087	0.117231052143188	0.121002014331248	0.0794451550672845	4.94884314237228	0.000396174427165316	0.697213381839971	0.371242774297274	0.378658282191872	0.364358520002811	0.474123468266885	0.482095361492586	0.466722688728447	0.471804486511571	0.479758735177205	0.464472535518475	0.000753788170245533	0.000817026609235293	0.000816048787351556
186	0.486333689213633	0.24	0.0794533656805168	0.0764062453835267	0.082500485977507	0.300015678738084	0.493574387297348	0.477518217085111	0.509630557509585	4.03	2.61	6.26	0.105821899225878	0.109380076412342	0.112938253598805	0.113668019899337	0.117490016652325	0.121312013405312	0.113531803793586	0.117355576735827	0.121093621855289	0.0794533656805168	4.97074480641161	0.00244950930991083	0.700443444002707	0.371242774297274	0.378658282191872	0.364358520002811	0.474123468266885	0.482095361492586	0.466722688728447	0.471804486511571	0.479758735177205	0.464472535518475	0.000753788170245533	0.000817026609235293	0.000816048787351556
186	0.486333689213633	0.24	0.0794697325333954	0.0764346427466468	0.0825048223201441	0.304735156254841	0.500026662983273	0.483941547416328	0.516111778550218	3.99	2.56	6.12	0.108291661903973	0.111891030269763	0.115490398635554	0.116451383583004	0.120321962525571	0.124192541468139	0.116363309523513	0.120164391119783	0.124078488034911	0.0794697325333954	4.90337659818564	-0.0011486092324644	0.688355391318668	0.371242774297274	0.378658282191872	0.364358520002811	0.474123468266885	0.482095361492586	0.466722688728447	0.471804486511571	0.479758735177205	0.464472535518475	0.000753788170245533	0.000817026609235293	0.000816048787351556
186	0.486333689213633	0.24	0.0794780967386957	0.0764921118289848	0.0824640816484066	0.31202455252802	0.500794163410521	0.484957324043053	0.516631002777989	4.03	2.6	6.18	0.107527982044387	0.11103943201064	0.114550881976893	0.115507701830524	0.119279738727183	0.123051775623842	0.115479389695247	0.119200834430751	0.12298500622428	0.0794780967386957	4.94530024964712	-0.00215436591618361	0.691143091858017	0.371242774297274	0.378658282191872	0.364358520002811	0.474123468266885	0.482095361492586	0.466722688728447	0.471804486511571	0.479758735177205	0.464472535518475	0.000753788170245533	0.000817026609235293	0.000816048787351556
186	0.486333689213633	0.24	0.0794807183634804	0.0764863779638866	0.0824750587630743	0.301569013027531	0.489955628232537	0.474075927589018	0.505835328876056	4.02	2.57	6.34	0.105285147207647	0.108811790351856	0.112338433496065	0.1131194370498	0.116908498448571	0.120697559847343	0.112629398917227	0.116450711758625	0.120243083991258	0.0794807183634804	4.98149191152121	-0.000763737069816651	0.696399113570009	0.371242774297274	0.378658282191872	0.364358520002811	0.474123468266885	0.482095361492586	0.466722688728447	0.471804486511571	0.479758735177205	0.464472535518475	0.000753788170245533	0.000817026609235293	0.000816048787351556
186	0.486333689213633	0.24	0.0794838090413856	0.0764854580540215	0.0824821600287498	0.308403299202436	0.503443292483069	0.48738739170589	0.519499193260248	4.01	2.62	6.23	0.108553059590348	0.112129100299447	0.115705141008546	0.116669189715664	0.120512598399816	0.124356007083968	0.116618367202557	0.120423788550806	0.124314171519048	0.0794838090413856	4.9675337911848	0.000383064912867933	0.696930491503902	0.371242774297274	0.378658282191872	0.364358520002811	0.474123468266885	0.482095361492586	0.466722688728447	0.471804486511571	0.479758735177205	0.464472535518475	0.000753788170245533	0.000817026609235293	0.000816048787351556
186	0.486333689213633	0.24	0.0795001757747612	0.0765124732749606	0.0824878782745619	0.308680702650457	0.503734130820846	0.487679395673527	0.519788865968164	3.98	2.58	6.15	0.10942079597615	0.113023002496644	0.116625209017139	0.117702233352775	0.121577070386062	0.125451907419349	0.11763431903089	0.121341772450114	0.125325602410817	0.0795001757747612	4.93298869421978	-0.00250477600279389	0.689618385500823	0.371242774297274	0.378658282191872	0.364358520002811	0.474123468266885	0.482095361492586	0.466722688728447	0.471804486511571	0.479758735177205	0.464472535518475	0.000753788170245533	0.000817026609235293	0.000816048787351556
186	0.486333689213633	0.24	0.0795080269770198	0.0764814201846949	0.0825346337693446	0.299653941512295	0.488128926802361	0.472236213098785	0.504021640505938	4.01	2.58	6.11	0.105213267880366	0.108754132172132	0.112294996463898	0.113084007920652	0.116889755367556	0.120695502814459	0.113090714572627	0.116893311248464	0.120641996042085	0.0795080269770198	4.91620366412683	0.00858886231896543	0.699747473502741	0.371242774297274	0.378658282191872	0.364358520002811	0.474123468266885	0.482095361492586	0.466722688728447	0.471804486511571	0.479758735177205	0.464472535518475	0.000753788170245533	0.000817026609235293	0.000816048787351556
186	0.486333689213633	0.24	0.0795090514702867	0.0765229489979183	0.0824951539426551	0.30636525343097	0.497091956388207	0.481162550817911	0.513021361958503	4.01	2.59	6.2	0.107161661899796	0.110709364378068	0.114257066856341	0.115173144762888	0.118986076028249	0.122799007293609	0.114982765132118	0.118814443926385	0.122673591916646	0.0795090514702867	4.94729278697722	0.00567684793648447	0.700320706095848	0.371242774297274	0.378658282191872	0.364358520002811	0.474123468266885	0.482095361492586	0.466722688728447	0.471804486511571	0.479758735177205	0.464472535518475	0.000753788170245533	0.000817026609235293	0.000816048787351556
186	0.486333689213633	0.24	0.0795096913310208	0.0765218694458264	0.0824975132162151	0.311066114476762	0.506046000187603	0.490007284632721	0.522084715742486	3.99	2.6	6.19	0.109587274893891	0.113174240201509	0.116761205509128	0.117836922699072	0.121693912062913	0.125550901426754	0.117796032039678	0.121533800573592	0.125495265341419	0.0795096913310208	4.97754948611647	0.0019125913099242	0.697461376957406	0.371242774297274	0.378658282191872	0.364358520002811	0.474123468266885	0.482095361492586	0.466722688728447	0.471804486511571	0.479758735177205	0.464472535518475	0.000753788170245533	0.000817026609235293	0.000816048787351556
186	0.486333689213633	0.24	0.0795177761867042	0.0765021260899938	0.0825334262834146	0.294357197214157	0.480847239130085	0.464991758065668	0.496702720194503	4.02	2.59	6.25	0.103383744279392	0.106908965901834	0.110434187524276	0.111090925695523	0.114878949973891	0.11866697425226	0.110886191220561	0.1146131562753	0.118477909127432	0.0795177761867042	4.95697811007622	-0.000295352746174544	0.694274674544852	0.371242774297274	0.378658282191872	0.364358520002811	0.474123468266885	0.482095361492586	0.466722688728447	0.471804486511571	0.479758735177205	0.464472535518475	0.000753788170245533	0.000817026609235293	0.000816048787351556
186	0.486333689213633	0.24	0.0795274274921322	0.0765147193165965	0.0825401356676679	0.30577526080697	0.49443494832472	0.478568665234991	0.510301231414449	4.02	2.57	6.25	0.106354257380549	0.109880285885924	0.113406314391299	0.1142769323874	0.118065626239711	0.121854320092022	0.113914423254028	0.117847192750196	0.121536733833398	0.0795274274921322	4.95567085955215	0.0046304724796106	0.69916739478406	0.371242774297274	0.378658282191872	0.364358520002811	0.474123468266885	0.482095361492586	0.466722688728447	0.471804486511571	0.479758735177205	0.464472535518475	0.000753788170245533	0.000817026609235293	0.000816048787351556
186	0.486333689213633	0.24	0.0795697060828143	0.0765548863725318	0.0825845257930968	0.293263340395761	0.480217920683835	0.464341395668041	0.496094445699629	3.98	2.58	6.2	0.104098970829328	0.10765826993535	0.111217569041372	0.111966939457788	0.11579525614854	0.119623572839293	0.11180095473992	0.115587559299456	0.119404652095278	0.0795697060828143	4.93924638393974	0.00453427520064354	0.698207157128801	0.371242774297274	0.378658282191872	0.364358520002811	0.474123468266885	0.482095361492586	0.466722688728447	0.471804486511571	0.479758735177205	0.464472535518475	0.000753788170245533	0.000817026609235293	0.000816048787351556
186	0.486333689213633	0.24	0.0795755283022252	0.0765995895789385	0.0825514670255119	0.304048259093601	0.493186118734618	0.477295298507792	0.509076938961444	3.98	2.61	6.24	0.107068666177182	0.110633354393192	0.114198042609202	0.115169299960043	0.119003686443706	0.12283807292737	0.11496384082283	0.118853743421164	0.122678624885248	0.0795755283022252	4.94528810070026	0.00774147357001602	0.702439659068584	0.371242774297274	0.378658282191872	0.364358520002811	0.474123468266885	0.482095361492586	0.466722688728447	0.471804486511571	0.479758735177205	0.464472535518475	0.000753788170245533	0.000817026609235293	0.000816048787351556
186	0.486333689213633	0.24	0.0795781757985532	0.0765762229472435	0.0825801286498629	0.303598162033023	0.490170958108201	0.47436047539901	0.505981440817392	3.99	2.55	6.17	0.106065301330217	0.109600468570523	0.113135635810829	0.114046992667793	0.117848190489118	0.121649388310443	0.113763233851411	0.117545894049272	0.12188884380921	0.0795781757985532	4.94410376743965	0.00562888046534955	0.697235924119341	0.371242774297274	0.378658282191872	0.364358520002811	0.474123468266885	0.482095361492586	0.466722688728447	0.471804486511571	0.479758735177205	0.464472535518475	0.000753788170245533	0.000817026609235293	0.000816048787351556
186	0.486333689213633	0.24	0.0795828645377931	0.0766015483646732	0.0825641807109129	0.305556845628579	0.497418361526574	0.481448125964891	0.513388597088258	4	2.55	6.17	0.107538173513098	0.11110534902019	0.114672524527282	0.115616765285843	0.119451917770432	0.12328707025502	0.115388109822788	0.11916288458051	0.123056326715675	0.0795828645377931	4.92378366324318	-0.00121276928433841	0.689489098550656	0.371242774297274	0.378658282191872	0.364358520002811	0.474123468266885	0.482095361492586	0.466722688728447	0.471804486511571	0.479758735177205	0.464472535518475	0.000753788170245533	0.000817026609235293	0.000816048787351556
186	0.486333689213633	0.24	0.0795879578368928	0.076607299651691	0.0825686160220946	0.312800034427503	0.497911838826207	0.482194544393241	0.513629133259172	4.04	2.56	6.23	0.106579335305059	0.110053324824305	0.11352731434355	0.11444729571074	0.118177744063294	0.121908192415848	0.114163129304984	0.117873687200722	0.121602795615581	0.0795879578368928	4.9316390757449	-0.00643012328204818	0.685694460241405	0.371242774297274	0.378658282191872	0.364358520002811	0.474123468266885	0.482095361492586	0.466722688728447	0.471804486511571	0.479758735177205	0.464472535518475	0.000753788170245533	0.000817026609235293	0.000816048787351556
186	0.486333689213633	0.24	0.0795899557402871	0.0765778689721851	0.082602042508389	0.306408276781395	0.499915487088904	0.483897222471802	0.515933751706005	3.99	2.55	6.16	0.108169836671711	0.11175054138943	0.11533124610715	0.116306428576505	0.120156475783001	0.124006522989497	0.116121112509609	0.119871211594136	0.123689778945118	0.0795899557402871	4.94225785422395	0.00312693765203464	0.693824809707908	0.371242774297274	0.378658282191872	0.364358520002811	0.474123468266885	0.482095361492586	0.466722688728447	0.471804486511571	0.479758735177205	0.464472535518475	0.000753788170245533	0.000817026609235293	0.000816048787351556
186	0.486333689213633	0.24	0.0795906208452956	0.0765872289083341	0.0825940127822572	0.304979790104078	0.495199194943845	0.479278563677975	0.511119826209714	4.09	2.63	6.36	0.104741078040831	0.10822035754184	0.111699637042849	0.112328231930778	0.116059540812179	0.119790849693581	0.112095896682039	0.115836270174941	0.11952971322753	0.0795906208452956	5.02663406410689	-0.00440420766673935	0.697487709032088	0.371242774297274	0.378658282191872	0.364358520002811	0.474123468266885	0.482095361492586	0.466722688728447	0.471804486511571	0.479758735177205	0.464472535518475	0.000753788170245533	0.000817026609235293	0.000816048787351556
186	0.486333689213633	0.24	0.0795928461903447	0.0766005407310322	0.0825851516496573	0.312221828819515	0.498396160169387	0.48264239316859	0.514149927170184	3.98	2.59	6.25	0.108181607738427	0.111712726981588	0.115243846224749	0.116355623377254	0.120153547898313	0.123951472419372	0.116121650679202	0.119974300333024	0.123742953292413	0.0795928461903447	4.93154870657184	-0.00495660776299495	0.687167761864133	0.371242774297274	0.378658282191872	0.364358520002811	0.474123468266885	0.482095361492586	0.466722688728447	0.471804486511571	0.479758735177205	0.464472535518475	0.000753788170245533	0.000817026609235293	0.000816048787351556
186	0.486333689213633	0.24	0.0795932087723031	0.076554778034814	0.0826316395097923	0.298556998869076	0.491971000458352	0.475911233591535	0.508030767325169	3.96	2.56	6.14	0.107167982632709	0.110784398248033	0.114400813863357	0.115327630258713	0.11921939562277	0.123111160986828	0.115105804220135	0.119024486166018	0.122887616604658	0.0795932087723031	4.91179866184476	0.00738380109095497	0.696592270536688	0.371242774297274	0.378658282191872	0.364358520002811	0.474123468266885	0.482095361492586	0.466722688728447	0.471804486511571	0.479758735177205	0.464472535518475	0.000753788170245533	0.000817026609235293	0.000816048787351556
186	0.486333689213633	0.24	0.0795941159750557	0.0766000723080774	0.0825881596420341	0.308487823298867	0.494371789346322	0.47860832201227	0.510135256680375	4	2.59	6.17	0.106685998534117	0.110199813851457	0.113713629168798	0.114673499327698	0.118450391365709	0.122227283403719	0.11457344969092	0.118393670549983	0.122129753624176	0.0795941159750557	4.92153310283672	0.00152508679552486	0.693038626704758	0.371242774297274	0.378658282191872	0.364358520002811	0.474123468266885	0.482095361492586	0.466722688728447	0.471804486511571	0.479758735177205	0.464472535518475	0.000753788170245533	0.000817026609235293	0.000816048787351556
186	0.486333689213633	0.24	0.0796024927587206	0.0765915025522974	0.0826134829651437	0.304069438414828	0.497365508474141	0.481340827188634	0.513390189759648	3.96	2.56	6.14	0.108290035349776	0.111895200764502	0.115500366179229	0.11652247996245	0.120401717913032	0.124280955863615	0.116352352750982	0.120307631510332	0.124143233219547	0.0796024927587206	4.91871410745877	-0.0108803121294832	0.679193453584919	0.371242774297274	0.378658282191872	0.364358520002811	0.474123468266885	0.482095361492586	0.466722688728447	0.471804486511571	0.479758735177205	0.464472535518475	0.000753788170245533	0.000817026609235293	0.000816048787351556
186	0.486333689213633	0.24	0.0796025134842046	0.0765799908559449	0.0826250361124643	0.305076244407724	0.505161804077561	0.488924569805916	0.521399038349206	3.98	2.6	6.18	0.109678705116269	0.113321145974356	0.116963586832442	0.117976974891112	0.121895002125308	0.125813029359503	0.117946807563044	0.121920181172914	0.125785503552243	0.0796025134842046	4.92794752952427	0.00852254922110851	0.701984787315283	0.371242774297274	0.378658282191872	0.364358520002811	0.474123468266885	0.482095361492586	0.466722688728447	0.471804486511571	0.479758735177205	0.464472535518475	0.000753788170245533	0.000817026609235293	0.000816048787351556
186	0.486333689213633	0.24	0.0796064582873945	0.0766015946074458	0.0826113219673431	0.302850548683458	0.494675857265357	0.478691814034917	0.510659900495798	3.99	2.58	6.24	0.107122937367762	0.11069988941009	0.114276841452419	0.115195346206053	0.119041844808532	0.12288834341101	0.114963346111998	0.118833930769597	0.122599426898341	0.0796064582873945	4.94761612012351	0.00457233444459665	0.699454999282665	0.371242774297274	0.378658282191872	0.364358520002811	0.474123468266885	0.482095361492586	0.466722688728447	0.471804486511571	0.479758735177205	0.464472535518475	0.000753788170245533	0.000817026609235293	0.000816048787351556
186	0.486333689213633	0.24	0.0796092074530597	0.0766295959319958	0.0825888189741236	0.307868866056793	0.502693494279556	0.486641398615925	0.518745589943186	4.03	2.6	6.22	0.10775496971561	0.11130931812704	0.11486366653847	0.115733480098243	0.119551003431247	0.12336852676425	0.115608295551533	0.119468477817713	0.123241009401622	0.0796092074530597	4.97164951447693	0.0093779208505776	0.706809040425206	0.371242774297274	0.378658282191872	0.364358520002811	0.474123468266885	0.482095361492586	0.466722688728447	0.471804486511571	0.479758735177205	0.464472535518475	0.000753788170245533	0.000817026609235293	0.000816048787351556
186	0.486333689213633	0.24	0.079618583148656	0.0765938943796371	0.0826432719176749	0.301570654800756	0.495155299237492	0.479107137268986	0.511203461205999	4	2.57	6.09	0.106947506459477	0.110529817747037	0.114112129034598	0.114973290786123	0.118824433566223	0.122675576346323	0.114990873420379	0.118849287829516	0.122697073103518	0.079618583148656	4.90830171613767	0.0140270209712291	0.702748282426988	0.371242774297274	0.378658282191872	0.364358520002811	0.474123468266885	0.482095361492586	0.466722688728447	0.471804486511571	0.479758735177205	0.464472535518475	0.000753788170245533	0.000817026609235293	0.000816048787351556
186	0.486333689213633	0.24	0.0796225847298854	0.076630496909917	0.0826146725498539	0.312206951983282	0.497045334515658	0.481333721425337	0.51275694760598	3.95	2.53	6.19	0.108604043925287	0.11214907857016	0.115694113215033	0.116900116614817	0.120715950246889	0.124531783878962	0.11654446433663	0.120298847476602	0.124155992770056	0.0796225847298854	4.89001071927076	0.00403157056532038	0.690293211416938	0.371242774297274	0.378658282191872	0.364358520002811	0.474123468266885	0.482095361492586	0.466722688728447	0.471804486511571	0.479758735177205	0.464472535518475	0.000753788170245533	0.000817026609235293	0.000816048787351556
186	0.486333689213633	0.24	0.0796247621355042	0.0765868759331054	0.0826626483379031	0.299511237510723	0.497870151888488	0.481654766169698	0.514085537607279	3.96	2.56	6.14	0.108509349008214	0.112162423932096	0.115815498855979	0.116777164891422	0.120708584042362	0.124640003193302	0.116569231108133	0.120572057639561	0.124461568827792	0.0796247621355042	4.92072518793094	0.00351848686821552	0.693358793775086	0.371242774297274	0.378658282191872	0.364358520002811	0.474123468266885	0.482095361492586	0.466722688728447	0.471804486511571	0.479758735177205	0.464472535518475	0.000753788170245533	0.000817026609235293	0.000816048787351556
186	0.486333689213633	0.24	0.0796321161946813	0.076641752261361	0.0826224801280016	0.307098318625392	0.497165740892365	0.48126140825379	0.51307007353094	3.96	2.56	6.19	0.108479474756553	0.112064415542157	0.115649356327761	0.116752406990659	0.120610744861279	0.1244690827319	0.11644922404239	0.120329369918068	0.124170023110673	0.0796321161946813	4.93861350718639	0.00195447218449668	0.692128336143644	0.371242774297274	0.378658282191872	0.364358520002811	0.474123468266885	0.482095361492586	0.466722688728447	0.471804486511571	0.479758735177205	0.464472535518475	0.000753788170245533	0.000817026609235293	0.000816048787351556
186	0.486333689213633	0.24	0.0796322586661937	0.0766295564711155	0.0826349608612719	0.306926164305462	0.494854298803909	0.479017503212148	0.51069109439567	3.97	2.56	6.2	0.107536823625879	0.111092098084391	0.114647372542902	0.115683126720308	0.119507726070019	0.12333232541973	0.115373007951712	0.119269328934183	0.123058520428032	0.0796322586661937	4.90908579146835	-0.00241070536082984	0.687656251201126	0.371242774297274	0.378658282191872	0.364358520002811	0.474123468266885	0.482095361492586	0.466722688728447	0.471804486511571	0.479758735177205	0.464472535518475	0.000753788170245533	0.000817026609235293	0.000816048787351556
186	0.486333689213633	0.24	0.0796415344983566	0.0766514750952891	0.0826315939014241	0.304859840063727	0.496712231395195	0.480738436513569	0.512686026276821	4.07	2.64	6.25	0.105610132271344	0.109119305788981	0.112628479306619	0.113327412905311	0.117093013304029	0.120858613702747	0.113285953873401	0.117048919331955	0.12076766467153	0.0796415344983566	4.99585269997873	0.00422814948539648	0.704962321936777	0.371242774297274	0.378658282191872	0.364358520002811	0.474123468266885	0.482095361492586	0.466722688728447	0.471804486511571	0.479758735177205	0.464472535518475	0.000753788170245533	0.000817026609235293	0.000816048787351556
186	0.486333689213633	0.24	0.0796531061181976	0.0765995632406336	0.0827066489957617	0.302035011098351	0.494209786367883	0.478209907894895	0.51020966484087	3.97	2.53	6.1	0.107552821606153	0.111151308477118	0.114749795348083	0.115725100040523	0.119597013830585	0.123468927620647	0.11550152933101	0.119433281095553	0.123185461499816	0.0796531061181976	4.87663564733698	-0.00558556092022918	0.679705219074064	0.371242774297274	0.378658282191872	0.364358520002811	0.474123468266885	0.482095361492586	0.466722688728447	0.471804486511571	0.479758735177205	0.464472535518475	0.000753788170245533	0.000817026609235293	0.000816048787351556
186	0.486333689213633	0.24	0.0796669638433456	0.0766864796669457	0.0826474480197455	0.312774519285066	0.49864370920064	0.48290237800439	0.514385040396889	3.94	2.52	6.18	0.10918360964979	0.112742704487554	0.116301799325318	0.11755244593558	0.121384342543851	0.125216239152122	0.117113445460382	0.120970048717231	0.124782045542634	0.0796669638433456	4.93053101724146	-0.00624835761475506	0.682622877059216	0.371242774297274	0.378658282191872	0.364358520002811	0.474123468266885	0.482095361492586	0.466722688728447	0.471804486511571	0.479758735177205	0.464472535518475	0.000753788170245533	0.000817026609235293	0.000816048787351556
186	0.486333689213633	0.24	0.0796698718177635	0.076682448742659	0.082657294892868	0.315047193421377	0.506642923677394	0.490733235553578	0.522552611801209	3.98	2.57	6.19	0.110068144490382	0.113636579893445	0.117205015296508	0.11839384042824	0.122232196872285	0.12607055331633	0.11819314641117	0.121968956563206	0.125802105732123	0.0796698718177635	4.93910584863492	0.00490191902598898	0.696393946792179	0.371242774297274	0.378658282191872	0.364358520002811	0.474123468266885	0.482095361492586	0.466722688728447	0.471804486511571	0.479758735177205	0.464472535518475	0.000753788170245533	0.000817026609235293	0.000816048787351556
186	0.486333689213633	0.24	0.0796722534876064	0.0766289769696489	0.0827155300055638	0.300910304384663	0.494651044954387	0.478594059308395	0.51070803060038	3.98	2.56	6.21	0.107366971092982	0.110969167735759	0.114571364378535	0.115491045512919	0.119365807482847	0.123240569452775	0.115222891666417	0.119125502273891	0.122948490451381	0.0796722534876064	4.9263956763321	0.000178412803799001	0.692598512236634	0.371242774297274	0.378658282191872	0.364358520002811	0.474123468266885	0.482095361492586	0.466722688728447	0.471804486511571	0.479758735177205	0.464472535518475	0.000753788170245533	0.000817026609235293	0.000816048787351556
186	0.486333689213633	0.24	0.0796810957329442	0.0766822437576108	0.0826799477082776	0.301896362563371	0.492917157981418	0.476953878622357	0.50888043734048	3.94	2.57	6.09	0.107960363658892	0.111573713968089	0.115187064277286	0.11625082843156	0.120141654218187	0.124032480004813	0.1162382403311	0.120155501267891	0.124045734066658	0.0796810957329442	4.91345869759852	0.00237247808214587	0.691581124627743	0.371242774297274	0.378658282191872	0.364358520002811	0.474123468266885	0.482095361492586	0.466722688728447	0.471804486511571	0.479758735177205	0.464472535518475	0.000753788170245533	0.000817026609235293	0.000816048787351556
186	0.486333689213633	0.24	0.0797138644460662	0.0767329511410556	0.0826947777510768	0.308148498980908	0.494062065536791	0.478295935906656	0.509828195166927	3.99	2.6	6.21	0.106909970076473	0.110434056986775	0.113958143897078	0.114950826775128	0.118739965465158	0.122529104155188	0.114796521655899	0.118564561768972	0.122370063522976	0.0797138644460662	4.9655457704917	0.00444381894192532	0.699177652689925	0.371242774297274	0.378658282191872	0.364358520002811	0.474123468266885	0.482095361492586	0.466722688728447	0.471804486511571	0.479758735177205	0.464472535518475	0.000753788170245533	0.000817026609235293	0.000816048787351556
186	0.486333689213633	0.24	0.0797175246552609	0.0767229578362097	0.0827120914743121	0.29989762558101	0.493627805485016	0.47756538301088	0.509690227959151	3.99	2.58	6.27	0.106811028421475	0.110403507952939	0.113995987484404	0.11485246979011	0.118715414964938	0.122578360139766	0.114565474716758	0.11833406697524	0.122212753065787	0.0797175246552609	4.96650590872369	0.0055156332838038	0.700330240147795	0.371242774297274	0.378658282191872	0.364358520002811	0.474123468266885	0.482095361492586	0.466722688728447	0.471804486511571	0.479758735177205	0.464472535518475	0.000753788170245533	0.000817026609235293	0.000816048787351556
186	0.486333689213633	0.24	0.0797179490397924	0.0767340580562079	0.082701840023377	0.308790857525948	0.502427246103465	0.486418295274101	0.518436196932828	3.99	2.56	6.14	0.10882416790089	0.112405778152597	0.115987388404305	0.117021304059875	0.120872697646186	0.124724091232496	0.116869365726927	0.120730946009735	0.124555462550425	0.0797179490397924	4.9521078492934	0.00553668075794643	0.699528285351868	0.371242774297274	0.378658282191872	0.364358520002811	0.474123468266885	0.482095361492586	0.466722688728447	0.471804486511571	0.479758735177205	0.464472535518475	0.000753788170245533	0.000817026609235293	0.000816048787351556
186	0.486333689213633	0.24	0.0797188703580295	0.076656449856543	0.0827812908595161	0.293471902282018	0.490859162633331	0.474638988011335	0.507079337255327	3.95	2.58	6.07	0.106991916389357	0.110648226997654	0.114304537605952	0.115152055241347	0.119087228059581	0.123022400877815	0.115201025230019	0.11912729854314	0.123051917111297	0.0797188703580295	4.89509613547083	-0.00615699411301271	0.683874280335963	0.371242774297274	0.378658282191872	0.364358520002811	0.474123468266885	0.482095361492586	0.466722688728447	0.471804486511571	0.479758735177205	0.464472535518475	0.000753788170245533	0.000817026609235293	0.000816048787351556
186	0.486333689213633	0.24	0.0797214398257356	0.0767328799727008	0.0827099996787704	0.307334402627209	0.501102994852584	0.485081597688392	0.517124392016777	3.94	2.57	6.14	0.109614364181402	0.113234735005238	0.116855105829074	0.11800839630772	0.121906007338452	0.125803618369184	0.117874277964847	0.121746832174813	0.125716197342131	0.0797214398257356	4.95342975658309	0.00964834699126839	0.702542032141125	0.371242774297274	0.378658282191872	0.364358520002811	0.474123468266885	0.482095361492586	0.466722688728447	0.471804486511571	0.479758735177205	0.464472535518475	0.000753788170245533	0.000817026609235293	0.000816048787351556
186	0.486333689213633	0.24	0.0797264693631809	0.0766798286195164	0.0827731101068454	0.297337157809255	0.492270846387169	0.476154366689168	0.50838732608517	3.95	2.56	6.07	0.107385103044945	0.111019785312222	0.114654467579499	0.115581726626985	0.119493841438818	0.123405956250651	0.115561326755762	0.119475937505763	0.123318474195412	0.0797264693631809	4.88272915596049	-5.55539574129156e-05	0.687902407404473	0.371242774297274	0.378658282191872	0.364358520002811	0.474123468266885	0.482095361492586	0.466722688728447	0.471804486511571	0.479758735177205	0.464472535518475	0.000753788170245533	0.000817026609235293	0.000816048787351556
186	0.486333689213633	0.24	0.0797406214453841	0.07670097789869	0.0827802649920781	0.299956286369406	0.499988859022547	0.483721723264782	0.516255994780312	3.99	2.57	6.09	0.108065047908975	0.111699180345988	0.115333312783002	0.116185591061736	0.120092810216875	0.124000029372015	0.116179623465587	0.120082753223915	0.123955029824128	0.0797406214453841	4.91788014837854	-0.00199100040943965	0.68876284368326	0.371242774297274	0.378658282191872	0.364358520002811	0.474123468266885	0.482095361492586	0.466722688728447	0.471804486511571	0.479758735177205	0.464472535518475	0.000753788170245533	0.000817026609235293	0.000816048787351556
186	0.486333689213633	0.24	0.0797409655356597	0.0766856035997001	0.0827963274716193	0.292061599716942	0.489572848247036	0.473339989973567	0.505805706520505	4	2.57	6.19	0.105559122525664	0.109179197549384	0.112799272573103	0.113468157191858	0.117359466933826	0.121250776675794	0.113269215065247	0.117181217690995	0.121019206207106	0.0797409655356597	4.95508531276468	-0.00551304269117588	0.689973819670038	0.371242774297274	0.378658282191872	0.364358520002811	0.474123468266885	0.482095361492586	0.466722688728447	0.471804486511571	0.479758735177205	0.464472535518475	0.000753788170245533	0.000817026609235293	0.000816048787351556
186	0.486333689213633	0.24	0.0797699481300075	0.0767732780682199	0.0827666181917951	0.313258804142222	0.506598315099677	0.490623868707329	0.522572761492025	4.01	2.6	6.19	0.109228177004581	0.112784587055912	0.116340997107243	0.117389110107984	0.12121123570372	0.125033361299456	0.117298888767709	0.121128694126151	0.124930327459833	0.0797699481300075	4.95054024533082	0.00442723849951667	0.699526241267435	0.371242774297274	0.378658282191872	0.364358520002811	0.474123468266885	0.482095361492586	0.466722688728447	0.471804486511571	0.479758735177205	0.464472535518475	0.000753788170245533	0.000817026609235293	0.000816048787351556
186	0.486333689213633	0.24	0.0797705002862679	0.0767314385457358	0.0828095620267999	0.302611747515706	0.500961241361949	0.484764944951152	0.517157537772746	3.98	2.62	6.19	0.108697013363919	0.11232864775858	0.115960282153241	0.116914931606757	0.120821131728842	0.124727331850928	0.116970625066779	0.120810132763268	0.124719785704474	0.0797705002862679	4.93766046182855	-0.00221064524867626	0.692626697933183	0.371242774297274	0.378658282191872	0.364358520002811	0.474123468266885	0.482095361492586	0.466722688728447	0.471804486511571	0.479758735177205	0.464472535518475	0.000753788170245533	0.000817026609235293	0.000816048787351556
186	0.486333689213633	0.24	0.0797795830540231	0.0767886969988783	0.0827704691091678	0.313011399857786	0.501451394640469	0.485630148061441	0.517272641219496	3.97	2.57	6.16	0.109096803264163	0.112651045998714	0.116205288733264	0.117370742075762	0.121194539792928	0.125018337510093	0.117217531566052	0.121049682188914	0.12481684901486	0.0797795830540231	4.92703458065877	-0.0126777269386006	0.677074113424782	0.371242774297274	0.378658282191872	0.364358520002811	0.474123468266885	0.482095361492586	0.466722688728447	0.471804486511571	0.479758735177205	0.464472535518475	0.000753788170245533	0.000817026609235293	0.000816048787351556
186	0.486333689213633	0.24	0.0797936607904801	0.0767395528852471	0.0828477686957131	0.28973002619546	0.489539578447558	0.473215827791617	0.505863329103499	4.02	2.57	6.25	0.105032045952368	0.108655164259739	0.112278282567111	0.112839826229012	0.116732276733084	0.120624727237155	0.112497148288912	0.116436405469494	0.120313682588484	0.0797936607904801	4.94949406444154	-0.00629422796273884	0.688527512062361	0.371242774297274	0.378658282191872	0.364358520002811	0.474123468266885	0.482095361492586	0.466722688728447	0.471804486511571	0.479758735177205	0.464472535518475	0.000753788170245533	0.000817026609235293	0.000816048787351556
186	0.486333689213633	0.24	0.0797957372224661	0.0767534699879642	0.082838004456968	0.293414372462425	0.49036368108002	0.474157631156102	0.506569731003939	4.01	2.61	6.19	0.10545482068952	0.109059120138725	0.11266341958793	0.113320511698546	0.117193649552539	0.121066787406533	0.11324914239824	0.117120708914445	0.121030404368446	0.0797957372224661	4.94817072169483	-0.000393376400844144	0.696075142699416	0.371242774297274	0.378658282191872	0.364358520002811	0.474123468266885	0.482095361492586	0.466722688728447	0.471804486511571	0.479758735177205	0.464472535518475	0.000753788170245533	0.000817026609235293	0.000816048787351556
186	0.486333689213633	0.24	0.0797980654766986	0.0767816812256132	0.0828144497277839	0.301286578475332	0.492547766371772	0.476573343679082	0.508522189064463	4.04	2.62	6.22	0.105404801324184	0.108937900421152	0.11247099951812	0.113194417209238	0.116988619069111	0.120782820928985	0.113123075063356	0.116944209786368	0.120793979801965	0.0797980654766986	4.95983229957482	-0.00567403095932489	0.691147003591693	0.371242774297274	0.378658282191872	0.364358520002811	0.474123468266885	0.482095361492586	0.466722688728447	0.471804486511571	0.479758735177205	0.464472535518475	0.000753788170245533	0.000817026609235293	0.000816048787351556
186	0.486333689213633	0.24	0.0798018637500381	0.0767512118985094	0.0828525156015668	0.294574804250625	0.488784920205538	0.472676140164722	0.504893700246354	3.96	2.56	6.14	0.106458815027035	0.110086926304407	0.11371503758178	0.114566897401289	0.1184713317346	0.122375766067911	0.114371918966845	0.118253749768519	0.122244252600206	0.0798018637500381	4.88262393849086	0.0063159059556632	0.69353133813893	0.371242774297274	0.378658282191872	0.364358520002811	0.474123468266885	0.482095361492586	0.466722688728447	0.471804486511571	0.479758735177205	0.464472535518475	0.000753788170245533	0.000817026609235293	0.000816048787351556
186	0.486333689213633	0.24	0.079803275619197	0.0767601561074184	0.0828463951309756	0.300778365280003	0.501245064831512	0.484968925126822	0.517521204536202	4.03	2.58	6.28	0.10760874655374	0.111220225354979	0.114831704156218	0.115604123271645	0.119483936520124	0.123363749768602	0.115238155150755	0.119173898170561	0.122957571294969	0.079803275619197	4.9839334500693	-0.00248154248379027	0.694485198373378	0.371242774297274	0.378658282191872	0.364358520002811	0.474123468266885	0.482095361492586	0.466722688728447	0.471804486511571	0.479758735177205	0.464472535518475	0.000753788170245533	0.000817026609235293	0.000816048787351556
186	0.486333689213633	0.24	0.079805403119058	0.0767810627760958	0.0828297434620202	0.309215119835604	0.504218402156312	0.488168332910328	0.520268471402296	3.97	2.58	6.21	0.109589473542276	0.1131925721466	0.116795670750925	0.11789106415486	0.121767103659282	0.125643143163704	0.117716192431908	0.12156026747127	0.125457762072256	0.079805403119058	4.94071635515743	0.000147813661117742	0.693468275526395	0.371242774297274	0.378658282191872	0.364358520002811	0.474123468266885	0.482095361492586	0.466722688728447	0.471804486511571	0.479758735177205	0.464472535518475	0.000753788170245533	0.000817026609235293	0.000816048787351556
186	0.486333689213633	0.24	0.0798102032730604	0.0767575658847087	0.0828628406614121	0.300557686518692	0.490698679694378	0.474756632566633	0.506640726822124	4.02	2.6	6.25	0.105456029076042	0.108997180205088	0.112538331334133	0.113305472928758	0.117110203743147	0.120914934557536	0.113030164628344	0.116867804325739	0.120666087539509	0.0798102032730604	4.9641966469042	0.0155073079037291	0.711250574833715	0.371242774297274	0.378658282191872	0.364358520002811	0.474123468266885	0.482095361492586	0.466722688728447	0.471804486511571	0.479758735177205	0.464472535518475	0.000753788170245533	0.000817026609235293	0.000816048787351556
186	0.486333689213633	0.24	0.0798475664949602	0.0768559307158949	0.0828392022740255	0.314578514070748	0.507444928478611	0.491492734830255	0.523397122126967	3.97	2.55	6.17	0.110335696072512	0.113916819994279	0.117497943916045	0.118693804764218	0.122546204655974	0.12639860454773	0.11842132300203	0.122268591808375	0.126127569715845	0.0798475664949602	4.92940983094781	0.00198811813735086	0.692054491913296	0.371242774297274	0.378658282191872	0.364358520002811	0.474123468266885	0.482095361492586	0.466722688728447	0.471804486511571	0.479758735177205	0.464472535518475	0.000753788170245533	0.000817026609235293	0.000816048787351556
186	0.486333689213633	0.24	0.079859642616981	0.0768540205004703	0.0828652647334917	0.303785704033949	0.491389592271947	0.475546829328612	0.507232355215281	4.06	2.59	6.3	0.104763203008441	0.10825337156406	0.111743540119679	0.112454573646419	0.116200978926187	0.119947384205956	0.112255787172035	0.115868287044668	0.119564043237779	0.079859642616981	4.97283061288631	-0.00565047538216507	0.691340304287118	0.371242774297274	0.378658282191872	0.364358520002811	0.474123468266885	0.482095361492586	0.466722688728447	0.471804486511571	0.479758735177205	0.464472535518475	0.000753788170245533	0.000817026609235293	0.000816048787351556
186	0.486333689213633	0.24	0.0798610681122288	0.0768580130866467	0.0828641231378109	0.308259409245492	0.49845571967744	0.482553519685211	0.51435791966967	4.05	2.6	6.23	0.106602371367313	0.110115374920234	0.113628378473156	0.114465108044736	0.118237222361604	0.122009336678471	0.114269265576195	0.118103648092119	0.121926567523042	0.0798610681122288	5.00439497588534	-0.000849635711835125	0.697527922490355	0.371242774297274	0.378658282191872	0.364358520002811	0.474123468266885	0.482095361492586	0.466722688728447	0.471804486511571	0.479758735177205	0.464472535518475	0.000753788170245533	0.000817026609235293	0.000816048787351556
186	0.486333689213633	0.24	0.0798790515728601	0.0768733678961521	0.0828847352495681	0.308242924696715	0.496849888123708	0.480998306155315	0.5127014700921	3.98	2.57	6.11	0.107905757680655	0.111461855365091	0.115017953049526	0.116070527805114	0.119895700289241	0.123720872773369	0.116020086240042	0.119797583779598	0.123616347924121	0.0798790515728601	4.89041759397476	0.0047428042167891	0.694218421565036	0.371242774297274	0.378658282191872	0.364358520002811	0.474123468266885	0.482095361492586	0.466722688728447	0.471804486511571	0.479758735177205	0.464472535518475	0.000753788170245533	0.000817026609235293	0.000816048787351556
186	0.486333689213633	0.24	0.0799179257138792	0.0769120188752649	0.0829238325524934	0.311542672524713	0.494408205269924	0.478755746071226	0.510060664468622	3.97	2.58	6.12	0.107537566242621	0.111053403664423	0.114569241086225	0.115691383988357	0.11947380264835	0.123256221308344	0.115673853874796	0.119450739641229	0.123228889262373	0.0799179257138792	4.93369639989115	0.000416945572353786	0.691028159729855	0.371242774297274	0.378658282191872	0.364358520002811	0.474123468266885	0.482095361492586	0.466722688728447	0.471804486511571	0.479758735177205	0.464472535518475	0.000753788170245533	0.000817026609235293	0.000816048787351556
186	0.486333689213633	0.24	0.0799216780263629	0.0768666439310791	0.0829767121216468	0.291152217388455	0.482216890369014	0.466192702516741	0.498241078221288	3.98	2.61	6.17	0.104400297263082	0.1079887918194	0.111577286375719	0.112276835833891	0.116136066360556	0.119995296887221	0.112301417194612	0.116124423102747	0.11993988213876	0.0799216780263629	4.92245043145597	0.00321576873851536	0.696111397621936	0.371242774297274	0.378658282191872	0.364358520002811	0.474123468266885	0.482095361492586	0.466722688728447	0.471804486511571	0.479758735177205	0.464472535518475	0.000753788170245533	0.000817026609235293	0.000816048787351556
186	0.486333689213633	0.24	0.0799317232404369	0.0769336757723486	0.0829297707085252	0.310172058281472	0.49362808046321	0.477950245817273	0.509305915109146	4.04	2.58	6.21	0.105748501860133	0.109217288707148	0.112686075554163	0.113568342654234	0.117293637729878	0.121018932805523	0.113403457325901	0.117106542551824	0.12083100800379	0.0799317232404369	4.94183630800499	0.0016239498034228	0.696386268995422	0.371242774297274	0.378658282191872	0.364358520002811	0.474123468266885	0.482095361492586	0.466722688728447	0.471804486511571	0.479758735177205	0.464472535518475	0.000753788170245533	0.000817026609235293	0.000816048787351556
186	0.486333689213633	0.24	0.0799517639445049	0.0769359548319194	0.0829675730570904	0.305867751906701	0.49823634356574	0.482251557186241	0.514221129945238	3.99	2.59	6.19	0.107970981958912	0.111549805201843	0.115128628444775	0.116113719296161	0.119962442998594	0.123811166701028	0.115993465666884	0.11987112010147	0.123702131490609	0.0799517639445049	4.93597812527814	-0.00180804034189755	0.690925514624613	0.371242774297274	0.378658282191872	0.364358520002811	0.474123468266885	0.482095361492586	0.466722688728447	0.471804486511571	0.479758735177205	0.464472535518475	0.000753788170245533	0.000817026609235293	0.000816048787351556
186	0.486333689213633	0.24	0.0799567199994477	0.0769337947556027	0.0829796452432926	0.307452760395217	0.501629154955549	0.485595392658233	0.517662917252864	3.99	2.58	6.21	0.108718133522984	0.112307872504594	0.115897611486203	0.116917031022886	0.120777487510471	0.124637943998056	0.116715148694129	0.120556596796882	0.124398327960317	0.0799567199994477	4.94464392495277	0.00658683678713668	0.699232870178086	0.371242774297274	0.378658282191872	0.364358520002811	0.474123468266885	0.482095361492586	0.466722688728447	0.471804486511571	0.479758735177205	0.464472535518475	0.000753788170245533	0.000817026609235293	0.000816048787351556
186	0.486333689213633	0.24	0.0799602822931197	0.076949418133814	0.0829711464524255	0.311354335888162	0.497326295339656	0.481574537010828	0.513078053668483	3.97	2.54	6.05	0.108192428225695	0.111731280161262	0.115270132096828	0.116398621168931	0.12020588839249	0.124013155616049	0.116294331334302	0.120126844074366	0.124001657793997	0.0799602822931197	4.85542510867207	-0.00392562111544356	0.680375524617987	0.371242774297274	0.378658282191872	0.364358520002811	0.474123468266885	0.482095361492586	0.466722688728447	0.471804486511571	0.479758735177205	0.464472535518475	0.000753788170245533	0.000817026609235293	0.000816048787351556
186	0.486333689213633	0.24	0.0799634511315831	0.0769588563628724	0.0829680459002938	0.307048823376792	0.500617873395993	0.484601244304963	0.516634502487022	3.99	2.6	6.18	0.10843813741024	0.112022142706621	0.115606148003002	0.116608753057148	0.120462806608254	0.12431686015936	0.116552661099718	0.120502806283184	0.124262348707535	0.0799634511315831	4.95090224124005	0.00155438847341297	0.6952420388101	0.371242774297274	0.378658282191872	0.364358520002811	0.474123468266885	0.482095361492586	0.466722688728447	0.471804486511571	0.479758735177205	0.464472535518475	0.000753788170245533	0.000817026609235293	0.000816048787351556
186	0.486333689213633	0.24	0.0799670888099269	0.0769093548478594	0.0830248227719944	0.300168233518204	0.495693393029199	0.479574145684093	0.511812640374306	4.01	2.59	6.23	0.10672867221587	0.11031599209486	0.113903311973851	0.11469795825746	0.118553138474678	0.122408318691896	0.114566928427394	0.118330718501238	0.122249022229653	0.0799670888099269	4.93803287040315	0.00513010473366718	0.698590419694932	0.371242774297274	0.378658282191872	0.364358520002811	0.474123468266885	0.482095361492586	0.466722688728447	0.471804486511571	0.479758735177205	0.464472535518475	0.000753788170245533	0.000817026609235293	0.000816048787351556
186	0.486333689213633	0.24	0.0799765239939483	0.0769458485685001	0.0830071994193965	0.298963090400678	0.494870368512554	0.478731604430475	0.511009132594633	3.98	2.58	6.17	0.107287648309076	0.110904476671684	0.114521305034293	0.115391945371964	0.11928198180594	0.123172018239915	0.115277057836261	0.119110721317657	0.123109461792046	0.0799765239939483	4.937567189697	-0.00542157965738625	0.688411743241639	0.371242774297274	0.378658282191872	0.364358520002811	0.474123468266885	0.482095361492586	0.466722688728447	0.471804486511571	0.479758735177205	0.464472535518475	0.000753788170245533	0.000817026609235293	0.000816048787351556
186	0.486333689213633	0.24	0.079982482092582	0.0769463665568306	0.0830185976283334	0.29728615149659	0.488788735363513	0.472784303083159	0.504793167643867	4	2.59	6.22	0.105539944214196	0.109112623931	0.112685303647804	0.113460576730181	0.117301381310464	0.121142185890748	0.113290771372886	0.117092020008181	0.120972806657683	0.079982482092582	4.95226907153241	0.00227679195996604	0.695896820788418	0.371242774297274	0.378658282191872	0.364358520002811	0.474123468266885	0.482095361492586	0.466722688728447	0.471804486511571	0.479758735177205	0.464472535518475	0.000753788170245533	0.000817026609235293	0.000816048787351556
186	0.486333689213633	0.24	0.080002162676305	0.0770056412247029	0.0829986841279071	0.304440679248315	0.485459286900576	0.46983192291322	0.501086650887931	4.04	2.55	6.24	0.103907736364304	0.107363874481098	0.110820012597892	0.11158597142039	0.115297499961186	0.119009028501981	0.111178344488144	0.114910969313632	0.118599018511998	0.080002162676305	4.93570124270929	0.00482562467240715	0.696973305311832	0.371242774297274	0.378658282191872	0.364358520002811	0.474123468266885	0.482095361492586	0.466722688728447	0.471804486511571	0.479758735177205	0.464472535518475	0.000753788170245533	0.000817026609235293	0.000816048787351556
186	0.486333689213633	0.24	0.080008604894066	0.0769641974819276	0.0830530123062043	0.293921402453251	0.486332983074127	0.470279775903872	0.502386190244383	3.99	2.58	6.18	0.105147708729502	0.108736972053591	0.112326235377679	0.113059705118603	0.116919047922339	0.120778390726074	0.112946171957617	0.116751707226513	0.120611541238031	0.080008604894066	4.9165764087369	5.86465958458935e-05	0.691633626959127	0.371242774297274	0.378658282191872	0.364358520002811	0.474123468266885	0.482095361492586	0.466722688728447	0.471804486511571	0.479758735177205	0.464472535518475	0.000753788170245533	0.000817026609235293	0.000816048787351556
186	0.486333689213633	0.24	0.0800086186248145	0.0770009378755077	0.0830162993741212	0.302443556442013	0.492166056862751	0.476247769678981	0.508084344046521	3.99	2.59	6.24	0.106525746762825	0.11008630397148	0.113646861180135	0.114546884315332	0.118375543086305	0.122204201857277	0.114287711482656	0.11812694449838	0.121953006318836	0.0800086186248145	4.94277598503988	0.00638817020209309	0.700173080328635	0.371242774297274	0.378658282191872	0.364358520002811	0.474123468266885	0.482095361492586	0.466722688728447	0.471804486511571	0.479758735177205	0.464472535518475	0.000753788170245533	0.000817026609235293	0.000816048787351556
186	0.486333689213633	0.24	0.0800095991219068	0.0769839018225102	0.0830352964213035	0.305764519786627	0.498222374728275	0.482234149660738	0.514210599795812	4.02	2.59	6.3	0.10709946083286	0.110650288341887	0.114201115850914	0.115069062810369	0.118884118371692	0.122699173933014	0.114727181105206	0.118553537217201	0.122316165909069	0.0800095991219068	4.980571255972	-0.00478325540965115	0.692671128798719	0.371242774297274	0.378658282191872	0.364358520002811	0.474123468266885	0.482095361492586	0.466722688728447	0.471804486511571	0.479758735177205	0.464472535518475	0.000753788170245533	0.000817026609235293	0.000816048787351556
186	0.486333689213633	0.24	0.0800176474466491	0.0769771971407888	0.0830580977525095	0.302992033961888	0.49320271679881	0.47727161203171	0.509133821565909	3.99	2.55	6.21	0.106723057300787	0.11028542339184	0.113847789482893	0.114755098949451	0.118585570860697	0.122416042771942	0.114405641852856	0.118208259143921	0.122091972438739	0.0800176474466491	4.91685643963279	-0.00404185287516269	0.685815783907752	0.371242774297274	0.378658282191872	0.364358520002811	0.474123468266885	0.482095361492586	0.466722688728447	0.471804486511571	0.479758735177205	0.464472535518475	0.000753788170245533	0.000817026609235293	0.000816048787351556
186	0.486333689213633	0.24	0.0800337893778733	0.0770390549057681	0.0830285238499785	0.311842613549383	0.503315830953879	0.487392500222909	0.51923916168485	4.01	2.58	6.22	0.108550136510216	0.112096517966134	0.115642899422052	0.116665544041154	0.120477059486768	0.124288574932381	0.116500990908389	0.120202225627145	0.124090155165059	0.0800337893778733	4.96370284323541	0.00680850513470185	0.70073149115947	0.371242774297274	0.378658282191872	0.364358520002811	0.474123468266885	0.482095361492586	0.466722688728447	0.471804486511571	0.479758735177205	0.464472535518475	0.000753788170245533	0.000817026609235293	0.000816048787351556
186	0.486333689213633	0.24	0.0800396896831083	0.0770411248731919	0.0830382544930247	0.30133794367955	0.486640783379849	0.470859862618988	0.502421704140709	4.04	2.57	6.18	0.104056775355682	0.107544249776171	0.11103172419666	0.111736390810471	0.115481248398622	0.119226105986773	0.1115241632785	0.115243659425551	0.119014683785326	0.0800396896831083	4.92425331555908	0.010896412010653	0.703990967405816	0.371242774297274	0.378658282191872	0.364358520002811	0.474123468266885	0.482095361492586	0.466722688728447	0.471804486511571	0.479758735177205	0.464472535518475	0.000753788170245533	0.000817026609235293	0.000816048787351556
186	0.486333689213633	0.24	0.0800565936191009	0.0770320547918189	0.0830811324463829	0.30182483573372	0.496646467917337	0.480559683917248	0.512733251917426	3.95	2.61	6.22	0.108483841812576	0.11211534938415	0.115746856955724	0.11677759606081	0.12068673789428	0.12459587972775	0.116739167447304	0.12056018088515	0.124484281331843	0.0800565936191009	4.95218339520311	-0.0123744931149918	0.681843767327796	0.371242774297274	0.378658282191872	0.364358520002811	0.474123468266885	0.482095361492586	0.466722688728447	0.471804486511571	0.479758735177205	0.464472535518475	0.000753788170245533	0.000817026609235293	0.000816048787351556
186	0.486333689213633	0.24	0.0800632802900437	0.0770455115431333	0.0830810490369541	0.302445849095759	0.493644061181803	0.477678057174984	0.509610065188622	4.02	2.59	6.22	0.106124277481212	0.109671395909692	0.113218514338172	0.114025852815713	0.117837075030322	0.121648297244931	0.113824793367218	0.11762023193188	0.121474241936596	0.0800632802900437	4.96956992204929	0.00490409913665956	0.699846831000926	0.371242774297274	0.378658282191872	0.364358520002811	0.474123468266885	0.482095361492586	0.466722688728447	0.471804486511571	0.479758735177205	0.464472535518475	0.000753788170245533	0.000817026609235293	0.000816048787351556
186	0.486333689213633	0.24	0.0800659119213858	0.0770363753007591	0.0830954485420126	0.30674728021156	0.490598966000056	0.474891749600327	0.506306182399784	3.99	2.6	6.24	0.106206537923806	0.109719357583527	0.113232177243247	0.114201657002634	0.117978918117946	0.121756179233259	0.113975129357712	0.117765150828291	0.121554970462557	0.0800659119213858	4.93932591078838	0.000798927492273501	0.693258134001159	0.371242774297274	0.378658282191872	0.364358520002811	0.474123468266885	0.482095361492586	0.466722688728447	0.471804486511571	0.479758735177205	0.464472535518475	0.000753788170245533	0.000817026609235293	0.000816048787351556
186	0.486333689213633	0.24	0.0800749345171203	0.0770748582499486	0.0830750107842921	0.303435807035013	0.492261511014766	0.476377498999865	0.508145523029668	3.99	2.56	6.08	0.106511994160144	0.110063458699344	0.113614923238544	0.114526763369261	0.118345467000739	0.122164170632217	0.11445884729299	0.118214561159516	0.122100175964647	0.0800749345171203	4.90443858342494	0.00263030848882126	0.690592120788948	0.371242774297274	0.378658282191872	0.364358520002811	0.474123468266885	0.482095361492586	0.466722688728447	0.471804486511571	0.479758735177205	0.464472535518475	0.000753788170245533	0.000817026609235293	0.000816048787351556
186	0.486333689213633	0.24	0.0800766674987686	0.0770665347150446	0.0830868002824926	0.307583390055107	0.503331155400013	0.487247925117557	0.519414385682469	4.03	2.63	6.23	0.107956523108968	0.111519985428968	0.115083447748969	0.115958254624682	0.119785840574546	0.123613426524411	0.115899503865899	0.119760794288413	0.123589984631914	0.0800766674987686	4.97801112194485	-0.00617041042729801	0.690520526856198	0.371242774297274	0.378658282191872	0.364358520002811	0.474123468266885	0.482095361492586	0.466722688728447	0.471804486511571	0.479758735177205	0.464472535518475	0.000753788170245533	0.000817026609235293	0.000816048787351556
186	0.486333689213633	0.24	0.0800830921867925	0.0770541798805758	0.0831120044930092	0.30520596997241	0.500957994991897	0.484860807340247	0.517055182643548	4	2.61	6.19	0.108123463493781	0.111713119855064	0.115302776216348	0.11622402198347	0.120082613693038	0.123941205402606	0.116283996013954	0.120102920634235	0.123929566134666	0.0800830921867925	4.9305629864896	0.00539993275108006	0.699930227101868	0.371242774297274	0.378658282191872	0.364358520002811	0.474123468266885	0.482095361492586	0.466722688728447	0.471804486511571	0.479758735177205	0.464472535518475	0.000753788170245533	0.000817026609235293	0.000816048787351556
186	0.486333689213633	0.24	0.080096013273707	0.0770276743872147	0.0831643521601993	0.291355101668482	0.486687156282439	0.470522366091002	0.502851946473875	4.03	2.6	6.31	0.104177543115474	0.107756561348149	0.111335579580823	0.111890151879308	0.115734136692704	0.119578121506101	0.111611640695787	0.11541501241328	0.119305433313139	0.080096013273707	4.95386197349924	-0.00102418787568437	0.695589452395861	0.371242774297274	0.378658282191872	0.364358520002811	0.474123468266885	0.482095361492586	0.466722688728447	0.471804486511571	0.479758735177205	0.464472535518475	0.000753788170245533	0.000817026609235293	0.000816048787351556
186	0.486333689213633	0.24	0.0800981955163412	0.0770671921736893	0.0831291988589931	0.309959509413831	0.506672425803108	0.490572300991888	0.522772550614327	4.06	2.62	6.19	0.108036614690615	0.111582275497765	0.115127936304916	0.11596381073581	0.119769634714572	0.123575458693333	0.115987060232169	0.119800174784177	0.123578923656938	0.0800981955163412	4.96213115986713	-0.00508459954182215	0.692222673716274	0.371242774297274	0.378658282191872	0.364358520002811	0.474123468266885	0.482095361492586	0.466722688728447	0.471804486511571	0.479758735177205	0.464472535518475	0.000753788170245533	0.000817026609235293	0.000816048787351556
186	0.486333689213633	0.24	0.0801098279370612	0.0770401540843638	0.0831795017897586	0.290713927804026	0.484840536625343	0.468712040000759	0.500969033249927	3.94	2.54	6.11	0.105988412204919	0.109635499547692	0.113282586890465	0.114114009013996	0.118040700142299	0.121967391270603	0.113952746314999	0.117861418627797	0.121765055092328	0.0801098279370612	4.87845775483229	0.000737831719230824	0.687714898811507	0.371242774297274	0.378658282191872	0.364358520002811	0.474123468266885	0.482095361492586	0.466722688728447	0.471804486511571	0.479758735177205	0.464472535518475	0.000753788170245533	0.000817026609235293	0.000816048787351556
186	0.486333689213633	0.24	0.0801376900808101	0.0771382720745691	0.0831371080870512	0.305895904995925	0.50059706960281	0.484537609433249	0.51665652977237	3.97	2.6	6.12	0.108821917512863	0.112428698938802	0.116035480364742	0.11707131836403	0.120951517006327	0.124831715648625	0.117123140991862	0.121030256880181	0.124850694840532	0.0801376900808101	4.92102250669084	-0.00528361912204055	0.685977322438684	0.371242774297274	0.378658282191872	0.364358520002811	0.474123468266885	0.482095361492586	0.466722688728447	0.471804486511571	0.479758735177205	0.464472535518475	0.000753788170245533	0.000817026609235293	0.000816048787351556
186	0.486333689213633	0.24	0.0801511990560999	0.0770768509139393	0.0832255471982606	0.294028220506767	0.490922998165753	0.474722450046292	0.507123546285214	3.98	2.61	6.11	0.106352037830767	0.109981445511639	0.11361085319251	0.114381021073846	0.118284428708516	0.122187836343186	0.114495483475644	0.118365674071191	0.122347047372614	0.0801511990560999	4.88733003922362	0.00215778673043635	0.693612704372948	0.371242774297274	0.378658282191872	0.364358520002811	0.474123468266885	0.482095361492586	0.466722688728447	0.471804486511571	0.479758735177205	0.464472535518475	0.000753788170245533	0.000817026609235293	0.000816048787351556
186	0.486333689213633	0.24	0.080151926897498	0.0771271659957321	0.0831766877992639	0.302298270815733	0.494707423464507	0.478701428962104	0.51071341796691	3.94	2.56	6.16	0.108164842182346	0.111781472015847	0.115398101849348	0.116446890019608	0.120340440714697	0.124233991409787	0.116296991974241	0.120146560572721	0.124037470331894	0.080151926897498	4.91585941275665	-0.000107090814169237	0.68795674050933	0.371242774297274	0.378658282191872	0.364358520002811	0.474123468266885	0.482095361492586	0.466722688728447	0.471804486511571	0.479758735177205	0.464472535518475	0.000753788170245533	0.000817026609235293	0.000816048787351556
186	0.486333689213633	0.24	0.0801564576994849	0.0771421980153457	0.0831707173836242	0.304035582776573	0.492636869231567	0.476763270766944	0.50851046769619	4.03	2.61	6.25	0.105690065443649	0.109208964158002	0.112727862872354	0.113530790163002	0.117310741948129	0.121090693733257	0.113410455823694	0.117138779407111	0.12096829581933	0.0801564576994849	4.98329145529248	-0.0058857691860195	0.691305672370103	0.371242774297274	0.378658282191872	0.364358520002811	0.474123468266885	0.482095361492586	0.466722688728447	0.471804486511571	0.479758735177205	0.464472535518475	0.000753788170245533	0.000817026609235293	0.000816048787351556
186	0.486333689213633	0.24	0.0801565472224413	0.077148358225257	0.0831647362196257	0.314172387523787	0.504964590905844	0.489075407775329	0.520853774036358	3.97	2.59	6.13	0.109957743900844	0.113530073855862	0.117102403810881	0.118307888122692	0.122151499292422	0.125995110462153	0.118286069519354	0.122176718562568	0.126075434611994	0.0801565472224413	4.90721220506969	-0.00390314479662043	0.68578075829686	0.371242774297274	0.378658282191872	0.364358520002811	0.474123468266885	0.482095361492586	0.466722688728447	0.471804486511571	0.479758735177205	0.464472535518475	0.000753788170245533	0.000817026609235293	0.000816048787351556
186	0.486333689213633	0.24	0.0801604761170819	0.077147446925976	0.0831735053081879	0.306075032715738	0.497260166924356	0.481314483273496	0.513205850575216	4.03	2.65	6.33	0.106706293746306	0.110241414468338	0.113776535190371	0.114623310234979	0.118420717351405	0.12221812446783	0.114527845120847	0.118290921495009	0.122043332774535	0.0801604761170819	4.99644900461064	-0.000920141430276055	0.699224230073121	0.371242774297274	0.378658282191872	0.364358520002811	0.474123468266885	0.482095361492586	0.466722688728447	0.471804486511571	0.479758735177205	0.464472535518475	0.000753788170245533	0.000817026609235293	0.000816048787351556
186	0.486333689213633	0.24	0.0801632408163879	0.0771297450852776	0.0831967365474982	0.302922114506899	0.49971966096314	0.483575377764066	0.515863944162215	3.95	2.56	6.12	0.109061879369396	0.112702937098397	0.116343994827399	0.117386886292708	0.121305876430149	0.125224866567591	0.117278411849429	0.121136125261319	0.125066595982935	0.0801632408163879	4.91658157369621	-0.00572944839371722	0.6841085368107	0.371242774297274	0.378658282191872	0.364358520002811	0.474123468266885	0.482095361492586	0.466722688728447	0.471804486511571	0.479758735177205	0.464472535518475	0.000753788170245533	0.000817026609235293	0.000816048787351556
186	0.486333689213633	0.24	0.0801670174532114	0.0771624160892398	0.083171618817183	0.30738044049044	0.486194206198295	0.470651157465364	0.501737254931226	3.98	2.5	6.18	0.105556270855473	0.109042220557177	0.112528170258881	0.113539731994234	0.117289332010123	0.121038932026012	0.113050529265445	0.116808932074605	0.120506040264684	0.0801670174532114	4.89223535788032	0.000172179159364612	0.684823045259413	0.371242774297274	0.378658282191872	0.364358520002811	0.474123468266885	0.482095361492586	0.466722688728447	0.471804486511571	0.479758735177205	0.464472535518475	0.000753788170245533	0.000817026609235293	0.000816048787351556
186	0.486333689213633	0.24	0.0801676097710904	0.0771528310678682	0.0831823884743125	0.307889551844549	0.497788659685925	0.481893957561554	0.513683361810296	4	2.6	6.15	0.107580969183415	0.111129400186938	0.11467783119046	0.115655707756602	0.119470474459793	0.123285241162983	0.115605270025981	0.119484686281612	0.123298491729565	0.0801676097710904	4.94511120847467	-0.00526019113351335	0.687828086581651	0.371242774297274	0.378658282191872	0.364358520002811	0.474123468266885	0.482095361492586	0.466722688728447	0.471804486511571	0.479758735177205	0.464472535518475	0.000753788170245533	0.000817026609235293	0.000816048787351556
186	0.486333689213633	0.24	0.0801689300288026	0.0771506640124851	0.0831871960451202	0.298572788817867	0.486459969794936	0.470580702143176	0.502339237446696	4.01	2.61	6.29	0.104846069349828	0.108383993429287	0.111921917508745	0.112689544579443	0.11649213876102	0.120294732942597	0.112530558973992	0.116303935410599	0.120097585480619	0.0801689300288026	4.96556315460166	0.00447733057440884	0.701290248742782	0.371242774297274	0.378658282191872	0.364358520002811	0.474123468266885	0.482095361492586	0.466722688728447	0.471804486511571	0.479758735177205	0.464472535518475	0.000753788170245533	0.000817026609235293	0.000816048787351556
186	0.486333689213633	0.24	0.0801791580243414	0.0771706616637756	0.0831876543849072	0.303185021492462	0.490392016231366	0.474558935474453	0.506225096988279	3.98	2.59	6.22	0.106386509536986	0.109935965823719	0.113485422110452	0.114426987155063	0.118244704182317	0.122062421209571	0.114208914109727	0.118003654163977	0.12180322128657	0.0801791580243414	4.94371613509984	0.00123834951703899	0.694708942823311	0.371242774297274	0.378658282191872	0.364358520002811	0.474123468266885	0.482095361492586	0.466722688728447	0.471804486511571	0.479758735177205	0.464472535518475	0.000753788170245533	0.000817026609235293	0.000816048787351556
186	0.486333689213633	0.24	0.0801797793114411	0.0771410521491958	0.0832185064736864	0.301867960302885	0.500274848132814	0.484072195869158	0.516477500396471	4.03	2.62	6.16	0.107360733398179	0.110954264786402	0.114547796174625	0.115331624721266	0.119191954288442	0.123052283855617	0.115368660511547	0.119224876830049	0.123088990366288	0.0801797793114411	4.95277790946205	-0.00731721101831657	0.688322848573396	0.371242774297274	0.378658282191872	0.364358520002811	0.474123468266885	0.482095361492586	0.466722688728447	0.471804486511571	0.479758735177205	0.464472535518475	0.000753788170245533	0.000817026609235293	0.000816048787351556
186	0.486333689213633	0.24	0.0801946669525469	0.0771168685442574	0.0832724653608365	0.303985027845031	0.495710250392676	0.479735714064118	0.511684786721235	3.97	2.54	6.15	0.10786213667398	0.111453796769864	0.115045456865748	0.116053670352696	0.11991809720015	0.123782524047603	0.11576252427858	0.11963131144077	0.123564692894206	0.0801946669525469	4.88089458296674	0.0084907481437462	0.695238894708827	0.371242774297274	0.378658282191872	0.364358520002811	0.474123468266885	0.482095361492586	0.466722688728447	0.471804486511571	0.479758735177205	0.464472535518475	0.000753788170245533	0.000817026609235293	0.000816048787351556
186	0.486333689213633	0.24	0.0802031170896913	0.0771891232257112	0.0832171109536714	0.306046625507558	0.496533385750991	0.480609942994841	0.51245682850714	4.05	2.61	6.25	0.106113707954393	0.109629439534404	0.113145171114416	0.11393311418876	0.117707916288171	0.121482718387582	0.11381942804237	0.117621021720697	0.121332813847539	0.0802031170896913	4.98139123033944	-0.0017329994226814	0.696568981829237	0.371242774297274	0.378658282191872	0.364358520002811	0.474123468266885	0.482095361492586	0.466722688728447	0.471804486511571	0.479758735177205	0.464472535518475	0.000753788170245533	0.000817026609235293	0.000816048787351556
186	0.486333689213633	0.24	0.0802050098692881	0.0771884553927763	0.0832215643457999	0.302754080391576	0.493097008956881	0.477160340997671	0.509033676916091	4.04	2.59	6.22	0.105573699243657	0.109099752952467	0.112625806661276	0.113380609768531	0.117167406313936	0.12095420285934	0.11323422936207	0.116963617835836	0.120793968673047	0.0802050098692881	4.9886835510155	-0.00583369932741494	0.692416658507286	0.371242774297274	0.378658282191872	0.364358520002811	0.474123468266885	0.482095361492586	0.466722688728447	0.471804486511571	0.479758735177205	0.464472535518475	0.000753788170245533	0.000817026609235293	0.000816048787351556
186	0.486333689213633	0.24	0.0802113492305767	0.0772074939668318	0.0832152044943216	0.307283206441423	0.496660256065865	0.480778993676824	0.512541518454906	4.04	2.57	6.19	0.106271069206035	0.109781452888812	0.113291836571589	0.114116840197445	0.11788638817275	0.121655936148056	0.113937797285143	0.117699103271525	0.121468418359837	0.0802113492305767	4.94944153198179	-0.00286219533414033	0.69123448190706	0.371242774297274	0.378658282191872	0.364358520002811	0.474123468266885	0.482095361492586	0.466722688728447	0.471804486511571	0.479758735177205	0.464472535518475	0.000753788170245533	0.000817026609235293	0.000816048787351556
186	0.486333689213633	0.24	0.080230230976119	0.0772162037186203	0.0832442582336178	0.305979738259352	0.499939923167623	0.483904710377073	0.515975135958173	4.02	2.55	6.21	0.107522921617624	0.111085922537075	0.114648923456526	0.115530526651684	0.119358876611784	0.123187226571884	0.115171354497852	0.119039238010191	0.122774443338312	0.080230230976119	4.90936694785542	0.00241046910804714	0.692343225163468	0.371242774297274	0.378658282191872	0.364358520002811	0.474123468266885	0.482095361492586	0.466722688728447	0.471804486511571	0.479758735177205	0.464472535518475	0.000753788170245533	0.000817026609235293	0.000816048787351556
186	0.486333689213633	0.24	0.0802690307436623	0.0771989358820503	0.0833391256052743	0.305501077594531	0.499203376769509	0.48317372465477	0.515233028884248	3.99	2.56	6.18	0.108042305180078	0.111626690003463	0.115211074826849	0.11617356839531	0.120027713998188	0.123881859601067	0.115892853817422	0.119692121306434	0.123631370937801	0.0802690307436623	4.91934570078428	-0.00416598390441223	0.686301229216714	0.371242774297274	0.378658282191872	0.364358520002811	0.474123468266885	0.482095361492586	0.466722688728447	0.471804486511571	0.479758735177205	0.464472535518475	0.000753788170245533	0.000817026609235293	0.000816048787351556
186	0.486333689213633	0.24	0.0802830529033887	0.0772455561501618	0.0833205496566155	0.298371611151863	0.492102789236645	0.476031607167111	0.508173971306179	4.05	2.59	6.23	0.105125183946242	0.108674288555802	0.112223393165363	0.112874491023425	0.116685218019136	0.120495945014847	0.112640488207661	0.116491747422106	0.120288797458898	0.0802830529033887	4.94139395941805	-0.00279594556884535	0.691378944880801	0.371242774297274	0.378658282191872	0.364358520002811	0.474123468266885	0.482095361492586	0.466722688728447	0.471804486511571	0.479758735177205	0.464472535518475	0.000753788170245533	0.000817026609235293	0.000816048787351556
186	0.486333689213633	0.24	0.0802852331420152	0.0772792155622201	0.0832912507218102	0.297616885028998	0.491666351649435	0.475580431699831	0.50775227159904	4	2.6	6.22	0.106159049578152	0.109749748142718	0.113340446707284	0.114125513412071	0.117985667763655	0.121845822115238	0.113974226375682	0.117822900787451	0.121600276761456	0.0802852331420152	4.98310650229795	-0.0080106685210725	0.68896061579799	0.371242774297274	0.378658282191872	0.364358520002811	0.474123468266885	0.482095361492586	0.466722688728447	0.471804486511571	0.479758735177205	0.464472535518475	0.000753788170245533	0.000817026609235293	0.000816048787351556
186	0.486333689213633	0.24	0.0802871953539999	0.0772473679051534	0.0833270228028465	0.302936927798216	0.494471823667997	0.478497640980855	0.510446006355139	3.98	2.57	6.19	0.107235128813108	0.11081507026199	0.114395011710873	0.115335447857733	0.119185810652848	0.123036173447962	0.115129748190106	0.118921781710742	0.12278410312847	0.0802871953539999	4.90209059961415	-0.00425059536226314	0.68572111353573	0.371242774297274	0.378658282191872	0.364358520002811	0.474123468266885	0.482095361492586	0.466722688728447	0.471804486511571	0.479758735177205	0.464472535518475	0.000753788170245533	0.000817026609235293	0.000816048787351556
186	0.486333689213633	0.24	0.080293677450295	0.0772737602905864	0.0833135946100035	0.303498982798495	0.497945402673985	0.481880387040217	0.514010418307753	3.99	2.58	6.2	0.107804615064284	0.111398624849653	0.114992634635023	0.115924416442423	0.119789125637004	0.123653834831586	0.115745803304526	0.11965259517201	0.123496286747866	0.080293677450295	4.94742810143486	-0.00381705384835785	0.689502034037695	0.371242774297274	0.378658282191872	0.364358520002811	0.474123468266885	0.482095361492586	0.466722688728447	0.471804486511571	0.479758735177205	0.464472535518475	0.000753788170245533	0.000817026609235293	0.000816048787351556
186	0.486333689213633	0.24	0.0802970013094977	0.077242050517375	0.0833519521016203	0.292147593583848	0.48801318385509	0.471835403959923	0.504190963750257	4.01	2.59	6.21	0.104945033090061	0.108543274409329	0.112141515728596	0.112773528574422	0.116640184844737	0.120506841115052	0.112640800024349	0.116432016754902	0.120353979181863	0.0802970013094977	4.95568417769881	0.00206225186237211	0.696801909299709	0.371242774297274	0.378658282191872	0.364358520002811	0.474123468266885	0.482095361492586	0.466722688728447	0.471804486511571	0.479758735177205	0.464472535518475	0.000753788170245533	0.000817026609235293	0.000816048787351556
186	0.486333689213633	0.24	0.0803014427817949	0.077259679884072	0.0833432056795178	0.298335150737935	0.491777536863225	0.475715578253608	0.507839495472841	3.99	2.58	6.14	0.106507759559512	0.110103864677465	0.113699969795419	0.114540160732247	0.118407470118191	0.122274779504136	0.114476589180025	0.118316691788527	0.122130565848511	0.0803014427817949	4.90694056824205	0.00091641311605065	0.690563652571843	0.371242774297274	0.378658282191872	0.364358520002811	0.474123468266885	0.482095361492586	0.466722688728447	0.471804486511571	0.479758735177205	0.464472535518475	0.000753788170245533	0.000817026609235293	0.000816048787351556
186	0.486333689213633	0.24	0.0803134971678914	0.0772468569132912	0.0833801374224917	0.303285338735371	0.495848274919419	0.479842830368834	0.511853719470004	3.95	2.56	6.13	0.108326081749407	0.111939362984618	0.115552644219829	0.116608287605125	0.120497826769372	0.124387365933618	0.116436856090832	0.120300235238528	0.124815599598328	0.0803134971678914	4.88273482156286	-0.00150599347266649	0.686156399770981	0.371242774297274	0.378658282191872	0.364358520002811	0.474123468266885	0.482095361492586	0.466722688728447	0.471804486511571	0.479758735177205	0.464472535518475	0.000753788170245533	0.000817026609235293	0.000816048787351556
186	0.486333689213633	0.24	0.0803227655311768	0.0772813684187032	0.0833641626436504	0.306673926349698	0.499559164336136	0.483562315607715	0.515556013064558	3.97	2.53	6.06	0.108533696139525	0.112124127120273	0.115714558101022	0.11675258377272	0.120614905878853	0.124477227984986	0.116608419559987	0.120407641241627	0.124278069146112	0.0803227655311768	4.87862252607517	-0.0033079429083208	0.683250279322357	0.371242774297274	0.378658282191872	0.364358520002811	0.474123468266885	0.482095361492586	0.466722688728447	0.471804486511571	0.479758735177205	0.464472535518475	0.000753788170245533	0.000817026609235293	0.000816048787351556
186	0.486333689213633	0.24	0.0803270236085145	0.0772539922102711	0.0834000550067579	0.30041194573577	0.499445710181669	0.483213859138633	0.515677561224705	4	2.59	6.22	0.107818513818261	0.111440293332406	0.115062072846552	0.115903976817703	0.119797358705288	0.123690740592873	0.115679717502792	0.11960085376877	0.123497254956806	0.0803270236085145	4.93326794721751	-0.00478670310432042	0.690084811060562	0.371242774297274	0.378658282191872	0.364358520002811	0.474123468266885	0.482095361492586	0.466722688728447	0.471804486511571	0.479758735177205	0.464472535518475	0.000753788170245533	0.000817026609235293	0.000816048787351556
186	0.486333689213633	0.24	0.0803339453154987	0.0773018389500429	0.0833660516809546	0.308809051712395	0.499625241678941	0.483706250233018	0.515544233124865	4.03	2.57	6.13	0.10709651250205	0.110621107161696	0.114145701821341	0.115025215882355	0.118810747755914	0.122596279629473	0.114983229875861	0.118727503430046	0.122468944137495	0.0803339453154987	4.95045010828545	0.00244356848159978	0.695653412900703	0.371242774297274	0.378658282191872	0.364358520002811	0.474123468266885	0.482095361492586	0.466722688728447	0.471804486511571	0.479758735177205	0.464472535518475	0.000753788170245533	0.000817026609235293	0.000816048787351556
186	0.486333689213633	0.24	0.0803428471736636	0.0772853546750757	0.0834003396722515	0.301198082987066	0.499301644917068	0.483104774530112	0.515498515304024	4.02	2.59	6.12	0.107332457957531	0.110930952531597	0.114529447105662	0.115324304203265	0.119190738372671	0.123057172542077	0.115314226161706	0.11918738584734	0.123040707576274	0.0803428471736636	4.91097657782965	0.00564220561879067	0.698243712646658	0.371242774297274	0.378658282191872	0.364358520002811	0.474123468266885	0.482095361492586	0.466722688728447	0.471804486511571	0.479758735177205	0.464472535518475	0.000753788170245533	0.000817026609235293	0.000816048787351556
186	0.486333689213633	0.24	0.0803444438933987	0.0772866004836652	0.0834022873031323	0.307706939689232	0.501503840560388	0.485483646422189	0.517524034698587	4.01	2.61	6.18	0.108203157539497	0.111773690971309	0.115344224403122	0.116302332407054	0.120140125827321	0.123977919247588	0.116287504340562	0.120076935383622	0.123959291763088	0.0803444438933987	4.92894577249047	-0.00420216902440754	0.689459043471889	0.371242774297274	0.378658282191872	0.364358520002811	0.474123468266885	0.482095361492586	0.466722688728447	0.471804486511571	0.479758735177205	0.464472535518475	0.000753788170245533	0.000817026609235293	0.000816048787351556
186	0.486333689213633	0.24	0.0803655230755268	0.0773384949980035	0.0833925511530501	0.297687914929944	0.48880743077766	0.47281776316264	0.50479709839268	3.96	2.56	6.09	0.106437737442559	0.110037230050488	0.113636722658416	0.114537557304312	0.118410968189897	0.122284379075482	0.114480914531441	0.118298928949821	0.122237683502105	0.0803655230755268	4.88944971914337	0.00628823580792997	0.694299548034401	0.371242774297274	0.378658282191872	0.364358520002811	0.474123468266885	0.482095361492586	0.466722688728447	0.471804486511571	0.479758735177205	0.464472535518475	0.000753788170245533	0.000817026609235293	0.000816048787351556
186	0.486333689213633	0.24	0.080368868728617	0.0773090831614857	0.0834286542957483	0.301043062203689	0.495000322183419	0.478937067395211	0.511063576971627	4.05	2.6	6.19	0.105701318767792	0.109246476013714	0.112791633259636	0.113485050249349	0.117291269063697	0.121097487878044	0.113457393846147	0.1172173282171	0.121058618495817	0.080368868728617	4.94552517353971	0.000565885155918907	0.695720658146302	0.371242774297274	0.378658282191872	0.364358520002811	0.474123468266885	0.482095361492586	0.466722688728447	0.471804486511571	0.479758735177205	0.464472535518475	0.000753788170245533	0.000817026609235293	0.000816048787351556
186	0.486333689213633	0.24	0.0803695709886832	0.077364360937137	0.0833747810402294	0.306832796671274	0.502489897664387	0.486405210574189	0.518574584754585	4.03	2.62	6.16	0.10769409548638	0.111255376882432	0.114816658278483	0.115667041252328	0.119491975946174	0.12331691064002	0.115698597230346	0.119566005310389	0.123392695892665	0.0803695709886832	4.96886451775148	0.00528490795444338	0.701068918405305	0.371242774297274	0.378658282191872	0.364358520002811	0.474123468266885	0.482095361492586	0.466722688728447	0.471804486511571	0.479758735177205	0.464472535518475	0.000753788170245533	0.000817026609235293	0.000816048787351556
186	0.486333689213633	0.24	0.0803828070936392	0.0773613070117082	0.0834043071755701	0.306638740510333	0.49679844606319	0.480888684477182	0.512708207649198	3.97	2.55	6.21	0.107952967631942	0.111524492670826	0.11509601770971	0.116130303368383	0.119972368068887	0.123814432769392	0.115790992921603	0.119576091932458	0.123462064577097	0.0803828070936392	4.93080655478837	-0.00110321405172643	0.689932017474073	0.371242774297274	0.378658282191872	0.364358520002811	0.474123468266885	0.482095361492586	0.466722688728447	0.471804486511571	0.479758735177205	0.464472535518475	0.000753788170245533	0.000817026609235293	0.000816048787351556
186	0.486333689213633	0.24	0.0804080128254824	0.0774008074257611	0.0834152182252038	0.301749560920271	0.491588646409276	0.47566284495227	0.507514447866282	4	2.59	6.23	0.106110392089383	0.109663103962664	0.113215815835945	0.114064865650906	0.117883903490111	0.121702941329315	0.113846870309342	0.117635574004748	0.121511162191837	0.0804080128254824	4.95479498064069	0.00777026889059597	0.703495480743259	0.371242774297274	0.378658282191872	0.364358520002811	0.474123468266885	0.482095361492586	0.466722688728447	0.471804486511571	0.479758735177205	0.464472535518475	0.000753788170245533	0.000817026609235293	0.000816048787351556
186	0.486333689213633	0.24	0.0804087244870393	0.077343204555223	0.0834742444188556	0.294228228174909	0.488358027467463	0.472249884606341	0.504466170328585	3.93	2.56	6.16	0.106958161089462	0.110606435859138	0.114254710628815	0.115179582004862	0.119108284207013	0.123036986409165	0.114968806653633	0.11896011365352	0.122841620334027	0.0804087244870393	4.88189540139335	-0.00355316954561968	0.68464489989687	0.371242774297274	0.378658282191872	0.364358520002811	0.474123468266885	0.482095361492586	0.466722688728447	0.471804486511571	0.479758735177205	0.464472535518475	0.000753788170245533	0.000817026609235293	0.000816048787351556
186	0.486333689213633	0.24	0.0804177047351315	0.0773998775925651	0.0834355318776979	0.304015536888613	0.497590767077026	0.481556786099951	0.513624748054101	4	2.58	6.2	0.107459243703084	0.111037221459976	0.114615199216868	0.115519066890106	0.119365405628277	0.123211744366448	0.115340817555079	0.119170120818944	0.123012113771119	0.0804177047351315	4.93340849940929	0.0100424853752428	0.702527697844112	0.371242774297274	0.378658282191872	0.364358520002811	0.474123468266885	0.482095361492586	0.466722688728447	0.471804486511571	0.479758735177205	0.464472535518475	0.000753788170245533	0.000817026609235293	0.000816048787351556
186	0.486333689213633	0.24	0.0804437997119094	0.0774067813509243	0.0834808180728945	0.300572413648781	0.490468005507969	0.474534010759578	0.506402000256359	3.98	2.56	6.11	0.106398099368421	0.109970755317488	0.113543411266556	0.114441601545483	0.118284343765591	0.122127085985699	0.114320704787009	0.118143831080909	0.121988439871261	0.0804437997119094	4.89009958968346	0.00364520527421973	0.692014381023646	0.371242774297274	0.378658282191872	0.364358520002811	0.474123468266885	0.482095361492586	0.466722688728447	0.471804486511571	0.479758735177205	0.464472535518475	0.000753788170245533	0.000817026609235293	0.000816048787351556
186	0.486333689213633	0.24	0.0804609170441055	0.0774316617033497	0.0834901723848613	0.305166527238181	0.501925164372503	0.485795398781763	0.518054929963243	3.97	2.55	6.25	0.109208403473601	0.112834427830738	0.116460452187876	0.117500149671112	0.121401483186877	0.125302816702643	0.11709235756731	0.121006435006166	0.124925311845709	0.0804609170441055	4.92854832184913	0.00252414079199215	0.694120785735093	0.371242774297274	0.378658282191872	0.364358520002811	0.474123468266885	0.482095361492586	0.466722688728447	0.471804486511571	0.479758735177205	0.464472535518475	0.000753788170245533	0.000817026609235293	0.000816048787351556
186	0.486333689213633	0.24	0.0804713942684334	0.077440613712489	0.0835021748243778	0.30351256776087	0.491472457054326	0.475616784995538	0.507328129113114	4.03	2.59	6.24	0.105529945249223	0.109048004865789	0.112566064482354	0.113370412021798	0.117149849861033	0.120929287700267	0.113161464993274	0.116893414618289	0.120703951179894	0.0804713942684334	4.95920145542358	0.00438895249055296	0.699068809620091	0.371242774297274	0.378658282191872	0.364358520002811	0.474123468266885	0.482095361492586	0.466722688728447	0.471804486511571	0.479758735177205	0.464472535518475	0.000753788170245533	0.000817026609235293	0.000816048787351556
186	0.486333689213633	0.24	0.0804981631233655	0.0774555175771246	0.0835408086696064	0.300085228871364	0.496453078314071	0.480305937002754	0.512600219625387	4.03	2.63	6.27	0.106573461429229	0.110156296054328	0.113739130679427	0.114491838843764	0.11834087704708	0.122189915250395	0.114410624332231	0.118289373829975	0.12212012789754	0.0804981631233655	4.98666276490664	0.00171812597237667	0.701257212388598	0.371242774297274	0.378658282191872	0.364358520002811	0.474123468266885	0.482095361492586	0.466722688728447	0.471804486511571	0.479758735177205	0.464472535518475	0.000753788170245533	0.000817026609235293	0.000816048787351556
186	0.486333689213633	0.24	0.0805023341924732	0.0774451647351057	0.0835595036498407	0.296755934721162	0.495561746646972	0.479314930188201	0.511808563105742	3.97	2.6	6.12	0.107569975930278	0.111216158315474	0.11486234070067	0.115714580648034	0.119636831834021	0.123559083020009	0.115694771389963	0.119692113296401	0.123567274989273	0.0805023341924732	4.91750508138789	-0.00351491495829656	0.68720920926357	0.371242774297274	0.378658282191872	0.364358520002811	0.474123468266885	0.482095361492586	0.466722688728447	0.471804486511571	0.479758735177205	0.464472535518475	0.000753788170245533	0.000817026609235293	0.000816048787351556
186	0.486333689213633	0.24	0.0805078505828818	0.0774956061232065	0.0835200950425572	0.312548460225276	0.503847860582393	0.487933875399335	0.519761845765452	3.98	2.59	6.18	0.109317693225562	0.112883094682499	0.116448496139437	0.117571304269016	0.121405897619516	0.125240490970016	0.117467678986577	0.121331699941422	0.125161861353035	0.0805078505828818	4.93248812008963	0.0119999222257458	0.704153388797031	0.371242774297274	0.378658282191872	0.364358520002811	0.474123468266885	0.482095361492586	0.466722688728447	0.471804486511571	0.479758735177205	0.464472535518475	0.000753788170245533	0.000817026609235293	0.000816048787351556
186	0.486333689213633	0.24	0.0805216193639019	0.0774979440478661	0.0835452946799378	0.304838540154957	0.501850031542787	0.485710198779762	0.517989864305811	4.08	2.63	6.17	0.1065716085635	0.110112913530583	0.113654218497665	0.114343195108589	0.11814274482214	0.121942294535691	0.114397404585043	0.118223450058815	0.122177149953273	0.0805216193639019	4.97807216347696	-0.000445117377785075	0.698507957394422	0.371242774297274	0.378658282191872	0.364358520002811	0.474123468266885	0.482095361492586	0.466722688728447	0.471804486511571	0.479758735177205	0.464472535518475	0.000753788170245533	0.000817026609235293	0.000816048787351556
186	0.486333689213633	0.24	0.0805281464292736	0.0774896656615821	0.0835666271969651	0.295528318555818	0.484879215765265	0.468935741871283	0.500822689659248	4.02	2.59	6.22	0.104277531374737	0.107822891539794	0.111368251704852	0.112053438240227	0.115863173578772	0.119672908917318	0.111928623843414	0.115715129816715	0.119496225185321	0.0805281464292736	4.9290174360646	-0.00612590598033601	0.687156890864825	0.371242774297274	0.378658282191872	0.364358520002811	0.474123468266885	0.482095361492586	0.466722688728447	0.471804486511571	0.479758735177205	0.464472535518475	0.000753788170245533	0.000817026609235293	0.000816048787351556
186	0.486333689213633	0.24	0.080528184319912	0.0775158195678162	0.0835405490720078	0.315312868582237	0.506981821831609	0.49107128656668	0.522892357096538	4.01	2.61	6.2	0.109237410767882	0.112776664077566	0.11631591738725	0.117387831056989	0.121191155089155	0.124994479121321	0.117355357156396	0.121131621828477	0.124937649137542	0.080528184319912	4.95292522103986	-0.0033694509729227	0.691875322131027	0.371242774297274	0.378658282191872	0.364358520002811	0.474123468266885	0.482095361492586	0.466722688728447	0.471804486511571	0.479758735177205	0.464472535518475	0.000753788170245533	0.000817026609235293	0.000816048787351556
186	0.486333689213633	0.24	0.0805302173715208	0.0775052028269771	0.0835552319160645	0.310197588802046	0.500674308299903	0.484773631153487	0.516574985446318	4.05	2.59	6.24	0.10700985939119	0.110519805304737	0.114029751218284	0.114892458140049	0.118660954951842	0.122429451763634	0.114678653277497	0.118420319277448	0.122173721592117	0.0805302173715208	4.98010580659463	0.00302438618962151	0.699323771528901	0.371242774297274	0.378658282191872	0.364358520002811	0.474123468266885	0.482095361492586	0.466722688728447	0.471804486511571	0.479758735177205	0.464472535518475	0.000753788170245533	0.000817026609235293	0.000816048787351556
186	0.486333689213633	0.24	0.0805479316761621	0.0774945145325323	0.0836013488197918	0.305074446741496	0.495152030661949	0.479236469461942	0.511067591861957	4.04	2.58	6.24	0.105933921331994	0.10945201295388	0.112970104575765	0.113755270310452	0.117533110858527	0.121310951406601	0.113476873544204	0.117280074954761	0.12104249454037	0.0805479316761621	4.96991488041333	0.00309861361985417	0.698682935420684	0.371242774297274	0.378658282191872	0.364358520002811	0.474123468266885	0.482095361492586	0.466722688728447	0.471804486511571	0.479758735177205	0.464472535518475	0.000753788170245533	0.000817026609235293	0.000816048787351556
186	0.486333689213633	0.24	0.0805532789982794	0.0775214399223242	0.0835851180742345	0.307404701173563	0.505326290210266	0.489172531980361	0.521480048440171	4.02	2.54	6.19	0.108722728140561	0.112313037386602	0.115903346632642	0.116823315562729	0.120681127422231	0.124538939281732	0.116468397545123	0.120347165178378	0.124123663683713	0.0805532789982794	4.94637759993538	-0.0100227052605522	0.681923488047764	0.371242774297274	0.378658282191872	0.364358520002811	0.474123468266885	0.482095361492586	0.466722688728447	0.471804486511571	0.479758735177205	0.464472535518475	0.000753788170245533	0.000817026609235293	0.000816048787351556
186	0.486333689213633	0.24	0.0805540868944104	0.077518796105086	0.0835893776837348	0.297491008526261	0.489107088779928	0.473100081343676	0.505114096216181	4.03	2.63	6.14	0.104926884770193	0.108477011880738	0.112027138991283	0.11271703041129	0.116530731602931	0.120344432794572	0.112846873933665	0.116679864357866	0.120383228830851	0.0805540868944104	4.9213901235133	-0.00158387955748992	0.693743210217545	0.371242774297274	0.378658282191872	0.364358520002811	0.474123468266885	0.482095361492586	0.466722688728447	0.471804486511571	0.479758735177205	0.464472535518475	0.000753788170245533	0.000817026609235293	0.000816048787351556
186	0.486333689213633	0.24	0.0805694419643716	0.0775495342402426	0.0835893496885006	0.292477458061499	0.484271941722278	0.468230979507406	0.500312903937149	4.01	2.56	6.21	0.104279039244358	0.10785149856792	0.111423957891483	0.112074694942867	0.115914222922654	0.119753750902441	0.111802387516946	0.115628478816495	0.119451876787343	0.0805694419643716	4.91213173306259	0.00494486809608692	0.694791510688616	0.371242774297274	0.378658282191872	0.364358520002811	0.474123468266885	0.482095361492586	0.466722688728447	0.471804486511571	0.479758735177205	0.464472535518475	0.000753788170245533	0.000817026609235293	0.000816048787351556
186	0.486333689213633	0.24	0.0805747324675585	0.0774937404272989	0.0836557245078181	0.297672041783722	0.49436749958778	0.478195339374011	0.51053965980155	3.98	2.59	6.21	0.107074593726593	0.110695765540684	0.114316937354775	0.115151197239284	0.119045512924165	0.122939828609046	0.11500478649244	0.118950581271383	0.122811807172639	0.0805747324675585	4.93395755110687	-0.00419900001789025	0.6888298095596	0.371242774297274	0.378658282191872	0.364358520002811	0.474123468266885	0.482095361492586	0.466722688728447	0.471804486511571	0.479758735177205	0.464472535518475	0.000753788170245533	0.000817026609235293	0.000816048787351556
186	0.486333689213633	0.24	0.0805809061642808	0.0775541937165081	0.0836076186120535	0.315208999737782	0.504898222980638	0.48904926450079	0.520747181460486	3.96	2.55	6.15	0.110067014263759	0.113634032283606	0.117201050303452	0.118439921377036	0.122278286001052	0.126116650625069	0.118166125026983	0.122024526909	0.125901886306565	0.0805809061642808	4.90809818729334	-0.00353867938757384	0.685523286118483	0.371242774297274	0.378658282191872	0.364358520002811	0.474123468266885	0.482095361492586	0.466722688728447	0.471804486511571	0.479758735177205	0.464472535518475	0.000753788170245533	0.000817026609235293	0.000816048787351556
186	0.486333689213633	0.24	0.0805965427301738	0.0775348106201866	0.0836582748401609	0.302846608428878	0.503174854692306	0.48691603882027	0.519433670564343	4.01	2.57	6.13	0.108452367746311	0.112073745843335	0.11569512394036	0.116561502019544	0.120453655590199	0.124345809160855	0.116440631224407	0.120379242965055	0.124292984517384	0.0805965427301738	4.90237219161957	-1.29303203462873e-05	0.69174665908046	0.371242774297274	0.378658282191872	0.364358520002811	0.474123468266885	0.482095361492586	0.466722688728447	0.471804486511571	0.479758735177205	0.464472535518475	0.000753788170245533	0.000817026609235293	0.000816048787351556
186	0.486333689213633	0.24	0.080599492091064	0.0775186007442004	0.0836803834379275	0.29137321140919	0.49265290142366	0.476290683014093	0.509015119833226	3.99	2.62	6.22	0.106636292403628	0.110299614758903	0.113962937114178	0.114678358662404	0.118617953574089	0.122557548485773	0.114663423174083	0.118543086374399	0.122472452304737	0.080599492091064	4.95035195138901	-0.000835072881628293	0.695397437810749	0.371242774297274	0.378658282191872	0.364358520002811	0.474123468266885	0.482095361492586	0.466722688728447	0.471804486511571	0.479758735177205	0.464472535518475	0.000753788170245533	0.000817026609235293	0.000816048787351556
186	0.486333689213633	0.24	0.0805998568677532	0.0775513582112762	0.0836483555242302	0.304201302002229	0.502280153384139	0.486102167293719	0.518458139474558	4.03	2.62	6.15	0.107662284419378	0.111245397305907	0.114828510192435	0.115637226736858	0.119485754004487	0.123334281272117	0.115715938335234	0.119543127247198	0.123391121749416	0.0805998568677532	4.96344042141232	0.00664093303209756	0.703222709706541	0.371242774297274	0.378658282191872	0.364358520002811	0.474123468266885	0.482095361492586	0.466722688728447	0.471804486511571	0.479758735177205	0.464472535518475	0.000753788170245533	0.000817026609235293	0.000816048787351556
186	0.486333689213633	0.24	0.0806041520715928	0.0775405305753461	0.0836677735678394	0.296742599551977	0.4897936642122	0.473735439244909	0.505851889179491	4.01	2.61	6.2	0.105373775175776	0.108945633321163	0.112517491466549	0.113235013988512	0.117073344791249	0.120911675593986	0.113169570740888	0.117046689256597	0.120849591821563	0.0806041520715928	4.91556884853081	0.0043053005822913	0.698557675214944	0.371242774297274	0.378658282191872	0.364358520002811	0.474123468266885	0.482095361492586	0.466722688728447	0.471804486511571	0.479758735177205	0.464472535518475	0.000753788170245533	0.000817026609235293	0.000816048787351556
186	0.486333689213633	0.24	0.0806054040525976	0.0775443465808892	0.083666461524306	0.295607585752534	0.486610687163653	0.470613325672856	0.50260804865445	3.98	2.57	6.17	0.105577549656506	0.109166403042145	0.112755256427783	0.113566345453959	0.117426758626107	0.121287171798255	0.113400486986836	0.117244374414804	0.121136986544457	0.0806054040525976	4.92300032762972	-0.00679575897269964	0.685361728623361	0.371242774297274	0.378658282191872	0.364358520002811	0.474123468266885	0.482095361492586	0.466722688728447	0.471804486511571	0.479758735177205	0.464472535518475	0.000753788170245533	0.000817026609235293	0.000816048787351556
186	0.486333689213633	0.24	0.0806133045064183	0.0775931832691536	0.0836334257436831	0.302519914756958	0.492779641997217	0.476844393260046	0.508714890734388	4.03	2.57	6.17	0.105777275739046	0.109312154671182	0.112847033603318	0.11363302298046	0.117430426308557	0.121227829636654	0.113454588064521	0.117195950155929	0.121051160107231	0.0806133045064183	4.9468124052336	-0.00461448043707092	0.688805574048905	0.371242774297274	0.378658282191872	0.364358520002811	0.474123468266885	0.482095361492586	0.466722688728447	0.471804486511571	0.479758735177205	0.464472535518475	0.000753788170245533	0.000817026609235293	0.000816048787351556
186	0.486333689213633	0.24	0.0806182059379314	0.0775990122519451	0.0836373996239177	0.307425341744396	0.499543484614061	0.483575359277627	0.515511609950494	4.07	2.6	6.26	0.106151568254987	0.109656795545904	0.11316202283682	0.113898428777898	0.117659464884174	0.121420500990449	0.113739634796707	0.117490309626737	0.121234075757593	0.0806182059379314	4.98536745299354	0.00853765015100177	0.706847110365322	0.371242774297274	0.378658282191872	0.364358520002811	0.474123468266885	0.482095361492586	0.466722688728447	0.471804486511571	0.479758735177205	0.464472535518475	0.000753788170245533	0.000817026609235293	0.000816048787351556
186	0.486333689213633	0.24	0.0806258825766938	0.0775900297501888	0.0836617354031989	0.3017591952321	0.498507263248789	0.482357691347635	0.514656835149942	3.97	2.55	6.16	0.10838538762191	0.112014183517222	0.115642979412534	0.116608349496888	0.1205124541857	0.124416558874511	0.116232645089622	0.120311430070933	0.124173583213997	0.0806258825766938	4.92654744957978	0.0037143805570713	0.692889782358344	0.371242774297274	0.378658282191872	0.364358520002811	0.474123468266885	0.482095361492586	0.466722688728447	0.471804486511571	0.479758735177205	0.464472535518475	0.000753788170245533	0.000817026609235293	0.000816048787351556
186	0.486333689213633	0.24	0.0806291237136022	0.0775828398489658	0.0836754075782386	0.297956002899746	0.484717823408602	0.468872093374133	0.500563553443071	4.01	2.58	6.25	0.104467405211945	0.107997925206167	0.111528445200388	0.112282803186746	0.116077447849872	0.119872092512997	0.111982570498003	0.115803465106603	0.119621248870703	0.0806291237136022	4.96122011771396	0.00456113832303103	0.699523468143292	0.371242774297274	0.378658282191872	0.364358520002811	0.474123468266885	0.482095361492586	0.466722688728447	0.471804486511571	0.479758735177205	0.464472535518475	0.000753788170245533	0.000817026609235293	0.000816048787351556
186	0.486333689213633	0.24	0.080634504156706	0.0776106265335214	0.0836583817798906	0.304393676653222	0.494768312989412	0.478839515417108	0.510697110561717	4.05	2.58	6.28	0.10574399351372	0.109261611865872	0.112779230218025	0.11353875892322	0.117315673420185	0.121092587917151	0.113224775363415	0.116984894916061	0.12065735965225	0.080634504156706	4.97397634386885	-0.000534876525729312	0.696107342750877	0.371242774297274	0.378658282191872	0.364358520002811	0.474123468266885	0.482095361492586	0.466722688728447	0.471804486511571	0.479758735177205	0.464472535518475	0.000753788170245533	0.000817026609235293	0.000816048787351556
186	0.486333689213633	0.24	0.0806368592221159	0.0776060745499798	0.083667643894252	0.307603875756126	0.496440833846665	0.480578536861812	0.512303130831517	3.98	2.59	6.15	0.107624876386438	0.11117721512247	0.114729553858502	0.115745067532963	0.119565426735288	0.123385785937612	0.115670404136472	0.119464765147768	0.123308258656812	0.0806368592221159	4.90827116058645	0.00316351837989463	0.693383287256969	0.371242774297274	0.378658282191872	0.364358520002811	0.474123468266885	0.482095361492586	0.466722688728447	0.471804486511571	0.479758735177205	0.464472535518475	0.000753788170245533	0.000817026609235293	0.000816048787351556
186	0.486333689213633	0.24	0.0806397666241709	0.0775792678365859	0.0837002654117559	0.298038694877076	0.494179261647286	0.478027423874309	0.510331099420264	3.99	2.57	6.24	0.106802703952784	0.110411408938744	0.114020113924703	0.114829606867545	0.118709528999685	0.122589451131824	0.114537742187327	0.118401075803911	0.122257123966119	0.0806397666241709	4.90983506764312	-0.00178279276362169	0.689686925367779	0.371242774297274	0.378658282191872	0.364358520002811	0.474123468266885	0.482095361492586	0.466722688728447	0.471804486511571	0.479758735177205	0.464472535518475	0.000753788170245533	0.000817026609235293	0.000816048787351556
186	0.486333689213633	0.24	0.0806420367268556	0.0775969319230556	0.0836871415306555	0.304546261797492	0.491874094279685	0.476044178499437	0.507704010059933	4	2.55	6.23	0.106345262558455	0.109881565754589	0.113417868950723	0.114336000024697	0.1181380195279	0.121940039031104	0.113964831390575	0.117774996256776	0.121597687024314	0.0806420367268556	4.92463866471883	-0.00072212691350285	0.68970994157294	0.371242774297274	0.378658282191872	0.364358520002811	0.474123468266885	0.482095361492586	0.466722688728447	0.471804486511571	0.479758735177205	0.464472535518475	0.000753788170245533	0.000817026609235293	0.000816048787351556
186	0.486333689213633	0.24	0.0806606090105983	0.0776340115847388	0.0836872064364579	0.30160955829599	0.489512465696451	0.473648655070895	0.505376276322008	4.03	2.63	6.22	0.104981213246019	0.108497326019371	0.112013438792724	0.112767080254832	0.11654396336599	0.120320846477147	0.11274873028774	0.116555622900205	0.120275161648278	0.0806606090105983	4.94635710575826	-0.00230327541589477	0.692478910685076	0.371242774297274	0.378658282191872	0.364358520002811	0.474123468266885	0.482095361492586	0.466722688728447	0.471804486511571	0.479758735177205	0.464472535518475	0.000753788170245533	0.000817026609235293	0.000816048787351556
186	0.486333689213633	0.24	0.080664175498963	0.0776476504435635	0.0836807005543625	0.30509821952164	0.496147847007283	0.480201171589539	0.512094522425026	4.06	2.59	6.24	0.105801839733692	0.109315341358956	0.11282884298422	0.113571092031069	0.117342597492964	0.121114102954859	0.113420494055936	0.117158174793792	0.120948430014687	0.080664175498963	4.94478260860213	-0.000855011387737981	0.693559068327848	0.371242774297274	0.378658282191872	0.364358520002811	0.474123468266885	0.482095361492586	0.466722688728447	0.471804486511571	0.479758735177205	0.464472535518475	0.000753788170245533	0.000817026609235293	0.000816048787351556
186	0.486333689213633	0.24	0.0806667901262772	0.0775693767594951	0.0837642034930593	0.300442855333421	0.4997323007421	0.483492329824775	0.515972271659424	4.03	2.62	6.22	0.107158497120602	0.110757832145034	0.114357167169467	0.115105285115164	0.118971543931262	0.12283780274736	0.115053993576976	0.118960029431628	0.122779686842523	0.0806667901262772	4.9339738988211	-0.00280849637045723	0.692271088543486	0.371242774297274	0.378658282191872	0.364358520002811	0.474123468266885	0.482095361492586	0.466722688728447	0.471804486511571	0.479758735177205	0.464472535518475	0.000753788170245533	0.000817026609235293	0.000816048787351556
186	0.486333689213633	0.24	0.0806673942485264	0.0776295394065016	0.0837052490905511	0.302394325697796	0.493640985980068	0.477673131635495	0.509608840324641	4.03	2.61	6.2	0.105858135801159	0.109396805200196	0.112935474599233	0.113707178479914	0.117508228913048	0.121309279346182	0.11368917313332	0.117442569278001	0.121308811789015	0.0806673942485264	4.95192867371938	-0.00595269049335753	0.689744339703397	0.371242774297274	0.378658282191872	0.364358520002811	0.474123468266885	0.482095361492586	0.466722688728447	0.471804486511571	0.479758735177205	0.464472535518475	0.000753788170245533	0.000817026609235293	0.000816048787351556
186	0.486333689213633	0.24	0.0806689280642302	0.0776211144835924	0.083716741644868	0.303882015716995	0.496089190032493	0.480098549544703	0.512079830520283	4.03	2.58	6.27	0.106496059158611	0.110043122979126	0.113590186799641	0.114404807856101	0.118215288338153	0.122025768820205	0.114063073437478	0.117931704876332	0.121649546549213	0.0806689280642302	4.96608908408188	0.00332020377201543	0.698683729853588	0.371242774297274	0.378658282191872	0.364358520002811	0.474123468266885	0.482095361492586	0.466722688728447	0.471804486511571	0.479758735177205	0.464472535518475	0.000753788170245533	0.000817026609235293	0.000816048787351556
186	0.486333689213633	0.24	0.0806720536825868	0.0776357847743459	0.0837083225908276	0.300418012380261	0.492390613835209	0.476388282486208	0.50839294518421	3.98	2.56	6.14	0.106798031195614	0.110385477708139	0.113972924220665	0.114869788265649	0.118728372704845	0.12258695714404	0.114752392664627	0.118538054105102	0.122391610815635	0.0806720536825868	4.89961198427239	-0.00222397119706495	0.686190963293739	0.371242774297274	0.378658282191872	0.364358520002811	0.474123468266885	0.482095361492586	0.466722688728447	0.471804486511571	0.479758735177205	0.464472535518475	0.000753788170245533	0.000817026609235293	0.000816048787351556
186	0.486333689213633	0.24	0.0806826877084598	0.0776206346665259	0.0837447407503937	0.303251460185323	0.499274708160938	0.483157370015142	0.515392046306733	4.04	2.59	6.17	0.10679054426778	0.110352901833978	0.113915259400175	0.114673899289762	0.118499232661561	0.122324566033361	0.114624477353209	0.11843902789393	0.122238926590307	0.0806826877084598	4.93668355567188	0.0034696395467699	0.697873633009416	0.371242774297274	0.378658282191872	0.364358520002811	0.474123468266885	0.482095361492586	0.466722688728447	0.471804486511571	0.479758735177205	0.464472535518475	0.000753788170245533	0.000817026609235293	0.000816048787351556
186	0.486333689213633	0.24	0.0807134641149436	0.0776235753552371	0.0838033528746502	0.302169189214821	0.491967123273727	0.476044917597837	0.507889328949617	4.01	2.58	6.22	0.105908581317945	0.109450890356964	0.112993199395983	0.11381233477852	0.117618999519194	0.121425664259868	0.113586438425978	0.117332562468073	0.121151441631264	0.0807134641149436	4.90720296908918	-0.0042517230637903	0.686545828042387	0.371242774297274	0.378658282191872	0.364358520002811	0.474123468266885	0.482095361492586	0.466722688728447	0.471804486511571	0.479758735177205	0.464472535518475	0.000753788170245533	0.000817026609235293	0.000816048787351556
186	0.486333689213633	0.24	0.0807134694786187	0.0776804728370162	0.0837464661202211	0.305572284948156	0.497974161832693	0.481986663247044	0.513961660418343	3.98	2.58	6.13	0.107928391300967	0.111508376256674	0.11508836121238	0.116070004423792	0.119920046703096	0.1237700889824	0.116011914504224	0.119883405736982	0.123693874131539	0.0807134694786187	4.92110596004166	0.00668583172873516	0.698496049771608	0.371242774297274	0.378658282191872	0.364358520002811	0.474123468266885	0.482095361492586	0.466722688728447	0.471804486511571	0.479758735177205	0.464472535518475	0.000753788170245533	0.000817026609235293	0.000816048787351556
186	0.486333689213633	0.24	0.080714902489701	0.0776853962261824	0.0837444087532196	0.302639479800048	0.493469623368867	0.477516582444083	0.509422664293651	3.97	2.57	6.24	0.10725959631798	0.110842962409432	0.114426328500885	0.115392383884136	0.119247452985799	0.123102522087462	0.115141446751726	0.118981486492748	0.122863733939812	0.080714902489701	4.940398656838	-0.00373944539486468	0.690494037091901	0.371242774297274	0.378658282191872	0.364358520002811	0.474123468266885	0.482095361492586	0.466722688728447	0.471804486511571	0.479758735177205	0.464472535518475	0.000753788170245533	0.000817026609235293	0.000816048787351556
186	0.486333689213633	0.24	0.0807202856587112	0.0776454883869124	0.08379508293051	0.306463836415608	0.503951917822243	0.487806428599601	0.520097407044886	3.97	2.58	6.1	0.109490900328435	0.113114846319277	0.116738792310118	0.11778285356134	0.121681247845003	0.125579642128666	0.117754602552714	0.121727963529926	0.125584301088225	0.0807202856587112	4.89675844778193	-0.0121169063725741	0.678288417305005	0.371242774297274	0.378658282191872	0.364358520002811	0.474123468266885	0.482095361492586	0.466722688728447	0.471804486511571	0.479758735177205	0.464472535518475	0.000753788170245533	0.000817026609235293	0.000816048787351556
186	0.486333689213633	0.24	0.0807265876121052	0.0777079748014671	0.0837452004227434	0.299333878296906	0.487409251756399	0.471527859972938	0.503290643539861	3.97	2.55	6.18	0.105962949027561	0.1095318560867	0.113100763145838	0.114003507295497	0.117843226043298	0.121682944791099	0.113694376407739	0.117525825099926	0.121451674461787	0.0807265876121052	4.92414605765958	0.000765908951405205	0.690894129770645	0.371242774297274	0.378658282191872	0.364358520002811	0.474123468266885	0.482095361492586	0.466722688728447	0.471804486511571	0.479758735177205	0.464472535518475	0.000753788170245533	0.000817026609235293	0.000816048787351556
186	0.486333689213633	0.24	0.0807293371407391	0.0776995031986447	0.0837591710828336	0.295802493479336	0.479004529716472	0.463264588198214	0.494744471234731	4	2.58	6.17	0.103292071268645	0.106801536922801	0.110311002576957	0.111028743035926	0.114801070916691	0.118573398797456	0.11088197528793	0.114704081348918	0.118453786288046	0.0807293371407391	4.90092152049519	0.000477106844127274	0.690848576729627	0.371242774297274	0.378658282191872	0.364358520002811	0.474123468266885	0.482095361492586	0.466722688728447	0.471804486511571	0.479758735177205	0.464472535518475	0.000753788170245533	0.000817026609235293	0.000816048787351556
186	0.486333689213633	0.24	0.0807309380384922	0.0777125004596276	0.0837493756173567	0.30117148849589	0.488017859713274	0.472186024391225	0.503849695035322	4.01	2.59	6.18	0.105098293876876	0.108622114564776	0.112145935252676	0.112947558317542	0.116734555498613	0.120521552679684	0.11284061750896	0.116660301718002	0.120359341380008	0.0807309380384922	4.94709481693413	-0.00139522978749685	0.692117327864412	0.371242774297274	0.378658282191872	0.364358520002811	0.474123468266885	0.482095361492586	0.466722688728447	0.471804486511571	0.479758735177205	0.464472535518475	0.000753788170245533	0.000817026609235293	0.000816048787351556
186	0.486333689213633	0.24	0.0807326057816503	0.0777076295010575	0.083757582062243	0.30715437718551	0.498357673411646	0.482417310600544	0.514298036222748	3.99	2.55	6.22	0.107978976738716	0.111546891959345	0.115114807179974	0.116118682232297	0.11995555517043	0.123792428108562	0.115764986058889	0.119629640002495	0.12352380703669	0.0807326057816503	4.94695211033325	-1.76299239591797e-05	0.691695583668178	0.371242774297274	0.378658282191872	0.364358520002811	0.474123468266885	0.482095361492586	0.466722688728447	0.471804486511571	0.479758735177205	0.464472535518475	0.000753788170245533	0.000817026609235293	0.000816048787351556
186	0.486333689213633	0.24	0.0807347125549805	0.0776973010835424	0.0837721240264187	0.307897300773532	0.50341223637253	0.487338262197352	0.519486210547708	3.97	2.58	6.13	0.109505007743801	0.113116833046805	0.11672865834981	0.117812974167803	0.121698822768599	0.125584671369396	0.117765805928579	0.12163719949018	0.125522143613171	0.0807347125549805	4.88956515544522	0.00406421616406919	0.693056847624715	0.371242774297274	0.378658282191872	0.364358520002811	0.474123468266885	0.482095361492586	0.466722688728447	0.471804486511571	0.479758735177205	0.464472535518475	0.000753788170245533	0.000817026609235293	0.000816048787351556
186	0.486333689213633	0.24	0.0807498644245503	0.0777123908276901	0.0837873380214105	0.30276856264048	0.503089017114858	0.486829969792813	0.519348064436903	4.01	2.6	6.24	0.108276167529363	0.111892352729422	0.11550853792948	0.116352664808024	0.120238587205047	0.124124509602069	0.116199658416372	0.120076412234255	0.123880840302081	0.0807498644245503	4.94555525490961	0.00557050565615266	0.700232330878557	0.371242774297274	0.378658282191872	0.364358520002811	0.474123468266885	0.482095361492586	0.466722688728447	0.471804486511571	0.479758735177205	0.464472535518475	0.000753788170245533	0.000817026609235293	0.000816048787351556
186	0.486333689213633	0.24	0.0807517949588592	0.0777206873716385	0.0837829025460799	0.306014429378235	0.50306684640942	0.486932657685226	0.519201035133614	3.99	2.58	6.22	0.109005718612741	0.11261755036885	0.11622938212496	0.117224829523008	0.121108996035225	0.124993162547442	0.116913135679351	0.120863022136473	0.124749086489414	0.0807517949588592	4.93769518137051	-0.00748000077014647	0.685979285592811	0.371242774297274	0.378658282191872	0.364358520002811	0.474123468266885	0.482095361492586	0.466722688728447	0.471804486511571	0.479758735177205	0.464472535518475	0.000753788170245533	0.000817026609235293	0.000816048787351556
186	0.486333689213633	0.24	0.0807677450378294	0.0777162554552176	0.0838192346204412	0.291173659505303	0.482363577834945	0.466335348151373	0.498391807518516	3.99	2.58	6.25	0.104208398295408	0.107790104356202	0.111371810416995	0.112042563222956	0.115893534299441	0.119744505375926	0.111772177024613	0.115612510826304	0.119419194017121	0.0807677450378294	4.95238818598746	0.0013446039395084	0.695803277441436	0.371242774297274	0.378658282191872	0.364358520002811	0.474123468266885	0.482095361492586	0.466722688728447	0.471804486511571	0.479758735177205	0.464472535518475	0.000753788170245533	0.000817026609235293	0.000816048787351556
186	0.486333689213633	0.24	0.0807725094244927	0.0777336262300428	0.0838113926189425	0.307533100436658	0.502267045980876	0.486215922763309	0.518318169198442	3.98	2.6	6.14	0.109002950157614	0.112601392129886	0.116199834102157	0.117241570783119	0.121111988864382	0.124982406945644	0.117259193530083	0.121104826890883	0.125046924361959	0.0807725094244927	4.91159351488908	0.00177386096968693	0.693096863616178	0.371242774297274	0.378658282191872	0.364358520002811	0.474123468266885	0.482095361492586	0.466722688728447	0.471804486511571	0.479758735177205	0.464472535518475	0.000753788170245533	0.000817026609235293	0.000816048787351556
186	0.486333689213633	0.24	0.0807777544189652	0.0777230876603464	0.083832421177584	0.304091443426641	0.495865215424129	0.47988970290222	0.511840727946038	4	2.58	6.19	0.107004929203749	0.110567119798926	0.114129310394103	0.115020446824418	0.118849473739158	0.122678500653898	0.114843913265941	0.118626606205362	0.122487593179631	0.0807777544189652	4.93548887023267	0.00242121529715964	0.695916073229969	0.371242774297274	0.378658282191872	0.364358520002811	0.474123468266885	0.482095361492586	0.466722688728447	0.471804486511571	0.479758735177205	0.464472535518475	0.000753788170245533	0.000817026609235293	0.000816048787351556
186	0.486333689213633	0.24	0.0807818669941828	0.0777075399526852	0.0838561940356804	0.297171458139567	0.490748576017055	0.474675560525481	0.50682159150863	3.96	2.58	6.09	0.106879411681313	0.110498461370289	0.114117511059265	0.115015791151617	0.118910347237271	0.122804903322925	0.11503077770487	0.11888020686547	0.122862067603319	0.0807818669941828	4.89433921537278	0.0014605810551357	0.690931455638263	0.371242774297274	0.378658282191872	0.364358520002811	0.474123468266885	0.482095361492586	0.466722688728447	0.471804486511571	0.479758735177205	0.464472535518475	0.000753788170245533	0.000817026609235293	0.000816048787351556
186	0.486333689213633	0.24	0.0807897127589346	0.0777655017530646	0.0838139237648046	0.308178484925945	0.499952361180547	0.483999386869563	0.515905335491531	3.98	2.53	6.21	0.108455936561073	0.112030723671907	0.11560551078274	0.116646950716857	0.120491719654017	0.124336488591177	0.116261446324393	0.120071642935238	0.123846598735508	0.0807897127589346	4.94326717338265	0.00321090866406535	0.693477903543726	0.371242774297274	0.378658282191872	0.364358520002811	0.474123468266885	0.482095361492586	0.466722688728447	0.471804486511571	0.479758735177205	0.464472535518475	0.000753788170245533	0.000817026609235293	0.000816048787351556
186	0.486333689213633	0.24	0.0807947446244989	0.07774426868463	0.0838452205643678	0.302514625124176	0.498501024564982	0.482380558706233	0.514621490423731	4.01	2.6	6.23	0.107297017232479	0.110882729533325	0.114468441834171	0.115301772763016	0.119154992503597	0.123008212244178	0.115175820129844	0.118995629097321	0.122845872842345	0.0807947446244989	4.95976485027849	0.00755959223351507	0.703111551603442	0.371242774297274	0.378658282191872	0.364358520002811	0.474123468266885	0.482095361492586	0.466722688728447	0.471804486511571	0.479758735177205	0.464472535518475	0.000753788170245533	0.000817026609235293	0.000816048787351556
186	0.486333689213633	0.24	0.0807983898210917	0.0777599777767161	0.0838368018654673	0.298748531445969	0.48716146825113	0.471265971635835	0.503056964866425	4.02	2.55	6.17	0.104636480316174	0.108165801164291	0.111695122012407	0.112419457829008	0.116211293478019	0.120003129127029	0.112168561709751	0.115905393598416	0.119762605402184	0.0807983898210917	4.89504280828709	-0.0066022619572492	0.68198448627026	0.371242774297274	0.378658282191872	0.364358520002811	0.474123468266885	0.482095361492586	0.466722688728447	0.471804486511571	0.479758735177205	0.464472535518475	0.000753788170245533	0.000817026609235293	0.000816048787351556
186	0.486333689213633	0.24	0.0808096353096532	0.0777476855313306	0.0838715850879757	0.294103813053454	0.487369046413394	0.471288707372448	0.50344938545434	4.01	2.6	6.29	0.104822054015051	0.108398575457561	0.111975096900071	0.112641204275449	0.116484514599662	0.120327824923875	0.112389215553799	0.116264463949096	0.120089707199622	0.0808096353096532	4.96260127671157	-0.00637436786948437	0.690286328400396	0.371242774297274	0.378658282191872	0.364358520002811	0.474123468266885	0.482095361492586	0.466722688728447	0.471804486511571	0.479758735177205	0.464472535518475	0.000753788170245533	0.000817026609235293	0.000816048787351556
186	0.486333689213633	0.24	0.0808255154615171	0.0777411505401885	0.0839098803828457	0.298316129324376	0.492055211465882	0.475983453521893	0.50812696940987	3.99	2.59	6.17	0.10651167223718	0.110108078376383	0.113704484515586	0.114537371693385	0.118404768553037	0.122272165412688	0.114470004476686	0.118280549242485	0.122151676782971	0.0808255154615171	4.91714652157373	0.00697678361950524	0.69853803341695	0.371242774297274	0.378658282191872	0.364358520002811	0.474123468266885	0.482095361492586	0.466722688728447	0.471804486511571	0.479758735177205	0.464472535518475	0.000753788170245533	0.000817026609235293	0.000816048787351556
186	0.486333689213633	0.24	0.0808331523539935	0.0777483162486912	0.0839179884592957	0.293172433005653	0.491680950924898	0.475421880032225	0.50794002181757	3.97	2.59	6.11	0.106697139980417	0.110346101956819	0.113995063933221	0.114775766015722	0.118701010929321	0.122626255842921	0.114635032739625	0.118708030523055	0.122626298624209	0.0808331523539935	4.88975814440253	0.00363442022313031	0.695610818204847	0.371242774297274	0.378658282191872	0.364358520002811	0.474123468266885	0.482095361492586	0.466722688728447	0.471804486511571	0.479758735177205	0.464472535518475	0.000753788170245533	0.000817026609235293	0.000816048787351556
186	0.486333689213633	0.24	0.0808548770731976	0.0777740378157093	0.083935716330686	0.293608379505358	0.489392337519436	0.473225953924065	0.505558721114807	4.02	2.57	6.18	0.105239936166949	0.108835151441004	0.11243036671506	0.113088648252679	0.116951991868503	0.120815335484327	0.112932832424804	0.116726442403933	0.120672596017073	0.0808548770731976	4.93298177037638	-0.00231608723570303	0.691114946577813	0.371242774297274	0.378658282191872	0.364358520002811	0.474123468266885	0.482095361492586	0.466722688728447	0.471804486511571	0.479758735177205	0.464472535518475	0.000753788170245533	0.000817026609235293	0.000816048787351556
186	0.486333689213633	0.24	0.0808690007919978	0.0778418851343787	0.0838961164496168	0.307613939367321	0.499590567465239	0.483628007189708	0.51555312774077	3.99	2.58	6.12	0.10805392577354	0.111620338962037	0.115186752150534	0.11617485578197	0.120009307282612	0.123843758783253	0.116146071689946	0.120008315349696	0.123817728458744	0.0808690007919978	4.9137890224152	0.00764393482603713	0.699566487898257	0.371242774297274	0.378658282191872	0.364358520002811	0.474123468266885	0.482095361492586	0.466722688728447	0.471804486511571	0.479758735177205	0.464472535518475	0.000753788170245533	0.000817026609235293	0.000816048787351556
186	0.486333689213633	0.24	0.0808724354559249	0.0778314990478521	0.0839133718639978	0.30716287985504	0.498074783717873	0.48214378761209	0.514005779823657	4.03	2.6	6.2	0.106889992296257	0.110421851660147	0.113953711024036	0.114820618905035	0.118614522051022	0.12240842519701	0.114709396704711	0.118523941820467	0.122256334095528	0.0808724354559249	4.94537947117728	-0.00117945016718619	0.692034362883386	0.371242774297274	0.378658282191872	0.364358520002811	0.474123468266885	0.482095361492586	0.466722688728447	0.471804486511571	0.479758735177205	0.464472535518475	0.000753788170245533	0.000817026609235293	0.000816048787351556
186	0.486333689213633	0.24	0.0808785101016215	0.0778247364331949	0.0839322837700481	0.314424039091101	0.510547980511616	0.494492487351497	0.526603473671734	3.99	2.57	6.21	0.110559809893058	0.114149535352851	0.117739260812644	0.118878859842319	0.122738693449304	0.126598527056289	0.118786680768244	0.122495841650061	0.126297844621365	0.0808785101016215	4.92235357584084	-0.00934669619601212	0.682069003374289	0.371242774297274	0.378658282191872	0.364358520002811	0.474123468266885	0.482095361492586	0.466722688728447	0.471804486511571	0.479758735177205	0.464472535518475	0.000753788170245533	0.000817026609235293	0.000816048787351556
186	0.486333689213633	0.24	0.0808889423712173	0.0777869962417495	0.083990888500685	0.292886079128307	0.484002855716945	0.467986621156917	0.500019090276972	3.96	2.57	6.13	0.10548220274482	0.109092194194774	0.112702185644728	0.1135259198044	0.117411197028213	0.121296474252026	0.113420151174068	0.117295147716925	0.121197684929453	0.0808889423712173	4.85632255900746	0.0059935234692174	0.69264230720504	0.371242774297274	0.378658282191872	0.364358520002811	0.474123468266885	0.482095361492586	0.466722688728447	0.471804486511571	0.479758735177205	0.464472535518475	0.000753788170245533	0.000817026609235293	0.000816048787351556
186	0.486333689213633	0.24	0.0809011243814827	0.0778545364264871	0.0839477123364782	0.303577147492792	0.502993960079116	0.486769064632963	0.519218855525269	3.99	2.59	6.21	0.108785867649034	0.112411897848705	0.116037928048376	0.116965565452912	0.12086423981034	0.124762914167768	0.116758910034969	0.120679416650069	0.124610044373617	0.0809011243814827	4.94522756102606	0.00339698314577303	0.698695218052399	0.371242774297274	0.378658282191872	0.364358520002811	0.474123468266885	0.482095361492586	0.466722688728447	0.471804486511571	0.479758735177205	0.464472535518475	0.000753788170245533	0.000817026609235293	0.000816048787351556
186	0.486333689213633	0.24	0.080905601136289	0.0778545995806641	0.0839566026919138	0.315147212734018	0.507201425516044	0.491277889594147	0.523124961437941	4.01	2.57	6.22	0.109370652191443	0.112915626524422	0.116460600857402	0.117541841910074	0.121351664785529	0.125161487660984	0.117245734066819	0.121090431369885	0.12487076934799	0.080905601136289	4.94121680836734	-0.00293106748326227	0.690748689900978	0.371242774297274	0.378658282191872	0.364358520002811	0.474123468266885	0.482095361492586	0.466722688728447	0.471804486511571	0.479758735177205	0.464472535518475	0.000753788170245533	0.000817026609235293	0.000816048787351556
186	0.486333689213633	0.24	0.0809065769059793	0.0778669458530968	0.0839462079588618	0.311423105401716	0.503184276678646	0.48724953464161	0.519119018715682	3.99	2.57	6.15	0.109053025507253	0.112619435952559	0.116185846397865	0.11727275370821	0.121107977644725	0.12494320158124	0.117099146185956	0.120969627199372	0.124799387753228	0.0809065769059793	4.89798435185543	-0.00702078824802225	0.68331417633698	0.371242774297274	0.378658282191872	0.364358520002811	0.474123468266885	0.482095361492586	0.466722688728447	0.471804486511571	0.479758735177205	0.464472535518475	0.000753788170245533	0.000817026609235293	0.000816048787351556
186	0.486333689213633	0.24	0.0809277120006156	0.0778825130407146	0.0839729109605167	0.297762234362977	0.490125066340726	0.474095145952429	0.506154986729022	3.95	2.58	6.17	0.106937575248736	0.110553306884863	0.114169038520991	0.115102165357043	0.118993954933347	0.122885744509651	0.114998180280605	0.118839301305934	0.122728423982391	0.0809277120006156	4.92613544548454	0.000259047570474397	0.692240015720895	0.371242774297274	0.378658282191872	0.364358520002811	0.474123468266885	0.482095361492586	0.466722688728447	0.471804486511571	0.479758735177205	0.464472535518475	0.000753788170245533	0.000817026609235293	0.000816048787351556
186	0.486333689213633	0.24	0.0809297591282683	0.0779024798932078	0.0839570383633288	0.294098867157207	0.491199010543317	0.474992111948664	0.507405909137969	3.99	2.57	6.19	0.106111252905113	0.109731806325525	0.113352359745938	0.114084533459046	0.11797713802758	0.121869742596114	0.113895035942111	0.117781452163763	0.121654618776688	0.0809297591282683	4.94036657503821	-0.00131689647773159	0.692620756515561	0.371242774297274	0.378658282191872	0.364358520002811	0.474123468266885	0.482095361492586	0.466722688728447	0.471804486511571	0.479758735177205	0.464472535518475	0.000753788170245533	0.000817026609235293	0.000816048787351556
186	0.486333689213633	0.24	0.0809309798446604	0.0778967416404929	0.0839652180488279	0.304122410582408	0.492155760754085	0.476300917460266	0.508010604047903	3.99	2.59	6.25	0.106558000033931	0.110105044203506	0.11365208837308	0.114584107059787	0.118398319871053	0.12221253268232	0.114376875331675	0.118149133232714	0.121911887003091	0.0809309798446604	4.95809976419205	-0.00435036404977444	0.690728024976526	0.371242774297274	0.378658282191872	0.364358520002811	0.474123468266885	0.482095361492586	0.466722688728447	0.471804486511571	0.479758735177205	0.464472535518475	0.000753788170245533	0.000817026609235293	0.000816048787351556
186	0.486333689213633	0.24	0.0809324891975206	0.0778874654948153	0.083977512900226	0.308958242039246	0.503675384120126	0.487632954329612	0.519717813910641	4.01	2.6	6.19	0.108506162446252	0.112075860674042	0.115645558901831	0.11660618880868	0.120442366369064	0.124278543929447	0.116496488086159	0.120340970208838	0.124173027620566	0.0809324891975206	4.93152293791658	-0.00656008809072085	0.687825976047326	0.371242774297274	0.378658282191872	0.364358520002811	0.474123468266885	0.482095361492586	0.466722688728447	0.471804486511571	0.479758735177205	0.464472535518475	0.000753788170245533	0.000817026609235293	0.000816048787351556
186	0.486333689213633	0.24	0.0809358643999599	0.077865345305359	0.0840063834945609	0.301290155615034	0.49818242811566	0.482025398048693	0.514339458182626	4.04	2.6	6.2	0.106651344593306	0.110226195603755	0.113801046614204	0.114538095977851	0.11837730334746	0.12221651071707	0.114413797699126	0.118248834180633	0.122076274531264	0.0809358643999599	4.94184533807759	0.0179822328516176	0.713422875202646	0.371242774297274	0.378658282191872	0.364358520002811	0.474123468266885	0.482095361492586	0.466722688728447	0.471804486511571	0.479758735177205	0.464472535518475	0.000753788170245533	0.000817026609235293	0.000816048787351556
186	0.486333689213633	0.24	0.0809383126102341	0.0779005537151283	0.08397607150534	0.298978181612637	0.493990887298403	0.477881384937843	0.510100389658962	4.01	2.61	6.19	0.106307837085718	0.109891501163157	0.113475165240595	0.114240231680307	0.118091298785932	0.121942365891557	0.114228216946458	0.118002541237911	0.121901961957883	0.0809383126102341	4.9429099485179	0.00669797648066797	0.700455676840109	0.371242774297274	0.378658282191872	0.364358520002811	0.474123468266885	0.482095361492586	0.466722688728447	0.471804486511571	0.479758735177205	0.464472535518475	0.000753788170245533	0.000817026609235293	0.000816048787351556
186	0.486333689213633	0.24	0.0809850719435682	0.0779469569691689	0.0840231869179675	0.30351939270328	0.494041091950455	0.478102808991537	0.509979374909374	4.06	2.59	6.21	0.105299681124959	0.108810005853638	0.112320330582316	0.113027177948218	0.116795110514827	0.120563043081437	0.112832058167169	0.116589102598334	0.120354430121097	0.0809850719435682	4.93902027342598	0.00144539528877202	0.695944162257322	0.371242774297274	0.378658282191872	0.364358520002811	0.474123468266885	0.482095361492586	0.466722688728447	0.471804486511571	0.479758735177205	0.464472535518475	0.000753788170245533	0.000817026609235293	0.000816048787351556
186	0.486333689213633	0.24	0.0809971845474567	0.0779451047842626	0.0840492643106509	0.308072248165904	0.499037350453872	0.483109605040912	0.514965095866832	4.03	2.6	6.3	0.107158471722059	0.110691402631777	0.114224333541496	0.115115733447441	0.118911009045867	0.122706284644293	0.114842897678273	0.118637601711725	0.122402053341648	0.0809971845474567	4.97463518766318	0.00217432289986417	0.698629987537885	0.371242774297274	0.378658282191872	0.364358520002811	0.474123468266885	0.482095361492586	0.466722688728447	0.471804486511571	0.479758735177205	0.464472535518475	0.000753788170245533	0.000817026609235293	0.000816048787351556
186	0.486333689213633	0.24	0.0810214826611661	0.0779651579760517	0.0840778073462805	0.304239528794754	0.497490173532478	0.48146791517091	0.513512431894045	4.02	2.57	6.32	0.106843078313324	0.110398595412056	0.113954112510789	0.114782945423264	0.11860268490979	0.122422424396315	0.114379700185418	0.118211971370147	0.121995176524433	0.0810214826611661	4.97621874111575	0.00417522890998498	0.700851693620604	0.371242774297274	0.378658282191872	0.364358520002811	0.474123468266885	0.482095361492586	0.466722688728447	0.471804486511571	0.479758735177205	0.464472535518475	0.000753788170245533	0.000817026609235293	0.000816048787351556
186	0.486333689213633	0.24	0.0810220994281137	0.0779175194023764	0.0841266794538509	0.296265700281477	0.494783401168312	0.478543029589881	0.511023772746744	4.06	2.62	6.21	0.105454855894532	0.109033689852149	0.112612523809766	0.113200878619421	0.117042590269385	0.120884301919348	0.113169258583905	0.116975721620111	0.12083250170208	0.0810220994281137	4.96256880810385	0.00138513733564115	0.699385607170113	0.371242774297274	0.378658282191872	0.364358520002811	0.474123468266885	0.482095361492586	0.466722688728447	0.471804486511571	0.479758735177205	0.464472535518475	0.000753788170245533	0.000817026609235293	0.000816048787351556
186	0.486333689213633	0.24	0.081023096452992	0.0779713107805373	0.0840748821254468	0.297312569515923	0.491355980623298	0.475268506114855	0.507443455131742	4	2.59	6.1	0.106124634409412	0.109716871910558	0.113309109411704	0.114092899286631	0.117954856444012	0.121816813601393	0.114079621759712	0.11799536388009	0.121856464279813	0.081023096452992	4.89963429505318	0.00137745676638731	0.692113817426959	0.371242774297274	0.378658282191872	0.364358520002811	0.474123468266885	0.482095361492586	0.466722688728447	0.471804486511571	0.479758735177205	0.464472535518475	0.000753788170245533	0.000817026609235293	0.000816048787351556
186	0.486333689213633	0.24	0.0810354885226783	0.07796647507172	0.0841045019736365	0.295128565760331	0.485962046824506	0.469967613710016	0.501956479938996	4.02	2.53	6.19	0.104395942749311	0.107948855492695	0.111501768236079	0.112166936444604	0.115984319835042	0.11980170322548	0.111765390060827	0.115586443674829	0.119381379812842	0.0810354885226783	4.9136707028085	0.0016169117593666	0.692123665493658	0.371242774297274	0.378658282191872	0.364358520002811	0.474123468266885	0.482095361492586	0.466722688728447	0.471804486511571	0.479758735177205	0.464472535518475	0.000753788170245533	0.000817026609235293	0.000816048787351556
186	0.486333689213633	0.24	0.0810558178140142	0.0780076873467347	0.0841039482812936	0.317541753623773	0.505800543265129	0.49000865426014	0.521592432270118	4	2.55	6.23	0.109266408046034	0.112787821337075	0.116309234628117	0.117451971419184	0.121237187210667	0.12502240300215	0.117081941230703	0.120869576306344	0.12460231570185	0.0810558178140142	4.92034674190921	-0.00285874290423659	0.68820636058123	0.371242774297274	0.378658282191872	0.364358520002811	0.474123468266885	0.482095361492586	0.466722688728447	0.471804486511571	0.479758735177205	0.464472535518475	0.000753788170245533	0.000817026609235293	0.000816048787351556
186	0.486333689213633	0.24	0.0810624121960166	0.0780187402337102	0.084106084158323	0.307137869596714	0.495808584474838	0.479949141180602	0.511668027769074	3.96	2.58	6.06	0.108043377094772	0.111613563319374	0.115183749543975	0.116265418555502	0.120107293984481	0.123949169413461	0.116293039279026	0.120150025223484	0.123978358341265	0.0810624121960166	4.87353506885112	0.00212446958751992	0.689963853569854	0.371242774297274	0.378658282191872	0.364358520002811	0.474123468266885	0.482095361492586	0.466722688728447	0.471804486511571	0.479758735177205	0.464472535518475	0.000753788170245533	0.000817026609235293	0.000816048787351556
186	0.486333689213633	0.24	0.0810633261047824	0.0780227727531827	0.0841038794563821	0.30105884658269	0.48962985881096	0.473741476858655	0.505518240763266	4.06	2.59	6.29	0.104226252244306	0.107721801158654	0.111217350073002	0.11186115999576	0.115612769095781	0.119364378195803	0.111554290550885	0.11525431473475	0.119058133660053	0.0810633261047824	4.97344142941843	-0.0143535359791805	0.681412343783537	0.371242774297274	0.378658282191872	0.364358520002811	0.474123468266885	0.482095361492586	0.466722688728447	0.471804486511571	0.479758735177205	0.464472535518475	0.000753788170245533	0.000817026609235293	0.000816048787351556
186	0.486333689213633	0.24	0.0810633714114047	0.077981084941079	0.0841456578817304	0.306907761947229	0.498405238526879	0.48245411244892	0.514356364604837	3.94	2.56	6.09	0.109143365059746	0.112751914622737	0.116360464185728	0.117516839013053	0.121402236332739	0.125287633652424	0.117469483824516	0.12136359438673	0.125210734726306	0.0810633714114047	4.86609476693939	-0.00718681174607045	0.680251271634789	0.371242774297274	0.378658282191872	0.364358520002811	0.474123468266885	0.482095361492586	0.466722688728447	0.471804486511571	0.479758735177205	0.464472535518475	0.000753788170245533	0.000817026609235293	0.000816048787351556
186	0.486333689213633	0.24	0.0810655464727338	0.0780073175397237	0.0841237754057439	0.304488606306972	0.497984377054367	0.481955633255215	0.51401312085352	4.04	2.62	6.22	0.106641691092149	0.11018835021776	0.113735009343372	0.114528440971097	0.118337395388007	0.122146349804917	0.114482388417127	0.118246899894393	0.122056110697861	0.0810655464727338	4.96394206737967	-0.0011804781665891	0.695528705838071	0.371242774297274	0.378658282191872	0.364358520002811	0.474123468266885	0.482095361492586	0.466722688728447	0.471804486511571	0.479758735177205	0.464472535518475	0.000753788170245533	0.000817026609235293	0.000816048787351556
186	0.486333689213633	0.24	0.0810721029720825	0.0780273346847628	0.0841168712594023	0.306048296065206	0.495805194732198	0.479905167033786	0.511705222430609	4.01	2.57	6.25	0.106919911710555	0.11046233982863	0.114004767946704	0.114918075187826	0.118725495286735	0.122532915385643	0.114570781644738	0.118367745513365	0.122169051082062	0.0810721029720825	4.95450284394376	-0.00656987163386213	0.686860192150318	0.371242774297274	0.378658282191872	0.364358520002811	0.474123468266885	0.482095361492586	0.466722688728447	0.471804486511571	0.479758735177205	0.464472535518475	0.000753788170245533	0.000817026609235293	0.000816048787351556
186	0.486333689213633	0.24	0.0810961282186866	0.0780455410902171	0.0841467153471561	0.305123840492887	0.500549393545354	0.484462220173739	0.51663656691697	3.97	2.62	6.15	0.108719016233109	0.112329167014952	0.115939317796794	0.116949851479368	0.12083331743025	0.124716783381132	0.117036324966648	0.120916011116356	0.124858154069977	0.0810961282186866	4.92315865754296	-0.00231560415206637	0.691978867114153	0.371242774297274	0.378658282191872	0.364358520002811	0.474123468266885	0.482095361492586	0.466722688728447	0.471804486511571	0.479758735177205	0.464472535518475	0.000753788170245533	0.000817026609235293	0.000816048787351556
186	0.486333689213633	0.24	0.0811133557792525	0.078064648519517	0.084162063038988	0.307939868352596	0.50459436923936	0.488484258585559	0.520704479893162	4.03	2.61	6.21	0.108350860714531	0.111924249876753	0.115497639038975	0.116396695001015	0.120235434127702	0.124074173254389	0.116315310256323	0.120125752816196	0.124006517939529	0.0811133557792525	4.97307475370301	-0.00582313703084674	0.690005227586158	0.371242774297274	0.378658282191872	0.364358520002811	0.474123468266885	0.482095361492586	0.466722688728447	0.471804486511571	0.479758735177205	0.464472535518475	0.000753788170245533	0.000817026609235293	0.000816048787351556
186	0.486333689213633	0.24	0.0811203521232172	0.0780805348550795	0.0841601693913549	0.303509848677281	0.499405122839059	0.483293426924201	0.515516818753917	4.01	2.55	6.13	0.10753116069979	0.111115958808038	0.114700756916286	0.115557238961436	0.119409604814529	0.123261970667622	0.115348455107551	0.119180991864107	0.123056173264922	0.0811203521232172	4.91691570607679	0.00125865756051627	0.691844283050632	0.371242774297274	0.378658282191872	0.364358520002811	0.474123468266885	0.482095361492586	0.466722688728447	0.471804486511571	0.479758735177205	0.464472535518475	0.000753788170245533	0.000817026609235293	0.000816048787351556
186	0.486333689213633	0.24	0.0811400456326106	0.0780611681441824	0.0842189231210388	0.298512724447344	0.493181240307839	0.47708026473573	0.509282215879947	4.03	2.56	6.23	0.105778198744616	0.109348105781102	0.112918012817588	0.113627667270298	0.117462485916691	0.121297304563084	0.11329763404428	0.117103638680294	0.120958938335207	0.0811400456326106	4.92643054648347	-0.00272953667094813	0.689941470751265	0.371242774297274	0.378658282191872	0.364358520002811	0.474123468266885	0.482095361492586	0.466722688728447	0.471804486511571	0.479758735177205	0.464472535518475	0.000753788170245533	0.000817026609235293	0.000816048787351556
186	0.486333689213633	0.24	0.0811483588765819	0.0780633536952462	0.0842333640579175	0.297978451056195	0.487047239509527	0.471126213694197	0.502968265324857	3.99	2.56	6.11	0.105285506098247	0.108843476790275	0.112401447482304	0.11320145935115	0.117026938180975	0.1208524170108	0.113163843937218	0.116956416108224	0.120774508501609	0.0811483588765819	4.87539378546946	0.00200557487879548	0.690930899421099	0.371242774297274	0.378658282191872	0.364358520002811	0.474123468266885	0.482095361492586	0.466722688728447	0.471804486511571	0.479758735177205	0.464472535518475	0.000753788170245533	0.000817026609235293	0.000816048787351556
186	0.486333689213633	0.24	0.0811908911071978	0.0781536189668404	0.0842281632475551	0.317566428553334	0.510946631509234	0.49499498168095	0.526898281337518	3.99	2.57	6.16	0.110821609920497	0.114392934035451	0.117964258150405	0.119179019359933	0.123019668364599	0.126860317369266	0.119000045586381	0.122787537905242	0.126729404570278	0.0811908911071978	4.93074301968189	0.00455017343224683	0.695129620462561	0.371242774297274	0.378658282191872	0.364358520002811	0.474123468266885	0.482095361492586	0.466722688728447	0.471804486511571	0.479758735177205	0.464472535518475	0.000753788170245533	0.000817026609235293	0.000816048787351556
186	0.486333689213633	0.24	0.0812037653125216	0.0781496114398536	0.0842579191851896	0.292731096989492	0.485162180790452	0.46910157364468	0.501222787936224	4.05	2.57	6.27	0.103403212096996	0.106943422704686	0.110483633312375	0.111002083734909	0.114802456531311	0.118602829327713	0.11063038391494	0.114427906186961	0.11824584812847	0.0812037653125216	4.97486746670015	0.0037006056627352	0.701557353805183	0.371242774297274	0.378658282191872	0.364358520002811	0.474123468266885	0.482095361492586	0.466722688728447	0.471804486511571	0.479758735177205	0.464472535518475	0.000753788170245533	0.000817026609235293	0.000816048787351556
186	0.486333689213633	0.24	0.0812213620782952	0.0781048742931436	0.0843378498634467	0.299434126889564	0.491271846072041	0.475268423061287	0.507275269082795	3.93	2.53	6.08	0.107759480297786	0.111387999389201	0.115016518480616	0.116057402456073	0.119965332406627	0.123873262357182	0.115856836025037	0.119753641125232	0.123701264408203	0.0812213620782952	4.83063524364577	0.00749410459776076	0.690313504524918	0.371242774297274	0.378658282191872	0.364358520002811	0.474123468266885	0.482095361492586	0.466722688728447	0.471804486511571	0.479758735177205	0.464472535518475	0.000753788170245533	0.000817026609235293	0.000816048787351556
186	0.486333689213633	0.24	0.081223912922374	0.0781859153862582	0.0842619104584897	0.301611150344	0.491925038443458	0.475983102930432	0.507866973956484	3.95	2.58	6.1	0.107297206299582	0.110890874085318	0.114484541871054	0.115480919079413	0.119348681093684	0.123216443107954	0.115465018863253	0.119368806279431	0.123327262239764	0.081223912922374	4.88986346615207	-0.00117848212230027	0.688148938519984	0.371242774297274	0.378658282191872	0.364358520002811	0.474123468266885	0.482095361492586	0.466722688728447	0.471804486511571	0.479758735177205	0.464472535518475	0.000753788170245533	0.000817026609235293	0.000816048787351556
186	0.486333689213633	0.24	0.0812320735307563	0.0781915626708926	0.08427258439062	0.308114635516653	0.50101430944234	0.485025055287267	0.517003563597413	4.02	2.57	6.15	0.107655138951151	0.111204080101768	0.114753021252386	0.115658158480283	0.119470925822691	0.123283693165099	0.11558248384481	0.119392276457074	0.123115132013569	0.0812320735307563	4.91297063822396	0.00505087873147853	0.696617982332448	0.371242774297274	0.378658282191872	0.364358520002811	0.474123468266885	0.482095361492586	0.466722688728447	0.471804486511571	0.479758735177205	0.464472535518475	0.000753788170245533	0.000817026609235293	0.000816048787351556
186	0.486333689213633	0.24	0.0812404211608878	0.07819026853792	0.0842905737838555	0.297855268675649	0.494570873299165	0.478399147046811	0.510742599551519	3.98	2.62	6.23	0.10714356374546	0.110765427190011	0.114387290634562	0.115228284623935	0.119123442646205	0.123018600668475	0.115147090147184	0.119089597929337	0.122941659746812	0.0812404211608878	4.94397574843919	0.00429246013655112	0.700067986963993	0.371242774297274	0.378658282191872	0.364358520002811	0.474123468266885	0.482095361492586	0.466722688728447	0.471804486511571	0.479758735177205	0.464472535518475	0.000753788170245533	0.000817026609235293	0.000816048787351556
186	0.486333689213633	0.24	0.0812537391402489	0.0782012308282852	0.0843062474522126	0.29943646337699	0.491996740567317	0.47596979301572	0.508023688118914	4.06	2.62	6.28	0.104686179438259	0.10821119285687	0.111736206275482	0.112351069074404	0.116134176149357	0.119917283224309	0.112194468903257	0.115976772801179	0.119655697909184	0.0812537391402489	4.97559755396291	-0.000361868735473522	0.69877967796116	0.371242774297274	0.378658282191872	0.364358520002811	0.474123468266885	0.482095361492586	0.466722688728447	0.471804486511571	0.479758735177205	0.464472535518475	0.000753788170245533	0.000817026609235293	0.000816048787351556
186	0.486333689213633	0.24	0.0812710046368035	0.0781779486132907	0.0843640606603164	0.300324846777172	0.492755625899314	0.476737881729005	0.508773370069623	4.01	2.58	6.21	0.106088885372104	0.109653327574685	0.113217769777265	0.114009335489201	0.117839894039048	0.121670452588895	0.113818025690187	0.117626155891895	0.121492944303657	0.0812710046368035	4.91124049446655	-0.00200325198617094	0.69104849809956	0.371242774297274	0.378658282191872	0.364358520002811	0.474123468266885	0.482095361492586	0.466722688728447	0.471804486511571	0.479758735177205	0.464472535518475	0.000753788170245533	0.000817026609235293	0.000816048787351556
186	0.486333689213633	0.24	0.0812737019595021	0.078230799443688	0.0843166044753162	0.299329350264295	0.492555663569154	0.476506411564738	0.508604915573571	4.04	2.62	6.17	0.105433367798299	0.108984477811515	0.112535587824731	0.113230437431495	0.11704416119429	0.120857884957084	0.113265029619208	0.117080491625472	0.1208997470143	0.0812737019595021	4.95757402539553	-0.0105258377921565	0.687054874865762	0.371242774297274	0.378658282191872	0.364358520002811	0.474123468266885	0.482095361492586	0.466722688728447	0.471804486511571	0.479758735177205	0.464472535518475	0.000753788170245533	0.000817026609235293	0.000816048787351556
186	0.486333689213633	0.24	0.0812831260151632	0.0782416719252827	0.0843245801050436	0.308379609212484	0.49779718723986	0.481920471330153	0.513673903149567	3.98	2.57	6.11	0.107963826410128	0.111520660166758	0.115077493923389	0.116114392737557	0.119939744296983	0.12376509585641	0.116029259460629	0.119875879338508	0.12373115005455	0.0812831260151632	4.92791212975747	0.00548927941446366	0.695639328213794	0.371242774297274	0.378658282191872	0.364358520002811	0.474123468266885	0.482095361492586	0.466722688728447	0.471804486511571	0.479758735177205	0.464472535518475	0.000753788170245533	0.000817026609235293	0.000816048787351556
186	0.486333689213633	0.24	0.0812933475337468	0.078202682657017	0.0843840124104766	0.29140243208952	0.485507988234729	0.469384210960386	0.501631765509072	4.06	2.62	6.2	0.103239070468394	0.106785427033812	0.110331783599229	0.110798170322299	0.11460418888655	0.118410207450801	0.110789263632978	0.114573935562885	0.118441180788932	0.0812933475337468	4.95438889071903	-0.00169919879889885	0.695269818864575	0.371242774297274	0.378658282191872	0.364358520002811	0.474123468266885	0.482095361492586	0.466722688728447	0.471804486511571	0.479758735177205	0.464472535518475	0.000753788170245533	0.000817026609235293	0.000816048787351556
186	0.486333689213633	0.24	0.0813019754747645	0.0782112790375493	0.0843926719119796	0.303976762599164	0.505752430350158	0.489453960884555	0.522050899815761	4.03	2.62	6.19	0.108413959631233	0.112024067530863	0.115634175430493	0.116445730523834	0.120323290692951	0.124200850862068	0.116428589660836	0.12031555115025	0.124197389116	0.0813019754747645	4.94442072752412	0.0104600455024617	0.705698285314785	0.371242774297274	0.378658282191872	0.364358520002811	0.474123468266885	0.482095361492586	0.466722688728447	0.471804486511571	0.479758735177205	0.464472535518475	0.000753788170245533	0.000817026609235293	0.000816048787351556
186	0.486333689213633	0.24	0.0813236270359842	0.0782826132818297	0.0843646407901386	0.312845468586649	0.497625044201048	0.48191846277871	0.513331625623386	4.05	2.62	6.31	0.106355679651511	0.109822000764304	0.113288321877097	0.114187151399626	0.117908714131425	0.121630276863224	0.113990056829471	0.117653227258324	0.121402174369996	0.0813236270359842	4.98247895134793	-0.00730764838851876	0.690813925574845	0.371242774297274	0.378658282191872	0.364358520002811	0.474123468266885	0.482095361492586	0.466722688728447	0.471804486511571	0.479758735177205	0.464472535518475	0.000753788170245533	0.000817026609235293	0.000816048787351556
186	0.486333689213633	0.24	0.0813238173135827	0.0782489605913842	0.0843986740357813	0.298757053262298	0.490865529376984	0.474849499418457	0.50688155933551	3.98	2.57	6.19	0.106452514989085	0.11004301402365	0.113633513058215	0.114498089582872	0.118359954942737	0.122221820302602	0.114229936524961	0.118166395228218	0.122003328266343	0.0813238173135827	4.89710325395411	-0.00987291893039361	0.679145399100303	0.371242774297274	0.378658282191872	0.364358520002811	0.474123468266885	0.482095361492586	0.466722688728447	0.471804486511571	0.479758735177205	0.464472535518475	0.000753788170245533	0.000817026609235293	0.000816048787351556
186	0.486333689213633	0.24	0.0813284150458069	0.078284000228916	0.0843728298626978	0.30692264780262	0.504231112092293	0.488094097467739	0.520368126716848	4.04	2.58	6.19	0.107921988510797	0.111490027370404	0.115058066230011	0.115893827678234	0.119725425728368	0.123557023778502	0.115774548382171	0.119567061648922	0.123381781905528	0.0813284150458069	4.93105921558946	0.00433595381375768	0.700094091869573	0.371242774297274	0.378658282191872	0.364358520002811	0.474123468266885	0.482095361492586	0.466722688728447	0.471804486511571	0.479758735177205	0.464472535518475	0.000753788170245533	0.000817026609235293	0.000816048787351556
186	0.486333689213633	0.24	0.0813284865429379	0.0782197114647567	0.0844372616211192	0.291287495605314	0.484485862750041	0.468391551213622	0.50058017428646	3.98	2.57	6.13	0.105098164807131	0.108709422529285	0.112320680251439	0.113053071434381	0.11693766616522	0.120822260896059	0.112943510465629	0.116857713724221	0.120763309613039	0.0813284865429379	4.88094398185961	-0.00358796094499258	0.685835851055754	0.371242774297274	0.378658282191872	0.364358520002811	0.474123468266885	0.482095361492586	0.466722688728447	0.471804486511571	0.479758735177205	0.464472535518475	0.000753788170245533	0.000817026609235293	0.000816048787351556
186	0.486333689213633	0.24	0.0813308828645578	0.0782870534421495	0.0843747122869661	0.299349251008437	0.49172493420637	0.475703510495872	0.507746357916869	4.01	2.58	6.27	0.105854252462426	0.10941936348818	0.112984474513934	0.113756632997388	0.117587891705635	0.121419150413882	0.11347366790166	0.117296717203317	0.12107414286229	0.0813308828645578	4.96322268748081	-5.12919402570882e-05	0.695837751139418	0.371242774297274	0.378658282191872	0.364358520002811	0.474123468266885	0.482095361492586	0.466722688728447	0.471804486511571	0.479758735177205	0.464472535518475	0.000753788170245533	0.000817026609235293	0.000816048787351556
186	0.486333689213633	0.24	0.0813424085707568	0.0782786628162845	0.0844061543252292	0.306054835290942	0.501331328467351	0.485254330123123	0.517408326811579	3.96	2.58	6.15	0.109380131373613	0.113004012876203	0.116627894378794	0.117721828834709	0.121622079754211	0.125522330673713	0.117656301574971	0.12156725421687	0.125455530082661	0.0813424085707568	4.89692615442345	0.00389667256650802	0.694011612396628	0.371242774297274	0.378658282191872	0.364358520002811	0.474123468266885	0.482095361492586	0.466722688728447	0.471804486511571	0.479758735177205	0.464472535518475	0.000753788170245533	0.000817026609235293	0.000816048787351556
186	0.486333689213633	0.24	0.0813500950294369	0.078275926124768	0.0844242639341059	0.30557338245503	0.502658266298932	0.486520425914034	0.51879610668383	4.02	2.6	6.25	0.108063010801717	0.111647451509532	0.115231892217347	0.116105750098397	0.119956967772016	0.123808185445635	0.115968825107848	0.119773480916015	0.12362493704556	0.0813500950294369	4.93636613571475	-0.00767721497623025	0.686873530736925	0.371242774297274	0.378658282191872	0.364358520002811	0.474123468266885	0.482095361492586	0.466722688728447	0.471804486511571	0.479758735177205	0.464472535518475	0.000753788170245533	0.000817026609235293	0.000816048787351556
186	0.486333689213633	0.24	0.0813532371312945	0.0783070894433259	0.084399384819263	0.304321234326776	0.492736884434418	0.476870773504195	0.50860299536464	4.03	2.6	6.21	0.10559441927418	0.109107682956719	0.112620946639258	0.113413315649338	0.117186724184808	0.120960132720278	0.113261399889223	0.117034713761683	0.120793981334009	0.0813532371312945	4.95731012247666	0.00153923582941547	0.69751139195728	0.371242774297274	0.378658282191872	0.364358520002811	0.474123468266885	0.482095361492586	0.466722688728447	0.471804486511571	0.479758735177205	0.464472535518475	0.000753788170245533	0.000817026609235293	0.000816048787351556
186	0.486333689213633	0.24	0.0813590342205198	0.0783021284841082	0.0844159399569313	0.294267174323371	0.486880872965868	0.470822958836702	0.502938787095035	4.01	2.61	6.12	0.104924778754483	0.108503349118647	0.112081919482812	0.112777214396623	0.11662360036935	0.120469986342078	0.112909573990351	0.116657526511699	0.120624750310286	0.0813590342205198	4.91085313153662	0.000244144045408721	0.693416830599265	0.371242774297274	0.378658282191872	0.364358520002811	0.474123468266885	0.482095361492586	0.466722688728447	0.471804486511571	0.479758735177205	0.464472535518475	0.000753788170245533	0.000817026609235293	0.000816048787351556
186	0.486333689213633	0.24	0.0813601971616718	0.0782857000309691	0.0844346942923744	0.297268735741244	0.4903743693629	0.47431734929243	0.506431389433371	3.96	2.59	6.15	0.106691012899986	0.110302813602679	0.113914614305372	0.114799522194701	0.118685819490616	0.122572116786531	0.114729733287274	0.118642014538455	0.122513557365967	0.0813601971616718	4.92813762763852	0.00658919764913042	0.698819505306316	0.371242774297274	0.378658282191872	0.364358520002811	0.474123468266885	0.482095361492586	0.466722688728447	0.471804486511571	0.479758735177205	0.464472535518475	0.000753788170245533	0.000817026609235293	0.000816048787351556
186	0.486333689213633	0.24	0.0813683593200523	0.0782906986092688	0.0844460200308359	0.291556919304446	0.487409622177763	0.471228744620247	0.503590499735279	3.97	2.58	6.06	0.105835608547102	0.10946975235237	0.113103896157637	0.113858968680677	0.117768615645299	0.121678262609921	0.113923296682538	0.117889797548105	0.121704991191015	0.0813683593200523	4.87991371355786	0.00126514744827251	0.691820807223803	0.371242774297274	0.378658282191872	0.364358520002811	0.474123468266885	0.482095361492586	0.466722688728447	0.471804486511571	0.479758735177205	0.464472535518475	0.000753788170245533	0.000817026609235293	0.000816048787351556
186	0.486333689213633	0.24	0.0813769027334823	0.0783167902641102	0.0844370152028544	0.300592893277776	0.499779611765697	0.483543898627641	0.516015324903754	4.03	2.61	6.16	0.107074052328083	0.110669224561797	0.114264396795511	0.115002755714744	0.118864146081099	0.122725536447454	0.114986869666018	0.118891000404437	0.122754840827019	0.0813769027334823	4.95203698439455	0.00114386318291455	0.69781676614429	0.371242774297274	0.378658282191872	0.364358520002811	0.474123468266885	0.482095361492586	0.466722688728447	0.471804486511571	0.479758735177205	0.464472535518475	0.000753788170245533	0.000817026609235293	0.000816048787351556
186	0.486333689213633	0.24	0.0813915347500291	0.0783399598928781	0.08444310960718	0.301456574680106	0.49644779264275	0.480353382053448	0.512542203232051	4.02	2.61	6.27	0.106608487740168	0.110180442967505	0.113752398194841	0.114532496175299	0.118369948118247	0.122207400061196	0.114335358414337	0.118223779886102	0.122017812321792	0.0813915347500291	4.96442484898557	0.00422870960762054	0.701967736507943	0.371242774297274	0.378658282191872	0.364358520002811	0.474123468266885	0.482095361492586	0.466722688728447	0.471804486511571	0.479758735177205	0.464472535518475	0.000753788170245533	0.000817026609235293	0.000816048787351556
186	0.486333689213633	0.24	0.0813915631110404	0.0783146456730233	0.0844684805490575	0.29029327445893	0.488093484907069	0.471840199863042	0.504346769951095	4	2.59	6.19	0.105320334968555	0.108948261172539	0.112576187376523	0.11322338399157	0.117123543270492	0.121023702549414	0.113031595415669	0.116988171033961	0.120900900858564	0.0813915631110404	4.92708357903002	0.0064283810022356	0.70090325989675	0.371242774297274	0.378658282191872	0.364358520002811	0.474123468266885	0.482095361492586	0.466722688728447	0.471804486511571	0.479758735177205	0.464472535518475	0.000753788170245533	0.000817026609235293	0.000816048787351556
186	0.486333689213633	0.24	0.0814154323181333	0.0783609103615336	0.0844699542747329	0.309307500944105	0.501173313019551	0.485223622934437	0.517123003104665	4.04	2.59	6.25	0.107401090611637	0.110931450695301	0.114461810778966	0.115348475395189	0.119140072397861	0.122931669400533	0.115085787412363	0.118875191816551	0.122673343257282	0.0814154323181333	4.96949900272227	-0.00594098414949805	0.690451593308172	0.371242774297274	0.378658282191872	0.364358520002811	0.474123468266885	0.482095361492586	0.466722688728447	0.471804486511571	0.479758735177205	0.464472535518475	0.000753788170245533	0.000817026609235293	0.000816048787351556
186	0.486333689213633	0.24	0.0814257704033119	0.0783339531320714	0.0845175876745523	0.29792964456683	0.494791375907158	0.478615315957456	0.510967435856859	4.01	2.6	6.17	0.106574990210379	0.110176971537143	0.113778952863907	0.114540209733736	0.118411396546046	0.122282583358357	0.114452500082825	0.118366187863762	0.122249209588699	0.0814257704033119	4.93106484947928	-0.00147000339124186	0.693189558877675	0.371242774297274	0.378658282191872	0.364358520002811	0.474123468266885	0.482095361492586	0.466722688728447	0.471804486511571	0.479758735177205	0.464472535518475	0.000753788170245533	0.000817026609235293	0.000816048787351556
186	0.486333689213633	0.24	0.0814422235366644	0.0783937142825801	0.0844907327907487	0.309017801723366	0.502883370515204	0.48686840077546	0.518898340254948	4	2.58	6.13	0.108686181037524	0.1122612865438	0.115836392050077	0.116843212556476	0.12068663412667	0.124530055696864	0.116839269998309	0.120593170099642	0.124450974547534	0.0814422235366644	4.92398320155507	0.00544378100169258	0.697459774122764	0.371242774297274	0.378658282191872	0.364358520002811	0.474123468266885	0.482095361492586	0.466722688728447	0.471804486511571	0.479758735177205	0.464472535518475	0.000753788170245533	0.000817026609235293	0.000816048787351556
186	0.486333689213633	0.24	0.0814559959661406	0.078409014455257	0.0845029774770243	0.30462263517576	0.496044512233885	0.480083258306815	0.512005766160956	4.02	2.61	6.27	0.106707205637221	0.110254883619225	0.113802561601229	0.114658198093773	0.118470221493734	0.122282244893695	0.114456189645534	0.118343086413188	0.122120285066603	0.0814559959661406	4.95356120089471	-0.0105914474722353	0.684429228703536	0.371242774297274	0.378658282191872	0.364358520002811	0.474123468266885	0.482095361492586	0.466722688728447	0.471804486511571	0.479758735177205	0.464472535518475	0.000753788170245533	0.000817026609235293	0.000816048787351556
186	0.486333689213633	0.24	0.0814604539740433	0.0784096140017398	0.0845112939463467	0.309788418673278	0.505586995819016	0.489514933969181	0.521659057668852	4	2.6	6.22	0.109158763056629	0.112742732144298	0.116326701231966	0.117336566753245	0.121189034629587	0.125041502505928	0.11726865662713	0.121021800021674	0.124923621143262	0.0814604539740433	4.94928615003786	0.00372038516246714	0.698962305675687	0.371242774297274	0.378658282191872	0.364358520002811	0.474123468266885	0.482095361492586	0.466722688728447	0.471804486511571	0.479758735177205	0.464472535518475	0.000753788170245533	0.000817026609235293	0.000816048787351556
186	0.486333689213633	0.24	0.0814695727241364	0.0783705642966662	0.0845685811516066	0.296349353774024	0.49148425230949	0.47535540508733	0.507613099531649	4	2.57	6.2	0.106041605598974	0.109639605827002	0.113237606055029	0.113990897382824	0.117858617722023	0.121726338061222	0.113679576969298	0.11758529658332	0.121471118533987	0.0814695727241364	4.91403041938856	0.00322582258168614	0.694050298780669	0.371242774297274	0.378658282191872	0.364358520002811	0.474123468266885	0.482095361492586	0.466722688728447	0.471804486511571	0.479758735177205	0.464472535518475	0.000753788170245533	0.000817026609235293	0.000816048787351556
186	0.486333689213633	0.24	0.0814726012747645	0.0784073092021242	0.0845378933474048	0.305345716320507	0.497160164017089	0.481190273685941	0.513130054348238	3.98	2.58	6.19	0.107910291004121	0.111491650826167	0.115073010648213	0.116070583190382	0.119922769291368	0.123774955392355	0.115951263359511	0.119764857999439	0.123604919455829	0.0814726012747645	4.91970585648366	0.00240288284270789	0.694484683730505	0.371242774297274	0.378658282191872	0.364358520002811	0.474123468266885	0.482095361492586	0.466722688728447	0.471804486511571	0.479758735177205	0.464472535518475	0.000753788170245533	0.000817026609235293	0.000816048787351556
186	0.486333689213633	0.24	0.0814839737421364	0.0784018789534773	0.0845660685307955	0.300839768367951	0.498051671644015	0.481881586528497	0.514221756759532	4.04	2.58	6.25	0.106548895563617	0.110124265028635	0.113699634493652	0.114419376491443	0.118258848902207	0.12209832131297	0.114124055867478	0.117945586866176	0.121767332165598	0.0814839737421364	4.96955818186923	-0.0031306159631142	0.691754773588907	0.371242774297274	0.378658282191872	0.364358520002811	0.474123468266885	0.482095361492586	0.466722688728447	0.471804486511571	0.479758735177205	0.464472535518475	0.000753788170245533	0.000817026609235293	0.000816048787351556
186	0.486333689213633	0.24	0.0814958891981855	0.0784210821704596	0.0845706962259113	0.298876970043062	0.491033108604447	0.475016194948997	0.507050022259897	3.96	2.62	6.1	0.106964599229382	0.110571303102353	0.114178006975325	0.11510853089343	0.118989837299254	0.122871143705078	0.115291331688877	0.119117468735135	0.123067075662357	0.0814958891981855	4.89129540179098	-0.00457078976633849	0.685479761912754	0.371242774297274	0.378658282191872	0.364358520002811	0.474123468266885	0.482095361492586	0.466722688728447	0.471804486511571	0.479758735177205	0.464472535518475	0.000753788170245533	0.000817026609235293	0.000816048787351556
186	0.486333689213633	0.24	0.0815195546486824	0.0784661056818176	0.0845730036155472	0.306959605867517	0.497368517746586	0.481452510809485	0.513284524683687	3.93	2.56	6.09	0.109116801126655	0.112724018296976	0.116331235467297	0.11751356585858	0.121398365890599	0.125283165922619	0.117452798518389	0.121251306415797	0.125194176440209	0.0815195546486824	4.87224103828595	0.00362113868668897	0.689646035806861	0.371242774297274	0.378658282191872	0.364358520002811	0.474123468266885	0.482095361492586	0.466722688728447	0.471804486511571	0.479758735177205	0.464472535518475	0.000753788170245533	0.000817026609235293	0.000816048787351556
186	0.486333689213633	0.24	0.0815211794553425	0.0784437235493746	0.0845986353613103	0.295428434305865	0.488005719732372	0.471955592114999	0.504055847349745	3.97	2.57	6.16	0.105948096283883	0.109551148127286	0.113154199970689	0.113973625823448	0.117849607526056	0.121725589228664	0.113823402128787	0.117686223354713	0.121500608802367	0.0815211794553425	4.91104717052382	-0.00411919125970135	0.686391496525924	0.371242774297274	0.378658282191872	0.364358520002811	0.474123468266885	0.482095361492586	0.466722688728447	0.471804486511571	0.479758735177205	0.464472535518475	0.000753788170245533	0.000817026609235293	0.000816048787351556
186	0.486333689213633	0.24	0.0815268624371358	0.0784787007941237	0.084575024080148	0.308069128064362	0.501330192740312	0.485329149712128	0.517331235768495	3.95	2.56	6.1	0.109591920892424	0.113205108031051	0.116818295169679	0.117974348889218	0.121863900204893	0.125753451520568	0.117863301296939	0.121759248257058	0.125629983643944	0.0815268624371358	4.88077539217758	0.00728709241874506	0.694268022334387	0.371242774297274	0.378658282191872	0.364358520002811	0.474123468266885	0.482095361492586	0.466722688728447	0.471804486511571	0.479758735177205	0.464472535518475	0.000753788170245533	0.000817026609235293	0.000816048787351556
186	0.486333689213633	0.24	0.0815405464314707	0.0784251895391535	0.0846559033237878	0.298985170190222	0.494717485165972	0.478584556741708	0.510850413590236	4.01	2.6	6.2	0.106596527400279	0.110189861373552	0.113783195346825	0.114566880200491	0.118428892152254	0.122290904104017	0.114502549594368	0.118299911432769	0.122234883269061	0.0815405464314707	4.91527909251218	0.000660726675417621	0.694381724696856	0.371242774297274	0.378658282191872	0.364358520002811	0.474123468266885	0.482095361492586	0.466722688728447	0.471804486511571	0.479758735177205	0.464472535518475	0.000753788170245533	0.000817026609235293	0.000816048787351556
186	0.486333689213633	0.24	0.0815444317260286	0.0784525076511942	0.0846363558008631	0.297055314902697	0.494167256466041	0.477977771017846	0.510356741914236	3.99	2.61	6.14	0.106799588669754	0.110416975275329	0.114034361880903	0.11482725144585	0.118716541343956	0.122605831242061	0.114896329008434	0.118728266307517	0.122619338694494	0.0815444317260286	4.90855583806221	0.0105422844696038	0.702603173594646	0.371242774297274	0.378658282191872	0.364358520002811	0.474123468266885	0.482095361492586	0.466722688728447	0.471804486511571	0.479758735177205	0.464472535518475	0.000753788170245533	0.000817026609235293	0.000816048787351556
186	0.486333689213633	0.24	0.0815553578230242	0.0784998509929831	0.0846108646530653	0.306887743336952	0.498947595317876	0.482978360046786	0.514916830588966	4.04	2.57	6.12	0.106863810277201	0.110397163879455	0.113930517481708	0.114766472399397	0.118561120256501	0.122355768113604	0.114681335591808	0.118511059741468	0.122237658698055	0.0815553578230242	4.92880033612313	0.000217398705291271	0.692336880702184	0.371242774297274	0.378658282191872	0.364358520002811	0.474123468266885	0.482095361492586	0.466722688728447	0.471804486511571	0.479758735177205	0.464472535518475	0.000753788170245533	0.000817026609235293	0.000816048787351556
186	0.486333689213633	0.24	0.0815695827761129	0.0785072577256226	0.0846319078266032	0.305929424743852	0.495449706011154	0.479556630953089	0.51134278106922	3.93	2.54	6.17	0.108773719291817	0.112378609253643	0.115983499215469	0.117155060421799	0.12103771796115	0.124920375500501	0.116866854354157	0.120633360776628	0.124597664646171	0.0815695827761129	4.89132082091159	-0.00440937705340249	0.681832052256075	0.371242774297274	0.378658282191872	0.364358520002811	0.474123468266885	0.482095361492586	0.466722688728447	0.471804486511571	0.479758735177205	0.464472535518475	0.000753788170245533	0.000817026609235293	0.000816048787351556
186	0.486333689213633	0.24	0.0815753963806902	0.0784925095985755	0.0846582831628048	0.295195370486991	0.490122651526962	0.473993870521833	0.50625143253209	3.98	2.61	6.19	0.106294001245017	0.109910910185954	0.113527819126892	0.114331761856753	0.118222174926627	0.1221125879965	0.114275767087398	0.118199259290077	0.122062804949155	0.0815753963806902	4.90759157112546	-0.0122159187190171	0.67933463639598	0.371242774297274	0.378658282191872	0.364358520002811	0.474123468266885	0.482095361492586	0.466722688728447	0.471804486511571	0.479758735177205	0.464472535518475	0.000753788170245533	0.000817026609235293	0.000816048787351556
186	0.486333689213633	0.24	0.0815972301138067	0.0785279941532649	0.0846664660743485	0.299867912980097	0.496271591871351	0.480121999094058	0.512421184648644	3.98	2.62	6.24	0.107539176750688	0.111156411360653	0.114773645970619	0.11565496852536	0.119545189443958	0.123435410362557	0.11554296494578	0.119474047970743	0.123319062306496	0.0815972301138067	4.9403855707441	-0.00306963820818053	0.692057120476227	0.371242774297274	0.378658282191872	0.364358520002811	0.474123468266885	0.482095361492586	0.466722688728447	0.471804486511571	0.479758735177205	0.464472535518475	0.000753788170245533	0.000817026609235293	0.000816048787351556
186	0.486333689213633	0.24	0.0816208128299783	0.0785351711457731	0.0847064545141836	0.301601468022628	0.494857699471787	0.478820355908929	0.510895043034646	4	2.56	6.17	0.106808503779808	0.110385888595247	0.113963273410685	0.114814531929278	0.118660066213348	0.122505600497419	0.114654517495001	0.118457147530808	0.122273566303056	0.0816208128299783	4.91359703080332	0.0042933499703311	0.695638991152045	0.371242774297274	0.378658282191872	0.364358520002811	0.474123468266885	0.482095361492586	0.466722688728447	0.471804486511571	0.479758735177205	0.464472535518475	0.000753788170245533	0.000817026609235293	0.000816048787351556
186	0.486333689213633	0.24	0.0816228014522396	0.0785614326358494	0.0846841702686298	0.302410102399633	0.498863782577111	0.482727589308748	0.514999975845474	4.01	2.6	6.13	0.10742557644361	0.111016504125911	0.114607431808212	0.115446292855479	0.119305329991308	0.123164367127138	0.115451151593197	0.119355027308302	0.123155865154149	0.0816228014522396	4.91926850366217	0.00342582479527412	0.696266116708585	0.371242774297274	0.378658282191872	0.364358520002811	0.474123468266885	0.482095361492586	0.466722688728447	0.471804486511571	0.479758735177205	0.464472535518475	0.000753788170245533	0.000817026609235293	0.000816048787351556
186	0.486333689213633	0.24	0.0816427559607704	0.0785879293516527	0.0846975825698881	0.300962734442559	0.495850490117028	0.479756574610487	0.511944405623568	4	2.61	6.19	0.106941730062275	0.110529197663199	0.114116665264123	0.11494834944521	0.118804407124231	0.122660464803252	0.114859409501423	0.118704081363103	0.122581754283237	0.0816427559607704	4.94061402540473	-0.00226171876994392	0.69152059569906	0.371242774297274	0.378658282191872	0.364358520002811	0.474123468266885	0.482095361492586	0.466722688728447	0.471804486511571	0.479758735177205	0.464472535518475	0.000753788170245533	0.000817026609235293	0.000816048787351556
186	0.486333689213633	0.24	0.0816449437699471	0.0785796620346909	0.0847102255052033	0.306982187994053	0.504809171473736	0.48865591775951	0.520962425187962	4.03	2.61	6.24	0.108240600689028	0.111818655965891	0.115396711242755	0.116259948706917	0.120103095551176	0.123946242395434	0.11612870832796	0.119830239413079	0.123754571474433	0.0816449437699471	4.95528245660962	-0.00181492659665221	0.693836579605988	0.371242774297274	0.378658282191872	0.364358520002811	0.474123468266885	0.482095361492586	0.466722688728447	0.471804486511571	0.479758735177205	0.464472535518475	0.000753788170245533	0.000817026609235293	0.000816048787351556
186	0.486333689213633	0.24	0.0816456847214857	0.0785488019519373	0.0847425674910341	0.297531421427328	0.495542594618083	0.479326540268051	0.511758648968116	4.01	2.59	6.23	0.106656848188228	0.110265146710685	0.113873445233141	0.114618698079104	0.11849635325034	0.122374008421575	0.114427274798891	0.118431560602039	0.122178542686152	0.0816456847214857	4.93362700207244	0.00624305308972355	0.699873427431982	0.371242774297274	0.378658282191872	0.364358520002811	0.474123468266885	0.482095361492586	0.466722688728447	0.471804486511571	0.479758735177205	0.464472535518475	0.000753788170245533	0.000817026609235293	0.000816048787351556
186	0.486333689213633	0.24	0.0816650647286191	0.0786039856256191	0.0847261438316192	0.300932094404727	0.492333934832106	0.476352993130652	0.508314876533559	3.99	2.58	6.21	0.106594360363858	0.110170444241243	0.113746528118628	0.114626289854284	0.118471833142626	0.122317376430969	0.114433897387662	0.118244590976627	0.122056715676536	0.0816650647286191	4.91643020156926	0.00616306021042349	0.698640306768634	0.371242774297274	0.378658282191872	0.364358520002811	0.474123468266885	0.482095361492586	0.466722688728447	0.471804486511571	0.479758735177205	0.464472535518475	0.000753788170245533	0.000817026609235293	0.000816048787351556
186	0.486333689213633	0.24	0.0816705966852199	0.0786167425765936	0.0847244507938462	0.303500189206915	0.498428520558688	0.482347964170309	0.514509076947066	3.96	2.58	6.17	0.108687077436791	0.112310496228279	0.115933915019766	0.116971147700133	0.120870741512332	0.124770335324531	0.116836523592406	0.120704345996529	0.124633826643912	0.0816705966852199	4.91978437292537	-0.00440243655573552	0.6878448370196	0.371242774297274	0.378658282191872	0.364358520002811	0.474123468266885	0.482095361492586	0.466722688728447	0.471804486511571	0.479758735177205	0.464472535518475	0.000753788170245533	0.000817026609235293	0.000816048787351556
186	0.486333689213633	0.24	0.0816753478135279	0.0786198380788814	0.0847308575481744	0.297225156626836	0.491262207637612	0.475174437788748	0.507349977486476	4.01	2.59	6.24	0.105818560963003	0.109401212972722	0.11298386498244	0.113728458065166	0.117578911947182	0.121429365829198	0.113481326738572	0.117323330952422	0.121217632637126	0.0816753478135279	4.95174282253914	-0.00424533340870864	0.69116797134011	0.371242774297274	0.378658282191872	0.364358520002811	0.474123468266885	0.482095361492586	0.466722688728447	0.471804486511571	0.479758735177205	0.464472535518475	0.000753788170245533	0.000817026609235293	0.000816048787351556
186	0.486333689213633	0.24	0.0816850253827325	0.0786171683833246	0.0847528823821405	0.294015264731806	0.483836251442262	0.467869068959782	0.499803433924743	4	2.57	6.26	0.104447432127985	0.108011957588755	0.111576483049525	0.11228666035803	0.116118718759051	0.119950777160071	0.111939193023136	0.11578729962888	0.119632767475775	0.0816850253827325	4.92732455406803	-0.00987719414893306	0.683769797838199	0.371242774297274	0.378658282191872	0.364358520002811	0.474123468266885	0.482095361492586	0.466722688728447	0.471804486511571	0.479758735177205	0.464472535518475	0.000753788170245533	0.000817026609235293	0.000816048787351556
186	0.486333689213633	0.24	0.0816859511211342	0.0786108118053287	0.0847610904369397	0.302964518840049	0.48971338467433	0.473893959454182	0.505532809894479	3.98	2.57	6.13	0.106262654004829	0.109809890839542	0.113357127674255	0.114296925575647	0.118112360718815	0.121927795861984	0.114184746599523	0.118031077518071	0.121842795032057	0.0816859511211342	4.88914629052776	-0.00690908222655437	0.682129374724259	0.371242774297274	0.378658282191872	0.364358520002811	0.474123468266885	0.482095361492586	0.466722688728447	0.471804486511571	0.479758735177205	0.464472535518475	0.000753788170245533	0.000817026609235293	0.000816048787351556
186	0.486333689213633	0.24	0.0817054936463629	0.0785768958527442	0.0848340914399816	0.295371145748623	0.499127203468606	0.482709039592857	0.515545367344355	4.06	2.62	6.25	0.106267338620772	0.109881761465613	0.113496184310453	0.114060110567924	0.117939585434543	0.121819060301162	0.11402580269696	0.117891712960386	0.121750939548474	0.0817054936463629	4.97739597812932	0.00580118496056766	0.704645334373226	0.371242774297274	0.378658282191872	0.364358520002811	0.474123468266885	0.482095361492586	0.466722688728447	0.471804486511571	0.479758735177205	0.464472535518475	0.000753788170245533	0.000817026609235293	0.000816048787351556
186	0.486333689213633	0.24	0.0817056467044953	0.0786452680127791	0.0847660253962114	0.304170789887295	0.4893428542716	0.473580430696068	0.505105277847132	3.98	2.57	6.2	0.106115289609363	0.109647179937273	0.113179070265183	0.114128786785773	0.117927394504497	0.121726002223222	0.113924169706297	0.117740561906339	0.121507640780093	0.0817056467044953	4.91656241362082	-0.000786185721295507	0.689888285884768	0.371242774297274	0.378658282191872	0.364358520002811	0.474123468266885	0.482095361492586	0.466722688728447	0.471804486511571	0.479758735177205	0.464472535518475	0.000753788170245533	0.000817026609235293	0.000816048787351556
186	0.486333689213633	0.24	0.0817090474681755	0.078639802167296	0.084778292769055	0.303648167396068	0.49544608787659	0.479467345283209	0.51142483046997	3.96	2.53	6.23	0.107981861007089	0.111580467624954	0.11517907424282	0.116205122900128	0.120077778181285	0.123950433462442	0.115770722937168	0.119647896290007	0.123491457352657	0.0817090474681755	4.89917370209334	-0.0052911646890079	0.683801167113878	0.371242774297274	0.378658282191872	0.364358520002811	0.474123468266885	0.482095361492586	0.466722688728447	0.471804486511571	0.479758735177205	0.464472535518475	0.000753788170245533	0.000817026609235293	0.000816048787351556
186	0.486333689213633	0.24	0.0817109590638365	0.0786340632509725	0.0847878548767005	0.311081066264453	0.504076878395569	0.488101129859929	0.52005262693121	3.93	2.56	6.13	0.110744563206992	0.114369277810689	0.117993992414386	0.119281918926062	0.123186064655367	0.127090210384672	0.119131347208008	0.12304074446597	0.12687695568477	0.0817109590638365	4.86957750284908	0.00717079597451396	0.693068426727857	0.371242774297274	0.378658282191872	0.364358520002811	0.474123468266885	0.482095361492586	0.466722688728447	0.471804486511571	0.479758735177205	0.464472535518475	0.000753788170245533	0.000817026609235293	0.000816048787351556
186	0.486333689213633	0.24	0.0817117251413168	0.0786237260257075	0.0847997242569262	0.301481869643025	0.495071860355685	0.479023020208624	0.511120700502746	4.02	2.62	6.25	0.106369241095894	0.109932959069549	0.113496677043204	0.114282394916422	0.118111229461447	0.121940064006472	0.114242849392849	0.118084053758867	0.121859307076511	0.0817117251413168	4.93410040023219	-0.00520321264331515	0.690384755624938	0.371242774297274	0.378658282191872	0.364358520002811	0.474123468266885	0.482095361492586	0.466722688728447	0.471804486511571	0.479758735177205	0.464472535518475	0.000753788170245533	0.000817026609235293	0.000816048787351556
186	0.486333689213633	0.24	0.0817137533466602	0.0786345203178564	0.0847929863754639	0.308750385334564	0.501408110656566	0.485430117914119	0.517386103399013	3.98	2.57	6.18	0.108686875911826	0.112264317958439	0.115841760005053	0.116884133598212	0.120731389401713	0.124578645205215	0.116702858681992	0.120521442769586	0.124372842621642	0.0817137533466602	4.91785833046614	0.00615249821215747	0.697376263373438	0.371242774297274	0.378658282191872	0.364358520002811	0.474123468266885	0.482095361492586	0.466722688728447	0.471804486511571	0.479758735177205	0.464472535518475	0.000753788170245533	0.000817026609235293	0.000816048787351556
186	0.486333689213633	0.24	0.0817255331759443	0.0786297389575801	0.0848213273943085	0.30029630094464	0.497028245219319	0.480870515798342	0.513185974640296	4.02	2.6	6.2	0.106888393786804	0.110479950532975	0.114071507279145	0.114853655533213	0.118712853026398	0.122572050519584	0.114704946329948	0.118496574216988	0.122426143189728	0.0817255331759443	4.91662794812927	-0.00280126040496184	0.69108414453364	0.371242774297274	0.378658282191872	0.364358520002811	0.474123468266885	0.482095361492586	0.466722688728447	0.471804486511571	0.479758735177205	0.464472535518475	0.000753788170245533	0.000817026609235293	0.000816048787351556
186	0.486333689213633	0.24	0.0817417118534842	0.0786449165352464	0.0848385071717219	0.301679892499089	0.4923331837552	0.476380624448612	0.508285743061788	3.97	2.57	6.09	0.107055912431323	0.110640894071074	0.114225875710825	0.115179711414363	0.119036734733436	0.12289375805251	0.11518495548155	0.119048950491879	0.123011739465437	0.0817417118534842	4.87926824921563	0.00406408244077629	0.691188191937712	0.371242774297274	0.378658282191872	0.364358520002811	0.474123468266885	0.482095361492586	0.466722688728447	0.471804486511571	0.479758735177205	0.464472535518475	0.000753788170245533	0.000817026609235293	0.000816048787351556
186	0.486333689213633	0.24	0.081761516471491	0.0786640949577251	0.084858937985257	0.301763628983975	0.497966400449149	0.481834519994938	0.514098280903361	4	2.61	6.22	0.1074509049931	0.111048374834123	0.114645844675146	0.115501361684378	0.119368361830011	0.123235361975643	0.115381524494626	0.11921085640497	0.123109115466014	0.081761516471491	4.93230120870801	-0.00575039342622075	0.687057748724045	0.371242774297274	0.378658282191872	0.364358520002811	0.474123468266885	0.482095361492586	0.466722688728447	0.471804486511571	0.479758735177205	0.464472535518475	0.000753788170245533	0.000817026609235293	0.000816048787351556
186	0.486333689213633	0.24	0.0818035080359086	0.0787404449736588	0.0848665710981583	0.300972501171037	0.496221388483196	0.48011580849448	0.512326968471911	3.99	2.58	6.16	0.107295557036377	0.110894807770698	0.11449405850502	0.115362773020724	0.119232640114731	0.123102507208738	0.115235478843101	0.119116600446159	0.122956013912233	0.0818035080359086	4.90292288743042	0.00228842077548589	0.693099357729888	0.371242774297274	0.378658282191872	0.364358520002811	0.474123468266885	0.482095361492586	0.466722688728447	0.471804486511571	0.479758735177205	0.464472535518475	0.000753788170245533	0.000817026609235293	0.000816048787351556
186	0.486333689213633	0.24	0.0818035844287425	0.0787054873927209	0.0849016814647642	0.300748835428503	0.491624517327954	0.475659649664847	0.50758938499106	3.98	2.56	6.18	0.106646655307373	0.110226104898892	0.113805554490412	0.114708468767233	0.118558502136675	0.122408535506116	0.114430697675425	0.118309089723516	0.122182583142177	0.0818035844287425	4.89869282740233	-0.00788842963025238	0.681056275637346	0.371242774297274	0.378658282191872	0.364358520002811	0.474123468266885	0.482095361492586	0.466722688728447	0.471804486511571	0.479758735177205	0.464472535518475	0.000753788170245533	0.000817026609235293	0.000816048787351556
186	0.486333689213633	0.24	0.0818207762154256	0.0787263082324193	0.0849152441984318	0.30233909894508	0.496804307164231	0.48073202473831	0.512876589590152	3.98	2.55	6.13	0.107686636259601	0.111286916545492	0.114887196831383	0.115814909009174	0.119686941307711	0.123558973606247	0.115654192265072	0.119538720885794	0.123364310607803	0.0818207762154256	4.87578702397881	0.000633988887310313	0.688196771566535	0.371242774297274	0.378658282191872	0.364358520002811	0.474123468266885	0.482095361492586	0.466722688728447	0.471804486511571	0.479758735177205	0.464472535518475	0.000753788170245533	0.000817026609235293	0.000816048787351556
186	0.486333689213633	0.24	0.0818301500565907	0.0787451500246461	0.0849151500885353	0.304423193873326	0.496605989101776	0.48061914286978	0.512592835333771	4	2.58	6.22	0.107147815264706	0.110711875648367	0.114275936032027	0.115171580303103	0.119002535378274	0.122833490453446	0.114982511188373	0.118755234907826	0.122669931434211	0.0818301500565907	4.91634871259781	-0.00136039676018797	0.690001711582527	0.371242774297274	0.378658282191872	0.364358520002811	0.474123468266885	0.482095361492586	0.466722688728447	0.471804486511571	0.479758735177205	0.464472535518475	0.000753788170245533	0.000817026609235293	0.000816048787351556
186	0.486333689213633	0.24	0.0818403376358405	0.0787508453771299	0.0849298298945512	0.304060804690647	0.505597766256346	0.489307516511831	0.521888016000861	4.03	2.59	6.23	0.108366686143662	0.111974479446839	0.115582272750016	0.116393125162124	0.120268138345964	0.124143151529805	0.116200881222301	0.120096395231196	0.123937484921112	0.0818403376358405	4.92239511622271	-0.00442806892078244	0.689605147925626	0.371242774297274	0.378658282191872	0.364358520002811	0.474123468266885	0.482095361492586	0.466722688728447	0.471804486511571	0.479758735177205	0.464472535518475	0.000753788170245533	0.000817026609235293	0.000816048787351556
186	0.486333689213633	0.24	0.0818600744665626	0.0787755389704118	0.0849446099627134	0.297051897846896	0.493502971941381	0.477335116928686	0.509670826954076	3.98	2.59	6.22	0.107087478592506	0.110714646940602	0.114341815288699	0.115190772367489	0.11909240801169	0.122994043655891	0.114994592139671	0.11890599198382	0.122765618432459	0.0818600744665626	4.9241913329028	0.00629774675256718	0.700260842731448	0.371242774297274	0.378658282191872	0.364358520002811	0.474123468266885	0.482095361492586	0.466722688728447	0.471804486511571	0.479758735177205	0.464472535518475	0.000753788170245533	0.000817026609235293	0.000816048787351556
186	0.486333689213633	0.24	0.0818627312055519	0.0787778671631436	0.0849475952479603	0.308442955744645	0.502551756507155	0.486525778598641	0.51857773441567	3.91	2.56	6.1	0.110796639007533	0.114446239022946	0.118095839038359	0.119390144655885	0.123322811546139	0.127255478436392	0.119294666579276	0.123255919704405	0.12711163212216	0.0818627312055519	4.8578081944945	0.00604365999466692	0.69175752185382	0.371242774297274	0.378658282191872	0.364358520002811	0.474123468266885	0.482095361492586	0.466722688728447	0.471804486511571	0.479758735177205	0.464472535518475	0.000753788170245533	0.000817026609235293	0.000816048787351556
186	0.486333689213633	0.24	0.0818964417923341	0.0788226035713881	0.08497028001328	0.306169407160593	0.505819218420295	0.489602673852042	0.522035762988547	3.94	2.57	6.1	0.110753360957629	0.114421716769337	0.118090072581046	0.119249445106508	0.123199206912534	0.12714896871856	0.119206622534341	0.123438185512097	0.127092014561185	0.0818964417923341	4.89884014670282	-0.000727703734008305	0.689288823487728	0.371242774297274	0.378658282191872	0.364358520002811	0.474123468266885	0.482095361492586	0.466722688728447	0.471804486511571	0.479758735177205	0.464472535518475	0.000753788170245533	0.000817026609235293	0.000816048787351556
[truncated: 1,372 more rows]
